# Supplementary material for: A direct Primitive Variable Recovery Scheme for hyperbolic conservative equations: The case of relativistic hydrodynamics
Source: PLoS One. 2018 Apr 16;13(4):e0195494. doi: 10.1371/journal.pone.0195494 (PMC5901931; doi:10.1371/journal.pone.0195494)
Supplement: S1 File — In the file “S1_File.tar.gz”, we attached the relevant data of the comparison between numerical simulations and exact solutions used to obtain the L1—norm. (GZ) [file pone.0195494.s001.gz]

Archive with 323 entries (301 files):
- numerical-and-exact-data_plosone_aguayo-mendoza-olvera
- numerical-and-exact-data_plosone_aguayo-mendoza-olvera/Test2
- numerical-and-exact-data_plosone_aguayo-mendoza-olvera/Test2/Mesh800
- numerical-and-exact-data_plosone_aguayo-mendoza-olvera/Test2/Mesh800/13Ex800t36
- numerical-and-exact-data_plosone_aguayo-mendoza-olvera/Test2/Mesh800/13Ex800t6
- numerical-and-exact-data_plosone_aguayo-mendoza-olvera/Test2/Mesh800/13Ex800t16
- numerical-and-exact-data_plosone_aguayo-mendoza-olvera/Test2/Mesh800/Ldata31
- numerical-and-exact-data_plosone_aguayo-mendoza-olvera/Test2/Mesh800/Ldata21
- numerical-and-exact-data_plosone_aguayo-mendoza-olvera/Test2/Mesh800/Ldata11
- numerical-and-exact-data_plosone_aguayo-mendoza-olvera/Test2/Mesh800/13Da800t6
- numerical-and-exact-data_plosone_aguayo-mendoza-olvera/Test2/Mesh800/13Da800t16
- numerical-and-exact-data_plosone_aguayo-mendoza-olvera/Test2/Mesh800/Ldata6
- numerical-and-exact-data_plosone_aguayo-mendoza-olvera/Test2/Mesh800/13Da800t36
- numerical-and-exact-data_plosone_aguayo-mendoza-olvera/Test2/Mesh800/Ldata16
- numerical-and-exact-data_plosone_aguayo-mendoza-olvera/Test2/Mesh800/Ldata36
- numerical-and-exact-data_plosone_aguayo-mendoza-olvera/Test2/Mesh800/13Da800t31
- numerical-and-exact-data_plosone_aguayo-mendoza-olvera/Test2/Mesh800/13Ex800t31
- numerical-and-exact-data_plosone_aguayo-mendoza-olvera/Test2/Mesh800/13Da800t26
- numerical-and-exact-data_plosone_aguayo-mendoza-olvera/Test2/Mesh800/13Da800t21
- numerical-and-exact-data_plosone_aguayo-mendoza-olvera/Test2/Mesh800/13Da800t11
- numerical-and-exact-data_plosone_aguayo-mendoza-olvera/Test2/Mesh800/Ldata26
- numerical-and-exact-data_plosone_aguayo-mendoza-olvera/Test2/Mesh800/13Ex800t21
- numerical-and-exact-data_plosone_aguayo-mendoza-olvera/Test2/Mesh800/13Ex800t26
- numerical-and-exact-data_plosone_aguayo-mendoza-olvera/Test2/Mesh800/rename
- numerical-and-exact-data_plosone_aguayo-mendoza-olvera/Test2/Mesh800/13Ex800t11
- numerical-and-exact-data_plosone_aguayo-mendoza-olvera/Test2/Mesh800/npoints
- numerical-and-exact-data_plosone_aguayo-mendoza-olvera/Test2/Mesh400
- numerical-and-exact-data_plosone_aguayo-mendoza-olvera/Test2/Mesh400/13Da400t26
- numerical-and-exact-data_plosone_aguayo-mendoza-olvera/Test2/Mesh400/13Ex400t36
- numerical-and-exact-data_plosone_aguayo-mendoza-olvera/Test2/Mesh400/Ldata31
- numerical-and-exact-data_plosone_aguayo-mendoza-olvera/Test2/Mesh400/13Ex400t16
- numerical-and-exact-data_plosone_aguayo-mendoza-olvera/Test2/Mesh400/Ldata21
- numerical-and-exact-data_plosone_aguayo-mendoza-olvera/Test2/Mesh400/Ldata11
- numerical-and-exact-data_plosone_aguayo-mendoza-olvera/Test2/Mesh400/13Ex400t26
- numerical-and-exact-data_plosone_aguayo-mendoza-olvera/Test2/Mesh400/Ldata6
- numerical-and-exact-data_plosone_aguayo-mendoza-olvera/Test2/Mesh400/13Da400t36
- numerical-and-exact-data_plosone_aguayo-mendoza-olvera/Test2/Mesh400/Ldata16
- numerical-and-exact-data_plosone_aguayo-mendoza-olvera/Test2/Mesh400/13Ex400t11
- numerical-and-exact-data_plosone_aguayo-mendoza-olvera/Test2/Mesh400/Ldata36
- numerical-and-exact-data_plosone_aguayo-mendoza-olvera/Test2/Mesh400/13Ex400t6
- numerical-and-exact-data_plosone_aguayo-mendoza-olvera/Test2/Mesh400/13Ex400t21
- numerical-and-exact-data_plosone_aguayo-mendoza-olvera/Test2/Mesh400/13Da400t11
- numerical-and-exact-data_plosone_aguayo-mendoza-olvera/Test2/Mesh400/Ldata26
- numerical-and-exact-data_plosone_aguayo-mendoza-olvera/Test2/Mesh400/Graficar
- numerical-and-exact-data_plosone_aguayo-mendoza-olvera/Test2/Mesh400/13Da400t21
- numerical-and-exact-data_plosone_aguayo-mendoza-olvera/Test2/Mesh400/13Da400t6
- numerical-and-exact-data_plosone_aguayo-mendoza-olvera/Test2/Mesh400/13Ex400t31
- numerical-and-exact-data_plosone_aguayo-mendoza-olvera/Test2/Mesh400/DATOS36
- numerical-and-exact-data_plosone_aguayo-mendoza-olvera/Test2/Mesh400/rename
- numerical-and-exact-data_plosone_aguayo-mendoza-olvera/Test2/Mesh400/npoints
- numerical-and-exact-data_plosone_aguayo-mendoza-olvera/Test2/Mesh400/13Da400t31
- numerical-and-exact-data_plosone_aguayo-mendoza-olvera/Test2/Mesh400/13Da400t16
- numerical-and-exact-data_plosone_aguayo-mendoza-olvera/Test2/Mesh6400
- numerical-and-exact-data_plosone_aguayo-mendoza-olvera/Test2/Mesh6400/13Ex6400t21
- numerical-and-exact-data_plosone_aguayo-mendoza-olvera/Test2/Mesh6400/Ldata31
- numerical-and-exact-data_plosone_aguayo-mendoza-olvera/Test2/Mesh6400/Ldata21
- numerical-and-exact-data_plosone_aguayo-mendoza-olvera/Test2/Mesh6400/13Ex6400t6
- numerical-and-exact-data_plosone_aguayo-mendoza-olvera/Test2/Mesh6400/Ldata11
- numerical-and-exact-data_plosone_aguayo-mendoza-olvera/Test2/Mesh6400/13Da6400t6
- numerical-and-exact-data_plosone_aguayo-mendoza-olvera/Test2/Mesh6400/Ldata6
- numerical-and-exact-data_plosone_aguayo-mendoza-olvera/Test2/Mesh6400/13Da6400t26
- numerical-and-exact-data_plosone_aguayo-mendoza-olvera/Test2/Mesh6400/Ldata16
- numerical-and-exact-data_plosone_aguayo-mendoza-olvera/Test2/Mesh6400/13Da6400t36
- numerical-and-exact-data_plosone_aguayo-mendoza-olvera/Test2/Mesh6400/Ldata36
- numerical-and-exact-data_plosone_aguayo-mendoza-olvera/Test2/Mesh6400/13Ex6400t26
- numerical-and-exact-data_plosone_aguayo-mendoza-olvera/Test2/Mesh6400/13Ex6400t31
- numerical-and-exact-data_plosone_aguayo-mendoza-olvera/Test2/Mesh6400/13Ex6400t16
- numerical-and-exact-data_plosone_aguayo-mendoza-olvera/Test2/Mesh6400/Ldata26
- numerical-and-exact-data_plosone_aguayo-mendoza-olvera/Test2/Mesh6400/13Da6400t21
- numerical-and-exact-data_plosone_aguayo-mendoza-olvera/Test2/Mesh6400/13Da6400t11
- numerical-and-exact-data_plosone_aguayo-mendoza-olvera/Test2/Mesh6400/13Da6400t16
- numerical-and-exact-data_plosone_aguayo-mendoza-olvera/Test2/Mesh6400/rename
- numerical-and-exact-data_plosone_aguayo-mendoza-olvera/Test2/Mesh6400/13Ex6400t11
- numerical-and-exact-data_plosone_aguayo-mendoza-olvera/Test2/Mesh6400/13Da6400t31
- numerical-and-exact-data_plosone_aguayo-mendoza-olvera/Test2/Mesh6400/npoints
- numerical-and-exact-data_plosone_aguayo-mendoza-olvera/Test2/Mesh6400/13Ex6400t36
- numerical-and-exact-data_plosone_aguayo-mendoza-olvera/Test2/Mesh3200
- numerical-and-exact-data_plosone_aguayo-mendoza-olvera/Test2/Mesh3200/13Ex3200t16
- numerical-and-exact-data_plosone_aguayo-mendoza-olvera/Test2/Mesh3200/13Ex3200t11
- numerical-and-exact-data_plosone_aguayo-mendoza-olvera/Test2/Mesh3200/Ldata31
- numerical-and-exact-data_plosone_aguayo-mendoza-olvera/Test2/Mesh3200/Ldata21
- numerical-and-exact-data_plosone_aguayo-mendoza-olvera/Test2/Mesh3200/13Da3200t11
- numerical-and-exact-data_plosone_aguayo-mendoza-olvera/Test2/Mesh3200/Ldata11
- numerical-and-exact-data_plosone_aguayo-mendoza-olvera/Test2/Mesh3200/13Ex3200t6
- numerical-and-exact-data_plosone_aguayo-mendoza-olvera/Test2/Mesh3200/Ldata6
- numerical-and-exact-data_plosone_aguayo-mendoza-olvera/Test2/Mesh3200/13Da3200t16
- numerical-and-exact-data_plosone_aguayo-mendoza-olvera/Test2/Mesh3200/13Da3200t21
- numerical-and-exact-data_plosone_aguayo-mendoza-olvera/Test2/Mesh3200/13Da3200t36
- numerical-and-exact-data_plosone_aguayo-mendoza-olvera/Test2/Mesh3200/Ldata16
- numerical-and-exact-data_plosone_aguayo-mendoza-olvera/Test2/Mesh3200/Ldata36
- numerical-and-exact-data_plosone_aguayo-mendoza-olvera/Test2/Mesh3200/13Ex3200t31
- numerical-and-exact-data_plosone_aguayo-mendoza-olvera/Test2/Mesh3200/13Da3200t6
- numerical-and-exact-data_plosone_aguayo-mendoza-olvera/Test2/Mesh3200/13Ex3200t26
- numerical-and-exact-data_plosone_aguayo-mendoza-olvera/Test2/Mesh3200/13Ex3200t21
- numerical-and-exact-data_plosone_aguayo-mendoza-olvera/Test2/Mesh3200/Ldata26
- numerical-and-exact-data_plosone_aguayo-mendoza-olvera/Test2/Mesh3200/13Ex3200t36
- numerical-and-exact-data_plosone_aguayo-mendoza-olvera/Test2/Mesh3200/13Da3200t26
- numerical-and-exact-data_plosone_aguayo-mendoza-olvera/Test2/Mesh3200/13Da3200t31
- numerical-and-exact-data_plosone_aguayo-mendoza-olvera/Test2/Mesh3200/rename
- numerical-and-exact-data_plosone_aguayo-mendoza-olvera/Test2/Mesh3200/npoints
- numerical-and-exact-data_plosone_aguayo-mendoza-olvera/Test2/Mesh1600
- numerical-and-exact-data_plosone_aguayo-mendoza-olvera/Test2/Mesh1600/13Ex1600t16
- numerical-and-exact-data_plosone_aguayo-mendoza-olvera/Test2/Mesh1600/13Ex1600t31
- numerical-and-exact-data_plosone_aguayo-mendoza-olvera/Test2/Mesh1600/Ldata31
- numerical-and-exact-data_plosone_aguayo-mendoza-olvera/Test2/Mesh1600/13Da1600t31
- numerical-and-exact-data_plosone_aguayo-mendoza-olvera/Test2/Mesh1600/Ldata21
- numerical-and-exact-data_plosone_aguayo-mendoza-olvera/Test2/Mesh1600/Ldata11
- numerical-and-exact-data_plosone_aguayo-mendoza-olvera/Test2/Mesh1600/13Da1600t36
- numerical-and-exact-data_plosone_aguayo-mendoza-olvera/Test2/Mesh1600/Ldata6
- numerical-and-exact-data_plosone_aguayo-mendoza-olvera/Test2/Mesh1600/13Ex1600t6
- numerical-and-exact-data_plosone_aguayo-mendoza-olvera/Test2/Mesh1600/Ldata16
- numerical-and-exact-data_plosone_aguayo-mendoza-olvera/Test2/Mesh1600/13Ex1600t36
- numerical-and-exact-data_plosone_aguayo-mendoza-olvera/Test2/Mesh1600/Ldata36
- numerical-and-exact-data_plosone_aguayo-mendoza-olvera/Test2/Mesh1600/13Da1600t16
- numerical-and-exact-data_plosone_aguayo-mendoza-olvera/Test2/Mesh1600/Ldata26
- numerical-and-exact-data_plosone_aguayo-mendoza-olvera/Test2/Mesh1600/Graficar
- numerical-and-exact-data_plosone_aguayo-mendoza-olvera/Test2/Mesh1600/13Ex1600t26
- numerical-and-exact-data_plosone_aguayo-mendoza-olvera/Test2/Mesh1600/13Da1600t6
- numerical-and-exact-data_plosone_aguayo-mendoza-olvera/Test2/Mesh1600/13Da1600t11
- numerical-and-exact-data_plosone_aguayo-mendoza-olvera/Test2/Mesh1600/13Ex1600t21
- numerical-and-exact-data_plosone_aguayo-mendoza-olvera/Test2/Mesh1600/13Da1600t26
- numerical-and-exact-data_plosone_aguayo-mendoza-olvera/Test2/Mesh1600/rename
- numerical-and-exact-data_plosone_aguayo-mendoza-olvera/Test2/Mesh1600/13Ex1600t11
- numerical-and-exact-data_plosone_aguayo-mendoza-olvera/Test2/Mesh1600/13Da1600t21
- numerical-and-exact-data_plosone_aguayo-mendoza-olvera/Test2/Mesh1600/npoints
- numerical-and-exact-data_plosone_aguayo-mendoza-olvera/Test2/Mesh200
- numerical-and-exact-data_plosone_aguayo-mendoza-olvera/Test2/Mesh200/13Da200t36
- numerical-and-exact-data_plosone_aguayo-mendoza-olvera/Test2/Mesh200/Ldata31
- numerical-and-exact-data_plosone_aguayo-mendoza-olvera/Test2/Mesh200/13Ex200t6
- numerical-and-exact-data_plosone_aguayo-mendoza-olvera/Test2/Mesh200/Ldata21
- numerical-and-exact-data_plosone_aguayo-mendoza-olvera/Test2/Mesh200/Ldata11
- numerical-and-exact-data_plosone_aguayo-mendoza-olvera/Test2/Mesh200/13Da200t11
- numerical-and-exact-data_plosone_aguayo-mendoza-olvera/Test2/Mesh200/13Ex200t36
- numerical-and-exact-data_plosone_aguayo-mendoza-olvera/Test2/Mesh200/Ldata6
- numerical-and-exact-data_plosone_aguayo-mendoza-olvera/Test2/Mesh200/Ldata16
- numerical-and-exact-data_plosone_aguayo-mendoza-olvera/Test2/Mesh200/13Ex200t21
- numerical-and-exact-data_plosone_aguayo-mendoza-olvera/Test2/Mesh200/Ldata36
- numerical-and-exact-data_plosone_aguayo-mendoza-olvera/Test2/Mesh200/13Ex200t31
- numerical-and-exact-data_plosone_aguayo-mendoza-olvera/Test2/Mesh200/13Da200t31
- numerical-and-exact-data_plosone_aguayo-mendoza-olvera/Test2/Mesh200/Ldata26
- numerical-and-exact-data_plosone_aguayo-mendoza-olvera/Test2/Mesh200/13Da200t6
- numerical-and-exact-data_plosone_aguayo-mendoza-olvera/Test2/Mesh200/13Da200t16
- numerical-and-exact-data_plosone_aguayo-mendoza-olvera/Test2/Mesh200/13Ex200t26
- numerical-and-exact-data_plosone_aguayo-mendoza-olvera/Test2/Mesh200/rename
- numerical-and-exact-data_plosone_aguayo-mendoza-olvera/Test2/Mesh200/npoints
- numerical-and-exact-data_plosone_aguayo-mendoza-olvera/Test2/Mesh200/13Ex200t11
- numerical-and-exact-data_plosone_aguayo-mendoza-olvera/Test2/Mesh200/13Da200t21
- numerical-and-exact-data_plosone_aguayo-mendoza-olvera/Test2/Mesh200/13Da200t26
- numerical-and-exact-data_plosone_aguayo-mendoza-olvera/Test2/Mesh200/13Ex200t16
- numerical-and-exact-data_plosone_aguayo-mendoza-olvera/README
- numerical-and-exact-data_plosone_aguayo-mendoza-olvera/Test3
- numerical-and-exact-data_plosone_aguayo-mendoza-olvera/Test3/Mesh800
- numerical-and-exact-data_plosone_aguayo-mendoza-olvera/Test3/Mesh800/1000Da800t11
- numerical-and-exact-data_plosone_aguayo-mendoza-olvera/Test3/Mesh800/1000Ex800t16
- numerical-and-exact-data_plosone_aguayo-mendoza-olvera/Test3/Mesh800/1000Da800t31
- numerical-and-exact-data_plosone_aguayo-mendoza-olvera/Test3/Mesh800/1000Ex800t26
- numerical-and-exact-data_plosone_aguayo-mendoza-olvera/Test3/Mesh800/Ldata31
- numerical-and-exact-data_plosone_aguayo-mendoza-olvera/Test3/Mesh800/Ldata21
- numerical-and-exact-data_plosone_aguayo-mendoza-olvera/Test3/Mesh800/1000Ex800t21
- numerical-and-exact-data_plosone_aguayo-mendoza-olvera/Test3/Mesh800/Ldata11
- numerical-and-exact-data_plosone_aguayo-mendoza-olvera/Test3/Mesh800/Ldata6
- numerical-and-exact-data_plosone_aguayo-mendoza-olvera/Test3/Mesh800/1000Da800t21
- numerical-and-exact-data_plosone_aguayo-mendoza-olvera/Test3/Mesh800/Ldata16
- numerical-and-exact-data_plosone_aguayo-mendoza-olvera/Test3/Mesh800/1000Ex800t11
- numerical-and-exact-data_plosone_aguayo-mendoza-olvera/Test3/Mesh800/1000Da800t16
- numerical-and-exact-data_plosone_aguayo-mendoza-olvera/Test3/Mesh800/Ldata36
- numerical-and-exact-data_plosone_aguayo-mendoza-olvera/Test3/Mesh800/1000Ex800t6
- numerical-and-exact-data_plosone_aguayo-mendoza-olvera/Test3/Mesh800/1000Da800t6
- numerical-and-exact-data_plosone_aguayo-mendoza-olvera/Test3/Mesh800/Ldata26
- numerical-and-exact-data_plosone_aguayo-mendoza-olvera/Test3/Mesh800/Ldata6bis
- numerical-and-exact-data_plosone_aguayo-mendoza-olvera/Test3/Mesh800/1000Ex800t36
- numerical-and-exact-data_plosone_aguayo-mendoza-olvera/Test3/Mesh800/DATOS36
- numerical-and-exact-data_plosone_aguayo-mendoza-olvera/Test3/Mesh800/rename
- numerical-and-exact-data_plosone_aguayo-mendoza-olvera/Test3/Mesh800/1000Da800t36
- numerical-and-exact-data_plosone_aguayo-mendoza-olvera/Test3/Mesh800/1000Ex1600t36
- numerical-and-exact-data_plosone_aguayo-mendoza-olvera/Test3/Mesh800/npoints
- numerical-and-exact-data_plosone_aguayo-mendoza-olvera/Test3/Mesh800/1000Da800t26
- numerical-and-exact-data_plosone_aguayo-mendoza-olvera/Test3/Mesh800/1000Ex800t31
- numerical-and-exact-data_plosone_aguayo-mendoza-olvera/Test3/Mesh400
- numerical-and-exact-data_plosone_aguayo-mendoza-olvera/Test3/Mesh400/1000Ex400t21
- numerical-and-exact-data_plosone_aguayo-mendoza-olvera/Test3/Mesh400/Ldata31
- numerical-and-exact-data_plosone_aguayo-mendoza-olvera/Test3/Mesh400/Ldata21
- numerical-and-exact-data_plosone_aguayo-mendoza-olvera/Test3/Mesh400/Ldata11
- numerical-and-exact-data_plosone_aguayo-mendoza-olvera/Test3/Mesh400/Ldata6
- numerical-and-exact-data_plosone_aguayo-mendoza-olvera/Test3/Mesh400/1000Da400t21
- numerical-and-exact-data_plosone_aguayo-mendoza-olvera/Test3/Mesh400/1000Ex400t26
- numerical-and-exact-data_plosone_aguayo-mendoza-olvera/Test3/Mesh400/Ldata16
- numerical-and-exact-data_plosone_aguayo-mendoza-olvera/Test3/Mesh400/1000Ex400t16
- numerical-and-exact-data_plosone_aguayo-mendoza-olvera/Test3/Mesh400/Ldata36
- numerical-and-exact-data_plosone_aguayo-mendoza-olvera/Test3/Mesh400/1000Da400t31
- numerical-and-exact-data_plosone_aguayo-mendoza-olvera/Test3/Mesh400/1000Da400t6
- numerical-and-exact-data_plosone_aguayo-mendoza-olvera/Test3/Mesh400/1000Da400t16
- numerical-and-exact-data_plosone_aguayo-mendoza-olvera/Test3/Mesh400/Ldata26
- numerical-and-exact-data_plosone_aguayo-mendoza-olvera/Test3/Mesh400/1000Da400
- numerical-and-exact-data_plosone_aguayo-mendoza-olvera/Test3/Mesh400/1000Ex400t36
- numerical-and-exact-data_plosone_aguayo-mendoza-olvera/Test3/Mesh400/1000Da400t11
- numerical-and-exact-data_plosone_aguayo-mendoza-olvera/Test3/Mesh400/1000Ex400t6
- numerical-and-exact-data_plosone_aguayo-mendoza-olvera/Test3/Mesh400/rename
- numerical-and-exact-data_plosone_aguayo-mendoza-olvera/Test3/Mesh400/1000Da400t26
- numerical-and-exact-data_plosone_aguayo-mendoza-olvera/Test3/Mesh400/npoints
- numerical-and-exact-data_plosone_aguayo-mendoza-olvera/Test3/Mesh400/1000Ex400t31
- numerical-and-exact-data_plosone_aguayo-mendoza-olvera/Test3/Mesh400/1000Da400t36
- numerical-and-exact-data_plosone_aguayo-mendoza-olvera/Test3/Mesh400/1000Ex400t11
- numerical-and-exact-data_plosone_aguayo-mendoza-olvera/Test3/Mesh6400
- numerical-and-exact-data_plosone_aguayo-mendoza-olvera/Test3/Mesh6400/1000Da6400t26
- numerical-and-exact-data_plosone_aguayo-mendoza-olvera/Test3/Mesh6400/1000Ex6400t26
- numerical-and-exact-data_plosone_aguayo-mendoza-olvera/Test3/Mesh6400/Ldata31
- numerical-and-exact-data_plosone_aguayo-mendoza-olvera/Test3/Mesh6400/1000Da6400t11
- numerical-and-exact-data_plosone_aguayo-mendoza-olvera/Test3/Mesh6400/Ldata21
- numerical-and-exact-data_plosone_aguayo-mendoza-olvera/Test3/Mesh6400/Ldata11
- numerical-and-exact-data_plosone_aguayo-mendoza-olvera/Test3/Mesh6400/1000Ex6400t36
- numerical-and-exact-data_plosone_aguayo-mendoza-olvera/Test3/Mesh6400/Ldata6
- numerical-and-exact-data_plosone_aguayo-mendoza-olvera/Test3/Mesh6400/Ldata16
- numerical-and-exact-data_plosone_aguayo-mendoza-olvera/Test3/Mesh6400/1000Ex6400t6
- numerical-and-exact-data_plosone_aguayo-mendoza-olvera/Test3/Mesh6400/Ldata36
- numerical-and-exact-data_plosone_aguayo-mendoza-olvera/Test3/Mesh6400/1000Da6400t16
- numerical-and-exact-data_plosone_aguayo-mendoza-olvera/Test3/Mesh6400/1000Ex6400t31
- numerical-and-exact-data_plosone_aguayo-mendoza-olvera/Test3/Mesh6400/1000Da6400t36
- numerical-and-exact-data_plosone_aguayo-mendoza-olvera/Test3/Mesh6400/1000Da6400t21
- numerical-and-exact-data_plosone_aguayo-mendoza-olvera/Test3/Mesh6400/1000Ex6400t11
- numerical-and-exact-data_plosone_aguayo-mendoza-olvera/Test3/Mesh6400/1000Ex6400t16
- numerical-and-exact-data_plosone_aguayo-mendoza-olvera/Test3/Mesh6400/Ldata26
- numerical-and-exact-data_plosone_aguayo-mendoza-olvera/Test3/Mesh6400/1000Da6400t6
- numerical-and-exact-data_plosone_aguayo-mendoza-olvera/Test3/Mesh6400/rename
- numerical-and-exact-data_plosone_aguayo-mendoza-olvera/Test3/Mesh6400/1000Ex6400t21
- numerical-and-exact-data_plosone_aguayo-mendoza-olvera/Test3/Mesh6400/1000Da6400t31
- numerical-and-exact-data_plosone_aguayo-mendoza-olvera/Test3/Mesh6400/npoints
- numerical-and-exact-data_plosone_aguayo-mendoza-olvera/Test3/Mesh3200
- numerical-and-exact-data_plosone_aguayo-mendoza-olvera/Test3/Mesh3200/1000Ex3200t36
- numerical-and-exact-data_plosone_aguayo-mendoza-olvera/Test3/Mesh3200/1000Da3200t31
- numerical-and-exact-data_plosone_aguayo-mendoza-olvera/Test3/Mesh3200/Ldata31
- numerical-and-exact-data_plosone_aguayo-mendoza-olvera/Test3/Mesh3200/Ldata21
- numerical-and-exact-data_plosone_aguayo-mendoza-olvera/Test3/Mesh3200/Ldata11
- numerical-and-exact-data_plosone_aguayo-mendoza-olvera/Test3/Mesh3200/1000Da3200t11
- numerical-and-exact-data_plosone_aguayo-mendoza-olvera/Test3/Mesh3200/Ldata6
- numerical-and-exact-data_plosone_aguayo-mendoza-olvera/Test3/Mesh3200/1000Ex3200t26
- numerical-and-exact-data_plosone_aguayo-mendoza-olvera/Test3/Mesh3200/Ldata16
- numerical-and-exact-data_plosone_aguayo-mendoza-olvera/Test3/Mesh3200/1000Ex3200t31
- numerical-and-exact-data_plosone_aguayo-mendoza-olvera/Test3/Mesh3200/Ldata36
- numerical-and-exact-data_plosone_aguayo-mendoza-olvera/Test3/Mesh3200/1000Da3200t16
- numerical-and-exact-data_plosone_aguayo-mendoza-olvera/Test3/Mesh3200/1000Ex3200t11
- numerical-and-exact-data_plosone_aguayo-mendoza-olvera/Test3/Mesh3200/1000Da3200t26
- numerical-and-exact-data_plosone_aguayo-mendoza-olvera/Test3/Mesh3200/Ldata26
- numerical-and-exact-data_plosone_aguayo-mendoza-olvera/Test3/Mesh3200/1000Ex3200t21
- numerical-and-exact-data_plosone_aguayo-mendoza-olvera/Test3/Mesh3200/1000Ex3200t6
- numerical-and-exact-data_plosone_aguayo-mendoza-olvera/Test3/Mesh3200/1000Da3200t6
- numerical-and-exact-data_plosone_aguayo-mendoza-olvera/Test3/Mesh3200/rename
- numerical-and-exact-data_plosone_aguayo-mendoza-olvera/Test3/Mesh3200/1000Da3200t21
- numerical-and-exact-data_plosone_aguayo-mendoza-olvera/Test3/Mesh3200/npoints
- numerical-and-exact-data_plosone_aguayo-mendoza-olvera/Test3/Mesh3200/1000Da3200t36
- numerical-and-exact-data_plosone_aguayo-mendoza-olvera/Test3/Mesh3200/1000Ex3200t16
- numerical-and-exact-data_plosone_aguayo-mendoza-olvera/Test3/Mesh1600
- numerical-and-exact-data_plosone_aguayo-mendoza-olvera/Test3/Mesh1600/1000Da1600t36
- numerical-and-exact-data_plosone_aguayo-mendoza-olvera/Test3/Mesh1600/Ldata31
- numerical-and-exact-data_plosone_aguayo-mendoza-olvera/Test3/Mesh1600/Ldata21
- numerical-and-exact-data_plosone_aguayo-mendoza-olvera/Test3/Mesh1600/Ldata11
- numerical-and-exact-data_plosone_aguayo-mendoza-olvera/Test3/Mesh1600/Ldata6
- numerical-and-exact-data_plosone_aguayo-mendoza-olvera/Test3/Mesh1600/Ldata16
- numerical-and-exact-data_plosone_aguayo-mendoza-olvera/Test3/Mesh1600/1000Da1600t31
- numerical-and-exact-data_plosone_aguayo-mendoza-olvera/Test3/Mesh1600/Ldata36
- numerical-and-exact-data_plosone_aguayo-mendoza-olvera/Test3/Mesh1600/1000Ex1600t31
- numerical-and-exact-data_plosone_aguayo-mendoza-olvera/Test3/Mesh1600/1000Ex1600t6
- numerical-and-exact-data_plosone_aguayo-mendoza-olvera/Test3/Mesh1600/1000Da1600t16
- numerical-and-exact-data_plosone_aguayo-mendoza-olvera/Test3/Mesh1600/1000Ex1600t11
- numerical-and-exact-data_plosone_aguayo-mendoza-olvera/Test3/Mesh1600/Ldata26
- numerical-and-exact-data_plosone_aguayo-mendoza-olvera/Test3/Mesh1600/1000Da1600t26
- numerical-and-exact-data_plosone_aguayo-mendoza-olvera/Test3/Mesh1600/1000Ex1600t21
- numerical-and-exact-data_plosone_aguayo-mendoza-olvera/Test3/Mesh1600/1000Ex1600t26
- numerical-and-exact-data_plosone_aguayo-mendoza-olvera/Test3/Mesh1600/1000Da1600t21
- numerical-and-exact-data_plosone_aguayo-mendoza-olvera/Test3/Mesh1600/1000Ex800t36
- numerical-and-exact-data_plosone_aguayo-mendoza-olvera/Test3/Mesh1600/rename
- numerical-and-exact-data_plosone_aguayo-mendoza-olvera/Test3/Mesh1600/1000Ex1600t36
- numerical-and-exact-data_plosone_aguayo-mendoza-olvera/Test3/Mesh1600/npoints
- numerical-and-exact-data_plosone_aguayo-mendoza-olvera/Test3/Mesh1600/1000Ex1600t16
- numerical-and-exact-data_plosone_aguayo-mendoza-olvera/Test3/Mesh1600/1000Da1600t6
- numerical-and-exact-data_plosone_aguayo-mendoza-olvera/Test3/Mesh1600/1000Da1600t11
- numerical-and-exact-data_plosone_aguayo-mendoza-olvera/Test3/Mesh200
- numerical-and-exact-data_plosone_aguayo-mendoza-olvera/Test3/Mesh200/1000Ex200t21
- numerical-and-exact-data_plosone_aguayo-mendoza-olvera/Test3/Mesh200/1000Da200t11
- numerical-and-exact-data_plosone_aguayo-mendoza-olvera/Test3/Mesh200/Ldata31
- numerical-and-exact-data_plosone_aguayo-mendoza-olvera/Test3/Mesh200/Ldata21
- numerical-and-exact-data_plosone_aguayo-mendoza-olvera/Test3/Mesh200/Ldata11
- numerical-and-exact-data_plosone_aguayo-mendoza-olvera/Test3/Mesh200/Ldata6
- numerical-and-exact-data_plosone_aguayo-mendoza-olvera/Test3/Mesh200/1000Ex200t36
- numerical-and-exact-data_plosone_aguayo-mendoza-olvera/Test3/Mesh200/1000Da200t6
- numerical-and-exact-data_plosone_aguayo-mendoza-olvera/Test3/Mesh200/Ldata16
- numerical-and-exact-data_plosone_aguayo-mendoza-olvera/Test3/Mesh200/1000Ex200t11
- numerical-and-exact-data_plosone_aguayo-mendoza-olvera/Test3/Mesh200/1000Da200t36
- numerical-and-exact-data_plosone_aguayo-mendoza-olvera/Test3/Mesh200/Ldata36
- numerical-and-exact-data_plosone_aguayo-mendoza-olvera/Test3/Mesh200/1000Ex200t26
- numerical-and-exact-data_plosone_aguayo-mendoza-olvera/Test3/Mesh200/1000Da200
- numerical-and-exact-data_plosone_aguayo-mendoza-olvera/Test3/Mesh200/Ldata26
- numerical-and-exact-data_plosone_aguayo-mendoza-olvera/Test3/Mesh200/1000Da200t21
- numerical-and-exact-data_plosone_aguayo-mendoza-olvera/Test3/Mesh200/1000Da200t16
- numerical-and-exact-data_plosone_aguayo-mendoza-olvera/Test3/Mesh200/1000Da200t26
- numerical-and-exact-data_plosone_aguayo-mendoza-olvera/Test3/Mesh200/1000Da200t31
- numerical-and-exact-data_plosone_aguayo-mendoza-olvera/Test3/Mesh200/1000Ex200t16
- numerical-and-exact-data_plosone_aguayo-mendoza-olvera/Test3/Mesh200/1000Ex200t6
- numerical-and-exact-data_plosone_aguayo-mendoza-olvera/Test3/Mesh200/rename
- numerical-and-exact-data_plosone_aguayo-mendoza-olvera/Test3/Mesh200/npoints
[truncated: 23 more entries]
