# Supplementary material for: A direct Primitive Variable Recovery Scheme for hyperbolic conservative equations: The case of relativistic hydrodynamics
Source: PLoS One. 2018 Apr 16;13(4):e0195494. doi: 10.1371/journal.pone.0195494 (PMC5901931; doi:10.1371/journal.pone.0195494)
Supplement: S1 File — In the file “S1_File.tar.gz”, we attached the relevant data of the comparison between numerical simulations and exact solutions used to obtain the L1—norm. (GZ) [file pone.0195494.s001.gz › numerical-and-exact-data_plosone_aguayo-mendoza-olvera/Test2/Mesh800/Ldata21]

0.000000 0.000000
0.001250 0.000000
0.002500 0.000000
0.003750 0.000000
0.005000 0.000000
0.006250 0.000000
0.007500 0.000000
0.008750 0.000000
0.010000 0.000000
0.011250 0.000000
0.012500 0.000000
0.013750 0.000000
0.015000 0.000000
0.016250 0.000000
0.017500 0.000000
0.018750 0.000000
0.020000 0.000000
0.021250 0.000000
0.022500 0.000000
0.023750 0.000000
0.025000 0.000000
0.026250 0.000000
0.027500 0.000000
0.028750 0.000000
0.030000 0.000000
0.031250 0.000000
0.032500 0.000000
0.033750 0.000000
0.035000 0.000000
0.036250 0.000000
0.037500 0.000000
0.038750 0.000000
0.040000 0.000000
0.041250 0.000000
0.042500 0.000000
0.043750 0.000000
0.045000 0.000000
0.046250 0.000000
0.047500 0.000000
0.048750 0.000000
0.050000 0.000000
0.051250 0.000000
0.052500 0.000000
0.053750 0.000000
0.055000 0.000000
0.056250 0.000000
0.057500 0.000000
0.058750 0.000000
0.060000 0.000000
0.061250 0.000000
0.062500 0.000000
0.063750 0.000000
0.065000 0.000000
0.066250 0.000000
0.067500 0.000000
0.068750 0.000000
0.070000 0.000000
0.071250 0.000000
0.072500 0.000000
0.073750 0.000000
0.075000 0.000000
0.076250 0.000000
0.077500 0.000000
0.078750 0.000000
0.080000 0.000000
0.081250 0.000000
0.082500 0.000000
0.083750 0.000000
0.085000 0.000000
0.086250 0.000000
0.087500 0.000000
0.088750 0.000000
0.090000 0.000000
0.091250 0.000000
0.092500 0.000000
0.093750 0.000000
0.095000 0.000000
0.096250 0.000000
0.097500 0.000000
0.098750 0.000000
0.100000 0.000000
0.101250 0.000000
0.102500 0.000000
0.103750 0.000000
0.105000 0.000000
0.106250 0.000000
0.107500 0.000000
0.108750 0.000000
0.110000 0.000000
0.111250 0.000000
0.112500 0.000000
0.113750 0.000000
0.115000 0.000000
0.116250 0.000000
0.117500 0.000000
0.118750 0.000000
0.120000 0.000000
0.121250 0.000000
0.122500 0.000000
0.123750 0.000000
0.125000 0.000000
0.126250 0.000000
0.127500 0.000000
0.128750 0.000000
0.130000 0.000000
0.131250 0.000000
0.132500 0.000000
0.133750 0.000000
0.135000 0.000000
0.136250 0.000000
0.137500 0.000000
0.138750 0.000000
0.140000 0.000000
0.141250 0.000000
0.142500 0.000000
0.143750 0.000000
0.145000 0.000000
0.146250 0.000000
0.147500 0.000000
0.148750 0.000000
0.150000 0.000000
0.151250 0.000000
0.152500 0.000000
0.153750 0.000000
0.155000 0.000000
0.156250 0.000000
0.157500 0.000000
0.158750 0.000000
0.160000 0.000000
0.161250 0.000000
0.162500 0.000000
0.163750 0.000000
0.165000 0.000000
0.166250 0.000000
0.167500 0.000000
0.168750 0.000000
0.170000 0.000000
0.171250 0.000000
0.172500 0.000000
0.173750 0.000000
0.175000 0.000000
0.176250 0.000000
0.177500 0.000000
0.178750 0.000000
0.180000 0.000000
0.181250 0.000000
0.182500 0.000000
0.183750 0.000000
0.185000 0.000000
0.186250 0.000000
0.187500 0.000000
0.188750 0.000000
0.190000 0.000000
0.191250 0.000000
0.192500 0.000000
0.193750 0.000000
0.195000 0.000000
0.196250 0.000000
0.197500 0.000000
0.198750 0.000000
0.200000 0.000000
0.201250 0.000000
0.202500 0.000000
0.203750 0.000000
0.205000 0.000000
0.206250 0.000000
0.207500 0.000000
0.208750 0.000000
0.210000 0.000000
0.211250 0.000000
0.212500 0.000000
0.213750 0.000000
0.215000 0.000000
0.216250 0.000000
0.217500 0.000000
0.218750 0.000000
0.220000 0.000000
0.221250 0.000000
0.222500 0.000000
0.223750 0.000000
0.225000 0.000000
0.226250 0.000000
0.227500 0.000000
0.228750 0.000000
0.230000 0.000000
0.231250 0.000000
0.232500 0.000000
0.233750 0.000000
0.235000 0.000000
0.236250 0.000000
0.237500 0.000000
0.238750 0.000000
0.240000 0.000000
0.241250 0.000000
0.242500 0.000000
0.243750 0.000000
0.245000 0.000000
0.246250 0.000000
0.247500 0.000000
0.248750 0.000000
0.250000 0.000000
0.251250 0.000000
0.252500 0.000000
0.253750 0.000000
0.255000 0.000000
0.256250 0.000000
0.257500 0.000000
0.258750 0.000000
0.260000 0.000000
0.261250 0.000000
0.262500 0.000000
0.263750 0.000000
0.265000 0.000000
0.266250 0.000000
0.267500 0.000000
0.268750 0.000000
0.270000 0.000000
0.271250 0.000000
0.272500 0.000000
0.273750 0.000000
0.275000 0.000000
0.276250 0.000000
0.277500 0.000000
0.278750 0.000000
0.280000 0.000000
0.281250 0.000000
0.282500 0.000000
0.283750 0.000000
0.285000 0.000000
0.286250 0.000000
0.287500 0.000000
0.288750 0.000000
0.290000 0.000000
0.291250 0.000000
0.292500 0.000000
0.293750 0.000000
0.295000 0.000000
0.296250 0.000000
0.297500 0.000000
0.298750 0.000000
0.300000 0.000000
0.301250 0.000000
0.302500 0.000000
0.303750 0.000000
0.305000 0.000000
0.306250 0.000000
0.307500 0.000000
0.308750 0.000000
0.310000 0.000000
0.311250 0.000000
0.312500 0.000000
0.313750 0.000000
0.315000 0.000000
0.316250 0.000000
0.317500 0.000000
0.318750 0.000000
0.320000 0.000000
0.321250 0.000000
0.322500 0.000000
0.323750 0.000000
0.325000 0.000000
0.326250 0.000000
0.327500 0.000000
0.328750 0.000000
0.330000 0.000000
0.331250 0.000000
0.332500 0.000000
0.333750 0.000000
0.335000 0.000000
0.336250 0.000000
0.337500 0.000000
0.338750 0.000000
0.340000 0.000000
0.341250 0.000000
0.342500 0.000000
0.343750 0.000000
0.345000 0.000000
0.346250 0.000000
0.347500 0.000000
0.348750 0.000000
0.350000 0.000000
0.351250 0.000000
0.352500 0.000000
0.353750 0.000000
0.355000 0.000000
0.356250 0.000000
0.357500 0.000000
0.358750 0.000000
0.360000 0.000000
0.361250 0.000000
0.362500 0.000000
0.363750 0.000000
0.365000 0.000000
0.366250 0.000000
0.367500 0.000000
0.368750 0.000001
0.370000 0.000002
0.371250 0.000004
0.372500 0.000007
0.373750 0.000014
0.375000 0.000026
0.376250 0.000049
0.377500 0.000091
0.378750 0.000165
0.380000 0.000292
0.381250 0.000505
0.382500 0.000854
0.383750 0.001410
0.385000 0.002268
0.386250 0.003554
0.387500 0.005418
0.388750 0.008029
0.390000 0.011561
0.391250 0.016173
0.392500 0.021982
0.393750 0.029045
0.395000 0.025613
0.396250 0.019968
0.397500 0.015568
0.398750 0.012275
0.400000 0.009929
0.401250 0.008391
0.402500 0.007559
0.403750 0.007175
0.405000 0.006823
0.406250 0.006507
0.407500 0.006170
0.408750 0.005877
0.410000 0.005609
0.411250 0.005292
0.412500 0.005057
0.413750 0.004818
0.415000 0.004528
0.416250 0.004323
0.417500 0.004130
0.418750 0.003854
0.420000 0.003665
0.421250 0.003520
0.422500 0.003272
0.423750 0.003068
0.425000 0.002961
0.426250 0.002775
0.427500 0.002545
0.428750 0.002434
0.430000 0.002330
0.431250 0.002118
0.432500 0.001948
0.433750 0.001883
0.435000 0.001765
0.436250 0.001557
0.437500 0.001437
0.438750 0.001393
0.440000 0.001270
0.441250 0.001077
0.442500 0.000986
0.443750 0.000956
0.445000 0.000844
0.446250 0.000662
0.447500 0.000579
0.448750 0.000565
0.450000 0.000479
0.451250 0.000303
0.452500 0.000209
0.453750 0.000206
0.455000 0.000159
0.456250 0.000001
0.457500 0.000121
0.458750 0.000129
0.460000 0.000136
0.461250 0.000247
0.462500 0.000399
0.463750 0.000444
0.465000 0.000423
0.466250 0.000463
0.467500 0.000612
0.468750 0.000717
0.470000 0.000709
0.471250 0.000690
0.472500 0.000762
0.473750 0.000911
0.475000 0.000971
0.476250 0.000937
0.477500 0.000921
0.478750 0.001010
0.480000 0.001144
0.481250 0.001174
0.482500 0.001120
0.483750 0.001100
0.485000 0.001183
0.486250 0.001303
0.487500 0.001308
0.488750 0.001242
0.490000 0.001189
0.491250 0.001252
0.492500 0.001340
0.493750 0.001336
0.495000 0.001217
0.496250 0.001125
0.497500 0.001088
0.498750 0.001067
0.500000 0.000909
0.501250 0.000557
0.502500 0.000238
0.503750 0.000047
0.505000 0.000006
0.506250 0.000049
0.507500 0.000186
0.508750 0.000372
0.510000 0.000481
0.511250 0.000476
0.512500 0.000435
0.513750 0.000477
0.515000 0.000601
0.516250 0.000698
0.517500 0.000692
0.518750 0.000575
0.520000 0.000520
0.521250 0.000580
0.522500 0.000656
0.523750 0.000653
0.525000 0.000551
0.526250 0.000445
0.527500 0.000436
0.528750 0.000504
0.530000 0.000554
0.531250 0.000430
0.532500 0.000119
0.533750 0.000110
0.535000 0.000201
0.536250 0.000390
0.537500 0.000763
0.538750 0.001213
0.540000 0.001568
0.541250 0.001776
0.542500 0.001829
0.543750 0.001840
0.545000 0.001646
0.546250 0.001560
0.547500 0.002465
0.548750 0.003492
0.550000 0.003965
0.551250 0.006706
0.552500 0.000634
0.553750 0.004651
0.555000 0.009286
0.556250 0.012475
0.557500 0.013370
0.558750 0.013330
0.560000 0.013114
0.561250 0.012648
0.562500 0.011895
0.563750 0.010855
0.565000 0.009722
0.566250 0.009046
0.567500 0.008564
0.568750 0.008093
0.570000 0.007593
0.571250 0.007057
0.572500 0.006502
0.573750 0.005930
0.575000 0.005329
0.576250 0.004757
0.577500 0.004270
0.578750 0.003804
0.580000 0.003331
0.581250 0.002860
0.582500 0.002435
0.583750 0.002056
0.585000 0.001666
0.586250 0.001274
0.587500 0.000980
0.588750 0.000774
0.590000 0.000619
0.591250 0.000505
0.592500 0.000431
0.593750 0.000378
0.595000 0.000291
0.596250 0.000114
0.597500 0.000095
0.598750 0.000177
0.600000 0.000193
0.601250 0.000183
0.602500 0.000111
0.603750 0.000062
0.605000 0.000244
0.606250 0.000351
0.607500 0.000444
0.608750 0.000542
0.610000 0.000662
0.611250 0.000874
0.612500 0.001257
0.613750 0.001632
0.615000 0.001712
0.616250 0.001642
0.617500 0.001286
0.618750 0.000331
0.620000 0.001687
0.621250 0.005446
0.622500 0.011917
0.623750 0.022469
0.625000 0.038974
0.626250 0.063895
0.627500 0.100351
0.628750 0.152122
0.630000 0.223558
0.631250 0.319395
0.632500 0.444436
0.633750 0.603065
0.635000 0.334699
0.636250 0.249269
0.637500 0.173392
0.638750 0.118869
0.640000 0.080337
0.641250 0.053498
0.642500 0.035105
0.643750 0.022803
0.645000 0.014978
0.646250 0.010585
0.647500 0.008899
0.648750 0.009034
0.650000 0.012491
0.651250 0.025771
0.652500 0.060524
0.653750 0.135872
0.655000 0.277899
0.656250 1.784407
0.657500 0.511387
0.658750 0.062839
0.660000 0.005168
0.661250 0.000370
0.662500 0.000025
0.663750 0.000002
0.665000 0.000000
0.666250 0.000000
0.667500 0.000000
0.668750 0.000000
0.670000 0.000000
0.671250 0.000000
0.672500 0.000000
0.673750 0.000000
0.675000 0.000000
0.676250 0.000000
0.677500 0.000000
0.678750 0.000000
0.680000 0.000000
0.681250 0.000000
0.682500 0.000000
0.683750 0.000000
0.685000 0.000000
0.686250 0.000000
0.687500 0.000000
0.688750 0.000000
0.690000 0.000000
0.691250 0.000000
0.692500 0.000000
0.693750 0.000000
0.695000 0.000000
0.696250 0.000000
0.697500 0.000000
0.698750 0.000000
0.700000 0.000000
0.701250 0.000000
0.702500 0.000000
0.703750 0.000000
0.705000 0.000000
0.706250 0.000000
0.707500 0.000000
0.708750 0.000000
0.710000 0.000000
0.711250 0.000000
0.712500 0.000000
0.713750 0.000000
0.715000 0.000000
0.716250 0.000000
0.717500 0.000000
0.718750 0.000000
0.720000 0.000000
0.721250 0.000000
0.722500 0.000000
0.723750 0.000000
0.725000 0.000000
0.726250 0.000000
0.727500 0.000000
0.728750 0.000000
0.730000 0.000000
0.731250 0.000000
0.732500 0.000000
0.733750 0.000000
0.735000 0.000000
0.736250 0.000000
0.737500 0.000000
0.738750 0.000000
0.740000 0.000000
0.741250 0.000000
0.742500 0.000000
0.743750 0.000000
0.745000 0.000000
0.746250 0.000000
0.747500 0.000000
0.748750 0.000000
0.750000 0.000000
0.751250 0.000000
0.752500 0.000000
0.753750 0.000000
0.755000 0.000000
0.756250 0.000000
0.757500 0.000000
0.758750 0.000000
0.760000 0.000000
0.761250 0.000000
0.762500 0.000000
0.763750 0.000000
0.765000 0.000000
0.766250 0.000000
0.767500 0.000000
0.768750 0.000000
0.770000 0.000000
0.771250 0.000000
0.772500 0.000000
0.773750 0.000000
0.775000 0.000000
0.776250 0.000000
0.777500 0.000000
0.778750 0.000000
0.780000 0.000000
0.781250 0.000000
0.782500 0.000000
0.783750 0.000000
0.785000 0.000000
0.786250 0.000000
0.787500 0.000000
0.788750 0.000000
0.790000 0.000000
0.791250 0.000000
0.792500 0.000000
0.793750 0.000000
0.795000 0.000000
0.796250 0.000000
0.797500 0.000000
0.798750 0.000000
0.800000 0.000000
0.801250 0.000000
0.802500 0.000000
0.803750 0.000000
0.805000 0.000000
0.806250 0.000000
0.807500 0.000000
0.808750 0.000000
0.810000 0.000000
0.811250 0.000000
0.812500 0.000000
0.813750 0.000000
0.815000 0.000000
0.816250 0.000000
0.817500 0.000000
0.818750 0.000000
0.820000 0.000000
0.821250 0.000000
0.822500 0.000000
0.823750 0.000000
0.825000 0.000000
0.826250 0.000000
0.827500 0.000000
0.828750 0.000000
0.830000 0.000000
0.831250 0.000000
0.832500 0.000000
0.833750 0.000000
0.835000 0.000000
0.836250 0.000000
0.837500 0.000000
0.838750 0.000000
0.840000 0.000000
0.841250 0.000000
0.842500 0.000000
0.843750 0.000000
0.845000 0.000000
0.846250 0.000000
0.847500 0.000000
0.848750 0.000000
0.850000 0.000000
0.851250 0.000000
0.852500 0.000000
0.853750 0.000000
0.855000 0.000000
0.856250 0.000000
0.857500 0.000000
0.858750 0.000000
0.860000 0.000000
0.861250 0.000000
0.862500 0.000000
0.863750 0.000000
0.865000 0.000000
0.866250 0.000000
0.867500 0.000000
0.868750 0.000000
0.870000 0.000000
0.871250 0.000000
0.872500 0.000000
0.873750 0.000000
0.875000 0.000000
0.876250 0.000000
0.877500 0.000000
0.878750 0.000000
0.880000 0.000000
0.881250 0.000000
0.882500 0.000000
0.883750 0.000000
0.885000 0.000000
0.886250 0.000000
0.887500 0.000000
0.888750 0.000000
0.890000 0.000000
0.891250 0.000000
0.892500 0.000000
0.893750 0.000000
0.895000 0.000000
0.896250 0.000000
0.897500 0.000000
0.898750 0.000000
0.900000 0.000000
0.901250 0.000000
0.902500 0.000000
0.903750 0.000000
0.905000 0.000000
0.906250 0.000000
0.907500 0.000000
0.908750 0.000000
0.910000 0.000000
0.911250 0.000000
0.912500 0.000000
0.913750 0.000000
0.915000 0.000000
0.916250 0.000000
0.917500 0.000000
0.918750 0.000000
0.920000 0.000000
0.921250 0.000000
0.922500 0.000000
0.923750 0.000000
0.925000 0.000000
0.926250 0.000000
0.927500 0.000000
0.928750 0.000000
0.930000 0.000000
0.931250 0.000000
0.932500 0.000000
0.933750 0.000000
0.935000 0.000000
0.936250 0.000000
0.937500 0.000000
0.938750 0.000000
0.940000 0.000000
0.941250 0.000000
0.942500 0.000000
0.943750 0.000000
0.945000 0.000000
0.946250 0.000000
0.947500 0.000000
0.948750 0.000000
0.950000 0.000000
0.951250 0.000000
0.952500 0.000000
0.953750 0.000000
0.955000 0.000000
0.956250 0.000000
0.957500 0.000000
0.958750 0.000000
0.960000 0.000000
0.961250 0.000000
0.962500 0.000000
0.963750 0.000000
0.965000 0.000000
0.966250 0.000000
0.967500 0.000000
0.968750 0.000000
0.970000 0.000000
0.971250 0.000000
0.972500 0.000000
0.973750 0.000000
0.975000 0.000000
0.976250 0.000000
0.977500 0.000000
0.978750 0.000000
0.980000 0.000000
0.981250 0.000000
0.982500 0.000000
0.983750 0.000000
0.985000 0.000000
0.986250 0.000000
0.987500 0.000000
0.988750 0.000000
0.990000 0.000000
0.991250 0.000000
0.992500 0.000000
0.993750 0.000000
0.995000 0.000000
0.996250 0.000000
0.997500 0.000000
0.998750 0.000000
1.000000 0.000000
