# Supplementary material for: A direct Primitive Variable Recovery Scheme for hyperbolic conservative equations: The case of relativistic hydrodynamics
Source: PLoS One. 2018 Apr 16;13(4):e0195494. doi: 10.1371/journal.pone.0195494 (PMC5901931; doi:10.1371/journal.pone.0195494)
Supplement: S1 File — In the file “S1_File.tar.gz”, we attached the relevant data of the comparison between numerical simulations and exact solutions used to obtain the L1—norm. (GZ) [file pone.0195494.s001.gz › numerical-and-exact-data_plosone_aguayo-mendoza-olvera/Test2/Mesh800/13Da800t6]

0.000000 10.000000 0.000000 13.330000 
0.001250 10.000000 0.000000 13.330000 
0.002500 10.000000 0.000000 13.330000 
0.003750 10.000000 0.000000 13.330000 
0.005000 10.000000 0.000000 13.330000 
0.006250 10.000000 0.000000 13.330000 
0.007500 10.000000 0.000000 13.330000 
0.008750 10.000000 0.000000 13.330000 
0.010000 10.000000 0.000000 13.330000 
0.011250 10.000000 0.000000 13.330000 
0.012500 10.000000 0.000000 13.330000 
0.013750 10.000000 0.000000 13.330000 
0.015000 10.000000 0.000000 13.330000 
0.016250 10.000000 0.000000 13.330000 
0.017500 10.000000 0.000000 13.330000 
0.018750 10.000000 0.000000 13.330000 
0.020000 10.000000 0.000000 13.330000 
0.021250 10.000000 0.000000 13.330000 
0.022500 10.000000 0.000000 13.330000 
0.023750 10.000000 0.000000 13.330000 
0.025000 10.000000 0.000000 13.330000 
0.026250 10.000000 0.000000 13.330000 
0.027500 10.000000 0.000000 13.330000 
0.028750 10.000000 0.000000 13.330000 
0.030000 10.000000 0.000000 13.330000 
0.031250 10.000000 0.000000 13.330000 
0.032500 10.000000 0.000000 13.330000 
0.033750 10.000000 0.000000 13.330000 
0.035000 10.000000 0.000000 13.330000 
0.036250 10.000000 0.000000 13.330000 
0.037500 10.000000 0.000000 13.330000 
0.038750 10.000000 0.000000 13.330000 
0.040000 10.000000 0.000000 13.330000 
0.041250 10.000000 0.000000 13.330000 
0.042500 10.000000 0.000000 13.330000 
0.043750 10.000000 0.000000 13.330000 
0.045000 10.000000 0.000000 13.330000 
0.046250 10.000000 0.000000 13.330000 
0.047500 10.000000 0.000000 13.330000 
0.048750 10.000000 0.000000 13.330000 
0.050000 10.000000 0.000000 13.330000 
0.051250 10.000000 0.000000 13.330000 
0.052500 10.000000 0.000000 13.330000 
0.053750 10.000000 0.000000 13.330000 
0.055000 10.000000 0.000000 13.330000 
0.056250 10.000000 0.000000 13.330000 
0.057500 10.000000 0.000000 13.330000 
0.058750 10.000000 0.000000 13.330000 
0.060000 10.000000 0.000000 13.330000 
0.061250 10.000000 0.000000 13.330000 
0.062500 10.000000 0.000000 13.330000 
0.063750 10.000000 0.000000 13.330000 
0.065000 10.000000 0.000000 13.330000 
0.066250 10.000000 0.000000 13.330000 
0.067500 10.000000 0.000000 13.330000 
0.068750 10.000000 0.000000 13.330000 
0.070000 10.000000 0.000000 13.330000 
0.071250 10.000000 0.000000 13.330000 
0.072500 10.000000 0.000000 13.330000 
0.073750 10.000000 0.000000 13.330000 
0.075000 10.000000 0.000000 13.330000 
0.076250 10.000000 0.000000 13.330000 
0.077500 10.000000 0.000000 13.330000 
0.078750 10.000000 0.000000 13.330000 
0.080000 10.000000 0.000000 13.330000 
0.081250 10.000000 0.000000 13.330000 
0.082500 10.000000 0.000000 13.330000 
0.083750 10.000000 0.000000 13.330000 
0.085000 10.000000 0.000000 13.330000 
0.086250 10.000000 0.000000 13.330000 
0.087500 10.000000 0.000000 13.330000 
0.088750 10.000000 0.000000 13.330000 
0.090000 10.000000 0.000000 13.330000 
0.091250 10.000000 0.000000 13.330000 
0.092500 10.000000 0.000000 13.330000 
0.093750 10.000000 0.000000 13.330000 
0.095000 10.000000 0.000000 13.330000 
0.096250 10.000000 0.000000 13.330000 
0.097500 10.000000 0.000000 13.330000 
0.098750 10.000000 0.000000 13.330000 
0.100000 10.000000 0.000000 13.330000 
0.101250 10.000000 0.000000 13.330000 
0.102500 10.000000 0.000000 13.330000 
0.103750 10.000000 0.000000 13.330000 
0.105000 10.000000 0.000000 13.330000 
0.106250 10.000000 0.000000 13.330000 
0.107500 10.000000 0.000000 13.330000 
0.108750 10.000000 0.000000 13.330000 
0.110000 10.000000 0.000000 13.330000 
0.111250 10.000000 0.000000 13.330000 
0.112500 10.000000 0.000000 13.330000 
0.113750 10.000000 0.000000 13.330000 
0.115000 10.000000 0.000000 13.330000 
0.116250 10.000000 0.000000 13.330000 
0.117500 10.000000 0.000000 13.330000 
0.118750 10.000000 0.000000 13.330000 
0.120000 10.000000 0.000000 13.330000 
0.121250 10.000000 0.000000 13.330000 
0.122500 10.000000 0.000000 13.330000 
0.123750 10.000000 0.000000 13.330000 
0.125000 10.000000 0.000000 13.330000 
0.126250 10.000000 0.000000 13.330000 
0.127500 10.000000 0.000000 13.330000 
0.128750 10.000000 0.000000 13.330000 
0.130000 10.000000 0.000000 13.330000 
0.131250 10.000000 0.000000 13.330000 
0.132500 10.000000 0.000000 13.330000 
0.133750 10.000000 0.000000 13.330000 
0.135000 10.000000 0.000000 13.330000 
0.136250 10.000000 0.000000 13.330000 
0.137500 10.000000 0.000000 13.330000 
0.138750 10.000000 0.000000 13.330000 
0.140000 10.000000 0.000000 13.330000 
0.141250 10.000000 0.000000 13.330000 
0.142500 10.000000 0.000000 13.330000 
0.143750 10.000000 0.000000 13.330000 
0.145000 10.000000 0.000000 13.330000 
0.146250 10.000000 0.000000 13.330000 
0.147500 10.000000 0.000000 13.330000 
0.148750 10.000000 0.000000 13.330000 
0.150000 10.000000 0.000000 13.330000 
0.151250 10.000000 0.000000 13.330000 
0.152500 10.000000 0.000000 13.330000 
0.153750 10.000000 0.000000 13.330000 
0.155000 10.000000 0.000000 13.330000 
0.156250 10.000000 0.000000 13.330000 
0.157500 10.000000 0.000000 13.330000 
0.158750 10.000000 0.000000 13.330000 
0.160000 10.000000 0.000000 13.330000 
0.161250 10.000000 0.000000 13.330000 
0.162500 10.000000 0.000000 13.330000 
0.163750 10.000000 0.000000 13.330000 
0.165000 10.000000 0.000000 13.330000 
0.166250 10.000000 0.000000 13.330000 
0.167500 10.000000 0.000000 13.330000 
0.168750 10.000000 0.000000 13.330000 
0.170000 10.000000 0.000000 13.330000 
0.171250 10.000000 0.000000 13.330000 
0.172500 10.000000 0.000000 13.330000 
0.173750 10.000000 0.000000 13.330000 
0.175000 10.000000 0.000000 13.330000 
0.176250 10.000000 0.000000 13.330000 
0.177500 10.000000 0.000000 13.330000 
0.178750 10.000000 0.000000 13.330000 
0.180000 10.000000 0.000000 13.330000 
0.181250 10.000000 0.000000 13.330000 
0.182500 10.000000 0.000000 13.330000 
0.183750 10.000000 0.000000 13.330000 
0.185000 10.000000 0.000000 13.330000 
0.186250 10.000000 0.000000 13.330000 
0.187500 10.000000 0.000000 13.330000 
0.188750 10.000000 0.000000 13.330000 
0.190000 10.000000 0.000000 13.330000 
0.191250 10.000000 0.000000 13.330000 
0.192500 10.000000 0.000000 13.330000 
0.193750 10.000000 0.000000 13.330000 
0.195000 10.000000 0.000000 13.330000 
0.196250 10.000000 0.000000 13.330000 
0.197500 10.000000 0.000000 13.330000 
0.198750 10.000000 0.000000 13.330000 
0.200000 10.000000 0.000000 13.330000 
0.201250 10.000000 0.000000 13.330000 
0.202500 10.000000 0.000000 13.330000 
0.203750 10.000000 0.000000 13.330000 
0.205000 10.000000 0.000000 13.330000 
0.206250 10.000000 0.000000 13.330000 
0.207500 10.000000 0.000000 13.330000 
0.208750 10.000000 0.000000 13.330000 
0.210000 10.000000 0.000000 13.330000 
0.211250 10.000000 0.000000 13.330000 
0.212500 10.000000 0.000000 13.330000 
0.213750 10.000000 0.000000 13.330000 
0.215000 10.000000 0.000000 13.330000 
0.216250 10.000000 0.000000 13.330000 
0.217500 10.000000 0.000000 13.330000 
0.218750 10.000000 0.000000 13.330000 
0.220000 10.000000 0.000000 13.330000 
0.221250 10.000000 0.000000 13.330000 
0.222500 10.000000 0.000000 13.330000 
0.223750 10.000000 0.000000 13.330000 
0.225000 10.000000 0.000000 13.330000 
0.226250 10.000000 0.000000 13.330000 
0.227500 10.000000 0.000000 13.330000 
0.228750 10.000000 0.000000 13.330000 
0.230000 10.000000 0.000000 13.330000 
0.231250 10.000000 0.000000 13.330000 
0.232500 10.000000 0.000000 13.330000 
0.233750 10.000000 0.000000 13.330000 
0.235000 10.000000 0.000000 13.330000 
0.236250 10.000000 0.000000 13.330000 
0.237500 10.000000 0.000000 13.330000 
0.238750 10.000000 0.000000 13.330000 
0.240000 10.000000 0.000000 13.330000 
0.241250 10.000000 0.000000 13.330000 
0.242500 10.000000 0.000000 13.330000 
0.243750 10.000000 0.000000 13.330000 
0.245000 10.000000 0.000000 13.330000 
0.246250 10.000000 0.000000 13.330000 
0.247500 10.000000 0.000000 13.330000 
0.248750 10.000000 0.000000 13.330000 
0.250000 10.000000 0.000000 13.330000 
0.251250 10.000000 0.000000 13.330000 
0.252500 10.000000 0.000000 13.330000 
0.253750 10.000000 0.000000 13.330000 
0.255000 10.000000 0.000000 13.330000 
0.256250 10.000000 0.000000 13.330000 
0.257500 10.000000 0.000000 13.330000 
0.258750 10.000000 0.000000 13.330000 
0.260000 10.000000 0.000000 13.330000 
0.261250 10.000000 0.000000 13.330000 
0.262500 10.000000 0.000000 13.330000 
0.263750 10.000000 0.000000 13.330000 
0.265000 10.000000 0.000000 13.330000 
0.266250 10.000000 0.000000 13.330000 
0.267500 10.000000 0.000000 13.330000 
0.268750 10.000000 0.000000 13.330000 
0.270000 10.000000 0.000000 13.330000 
0.271250 10.000000 0.000000 13.330000 
0.272500 10.000000 0.000000 13.330000 
0.273750 10.000000 0.000000 13.330000 
0.275000 10.000000 0.000000 13.330000 
0.276250 10.000000 0.000000 13.330000 
0.277500 10.000000 0.000000 13.330000 
0.278750 10.000000 0.000000 13.330000 
0.280000 10.000000 0.000000 13.330000 
0.281250 10.000000 0.000000 13.330000 
0.282500 10.000000 0.000000 13.330000 
0.283750 10.000000 0.000000 13.330000 
0.285000 10.000000 0.000000 13.330000 
0.286250 10.000000 0.000000 13.330000 
0.287500 10.000000 0.000000 13.330000 
0.288750 10.000000 0.000000 13.330000 
0.290000 10.000000 0.000000 13.330000 
0.291250 10.000000 0.000000 13.330000 
0.292500 10.000000 0.000000 13.330000 
0.293750 10.000000 0.000000 13.330000 
0.295000 10.000000 0.000000 13.330000 
0.296250 10.000000 0.000000 13.330000 
0.297500 10.000000 0.000000 13.330000 
0.298750 10.000000 0.000000 13.330000 
0.300000 10.000000 0.000000 13.330000 
0.301250 10.000000 0.000000 13.330000 
0.302500 10.000000 0.000000 13.330000 
0.303750 10.000000 0.000000 13.330000 
0.305000 10.000000 0.000000 13.330000 
0.306250 10.000000 0.000000 13.330000 
0.307500 10.000000 0.000000 13.330000 
0.308750 10.000000 0.000000 13.330000 
0.310000 10.000000 0.000000 13.330000 
0.311250 10.000000 0.000000 13.330000 
0.312500 10.000000 0.000000 13.330000 
0.313750 10.000000 0.000000 13.330000 
0.315000 10.000000 0.000000 13.330000 
0.316250 10.000000 0.000000 13.330000 
0.317500 10.000000 0.000000 13.330000 
0.318750 10.000000 0.000000 13.330000 
0.320000 10.000000 0.000000 13.330000 
0.321250 10.000000 0.000000 13.330000 
0.322500 10.000000 0.000000 13.330000 
0.323750 10.000000 0.000000 13.330000 
0.325000 10.000000 0.000000 13.330000 
0.326250 10.000000 0.000000 13.330000 
0.327500 10.000000 0.000000 13.330000 
0.328750 10.000000 0.000000 13.330000 
0.330000 10.000000 0.000000 13.330000 
0.331250 10.000000 0.000000 13.330000 
0.332500 10.000000 0.000000 13.330000 
0.333750 10.000000 0.000000 13.330000 
0.335000 10.000000 0.000000 13.330000 
0.336250 10.000000 0.000000 13.330000 
0.337500 10.000000 0.000000 13.330000 
0.338750 10.000000 0.000000 13.330000 
0.340000 10.000000 0.000000 13.330000 
0.341250 10.000000 0.000000 13.330000 
0.342500 10.000000 0.000000 13.330000 
0.343750 10.000000 0.000000 13.330000 
0.345000 10.000000 0.000000 13.330000 
0.346250 10.000000 0.000000 13.330000 
0.347500 10.000000 0.000000 13.330000 
0.348750 10.000000 0.000000 13.330000 
0.350000 10.000000 0.000000 13.330000 
0.351250 10.000000 0.000000 13.330000 
0.352500 10.000000 0.000000 13.330000 
0.353750 10.000000 0.000000 13.330000 
0.355000 10.000000 0.000000 13.330000 
0.356250 10.000000 0.000000 13.330000 
0.357500 10.000000 0.000000 13.330000 
0.358750 10.000000 0.000000 13.330000 
0.360000 10.000000 0.000000 13.330000 
0.361250 10.000000 0.000000 13.330000 
0.362500 10.000000 0.000000 13.330000 
0.363750 10.000000 0.000000 13.330000 
0.365000 10.000000 0.000000 13.330000 
0.366250 10.000000 0.000000 13.330000 
0.367500 10.000000 0.000000 13.330000 
0.368750 10.000000 0.000000 13.330000 
0.370000 10.000000 0.000000 13.330000 
0.371250 10.000000 0.000000 13.330000 
0.372500 10.000000 0.000000 13.330000 
0.373750 10.000000 0.000000 13.330000 
0.375000 10.000000 0.000000 13.330000 
0.376250 10.000000 0.000000 13.330000 
0.377500 10.000000 0.000000 13.330000 
0.378750 10.000000 0.000000 13.330000 
0.380000 10.000000 0.000000 13.330000 
0.381250 10.000000 0.000000 13.330000 
0.382500 10.000000 0.000000 13.330000 
0.383750 10.000000 0.000000 13.330000 
0.385000 10.000000 0.000000 13.330000 
0.386250 10.000000 0.000000 13.330000 
0.387500 10.000000 0.000000 13.330000 
0.388750 10.000000 0.000000 13.330000 
0.390000 10.000000 0.000000 13.330000 
0.391250 10.000000 0.000000 13.330000 
0.392500 10.000000 0.000000 13.330000 
0.393750 10.000000 0.000000 13.330000 
0.395000 10.000000 0.000000 13.330000 
0.396250 10.000000 0.000000 13.330000 
0.397500 10.000000 0.000000 13.330000 
0.398750 10.000000 0.000000 13.330000 
0.400000 10.000000 0.000000 13.330000 
0.401250 10.000000 0.000000 13.330000 
0.402500 10.000000 0.000000 13.330000 
0.403750 10.000000 0.000000 13.330000 
0.405000 10.000000 0.000000 13.330000 
0.406250 10.000000 0.000000 13.330000 
0.407500 10.000000 0.000000 13.330000 
0.408750 10.000000 0.000000 13.330000 
0.410000 10.000000 0.000000 13.330000 
0.411250 10.000000 0.000000 13.330000 
0.412500 10.000000 0.000000 13.330000 
0.413750 10.000000 0.000000 13.330000 
0.415000 10.000000 0.000000 13.330000 
0.416250 10.000000 0.000000 13.330000 
0.417500 10.000000 0.000000 13.330000 
0.418750 10.000000 0.000000 13.330000 
0.420000 10.000000 0.000000 13.330000 
0.421250 10.000000 0.000000 13.330000 
0.422500 10.000000 0.000000 13.330000 
0.423750 10.000000 0.000000 13.330000 
0.425000 10.000000 0.000000 13.330000 
0.426250 10.000000 0.000000 13.330000 
0.427500 10.000000 0.000000 13.330000 
0.428750 10.000000 0.000000 13.330000 
0.430000 10.000000 0.000000 13.330000 
0.431250 10.000000 0.000000 13.330000 
0.432500 10.000000 0.000000 13.330000 
0.433750 10.000000 0.000000 13.330000 
0.435000 10.000000 0.000000 13.330000 
0.436250 10.000000 0.000000 13.330000 
0.437500 10.000000 0.000000 13.330000 
0.438750 10.000000 0.000000 13.330000 
0.440000 10.000000 0.000000 13.330000 
0.441250 10.000000 0.000000 13.330000 
0.442500 10.000000 0.000000 13.330000 
0.443750 10.000000 0.000000 13.330000 
0.445000 10.000000 0.000000 13.330000 
0.446250 10.000000 0.000000 13.330000 
0.447500 10.000000 0.000000 13.330000 
0.448750 10.000000 0.000000 13.330000 
0.450000 10.000000 0.000000 13.330000 
0.451250 10.000000 0.000000 13.330000 
0.452500 10.000000 0.000000 13.330000 
0.453750 9.999999 0.000000 13.329999 
0.455000 9.999998 0.000000 13.329996 
0.456250 9.999993 0.000000 13.329987 
0.457500 9.999977 0.000001 13.329960 
0.458750 9.999931 0.000004 13.329877 
0.460000 9.999800 0.000011 13.329644 
0.461250 9.999443 0.000030 13.329009 
0.462500 9.998518 0.000079 13.327366 
0.463750 9.996246 0.000199 13.323328 
0.465000 9.990969 0.000479 13.313953 
0.466250 9.979440 0.001090 13.293477 
0.467500 9.955860 0.002343 13.251633 
0.468750 9.910974 0.004735 13.172095 
0.470000 9.831895 0.008976 13.032307 
0.471250 9.703576 0.015927 12.806356 
0.472500 9.512424 0.026452 12.471699 
0.473750 9.251088 0.041177 12.017827 
0.475000 8.921867 0.060301 11.452025 
0.476250 8.536003 0.083581 10.796991 
0.477500 8.110381 0.110423 10.083617 
0.478750 7.687569 0.137664 9.386689 
0.480000 7.300272 0.164811 8.761987 
0.481250 6.928476 0.190524 8.172115 
0.482500 6.589564 0.216226 7.643616 
0.483750 6.269020 0.241059 7.152069 
0.485000 5.966743 0.265130 6.696118 
0.486250 5.679465 0.288310 6.269835 
0.487500 5.416952 0.311560 5.886559 
0.488750 5.163321 0.333716 5.522116 
0.490000 4.922893 0.355223 5.182055 
0.491250 4.695935 0.376255 4.866323 
0.492500 4.485229 0.397186 4.577741 
0.493750 4.279808 0.417024 4.299647 
0.495000 4.085071 0.436501 4.040756 
0.496250 3.899845 0.455617 3.798649 
0.497500 3.722532 0.474549 3.573215 
0.498750 3.553561 0.492836 3.356082 
0.500000 3.388765 0.511198 3.150979 
0.501250 3.222672 0.529641 2.945642 
0.502500 3.069257 0.546997 2.759501 
0.503750 2.930164 0.564270 2.593398 
0.505000 2.796176 0.580870 2.438349 
0.506250 2.661224 0.596121 2.286428 
0.507500 2.530627 0.610420 2.141637 
0.508750 2.417460 0.624829 2.015285 
0.510000 2.326909 0.639939 1.911325 
0.511250 2.238048 0.652133 1.807317 
0.512500 2.149911 0.661119 1.703357 
0.513750 2.085283 0.669907 1.639844 
0.515000 2.041456 0.676469 1.609865 
0.516250 2.012653 0.678466 1.592315 
0.517500 2.001586 0.678392 1.585052 
0.518750 2.002148 0.677833 1.585693 
0.520000 2.008567 0.676685 1.589620 
0.521250 2.021795 0.675610 1.594931 
0.522500 2.034655 0.675495 1.602531 
0.523750 2.039205 0.675795 1.609219 
0.525000 2.043677 0.676023 1.612462 
0.526250 2.051580 0.675961 1.612899 
0.527500 2.074006 0.675666 1.611815 
0.528750 2.134779 0.675092 1.608952 
0.530000 2.273677 0.674423 1.605853 
0.531250 2.543560 0.673789 1.603221 
0.532500 2.995919 0.672989 1.599322 
0.533750 3.633736 0.671405 1.588767 
0.535000 4.107794 0.667534 1.558342 
0.536250 4.277047 0.657915 1.481064 
0.537500 4.249230 0.634593 1.309159 
0.538750 3.856001 0.577837 0.982212 
0.540000 2.716220 0.430623 0.512654 
0.541250 1.396139 0.150686 0.181199 
0.542500 1.041786 0.015308 0.106718 
0.543750 1.003195 0.001048 0.100453 
0.545000 1.000220 0.000069 0.100030 
0.546250 1.000015 0.000005 0.100002 
0.547500 1.000001 0.000000 0.100000 
0.548750 1.000000 0.000000 0.100000 
0.550000 1.000000 0.000000 0.100000 
0.551250 1.000000 0.000000 0.100000 
0.552500 1.000000 0.000000 0.100000 
0.553750 1.000000 0.000000 0.100000 
0.555000 1.000000 0.000000 0.100000 
0.556250 1.000000 0.000000 0.100000 
0.557500 1.000000 0.000000 0.100000 
0.558750 1.000000 0.000000 0.100000 
0.560000 1.000000 0.000000 0.100000 
0.561250 1.000000 0.000000 0.100000 
0.562500 1.000000 0.000000 0.100000 
0.563750 1.000000 0.000000 0.100000 
0.565000 1.000000 0.000000 0.100000 
0.566250 1.000000 0.000000 0.100000 
0.567500 1.000000 0.000000 0.100000 
0.568750 1.000000 0.000000 0.100000 
0.570000 1.000000 0.000000 0.100000 
0.571250 1.000000 0.000000 0.100000 
0.572500 1.000000 0.000000 0.100000 
0.573750 1.000000 0.000000 0.100000 
0.575000 1.000000 0.000000 0.100000 
0.576250 1.000000 0.000000 0.100000 
0.577500 1.000000 0.000000 0.100000 
0.578750 1.000000 0.000000 0.100000 
0.580000 1.000000 0.000000 0.100000 
0.581250 1.000000 0.000000 0.100000 
0.582500 1.000000 0.000000 0.100000 
0.583750 1.000000 0.000000 0.100000 
0.585000 1.000000 0.000000 0.100000 
0.586250 1.000000 0.000000 0.100000 
0.587500 1.000000 0.000000 0.100000 
0.588750 1.000000 0.000000 0.100000 
0.590000 1.000000 0.000000 0.100000 
0.591250 1.000000 0.000000 0.100000 
0.592500 1.000000 0.000000 0.100000 
0.593750 1.000000 0.000000 0.100000 
0.595000 1.000000 0.000000 0.100000 
0.596250 1.000000 0.000000 0.100000 
0.597500 1.000000 0.000000 0.100000 
0.598750 1.000000 0.000000 0.100000 
0.600000 1.000000 0.000000 0.100000 
0.601250 1.000000 0.000000 0.100000 
0.602500 1.000000 0.000000 0.100000 
0.603750 1.000000 0.000000 0.100000 
0.605000 1.000000 0.000000 0.100000 
0.606250 1.000000 0.000000 0.100000 
0.607500 1.000000 0.000000 0.100000 
0.608750 1.000000 0.000000 0.100000 
0.610000 1.000000 0.000000 0.100000 
0.611250 1.000000 0.000000 0.100000 
0.612500 1.000000 0.000000 0.100000 
0.613750 1.000000 0.000000 0.100000 
0.615000 1.000000 0.000000 0.100000 
0.616250 1.000000 0.000000 0.100000 
0.617500 1.000000 0.000000 0.100000 
0.618750 1.000000 0.000000 0.100000 
0.620000 1.000000 0.000000 0.100000 
0.621250 1.000000 0.000000 0.100000 
0.622500 1.000000 0.000000 0.100000 
0.623750 1.000000 0.000000 0.100000 
0.625000 1.000000 0.000000 0.100000 
0.626250 1.000000 0.000000 0.100000 
0.627500 1.000000 0.000000 0.100000 
0.628750 1.000000 0.000000 0.100000 
0.630000 1.000000 0.000000 0.100000 
0.631250 1.000000 0.000000 0.100000 
0.632500 1.000000 0.000000 0.100000 
0.633750 1.000000 0.000000 0.100000 
0.635000 1.000000 0.000000 0.100000 
0.636250 1.000000 0.000000 0.100000 
0.637500 1.000000 0.000000 0.100000 
0.638750 1.000000 0.000000 0.100000 
0.640000 1.000000 0.000000 0.100000 
0.641250 1.000000 0.000000 0.100000 
0.642500 1.000000 0.000000 0.100000 
0.643750 1.000000 0.000000 0.100000 
0.645000 1.000000 0.000000 0.100000 
0.646250 1.000000 0.000000 0.100000 
0.647500 1.000000 0.000000 0.100000 
0.648750 1.000000 0.000000 0.100000 
0.650000 1.000000 0.000000 0.100000 
0.651250 1.000000 0.000000 0.100000 
0.652500 1.000000 0.000000 0.100000 
0.653750 1.000000 0.000000 0.100000 
0.655000 1.000000 0.000000 0.100000 
0.656250 1.000000 0.000000 0.100000 
0.657500 1.000000 0.000000 0.100000 
0.658750 1.000000 0.000000 0.100000 
0.660000 1.000000 0.000000 0.100000 
0.661250 1.000000 0.000000 0.100000 
0.662500 1.000000 0.000000 0.100000 
0.663750 1.000000 0.000000 0.100000 
0.665000 1.000000 0.000000 0.100000 
0.666250 1.000000 0.000000 0.100000 
0.667500 1.000000 0.000000 0.100000 
0.668750 1.000000 0.000000 0.100000 
0.670000 1.000000 0.000000 0.100000 
0.671250 1.000000 0.000000 0.100000 
0.672500 1.000000 0.000000 0.100000 
0.673750 1.000000 0.000000 0.100000 
0.675000 1.000000 0.000000 0.100000 
0.676250 1.000000 0.000000 0.100000 
0.677500 1.000000 0.000000 0.100000 
0.678750 1.000000 0.000000 0.100000 
0.680000 1.000000 0.000000 0.100000 
0.681250 1.000000 0.000000 0.100000 
0.682500 1.000000 0.000000 0.100000 
0.683750 1.000000 0.000000 0.100000 
0.685000 1.000000 0.000000 0.100000 
0.686250 1.000000 0.000000 0.100000 
0.687500 1.000000 0.000000 0.100000 
0.688750 1.000000 0.000000 0.100000 
0.690000 1.000000 0.000000 0.100000 
0.691250 1.000000 0.000000 0.100000 
0.692500 1.000000 0.000000 0.100000 
0.693750 1.000000 0.000000 0.100000 
0.695000 1.000000 0.000000 0.100000 
0.696250 1.000000 0.000000 0.100000 
0.697500 1.000000 0.000000 0.100000 
0.698750 1.000000 0.000000 0.100000 
0.700000 1.000000 0.000000 0.100000 
0.701250 1.000000 0.000000 0.100000 
0.702500 1.000000 0.000000 0.100000 
0.703750 1.000000 0.000000 0.100000 
0.705000 1.000000 0.000000 0.100000 
0.706250 1.000000 0.000000 0.100000 
0.707500 1.000000 0.000000 0.100000 
0.708750 1.000000 0.000000 0.100000 
0.710000 1.000000 0.000000 0.100000 
0.711250 1.000000 0.000000 0.100000 
0.712500 1.000000 0.000000 0.100000 
0.713750 1.000000 0.000000 0.100000 
0.715000 1.000000 0.000000 0.100000 
0.716250 1.000000 0.000000 0.100000 
0.717500 1.000000 0.000000 0.100000 
0.718750 1.000000 0.000000 0.100000 
0.720000 1.000000 0.000000 0.100000 
0.721250 1.000000 0.000000 0.100000 
0.722500 1.000000 0.000000 0.100000 
0.723750 1.000000 0.000000 0.100000 
0.725000 1.000000 0.000000 0.100000 
0.726250 1.000000 0.000000 0.100000 
0.727500 1.000000 0.000000 0.100000 
0.728750 1.000000 0.000000 0.100000 
0.730000 1.000000 0.000000 0.100000 
0.731250 1.000000 0.000000 0.100000 
0.732500 1.000000 0.000000 0.100000 
0.733750 1.000000 0.000000 0.100000 
0.735000 1.000000 0.000000 0.100000 
0.736250 1.000000 0.000000 0.100000 
0.737500 1.000000 0.000000 0.100000 
0.738750 1.000000 0.000000 0.100000 
0.740000 1.000000 0.000000 0.100000 
0.741250 1.000000 0.000000 0.100000 
0.742500 1.000000 0.000000 0.100000 
0.743750 1.000000 0.000000 0.100000 
0.745000 1.000000 0.000000 0.100000 
0.746250 1.000000 0.000000 0.100000 
0.747500 1.000000 0.000000 0.100000 
0.748750 1.000000 0.000000 0.100000 
0.750000 1.000000 0.000000 0.100000 
0.751250 1.000000 0.000000 0.100000 
0.752500 1.000000 0.000000 0.100000 
0.753750 1.000000 0.000000 0.100000 
0.755000 1.000000 0.000000 0.100000 
0.756250 1.000000 0.000000 0.100000 
0.757500 1.000000 0.000000 0.100000 
0.758750 1.000000 0.000000 0.100000 
0.760000 1.000000 0.000000 0.100000 
0.761250 1.000000 0.000000 0.100000 
0.762500 1.000000 0.000000 0.100000 
0.763750 1.000000 0.000000 0.100000 
0.765000 1.000000 0.000000 0.100000 
0.766250 1.000000 0.000000 0.100000 
0.767500 1.000000 0.000000 0.100000 
0.768750 1.000000 0.000000 0.100000 
0.770000 1.000000 0.000000 0.100000 
0.771250 1.000000 0.000000 0.100000 
0.772500 1.000000 0.000000 0.100000 
0.773750 1.000000 0.000000 0.100000 
0.775000 1.000000 0.000000 0.100000 
0.776250 1.000000 0.000000 0.100000 
0.777500 1.000000 0.000000 0.100000 
0.778750 1.000000 0.000000 0.100000 
0.780000 1.000000 0.000000 0.100000 
0.781250 1.000000 0.000000 0.100000 
0.782500 1.000000 0.000000 0.100000 
0.783750 1.000000 0.000000 0.100000 
0.785000 1.000000 0.000000 0.100000 
0.786250 1.000000 0.000000 0.100000 
0.787500 1.000000 0.000000 0.100000 
0.788750 1.000000 0.000000 0.100000 
0.790000 1.000000 0.000000 0.100000 
0.791250 1.000000 0.000000 0.100000 
0.792500 1.000000 0.000000 0.100000 
0.793750 1.000000 0.000000 0.100000 
0.795000 1.000000 0.000000 0.100000 
0.796250 1.000000 0.000000 0.100000 
0.797500 1.000000 0.000000 0.100000 
0.798750 1.000000 0.000000 0.100000 
0.800000 1.000000 0.000000 0.100000 
0.801250 1.000000 0.000000 0.100000 
0.802500 1.000000 0.000000 0.100000 
0.803750 1.000000 0.000000 0.100000 
0.805000 1.000000 0.000000 0.100000 
0.806250 1.000000 0.000000 0.100000 
0.807500 1.000000 0.000000 0.100000 
0.808750 1.000000 0.000000 0.100000 
0.810000 1.000000 0.000000 0.100000 
0.811250 1.000000 0.000000 0.100000 
0.812500 1.000000 0.000000 0.100000 
0.813750 1.000000 0.000000 0.100000 
0.815000 1.000000 0.000000 0.100000 
0.816250 1.000000 0.000000 0.100000 
0.817500 1.000000 0.000000 0.100000 
0.818750 1.000000 0.000000 0.100000 
0.820000 1.000000 0.000000 0.100000 
0.821250 1.000000 0.000000 0.100000 
0.822500 1.000000 0.000000 0.100000 
0.823750 1.000000 0.000000 0.100000 
0.825000 1.000000 0.000000 0.100000 
0.826250 1.000000 0.000000 0.100000 
0.827500 1.000000 0.000000 0.100000 
0.828750 1.000000 0.000000 0.100000 
0.830000 1.000000 0.000000 0.100000 
0.831250 1.000000 0.000000 0.100000 
0.832500 1.000000 0.000000 0.100000 
0.833750 1.000000 0.000000 0.100000 
0.835000 1.000000 0.000000 0.100000 
0.836250 1.000000 0.000000 0.100000 
0.837500 1.000000 0.000000 0.100000 
0.838750 1.000000 0.000000 0.100000 
0.840000 1.000000 0.000000 0.100000 
0.841250 1.000000 0.000000 0.100000 
0.842500 1.000000 0.000000 0.100000 
0.843750 1.000000 0.000000 0.100000 
0.845000 1.000000 0.000000 0.100000 
0.846250 1.000000 0.000000 0.100000 
0.847500 1.000000 0.000000 0.100000 
0.848750 1.000000 0.000000 0.100000 
0.850000 1.000000 0.000000 0.100000 
0.851250 1.000000 0.000000 0.100000 
0.852500 1.000000 0.000000 0.100000 
0.853750 1.000000 0.000000 0.100000 
0.855000 1.000000 0.000000 0.100000 
0.856250 1.000000 0.000000 0.100000 
0.857500 1.000000 0.000000 0.100000 
0.858750 1.000000 0.000000 0.100000 
0.860000 1.000000 0.000000 0.100000 
0.861250 1.000000 0.000000 0.100000 
0.862500 1.000000 0.000000 0.100000 
0.863750 1.000000 0.000000 0.100000 
0.865000 1.000000 0.000000 0.100000 
0.866250 1.000000 0.000000 0.100000 
0.867500 1.000000 0.000000 0.100000 
0.868750 1.000000 0.000000 0.100000 
0.870000 1.000000 0.000000 0.100000 
0.871250 1.000000 0.000000 0.100000 
0.872500 1.000000 0.000000 0.100000 
0.873750 1.000000 0.000000 0.100000 
0.875000 1.000000 0.000000 0.100000 
0.876250 1.000000 0.000000 0.100000 
0.877500 1.000000 0.000000 0.100000 
0.878750 1.000000 0.000000 0.100000 
0.880000 1.000000 0.000000 0.100000 
0.881250 1.000000 0.000000 0.100000 
0.882500 1.000000 0.000000 0.100000 
0.883750 1.000000 0.000000 0.100000 
0.885000 1.000000 0.000000 0.100000 
0.886250 1.000000 0.000000 0.100000 
0.887500 1.000000 0.000000 0.100000 
0.888750 1.000000 0.000000 0.100000 
0.890000 1.000000 0.000000 0.100000 
0.891250 1.000000 0.000000 0.100000 
0.892500 1.000000 0.000000 0.100000 
0.893750 1.000000 0.000000 0.100000 
0.895000 1.000000 0.000000 0.100000 
0.896250 1.000000 0.000000 0.100000 
0.897500 1.000000 0.000000 0.100000 
0.898750 1.000000 0.000000 0.100000 
0.900000 1.000000 0.000000 0.100000 
0.901250 1.000000 0.000000 0.100000 
0.902500 1.000000 0.000000 0.100000 
0.903750 1.000000 0.000000 0.100000 
0.905000 1.000000 0.000000 0.100000 
0.906250 1.000000 0.000000 0.100000 
0.907500 1.000000 0.000000 0.100000 
0.908750 1.000000 0.000000 0.100000 
0.910000 1.000000 0.000000 0.100000 
0.911250 1.000000 0.000000 0.100000 
0.912500 1.000000 0.000000 0.100000 
0.913750 1.000000 0.000000 0.100000 
0.915000 1.000000 0.000000 0.100000 
0.916250 1.000000 0.000000 0.100000 
0.917500 1.000000 0.000000 0.100000 
0.918750 1.000000 0.000000 0.100000 
0.920000 1.000000 0.000000 0.100000 
0.921250 1.000000 0.000000 0.100000 
0.922500 1.000000 0.000000 0.100000 
0.923750 1.000000 0.000000 0.100000 
0.925000 1.000000 0.000000 0.100000 
0.926250 1.000000 0.000000 0.100000 
0.927500 1.000000 0.000000 0.100000 
0.928750 1.000000 0.000000 0.100000 
0.930000 1.000000 0.000000 0.100000 
0.931250 1.000000 0.000000 0.100000 
0.932500 1.000000 0.000000 0.100000 
0.933750 1.000000 0.000000 0.100000 
0.935000 1.000000 0.000000 0.100000 
0.936250 1.000000 0.000000 0.100000 
0.937500 1.000000 0.000000 0.100000 
0.938750 1.000000 0.000000 0.100000 
0.940000 1.000000 0.000000 0.100000 
0.941250 1.000000 0.000000 0.100000 
0.942500 1.000000 0.000000 0.100000 
0.943750 1.000000 0.000000 0.100000 
0.945000 1.000000 0.000000 0.100000 
0.946250 1.000000 0.000000 0.100000 
0.947500 1.000000 0.000000 0.100000 
0.948750 1.000000 0.000000 0.100000 
0.950000 1.000000 0.000000 0.100000 
0.951250 1.000000 0.000000 0.100000 
0.952500 1.000000 0.000000 0.100000 
0.953750 1.000000 0.000000 0.100000 
0.955000 1.000000 0.000000 0.100000 
0.956250 1.000000 0.000000 0.100000 
0.957500 1.000000 0.000000 0.100000 
0.958750 1.000000 0.000000 0.100000 
0.960000 1.000000 0.000000 0.100000 
0.961250 1.000000 0.000000 0.100000 
0.962500 1.000000 0.000000 0.100000 
0.963750 1.000000 0.000000 0.100000 
0.965000 1.000000 0.000000 0.100000 
0.966250 1.000000 0.000000 0.100000 
0.967500 1.000000 0.000000 0.100000 
0.968750 1.000000 0.000000 0.100000 
0.970000 1.000000 0.000000 0.100000 
0.971250 1.000000 0.000000 0.100000 
0.972500 1.000000 0.000000 0.100000 
0.973750 1.000000 0.000000 0.100000 
0.975000 1.000000 0.000000 0.100000 
0.976250 1.000000 0.000000 0.100000 
0.977500 1.000000 0.000000 0.100000 
0.978750 1.000000 0.000000 0.100000 
0.980000 1.000000 0.000000 0.100000 
0.981250 1.000000 0.000000 0.100000 
0.982500 1.000000 0.000000 0.100000 
0.983750 1.000000 0.000000 0.100000 
0.985000 1.000000 0.000000 0.100000 
0.986250 1.000000 0.000000 0.100000 
0.987500 1.000000 0.000000 0.100000 
0.988750 1.000000 0.000000 0.100000 
0.990000 1.000000 0.000000 0.100000 
0.991250 1.000000 0.000000 0.100000 
0.992500 1.000000 0.000000 0.100000 
0.993750 1.000000 0.000000 0.100000 
0.995000 1.000000 0.000000 0.100000 
0.996250 1.000000 0.000000 0.100000 
0.997500 1.000000 0.000000 0.100000 
0.998750 1.000000 0.000000 0.100000 
1.000000 1.000000 0.000000 0.100000 
