# Supplementary material for: A direct Primitive Variable Recovery Scheme for hyperbolic conservative equations: The case of relativistic hydrodynamics
Source: PLoS One. 2018 Apr 16;13(4):e0195494. doi: 10.1371/journal.pone.0195494 (PMC5901931; doi:10.1371/journal.pone.0195494)
Supplement: S1 File — In the file “S1_File.tar.gz”, we attached the relevant data of the comparison between numerical simulations and exact solutions used to obtain the L1—norm. (GZ) [file pone.0195494.s001.gz › numerical-and-exact-data_plosone_aguayo-mendoza-olvera/Test2/Mesh800/13Ex800t21]

 0.00000000E-02  0.13330000E+02  0.10000000E+02  0.00000000E+00  0.39989995E+01
 0.12500000E-02  0.13330000E+02  0.10000000E+02  0.00000000E+00  0.39989995E+01
 0.25000000E-02  0.13330000E+02  0.10000000E+02  0.00000000E+00  0.39989995E+01
 0.37500000E-02  0.13330000E+02  0.10000000E+02  0.00000000E+00  0.39989995E+01
 0.50000000E-02  0.13330000E+02  0.10000000E+02  0.00000000E+00  0.39989995E+01
 0.62500000E-02  0.13330000E+02  0.10000000E+02  0.00000000E+00  0.39989995E+01
 0.75000000E-02  0.13330000E+02  0.10000000E+02  0.00000000E+00  0.39989995E+01
 0.87500000E-02  0.13330000E+02  0.10000000E+02  0.00000000E+00  0.39989995E+01
 0.10000000E-01  0.13330000E+02  0.10000000E+02  0.00000000E+00  0.39989995E+01
 0.11250000E-01  0.13330000E+02  0.10000000E+02  0.00000000E+00  0.39989995E+01
 0.12500000E-01  0.13330000E+02  0.10000000E+02  0.00000000E+00  0.39989995E+01
 0.13750000E-01  0.13330000E+02  0.10000000E+02  0.00000000E+00  0.39989995E+01
 0.15000000E-01  0.13330000E+02  0.10000000E+02  0.00000000E+00  0.39989995E+01
 0.16250000E-01  0.13330000E+02  0.10000000E+02  0.00000000E+00  0.39989995E+01
 0.17500000E-01  0.13330000E+02  0.10000000E+02  0.00000000E+00  0.39989995E+01
 0.18750000E-01  0.13330000E+02  0.10000000E+02  0.00000000E+00  0.39989995E+01
 0.20000000E-01  0.13330000E+02  0.10000000E+02  0.00000000E+00  0.39989995E+01
 0.21250000E-01  0.13330000E+02  0.10000000E+02  0.00000000E+00  0.39989995E+01
 0.22500000E-01  0.13330000E+02  0.10000000E+02  0.00000000E+00  0.39989995E+01
 0.23750000E-01  0.13330000E+02  0.10000000E+02  0.00000000E+00  0.39989995E+01
 0.25000000E-01  0.13330000E+02  0.10000000E+02  0.00000000E+00  0.39989995E+01
 0.26250000E-01  0.13330000E+02  0.10000000E+02  0.00000000E+00  0.39989995E+01
 0.27500000E-01  0.13330000E+02  0.10000000E+02  0.00000000E+00  0.39989995E+01
 0.28750000E-01  0.13330000E+02  0.10000000E+02  0.00000000E+00  0.39989995E+01
 0.30000000E-01  0.13330000E+02  0.10000000E+02  0.00000000E+00  0.39989995E+01
 0.31250000E-01  0.13330000E+02  0.10000000E+02  0.00000000E+00  0.39989995E+01
 0.32500000E-01  0.13330000E+02  0.10000000E+02  0.00000000E+00  0.39989995E+01
 0.33750000E-01  0.13330000E+02  0.10000000E+02  0.00000000E+00  0.39989995E+01
 0.35000000E-01  0.13330000E+02  0.10000000E+02  0.00000000E+00  0.39989995E+01
 0.36250000E-01  0.13330000E+02  0.10000000E+02  0.00000000E+00  0.39989995E+01
 0.37500000E-01  0.13330000E+02  0.10000000E+02  0.00000000E+00  0.39989995E+01
 0.38750000E-01  0.13330000E+02  0.10000000E+02  0.00000000E+00  0.39989995E+01
 0.40000000E-01  0.13330000E+02  0.10000000E+02  0.00000000E+00  0.39989995E+01
 0.41250000E-01  0.13330000E+02  0.10000000E+02  0.00000000E+00  0.39989995E+01
 0.42500000E-01  0.13330000E+02  0.10000000E+02  0.00000000E+00  0.39989995E+01
 0.43750000E-01  0.13330000E+02  0.10000000E+02  0.00000000E+00  0.39989995E+01
 0.45000000E-01  0.13330000E+02  0.10000000E+02  0.00000000E+00  0.39989995E+01
 0.46250000E-01  0.13330000E+02  0.10000000E+02  0.00000000E+00  0.39989995E+01
 0.47500000E-01  0.13330000E+02  0.10000000E+02  0.00000000E+00  0.39989995E+01
 0.48750000E-01  0.13330000E+02  0.10000000E+02  0.00000000E+00  0.39989995E+01
 0.50000000E-01  0.13330000E+02  0.10000000E+02  0.00000000E+00  0.39989995E+01
 0.51250000E-01  0.13330000E+02  0.10000000E+02  0.00000000E+00  0.39989995E+01
 0.52500000E-01  0.13330000E+02  0.10000000E+02  0.00000000E+00  0.39989995E+01
 0.53750000E-01  0.13330000E+02  0.10000000E+02  0.00000000E+00  0.39989995E+01
 0.55000000E-01  0.13330000E+02  0.10000000E+02  0.00000000E+00  0.39989995E+01
 0.56250000E-01  0.13330000E+02  0.10000000E+02  0.00000000E+00  0.39989995E+01
 0.57500000E-01  0.13330000E+02  0.10000000E+02  0.00000000E+00  0.39989995E+01
 0.58750000E-01  0.13330000E+02  0.10000000E+02  0.00000000E+00  0.39989995E+01
 0.60000000E-01  0.13330000E+02  0.10000000E+02  0.00000000E+00  0.39989995E+01
 0.61250000E-01  0.13330000E+02  0.10000000E+02  0.00000000E+00  0.39989995E+01
 0.62500000E-01  0.13330000E+02  0.10000000E+02  0.00000000E+00  0.39989995E+01
 0.63750000E-01  0.13330000E+02  0.10000000E+02  0.00000000E+00  0.39989995E+01
 0.65000000E-01  0.13330000E+02  0.10000000E+02  0.00000000E+00  0.39989995E+01
 0.66250000E-01  0.13330000E+02  0.10000000E+02  0.00000000E+00  0.39989995E+01
 0.67500000E-01  0.13330000E+02  0.10000000E+02  0.00000000E+00  0.39989995E+01
 0.68750000E-01  0.13330000E+02  0.10000000E+02  0.00000000E+00  0.39989995E+01
 0.70000000E-01  0.13330000E+02  0.10000000E+02  0.00000000E+00  0.39989995E+01
 0.71250000E-01  0.13330000E+02  0.10000000E+02  0.00000000E+00  0.39989995E+01
 0.72500000E-01  0.13330000E+02  0.10000000E+02  0.00000000E+00  0.39989995E+01
 0.73750000E-01  0.13330000E+02  0.10000000E+02  0.00000000E+00  0.39989995E+01
 0.75000000E-01  0.13330000E+02  0.10000000E+02  0.00000000E+00  0.39989995E+01
 0.76250000E-01  0.13330000E+02  0.10000000E+02  0.00000000E+00  0.39989995E+01
 0.77500000E-01  0.13330000E+02  0.10000000E+02  0.00000000E+00  0.39989995E+01
 0.78750000E-01  0.13330000E+02  0.10000000E+02  0.00000000E+00  0.39989995E+01
 0.80000000E-01  0.13330000E+02  0.10000000E+02  0.00000000E+00  0.39989995E+01
 0.81250000E-01  0.13330000E+02  0.10000000E+02  0.00000000E+00  0.39989995E+01
 0.82500000E-01  0.13330000E+02  0.10000000E+02  0.00000000E+00  0.39989995E+01
 0.83750000E-01  0.13330000E+02  0.10000000E+02  0.00000000E+00  0.39989995E+01
 0.85000000E-01  0.13330000E+02  0.10000000E+02  0.00000000E+00  0.39989995E+01
 0.86250000E-01  0.13330000E+02  0.10000000E+02  0.00000000E+00  0.39989995E+01
 0.87500000E-01  0.13330000E+02  0.10000000E+02  0.00000000E+00  0.39989995E+01
 0.88750000E-01  0.13330000E+02  0.10000000E+02  0.00000000E+00  0.39989995E+01
 0.90000000E-01  0.13330000E+02  0.10000000E+02  0.00000000E+00  0.39989995E+01
 0.91250000E-01  0.13330000E+02  0.10000000E+02  0.00000000E+00  0.39989995E+01
 0.92500000E-01  0.13330000E+02  0.10000000E+02  0.00000000E+00  0.39989995E+01
 0.93750000E-01  0.13330000E+02  0.10000000E+02  0.00000000E+00  0.39989995E+01
 0.95000000E-01  0.13330000E+02  0.10000000E+02  0.00000000E+00  0.39989995E+01
 0.96250000E-01  0.13330000E+02  0.10000000E+02  0.00000000E+00  0.39989995E+01
 0.97500000E-01  0.13330000E+02  0.10000000E+02  0.00000000E+00  0.39989995E+01
 0.98750000E-01  0.13330000E+02  0.10000000E+02  0.00000000E+00  0.39989995E+01
 0.10000000E+00  0.13330000E+02  0.10000000E+02  0.00000000E+00  0.39989995E+01
 0.10125000E+00  0.13330000E+02  0.10000000E+02  0.00000000E+00  0.39989995E+01
 0.10250000E+00  0.13330000E+02  0.10000000E+02  0.00000000E+00  0.39989995E+01
 0.10375000E+00  0.13330000E+02  0.10000000E+02  0.00000000E+00  0.39989995E+01
 0.10500000E+00  0.13330000E+02  0.10000000E+02  0.00000000E+00  0.39989995E+01
 0.10625000E+00  0.13330000E+02  0.10000000E+02  0.00000000E+00  0.39989995E+01
 0.10750000E+00  0.13330000E+02  0.10000000E+02  0.00000000E+00  0.39989995E+01
 0.10875000E+00  0.13330000E+02  0.10000000E+02  0.00000000E+00  0.39989995E+01
 0.11000000E+00  0.13330000E+02  0.10000000E+02  0.00000000E+00  0.39989995E+01
 0.11125000E+00  0.13330000E+02  0.10000000E+02  0.00000000E+00  0.39989995E+01
 0.11250000E+00  0.13330000E+02  0.10000000E+02  0.00000000E+00  0.39989995E+01
 0.11375000E+00  0.13330000E+02  0.10000000E+02  0.00000000E+00  0.39989995E+01
 0.11500000E+00  0.13330000E+02  0.10000000E+02  0.00000000E+00  0.39989995E+01
 0.11625000E+00  0.13330000E+02  0.10000000E+02  0.00000000E+00  0.39989995E+01
 0.11750000E+00  0.13330000E+02  0.10000000E+02  0.00000000E+00  0.39989995E+01
 0.11875000E+00  0.13330000E+02  0.10000000E+02  0.00000000E+00  0.39989995E+01
 0.12000000E+00  0.13330000E+02  0.10000000E+02  0.00000000E+00  0.39989995E+01
 0.12125000E+00  0.13330000E+02  0.10000000E+02  0.00000000E+00  0.39989995E+01
 0.12250000E+00  0.13330000E+02  0.10000000E+02  0.00000000E+00  0.39989995E+01
 0.12375000E+00  0.13330000E+02  0.10000000E+02  0.00000000E+00  0.39989995E+01
 0.12500000E+00  0.13330000E+02  0.10000000E+02  0.00000000E+00  0.39989995E+01
 0.12625000E+00  0.13330000E+02  0.10000000E+02  0.00000000E+00  0.39989995E+01
 0.12750000E+00  0.13330000E+02  0.10000000E+02  0.00000000E+00  0.39989995E+01
 0.12875000E+00  0.13330000E+02  0.10000000E+02  0.00000000E+00  0.39989995E+01
 0.13000000E+00  0.13330000E+02  0.10000000E+02  0.00000000E+00  0.39989995E+01
 0.13125000E+00  0.13330000E+02  0.10000000E+02  0.00000000E+00  0.39989995E+01
 0.13250000E+00  0.13330000E+02  0.10000000E+02  0.00000000E+00  0.39989995E+01
 0.13375000E+00  0.13330000E+02  0.10000000E+02  0.00000000E+00  0.39989995E+01
 0.13500000E+00  0.13330000E+02  0.10000000E+02  0.00000000E+00  0.39989995E+01
 0.13625000E+00  0.13330000E+02  0.10000000E+02  0.00000000E+00  0.39989995E+01
 0.13750000E+00  0.13330000E+02  0.10000000E+02  0.00000000E+00  0.39989995E+01
 0.13875000E+00  0.13330000E+02  0.10000000E+02  0.00000000E+00  0.39989995E+01
 0.14000000E+00  0.13330000E+02  0.10000000E+02  0.00000000E+00  0.39989995E+01
 0.14125000E+00  0.13330000E+02  0.10000000E+02  0.00000000E+00  0.39989995E+01
 0.14250000E+00  0.13330000E+02  0.10000000E+02  0.00000000E+00  0.39989995E+01
 0.14375000E+00  0.13330000E+02  0.10000000E+02  0.00000000E+00  0.39989995E+01
 0.14500000E+00  0.13330000E+02  0.10000000E+02  0.00000000E+00  0.39989995E+01
 0.14625000E+00  0.13330000E+02  0.10000000E+02  0.00000000E+00  0.39989995E+01
 0.14750000E+00  0.13330000E+02  0.10000000E+02  0.00000000E+00  0.39989995E+01
 0.14875000E+00  0.13330000E+02  0.10000000E+02  0.00000000E+00  0.39989995E+01
 0.15000000E+00  0.13330000E+02  0.10000000E+02  0.00000000E+00  0.39989995E+01
 0.15125000E+00  0.13330000E+02  0.10000000E+02  0.00000000E+00  0.39989995E+01
 0.15250000E+00  0.13330000E+02  0.10000000E+02  0.00000000E+00  0.39989995E+01
 0.15375000E+00  0.13330000E+02  0.10000000E+02  0.00000000E+00  0.39989995E+01
 0.15500000E+00  0.13330000E+02  0.10000000E+02  0.00000000E+00  0.39989995E+01
 0.15625000E+00  0.13330000E+02  0.10000000E+02  0.00000000E+00  0.39989995E+01
 0.15750000E+00  0.13330000E+02  0.10000000E+02  0.00000000E+00  0.39989995E+01
 0.15875000E+00  0.13330000E+02  0.10000000E+02  0.00000000E+00  0.39989995E+01
 0.16000000E+00  0.13330000E+02  0.10000000E+02  0.00000000E+00  0.39989995E+01
 0.16125000E+00  0.13330000E+02  0.10000000E+02  0.00000000E+00  0.39989995E+01
 0.16250000E+00  0.13330000E+02  0.10000000E+02  0.00000000E+00  0.39989995E+01
 0.16375000E+00  0.13330000E+02  0.10000000E+02  0.00000000E+00  0.39989995E+01
 0.16500000E+00  0.13330000E+02  0.10000000E+02  0.00000000E+00  0.39989995E+01
 0.16625000E+00  0.13330000E+02  0.10000000E+02  0.00000000E+00  0.39989995E+01
 0.16750000E+00  0.13330000E+02  0.10000000E+02  0.00000000E+00  0.39989995E+01
 0.16875000E+00  0.13330000E+02  0.10000000E+02  0.00000000E+00  0.39989995E+01
 0.17000000E+00  0.13330000E+02  0.10000000E+02  0.00000000E+00  0.39989995E+01
 0.17125000E+00  0.13330000E+02  0.10000000E+02  0.00000000E+00  0.39989995E+01
 0.17250000E+00  0.13330000E+02  0.10000000E+02  0.00000000E+00  0.39989995E+01
 0.17375000E+00  0.13330000E+02  0.10000000E+02  0.00000000E+00  0.39989995E+01
 0.17500000E+00  0.13330000E+02  0.10000000E+02  0.00000000E+00  0.39989995E+01
 0.17625000E+00  0.13330000E+02  0.10000000E+02  0.00000000E+00  0.39989995E+01
 0.17750000E+00  0.13330000E+02  0.10000000E+02  0.00000000E+00  0.39989995E+01
 0.17875000E+00  0.13330000E+02  0.10000000E+02  0.00000000E+00  0.39989995E+01
 0.18000000E+00  0.13330000E+02  0.10000000E+02  0.00000000E+00  0.39989995E+01
 0.18125000E+00  0.13330000E+02  0.10000000E+02  0.00000000E+00  0.39989995E+01
 0.18250000E+00  0.13330000E+02  0.10000000E+02  0.00000000E+00  0.39989995E+01
 0.18375000E+00  0.13330000E+02  0.10000000E+02  0.00000000E+00  0.39989995E+01
 0.18500000E+00  0.13330000E+02  0.10000000E+02  0.00000000E+00  0.39989995E+01
 0.18625000E+00  0.13330000E+02  0.10000000E+02  0.00000000E+00  0.39989995E+01
 0.18750000E+00  0.13330000E+02  0.10000000E+02  0.00000000E+00  0.39989995E+01
 0.18875000E+00  0.13330000E+02  0.10000000E+02  0.00000000E+00  0.39989995E+01
 0.19000000E+00  0.13330000E+02  0.10000000E+02  0.00000000E+00  0.39989995E+01
 0.19125000E+00  0.13330000E+02  0.10000000E+02  0.00000000E+00  0.39989995E+01
 0.19250000E+00  0.13330000E+02  0.10000000E+02  0.00000000E+00  0.39989995E+01
 0.19375000E+00  0.13330000E+02  0.10000000E+02  0.00000000E+00  0.39989995E+01
 0.19500000E+00  0.13330000E+02  0.10000000E+02  0.00000000E+00  0.39989995E+01
 0.19625000E+00  0.13330000E+02  0.10000000E+02  0.00000000E+00  0.39989995E+01
 0.19750000E+00  0.13330000E+02  0.10000000E+02  0.00000000E+00  0.39989995E+01
 0.19875000E+00  0.13330000E+02  0.10000000E+02  0.00000000E+00  0.39989995E+01
 0.20000000E+00  0.13330000E+02  0.10000000E+02  0.00000000E+00  0.39989995E+01
 0.20125000E+00  0.13330000E+02  0.10000000E+02  0.00000000E+00  0.39989995E+01
 0.20250000E+00  0.13330000E+02  0.10000000E+02  0.00000000E+00  0.39989995E+01
 0.20375000E+00  0.13330000E+02  0.10000000E+02  0.00000000E+00  0.39989995E+01
 0.20500000E+00  0.13330000E+02  0.10000000E+02  0.00000000E+00  0.39989995E+01
 0.20625000E+00  0.13330000E+02  0.10000000E+02  0.00000000E+00  0.39989995E+01
 0.20750000E+00  0.13330000E+02  0.10000000E+02  0.00000000E+00  0.39989995E+01
 0.20875000E+00  0.13330000E+02  0.10000000E+02  0.00000000E+00  0.39989995E+01
 0.21000000E+00  0.13330000E+02  0.10000000E+02  0.00000000E+00  0.39989995E+01
 0.21125000E+00  0.13330000E+02  0.10000000E+02  0.00000000E+00  0.39989995E+01
 0.21250000E+00  0.13330000E+02  0.10000000E+02  0.00000000E+00  0.39989995E+01
 0.21375000E+00  0.13330000E+02  0.10000000E+02  0.00000000E+00  0.39989995E+01
 0.21500000E+00  0.13330000E+02  0.10000000E+02  0.00000000E+00  0.39989995E+01
 0.21625000E+00  0.13330000E+02  0.10000000E+02  0.00000000E+00  0.39989995E+01
 0.21750000E+00  0.13330000E+02  0.10000000E+02  0.00000000E+00  0.39989995E+01
 0.21875000E+00  0.13330000E+02  0.10000000E+02  0.00000000E+00  0.39989995E+01
 0.22000000E+00  0.13330000E+02  0.10000000E+02  0.00000000E+00  0.39989995E+01
 0.22125000E+00  0.13330000E+02  0.10000000E+02  0.00000000E+00  0.39989995E+01
 0.22250000E+00  0.13330000E+02  0.10000000E+02  0.00000000E+00  0.39989995E+01
 0.22375000E+00  0.13330000E+02  0.10000000E+02  0.00000000E+00  0.39989995E+01
 0.22500000E+00  0.13330000E+02  0.10000000E+02  0.00000000E+00  0.39989995E+01
 0.22625000E+00  0.13330000E+02  0.10000000E+02  0.00000000E+00  0.39989995E+01
 0.22750000E+00  0.13330000E+02  0.10000000E+02  0.00000000E+00  0.39989995E+01
 0.22875000E+00  0.13330000E+02  0.10000000E+02  0.00000000E+00  0.39989995E+01
 0.23000000E+00  0.13330000E+02  0.10000000E+02  0.00000000E+00  0.39989995E+01
 0.23125000E+00  0.13330000E+02  0.10000000E+02  0.00000000E+00  0.39989995E+01
 0.23250000E+00  0.13330000E+02  0.10000000E+02  0.00000000E+00  0.39989995E+01
 0.23375000E+00  0.13330000E+02  0.10000000E+02  0.00000000E+00  0.39989995E+01
 0.23500000E+00  0.13330000E+02  0.10000000E+02  0.00000000E+00  0.39989995E+01
 0.23625000E+00  0.13330000E+02  0.10000000E+02  0.00000000E+00  0.39989995E+01
 0.23750000E+00  0.13330000E+02  0.10000000E+02  0.00000000E+00  0.39989995E+01
 0.23875000E+00  0.13330000E+02  0.10000000E+02  0.00000000E+00  0.39989995E+01
 0.24000000E+00  0.13330000E+02  0.10000000E+02  0.00000000E+00  0.39989995E+01
 0.24125000E+00  0.13330000E+02  0.10000000E+02  0.00000000E+00  0.39989995E+01
 0.24250000E+00  0.13330000E+02  0.10000000E+02  0.00000000E+00  0.39989995E+01
 0.24375000E+00  0.13330000E+02  0.10000000E+02  0.00000000E+00  0.39989995E+01
 0.24500000E+00  0.13330000E+02  0.10000000E+02  0.00000000E+00  0.39989995E+01
 0.24625000E+00  0.13330000E+02  0.10000000E+02  0.00000000E+00  0.39989995E+01
 0.24750000E+00  0.13330000E+02  0.10000000E+02  0.00000000E+00  0.39989995E+01
 0.24875000E+00  0.13330000E+02  0.10000000E+02  0.00000000E+00  0.39989995E+01
 0.25000000E+00  0.13330000E+02  0.10000000E+02  0.00000000E+00  0.39989995E+01
 0.25125000E+00  0.13330000E+02  0.10000000E+02  0.00000000E+00  0.39989995E+01
 0.25250000E+00  0.13330000E+02  0.10000000E+02  0.00000000E+00  0.39989995E+01
 0.25375000E+00  0.13330000E+02  0.10000000E+02  0.00000000E+00  0.39989995E+01
 0.25500000E+00  0.13330000E+02  0.10000000E+02  0.00000000E+00  0.39989995E+01
 0.25625000E+00  0.13330000E+02  0.10000000E+02  0.00000000E+00  0.39989995E+01
 0.25750000E+00  0.13330000E+02  0.10000000E+02  0.00000000E+00  0.39989995E+01
 0.25875000E+00  0.13330000E+02  0.10000000E+02  0.00000000E+00  0.39989995E+01
 0.26000000E+00  0.13330000E+02  0.10000000E+02  0.00000000E+00  0.39989995E+01
 0.26125000E+00  0.13330000E+02  0.10000000E+02  0.00000000E+00  0.39989995E+01
 0.26250000E+00  0.13330000E+02  0.10000000E+02  0.00000000E+00  0.39989995E+01
 0.26375000E+00  0.13330000E+02  0.10000000E+02  0.00000000E+00  0.39989995E+01
 0.26500000E+00  0.13330000E+02  0.10000000E+02  0.00000000E+00  0.39989995E+01
 0.26625000E+00  0.13330000E+02  0.10000000E+02  0.00000000E+00  0.39989995E+01
 0.26750000E+00  0.13330000E+02  0.10000000E+02  0.00000000E+00  0.39989995E+01
 0.26875000E+00  0.13330000E+02  0.10000000E+02  0.00000000E+00  0.39989995E+01
 0.27000000E+00  0.13330000E+02  0.10000000E+02  0.00000000E+00  0.39989995E+01
 0.27125000E+00  0.13330000E+02  0.10000000E+02  0.00000000E+00  0.39989995E+01
 0.27250000E+00  0.13330000E+02  0.10000000E+02  0.00000000E+00  0.39989995E+01
 0.27375000E+00  0.13330000E+02  0.10000000E+02  0.00000000E+00  0.39989995E+01
 0.27500000E+00  0.13330000E+02  0.10000000E+02  0.00000000E+00  0.39989995E+01
 0.27625000E+00  0.13330000E+02  0.10000000E+02  0.00000000E+00  0.39989995E+01
 0.27750000E+00  0.13330000E+02  0.10000000E+02  0.00000000E+00  0.39989995E+01
 0.27875000E+00  0.13330000E+02  0.10000000E+02  0.00000000E+00  0.39989995E+01
 0.28000000E+00  0.13330000E+02  0.10000000E+02  0.00000000E+00  0.39989995E+01
 0.28125000E+00  0.13330000E+02  0.10000000E+02  0.00000000E+00  0.39989995E+01
 0.28250000E+00  0.13330000E+02  0.10000000E+02  0.00000000E+00  0.39989995E+01
 0.28375000E+00  0.13330000E+02  0.10000000E+02  0.00000000E+00  0.39989995E+01
 0.28500000E+00  0.13330000E+02  0.10000000E+02  0.00000000E+00  0.39989995E+01
 0.28625000E+00  0.13330000E+02  0.10000000E+02  0.00000000E+00  0.39989995E+01
 0.28750000E+00  0.13330000E+02  0.10000000E+02  0.00000000E+00  0.39989995E+01
 0.28875000E+00  0.13330000E+02  0.10000000E+02  0.00000000E+00  0.39989995E+01
 0.29000000E+00  0.13330000E+02  0.10000000E+02  0.00000000E+00  0.39989995E+01
 0.29125000E+00  0.13330000E+02  0.10000000E+02  0.00000000E+00  0.39989995E+01
 0.29250000E+00  0.13330000E+02  0.10000000E+02  0.00000000E+00  0.39989995E+01
 0.29375000E+00  0.13330000E+02  0.10000000E+02  0.00000000E+00  0.39989995E+01
 0.29500000E+00  0.13330000E+02  0.10000000E+02  0.00000000E+00  0.39989995E+01
 0.29625000E+00  0.13330000E+02  0.10000000E+02  0.00000000E+00  0.39989995E+01
 0.29750000E+00  0.13330000E+02  0.10000000E+02  0.00000000E+00  0.39989995E+01
 0.29875000E+00  0.13330000E+02  0.10000000E+02  0.00000000E+00  0.39989995E+01
 0.30000000E+00  0.13330000E+02  0.10000000E+02  0.00000000E+00  0.39989995E+01
 0.30125000E+00  0.13330000E+02  0.10000000E+02  0.00000000E+00  0.39989995E+01
 0.30250000E+00  0.13330000E+02  0.10000000E+02  0.00000000E+00  0.39989995E+01
 0.30375000E+00  0.13330000E+02  0.10000000E+02  0.00000000E+00  0.39989995E+01
 0.30500000E+00  0.13330000E+02  0.10000000E+02  0.00000000E+00  0.39989995E+01
 0.30625000E+00  0.13330000E+02  0.10000000E+02  0.00000000E+00  0.39989995E+01
 0.30750000E+00  0.13330000E+02  0.10000000E+02  0.00000000E+00  0.39989995E+01
 0.30875000E+00  0.13330000E+02  0.10000000E+02  0.00000000E+00  0.39989995E+01
 0.31000000E+00  0.13330000E+02  0.10000000E+02  0.00000000E+00  0.39989995E+01
 0.31125000E+00  0.13330000E+02  0.10000000E+02  0.00000000E+00  0.39989995E+01
 0.31250000E+00  0.13330000E+02  0.10000000E+02  0.00000000E+00  0.39989995E+01
 0.31375000E+00  0.13330000E+02  0.10000000E+02  0.00000000E+00  0.39989995E+01
 0.31500000E+00  0.13330000E+02  0.10000000E+02  0.00000000E+00  0.39989995E+01
 0.31625000E+00  0.13330000E+02  0.10000000E+02  0.00000000E+00  0.39989995E+01
 0.31750000E+00  0.13330000E+02  0.10000000E+02  0.00000000E+00  0.39989995E+01
 0.31875000E+00  0.13330000E+02  0.10000000E+02  0.00000000E+00  0.39989995E+01
 0.32000000E+00  0.13330000E+02  0.10000000E+02  0.00000000E+00  0.39989995E+01
 0.32125000E+00  0.13330000E+02  0.10000000E+02  0.00000000E+00  0.39989995E+01
 0.32250000E+00  0.13330000E+02  0.10000000E+02  0.00000000E+00  0.39989995E+01
 0.32375000E+00  0.13330000E+02  0.10000000E+02  0.00000000E+00  0.39989995E+01
 0.32500000E+00  0.13330000E+02  0.10000000E+02  0.00000000E+00  0.39989995E+01
 0.32625000E+00  0.13330000E+02  0.10000000E+02  0.00000000E+00  0.39989995E+01
 0.32750000E+00  0.13330000E+02  0.10000000E+02  0.00000000E+00  0.39989995E+01
 0.32875000E+00  0.13330000E+02  0.10000000E+02  0.00000000E+00  0.39989995E+01
 0.33000000E+00  0.13330000E+02  0.10000000E+02  0.00000000E+00  0.39989995E+01
 0.33125000E+00  0.13330000E+02  0.10000000E+02  0.00000000E+00  0.39989995E+01
 0.33250000E+00  0.13330000E+02  0.10000000E+02  0.00000000E+00  0.39989995E+01
 0.33375000E+00  0.13330000E+02  0.10000000E+02  0.00000000E+00  0.39989995E+01
 0.33500000E+00  0.13330000E+02  0.10000000E+02  0.00000000E+00  0.39989995E+01
 0.33625000E+00  0.13330000E+02  0.10000000E+02  0.00000000E+00  0.39989995E+01
 0.33750000E+00  0.13330000E+02  0.10000000E+02  0.00000000E+00  0.39989995E+01
 0.33875000E+00  0.13330000E+02  0.10000000E+02  0.00000000E+00  0.39989995E+01
 0.34000000E+00  0.13330000E+02  0.10000000E+02  0.00000000E+00  0.39989995E+01
 0.34125000E+00  0.13330000E+02  0.10000000E+02  0.00000000E+00  0.39989995E+01
 0.34250000E+00  0.13330000E+02  0.10000000E+02  0.00000000E+00  0.39989995E+01
 0.34375000E+00  0.13330000E+02  0.10000000E+02  0.00000000E+00  0.39989995E+01
 0.34500000E+00  0.13330000E+02  0.10000000E+02  0.00000000E+00  0.39989995E+01
 0.34625000E+00  0.13330000E+02  0.10000000E+02  0.00000000E+00  0.39989995E+01
 0.34750000E+00  0.13330000E+02  0.10000000E+02  0.00000000E+00  0.39989995E+01
 0.34875000E+00  0.13330000E+02  0.10000000E+02  0.00000000E+00  0.39989995E+01
 0.35000000E+00  0.13330000E+02  0.10000000E+02  0.00000000E+00  0.39989995E+01
 0.35125000E+00  0.13330000E+02  0.10000000E+02  0.00000000E+00  0.39989995E+01
 0.35250000E+00  0.13330000E+02  0.10000000E+02  0.00000000E+00  0.39989995E+01
 0.35375000E+00  0.13330000E+02  0.10000000E+02  0.00000000E+00  0.39989995E+01
 0.35500000E+00  0.13330000E+02  0.10000000E+02  0.00000000E+00  0.39989995E+01
 0.35625000E+00  0.13330000E+02  0.10000000E+02  0.00000000E+00  0.39989995E+01
 0.35750000E+00  0.13330000E+02  0.10000000E+02  0.00000000E+00  0.39989995E+01
 0.35875000E+00  0.13330000E+02  0.10000000E+02  0.00000000E+00  0.39989995E+01
 0.36000000E+00  0.13330000E+02  0.10000000E+02  0.00000000E+00  0.39989995E+01
 0.36125000E+00  0.13330000E+02  0.10000000E+02  0.00000000E+00  0.39989995E+01
 0.36250000E+00  0.13330000E+02  0.10000000E+02  0.00000000E+00  0.39989995E+01
 0.36375000E+00  0.13330000E+02  0.10000000E+02  0.00000000E+00  0.39989995E+01
 0.36500000E+00  0.13330000E+02  0.10000000E+02  0.00000000E+00  0.39989995E+01
 0.36625000E+00  0.13330000E+02  0.10000000E+02  0.00000000E+00  0.39989995E+01
 0.36750000E+00  0.13330000E+02  0.10000000E+02  0.00000000E+00  0.39989995E+01
 0.36875000E+00  0.13330000E+02  0.10000000E+02  0.00000000E+00  0.39989995E+01
 0.37000000E+00  0.13330000E+02  0.10000000E+02  0.00000000E+00  0.39989995E+01
 0.37125000E+00  0.13330000E+02  0.10000000E+02  0.00000000E+00  0.39989995E+01
 0.37250000E+00  0.13330000E+02  0.10000000E+02  0.00000000E+00  0.39989995E+01
 0.37375000E+00  0.13330000E+02  0.10000000E+02  0.00000000E+00  0.39989995E+01
 0.37500000E+00  0.13330000E+02  0.10000000E+02  0.00000000E+00  0.39989995E+01
 0.37625000E+00  0.13330000E+02  0.10000000E+02  0.00000000E+00  0.39989995E+01
 0.37750000E+00  0.13330000E+02  0.10000000E+02  0.00000000E+00  0.39989995E+01
 0.37875000E+00  0.13330000E+02  0.10000000E+02  0.00000000E+00  0.39989995E+01
 0.38000000E+00  0.13330000E+02  0.10000000E+02  0.00000000E+00  0.39989995E+01
 0.38125000E+00  0.13330000E+02  0.10000000E+02  0.00000000E+00  0.39989995E+01
 0.38250000E+00  0.13330000E+02  0.10000000E+02  0.00000000E+00  0.39989995E+01
 0.38375000E+00  0.13330000E+02  0.10000000E+02  0.00000000E+00  0.39989995E+01
 0.38500000E+00  0.13330000E+02  0.10000000E+02  0.00000000E+00  0.39989995E+01
 0.38625000E+00  0.13330000E+02  0.10000000E+02  0.00000000E+00  0.39989995E+01
 0.38750000E+00  0.13330000E+02  0.10000000E+02  0.00000000E+00  0.39989995E+01
 0.38875000E+00  0.13330000E+02  0.10000000E+02  0.00000000E+00  0.39989995E+01
 0.39000000E+00  0.13330000E+02  0.10000000E+02  0.00000000E+00  0.39989995E+01
 0.39125000E+00  0.13330000E+02  0.10000000E+02  0.00000000E+00  0.39989995E+01
 0.39250000E+00  0.13330000E+02  0.10000000E+02  0.00000000E+00  0.39989995E+01
 0.39375000E+00  0.13330000E+02  0.10000000E+02  0.00000000E+00  0.39989995E+01
 0.39500000E+00  0.13116393E+02  0.98795739E+01  0.64178183E-02  0.39828818E+01
 0.39625000E+00  0.12845610E+02  0.97262053E+01  0.14701545E-01  0.39621644E+01
 0.39750000E+00  0.12582665E+02  0.95765009E+01  0.22908935E-01  0.39417309E+01
 0.39875000E+00  0.12327239E+02  0.94303271E+01  0.31041115E-01  0.39215727E+01
 0.40000000E+00  0.12079032E+02  0.92875570E+01  0.39099192E-01  0.39016818E+01
 0.40125000E+00  0.11837757E+02  0.91480695E+01  0.47084249E-01  0.38820504E+01
 0.40250000E+00  0.11603142E+02  0.90117494E+01  0.54997348E-01  0.38626710E+01
 0.40375000E+00  0.11374931E+02  0.88784869E+01  0.62839529E-01  0.38435364E+01
 0.40500000E+00  0.11152877E+02  0.87481771E+01  0.70611811E-01  0.38246398E+01
 0.40625000E+00  0.10936748E+02  0.86207200E+01  0.78315194E-01  0.38059744E+01
 0.40750000E+00  0.10726323E+02  0.84960202E+01  0.85950658E-01  0.37875339E+01
 0.40875000E+00  0.10521391E+02  0.83739864E+01  0.93519162E-01  0.37693121E+01
 0.41000000E+00  0.10321751E+02  0.82545314E+01  0.10102165E+00  0.37513031E+01
 0.41125000E+00  0.10127212E+02  0.81375718E+01  0.10845904E+00  0.37335012E+01
 0.41250000E+00  0.99375930E+01  0.80230278E+01  0.11583225E+00  0.37159008E+01
 0.41375000E+00  0.97527187E+01  0.79108230E+01  0.12314216E+00  0.36984967E+01
 0.41500000E+00  0.95724237E+01  0.78008841E+01  0.13038964E+00  0.36812837E+01
 0.41625000E+00  0.93965496E+01  0.76931412E+01  0.13757555E+00  0.36642569E+01
 0.41750000E+00  0.92249451E+01  0.75875268E+01  0.14470073E+00  0.36474114E+01
 0.41875000E+00  0.90574656E+01  0.74839765E+01  0.15176599E+00  0.36307428E+01
 0.42000000E+00  0.88939728E+01  0.73824284E+01  0.15877216E+00  0.36142464E+01
 0.42125000E+00  0.87343346E+01  0.72828231E+01  0.16572002E+00  0.35979180E+01
 0.42250000E+00  0.85784242E+01  0.71851035E+01  0.17261036E+00  0.35817534E+01
 0.42375000E+00  0.84261204E+01  0.70892149E+01  0.17944393E+00  0.35657486E+01
 0.42500000E+00  0.82773073E+01  0.69951044E+01  0.18622149E+00  0.35498997E+01
 0.42625000E+00  0.81318734E+01  0.69027215E+01  0.19294377E+00  0.35342028E+01
 0.42750000E+00  0.79897121E+01  0.68120173E+01  0.19961151E+00  0.35186542E+01
 0.42875000E+00  0.78507212E+01  0.67229450E+01  0.20622541E+00  0.35032505E+01
 0.43000000E+00  0.77148023E+01  0.66354594E+01  0.21278616E+00  0.34879882E+01
 0.43125000E+00  0.75818612E+01  0.65495169E+01  0.21929446E+00  0.34728639E+01
 0.43250000E+00  0.74518076E+01  0.64650758E+01  0.22575099E+00  0.34578744E+01
 0.43375000E+00  0.73245543E+01  0.63820955E+01  0.23215639E+00  0.34430165E+01
 0.43500000E+00  0.72000179E+01  0.63005372E+01  0.23851133E+00  0.34282872E+01
 0.43625000E+00  0.70781180E+01  0.62203632E+01  0.24481645E+00  0.34136835E+01
 0.43750000E+00  0.69587774E+01  0.61415374E+01  0.25107237E+00  0.33992025E+01
 0.43875000E+00  0.68419218E+01  0.60640249E+01  0.25727971E+00  0.33848415E+01
 0.44000000E+00  0.67274796E+01  0.59877918E+01  0.26343908E+00  0.33705976E+01
 0.44125000E+00  0.66153820E+01  0.59128055E+01  0.26955107E+00  0.33564682E+01
 0.44250000E+00  0.65055628E+01  0.58390346E+01  0.27561628E+00  0.33424508E+01
 0.44375000E+00  0.63979579E+01  0.57664487E+01  0.28163528E+00  0.33285428E+01
 0.44500000E+00  0.62925059E+01  0.56950182E+01  0.28760864E+00  0.33147419E+01
 0.44625000E+00  0.61891474E+01  0.56247149E+01  0.29353691E+00  0.33010455E+01
 0.44750000E+00  0.60878252E+01  0.55555112E+01  0.29942066E+00  0.32874515E+01
 0.44875000E+00  0.59884841E+01  0.54873805E+01  0.30526041E+00  0.32739574E+01
 0.45000000E+00  0.58910709E+01  0.54202970E+01  0.31105669E+00  0.32605613E+01
 0.45125000E+00  0.57955341E+01  0.53542358E+01  0.31681004E+00  0.32472608E+01
 0.45250000E+00  0.57018242E+01  0.52891729E+01  0.32252097E+00  0.32340539E+01
 0.45375000E+00  0.56098932E+01  0.52250848E+01  0.32818997E+00  0.32209387E+01
 0.45500000E+00  0.55196948E+01  0.51619489E+01  0.33381756E+00  0.32079129E+01
 0.45625000E+00  0.54311844E+01  0.50997432E+01  0.33940422E+00  0.31949748E+01
 0.45750000E+00  0.53443186E+01  0.50384466E+01  0.34495043E+00  0.31821225E+01
 0.45875000E+00  0.52590558E+01  0.49780383E+01  0.35045666E+00  0.31693540E+01
 0.46000000E+00  0.51753554E+01  0.49184984E+01  0.35592339E+00  0.31566676E+01
 0.46125000E+00  0.50931785E+01  0.48598075E+01  0.36135107E+00  0.31440615E+01
 0.46250000E+00  0.50124871E+01  0.48019469E+01  0.36674016E+00  0.31315339E+01
 0.46375000E+00  0.49332447E+01  0.47448982E+01  0.37209111E+00  0.31190833E+01
 0.46500000E+00  0.48554159E+01  0.46886437E+01  0.37740434E+00  0.31067078E+01
 0.46625000E+00  0.47789664E+01  0.46331662E+01  0.38268030E+00  0.30944060E+01
 0.46750000E+00  0.47038628E+01  0.45784491E+01  0.38791941E+00  0.30821762E+01
 0.46875000E+00  0.46300732E+01  0.45244760E+01  0.39312208E+00  0.30700169E+01
 0.47000000E+00  0.45575662E+01  0.44712313E+01  0.39828874E+00  0.30579265E+01
 0.47125000E+00  0.44863116E+01  0.44186996E+01  0.40341979E+00  0.30459037E+01
 0.47250000E+00  0.44162803E+01  0.43668660E+01  0.40851562E+00  0.30339468E+01
 0.47375000E+00  0.43474436E+01  0.43157161E+01  0.41357663E+00  0.30220545E+01
 0.47500000E+00  0.42797742E+01  0.42652358E+01  0.41860322E+00  0.30102254E+01
 0.47625000E+00  0.42132453E+01  0.42154114E+01  0.42359577E+00  0.29984581E+01
 0.47750000E+00  0.41478310E+01  0.41662295E+01  0.42855464E+00  0.29867513E+01
 0.47875000E+00  0.40835061E+01  0.41176773E+01  0.43348022E+00  0.29751037E+01
 0.48000000E+00  0.40202462E+01  0.40697421E+01  0.43837287E+00  0.29635139E+01
 0.48125000E+00  0.39580277E+01  0.40224117E+01  0.44323294E+00  0.29519807E+01
 0.48250000E+00  0.38968274E+01  0.39756741E+01  0.44806081E+00  0.29405028E+01
 0.48375000E+00  0.38366230E+01  0.39295177E+01  0.45285681E+00  0.29290790E+01
 0.48500000E+00  0.37773929E+01  0.38839312E+01  0.45762130E+00  0.29177081E+01
 0.48625000E+00  0.37191160E+01  0.38389035E+01  0.46235461E+00  0.29063889E+01
 0.48750000E+00  0.36617716E+01  0.37944239E+01  0.46705708E+00  0.28951203E+01
 0.48875000E+00  0.36053400E+01  0.37504819E+01  0.47172905E+00  0.28839011E+01
 0.49000000E+00  0.35498017E+01  0.37070673E+01  0.47637083E+00  0.28727301E+01
 0.49125000E+00  0.34951380E+01  0.36641703E+01  0.48098275E+00  0.28616063E+01
 0.49250000E+00  0.34413304E+01  0.36217810E+01  0.48556513E+00  0.28505285E+01
 0.49375000E+00  0.33883612E+01  0.35798900E+01  0.49011828E+00  0.28394958E+01
 0.49500000E+00  0.33362131E+01  0.35384881E+01  0.49464251E+00  0.28285069E+01
 0.49625000E+00  0.32848692E+01  0.34975664E+01  0.49913812E+00  0.28175610E+01
 0.49750000E+00  0.32343131E+01  0.34571160E+01  0.50360542E+00  0.28066568E+01
 0.49875000E+00  0.31845289E+01  0.34171284E+01  0.50804470E+00  0.27957935E+01
 0.50000000E+00  0.31355009E+01  0.33775952E+01  0.51245625E+00  0.27849701E+01
 0.50125000E+00  0.30872141E+01  0.33385083E+01  0.51684037E+00  0.27741854E+01
 0.50250000E+00  0.30396537E+01  0.32998598E+01  0.52119733E+00  0.27634386E+01
 0.50375000E+00  0.29928054E+01  0.32616418E+01  0.52552741E+00  0.27527288E+01
 0.50500000E+00  0.29466552E+01  0.32238468E+01  0.52983091E+00  0.27420548E+01
 0.50625000E+00  0.29011895E+01  0.31864674E+01  0.53410808E+00  0.27314158E+01
 0.50750000E+00  0.28563950E+01  0.31494963E+01  0.53835919E+00  0.27208109E+01
 0.50875000E+00  0.28122587E+01  0.31129264E+01  0.54258452E+00  0.27102392E+01
 0.51000000E+00  0.27687681E+01  0.30767510E+01  0.54678433E+00  0.26996996E+01
 0.51125000E+00  0.27259109E+01  0.30409631E+01  0.55095887E+00  0.26891914E+01
 0.51250000E+00  0.26836752E+01  0.30055563E+01  0.55510841E+00  0.26787136E+01
 0.51375000E+00  0.26420491E+01  0.29705240E+01  0.55923318E+00  0.26682654E+01
 0.51500000E+00  0.26010214E+01  0.29358601E+01  0.56333346E+00  0.26578458E+01
 0.51625000E+00  0.25605809E+01  0.29015582E+01  0.56740947E+00  0.26474540E+01
 0.51750000E+00  0.25207169E+01  0.28676125E+01  0.57146146E+00  0.26370892E+01
 0.51875000E+00  0.24814186E+01  0.28340169E+01  0.57548968E+00  0.26267504E+01
 0.52000000E+00  0.24426759E+01  0.28007658E+01  0.57949436E+00  0.26164369E+01
 0.52125000E+00  0.24044786E+01  0.27678535E+01  0.58347574E+00  0.26061477E+01
 0.52250000E+00  0.23668170E+01  0.27352745E+01  0.58743404E+00  0.25958821E+01
 0.52375000E+00  0.23296814E+01  0.27030234E+01  0.59136950E+00  0.25856392E+01
 0.52500000E+00  0.22930624E+01  0.26710949E+01  0.59528233E+00  0.25754182E+01
 0.52625000E+00  0.22569510E+01  0.26394839E+01  0.59917277E+00  0.25652183E+01
 0.52750000E+00  0.22213383E+01  0.26081852E+01  0.60304103E+00  0.25550386E+01
 0.52875000E+00  0.21862154E+01  0.25771940E+01  0.60688734E+00  0.25448784E+01
 0.53000000E+00  0.21515739E+01  0.25465054E+01  0.61071190E+00  0.25347367E+01
 0.53125000E+00  0.21174055E+01  0.25161147E+01  0.61451493E+00  0.25246129E+01
 0.53250000E+00  0.20837020E+01  0.24860171E+01  0.61829663E+00  0.25145061E+01
 0.53375000E+00  0.20504556E+01  0.24562082E+01  0.62205722E+00  0.25044155E+01
 0.53500000E+00  0.20176584E+01  0.24266835E+01  0.62579690E+00  0.24943403E+01
 0.53625000E+00  0.19853030E+01  0.23974386E+01  0.62951588E+00  0.24842797E+01
 0.53750000E+00  0.19533818E+01  0.23684693E+01  0.63321434E+00  0.24742329E+01
 0.53875000E+00  0.19218877E+01  0.23397713E+01  0.63689250E+00  0.24641991E+01
 0.54000000E+00  0.18908135E+01  0.23113405E+01  0.64055055E+00  0.24541775E+01
 0.54125000E+00  0.18601524E+01  0.22831730E+01  0.64418867E+00  0.24441673E+01
 0.54250000E+00  0.18298977E+01  0.22552647E+01  0.64780707E+00  0.24341677E+01
 0.54375000E+00  0.18000426E+01  0.22276117E+01  0.65140592E+00  0.24241779E+01
 0.54500000E+00  0.17705808E+01  0.22002104E+01  0.65498542E+00  0.24141971E+01
 0.54625000E+00  0.17415058E+01  0.21730570E+01  0.65854576E+00  0.24042245E+01
 0.54750000E+00  0.17128116E+01  0.21461477E+01  0.66208710E+00  0.23942594E+01
 0.54875000E+00  0.16844921E+01  0.21194791E+01  0.66560965E+00  0.23843008E+01
 0.55000000E+00  0.16565413E+01  0.20930476E+01  0.66911357E+00  0.23743479E+01
 0.55125000E+00  0.16289535E+01  0.20668499E+01  0.67259904E+00  0.23644001E+01
 0.55250000E+00  0.16274849E+01  0.20654521E+01  0.67278535E+00  0.23638670E+01
 0.55375000E+00  0.16274849E+01  0.20654521E+01  0.67278535E+00  0.23638670E+01
 0.55500000E+00  0.16274849E+01  0.20654521E+01  0.67278535E+00  0.23638670E+01
 0.55625000E+00  0.16274849E+01  0.20654521E+01  0.67278535E+00  0.23638670E+01
 0.55750000E+00  0.16274849E+01  0.20654521E+01  0.67278535E+00  0.23638670E+01
 0.55875000E+00  0.16274849E+01  0.20654521E+01  0.67278535E+00  0.23638670E+01
 0.56000000E+00  0.16274849E+01  0.20654521E+01  0.67278535E+00  0.23638670E+01
 0.56125000E+00  0.16274849E+01  0.20654521E+01  0.67278535E+00  0.23638670E+01
 0.56250000E+00  0.16274849E+01  0.20654521E+01  0.67278535E+00  0.23638670E+01
 0.56375000E+00  0.16274849E+01  0.20654521E+01  0.67278535E+00  0.23638670E+01
 0.56500000E+00  0.16274849E+01  0.20654521E+01  0.67278535E+00  0.23638670E+01
 0.56625000E+00  0.16274849E+01  0.20654521E+01  0.67278535E+00  0.23638670E+01
 0.56750000E+00  0.16274849E+01  0.20654521E+01  0.67278535E+00  0.23638670E+01
 0.56875000E+00  0.16274849E+01  0.20654521E+01  0.67278535E+00  0.23638670E+01
 0.57000000E+00  0.16274849E+01  0.20654521E+01  0.67278535E+00  0.23638670E+01
 0.57125000E+00  0.16274849E+01  0.20654521E+01  0.67278535E+00  0.23638670E+01
 0.57250000E+00  0.16274849E+01  0.20654521E+01  0.67278535E+00  0.23638670E+01
 0.57375000E+00  0.16274849E+01  0.20654521E+01  0.67278535E+00  0.23638670E+01
 0.57500000E+00  0.16274849E+01  0.20654521E+01  0.67278535E+00  0.23638670E+01
 0.57625000E+00  0.16274849E+01  0.20654521E+01  0.67278535E+00  0.23638670E+01
 0.57750000E+00  0.16274849E+01  0.20654521E+01  0.67278535E+00  0.23638670E+01
 0.57875000E+00  0.16274849E+01  0.20654521E+01  0.67278535E+00  0.23638670E+01
 0.58000000E+00  0.16274849E+01  0.20654521E+01  0.67278535E+00  0.23638670E+01
 0.58125000E+00  0.16274849E+01  0.20654521E+01  0.67278535E+00  0.23638670E+01
 0.58250000E+00  0.16274849E+01  0.20654521E+01  0.67278535E+00  0.23638670E+01
 0.58375000E+00  0.16274849E+01  0.20654521E+01  0.67278535E+00  0.23638670E+01
 0.58500000E+00  0.16274849E+01  0.20654521E+01  0.67278535E+00  0.23638670E+01
 0.58625000E+00  0.16274849E+01  0.20654521E+01  0.67278535E+00  0.23638670E+01
 0.58750000E+00  0.16274849E+01  0.20654521E+01  0.67278535E+00  0.23638670E+01
 0.58875000E+00  0.16274849E+01  0.20654521E+01  0.67278535E+00  0.23638670E+01
 0.59000000E+00  0.16274849E+01  0.20654521E+01  0.67278535E+00  0.23638670E+01
 0.59125000E+00  0.16274849E+01  0.20654521E+01  0.67278535E+00  0.23638670E+01
 0.59250000E+00  0.16274849E+01  0.20654521E+01  0.67278535E+00  0.23638670E+01
 0.59375000E+00  0.16274849E+01  0.20654521E+01  0.67278535E+00  0.23638670E+01
 0.59500000E+00  0.16274849E+01  0.20654521E+01  0.67278535E+00  0.23638670E+01
 0.59625000E+00  0.16274849E+01  0.20654521E+01  0.67278535E+00  0.23638670E+01
 0.59750000E+00  0.16274849E+01  0.20654521E+01  0.67278535E+00  0.23638670E+01
 0.59875000E+00  0.16274849E+01  0.20654521E+01  0.67278535E+00  0.23638670E+01
 0.60000000E+00  0.16274849E+01  0.20654521E+01  0.67278535E+00  0.23638670E+01
 0.60125000E+00  0.16274849E+01  0.20654521E+01  0.67278535E+00  0.23638670E+01
 0.60250000E+00  0.16274849E+01  0.20654521E+01  0.67278535E+00  0.23638670E+01
 0.60375000E+00  0.16274849E+01  0.20654521E+01  0.67278535E+00  0.23638670E+01
 0.60500000E+00  0.16274849E+01  0.20654521E+01  0.67278535E+00  0.23638670E+01
 0.60625000E+00  0.16274849E+01  0.20654521E+01  0.67278535E+00  0.23638670E+01
 0.60750000E+00  0.16274849E+01  0.20654521E+01  0.67278535E+00  0.23638670E+01
 0.60875000E+00  0.16274849E+01  0.20654521E+01  0.67278535E+00  0.23638670E+01
 0.61000000E+00  0.16274849E+01  0.20654521E+01  0.67278535E+00  0.23638670E+01
 0.61125000E+00  0.16274849E+01  0.20654521E+01  0.67278535E+00  0.23638670E+01
 0.61250000E+00  0.16274849E+01  0.20654521E+01  0.67278535E+00  0.23638670E+01
 0.61375000E+00  0.16274849E+01  0.20654521E+01  0.67278535E+00  0.23638670E+01
 0.61500000E+00  0.16274849E+01  0.20654521E+01  0.67278535E+00  0.23638670E+01
 0.61625000E+00  0.16274849E+01  0.20654521E+01  0.67278535E+00  0.23638670E+01
 0.61750000E+00  0.16274849E+01  0.20654521E+01  0.67278535E+00  0.23638670E+01
 0.61875000E+00  0.16274849E+01  0.20654521E+01  0.67278535E+00  0.23638670E+01
 0.62000000E+00  0.16274849E+01  0.20654521E+01  0.67278535E+00  0.23638670E+01
 0.62125000E+00  0.16274849E+01  0.20654521E+01  0.67278535E+00  0.23638670E+01
 0.62250000E+00  0.16274849E+01  0.20654521E+01  0.67278535E+00  0.23638670E+01
 0.62375000E+00  0.16274849E+01  0.20654521E+01  0.67278535E+00  0.23638670E+01
 0.62500000E+00  0.16274849E+01  0.20654521E+01  0.67278535E+00  0.23638670E+01
 0.62625000E+00  0.16274849E+01  0.20654521E+01  0.67278535E+00  0.23638670E+01
 0.62750000E+00  0.16274849E+01  0.20654521E+01  0.67278535E+00  0.23638670E+01
 0.62875000E+00  0.16274849E+01  0.20654521E+01  0.67278535E+00  0.23638670E+01
 0.63000000E+00  0.16274849E+01  0.20654521E+01  0.67278535E+00  0.23638670E+01
 0.63125000E+00  0.16274849E+01  0.20654521E+01  0.67278535E+00  0.23638670E+01
 0.63250000E+00  0.16274849E+01  0.20654521E+01  0.67278535E+00  0.23638670E+01
 0.63375000E+00  0.16274849E+01  0.20654521E+01  0.67278535E+00  0.23638670E+01
 0.63500000E+00  0.16274849E+01  0.55837904E+01  0.67278535E+00  0.87439780E+00
 0.63625000E+00  0.16274849E+01  0.55837904E+01  0.67278535E+00  0.87439780E+00
 0.63750000E+00  0.16274849E+01  0.55837904E+01  0.67278535E+00  0.87439780E+00
 0.63875000E+00  0.16274849E+01  0.55837904E+01  0.67278535E+00  0.87439780E+00
 0.64000000E+00  0.16274849E+01  0.55837904E+01  0.67278535E+00  0.87439780E+00
 0.64125000E+00  0.16274849E+01  0.55837904E+01  0.67278535E+00  0.87439780E+00
 0.64250000E+00  0.16274849E+01  0.55837904E+01  0.67278535E+00  0.87439780E+00
 0.64375000E+00  0.16274849E+01  0.55837904E+01  0.67278535E+00  0.87439780E+00
 0.64500000E+00  0.16274849E+01  0.55837904E+01  0.67278535E+00  0.87439780E+00
 0.64625000E+00  0.16274849E+01  0.55837904E+01  0.67278535E+00  0.87439780E+00
 0.64750000E+00  0.16274849E+01  0.55837904E+01  0.67278535E+00  0.87439780E+00
 0.64875000E+00  0.16274849E+01  0.55837904E+01  0.67278535E+00  0.87439780E+00
 0.65000000E+00  0.16274849E+01  0.55837904E+01  0.67278535E+00  0.87439780E+00
 0.65125000E+00  0.16274849E+01  0.55837904E+01  0.67278535E+00  0.87439780E+00
 0.65250000E+00  0.16274849E+01  0.55837904E+01  0.67278535E+00  0.87439780E+00
 0.65375000E+00  0.16274849E+01  0.55837904E+01  0.67278535E+00  0.87439780E+00
 0.65500000E+00  0.16274849E+01  0.55837904E+01  0.67278535E+00  0.87439780E+00
 0.65625000E+00  0.10000000E+00  0.10000000E+01  0.00000000E+00  0.29999997E+00
 0.65750000E+00  0.10000000E+00  0.10000000E+01  0.00000000E+00  0.29999997E+00
 0.65875000E+00  0.10000000E+00  0.10000000E+01  0.00000000E+00  0.29999997E+00
 0.66000000E+00  0.10000000E+00  0.10000000E+01  0.00000000E+00  0.29999997E+00
 0.66125000E+00  0.10000000E+00  0.10000000E+01  0.00000000E+00  0.29999997E+00
 0.66250000E+00  0.10000000E+00  0.10000000E+01  0.00000000E+00  0.29999997E+00
 0.66375000E+00  0.10000000E+00  0.10000000E+01  0.00000000E+00  0.29999997E+00
 0.66500000E+00  0.10000000E+00  0.10000000E+01  0.00000000E+00  0.29999997E+00
 0.66625000E+00  0.10000000E+00  0.10000000E+01  0.00000000E+00  0.29999997E+00
 0.66750000E+00  0.10000000E+00  0.10000000E+01  0.00000000E+00  0.29999997E+00
 0.66875000E+00  0.10000000E+00  0.10000000E+01  0.00000000E+00  0.29999997E+00
 0.67000000E+00  0.10000000E+00  0.10000000E+01  0.00000000E+00  0.29999997E+00
 0.67125000E+00  0.10000000E+00  0.10000000E+01  0.00000000E+00  0.29999997E+00
 0.67250000E+00  0.10000000E+00  0.10000000E+01  0.00000000E+00  0.29999997E+00
 0.67375000E+00  0.10000000E+00  0.10000000E+01  0.00000000E+00  0.29999997E+00
 0.67500000E+00  0.10000000E+00  0.10000000E+01  0.00000000E+00  0.29999997E+00
 0.67625000E+00  0.10000000E+00  0.10000000E+01  0.00000000E+00  0.29999997E+00
 0.67750000E+00  0.10000000E+00  0.10000000E+01  0.00000000E+00  0.29999997E+00
 0.67875000E+00  0.10000000E+00  0.10000000E+01  0.00000000E+00  0.29999997E+00
 0.68000000E+00  0.10000000E+00  0.10000000E+01  0.00000000E+00  0.29999997E+00
 0.68125000E+00  0.10000000E+00  0.10000000E+01  0.00000000E+00  0.29999997E+00
 0.68250000E+00  0.10000000E+00  0.10000000E+01  0.00000000E+00  0.29999997E+00
 0.68375000E+00  0.10000000E+00  0.10000000E+01  0.00000000E+00  0.29999997E+00
 0.68500000E+00  0.10000000E+00  0.10000000E+01  0.00000000E+00  0.29999997E+00
 0.68625000E+00  0.10000000E+00  0.10000000E+01  0.00000000E+00  0.29999997E+00
 0.68750000E+00  0.10000000E+00  0.10000000E+01  0.00000000E+00  0.29999997E+00
 0.68875000E+00  0.10000000E+00  0.10000000E+01  0.00000000E+00  0.29999997E+00
 0.69000000E+00  0.10000000E+00  0.10000000E+01  0.00000000E+00  0.29999997E+00
 0.69125000E+00  0.10000000E+00  0.10000000E+01  0.00000000E+00  0.29999997E+00
 0.69250000E+00  0.10000000E+00  0.10000000E+01  0.00000000E+00  0.29999997E+00
 0.69375000E+00  0.10000000E+00  0.10000000E+01  0.00000000E+00  0.29999997E+00
 0.69500000E+00  0.10000000E+00  0.10000000E+01  0.00000000E+00  0.29999997E+00
 0.69625000E+00  0.10000000E+00  0.10000000E+01  0.00000000E+00  0.29999997E+00
 0.69750000E+00  0.10000000E+00  0.10000000E+01  0.00000000E+00  0.29999997E+00
 0.69875000E+00  0.10000000E+00  0.10000000E+01  0.00000000E+00  0.29999997E+00
 0.70000000E+00  0.10000000E+00  0.10000000E+01  0.00000000E+00  0.29999997E+00
 0.70125000E+00  0.10000000E+00  0.10000000E+01  0.00000000E+00  0.29999997E+00
 0.70250000E+00  0.10000000E+00  0.10000000E+01  0.00000000E+00  0.29999997E+00
 0.70375000E+00  0.10000000E+00  0.10000000E+01  0.00000000E+00  0.29999997E+00
 0.70500000E+00  0.10000000E+00  0.10000000E+01  0.00000000E+00  0.29999997E+00
 0.70625000E+00  0.10000000E+00  0.10000000E+01  0.00000000E+00  0.29999997E+00
 0.70750000E+00  0.10000000E+00  0.10000000E+01  0.00000000E+00  0.29999997E+00
 0.70875000E+00  0.10000000E+00  0.10000000E+01  0.00000000E+00  0.29999997E+00
 0.71000000E+00  0.10000000E+00  0.10000000E+01  0.00000000E+00  0.29999997E+00
 0.71125000E+00  0.10000000E+00  0.10000000E+01  0.00000000E+00  0.29999997E+00
 0.71250000E+00  0.10000000E+00  0.10000000E+01  0.00000000E+00  0.29999997E+00
 0.71375000E+00  0.10000000E+00  0.10000000E+01  0.00000000E+00  0.29999997E+00
 0.71500000E+00  0.10000000E+00  0.10000000E+01  0.00000000E+00  0.29999997E+00
 0.71625000E+00  0.10000000E+00  0.10000000E+01  0.00000000E+00  0.29999997E+00
 0.71750000E+00  0.10000000E+00  0.10000000E+01  0.00000000E+00  0.29999997E+00
 0.71875000E+00  0.10000000E+00  0.10000000E+01  0.00000000E+00  0.29999997E+00
 0.72000000E+00  0.10000000E+00  0.10000000E+01  0.00000000E+00  0.29999997E+00
 0.72125000E+00  0.10000000E+00  0.10000000E+01  0.00000000E+00  0.29999997E+00
 0.72250000E+00  0.10000000E+00  0.10000000E+01  0.00000000E+00  0.29999997E+00
 0.72375000E+00  0.10000000E+00  0.10000000E+01  0.00000000E+00  0.29999997E+00
 0.72500000E+00  0.10000000E+00  0.10000000E+01  0.00000000E+00  0.29999997E+00
 0.72625000E+00  0.10000000E+00  0.10000000E+01  0.00000000E+00  0.29999997E+00
 0.72750000E+00  0.10000000E+00  0.10000000E+01  0.00000000E+00  0.29999997E+00
 0.72875000E+00  0.10000000E+00  0.10000000E+01  0.00000000E+00  0.29999997E+00
 0.73000000E+00  0.10000000E+00  0.10000000E+01  0.00000000E+00  0.29999997E+00
 0.73125000E+00  0.10000000E+00  0.10000000E+01  0.00000000E+00  0.29999997E+00
 0.73250000E+00  0.10000000E+00  0.10000000E+01  0.00000000E+00  0.29999997E+00
 0.73375000E+00  0.10000000E+00  0.10000000E+01  0.00000000E+00  0.29999997E+00
 0.73500000E+00  0.10000000E+00  0.10000000E+01  0.00000000E+00  0.29999997E+00
 0.73625000E+00  0.10000000E+00  0.10000000E+01  0.00000000E+00  0.29999997E+00
 0.73750000E+00  0.10000000E+00  0.10000000E+01  0.00000000E+00  0.29999997E+00
 0.73875000E+00  0.10000000E+00  0.10000000E+01  0.00000000E+00  0.29999997E+00
 0.74000000E+00  0.10000000E+00  0.10000000E+01  0.00000000E+00  0.29999997E+00
 0.74125000E+00  0.10000000E+00  0.10000000E+01  0.00000000E+00  0.29999997E+00
 0.74250000E+00  0.10000000E+00  0.10000000E+01  0.00000000E+00  0.29999997E+00
 0.74375000E+00  0.10000000E+00  0.10000000E+01  0.00000000E+00  0.29999997E+00
 0.74500000E+00  0.10000000E+00  0.10000000E+01  0.00000000E+00  0.29999997E+00
 0.74625000E+00  0.10000000E+00  0.10000000E+01  0.00000000E+00  0.29999997E+00
 0.74750000E+00  0.10000000E+00  0.10000000E+01  0.00000000E+00  0.29999997E+00
 0.74875000E+00  0.10000000E+00  0.10000000E+01  0.00000000E+00  0.29999997E+00
 0.75000000E+00  0.10000000E+00  0.10000000E+01  0.00000000E+00  0.29999997E+00
 0.75125000E+00  0.10000000E+00  0.10000000E+01  0.00000000E+00  0.29999997E+00
 0.75250000E+00  0.10000000E+00  0.10000000E+01  0.00000000E+00  0.29999997E+00
 0.75375000E+00  0.10000000E+00  0.10000000E+01  0.00000000E+00  0.29999997E+00
 0.75500000E+00  0.10000000E+00  0.10000000E+01  0.00000000E+00  0.29999997E+00
 0.75625000E+00  0.10000000E+00  0.10000000E+01  0.00000000E+00  0.29999997E+00
 0.75750000E+00  0.10000000E+00  0.10000000E+01  0.00000000E+00  0.29999997E+00
 0.75875000E+00  0.10000000E+00  0.10000000E+01  0.00000000E+00  0.29999997E+00
 0.76000000E+00  0.10000000E+00  0.10000000E+01  0.00000000E+00  0.29999997E+00
 0.76125000E+00  0.10000000E+00  0.10000000E+01  0.00000000E+00  0.29999997E+00
 0.76250000E+00  0.10000000E+00  0.10000000E+01  0.00000000E+00  0.29999997E+00
 0.76375000E+00  0.10000000E+00  0.10000000E+01  0.00000000E+00  0.29999997E+00
 0.76500000E+00  0.10000000E+00  0.10000000E+01  0.00000000E+00  0.29999997E+00
 0.76625000E+00  0.10000000E+00  0.10000000E+01  0.00000000E+00  0.29999997E+00
 0.76750000E+00  0.10000000E+00  0.10000000E+01  0.00000000E+00  0.29999997E+00
 0.76875000E+00  0.10000000E+00  0.10000000E+01  0.00000000E+00  0.29999997E+00
 0.77000000E+00  0.10000000E+00  0.10000000E+01  0.00000000E+00  0.29999997E+00
 0.77125000E+00  0.10000000E+00  0.10000000E+01  0.00000000E+00  0.29999997E+00
 0.77250000E+00  0.10000000E+00  0.10000000E+01  0.00000000E+00  0.29999997E+00
 0.77375000E+00  0.10000000E+00  0.10000000E+01  0.00000000E+00  0.29999997E+00
 0.77500000E+00  0.10000000E+00  0.10000000E+01  0.00000000E+00  0.29999997E+00
 0.77625000E+00  0.10000000E+00  0.10000000E+01  0.00000000E+00  0.29999997E+00
 0.77750000E+00  0.10000000E+00  0.10000000E+01  0.00000000E+00  0.29999997E+00
 0.77875000E+00  0.10000000E+00  0.10000000E+01  0.00000000E+00  0.29999997E+00
 0.78000000E+00  0.10000000E+00  0.10000000E+01  0.00000000E+00  0.29999997E+00
 0.78125000E+00  0.10000000E+00  0.10000000E+01  0.00000000E+00  0.29999997E+00
 0.78250000E+00  0.10000000E+00  0.10000000E+01  0.00000000E+00  0.29999997E+00
 0.78375000E+00  0.10000000E+00  0.10000000E+01  0.00000000E+00  0.29999997E+00
 0.78500000E+00  0.10000000E+00  0.10000000E+01  0.00000000E+00  0.29999997E+00
 0.78625000E+00  0.10000000E+00  0.10000000E+01  0.00000000E+00  0.29999997E+00
 0.78750000E+00  0.10000000E+00  0.10000000E+01  0.00000000E+00  0.29999997E+00
 0.78875000E+00  0.10000000E+00  0.10000000E+01  0.00000000E+00  0.29999997E+00
 0.79000000E+00  0.10000000E+00  0.10000000E+01  0.00000000E+00  0.29999997E+00
 0.79125000E+00  0.10000000E+00  0.10000000E+01  0.00000000E+00  0.29999997E+00
 0.79250000E+00  0.10000000E+00  0.10000000E+01  0.00000000E+00  0.29999997E+00
 0.79375000E+00  0.10000000E+00  0.10000000E+01  0.00000000E+00  0.29999997E+00
 0.79500000E+00  0.10000000E+00  0.10000000E+01  0.00000000E+00  0.29999997E+00
 0.79625000E+00  0.10000000E+00  0.10000000E+01  0.00000000E+00  0.29999997E+00
 0.79750000E+00  0.10000000E+00  0.10000000E+01  0.00000000E+00  0.29999997E+00
 0.79875000E+00  0.10000000E+00  0.10000000E+01  0.00000000E+00  0.29999997E+00
 0.80000000E+00  0.10000000E+00  0.10000000E+01  0.00000000E+00  0.29999997E+00
 0.80125000E+00  0.10000000E+00  0.10000000E+01  0.00000000E+00  0.29999997E+00
 0.80250000E+00  0.10000000E+00  0.10000000E+01  0.00000000E+00  0.29999997E+00
 0.80375000E+00  0.10000000E+00  0.10000000E+01  0.00000000E+00  0.29999997E+00
 0.80500000E+00  0.10000000E+00  0.10000000E+01  0.00000000E+00  0.29999997E+00
 0.80625000E+00  0.10000000E+00  0.10000000E+01  0.00000000E+00  0.29999997E+00
 0.80750000E+00  0.10000000E+00  0.10000000E+01  0.00000000E+00  0.29999997E+00
 0.80875000E+00  0.10000000E+00  0.10000000E+01  0.00000000E+00  0.29999997E+00
 0.81000000E+00  0.10000000E+00  0.10000000E+01  0.00000000E+00  0.29999997E+00
 0.81125000E+00  0.10000000E+00  0.10000000E+01  0.00000000E+00  0.29999997E+00
 0.81250000E+00  0.10000000E+00  0.10000000E+01  0.00000000E+00  0.29999997E+00
 0.81375000E+00  0.10000000E+00  0.10000000E+01  0.00000000E+00  0.29999997E+00
 0.81500000E+00  0.10000000E+00  0.10000000E+01  0.00000000E+00  0.29999997E+00
 0.81625000E+00  0.10000000E+00  0.10000000E+01  0.00000000E+00  0.29999997E+00
 0.81750000E+00  0.10000000E+00  0.10000000E+01  0.00000000E+00  0.29999997E+00
 0.81875000E+00  0.10000000E+00  0.10000000E+01  0.00000000E+00  0.29999997E+00
 0.82000000E+00  0.10000000E+00  0.10000000E+01  0.00000000E+00  0.29999997E+00
 0.82125000E+00  0.10000000E+00  0.10000000E+01  0.00000000E+00  0.29999997E+00
 0.82250000E+00  0.10000000E+00  0.10000000E+01  0.00000000E+00  0.29999997E+00
 0.82375000E+00  0.10000000E+00  0.10000000E+01  0.00000000E+00  0.29999997E+00
 0.82500000E+00  0.10000000E+00  0.10000000E+01  0.00000000E+00  0.29999997E+00
 0.82625000E+00  0.10000000E+00  0.10000000E+01  0.00000000E+00  0.29999997E+00
 0.82750000E+00  0.10000000E+00  0.10000000E+01  0.00000000E+00  0.29999997E+00
 0.82875000E+00  0.10000000E+00  0.10000000E+01  0.00000000E+00  0.29999997E+00
 0.83000000E+00  0.10000000E+00  0.10000000E+01  0.00000000E+00  0.29999997E+00
 0.83125000E+00  0.10000000E+00  0.10000000E+01  0.00000000E+00  0.29999997E+00
 0.83250000E+00  0.10000000E+00  0.10000000E+01  0.00000000E+00  0.29999997E+00
 0.83375000E+00  0.10000000E+00  0.10000000E+01  0.00000000E+00  0.29999997E+00
 0.83500000E+00  0.10000000E+00  0.10000000E+01  0.00000000E+00  0.29999997E+00
 0.83625000E+00  0.10000000E+00  0.10000000E+01  0.00000000E+00  0.29999997E+00
 0.83750000E+00  0.10000000E+00  0.10000000E+01  0.00000000E+00  0.29999997E+00
 0.83875000E+00  0.10000000E+00  0.10000000E+01  0.00000000E+00  0.29999997E+00
 0.84000000E+00  0.10000000E+00  0.10000000E+01  0.00000000E+00  0.29999997E+00
 0.84125000E+00  0.10000000E+00  0.10000000E+01  0.00000000E+00  0.29999997E+00
 0.84250000E+00  0.10000000E+00  0.10000000E+01  0.00000000E+00  0.29999997E+00
 0.84375000E+00  0.10000000E+00  0.10000000E+01  0.00000000E+00  0.29999997E+00
 0.84500000E+00  0.10000000E+00  0.10000000E+01  0.00000000E+00  0.29999997E+00
 0.84625000E+00  0.10000000E+00  0.10000000E+01  0.00000000E+00  0.29999997E+00
 0.84750000E+00  0.10000000E+00  0.10000000E+01  0.00000000E+00  0.29999997E+00
 0.84875000E+00  0.10000000E+00  0.10000000E+01  0.00000000E+00  0.29999997E+00
 0.85000000E+00  0.10000000E+00  0.10000000E+01  0.00000000E+00  0.29999997E+00
 0.85125000E+00  0.10000000E+00  0.10000000E+01  0.00000000E+00  0.29999997E+00
 0.85250000E+00  0.10000000E+00  0.10000000E+01  0.00000000E+00  0.29999997E+00
 0.85375000E+00  0.10000000E+00  0.10000000E+01  0.00000000E+00  0.29999997E+00
 0.85500000E+00  0.10000000E+00  0.10000000E+01  0.00000000E+00  0.29999997E+00
 0.85625000E+00  0.10000000E+00  0.10000000E+01  0.00000000E+00  0.29999997E+00
 0.85750000E+00  0.10000000E+00  0.10000000E+01  0.00000000E+00  0.29999997E+00
 0.85875000E+00  0.10000000E+00  0.10000000E+01  0.00000000E+00  0.29999997E+00
 0.86000000E+00  0.10000000E+00  0.10000000E+01  0.00000000E+00  0.29999997E+00
 0.86125000E+00  0.10000000E+00  0.10000000E+01  0.00000000E+00  0.29999997E+00
 0.86250000E+00  0.10000000E+00  0.10000000E+01  0.00000000E+00  0.29999997E+00
 0.86375000E+00  0.10000000E+00  0.10000000E+01  0.00000000E+00  0.29999997E+00
 0.86500000E+00  0.10000000E+00  0.10000000E+01  0.00000000E+00  0.29999997E+00
 0.86625000E+00  0.10000000E+00  0.10000000E+01  0.00000000E+00  0.29999997E+00
 0.86750000E+00  0.10000000E+00  0.10000000E+01  0.00000000E+00  0.29999997E+00
 0.86875000E+00  0.10000000E+00  0.10000000E+01  0.00000000E+00  0.29999997E+00
 0.87000000E+00  0.10000000E+00  0.10000000E+01  0.00000000E+00  0.29999997E+00
 0.87125000E+00  0.10000000E+00  0.10000000E+01  0.00000000E+00  0.29999997E+00
 0.87250000E+00  0.10000000E+00  0.10000000E+01  0.00000000E+00  0.29999997E+00
 0.87375000E+00  0.10000000E+00  0.10000000E+01  0.00000000E+00  0.29999997E+00
 0.87500000E+00  0.10000000E+00  0.10000000E+01  0.00000000E+00  0.29999997E+00
 0.87625000E+00  0.10000000E+00  0.10000000E+01  0.00000000E+00  0.29999997E+00
 0.87750000E+00  0.10000000E+00  0.10000000E+01  0.00000000E+00  0.29999997E+00
 0.87875000E+00  0.10000000E+00  0.10000000E+01  0.00000000E+00  0.29999997E+00
 0.88000000E+00  0.10000000E+00  0.10000000E+01  0.00000000E+00  0.29999997E+00
 0.88125000E+00  0.10000000E+00  0.10000000E+01  0.00000000E+00  0.29999997E+00
 0.88250000E+00  0.10000000E+00  0.10000000E+01  0.00000000E+00  0.29999997E+00
 0.88375000E+00  0.10000000E+00  0.10000000E+01  0.00000000E+00  0.29999997E+00
 0.88500000E+00  0.10000000E+00  0.10000000E+01  0.00000000E+00  0.29999997E+00
 0.88625000E+00  0.10000000E+00  0.10000000E+01  0.00000000E+00  0.29999997E+00
 0.88750000E+00  0.10000000E+00  0.10000000E+01  0.00000000E+00  0.29999997E+00
 0.88875000E+00  0.10000000E+00  0.10000000E+01  0.00000000E+00  0.29999997E+00
 0.89000000E+00  0.10000000E+00  0.10000000E+01  0.00000000E+00  0.29999997E+00
 0.89125000E+00  0.10000000E+00  0.10000000E+01  0.00000000E+00  0.29999997E+00
 0.89250000E+00  0.10000000E+00  0.10000000E+01  0.00000000E+00  0.29999997E+00
 0.89375000E+00  0.10000000E+00  0.10000000E+01  0.00000000E+00  0.29999997E+00
 0.89500000E+00  0.10000000E+00  0.10000000E+01  0.00000000E+00  0.29999997E+00
 0.89625000E+00  0.10000000E+00  0.10000000E+01  0.00000000E+00  0.29999997E+00
 0.89750000E+00  0.10000000E+00  0.10000000E+01  0.00000000E+00  0.29999997E+00
 0.89875000E+00  0.10000000E+00  0.10000000E+01  0.00000000E+00  0.29999997E+00
 0.90000000E+00  0.10000000E+00  0.10000000E+01  0.00000000E+00  0.29999997E+00
 0.90125000E+00  0.10000000E+00  0.10000000E+01  0.00000000E+00  0.29999997E+00
 0.90250000E+00  0.10000000E+00  0.10000000E+01  0.00000000E+00  0.29999997E+00
 0.90375000E+00  0.10000000E+00  0.10000000E+01  0.00000000E+00  0.29999997E+00
 0.90500000E+00  0.10000000E+00  0.10000000E+01  0.00000000E+00  0.29999997E+00
 0.90625000E+00  0.10000000E+00  0.10000000E+01  0.00000000E+00  0.29999997E+00
 0.90750000E+00  0.10000000E+00  0.10000000E+01  0.00000000E+00  0.29999997E+00
 0.90875000E+00  0.10000000E+00  0.10000000E+01  0.00000000E+00  0.29999997E+00
 0.91000000E+00  0.10000000E+00  0.10000000E+01  0.00000000E+00  0.29999997E+00
 0.91125000E+00  0.10000000E+00  0.10000000E+01  0.00000000E+00  0.29999997E+00
 0.91250000E+00  0.10000000E+00  0.10000000E+01  0.00000000E+00  0.29999997E+00
 0.91375000E+00  0.10000000E+00  0.10000000E+01  0.00000000E+00  0.29999997E+00
 0.91500000E+00  0.10000000E+00  0.10000000E+01  0.00000000E+00  0.29999997E+00
 0.91625000E+00  0.10000000E+00  0.10000000E+01  0.00000000E+00  0.29999997E+00
 0.91750000E+00  0.10000000E+00  0.10000000E+01  0.00000000E+00  0.29999997E+00
 0.91875000E+00  0.10000000E+00  0.10000000E+01  0.00000000E+00  0.29999997E+00
 0.92000000E+00  0.10000000E+00  0.10000000E+01  0.00000000E+00  0.29999997E+00
 0.92125000E+00  0.10000000E+00  0.10000000E+01  0.00000000E+00  0.29999997E+00
 0.92250000E+00  0.10000000E+00  0.10000000E+01  0.00000000E+00  0.29999997E+00
 0.92375000E+00  0.10000000E+00  0.10000000E+01  0.00000000E+00  0.29999997E+00
 0.92500000E+00  0.10000000E+00  0.10000000E+01  0.00000000E+00  0.29999997E+00
 0.92625000E+00  0.10000000E+00  0.10000000E+01  0.00000000E+00  0.29999997E+00
 0.92750000E+00  0.10000000E+00  0.10000000E+01  0.00000000E+00  0.29999997E+00
 0.92875000E+00  0.10000000E+00  0.10000000E+01  0.00000000E+00  0.29999997E+00
 0.93000000E+00  0.10000000E+00  0.10000000E+01  0.00000000E+00  0.29999997E+00
 0.93125000E+00  0.10000000E+00  0.10000000E+01  0.00000000E+00  0.29999997E+00
 0.93250000E+00  0.10000000E+00  0.10000000E+01  0.00000000E+00  0.29999997E+00
 0.93375000E+00  0.10000000E+00  0.10000000E+01  0.00000000E+00  0.29999997E+00
 0.93500000E+00  0.10000000E+00  0.10000000E+01  0.00000000E+00  0.29999997E+00
 0.93625000E+00  0.10000000E+00  0.10000000E+01  0.00000000E+00  0.29999997E+00
 0.93750000E+00  0.10000000E+00  0.10000000E+01  0.00000000E+00  0.29999997E+00
 0.93875000E+00  0.10000000E+00  0.10000000E+01  0.00000000E+00  0.29999997E+00
 0.94000000E+00  0.10000000E+00  0.10000000E+01  0.00000000E+00  0.29999997E+00
 0.94125000E+00  0.10000000E+00  0.10000000E+01  0.00000000E+00  0.29999997E+00
 0.94250000E+00  0.10000000E+00  0.10000000E+01  0.00000000E+00  0.29999997E+00
 0.94375000E+00  0.10000000E+00  0.10000000E+01  0.00000000E+00  0.29999997E+00
 0.94500000E+00  0.10000000E+00  0.10000000E+01  0.00000000E+00  0.29999997E+00
 0.94625000E+00  0.10000000E+00  0.10000000E+01  0.00000000E+00  0.29999997E+00
 0.94750000E+00  0.10000000E+00  0.10000000E+01  0.00000000E+00  0.29999997E+00
 0.94875000E+00  0.10000000E+00  0.10000000E+01  0.00000000E+00  0.29999997E+00
 0.95000000E+00  0.10000000E+00  0.10000000E+01  0.00000000E+00  0.29999997E+00
 0.95125000E+00  0.10000000E+00  0.10000000E+01  0.00000000E+00  0.29999997E+00
 0.95250000E+00  0.10000000E+00  0.10000000E+01  0.00000000E+00  0.29999997E+00
 0.95375000E+00  0.10000000E+00  0.10000000E+01  0.00000000E+00  0.29999997E+00
 0.95500000E+00  0.10000000E+00  0.10000000E+01  0.00000000E+00  0.29999997E+00
 0.95625000E+00  0.10000000E+00  0.10000000E+01  0.00000000E+00  0.29999997E+00
 0.95750000E+00  0.10000000E+00  0.10000000E+01  0.00000000E+00  0.29999997E+00
 0.95875000E+00  0.10000000E+00  0.10000000E+01  0.00000000E+00  0.29999997E+00
 0.96000000E+00  0.10000000E+00  0.10000000E+01  0.00000000E+00  0.29999997E+00
 0.96125000E+00  0.10000000E+00  0.10000000E+01  0.00000000E+00  0.29999997E+00
 0.96250000E+00  0.10000000E+00  0.10000000E+01  0.00000000E+00  0.29999997E+00
 0.96375000E+00  0.10000000E+00  0.10000000E+01  0.00000000E+00  0.29999997E+00
 0.96500000E+00  0.10000000E+00  0.10000000E+01  0.00000000E+00  0.29999997E+00
 0.96625000E+00  0.10000000E+00  0.10000000E+01  0.00000000E+00  0.29999997E+00
 0.96750000E+00  0.10000000E+00  0.10000000E+01  0.00000000E+00  0.29999997E+00
 0.96875000E+00  0.10000000E+00  0.10000000E+01  0.00000000E+00  0.29999997E+00
 0.97000000E+00  0.10000000E+00  0.10000000E+01  0.00000000E+00  0.29999997E+00
 0.97125000E+00  0.10000000E+00  0.10000000E+01  0.00000000E+00  0.29999997E+00
 0.97250000E+00  0.10000000E+00  0.10000000E+01  0.00000000E+00  0.29999997E+00
 0.97375000E+00  0.10000000E+00  0.10000000E+01  0.00000000E+00  0.29999997E+00
 0.97500000E+00  0.10000000E+00  0.10000000E+01  0.00000000E+00  0.29999997E+00
 0.97625000E+00  0.10000000E+00  0.10000000E+01  0.00000000E+00  0.29999997E+00
 0.97750000E+00  0.10000000E+00  0.10000000E+01  0.00000000E+00  0.29999997E+00
 0.97875000E+00  0.10000000E+00  0.10000000E+01  0.00000000E+00  0.29999997E+00
 0.98000000E+00  0.10000000E+00  0.10000000E+01  0.00000000E+00  0.29999997E+00
 0.98125000E+00  0.10000000E+00  0.10000000E+01  0.00000000E+00  0.29999997E+00
 0.98250000E+00  0.10000000E+00  0.10000000E+01  0.00000000E+00  0.29999997E+00
 0.98375000E+00  0.10000000E+00  0.10000000E+01  0.00000000E+00  0.29999997E+00
 0.98500000E+00  0.10000000E+00  0.10000000E+01  0.00000000E+00  0.29999997E+00
 0.98625000E+00  0.10000000E+00  0.10000000E+01  0.00000000E+00  0.29999997E+00
 0.98750000E+00  0.10000000E+00  0.10000000E+01  0.00000000E+00  0.29999997E+00
 0.98875000E+00  0.10000000E+00  0.10000000E+01  0.00000000E+00  0.29999997E+00
 0.99000000E+00  0.10000000E+00  0.10000000E+01  0.00000000E+00  0.29999997E+00
 0.99125000E+00  0.10000000E+00  0.10000000E+01  0.00000000E+00  0.29999997E+00
 0.99250000E+00  0.10000000E+00  0.10000000E+01  0.00000000E+00  0.29999997E+00
 0.99375000E+00  0.10000000E+00  0.10000000E+01  0.00000000E+00  0.29999997E+00
 0.99500000E+00  0.10000000E+00  0.10000000E+01  0.00000000E+00  0.29999997E+00
 0.99625000E+00  0.10000000E+00  0.10000000E+01  0.00000000E+00  0.29999997E+00
 0.99750000E+00  0.10000000E+00  0.10000000E+01  0.00000000E+00  0.29999997E+00
 0.99875000E+00  0.10000000E+00  0.10000000E+01  0.00000000E+00  0.29999997E+00
 0.10000000E+01  0.10000000E+00  0.10000000E+01  0.00000000E+00  0.29999997E+00
