# Supplementary material for: A direct Primitive Variable Recovery Scheme for hyperbolic conservative equations: The case of relativistic hydrodynamics
Source: PLoS One. 2018 Apr 16;13(4):e0195494. doi: 10.1371/journal.pone.0195494 (PMC5901931; doi:10.1371/journal.pone.0195494)
Supplement: S1 File — In the file “S1_File.tar.gz”, we attached the relevant data of the comparison between numerical simulations and exact solutions used to obtain the L1—norm. (GZ) [file pone.0195494.s001.gz › numerical-and-exact-data_plosone_aguayo-mendoza-olvera/Test2/Mesh400/13Da400t26]

0.000000 10.000000 0.000000 13.330000 
0.002500 10.000000 0.000000 13.330000 
0.005000 10.000000 0.000000 13.330000 
0.007500 10.000000 0.000000 13.330000 
0.010000 10.000000 0.000000 13.330000 
0.012500 10.000000 0.000000 13.330000 
0.015000 10.000000 0.000000 13.330000 
0.017500 10.000000 0.000000 13.330000 
0.020000 10.000000 0.000000 13.330000 
0.022500 10.000000 0.000000 13.330000 
0.025000 10.000000 0.000000 13.330000 
0.027500 10.000000 0.000000 13.330000 
0.030000 10.000000 0.000000 13.330000 
0.032500 10.000000 0.000000 13.330000 
0.035000 10.000000 0.000000 13.330000 
0.037500 10.000000 0.000000 13.330000 
0.040000 10.000000 0.000000 13.330000 
0.042500 10.000000 0.000000 13.330000 
0.045000 10.000000 0.000000 13.330000 
0.047500 10.000000 0.000000 13.330000 
0.050000 10.000000 0.000000 13.330000 
0.052500 10.000000 0.000000 13.330000 
0.055000 10.000000 0.000000 13.330000 
0.057500 10.000000 0.000000 13.330000 
0.060000 10.000000 0.000000 13.330000 
0.062500 10.000000 0.000000 13.330000 
0.065000 10.000000 0.000000 13.330000 
0.067500 10.000000 0.000000 13.330000 
0.070000 10.000000 0.000000 13.330000 
0.072500 10.000000 0.000000 13.330000 
0.075000 10.000000 0.000000 13.330000 
0.077500 10.000000 0.000000 13.330000 
0.080000 10.000000 0.000000 13.330000 
0.082500 10.000000 0.000000 13.330000 
0.085000 10.000000 0.000000 13.330000 
0.087500 10.000000 0.000000 13.330000 
0.090000 10.000000 0.000000 13.330000 
0.092500 10.000000 0.000000 13.330000 
0.095000 10.000000 0.000000 13.330000 
0.097500 10.000000 0.000000 13.330000 
0.100000 10.000000 0.000000 13.330000 
0.102500 10.000000 0.000000 13.330000 
0.105000 10.000000 0.000000 13.330000 
0.107500 10.000000 0.000000 13.330000 
0.110000 10.000000 0.000000 13.330000 
0.112500 10.000000 0.000000 13.330000 
0.115000 10.000000 0.000000 13.330000 
0.117500 10.000000 0.000000 13.330000 
0.120000 10.000000 0.000000 13.330000 
0.122500 10.000000 0.000000 13.330000 
0.125000 10.000000 0.000000 13.330000 
0.127500 10.000000 0.000000 13.330000 
0.130000 10.000000 0.000000 13.330000 
0.132500 10.000000 0.000000 13.330000 
0.135000 10.000000 0.000000 13.330000 
0.137500 10.000000 0.000000 13.330000 
0.140000 10.000000 0.000000 13.330000 
0.142500 10.000000 0.000000 13.330000 
0.145000 10.000000 0.000000 13.330000 
0.147500 10.000000 0.000000 13.330000 
0.150000 10.000000 0.000000 13.330000 
0.152500 10.000000 0.000000 13.330000 
0.155000 10.000000 0.000000 13.330000 
0.157500 10.000000 0.000000 13.330000 
0.160000 10.000000 0.000000 13.330000 
0.162500 10.000000 0.000000 13.330000 
0.165000 10.000000 0.000000 13.330000 
0.167500 10.000000 0.000000 13.330000 
0.170000 10.000000 0.000000 13.330000 
0.172500 10.000000 0.000000 13.330000 
0.175000 10.000000 0.000000 13.330000 
0.177500 10.000000 0.000000 13.330000 
0.180000 10.000000 0.000000 13.330000 
0.182500 10.000000 0.000000 13.330000 
0.185000 10.000000 0.000000 13.330000 
0.187500 10.000000 0.000000 13.330000 
0.190000 10.000000 0.000000 13.330000 
0.192500 10.000000 0.000000 13.330000 
0.195000 10.000000 0.000000 13.330000 
0.197500 10.000000 0.000000 13.330000 
0.200000 10.000000 0.000000 13.330000 
0.202500 10.000000 0.000000 13.330000 
0.205000 10.000000 0.000000 13.330000 
0.207500 10.000000 0.000000 13.330000 
0.210000 10.000000 0.000000 13.330000 
0.212500 10.000000 0.000000 13.330000 
0.215000 10.000000 0.000000 13.330000 
0.217500 10.000000 0.000000 13.330000 
0.220000 10.000000 0.000000 13.330000 
0.222500 10.000000 0.000000 13.330000 
0.225000 10.000000 0.000000 13.330000 
0.227500 10.000000 0.000000 13.330000 
0.230000 10.000000 0.000000 13.330000 
0.232500 10.000000 0.000000 13.330000 
0.235000 10.000000 0.000000 13.330000 
0.237500 10.000000 0.000000 13.330000 
0.240000 10.000000 0.000000 13.330000 
0.242500 10.000000 0.000000 13.330000 
0.245000 10.000000 0.000000 13.330000 
0.247500 10.000000 0.000000 13.330000 
0.250000 10.000000 0.000000 13.330000 
0.252500 10.000000 0.000000 13.330000 
0.255000 10.000000 0.000000 13.330000 
0.257500 10.000000 0.000000 13.330000 
0.260000 10.000000 0.000000 13.330000 
0.262500 10.000000 0.000000 13.330000 
0.265000 10.000000 0.000000 13.330000 
0.267500 10.000000 0.000000 13.330000 
0.270000 10.000000 0.000000 13.330000 
0.272500 10.000000 0.000000 13.330000 
0.275000 10.000000 0.000000 13.330000 
0.277500 10.000000 0.000000 13.330000 
0.280000 10.000000 0.000000 13.330000 
0.282500 10.000000 0.000000 13.330000 
0.285000 10.000000 0.000000 13.330000 
0.287500 10.000000 0.000000 13.330000 
0.290000 10.000000 0.000000 13.330000 
0.292500 10.000000 0.000000 13.330000 
0.295000 10.000000 0.000000 13.330000 
0.297500 10.000000 0.000000 13.330000 
0.300000 10.000000 0.000000 13.330000 
0.302500 10.000000 0.000000 13.330000 
0.305000 10.000000 0.000000 13.330000 
0.307500 10.000000 0.000000 13.330000 
0.310000 10.000000 0.000000 13.330000 
0.312500 10.000000 0.000000 13.329999 
0.315000 9.999999 0.000000 13.329999 
0.317500 9.999998 0.000000 13.329997 
0.320000 9.999996 0.000000 13.329992 
0.322500 9.999990 0.000001 13.329982 
0.325000 9.999976 0.000001 13.329958 
0.327500 9.999947 0.000003 13.329906 
0.330000 9.999885 0.000006 13.329796 
0.332500 9.999756 0.000013 13.329566 
0.335000 9.999492 0.000027 13.329097 
0.337500 9.998971 0.000055 13.328171 
0.340000 9.997970 0.000108 13.326392 
0.342500 9.996107 0.000206 13.323081 
0.345000 9.992750 0.000384 13.317116 
0.347500 9.986907 0.000694 13.306735 
0.350000 9.977102 0.001214 13.289322 
0.352500 9.961279 0.002055 13.261233 
0.355000 9.936771 0.003360 13.217761 
0.357500 9.900414 0.005301 13.153343 
0.360000 9.848843 0.008067 13.062111 
0.362500 9.778965 0.011837 12.938756 
0.365000 9.688534 0.016755 12.779563 
0.367500 9.576656 0.022901 12.583302 
0.370000 9.444044 0.030276 12.351649 
0.372500 9.292910 0.038801 12.088943 
0.375000 9.126493 0.048340 11.801286 
0.377500 8.948350 0.058731 11.495248 
0.380000 8.761625 0.069836 11.176352 
0.382500 8.569798 0.081447 10.850811 
0.385000 8.380846 0.093085 10.532745 
0.387500 8.196847 0.104607 10.225556 
0.390000 8.019549 0.116113 9.931727 
0.392500 7.845393 0.127381 9.645198 
0.395000 7.677495 0.138615 9.370968 
0.397500 7.513944 0.149700 9.105752 
0.400000 7.355218 0.160676 8.850198 
0.402500 7.200119 0.171472 8.602248 
0.405000 7.050583 0.182233 8.364877 
0.407500 6.904443 0.192820 8.134512 
0.410000 6.762119 0.203273 7.911717 
0.412500 6.623766 0.213615 7.696630 
0.415000 6.489772 0.223889 7.489747 
0.417500 6.358487 0.233982 7.288422 
0.420000 6.230522 0.243950 7.093516 
0.422500 6.106413 0.253848 6.905753 
0.425000 5.985694 0.263651 6.724338 
0.427500 5.867221 0.273278 6.547480 
0.430000 5.751601 0.282786 6.376021 
0.432500 5.639609 0.292253 6.211037 
0.435000 5.530432 0.301621 6.051251 
0.437500 5.423007 0.310810 5.895050 
0.440000 5.317946 0.319878 5.743276 
0.442500 5.216302 0.328930 5.597390 
0.445000 5.117273 0.337905 5.456169 
0.447500 5.019447 0.346687 5.317554 
0.450000 4.923468 0.355336 5.182425 
0.452500 4.830624 0.363982 5.052542 
0.455000 4.740397 0.372589 4.927120 
0.457500 4.651235 0.381019 4.803959 
0.460000 4.563231 0.389283 4.683161 
0.462500 4.477668 0.397515 4.566455 
0.465000 4.394923 0.405759 4.454302 
0.467500 4.313609 0.413890 4.344771 
0.470000 4.232912 0.421834 4.236763 
0.472500 4.153688 0.429674 4.131354 
0.475000 4.076834 0.437522 4.029803 
0.477500 4.002298 0.445365 3.931806 
0.480000 3.928413 0.453063 3.835426 
0.482500 3.855190 0.460592 3.740322 
0.485000 3.783274 0.468064 3.647788 
0.487500 3.713925 0.475565 3.558674 
0.490000 3.645821 0.483034 3.472074 
0.492500 3.578126 0.490334 3.386271 
0.495000 3.511054 0.497567 3.302247 
0.497500 3.445692 0.504779 3.220217 
0.500000 3.380945 0.512031 3.140013 
0.502500 3.316033 0.519348 3.059732 
0.505000 3.253540 0.526480 2.982973 
0.507500 3.191750 0.533448 2.908087 
0.510000 3.131747 0.540324 2.835173 
0.512500 3.072928 0.547134 2.764499 
0.515000 3.015257 0.553890 2.695983 
0.517500 2.959442 0.560554 2.629090 
0.520000 2.904274 0.567112 2.563667 
0.522500 2.849337 0.573570 2.499511 
0.525000 2.795603 0.579968 2.437190 
0.527500 2.743403 0.586352 2.376699 
0.530000 2.692304 0.592693 2.317944 
0.532500 2.641693 0.598920 2.260036 
0.535000 2.591584 0.604992 2.202857 
0.537500 2.542598 0.611004 2.147286 
0.540000 2.495527 0.617039 2.094305 
0.542500 2.449414 0.623010 2.043179 
0.545000 2.403468 0.628779 1.992670 
0.547500 2.358237 0.634406 1.942923 
0.550000 2.314356 0.640004 1.894310 
0.552500 2.270694 0.645621 1.846805 
0.555000 2.226372 0.651303 1.800650 
0.557500 2.185628 0.656921 1.756170 
0.560000 2.148358 0.662142 1.713323 
0.562500 2.110533 0.666795 1.674377 
0.565000 2.076122 0.670715 1.642187 
0.567500 2.054246 0.673770 1.618986 
0.570000 2.043466 0.675814 1.604404 
0.572500 2.038167 0.676855 1.596366 
0.575000 2.034082 0.677204 1.593004 
0.577500 2.031257 0.677231 1.592338 
0.580000 2.031104 0.677159 1.592816 
0.582500 2.032191 0.676927 1.594584 
0.585000 2.034796 0.676515 1.597821 
0.587500 2.037956 0.676051 1.601593 
0.590000 2.041578 0.675777 1.604224 
0.592500 2.045068 0.675581 1.605830 
0.595000 2.046862 0.675407 1.606924 
0.597500 2.047468 0.675249 1.607919 
0.600000 2.047642 0.675099 1.608945 
0.602500 2.047765 0.674951 1.610054 
0.605000 2.047953 0.674802 1.611263 
0.607500 2.048359 0.674656 1.612552 
0.610000 2.049187 0.674519 1.613880 
0.612500 2.050669 0.674384 1.615129 
0.615000 2.052962 0.674245 1.616249 
0.617500 2.054701 0.674100 1.617208 
0.620000 2.055122 0.673949 1.618022 
0.622500 2.055044 0.673809 1.618798 
0.625000 2.054595 0.673688 1.619587 
0.627500 2.053576 0.673590 1.620434 
0.630000 2.051927 0.673516 1.621374 
0.632500 2.050916 0.673457 1.622320 
0.635000 2.050850 0.673398 1.623135 
0.637500 2.051364 0.673330 1.623774 
0.640000 2.053204 0.673247 1.624192 
0.642500 2.057553 0.673149 1.624398 
0.645000 2.066385 0.673055 1.624534 
0.647500 2.082890 0.672984 1.624721 
0.650000 2.111693 0.672945 1.625065 
0.652500 2.159142 0.672937 1.625614 
0.655000 2.233637 0.672947 1.626243 
0.657500 2.345969 0.672953 1.626738 
0.660000 2.509024 0.672943 1.627041 
0.662500 2.736828 0.672910 1.627131 
0.665000 3.042715 0.672862 1.627083 
0.667500 3.436588 0.672810 1.626912 
0.670000 3.921076 0.672752 1.626604 
0.672500 4.415377 0.672672 1.626041 
0.675000 4.771758 0.672526 1.624841 
0.677500 5.011593 0.672215 1.622102 
0.680000 5.158564 0.671532 1.615924 
0.682500 5.230114 0.670053 1.602481 
0.685000 5.244836 0.666909 1.574237 
0.687500 5.211400 0.660304 1.516771 
0.690000 5.038223 0.646405 1.404205 
0.692500 4.564870 0.616439 1.196416 
0.695000 3.628910 0.547437 0.852839 
0.697500 2.274653 0.375071 0.417304 
0.700000 1.266200 0.105382 0.153419 
0.702500 1.028769 0.010340 0.104513 
0.705000 1.002368 0.000770 0.100333 
0.707500 1.000178 0.000056 0.100024 
0.710000 1.000013 0.000004 0.100002 
0.712500 1.000001 0.000000 0.100000 
0.715000 1.000000 0.000000 0.100000 
0.717500 1.000000 0.000000 0.100000 
0.720000 1.000000 0.000000 0.100000 
0.722500 1.000000 0.000000 0.100000 
0.725000 1.000000 0.000000 0.100000 
0.727500 1.000000 0.000000 0.100000 
0.730000 1.000000 0.000000 0.100000 
0.732500 1.000000 0.000000 0.100000 
0.735000 1.000000 0.000000 0.100000 
0.737500 1.000000 0.000000 0.100000 
0.740000 1.000000 0.000000 0.100000 
0.742500 1.000000 0.000000 0.100000 
0.745000 1.000000 0.000000 0.100000 
0.747500 1.000000 0.000000 0.100000 
0.750000 1.000000 0.000000 0.100000 
0.752500 1.000000 0.000000 0.100000 
0.755000 1.000000 0.000000 0.100000 
0.757500 1.000000 0.000000 0.100000 
0.760000 1.000000 0.000000 0.100000 
0.762500 1.000000 0.000000 0.100000 
0.765000 1.000000 0.000000 0.100000 
0.767500 1.000000 0.000000 0.100000 
0.770000 1.000000 0.000000 0.100000 
0.772500 1.000000 0.000000 0.100000 
0.775000 1.000000 0.000000 0.100000 
0.777500 1.000000 0.000000 0.100000 
0.780000 1.000000 0.000000 0.100000 
0.782500 1.000000 0.000000 0.100000 
0.785000 1.000000 0.000000 0.100000 
0.787500 1.000000 0.000000 0.100000 
0.790000 1.000000 0.000000 0.100000 
0.792500 1.000000 0.000000 0.100000 
0.795000 1.000000 0.000000 0.100000 
0.797500 1.000000 0.000000 0.100000 
0.800000 1.000000 0.000000 0.100000 
0.802500 1.000000 0.000000 0.100000 
0.805000 1.000000 0.000000 0.100000 
0.807500 1.000000 0.000000 0.100000 
0.810000 1.000000 0.000000 0.100000 
0.812500 1.000000 0.000000 0.100000 
0.815000 1.000000 0.000000 0.100000 
0.817500 1.000000 0.000000 0.100000 
0.820000 1.000000 0.000000 0.100000 
0.822500 1.000000 0.000000 0.100000 
0.825000 1.000000 0.000000 0.100000 
0.827500 1.000000 0.000000 0.100000 
0.830000 1.000000 0.000000 0.100000 
0.832500 1.000000 0.000000 0.100000 
0.835000 1.000000 0.000000 0.100000 
0.837500 1.000000 0.000000 0.100000 
0.840000 1.000000 0.000000 0.100000 
0.842500 1.000000 0.000000 0.100000 
0.845000 1.000000 0.000000 0.100000 
0.847500 1.000000 0.000000 0.100000 
0.850000 1.000000 0.000000 0.100000 
0.852500 1.000000 0.000000 0.100000 
0.855000 1.000000 0.000000 0.100000 
0.857500 1.000000 0.000000 0.100000 
0.860000 1.000000 0.000000 0.100000 
0.862500 1.000000 0.000000 0.100000 
0.865000 1.000000 0.000000 0.100000 
0.867500 1.000000 0.000000 0.100000 
0.870000 1.000000 0.000000 0.100000 
0.872500 1.000000 0.000000 0.100000 
0.875000 1.000000 0.000000 0.100000 
0.877500 1.000000 0.000000 0.100000 
0.880000 1.000000 0.000000 0.100000 
0.882500 1.000000 0.000000 0.100000 
0.885000 1.000000 0.000000 0.100000 
0.887500 1.000000 0.000000 0.100000 
0.890000 1.000000 0.000000 0.100000 
0.892500 1.000000 0.000000 0.100000 
0.895000 1.000000 0.000000 0.100000 
0.897500 1.000000 0.000000 0.100000 
0.900000 1.000000 0.000000 0.100000 
0.902500 1.000000 0.000000 0.100000 
0.905000 1.000000 0.000000 0.100000 
0.907500 1.000000 0.000000 0.100000 
0.910000 1.000000 0.000000 0.100000 
0.912500 1.000000 0.000000 0.100000 
0.915000 1.000000 0.000000 0.100000 
0.917500 1.000000 0.000000 0.100000 
0.920000 1.000000 0.000000 0.100000 
0.922500 1.000000 0.000000 0.100000 
0.925000 1.000000 0.000000 0.100000 
0.927500 1.000000 0.000000 0.100000 
0.930000 1.000000 0.000000 0.100000 
0.932500 1.000000 0.000000 0.100000 
0.935000 1.000000 0.000000 0.100000 
0.937500 1.000000 0.000000 0.100000 
0.940000 1.000000 0.000000 0.100000 
0.942500 1.000000 0.000000 0.100000 
0.945000 1.000000 0.000000 0.100000 
0.947500 1.000000 0.000000 0.100000 
0.950000 1.000000 0.000000 0.100000 
0.952500 1.000000 0.000000 0.100000 
0.955000 1.000000 0.000000 0.100000 
0.957500 1.000000 0.000000 0.100000 
0.960000 1.000000 0.000000 0.100000 
0.962500 1.000000 0.000000 0.100000 
0.965000 1.000000 0.000000 0.100000 
0.967500 1.000000 0.000000 0.100000 
0.970000 1.000000 0.000000 0.100000 
0.972500 1.000000 0.000000 0.100000 
0.975000 1.000000 0.000000 0.100000 
0.977500 1.000000 0.000000 0.100000 
0.980000 1.000000 0.000000 0.100000 
0.982500 1.000000 0.000000 0.100000 
0.985000 1.000000 0.000000 0.100000 
0.987500 1.000000 0.000000 0.100000 
0.990000 1.000000 0.000000 0.100000 
0.992500 1.000000 0.000000 0.100000 
0.995000 1.000000 0.000000 0.100000 
0.997500 1.000000 0.000000 0.100000 
1.000000 1.000000 0.000000 0.100000 
