# Supplementary material for: A direct Primitive Variable Recovery Scheme for hyperbolic conservative equations: The case of relativistic hydrodynamics
Source: PLoS One. 2018 Apr 16;13(4):e0195494. doi: 10.1371/journal.pone.0195494 (PMC5901931; doi:10.1371/journal.pone.0195494)
Supplement: S1 File — In the file “S1_File.tar.gz”, we attached the relevant data of the comparison between numerical simulations and exact solutions used to obtain the L1—norm. (GZ) [file pone.0195494.s001.gz › numerical-and-exact-data_plosone_aguayo-mendoza-olvera/Test2/Mesh400/13Ex400t16]

 0.00000000E-02  0.13330000E+02  0.10000000E+02  0.00000000E+00  0.39989995E+01
 0.25000000E-02  0.13330000E+02  0.10000000E+02  0.00000000E+00  0.39989995E+01
 0.50000000E-02  0.13330000E+02  0.10000000E+02  0.00000000E+00  0.39989995E+01
 0.75000000E-02  0.13330000E+02  0.10000000E+02  0.00000000E+00  0.39989995E+01
 0.10000000E-01  0.13330000E+02  0.10000000E+02  0.00000000E+00  0.39989995E+01
 0.12500000E-01  0.13330000E+02  0.10000000E+02  0.00000000E+00  0.39989995E+01
 0.15000000E-01  0.13330000E+02  0.10000000E+02  0.00000000E+00  0.39989995E+01
 0.17500000E-01  0.13330000E+02  0.10000000E+02  0.00000000E+00  0.39989995E+01
 0.20000000E-01  0.13330000E+02  0.10000000E+02  0.00000000E+00  0.39989995E+01
 0.22500000E-01  0.13330000E+02  0.10000000E+02  0.00000000E+00  0.39989995E+01
 0.25000000E-01  0.13330000E+02  0.10000000E+02  0.00000000E+00  0.39989995E+01
 0.27500000E-01  0.13330000E+02  0.10000000E+02  0.00000000E+00  0.39989995E+01
 0.30000000E-01  0.13330000E+02  0.10000000E+02  0.00000000E+00  0.39989995E+01
 0.32500000E-01  0.13330000E+02  0.10000000E+02  0.00000000E+00  0.39989995E+01
 0.35000000E-01  0.13330000E+02  0.10000000E+02  0.00000000E+00  0.39989995E+01
 0.37500000E-01  0.13330000E+02  0.10000000E+02  0.00000000E+00  0.39989995E+01
 0.40000000E-01  0.13330000E+02  0.10000000E+02  0.00000000E+00  0.39989995E+01
 0.42500000E-01  0.13330000E+02  0.10000000E+02  0.00000000E+00  0.39989995E+01
 0.45000000E-01  0.13330000E+02  0.10000000E+02  0.00000000E+00  0.39989995E+01
 0.47500000E-01  0.13330000E+02  0.10000000E+02  0.00000000E+00  0.39989995E+01
 0.50000000E-01  0.13330000E+02  0.10000000E+02  0.00000000E+00  0.39989995E+01
 0.52500000E-01  0.13330000E+02  0.10000000E+02  0.00000000E+00  0.39989995E+01
 0.55000000E-01  0.13330000E+02  0.10000000E+02  0.00000000E+00  0.39989995E+01
 0.57500000E-01  0.13330000E+02  0.10000000E+02  0.00000000E+00  0.39989995E+01
 0.60000000E-01  0.13330000E+02  0.10000000E+02  0.00000000E+00  0.39989995E+01
 0.62500000E-01  0.13330000E+02  0.10000000E+02  0.00000000E+00  0.39989995E+01
 0.65000000E-01  0.13330000E+02  0.10000000E+02  0.00000000E+00  0.39989995E+01
 0.67500000E-01  0.13330000E+02  0.10000000E+02  0.00000000E+00  0.39989995E+01
 0.70000000E-01  0.13330000E+02  0.10000000E+02  0.00000000E+00  0.39989995E+01
 0.72500000E-01  0.13330000E+02  0.10000000E+02  0.00000000E+00  0.39989995E+01
 0.75000000E-01  0.13330000E+02  0.10000000E+02  0.00000000E+00  0.39989995E+01
 0.77500000E-01  0.13330000E+02  0.10000000E+02  0.00000000E+00  0.39989995E+01
 0.80000000E-01  0.13330000E+02  0.10000000E+02  0.00000000E+00  0.39989995E+01
 0.82500000E-01  0.13330000E+02  0.10000000E+02  0.00000000E+00  0.39989995E+01
 0.85000000E-01  0.13330000E+02  0.10000000E+02  0.00000000E+00  0.39989995E+01
 0.87500000E-01  0.13330000E+02  0.10000000E+02  0.00000000E+00  0.39989995E+01
 0.90000000E-01  0.13330000E+02  0.10000000E+02  0.00000000E+00  0.39989995E+01
 0.92500000E-01  0.13330000E+02  0.10000000E+02  0.00000000E+00  0.39989995E+01
 0.95000000E-01  0.13330000E+02  0.10000000E+02  0.00000000E+00  0.39989995E+01
 0.97500000E-01  0.13330000E+02  0.10000000E+02  0.00000000E+00  0.39989995E+01
 0.10000000E+00  0.13330000E+02  0.10000000E+02  0.00000000E+00  0.39989995E+01
 0.10250000E+00  0.13330000E+02  0.10000000E+02  0.00000000E+00  0.39989995E+01
 0.10500000E+00  0.13330000E+02  0.10000000E+02  0.00000000E+00  0.39989995E+01
 0.10750000E+00  0.13330000E+02  0.10000000E+02  0.00000000E+00  0.39989995E+01
 0.11000000E+00  0.13330000E+02  0.10000000E+02  0.00000000E+00  0.39989995E+01
 0.11250000E+00  0.13330000E+02  0.10000000E+02  0.00000000E+00  0.39989995E+01
 0.11500000E+00  0.13330000E+02  0.10000000E+02  0.00000000E+00  0.39989995E+01
 0.11750000E+00  0.13330000E+02  0.10000000E+02  0.00000000E+00  0.39989995E+01
 0.12000000E+00  0.13330000E+02  0.10000000E+02  0.00000000E+00  0.39989995E+01
 0.12250000E+00  0.13330000E+02  0.10000000E+02  0.00000000E+00  0.39989995E+01
 0.12500000E+00  0.13330000E+02  0.10000000E+02  0.00000000E+00  0.39989995E+01
 0.12750000E+00  0.13330000E+02  0.10000000E+02  0.00000000E+00  0.39989995E+01
 0.13000000E+00  0.13330000E+02  0.10000000E+02  0.00000000E+00  0.39989995E+01
 0.13250000E+00  0.13330000E+02  0.10000000E+02  0.00000000E+00  0.39989995E+01
 0.13500000E+00  0.13330000E+02  0.10000000E+02  0.00000000E+00  0.39989995E+01
 0.13750000E+00  0.13330000E+02  0.10000000E+02  0.00000000E+00  0.39989995E+01
 0.14000000E+00  0.13330000E+02  0.10000000E+02  0.00000000E+00  0.39989995E+01
 0.14250000E+00  0.13330000E+02  0.10000000E+02  0.00000000E+00  0.39989995E+01
 0.14500000E+00  0.13330000E+02  0.10000000E+02  0.00000000E+00  0.39989995E+01
 0.14750000E+00  0.13330000E+02  0.10000000E+02  0.00000000E+00  0.39989995E+01
 0.15000000E+00  0.13330000E+02  0.10000000E+02  0.00000000E+00  0.39989995E+01
 0.15250000E+00  0.13330000E+02  0.10000000E+02  0.00000000E+00  0.39989995E+01
 0.15500000E+00  0.13330000E+02  0.10000000E+02  0.00000000E+00  0.39989995E+01
 0.15750000E+00  0.13330000E+02  0.10000000E+02  0.00000000E+00  0.39989995E+01
 0.16000000E+00  0.13330000E+02  0.10000000E+02  0.00000000E+00  0.39989995E+01
 0.16250000E+00  0.13330000E+02  0.10000000E+02  0.00000000E+00  0.39989995E+01
 0.16500000E+00  0.13330000E+02  0.10000000E+02  0.00000000E+00  0.39989995E+01
 0.16750000E+00  0.13330000E+02  0.10000000E+02  0.00000000E+00  0.39989995E+01
 0.17000000E+00  0.13330000E+02  0.10000000E+02  0.00000000E+00  0.39989995E+01
 0.17250000E+00  0.13330000E+02  0.10000000E+02  0.00000000E+00  0.39989995E+01
 0.17500000E+00  0.13330000E+02  0.10000000E+02  0.00000000E+00  0.39989995E+01
 0.17750000E+00  0.13330000E+02  0.10000000E+02  0.00000000E+00  0.39989995E+01
 0.18000000E+00  0.13330000E+02  0.10000000E+02  0.00000000E+00  0.39989995E+01
 0.18250000E+00  0.13330000E+02  0.10000000E+02  0.00000000E+00  0.39989995E+01
 0.18500000E+00  0.13330000E+02  0.10000000E+02  0.00000000E+00  0.39989995E+01
 0.18750000E+00  0.13330000E+02  0.10000000E+02  0.00000000E+00  0.39989995E+01
 0.19000000E+00  0.13330000E+02  0.10000000E+02  0.00000000E+00  0.39989995E+01
 0.19250000E+00  0.13330000E+02  0.10000000E+02  0.00000000E+00  0.39989995E+01
 0.19500000E+00  0.13330000E+02  0.10000000E+02  0.00000000E+00  0.39989995E+01
 0.19750000E+00  0.13330000E+02  0.10000000E+02  0.00000000E+00  0.39989995E+01
 0.20000000E+00  0.13330000E+02  0.10000000E+02  0.00000000E+00  0.39989995E+01
 0.20250000E+00  0.13330000E+02  0.10000000E+02  0.00000000E+00  0.39989995E+01
 0.20500000E+00  0.13330000E+02  0.10000000E+02  0.00000000E+00  0.39989995E+01
 0.20750000E+00  0.13330000E+02  0.10000000E+02  0.00000000E+00  0.39989995E+01
 0.21000000E+00  0.13330000E+02  0.10000000E+02  0.00000000E+00  0.39989995E+01
 0.21250000E+00  0.13330000E+02  0.10000000E+02  0.00000000E+00  0.39989995E+01
 0.21500000E+00  0.13330000E+02  0.10000000E+02  0.00000000E+00  0.39989995E+01
 0.21750000E+00  0.13330000E+02  0.10000000E+02  0.00000000E+00  0.39989995E+01
 0.22000000E+00  0.13330000E+02  0.10000000E+02  0.00000000E+00  0.39989995E+01
 0.22250000E+00  0.13330000E+02  0.10000000E+02  0.00000000E+00  0.39989995E+01
 0.22500000E+00  0.13330000E+02  0.10000000E+02  0.00000000E+00  0.39989995E+01
 0.22750000E+00  0.13330000E+02  0.10000000E+02  0.00000000E+00  0.39989995E+01
 0.23000000E+00  0.13330000E+02  0.10000000E+02  0.00000000E+00  0.39989995E+01
 0.23250000E+00  0.13330000E+02  0.10000000E+02  0.00000000E+00  0.39989995E+01
 0.23500000E+00  0.13330000E+02  0.10000000E+02  0.00000000E+00  0.39989995E+01
 0.23750000E+00  0.13330000E+02  0.10000000E+02  0.00000000E+00  0.39989995E+01
 0.24000000E+00  0.13330000E+02  0.10000000E+02  0.00000000E+00  0.39989995E+01
 0.24250000E+00  0.13330000E+02  0.10000000E+02  0.00000000E+00  0.39989995E+01
 0.24500000E+00  0.13330000E+02  0.10000000E+02  0.00000000E+00  0.39989995E+01
 0.24750000E+00  0.13330000E+02  0.10000000E+02  0.00000000E+00  0.39989995E+01
 0.25000000E+00  0.13330000E+02  0.10000000E+02  0.00000000E+00  0.39989995E+01
 0.25250000E+00  0.13330000E+02  0.10000000E+02  0.00000000E+00  0.39989995E+01
 0.25500000E+00  0.13330000E+02  0.10000000E+02  0.00000000E+00  0.39989995E+01
 0.25750000E+00  0.13330000E+02  0.10000000E+02  0.00000000E+00  0.39989995E+01
 0.26000000E+00  0.13330000E+02  0.10000000E+02  0.00000000E+00  0.39989995E+01
 0.26250000E+00  0.13330000E+02  0.10000000E+02  0.00000000E+00  0.39989995E+01
 0.26500000E+00  0.13330000E+02  0.10000000E+02  0.00000000E+00  0.39989995E+01
 0.26750000E+00  0.13330000E+02  0.10000000E+02  0.00000000E+00  0.39989995E+01
 0.27000000E+00  0.13330000E+02  0.10000000E+02  0.00000000E+00  0.39989995E+01
 0.27250000E+00  0.13330000E+02  0.10000000E+02  0.00000000E+00  0.39989995E+01
 0.27500000E+00  0.13330000E+02  0.10000000E+02  0.00000000E+00  0.39989995E+01
 0.27750000E+00  0.13330000E+02  0.10000000E+02  0.00000000E+00  0.39989995E+01
 0.28000000E+00  0.13330000E+02  0.10000000E+02  0.00000000E+00  0.39989995E+01
 0.28250000E+00  0.13330000E+02  0.10000000E+02  0.00000000E+00  0.39989995E+01
 0.28500000E+00  0.13330000E+02  0.10000000E+02  0.00000000E+00  0.39989995E+01
 0.28750000E+00  0.13330000E+02  0.10000000E+02  0.00000000E+00  0.39989995E+01
 0.29000000E+00  0.13330000E+02  0.10000000E+02  0.00000000E+00  0.39989995E+01
 0.29250000E+00  0.13330000E+02  0.10000000E+02  0.00000000E+00  0.39989995E+01
 0.29500000E+00  0.13330000E+02  0.10000000E+02  0.00000000E+00  0.39989995E+01
 0.29750000E+00  0.13330000E+02  0.10000000E+02  0.00000000E+00  0.39989995E+01
 0.30000000E+00  0.13330000E+02  0.10000000E+02  0.00000000E+00  0.39989995E+01
 0.30250000E+00  0.13330000E+02  0.10000000E+02  0.00000000E+00  0.39989995E+01
 0.30500000E+00  0.13330000E+02  0.10000000E+02  0.00000000E+00  0.39989995E+01
 0.30750000E+00  0.13330000E+02  0.10000000E+02  0.00000000E+00  0.39989995E+01
 0.31000000E+00  0.13330000E+02  0.10000000E+02  0.00000000E+00  0.39989995E+01
 0.31250000E+00  0.13330000E+02  0.10000000E+02  0.00000000E+00  0.39989995E+01
 0.31500000E+00  0.13330000E+02  0.10000000E+02  0.00000000E+00  0.39989995E+01
 0.31750000E+00  0.13330000E+02  0.10000000E+02  0.00000000E+00  0.39989995E+01
 0.32000000E+00  0.13330000E+02  0.10000000E+02  0.00000000E+00  0.39989995E+01
 0.32250000E+00  0.13330000E+02  0.10000000E+02  0.00000000E+00  0.39989995E+01
 0.32500000E+00  0.13330000E+02  0.10000000E+02  0.00000000E+00  0.39989995E+01
 0.32750000E+00  0.13330000E+02  0.10000000E+02  0.00000000E+00  0.39989995E+01
 0.33000000E+00  0.13330000E+02  0.10000000E+02  0.00000000E+00  0.39989995E+01
 0.33250000E+00  0.13330000E+02  0.10000000E+02  0.00000000E+00  0.39989995E+01
 0.33500000E+00  0.13330000E+02  0.10000000E+02  0.00000000E+00  0.39989995E+01
 0.33750000E+00  0.13330000E+02  0.10000000E+02  0.00000000E+00  0.39989995E+01
 0.34000000E+00  0.13330000E+02  0.10000000E+02  0.00000000E+00  0.39989995E+01
 0.34250000E+00  0.13330000E+02  0.10000000E+02  0.00000000E+00  0.39989995E+01
 0.34500000E+00  0.13330000E+02  0.10000000E+02  0.00000000E+00  0.39989995E+01
 0.34750000E+00  0.13330000E+02  0.10000000E+02  0.00000000E+00  0.39989995E+01
 0.35000000E+00  0.13330000E+02  0.10000000E+02  0.00000000E+00  0.39989995E+01
 0.35250000E+00  0.13330000E+02  0.10000000E+02  0.00000000E+00  0.39989995E+01
 0.35500000E+00  0.13330000E+02  0.10000000E+02  0.00000000E+00  0.39989995E+01
 0.35750000E+00  0.13330000E+02  0.10000000E+02  0.00000000E+00  0.39989995E+01
 0.36000000E+00  0.13330000E+02  0.10000000E+02  0.00000000E+00  0.39989995E+01
 0.36250000E+00  0.13330000E+02  0.10000000E+02  0.00000000E+00  0.39989995E+01
 0.36500000E+00  0.13330000E+02  0.10000000E+02  0.00000000E+00  0.39989995E+01
 0.36750000E+00  0.13330000E+02  0.10000000E+02  0.00000000E+00  0.39989995E+01
 0.37000000E+00  0.13330000E+02  0.10000000E+02  0.00000000E+00  0.39989995E+01
 0.37250000E+00  0.13330000E+02  0.10000000E+02  0.00000000E+00  0.39989995E+01
 0.37500000E+00  0.13330000E+02  0.10000000E+02  0.00000000E+00  0.39989995E+01
 0.37750000E+00  0.13330000E+02  0.10000000E+02  0.00000000E+00  0.39989995E+01
 0.38000000E+00  0.13330000E+02  0.10000000E+02  0.00000000E+00  0.39989995E+01
 0.38250000E+00  0.13330000E+02  0.10000000E+02  0.00000000E+00  0.39989995E+01
 0.38500000E+00  0.13330000E+02  0.10000000E+02  0.00000000E+00  0.39989995E+01
 0.38750000E+00  0.13330000E+02  0.10000000E+02  0.00000000E+00  0.39989995E+01
 0.39000000E+00  0.13330000E+02  0.10000000E+02  0.00000000E+00  0.39989995E+01
 0.39250000E+00  0.13330000E+02  0.10000000E+02  0.00000000E+00  0.39989995E+01
 0.39500000E+00  0.13330000E+02  0.10000000E+02  0.00000000E+00  0.39989995E+01
 0.39750000E+00  0.13330000E+02  0.10000000E+02  0.00000000E+00  0.39989995E+01
 0.40000000E+00  0.13330000E+02  0.10000000E+02  0.00000000E+00  0.39989995E+01
 0.40250000E+00  0.13330000E+02  0.10000000E+02  0.00000000E+00  0.39989995E+01
 0.40500000E+00  0.13330000E+02  0.10000000E+02  0.00000000E+00  0.39989995E+01
 0.40750000E+00  0.13330000E+02  0.10000000E+02  0.00000000E+00  0.39989995E+01
 0.41000000E+00  0.13330000E+02  0.10000000E+02  0.00000000E+00  0.39989995E+01
 0.41250000E+00  0.13330000E+02  0.10000000E+02  0.00000000E+00  0.39989995E+01
 0.41500000E+00  0.13330000E+02  0.10000000E+02  0.00000000E+00  0.39989995E+01
 0.41750000E+00  0.13330000E+02  0.10000000E+02  0.00000000E+00  0.39989995E+01
 0.42000000E+00  0.13330000E+02  0.10000000E+02  0.00000000E+00  0.39989995E+01
 0.42250000E+00  0.12757106E+02  0.96759034E+01  0.17445768E-01  0.39553221E+01
 0.42500000E+00  0.12079032E+02  0.92875570E+01  0.39099192E-01  0.39016818E+01
 0.42750000E+00  0.11450305E+02  0.89225746E+01  0.60233285E-01  0.38498878E+01
 0.43000000E+00  0.10865983E+02  0.85788516E+01  0.80867847E-01  0.37998029E+01
 0.43250000E+00  0.10321751E+02  0.82545314E+01  0.10102165E+00  0.37513031E+01
 0.43500000E+00  0.98138266E+01  0.79479693E+01  0.12071250E+00  0.37042766E+01
 0.43750000E+00  0.93388810E+01  0.76577031E+01  0.13995731E+00  0.36586218E+01
 0.44000000E+00  0.88939728E+01  0.73824284E+01  0.15877216E+00  0.36142464E+01
 0.44250000E+00  0.84764949E+01  0.71209776E+01  0.17717233E+00  0.35710661E+01
 0.44500000E+00  0.80841278E+01  0.68723026E+01  0.19517238E+00  0.35290036E+01
 0.44750000E+00  0.77148023E+01  0.66354594E+01  0.21278616E+00  0.34879882E+01
 0.45000000E+00  0.73666661E+01  0.64095957E+01  0.23002690E+00  0.34479547E+01
 0.45250000E+00  0.70380572E+01  0.61939399E+01  0.24690719E+00  0.34088430E+01
 0.45500000E+00  0.67274796E+01  0.59877918E+01  0.26343908E+00  0.33705976E+01
 0.45750000E+00  0.64335840E+01  0.57905142E+01  0.27963404E+00  0.33331668E+01
 0.46000000E+00  0.61551498E+01  0.56015262E+01  0.29550308E+00  0.32965029E+01
 0.46250000E+00  0.58910709E+01  0.54202970E+01  0.31105669E+00  0.32605613E+01
 0.46500000E+00  0.56403421E+01  0.52463406E+01  0.32630493E+00  0.32253004E+01
 0.46750000E+00  0.54020485E+01  0.50792110E+01  0.34125742E+00  0.31906813E+01
 0.47000000E+00  0.51753554E+01  0.49184984E+01  0.35592339E+00  0.31566676E+01
 0.47250000E+00  0.49595001E+01  0.47638253E+01  0.37031167E+00  0.31232250E+01
 0.47500000E+00  0.47537839E+01  0.46148435E+01  0.38443074E+00  0.30903215E+01
 0.47750000E+00  0.45575662E+01  0.44712313E+01  0.39828874E+00  0.30579265E+01
 0.48000000E+00  0.43702581E+01  0.43326910E+01  0.41189347E+00  0.30260115E+01
 0.48250000E+00  0.41913180E+01  0.41989467E+01  0.42525245E+00  0.29945492E+01
 0.48500000E+00  0.40202462E+01  0.40697421E+01  0.43837287E+00  0.29635139E+01
 0.48750000E+00  0.38565819E+01  0.39448393E+01  0.45126167E+00  0.29328810E+01
 0.49000000E+00  0.36998986E+01  0.38240166E+01  0.46392551E+00  0.29026272E+01
 0.49250000E+00  0.35498017E+01  0.37070673E+01  0.47637083E+00  0.28727301E+01
 0.49500000E+00  0.34059255E+01  0.35937988E+01  0.48860379E+00  0.28431684E+01
 0.49750000E+00  0.32679305E+01  0.34840310E+01  0.50063035E+00  0.28139217E+01
 0.50000000E+00  0.31355009E+01  0.33775952E+01  0.51245625E+00  0.27849701E+01
 0.50250000E+00  0.30083433E+01  0.32743338E+01  0.52408702E+00  0.27562947E+01
 0.50500000E+00  0.28861840E+01  0.31740986E+01  0.53552800E+00  0.27278771E+01
 0.50750000E+00  0.27687681E+01  0.30767510E+01  0.54678433E+00  0.26996996E+01
 0.51000000E+00  0.26558574E+01  0.29821602E+01  0.55786099E+00  0.26717449E+01
 0.51250000E+00  0.25472294E+01  0.28902037E+01  0.56876279E+00  0.26439961E+01
 0.51500000E+00  0.24426759E+01  0.28007658E+01  0.57949436E+00  0.26164369E+01
 0.51750000E+00  0.23420020E+01  0.27137376E+01  0.59006020E+00  0.25890510E+01
 0.52000000E+00  0.22450251E+01  0.26290165E+01  0.60046465E+00  0.25618229E+01
 0.52250000E+00  0.21515739E+01  0.25465054E+01  0.61071190E+00  0.25347367E+01
 0.52500000E+00  0.20614874E+01  0.24661127E+01  0.62080603E+00  0.25077773E+01
 0.52750000E+00  0.19746147E+01  0.23877518E+01  0.63075097E+00  0.24809293E+01
 0.53000000E+00  0.18908135E+01  0.23113405E+01  0.64055055E+00  0.24541775E+01
 0.53250000E+00  0.18099503E+01  0.22368012E+01  0.65020846E+00  0.24275068E+01
 0.53500000E+00  0.17318991E+01  0.21640602E+01  0.65972831E+00  0.24009020E+01
 0.53750000E+00  0.16565413E+01  0.20930476E+01  0.66911357E+00  0.23743479E+01
 0.54000000E+00  0.16274849E+01  0.20654521E+01  0.67278535E+00  0.23638670E+01
 0.54250000E+00  0.16274849E+01  0.20654521E+01  0.67278535E+00  0.23638670E+01
 0.54500000E+00  0.16274849E+01  0.20654521E+01  0.67278535E+00  0.23638670E+01
 0.54750000E+00  0.16274849E+01  0.20654521E+01  0.67278535E+00  0.23638670E+01
 0.55000000E+00  0.16274849E+01  0.20654521E+01  0.67278535E+00  0.23638670E+01
 0.55250000E+00  0.16274849E+01  0.20654521E+01  0.67278535E+00  0.23638670E+01
 0.55500000E+00  0.16274849E+01  0.20654521E+01  0.67278535E+00  0.23638670E+01
 0.55750000E+00  0.16274849E+01  0.20654521E+01  0.67278535E+00  0.23638670E+01
 0.56000000E+00  0.16274849E+01  0.20654521E+01  0.67278535E+00  0.23638670E+01
 0.56250000E+00  0.16274849E+01  0.20654521E+01  0.67278535E+00  0.23638670E+01
 0.56500000E+00  0.16274849E+01  0.20654521E+01  0.67278535E+00  0.23638670E+01
 0.56750000E+00  0.16274849E+01  0.20654521E+01  0.67278535E+00  0.23638670E+01
 0.57000000E+00  0.16274849E+01  0.20654521E+01  0.67278535E+00  0.23638670E+01
 0.57250000E+00  0.16274849E+01  0.20654521E+01  0.67278535E+00  0.23638670E+01
 0.57500000E+00  0.16274849E+01  0.20654521E+01  0.67278535E+00  0.23638670E+01
 0.57750000E+00  0.16274849E+01  0.20654521E+01  0.67278535E+00  0.23638670E+01
 0.58000000E+00  0.16274849E+01  0.20654521E+01  0.67278535E+00  0.23638670E+01
 0.58250000E+00  0.16274849E+01  0.20654521E+01  0.67278535E+00  0.23638670E+01
 0.58500000E+00  0.16274849E+01  0.20654521E+01  0.67278535E+00  0.23638670E+01
 0.58750000E+00  0.16274849E+01  0.20654521E+01  0.67278535E+00  0.23638670E+01
 0.59000000E+00  0.16274849E+01  0.20654521E+01  0.67278535E+00  0.23638670E+01
 0.59250000E+00  0.16274849E+01  0.20654521E+01  0.67278535E+00  0.23638670E+01
 0.59500000E+00  0.16274849E+01  0.20654521E+01  0.67278535E+00  0.23638670E+01
 0.59750000E+00  0.16274849E+01  0.20654521E+01  0.67278535E+00  0.23638670E+01
 0.60000000E+00  0.16274849E+01  0.20654521E+01  0.67278535E+00  0.23638670E+01
 0.60250000E+00  0.16274849E+01  0.55837904E+01  0.67278535E+00  0.87439780E+00
 0.60500000E+00  0.16274849E+01  0.55837904E+01  0.67278535E+00  0.87439780E+00
 0.60750000E+00  0.16274849E+01  0.55837904E+01  0.67278535E+00  0.87439780E+00
 0.61000000E+00  0.16274849E+01  0.55837904E+01  0.67278535E+00  0.87439780E+00
 0.61250000E+00  0.16274849E+01  0.55837904E+01  0.67278535E+00  0.87439780E+00
 0.61500000E+00  0.16274849E+01  0.55837904E+01  0.67278535E+00  0.87439780E+00
 0.61750000E+00  0.10000000E+00  0.10000000E+01  0.00000000E+00  0.29999997E+00
 0.62000000E+00  0.10000000E+00  0.10000000E+01  0.00000000E+00  0.29999997E+00
 0.62250000E+00  0.10000000E+00  0.10000000E+01  0.00000000E+00  0.29999997E+00
 0.62500000E+00  0.10000000E+00  0.10000000E+01  0.00000000E+00  0.29999997E+00
 0.62750000E+00  0.10000000E+00  0.10000000E+01  0.00000000E+00  0.29999997E+00
 0.63000000E+00  0.10000000E+00  0.10000000E+01  0.00000000E+00  0.29999997E+00
 0.63250000E+00  0.10000000E+00  0.10000000E+01  0.00000000E+00  0.29999997E+00
 0.63500000E+00  0.10000000E+00  0.10000000E+01  0.00000000E+00  0.29999997E+00
 0.63750000E+00  0.10000000E+00  0.10000000E+01  0.00000000E+00  0.29999997E+00
 0.64000000E+00  0.10000000E+00  0.10000000E+01  0.00000000E+00  0.29999997E+00
 0.64250000E+00  0.10000000E+00  0.10000000E+01  0.00000000E+00  0.29999997E+00
 0.64500000E+00  0.10000000E+00  0.10000000E+01  0.00000000E+00  0.29999997E+00
 0.64750000E+00  0.10000000E+00  0.10000000E+01  0.00000000E+00  0.29999997E+00
 0.65000000E+00  0.10000000E+00  0.10000000E+01  0.00000000E+00  0.29999997E+00
 0.65250000E+00  0.10000000E+00  0.10000000E+01  0.00000000E+00  0.29999997E+00
 0.65500000E+00  0.10000000E+00  0.10000000E+01  0.00000000E+00  0.29999997E+00
 0.65750000E+00  0.10000000E+00  0.10000000E+01  0.00000000E+00  0.29999997E+00
 0.66000000E+00  0.10000000E+00  0.10000000E+01  0.00000000E+00  0.29999997E+00
 0.66250000E+00  0.10000000E+00  0.10000000E+01  0.00000000E+00  0.29999997E+00
 0.66500000E+00  0.10000000E+00  0.10000000E+01  0.00000000E+00  0.29999997E+00
 0.66750000E+00  0.10000000E+00  0.10000000E+01  0.00000000E+00  0.29999997E+00
 0.67000000E+00  0.10000000E+00  0.10000000E+01  0.00000000E+00  0.29999997E+00
 0.67250000E+00  0.10000000E+00  0.10000000E+01  0.00000000E+00  0.29999997E+00
 0.67500000E+00  0.10000000E+00  0.10000000E+01  0.00000000E+00  0.29999997E+00
 0.67750000E+00  0.10000000E+00  0.10000000E+01  0.00000000E+00  0.29999997E+00
 0.68000000E+00  0.10000000E+00  0.10000000E+01  0.00000000E+00  0.29999997E+00
 0.68250000E+00  0.10000000E+00  0.10000000E+01  0.00000000E+00  0.29999997E+00
 0.68500000E+00  0.10000000E+00  0.10000000E+01  0.00000000E+00  0.29999997E+00
 0.68750000E+00  0.10000000E+00  0.10000000E+01  0.00000000E+00  0.29999997E+00
 0.69000000E+00  0.10000000E+00  0.10000000E+01  0.00000000E+00  0.29999997E+00
 0.69250000E+00  0.10000000E+00  0.10000000E+01  0.00000000E+00  0.29999997E+00
 0.69500000E+00  0.10000000E+00  0.10000000E+01  0.00000000E+00  0.29999997E+00
 0.69750000E+00  0.10000000E+00  0.10000000E+01  0.00000000E+00  0.29999997E+00
 0.70000000E+00  0.10000000E+00  0.10000000E+01  0.00000000E+00  0.29999997E+00
 0.70250000E+00  0.10000000E+00  0.10000000E+01  0.00000000E+00  0.29999997E+00
 0.70500000E+00  0.10000000E+00  0.10000000E+01  0.00000000E+00  0.29999997E+00
 0.70750000E+00  0.10000000E+00  0.10000000E+01  0.00000000E+00  0.29999997E+00
 0.71000000E+00  0.10000000E+00  0.10000000E+01  0.00000000E+00  0.29999997E+00
 0.71250000E+00  0.10000000E+00  0.10000000E+01  0.00000000E+00  0.29999997E+00
 0.71500000E+00  0.10000000E+00  0.10000000E+01  0.00000000E+00  0.29999997E+00
 0.71750000E+00  0.10000000E+00  0.10000000E+01  0.00000000E+00  0.29999997E+00
 0.72000000E+00  0.10000000E+00  0.10000000E+01  0.00000000E+00  0.29999997E+00
 0.72250000E+00  0.10000000E+00  0.10000000E+01  0.00000000E+00  0.29999997E+00
 0.72500000E+00  0.10000000E+00  0.10000000E+01  0.00000000E+00  0.29999997E+00
 0.72750000E+00  0.10000000E+00  0.10000000E+01  0.00000000E+00  0.29999997E+00
 0.73000000E+00  0.10000000E+00  0.10000000E+01  0.00000000E+00  0.29999997E+00
 0.73250000E+00  0.10000000E+00  0.10000000E+01  0.00000000E+00  0.29999997E+00
 0.73500000E+00  0.10000000E+00  0.10000000E+01  0.00000000E+00  0.29999997E+00
 0.73750000E+00  0.10000000E+00  0.10000000E+01  0.00000000E+00  0.29999997E+00
 0.74000000E+00  0.10000000E+00  0.10000000E+01  0.00000000E+00  0.29999997E+00
 0.74250000E+00  0.10000000E+00  0.10000000E+01  0.00000000E+00  0.29999997E+00
 0.74500000E+00  0.10000000E+00  0.10000000E+01  0.00000000E+00  0.29999997E+00
 0.74750000E+00  0.10000000E+00  0.10000000E+01  0.00000000E+00  0.29999997E+00
 0.75000000E+00  0.10000000E+00  0.10000000E+01  0.00000000E+00  0.29999997E+00
 0.75250000E+00  0.10000000E+00  0.10000000E+01  0.00000000E+00  0.29999997E+00
 0.75500000E+00  0.10000000E+00  0.10000000E+01  0.00000000E+00  0.29999997E+00
 0.75750000E+00  0.10000000E+00  0.10000000E+01  0.00000000E+00  0.29999997E+00
 0.76000000E+00  0.10000000E+00  0.10000000E+01  0.00000000E+00  0.29999997E+00
 0.76250000E+00  0.10000000E+00  0.10000000E+01  0.00000000E+00  0.29999997E+00
 0.76500000E+00  0.10000000E+00  0.10000000E+01  0.00000000E+00  0.29999997E+00
 0.76750000E+00  0.10000000E+00  0.10000000E+01  0.00000000E+00  0.29999997E+00
 0.77000000E+00  0.10000000E+00  0.10000000E+01  0.00000000E+00  0.29999997E+00
 0.77250000E+00  0.10000000E+00  0.10000000E+01  0.00000000E+00  0.29999997E+00
 0.77500000E+00  0.10000000E+00  0.10000000E+01  0.00000000E+00  0.29999997E+00
 0.77750000E+00  0.10000000E+00  0.10000000E+01  0.00000000E+00  0.29999997E+00
 0.78000000E+00  0.10000000E+00  0.10000000E+01  0.00000000E+00  0.29999997E+00
 0.78250000E+00  0.10000000E+00  0.10000000E+01  0.00000000E+00  0.29999997E+00
 0.78500000E+00  0.10000000E+00  0.10000000E+01  0.00000000E+00  0.29999997E+00
 0.78750000E+00  0.10000000E+00  0.10000000E+01  0.00000000E+00  0.29999997E+00
 0.79000000E+00  0.10000000E+00  0.10000000E+01  0.00000000E+00  0.29999997E+00
 0.79250000E+00  0.10000000E+00  0.10000000E+01  0.00000000E+00  0.29999997E+00
 0.79500000E+00  0.10000000E+00  0.10000000E+01  0.00000000E+00  0.29999997E+00
 0.79750000E+00  0.10000000E+00  0.10000000E+01  0.00000000E+00  0.29999997E+00
 0.80000000E+00  0.10000000E+00  0.10000000E+01  0.00000000E+00  0.29999997E+00
 0.80250000E+00  0.10000000E+00  0.10000000E+01  0.00000000E+00  0.29999997E+00
 0.80500000E+00  0.10000000E+00  0.10000000E+01  0.00000000E+00  0.29999997E+00
 0.80750000E+00  0.10000000E+00  0.10000000E+01  0.00000000E+00  0.29999997E+00
 0.81000000E+00  0.10000000E+00  0.10000000E+01  0.00000000E+00  0.29999997E+00
 0.81250000E+00  0.10000000E+00  0.10000000E+01  0.00000000E+00  0.29999997E+00
 0.81500000E+00  0.10000000E+00  0.10000000E+01  0.00000000E+00  0.29999997E+00
 0.81750000E+00  0.10000000E+00  0.10000000E+01  0.00000000E+00  0.29999997E+00
 0.82000000E+00  0.10000000E+00  0.10000000E+01  0.00000000E+00  0.29999997E+00
 0.82250000E+00  0.10000000E+00  0.10000000E+01  0.00000000E+00  0.29999997E+00
 0.82500000E+00  0.10000000E+00  0.10000000E+01  0.00000000E+00  0.29999997E+00
 0.82750000E+00  0.10000000E+00  0.10000000E+01  0.00000000E+00  0.29999997E+00
 0.83000000E+00  0.10000000E+00  0.10000000E+01  0.00000000E+00  0.29999997E+00
 0.83250000E+00  0.10000000E+00  0.10000000E+01  0.00000000E+00  0.29999997E+00
 0.83500000E+00  0.10000000E+00  0.10000000E+01  0.00000000E+00  0.29999997E+00
 0.83750000E+00  0.10000000E+00  0.10000000E+01  0.00000000E+00  0.29999997E+00
 0.84000000E+00  0.10000000E+00  0.10000000E+01  0.00000000E+00  0.29999997E+00
 0.84250000E+00  0.10000000E+00  0.10000000E+01  0.00000000E+00  0.29999997E+00
 0.84500000E+00  0.10000000E+00  0.10000000E+01  0.00000000E+00  0.29999997E+00
 0.84750000E+00  0.10000000E+00  0.10000000E+01  0.00000000E+00  0.29999997E+00
 0.85000000E+00  0.10000000E+00  0.10000000E+01  0.00000000E+00  0.29999997E+00
 0.85250000E+00  0.10000000E+00  0.10000000E+01  0.00000000E+00  0.29999997E+00
 0.85500000E+00  0.10000000E+00  0.10000000E+01  0.00000000E+00  0.29999997E+00
 0.85750000E+00  0.10000000E+00  0.10000000E+01  0.00000000E+00  0.29999997E+00
 0.86000000E+00  0.10000000E+00  0.10000000E+01  0.00000000E+00  0.29999997E+00
 0.86250000E+00  0.10000000E+00  0.10000000E+01  0.00000000E+00  0.29999997E+00
 0.86500000E+00  0.10000000E+00  0.10000000E+01  0.00000000E+00  0.29999997E+00
 0.86750000E+00  0.10000000E+00  0.10000000E+01  0.00000000E+00  0.29999997E+00
 0.87000000E+00  0.10000000E+00  0.10000000E+01  0.00000000E+00  0.29999997E+00
 0.87250000E+00  0.10000000E+00  0.10000000E+01  0.00000000E+00  0.29999997E+00
 0.87500000E+00  0.10000000E+00  0.10000000E+01  0.00000000E+00  0.29999997E+00
 0.87750000E+00  0.10000000E+00  0.10000000E+01  0.00000000E+00  0.29999997E+00
 0.88000000E+00  0.10000000E+00  0.10000000E+01  0.00000000E+00  0.29999997E+00
 0.88250000E+00  0.10000000E+00  0.10000000E+01  0.00000000E+00  0.29999997E+00
 0.88500000E+00  0.10000000E+00  0.10000000E+01  0.00000000E+00  0.29999997E+00
 0.88750000E+00  0.10000000E+00  0.10000000E+01  0.00000000E+00  0.29999997E+00
 0.89000000E+00  0.10000000E+00  0.10000000E+01  0.00000000E+00  0.29999997E+00
 0.89250000E+00  0.10000000E+00  0.10000000E+01  0.00000000E+00  0.29999997E+00
 0.89500000E+00  0.10000000E+00  0.10000000E+01  0.00000000E+00  0.29999997E+00
 0.89750000E+00  0.10000000E+00  0.10000000E+01  0.00000000E+00  0.29999997E+00
 0.90000000E+00  0.10000000E+00  0.10000000E+01  0.00000000E+00  0.29999997E+00
 0.90250000E+00  0.10000000E+00  0.10000000E+01  0.00000000E+00  0.29999997E+00
 0.90500000E+00  0.10000000E+00  0.10000000E+01  0.00000000E+00  0.29999997E+00
 0.90750000E+00  0.10000000E+00  0.10000000E+01  0.00000000E+00  0.29999997E+00
 0.91000000E+00  0.10000000E+00  0.10000000E+01  0.00000000E+00  0.29999997E+00
 0.91250000E+00  0.10000000E+00  0.10000000E+01  0.00000000E+00  0.29999997E+00
 0.91500000E+00  0.10000000E+00  0.10000000E+01  0.00000000E+00  0.29999997E+00
 0.91750000E+00  0.10000000E+00  0.10000000E+01  0.00000000E+00  0.29999997E+00
 0.92000000E+00  0.10000000E+00  0.10000000E+01  0.00000000E+00  0.29999997E+00
 0.92250000E+00  0.10000000E+00  0.10000000E+01  0.00000000E+00  0.29999997E+00
 0.92500000E+00  0.10000000E+00  0.10000000E+01  0.00000000E+00  0.29999997E+00
 0.92750000E+00  0.10000000E+00  0.10000000E+01  0.00000000E+00  0.29999997E+00
 0.93000000E+00  0.10000000E+00  0.10000000E+01  0.00000000E+00  0.29999997E+00
 0.93250000E+00  0.10000000E+00  0.10000000E+01  0.00000000E+00  0.29999997E+00
 0.93500000E+00  0.10000000E+00  0.10000000E+01  0.00000000E+00  0.29999997E+00
 0.93750000E+00  0.10000000E+00  0.10000000E+01  0.00000000E+00  0.29999997E+00
 0.94000000E+00  0.10000000E+00  0.10000000E+01  0.00000000E+00  0.29999997E+00
 0.94250000E+00  0.10000000E+00  0.10000000E+01  0.00000000E+00  0.29999997E+00
 0.94500000E+00  0.10000000E+00  0.10000000E+01  0.00000000E+00  0.29999997E+00
 0.94750000E+00  0.10000000E+00  0.10000000E+01  0.00000000E+00  0.29999997E+00
 0.95000000E+00  0.10000000E+00  0.10000000E+01  0.00000000E+00  0.29999997E+00
 0.95250000E+00  0.10000000E+00  0.10000000E+01  0.00000000E+00  0.29999997E+00
 0.95500000E+00  0.10000000E+00  0.10000000E+01  0.00000000E+00  0.29999997E+00
 0.95750000E+00  0.10000000E+00  0.10000000E+01  0.00000000E+00  0.29999997E+00
 0.96000000E+00  0.10000000E+00  0.10000000E+01  0.00000000E+00  0.29999997E+00
 0.96250000E+00  0.10000000E+00  0.10000000E+01  0.00000000E+00  0.29999997E+00
 0.96500000E+00  0.10000000E+00  0.10000000E+01  0.00000000E+00  0.29999997E+00
 0.96750000E+00  0.10000000E+00  0.10000000E+01  0.00000000E+00  0.29999997E+00
 0.97000000E+00  0.10000000E+00  0.10000000E+01  0.00000000E+00  0.29999997E+00
 0.97250000E+00  0.10000000E+00  0.10000000E+01  0.00000000E+00  0.29999997E+00
 0.97500000E+00  0.10000000E+00  0.10000000E+01  0.00000000E+00  0.29999997E+00
 0.97750000E+00  0.10000000E+00  0.10000000E+01  0.00000000E+00  0.29999997E+00
 0.98000000E+00  0.10000000E+00  0.10000000E+01  0.00000000E+00  0.29999997E+00
 0.98250000E+00  0.10000000E+00  0.10000000E+01  0.00000000E+00  0.29999997E+00
 0.98500000E+00  0.10000000E+00  0.10000000E+01  0.00000000E+00  0.29999997E+00
 0.98750000E+00  0.10000000E+00  0.10000000E+01  0.00000000E+00  0.29999997E+00
 0.99000000E+00  0.10000000E+00  0.10000000E+01  0.00000000E+00  0.29999997E+00
 0.99250000E+00  0.10000000E+00  0.10000000E+01  0.00000000E+00  0.29999997E+00
 0.99500000E+00  0.10000000E+00  0.10000000E+01  0.00000000E+00  0.29999997E+00
 0.99750000E+00  0.10000000E+00  0.10000000E+01  0.00000000E+00  0.29999997E+00
 0.10000000E+01  0.10000000E+00  0.10000000E+01  0.00000000E+00  0.29999997E+00
