# Supplementary material for: A direct Primitive Variable Recovery Scheme for hyperbolic conservative equations: The case of relativistic hydrodynamics
Source: PLoS One. 2018 Apr 16;13(4):e0195494. doi: 10.1371/journal.pone.0195494 (PMC5901931; doi:10.1371/journal.pone.0195494)
Supplement: S1 File — In the file “S1_File.tar.gz”, we attached the relevant data of the comparison between numerical simulations and exact solutions used to obtain the L1—norm. (GZ) [file pone.0195494.s001.gz › numerical-and-exact-data_plosone_aguayo-mendoza-olvera/Test2/Mesh400/Ldata6]

0.000000 0.000000
0.002500 0.000000
0.005000 0.000000
0.007500 0.000000
0.010000 0.000000
0.012500 0.000000
0.015000 0.000000
0.017500 0.000000
0.020000 0.000000
0.022500 0.000000
0.025000 0.000000
0.027500 0.000000
0.030000 0.000000
0.032500 0.000000
0.035000 0.000000
0.037500 0.000000
0.040000 0.000000
0.042500 0.000000
0.045000 0.000000
0.047500 0.000000
0.050000 0.000000
0.052500 0.000000
0.055000 0.000000
0.057500 0.000000
0.060000 0.000000
0.062500 0.000000
0.065000 0.000000
0.067500 0.000000
0.070000 0.000000
0.072500 0.000000
0.075000 0.000000
0.077500 0.000000
0.080000 0.000000
0.082500 0.000000
0.085000 0.000000
0.087500 0.000000
0.090000 0.000000
0.092500 0.000000
0.095000 0.000000
0.097500 0.000000
0.100000 0.000000
0.102500 0.000000
0.105000 0.000000
0.107500 0.000000
0.110000 0.000000
0.112500 0.000000
0.115000 0.000000
0.117500 0.000000
0.120000 0.000000
0.122500 0.000000
0.125000 0.000000
0.127500 0.000000
0.130000 0.000000
0.132500 0.000000
0.135000 0.000000
0.137500 0.000000
0.140000 0.000000
0.142500 0.000000
0.145000 0.000000
0.147500 0.000000
0.150000 0.000000
0.152500 0.000000
0.155000 0.000000
0.157500 0.000000
0.160000 0.000000
0.162500 0.000000
0.165000 0.000000
0.167500 0.000000
0.170000 0.000000
0.172500 0.000000
0.175000 0.000000
0.177500 0.000000
0.180000 0.000000
0.182500 0.000000
0.185000 0.000000
0.187500 0.000000
0.190000 0.000000
0.192500 0.000000
0.195000 0.000000
0.197500 0.000000
0.200000 0.000000
0.202500 0.000000
0.205000 0.000000
0.207500 0.000000
0.210000 0.000000
0.212500 0.000000
0.215000 0.000000
0.217500 0.000000
0.220000 0.000000
0.222500 0.000000
0.225000 0.000000
0.227500 0.000000
0.230000 0.000000
0.232500 0.000000
0.235000 0.000000
0.237500 0.000000
0.240000 0.000000
0.242500 0.000000
0.245000 0.000000
0.247500 0.000000
0.250000 0.000000
0.252500 0.000000
0.255000 0.000000
0.257500 0.000000
0.260000 0.000000
0.262500 0.000000
0.265000 0.000000
0.267500 0.000000
0.270000 0.000000
0.272500 0.000000
0.275000 0.000000
0.277500 0.000000
0.280000 0.000000
0.282500 0.000000
0.285000 0.000000
0.287500 0.000000
0.290000 0.000000
0.292500 0.000000
0.295000 0.000000
0.297500 0.000000
0.300000 0.000000
0.302500 0.000000
0.305000 0.000000
0.307500 0.000000
0.310000 0.000000
0.312500 0.000000
0.315000 0.000000
0.317500 0.000000
0.320000 0.000000
0.322500 0.000000
0.325000 0.000000
0.327500 0.000000
0.330000 0.000000
0.332500 0.000000
0.335000 0.000000
0.337500 0.000000
0.340000 0.000000
0.342500 0.000000
0.345000 0.000000
0.347500 0.000000
0.350000 0.000000
0.352500 0.000000
0.355000 0.000000
0.357500 0.000000
0.360000 0.000000
0.362500 0.000000
0.365000 0.000000
0.367500 0.000000
0.370000 0.000000
0.372500 0.000000
0.375000 0.000000
0.377500 0.000000
0.380000 0.000000
0.382500 0.000000
0.385000 0.000000
0.387500 0.000000
0.390000 0.000000
0.392500 0.000000
0.395000 0.000000
0.397500 0.000000
0.400000 0.000000
0.402500 0.000000
0.405000 0.000000
0.407500 0.000000
0.410000 0.000000
0.412500 0.000000
0.415000 0.000000
0.417500 0.000000
0.420000 0.000000
0.422500 0.000000
0.425000 0.000000
0.427500 0.000000
0.430000 0.000000
0.432500 0.000000
0.435000 0.000000
0.437500 0.000000
0.440000 0.000000
0.442500 0.000000
0.445000 0.000001
0.447500 0.000004
0.450000 0.000014
0.452500 0.000049
0.455000 0.000166
0.457500 0.000519
0.460000 0.001510
0.462500 0.004048
0.465000 0.009936
0.467500 0.022179
0.470000 0.044768
0.472500 0.081485
0.475000 0.067547
0.477500 0.031462
0.480000 0.017205
0.482500 0.009783
0.485000 0.003251
0.487500 0.001096
0.490000 0.004303
0.492500 0.005359
0.495000 0.005252
0.497500 0.008164
0.500000 0.006851
0.502500 0.001072
0.505000 0.019684
0.507500 0.033178
0.510000 0.002398
0.512500 0.067522
0.515000 0.032627
0.517500 0.042885
0.520000 0.077823
0.522500 0.075138
0.525000 0.047169
0.527500 0.036620
0.530000 0.213558
0.532500 0.490428
0.535000 0.384996
0.537500 0.384938
0.540000 1.923986
0.542500 0.671055
0.545000 0.080553
0.547500 0.006690
0.550000 0.000484
0.552500 0.000034
0.555000 0.000002
0.557500 0.000000
0.560000 0.000000
0.562500 0.000000
0.565000 0.000000
0.567500 0.000000
0.570000 0.000000
0.572500 0.000000
0.575000 0.000000
0.577500 0.000000
0.580000 0.000000
0.582500 0.000000
0.585000 0.000000
0.587500 0.000000
0.590000 0.000000
0.592500 0.000000
0.595000 0.000000
0.597500 0.000000
0.600000 0.000000
0.602500 0.000000
0.605000 0.000000
0.607500 0.000000
0.610000 0.000000
0.612500 0.000000
0.615000 0.000000
0.617500 0.000000
0.620000 0.000000
0.622500 0.000000
0.625000 0.000000
0.627500 0.000000
0.630000 0.000000
0.632500 0.000000
0.635000 0.000000
0.637500 0.000000
0.640000 0.000000
0.642500 0.000000
0.645000 0.000000
0.647500 0.000000
0.650000 0.000000
0.652500 0.000000
0.655000 0.000000
0.657500 0.000000
0.660000 0.000000
0.662500 0.000000
0.665000 0.000000
0.667500 0.000000
0.670000 0.000000
0.672500 0.000000
0.675000 0.000000
0.677500 0.000000
0.680000 0.000000
0.682500 0.000000
0.685000 0.000000
0.687500 0.000000
0.690000 0.000000
0.692500 0.000000
0.695000 0.000000
0.697500 0.000000
0.700000 0.000000
0.702500 0.000000
0.705000 0.000000
0.707500 0.000000
0.710000 0.000000
0.712500 0.000000
0.715000 0.000000
0.717500 0.000000
0.720000 0.000000
0.722500 0.000000
0.725000 0.000000
0.727500 0.000000
0.730000 0.000000
0.732500 0.000000
0.735000 0.000000
0.737500 0.000000
0.740000 0.000000
0.742500 0.000000
0.745000 0.000000
0.747500 0.000000
0.750000 0.000000
0.752500 0.000000
0.755000 0.000000
0.757500 0.000000
0.760000 0.000000
0.762500 0.000000
0.765000 0.000000
0.767500 0.000000
0.770000 0.000000
0.772500 0.000000
0.775000 0.000000
0.777500 0.000000
0.780000 0.000000
0.782500 0.000000
0.785000 0.000000
0.787500 0.000000
0.790000 0.000000
0.792500 0.000000
0.795000 0.000000
0.797500 0.000000
0.800000 0.000000
0.802500 0.000000
0.805000 0.000000
0.807500 0.000000
0.810000 0.000000
0.812500 0.000000
0.815000 0.000000
0.817500 0.000000
0.820000 0.000000
0.822500 0.000000
0.825000 0.000000
0.827500 0.000000
0.830000 0.000000
0.832500 0.000000
0.835000 0.000000
0.837500 0.000000
0.840000 0.000000
0.842500 0.000000
0.845000 0.000000
0.847500 0.000000
0.850000 0.000000
0.852500 0.000000
0.855000 0.000000
0.857500 0.000000
0.860000 0.000000
0.862500 0.000000
0.865000 0.000000
0.867500 0.000000
0.870000 0.000000
0.872500 0.000000
0.875000 0.000000
0.877500 0.000000
0.880000 0.000000
0.882500 0.000000
0.885000 0.000000
0.887500 0.000000
0.890000 0.000000
0.892500 0.000000
0.895000 0.000000
0.897500 0.000000
0.900000 0.000000
0.902500 0.000000
0.905000 0.000000
0.907500 0.000000
0.910000 0.000000
0.912500 0.000000
0.915000 0.000000
0.917500 0.000000
0.920000 0.000000
0.922500 0.000000
0.925000 0.000000
0.927500 0.000000
0.930000 0.000000
0.932500 0.000000
0.935000 0.000000
0.937500 0.000000
0.940000 0.000000
0.942500 0.000000
0.945000 0.000000
0.947500 0.000000
0.950000 0.000000
0.952500 0.000000
0.955000 0.000000
0.957500 0.000000
0.960000 0.000000
0.962500 0.000000
0.965000 0.000000
0.967500 0.000000
0.970000 0.000000
0.972500 0.000000
0.975000 0.000000
0.977500 0.000000
0.980000 0.000000
0.982500 0.000000
0.985000 0.000000
0.987500 0.000000
0.990000 0.000000
0.992500 0.000000
0.995000 0.000000
0.997500 0.000000
1.000000 0.000000
