# Supplementary material for: A direct Primitive Variable Recovery Scheme for hyperbolic conservative equations: The case of relativistic hydrodynamics
Source: PLoS One. 2018 Apr 16;13(4):e0195494. doi: 10.1371/journal.pone.0195494 (PMC5901931; doi:10.1371/journal.pone.0195494)
Supplement: S1 File — In the file “S1_File.tar.gz”, we attached the relevant data of the comparison between numerical simulations and exact solutions used to obtain the L1—norm. (GZ) [file pone.0195494.s001.gz › numerical-and-exact-data_plosone_aguayo-mendoza-olvera/Test2/Mesh400/Graficar]

#!/bin/bash
echo 'Introduzca el nombre del archivo'
read archive

echo 'Introduzca el rango de x'
echo 'xmin'; read xmin
echo 'xmax'; read xmax

echo 'Introduzca el rango de y'
echo 'ymin'; read ymin
echo 'ymax'; read ymax

echo 'Introduzca (en formato LaTeX, usar \\) el nombre de la grafica'
read title

echo 'Introduzca (en formato LaTeX usar \\) la etiqueta del eje x'
read xlabel

echo 'Introduzca (en formato LaTeX usar \\) la etiqueta del eje y'
read ylabel

echo 'Introduzca el tamaño NxN de la gráfica'
read size

echo '¿Cuántas gráficas deseas realizar?'
read num

count=1

while [ $count -le ${num} ];
do
	echo 'Introduzca el nombre del archivo '${count}' a graficar, número de columnas, columnas y estilo'
	echo 'archivo'; read data[$count]
	echo 'columna x'; read a[$count]
	echo 'columna y'; read b[$count]
	echo 'estilo'; read st[$count]
	echo 'color'; read cl[$count]
	let count=$(($count+1))
done

	
gnuplot<<EOF

   set terminal epslatex color
   set size nosquare
   set size ${size},${size}
   set output "${archive}.tex"
   set xrange [${xmin}:${xmax}]
   set yrange [${ymin}:${ymax}]
   set title "${title}"
   set xlabel "${xlabel}"
   set ylabel "${ylabel}"
   set style line 1 lt 2 lc rgb "red" lw 2

	dat = "${data[*]}"

	n = words(dat)

	if (n==2){
		plot "${data[1]}" u ${a[1]}:${b[1]} w ${st[1]} lt rgb "${cl[1]}" , "${data[2]}" u ${a[2]}:${b[2]} w ${st[2]} lt rgb "${cl[2]}"
	}
	if (n==3){
		plot "${data[1]}" u ${a[1]}:${b[1]} w ${st[1]} , "${data[2]}" u ${a[2]}:${b[2]} w ${st[2]} , "${data[3]}" u ${a[3]}:${b[3]} w ${st[3]} 
	}
	if (n==4){
		plot "${data[1]}" u ${a[1]}:${b[1]} w ${st[1]} , "${data[2]}" u ${a[2]}:${b[2]} w ${st[2]} , "${data[3]}" u ${a[3]}:${b[3]} w ${st[3]} , "${data[4]}" u ${a[4]}:${b[4]} w ${st[4]} 
	}
	if (n==5){
		plot "${data[1]}" u ${a[1]}:${b[1]} w ${st[1]} , "${data[2]}" u ${a[2]}:${b[2]} w ${st[2]} , "${data[3]}" u ${a[3]}:${b[3]} w ${st[3]} , "${data[4]}" u ${a[4]}:${b[4]} w ${st[4]} , "${data[5]}" u ${a[5]}:${b[5]} w ${st[5]} 
	}


	set out	

EOF
