# Supplementary material for: A direct Primitive Variable Recovery Scheme for hyperbolic conservative equations: The case of relativistic hydrodynamics
Source: PLoS One. 2018 Apr 16;13(4):e0195494. doi: 10.1371/journal.pone.0195494 (PMC5901931; doi:10.1371/journal.pone.0195494)
Supplement: S1 File — In the file “S1_File.tar.gz”, we attached the relevant data of the comparison between numerical simulations and exact solutions used to obtain the L1—norm. (GZ) [file pone.0195494.s001.gz › numerical-and-exact-data_plosone_aguayo-mendoza-olvera/Test2/Mesh6400/13Ex6400t6]

 0.00000000E-03  0.13330000E+02  0.10000000E+02  0.00000000E+00  0.39989995E+01
 0.15625000E-03  0.13330000E+02  0.10000000E+02  0.00000000E+00  0.39989995E+01
 0.31250000E-03  0.13330000E+02  0.10000000E+02  0.00000000E+00  0.39989995E+01
 0.46875000E-03  0.13330000E+02  0.10000000E+02  0.00000000E+00  0.39989995E+01
 0.62500000E-03  0.13330000E+02  0.10000000E+02  0.00000000E+00  0.39989995E+01
 0.78125000E-03  0.13330000E+02  0.10000000E+02  0.00000000E+00  0.39989995E+01
 0.93750000E-03  0.13330000E+02  0.10000000E+02  0.00000000E+00  0.39989995E+01
 0.10937500E-02  0.13330000E+02  0.10000000E+02  0.00000000E+00  0.39989995E+01
 0.12500000E-02  0.13330000E+02  0.10000000E+02  0.00000000E+00  0.39989995E+01
 0.14062500E-02  0.13330000E+02  0.10000000E+02  0.00000000E+00  0.39989995E+01
 0.15625000E-02  0.13330000E+02  0.10000000E+02  0.00000000E+00  0.39989995E+01
 0.17187500E-02  0.13330000E+02  0.10000000E+02  0.00000000E+00  0.39989995E+01
 0.18750000E-02  0.13330000E+02  0.10000000E+02  0.00000000E+00  0.39989995E+01
 0.20312500E-02  0.13330000E+02  0.10000000E+02  0.00000000E+00  0.39989995E+01
 0.21875000E-02  0.13330000E+02  0.10000000E+02  0.00000000E+00  0.39989995E+01
 0.23437500E-02  0.13330000E+02  0.10000000E+02  0.00000000E+00  0.39989995E+01
 0.25000000E-02  0.13330000E+02  0.10000000E+02  0.00000000E+00  0.39989995E+01
 0.26562500E-02  0.13330000E+02  0.10000000E+02  0.00000000E+00  0.39989995E+01
 0.28125000E-02  0.13330000E+02  0.10000000E+02  0.00000000E+00  0.39989995E+01
 0.29687500E-02  0.13330000E+02  0.10000000E+02  0.00000000E+00  0.39989995E+01
 0.31250000E-02  0.13330000E+02  0.10000000E+02  0.00000000E+00  0.39989995E+01
 0.32812500E-02  0.13330000E+02  0.10000000E+02  0.00000000E+00  0.39989995E+01
 0.34375000E-02  0.13330000E+02  0.10000000E+02  0.00000000E+00  0.39989995E+01
 0.35937500E-02  0.13330000E+02  0.10000000E+02  0.00000000E+00  0.39989995E+01
 0.37500000E-02  0.13330000E+02  0.10000000E+02  0.00000000E+00  0.39989995E+01
 0.39062500E-02  0.13330000E+02  0.10000000E+02  0.00000000E+00  0.39989995E+01
 0.40625000E-02  0.13330000E+02  0.10000000E+02  0.00000000E+00  0.39989995E+01
 0.42187500E-02  0.13330000E+02  0.10000000E+02  0.00000000E+00  0.39989995E+01
 0.43750000E-02  0.13330000E+02  0.10000000E+02  0.00000000E+00  0.39989995E+01
 0.45312500E-02  0.13330000E+02  0.10000000E+02  0.00000000E+00  0.39989995E+01
 0.46875000E-02  0.13330000E+02  0.10000000E+02  0.00000000E+00  0.39989995E+01
 0.48437500E-02  0.13330000E+02  0.10000000E+02  0.00000000E+00  0.39989995E+01
 0.50000000E-02  0.13330000E+02  0.10000000E+02  0.00000000E+00  0.39989995E+01
 0.51562500E-02  0.13330000E+02  0.10000000E+02  0.00000000E+00  0.39989995E+01
 0.53125000E-02  0.13330000E+02  0.10000000E+02  0.00000000E+00  0.39989995E+01
 0.54687500E-02  0.13330000E+02  0.10000000E+02  0.00000000E+00  0.39989995E+01
 0.56250000E-02  0.13330000E+02  0.10000000E+02  0.00000000E+00  0.39989995E+01
 0.57812500E-02  0.13330000E+02  0.10000000E+02  0.00000000E+00  0.39989995E+01
 0.59375000E-02  0.13330000E+02  0.10000000E+02  0.00000000E+00  0.39989995E+01
 0.60937500E-02  0.13330000E+02  0.10000000E+02  0.00000000E+00  0.39989995E+01
 0.62500000E-02  0.13330000E+02  0.10000000E+02  0.00000000E+00  0.39989995E+01
 0.64062500E-02  0.13330000E+02  0.10000000E+02  0.00000000E+00  0.39989995E+01
 0.65625000E-02  0.13330000E+02  0.10000000E+02  0.00000000E+00  0.39989995E+01
 0.67187500E-02  0.13330000E+02  0.10000000E+02  0.00000000E+00  0.39989995E+01
 0.68750000E-02  0.13330000E+02  0.10000000E+02  0.00000000E+00  0.39989995E+01
 0.70312500E-02  0.13330000E+02  0.10000000E+02  0.00000000E+00  0.39989995E+01
 0.71875000E-02  0.13330000E+02  0.10000000E+02  0.00000000E+00  0.39989995E+01
 0.73437500E-02  0.13330000E+02  0.10000000E+02  0.00000000E+00  0.39989995E+01
 0.75000000E-02  0.13330000E+02  0.10000000E+02  0.00000000E+00  0.39989995E+01
 0.76562500E-02  0.13330000E+02  0.10000000E+02  0.00000000E+00  0.39989995E+01
 0.78125000E-02  0.13330000E+02  0.10000000E+02  0.00000000E+00  0.39989995E+01
 0.79687500E-02  0.13330000E+02  0.10000000E+02  0.00000000E+00  0.39989995E+01
 0.81250000E-02  0.13330000E+02  0.10000000E+02  0.00000000E+00  0.39989995E+01
 0.82812500E-02  0.13330000E+02  0.10000000E+02  0.00000000E+00  0.39989995E+01
 0.84375000E-02  0.13330000E+02  0.10000000E+02  0.00000000E+00  0.39989995E+01
 0.85937500E-02  0.13330000E+02  0.10000000E+02  0.00000000E+00  0.39989995E+01
 0.87500000E-02  0.13330000E+02  0.10000000E+02  0.00000000E+00  0.39989995E+01
 0.89062500E-02  0.13330000E+02  0.10000000E+02  0.00000000E+00  0.39989995E+01
 0.90625000E-02  0.13330000E+02  0.10000000E+02  0.00000000E+00  0.39989995E+01
 0.92187500E-02  0.13330000E+02  0.10000000E+02  0.00000000E+00  0.39989995E+01
 0.93750000E-02  0.13330000E+02  0.10000000E+02  0.00000000E+00  0.39989995E+01
 0.95312500E-02  0.13330000E+02  0.10000000E+02  0.00000000E+00  0.39989995E+01
 0.96875000E-02  0.13330000E+02  0.10000000E+02  0.00000000E+00  0.39989995E+01
 0.98437500E-02  0.13330000E+02  0.10000000E+02  0.00000000E+00  0.39989995E+01
 0.10000000E-01  0.13330000E+02  0.10000000E+02  0.00000000E+00  0.39989995E+01
 0.10156250E-01  0.13330000E+02  0.10000000E+02  0.00000000E+00  0.39989995E+01
 0.10312500E-01  0.13330000E+02  0.10000000E+02  0.00000000E+00  0.39989995E+01
 0.10468750E-01  0.13330000E+02  0.10000000E+02  0.00000000E+00  0.39989995E+01
 0.10625000E-01  0.13330000E+02  0.10000000E+02  0.00000000E+00  0.39989995E+01
 0.10781250E-01  0.13330000E+02  0.10000000E+02  0.00000000E+00  0.39989995E+01
 0.10937500E-01  0.13330000E+02  0.10000000E+02  0.00000000E+00  0.39989995E+01
 0.11093750E-01  0.13330000E+02  0.10000000E+02  0.00000000E+00  0.39989995E+01
 0.11250000E-01  0.13330000E+02  0.10000000E+02  0.00000000E+00  0.39989995E+01
 0.11406250E-01  0.13330000E+02  0.10000000E+02  0.00000000E+00  0.39989995E+01
 0.11562500E-01  0.13330000E+02  0.10000000E+02  0.00000000E+00  0.39989995E+01
 0.11718750E-01  0.13330000E+02  0.10000000E+02  0.00000000E+00  0.39989995E+01
 0.11875000E-01  0.13330000E+02  0.10000000E+02  0.00000000E+00  0.39989995E+01
 0.12031250E-01  0.13330000E+02  0.10000000E+02  0.00000000E+00  0.39989995E+01
 0.12187500E-01  0.13330000E+02  0.10000000E+02  0.00000000E+00  0.39989995E+01
 0.12343750E-01  0.13330000E+02  0.10000000E+02  0.00000000E+00  0.39989995E+01
 0.12500000E-01  0.13330000E+02  0.10000000E+02  0.00000000E+00  0.39989995E+01
 0.12656250E-01  0.13330000E+02  0.10000000E+02  0.00000000E+00  0.39989995E+01
 0.12812500E-01  0.13330000E+02  0.10000000E+02  0.00000000E+00  0.39989995E+01
 0.12968750E-01  0.13330000E+02  0.10000000E+02  0.00000000E+00  0.39989995E+01
 0.13125000E-01  0.13330000E+02  0.10000000E+02  0.00000000E+00  0.39989995E+01
 0.13281250E-01  0.13330000E+02  0.10000000E+02  0.00000000E+00  0.39989995E+01
 0.13437500E-01  0.13330000E+02  0.10000000E+02  0.00000000E+00  0.39989995E+01
 0.13593750E-01  0.13330000E+02  0.10000000E+02  0.00000000E+00  0.39989995E+01
 0.13750000E-01  0.13330000E+02  0.10000000E+02  0.00000000E+00  0.39989995E+01
 0.13906250E-01  0.13330000E+02  0.10000000E+02  0.00000000E+00  0.39989995E+01
 0.14062500E-01  0.13330000E+02  0.10000000E+02  0.00000000E+00  0.39989995E+01
 0.14218750E-01  0.13330000E+02  0.10000000E+02  0.00000000E+00  0.39989995E+01
 0.14375000E-01  0.13330000E+02  0.10000000E+02  0.00000000E+00  0.39989995E+01
 0.14531250E-01  0.13330000E+02  0.10000000E+02  0.00000000E+00  0.39989995E+01
 0.14687500E-01  0.13330000E+02  0.10000000E+02  0.00000000E+00  0.39989995E+01
 0.14843750E-01  0.13330000E+02  0.10000000E+02  0.00000000E+00  0.39989995E+01
 0.15000000E-01  0.13330000E+02  0.10000000E+02  0.00000000E+00  0.39989995E+01
 0.15156250E-01  0.13330000E+02  0.10000000E+02  0.00000000E+00  0.39989995E+01
 0.15312500E-01  0.13330000E+02  0.10000000E+02  0.00000000E+00  0.39989995E+01
 0.15468750E-01  0.13330000E+02  0.10000000E+02  0.00000000E+00  0.39989995E+01
 0.15625000E-01  0.13330000E+02  0.10000000E+02  0.00000000E+00  0.39989995E+01
 0.15781250E-01  0.13330000E+02  0.10000000E+02  0.00000000E+00  0.39989995E+01
 0.15937500E-01  0.13330000E+02  0.10000000E+02  0.00000000E+00  0.39989995E+01
 0.16093750E-01  0.13330000E+02  0.10000000E+02  0.00000000E+00  0.39989995E+01
 0.16250000E-01  0.13330000E+02  0.10000000E+02  0.00000000E+00  0.39989995E+01
 0.16406250E-01  0.13330000E+02  0.10000000E+02  0.00000000E+00  0.39989995E+01
 0.16562500E-01  0.13330000E+02  0.10000000E+02  0.00000000E+00  0.39989995E+01
 0.16718750E-01  0.13330000E+02  0.10000000E+02  0.00000000E+00  0.39989995E+01
 0.16875000E-01  0.13330000E+02  0.10000000E+02  0.00000000E+00  0.39989995E+01
 0.17031250E-01  0.13330000E+02  0.10000000E+02  0.00000000E+00  0.39989995E+01
 0.17187500E-01  0.13330000E+02  0.10000000E+02  0.00000000E+00  0.39989995E+01
 0.17343750E-01  0.13330000E+02  0.10000000E+02  0.00000000E+00  0.39989995E+01
 0.17500000E-01  0.13330000E+02  0.10000000E+02  0.00000000E+00  0.39989995E+01
 0.17656250E-01  0.13330000E+02  0.10000000E+02  0.00000000E+00  0.39989995E+01
 0.17812500E-01  0.13330000E+02  0.10000000E+02  0.00000000E+00  0.39989995E+01
 0.17968750E-01  0.13330000E+02  0.10000000E+02  0.00000000E+00  0.39989995E+01
 0.18125000E-01  0.13330000E+02  0.10000000E+02  0.00000000E+00  0.39989995E+01
 0.18281250E-01  0.13330000E+02  0.10000000E+02  0.00000000E+00  0.39989995E+01
 0.18437500E-01  0.13330000E+02  0.10000000E+02  0.00000000E+00  0.39989995E+01
 0.18593750E-01  0.13330000E+02  0.10000000E+02  0.00000000E+00  0.39989995E+01
 0.18750000E-01  0.13330000E+02  0.10000000E+02  0.00000000E+00  0.39989995E+01
 0.18906250E-01  0.13330000E+02  0.10000000E+02  0.00000000E+00  0.39989995E+01
 0.19062500E-01  0.13330000E+02  0.10000000E+02  0.00000000E+00  0.39989995E+01
 0.19218750E-01  0.13330000E+02  0.10000000E+02  0.00000000E+00  0.39989995E+01
 0.19375000E-01  0.13330000E+02  0.10000000E+02  0.00000000E+00  0.39989995E+01
 0.19531250E-01  0.13330000E+02  0.10000000E+02  0.00000000E+00  0.39989995E+01
 0.19687500E-01  0.13330000E+02  0.10000000E+02  0.00000000E+00  0.39989995E+01
 0.19843750E-01  0.13330000E+02  0.10000000E+02  0.00000000E+00  0.39989995E+01
 0.20000000E-01  0.13330000E+02  0.10000000E+02  0.00000000E+00  0.39989995E+01
 0.20156250E-01  0.13330000E+02  0.10000000E+02  0.00000000E+00  0.39989995E+01
 0.20312500E-01  0.13330000E+02  0.10000000E+02  0.00000000E+00  0.39989995E+01
 0.20468750E-01  0.13330000E+02  0.10000000E+02  0.00000000E+00  0.39989995E+01
 0.20625000E-01  0.13330000E+02  0.10000000E+02  0.00000000E+00  0.39989995E+01
 0.20781250E-01  0.13330000E+02  0.10000000E+02  0.00000000E+00  0.39989995E+01
 0.20937500E-01  0.13330000E+02  0.10000000E+02  0.00000000E+00  0.39989995E+01
 0.21093750E-01  0.13330000E+02  0.10000000E+02  0.00000000E+00  0.39989995E+01
 0.21250000E-01  0.13330000E+02  0.10000000E+02  0.00000000E+00  0.39989995E+01
 0.21406250E-01  0.13330000E+02  0.10000000E+02  0.00000000E+00  0.39989995E+01
 0.21562500E-01  0.13330000E+02  0.10000000E+02  0.00000000E+00  0.39989995E+01
 0.21718750E-01  0.13330000E+02  0.10000000E+02  0.00000000E+00  0.39989995E+01
 0.21875000E-01  0.13330000E+02  0.10000000E+02  0.00000000E+00  0.39989995E+01
 0.22031250E-01  0.13330000E+02  0.10000000E+02  0.00000000E+00  0.39989995E+01
 0.22187500E-01  0.13330000E+02  0.10000000E+02  0.00000000E+00  0.39989995E+01
 0.22343750E-01  0.13330000E+02  0.10000000E+02  0.00000000E+00  0.39989995E+01
 0.22500000E-01  0.13330000E+02  0.10000000E+02  0.00000000E+00  0.39989995E+01
 0.22656250E-01  0.13330000E+02  0.10000000E+02  0.00000000E+00  0.39989995E+01
 0.22812500E-01  0.13330000E+02  0.10000000E+02  0.00000000E+00  0.39989995E+01
 0.22968750E-01  0.13330000E+02  0.10000000E+02  0.00000000E+00  0.39989995E+01
 0.23125000E-01  0.13330000E+02  0.10000000E+02  0.00000000E+00  0.39989995E+01
 0.23281250E-01  0.13330000E+02  0.10000000E+02  0.00000000E+00  0.39989995E+01
 0.23437500E-01  0.13330000E+02  0.10000000E+02  0.00000000E+00  0.39989995E+01
 0.23593750E-01  0.13330000E+02  0.10000000E+02  0.00000000E+00  0.39989995E+01
 0.23750000E-01  0.13330000E+02  0.10000000E+02  0.00000000E+00  0.39989995E+01
 0.23906250E-01  0.13330000E+02  0.10000000E+02  0.00000000E+00  0.39989995E+01
 0.24062500E-01  0.13330000E+02  0.10000000E+02  0.00000000E+00  0.39989995E+01
 0.24218750E-01  0.13330000E+02  0.10000000E+02  0.00000000E+00  0.39989995E+01
 0.24375000E-01  0.13330000E+02  0.10000000E+02  0.00000000E+00  0.39989995E+01
 0.24531250E-01  0.13330000E+02  0.10000000E+02  0.00000000E+00  0.39989995E+01
 0.24687500E-01  0.13330000E+02  0.10000000E+02  0.00000000E+00  0.39989995E+01
 0.24843750E-01  0.13330000E+02  0.10000000E+02  0.00000000E+00  0.39989995E+01
 0.25000000E-01  0.13330000E+02  0.10000000E+02  0.00000000E+00  0.39989995E+01
 0.25156250E-01  0.13330000E+02  0.10000000E+02  0.00000000E+00  0.39989995E+01
 0.25312500E-01  0.13330000E+02  0.10000000E+02  0.00000000E+00  0.39989995E+01
 0.25468750E-01  0.13330000E+02  0.10000000E+02  0.00000000E+00  0.39989995E+01
 0.25625000E-01  0.13330000E+02  0.10000000E+02  0.00000000E+00  0.39989995E+01
 0.25781250E-01  0.13330000E+02  0.10000000E+02  0.00000000E+00  0.39989995E+01
 0.25937500E-01  0.13330000E+02  0.10000000E+02  0.00000000E+00  0.39989995E+01
 0.26093750E-01  0.13330000E+02  0.10000000E+02  0.00000000E+00  0.39989995E+01
 0.26250000E-01  0.13330000E+02  0.10000000E+02  0.00000000E+00  0.39989995E+01
 0.26406250E-01  0.13330000E+02  0.10000000E+02  0.00000000E+00  0.39989995E+01
 0.26562500E-01  0.13330000E+02  0.10000000E+02  0.00000000E+00  0.39989995E+01
 0.26718750E-01  0.13330000E+02  0.10000000E+02  0.00000000E+00  0.39989995E+01
 0.26875000E-01  0.13330000E+02  0.10000000E+02  0.00000000E+00  0.39989995E+01
 0.27031250E-01  0.13330000E+02  0.10000000E+02  0.00000000E+00  0.39989995E+01
 0.27187500E-01  0.13330000E+02  0.10000000E+02  0.00000000E+00  0.39989995E+01
 0.27343750E-01  0.13330000E+02  0.10000000E+02  0.00000000E+00  0.39989995E+01
 0.27500000E-01  0.13330000E+02  0.10000000E+02  0.00000000E+00  0.39989995E+01
 0.27656250E-01  0.13330000E+02  0.10000000E+02  0.00000000E+00  0.39989995E+01
 0.27812500E-01  0.13330000E+02  0.10000000E+02  0.00000000E+00  0.39989995E+01
 0.27968750E-01  0.13330000E+02  0.10000000E+02  0.00000000E+00  0.39989995E+01
 0.28125000E-01  0.13330000E+02  0.10000000E+02  0.00000000E+00  0.39989995E+01
 0.28281250E-01  0.13330000E+02  0.10000000E+02  0.00000000E+00  0.39989995E+01
 0.28437500E-01  0.13330000E+02  0.10000000E+02  0.00000000E+00  0.39989995E+01
 0.28593750E-01  0.13330000E+02  0.10000000E+02  0.00000000E+00  0.39989995E+01
 0.28750000E-01  0.13330000E+02  0.10000000E+02  0.00000000E+00  0.39989995E+01
 0.28906250E-01  0.13330000E+02  0.10000000E+02  0.00000000E+00  0.39989995E+01
 0.29062500E-01  0.13330000E+02  0.10000000E+02  0.00000000E+00  0.39989995E+01
 0.29218750E-01  0.13330000E+02  0.10000000E+02  0.00000000E+00  0.39989995E+01
 0.29375000E-01  0.13330000E+02  0.10000000E+02  0.00000000E+00  0.39989995E+01
 0.29531250E-01  0.13330000E+02  0.10000000E+02  0.00000000E+00  0.39989995E+01
 0.29687500E-01  0.13330000E+02  0.10000000E+02  0.00000000E+00  0.39989995E+01
 0.29843750E-01  0.13330000E+02  0.10000000E+02  0.00000000E+00  0.39989995E+01
 0.30000000E-01  0.13330000E+02  0.10000000E+02  0.00000000E+00  0.39989995E+01
 0.30156250E-01  0.13330000E+02  0.10000000E+02  0.00000000E+00  0.39989995E+01
 0.30312500E-01  0.13330000E+02  0.10000000E+02  0.00000000E+00  0.39989995E+01
 0.30468750E-01  0.13330000E+02  0.10000000E+02  0.00000000E+00  0.39989995E+01
 0.30625000E-01  0.13330000E+02  0.10000000E+02  0.00000000E+00  0.39989995E+01
 0.30781250E-01  0.13330000E+02  0.10000000E+02  0.00000000E+00  0.39989995E+01
 0.30937500E-01  0.13330000E+02  0.10000000E+02  0.00000000E+00  0.39989995E+01
 0.31093750E-01  0.13330000E+02  0.10000000E+02  0.00000000E+00  0.39989995E+01
 0.31250000E-01  0.13330000E+02  0.10000000E+02  0.00000000E+00  0.39989995E+01
 0.31406250E-01  0.13330000E+02  0.10000000E+02  0.00000000E+00  0.39989995E+01
 0.31562500E-01  0.13330000E+02  0.10000000E+02  0.00000000E+00  0.39989995E+01
 0.31718750E-01  0.13330000E+02  0.10000000E+02  0.00000000E+00  0.39989995E+01
 0.31875000E-01  0.13330000E+02  0.10000000E+02  0.00000000E+00  0.39989995E+01
 0.32031250E-01  0.13330000E+02  0.10000000E+02  0.00000000E+00  0.39989995E+01
 0.32187500E-01  0.13330000E+02  0.10000000E+02  0.00000000E+00  0.39989995E+01
 0.32343750E-01  0.13330000E+02  0.10000000E+02  0.00000000E+00  0.39989995E+01
 0.32500000E-01  0.13330000E+02  0.10000000E+02  0.00000000E+00  0.39989995E+01
 0.32656250E-01  0.13330000E+02  0.10000000E+02  0.00000000E+00  0.39989995E+01
 0.32812500E-01  0.13330000E+02  0.10000000E+02  0.00000000E+00  0.39989995E+01
 0.32968750E-01  0.13330000E+02  0.10000000E+02  0.00000000E+00  0.39989995E+01
 0.33125000E-01  0.13330000E+02  0.10000000E+02  0.00000000E+00  0.39989995E+01
 0.33281250E-01  0.13330000E+02  0.10000000E+02  0.00000000E+00  0.39989995E+01
 0.33437500E-01  0.13330000E+02  0.10000000E+02  0.00000000E+00  0.39989995E+01
 0.33593750E-01  0.13330000E+02  0.10000000E+02  0.00000000E+00  0.39989995E+01
 0.33750000E-01  0.13330000E+02  0.10000000E+02  0.00000000E+00  0.39989995E+01
 0.33906250E-01  0.13330000E+02  0.10000000E+02  0.00000000E+00  0.39989995E+01
 0.34062500E-01  0.13330000E+02  0.10000000E+02  0.00000000E+00  0.39989995E+01
 0.34218750E-01  0.13330000E+02  0.10000000E+02  0.00000000E+00  0.39989995E+01
 0.34375000E-01  0.13330000E+02  0.10000000E+02  0.00000000E+00  0.39989995E+01
 0.34531250E-01  0.13330000E+02  0.10000000E+02  0.00000000E+00  0.39989995E+01
 0.34687500E-01  0.13330000E+02  0.10000000E+02  0.00000000E+00  0.39989995E+01
 0.34843750E-01  0.13330000E+02  0.10000000E+02  0.00000000E+00  0.39989995E+01
 0.35000000E-01  0.13330000E+02  0.10000000E+02  0.00000000E+00  0.39989995E+01
 0.35156250E-01  0.13330000E+02  0.10000000E+02  0.00000000E+00  0.39989995E+01
 0.35312500E-01  0.13330000E+02  0.10000000E+02  0.00000000E+00  0.39989995E+01
 0.35468750E-01  0.13330000E+02  0.10000000E+02  0.00000000E+00  0.39989995E+01
 0.35625000E-01  0.13330000E+02  0.10000000E+02  0.00000000E+00  0.39989995E+01
 0.35781250E-01  0.13330000E+02  0.10000000E+02  0.00000000E+00  0.39989995E+01
 0.35937500E-01  0.13330000E+02  0.10000000E+02  0.00000000E+00  0.39989995E+01
 0.36093750E-01  0.13330000E+02  0.10000000E+02  0.00000000E+00  0.39989995E+01
 0.36250000E-01  0.13330000E+02  0.10000000E+02  0.00000000E+00  0.39989995E+01
 0.36406250E-01  0.13330000E+02  0.10000000E+02  0.00000000E+00  0.39989995E+01
 0.36562500E-01  0.13330000E+02  0.10000000E+02  0.00000000E+00  0.39989995E+01
 0.36718750E-01  0.13330000E+02  0.10000000E+02  0.00000000E+00  0.39989995E+01
 0.36875000E-01  0.13330000E+02  0.10000000E+02  0.00000000E+00  0.39989995E+01
 0.37031250E-01  0.13330000E+02  0.10000000E+02  0.00000000E+00  0.39989995E+01
 0.37187500E-01  0.13330000E+02  0.10000000E+02  0.00000000E+00  0.39989995E+01
 0.37343750E-01  0.13330000E+02  0.10000000E+02  0.00000000E+00  0.39989995E+01
 0.37500000E-01  0.13330000E+02  0.10000000E+02  0.00000000E+00  0.39989995E+01
 0.37656250E-01  0.13330000E+02  0.10000000E+02  0.00000000E+00  0.39989995E+01
 0.37812500E-01  0.13330000E+02  0.10000000E+02  0.00000000E+00  0.39989995E+01
 0.37968750E-01  0.13330000E+02  0.10000000E+02  0.00000000E+00  0.39989995E+01
 0.38125000E-01  0.13330000E+02  0.10000000E+02  0.00000000E+00  0.39989995E+01
 0.38281250E-01  0.13330000E+02  0.10000000E+02  0.00000000E+00  0.39989995E+01
 0.38437500E-01  0.13330000E+02  0.10000000E+02  0.00000000E+00  0.39989995E+01
 0.38593750E-01  0.13330000E+02  0.10000000E+02  0.00000000E+00  0.39989995E+01
 0.38750000E-01  0.13330000E+02  0.10000000E+02  0.00000000E+00  0.39989995E+01
 0.38906250E-01  0.13330000E+02  0.10000000E+02  0.00000000E+00  0.39989995E+01
 0.39062500E-01  0.13330000E+02  0.10000000E+02  0.00000000E+00  0.39989995E+01
 0.39218750E-01  0.13330000E+02  0.10000000E+02  0.00000000E+00  0.39989995E+01
 0.39375000E-01  0.13330000E+02  0.10000000E+02  0.00000000E+00  0.39989995E+01
 0.39531250E-01  0.13330000E+02  0.10000000E+02  0.00000000E+00  0.39989995E+01
 0.39687500E-01  0.13330000E+02  0.10000000E+02  0.00000000E+00  0.39989995E+01
 0.39843750E-01  0.13330000E+02  0.10000000E+02  0.00000000E+00  0.39989995E+01
 0.40000000E-01  0.13330000E+02  0.10000000E+02  0.00000000E+00  0.39989995E+01
 0.40156250E-01  0.13330000E+02  0.10000000E+02  0.00000000E+00  0.39989995E+01
 0.40312500E-01  0.13330000E+02  0.10000000E+02  0.00000000E+00  0.39989995E+01
 0.40468750E-01  0.13330000E+02  0.10000000E+02  0.00000000E+00  0.39989995E+01
 0.40625000E-01  0.13330000E+02  0.10000000E+02  0.00000000E+00  0.39989995E+01
 0.40781250E-01  0.13330000E+02  0.10000000E+02  0.00000000E+00  0.39989995E+01
 0.40937500E-01  0.13330000E+02  0.10000000E+02  0.00000000E+00  0.39989995E+01
 0.41093750E-01  0.13330000E+02  0.10000000E+02  0.00000000E+00  0.39989995E+01
 0.41250000E-01  0.13330000E+02  0.10000000E+02  0.00000000E+00  0.39989995E+01
 0.41406250E-01  0.13330000E+02  0.10000000E+02  0.00000000E+00  0.39989995E+01
 0.41562500E-01  0.13330000E+02  0.10000000E+02  0.00000000E+00  0.39989995E+01
 0.41718750E-01  0.13330000E+02  0.10000000E+02  0.00000000E+00  0.39989995E+01
 0.41875000E-01  0.13330000E+02  0.10000000E+02  0.00000000E+00  0.39989995E+01
 0.42031250E-01  0.13330000E+02  0.10000000E+02  0.00000000E+00  0.39989995E+01
 0.42187500E-01  0.13330000E+02  0.10000000E+02  0.00000000E+00  0.39989995E+01
 0.42343750E-01  0.13330000E+02  0.10000000E+02  0.00000000E+00  0.39989995E+01
 0.42500000E-01  0.13330000E+02  0.10000000E+02  0.00000000E+00  0.39989995E+01
 0.42656250E-01  0.13330000E+02  0.10000000E+02  0.00000000E+00  0.39989995E+01
 0.42812500E-01  0.13330000E+02  0.10000000E+02  0.00000000E+00  0.39989995E+01
 0.42968750E-01  0.13330000E+02  0.10000000E+02  0.00000000E+00  0.39989995E+01
 0.43125000E-01  0.13330000E+02  0.10000000E+02  0.00000000E+00  0.39989995E+01
 0.43281250E-01  0.13330000E+02  0.10000000E+02  0.00000000E+00  0.39989995E+01
 0.43437500E-01  0.13330000E+02  0.10000000E+02  0.00000000E+00  0.39989995E+01
 0.43593750E-01  0.13330000E+02  0.10000000E+02  0.00000000E+00  0.39989995E+01
 0.43750000E-01  0.13330000E+02  0.10000000E+02  0.00000000E+00  0.39989995E+01
 0.43906250E-01  0.13330000E+02  0.10000000E+02  0.00000000E+00  0.39989995E+01
 0.44062500E-01  0.13330000E+02  0.10000000E+02  0.00000000E+00  0.39989995E+01
 0.44218750E-01  0.13330000E+02  0.10000000E+02  0.00000000E+00  0.39989995E+01
 0.44375000E-01  0.13330000E+02  0.10000000E+02  0.00000000E+00  0.39989995E+01
 0.44531250E-01  0.13330000E+02  0.10000000E+02  0.00000000E+00  0.39989995E+01
 0.44687500E-01  0.13330000E+02  0.10000000E+02  0.00000000E+00  0.39989995E+01
 0.44843750E-01  0.13330000E+02  0.10000000E+02  0.00000000E+00  0.39989995E+01
 0.45000000E-01  0.13330000E+02  0.10000000E+02  0.00000000E+00  0.39989995E+01
 0.45156250E-01  0.13330000E+02  0.10000000E+02  0.00000000E+00  0.39989995E+01
 0.45312500E-01  0.13330000E+02  0.10000000E+02  0.00000000E+00  0.39989995E+01
 0.45468750E-01  0.13330000E+02  0.10000000E+02  0.00000000E+00  0.39989995E+01
 0.45625000E-01  0.13330000E+02  0.10000000E+02  0.00000000E+00  0.39989995E+01
 0.45781250E-01  0.13330000E+02  0.10000000E+02  0.00000000E+00  0.39989995E+01
 0.45937500E-01  0.13330000E+02  0.10000000E+02  0.00000000E+00  0.39989995E+01
 0.46093750E-01  0.13330000E+02  0.10000000E+02  0.00000000E+00  0.39989995E+01
 0.46250000E-01  0.13330000E+02  0.10000000E+02  0.00000000E+00  0.39989995E+01
 0.46406250E-01  0.13330000E+02  0.10000000E+02  0.00000000E+00  0.39989995E+01
 0.46562500E-01  0.13330000E+02  0.10000000E+02  0.00000000E+00  0.39989995E+01
 0.46718750E-01  0.13330000E+02  0.10000000E+02  0.00000000E+00  0.39989995E+01
 0.46875000E-01  0.13330000E+02  0.10000000E+02  0.00000000E+00  0.39989995E+01
 0.47031250E-01  0.13330000E+02  0.10000000E+02  0.00000000E+00  0.39989995E+01
 0.47187500E-01  0.13330000E+02  0.10000000E+02  0.00000000E+00  0.39989995E+01
 0.47343750E-01  0.13330000E+02  0.10000000E+02  0.00000000E+00  0.39989995E+01
 0.47500000E-01  0.13330000E+02  0.10000000E+02  0.00000000E+00  0.39989995E+01
 0.47656250E-01  0.13330000E+02  0.10000000E+02  0.00000000E+00  0.39989995E+01
 0.47812500E-01  0.13330000E+02  0.10000000E+02  0.00000000E+00  0.39989995E+01
 0.47968750E-01  0.13330000E+02  0.10000000E+02  0.00000000E+00  0.39989995E+01
 0.48125000E-01  0.13330000E+02  0.10000000E+02  0.00000000E+00  0.39989995E+01
 0.48281250E-01  0.13330000E+02  0.10000000E+02  0.00000000E+00  0.39989995E+01
 0.48437500E-01  0.13330000E+02  0.10000000E+02  0.00000000E+00  0.39989995E+01
 0.48593750E-01  0.13330000E+02  0.10000000E+02  0.00000000E+00  0.39989995E+01
 0.48750000E-01  0.13330000E+02  0.10000000E+02  0.00000000E+00  0.39989995E+01
 0.48906250E-01  0.13330000E+02  0.10000000E+02  0.00000000E+00  0.39989995E+01
 0.49062500E-01  0.13330000E+02  0.10000000E+02  0.00000000E+00  0.39989995E+01
 0.49218750E-01  0.13330000E+02  0.10000000E+02  0.00000000E+00  0.39989995E+01
 0.49375000E-01  0.13330000E+02  0.10000000E+02  0.00000000E+00  0.39989995E+01
 0.49531250E-01  0.13330000E+02  0.10000000E+02  0.00000000E+00  0.39989995E+01
 0.49687500E-01  0.13330000E+02  0.10000000E+02  0.00000000E+00  0.39989995E+01
 0.49843750E-01  0.13330000E+02  0.10000000E+02  0.00000000E+00  0.39989995E+01
 0.50000000E-01  0.13330000E+02  0.10000000E+02  0.00000000E+00  0.39989995E+01
 0.50156250E-01  0.13330000E+02  0.10000000E+02  0.00000000E+00  0.39989995E+01
 0.50312500E-01  0.13330000E+02  0.10000000E+02  0.00000000E+00  0.39989995E+01
 0.50468750E-01  0.13330000E+02  0.10000000E+02  0.00000000E+00  0.39989995E+01
 0.50625000E-01  0.13330000E+02  0.10000000E+02  0.00000000E+00  0.39989995E+01
 0.50781250E-01  0.13330000E+02  0.10000000E+02  0.00000000E+00  0.39989995E+01
 0.50937500E-01  0.13330000E+02  0.10000000E+02  0.00000000E+00  0.39989995E+01
 0.51093750E-01  0.13330000E+02  0.10000000E+02  0.00000000E+00  0.39989995E+01
 0.51250000E-01  0.13330000E+02  0.10000000E+02  0.00000000E+00  0.39989995E+01
 0.51406250E-01  0.13330000E+02  0.10000000E+02  0.00000000E+00  0.39989995E+01
 0.51562500E-01  0.13330000E+02  0.10000000E+02  0.00000000E+00  0.39989995E+01
 0.51718750E-01  0.13330000E+02  0.10000000E+02  0.00000000E+00  0.39989995E+01
 0.51875000E-01  0.13330000E+02  0.10000000E+02  0.00000000E+00  0.39989995E+01
 0.52031250E-01  0.13330000E+02  0.10000000E+02  0.00000000E+00  0.39989995E+01
 0.52187500E-01  0.13330000E+02  0.10000000E+02  0.00000000E+00  0.39989995E+01
 0.52343750E-01  0.13330000E+02  0.10000000E+02  0.00000000E+00  0.39989995E+01
 0.52500000E-01  0.13330000E+02  0.10000000E+02  0.00000000E+00  0.39989995E+01
 0.52656250E-01  0.13330000E+02  0.10000000E+02  0.00000000E+00  0.39989995E+01
 0.52812500E-01  0.13330000E+02  0.10000000E+02  0.00000000E+00  0.39989995E+01
 0.52968750E-01  0.13330000E+02  0.10000000E+02  0.00000000E+00  0.39989995E+01
 0.53125000E-01  0.13330000E+02  0.10000000E+02  0.00000000E+00  0.39989995E+01
 0.53281250E-01  0.13330000E+02  0.10000000E+02  0.00000000E+00  0.39989995E+01
 0.53437500E-01  0.13330000E+02  0.10000000E+02  0.00000000E+00  0.39989995E+01
 0.53593750E-01  0.13330000E+02  0.10000000E+02  0.00000000E+00  0.39989995E+01
 0.53750000E-01  0.13330000E+02  0.10000000E+02  0.00000000E+00  0.39989995E+01
 0.53906250E-01  0.13330000E+02  0.10000000E+02  0.00000000E+00  0.39989995E+01
 0.54062500E-01  0.13330000E+02  0.10000000E+02  0.00000000E+00  0.39989995E+01
 0.54218750E-01  0.13330000E+02  0.10000000E+02  0.00000000E+00  0.39989995E+01
 0.54375000E-01  0.13330000E+02  0.10000000E+02  0.00000000E+00  0.39989995E+01
 0.54531250E-01  0.13330000E+02  0.10000000E+02  0.00000000E+00  0.39989995E+01
 0.54687500E-01  0.13330000E+02  0.10000000E+02  0.00000000E+00  0.39989995E+01
 0.54843750E-01  0.13330000E+02  0.10000000E+02  0.00000000E+00  0.39989995E+01
 0.55000000E-01  0.13330000E+02  0.10000000E+02  0.00000000E+00  0.39989995E+01
 0.55156250E-01  0.13330000E+02  0.10000000E+02  0.00000000E+00  0.39989995E+01
 0.55312500E-01  0.13330000E+02  0.10000000E+02  0.00000000E+00  0.39989995E+01
 0.55468750E-01  0.13330000E+02  0.10000000E+02  0.00000000E+00  0.39989995E+01
 0.55625000E-01  0.13330000E+02  0.10000000E+02  0.00000000E+00  0.39989995E+01
 0.55781250E-01  0.13330000E+02  0.10000000E+02  0.00000000E+00  0.39989995E+01
 0.55937500E-01  0.13330000E+02  0.10000000E+02  0.00000000E+00  0.39989995E+01
 0.56093750E-01  0.13330000E+02  0.10000000E+02  0.00000000E+00  0.39989995E+01
 0.56250000E-01  0.13330000E+02  0.10000000E+02  0.00000000E+00  0.39989995E+01
 0.56406250E-01  0.13330000E+02  0.10000000E+02  0.00000000E+00  0.39989995E+01
 0.56562500E-01  0.13330000E+02  0.10000000E+02  0.00000000E+00  0.39989995E+01
 0.56718750E-01  0.13330000E+02  0.10000000E+02  0.00000000E+00  0.39989995E+01
 0.56875000E-01  0.13330000E+02  0.10000000E+02  0.00000000E+00  0.39989995E+01
 0.57031250E-01  0.13330000E+02  0.10000000E+02  0.00000000E+00  0.39989995E+01
 0.57187500E-01  0.13330000E+02  0.10000000E+02  0.00000000E+00  0.39989995E+01
 0.57343750E-01  0.13330000E+02  0.10000000E+02  0.00000000E+00  0.39989995E+01
 0.57500000E-01  0.13330000E+02  0.10000000E+02  0.00000000E+00  0.39989995E+01
 0.57656250E-01  0.13330000E+02  0.10000000E+02  0.00000000E+00  0.39989995E+01
 0.57812500E-01  0.13330000E+02  0.10000000E+02  0.00000000E+00  0.39989995E+01
 0.57968750E-01  0.13330000E+02  0.10000000E+02  0.00000000E+00  0.39989995E+01
 0.58125000E-01  0.13330000E+02  0.10000000E+02  0.00000000E+00  0.39989995E+01
 0.58281250E-01  0.13330000E+02  0.10000000E+02  0.00000000E+00  0.39989995E+01
 0.58437500E-01  0.13330000E+02  0.10000000E+02  0.00000000E+00  0.39989995E+01
 0.58593750E-01  0.13330000E+02  0.10000000E+02  0.00000000E+00  0.39989995E+01
 0.58750000E-01  0.13330000E+02  0.10000000E+02  0.00000000E+00  0.39989995E+01
 0.58906250E-01  0.13330000E+02  0.10000000E+02  0.00000000E+00  0.39989995E+01
 0.59062500E-01  0.13330000E+02  0.10000000E+02  0.00000000E+00  0.39989995E+01
 0.59218750E-01  0.13330000E+02  0.10000000E+02  0.00000000E+00  0.39989995E+01
 0.59375000E-01  0.13330000E+02  0.10000000E+02  0.00000000E+00  0.39989995E+01
 0.59531250E-01  0.13330000E+02  0.10000000E+02  0.00000000E+00  0.39989995E+01
 0.59687500E-01  0.13330000E+02  0.10000000E+02  0.00000000E+00  0.39989995E+01
 0.59843750E-01  0.13330000E+02  0.10000000E+02  0.00000000E+00  0.39989995E+01
 0.60000000E-01  0.13330000E+02  0.10000000E+02  0.00000000E+00  0.39989995E+01
 0.60156250E-01  0.13330000E+02  0.10000000E+02  0.00000000E+00  0.39989995E+01
 0.60312500E-01  0.13330000E+02  0.10000000E+02  0.00000000E+00  0.39989995E+01
 0.60468750E-01  0.13330000E+02  0.10000000E+02  0.00000000E+00  0.39989995E+01
 0.60625000E-01  0.13330000E+02  0.10000000E+02  0.00000000E+00  0.39989995E+01
 0.60781250E-01  0.13330000E+02  0.10000000E+02  0.00000000E+00  0.39989995E+01
 0.60937500E-01  0.13330000E+02  0.10000000E+02  0.00000000E+00  0.39989995E+01
 0.61093750E-01  0.13330000E+02  0.10000000E+02  0.00000000E+00  0.39989995E+01
 0.61250000E-01  0.13330000E+02  0.10000000E+02  0.00000000E+00  0.39989995E+01
 0.61406250E-01  0.13330000E+02  0.10000000E+02  0.00000000E+00  0.39989995E+01
 0.61562500E-01  0.13330000E+02  0.10000000E+02  0.00000000E+00  0.39989995E+01
 0.61718750E-01  0.13330000E+02  0.10000000E+02  0.00000000E+00  0.39989995E+01
 0.61875000E-01  0.13330000E+02  0.10000000E+02  0.00000000E+00  0.39989995E+01
 0.62031250E-01  0.13330000E+02  0.10000000E+02  0.00000000E+00  0.39989995E+01
 0.62187500E-01  0.13330000E+02  0.10000000E+02  0.00000000E+00  0.39989995E+01
 0.62343750E-01  0.13330000E+02  0.10000000E+02  0.00000000E+00  0.39989995E+01
 0.62500000E-01  0.13330000E+02  0.10000000E+02  0.00000000E+00  0.39989995E+01
 0.62656250E-01  0.13330000E+02  0.10000000E+02  0.00000000E+00  0.39989995E+01
 0.62812500E-01  0.13330000E+02  0.10000000E+02  0.00000000E+00  0.39989995E+01
 0.62968750E-01  0.13330000E+02  0.10000000E+02  0.00000000E+00  0.39989995E+01
 0.63125000E-01  0.13330000E+02  0.10000000E+02  0.00000000E+00  0.39989995E+01
 0.63281250E-01  0.13330000E+02  0.10000000E+02  0.00000000E+00  0.39989995E+01
 0.63437500E-01  0.13330000E+02  0.10000000E+02  0.00000000E+00  0.39989995E+01
 0.63593750E-01  0.13330000E+02  0.10000000E+02  0.00000000E+00  0.39989995E+01
 0.63750000E-01  0.13330000E+02  0.10000000E+02  0.00000000E+00  0.39989995E+01
 0.63906250E-01  0.13330000E+02  0.10000000E+02  0.00000000E+00  0.39989995E+01
 0.64062500E-01  0.13330000E+02  0.10000000E+02  0.00000000E+00  0.39989995E+01
 0.64218750E-01  0.13330000E+02  0.10000000E+02  0.00000000E+00  0.39989995E+01
 0.64375000E-01  0.13330000E+02  0.10000000E+02  0.00000000E+00  0.39989995E+01
 0.64531250E-01  0.13330000E+02  0.10000000E+02  0.00000000E+00  0.39989995E+01
 0.64687500E-01  0.13330000E+02  0.10000000E+02  0.00000000E+00  0.39989995E+01
 0.64843750E-01  0.13330000E+02  0.10000000E+02  0.00000000E+00  0.39989995E+01
 0.65000000E-01  0.13330000E+02  0.10000000E+02  0.00000000E+00  0.39989995E+01
 0.65156250E-01  0.13330000E+02  0.10000000E+02  0.00000000E+00  0.39989995E+01
 0.65312500E-01  0.13330000E+02  0.10000000E+02  0.00000000E+00  0.39989995E+01
 0.65468750E-01  0.13330000E+02  0.10000000E+02  0.00000000E+00  0.39989995E+01
 0.65625000E-01  0.13330000E+02  0.10000000E+02  0.00000000E+00  0.39989995E+01
 0.65781250E-01  0.13330000E+02  0.10000000E+02  0.00000000E+00  0.39989995E+01
 0.65937500E-01  0.13330000E+02  0.10000000E+02  0.00000000E+00  0.39989995E+01
 0.66093750E-01  0.13330000E+02  0.10000000E+02  0.00000000E+00  0.39989995E+01
 0.66250000E-01  0.13330000E+02  0.10000000E+02  0.00000000E+00  0.39989995E+01
 0.66406250E-01  0.13330000E+02  0.10000000E+02  0.00000000E+00  0.39989995E+01
 0.66562500E-01  0.13330000E+02  0.10000000E+02  0.00000000E+00  0.39989995E+01
 0.66718750E-01  0.13330000E+02  0.10000000E+02  0.00000000E+00  0.39989995E+01
 0.66875000E-01  0.13330000E+02  0.10000000E+02  0.00000000E+00  0.39989995E+01
 0.67031250E-01  0.13330000E+02  0.10000000E+02  0.00000000E+00  0.39989995E+01
 0.67187500E-01  0.13330000E+02  0.10000000E+02  0.00000000E+00  0.39989995E+01
 0.67343750E-01  0.13330000E+02  0.10000000E+02  0.00000000E+00  0.39989995E+01
 0.67500000E-01  0.13330000E+02  0.10000000E+02  0.00000000E+00  0.39989995E+01
 0.67656250E-01  0.13330000E+02  0.10000000E+02  0.00000000E+00  0.39989995E+01
 0.67812500E-01  0.13330000E+02  0.10000000E+02  0.00000000E+00  0.39989995E+01
 0.67968750E-01  0.13330000E+02  0.10000000E+02  0.00000000E+00  0.39989995E+01
 0.68125000E-01  0.13330000E+02  0.10000000E+02  0.00000000E+00  0.39989995E+01
 0.68281250E-01  0.13330000E+02  0.10000000E+02  0.00000000E+00  0.39989995E+01
 0.68437500E-01  0.13330000E+02  0.10000000E+02  0.00000000E+00  0.39989995E+01
 0.68593750E-01  0.13330000E+02  0.10000000E+02  0.00000000E+00  0.39989995E+01
 0.68750000E-01  0.13330000E+02  0.10000000E+02  0.00000000E+00  0.39989995E+01
 0.68906250E-01  0.13330000E+02  0.10000000E+02  0.00000000E+00  0.39989995E+01
 0.69062500E-01  0.13330000E+02  0.10000000E+02  0.00000000E+00  0.39989995E+01
 0.69218750E-01  0.13330000E+02  0.10000000E+02  0.00000000E+00  0.39989995E+01
 0.69375000E-01  0.13330000E+02  0.10000000E+02  0.00000000E+00  0.39989995E+01
 0.69531250E-01  0.13330000E+02  0.10000000E+02  0.00000000E+00  0.39989995E+01
 0.69687500E-01  0.13330000E+02  0.10000000E+02  0.00000000E+00  0.39989995E+01
 0.69843750E-01  0.13330000E+02  0.10000000E+02  0.00000000E+00  0.39989995E+01
 0.70000000E-01  0.13330000E+02  0.10000000E+02  0.00000000E+00  0.39989995E+01
 0.70156250E-01  0.13330000E+02  0.10000000E+02  0.00000000E+00  0.39989995E+01
 0.70312500E-01  0.13330000E+02  0.10000000E+02  0.00000000E+00  0.39989995E+01
 0.70468750E-01  0.13330000E+02  0.10000000E+02  0.00000000E+00  0.39989995E+01
 0.70625000E-01  0.13330000E+02  0.10000000E+02  0.00000000E+00  0.39989995E+01
 0.70781250E-01  0.13330000E+02  0.10000000E+02  0.00000000E+00  0.39989995E+01
 0.70937500E-01  0.13330000E+02  0.10000000E+02  0.00000000E+00  0.39989995E+01
 0.71093750E-01  0.13330000E+02  0.10000000E+02  0.00000000E+00  0.39989995E+01
 0.71250000E-01  0.13330000E+02  0.10000000E+02  0.00000000E+00  0.39989995E+01
 0.71406250E-01  0.13330000E+02  0.10000000E+02  0.00000000E+00  0.39989995E+01
 0.71562500E-01  0.13330000E+02  0.10000000E+02  0.00000000E+00  0.39989995E+01
 0.71718750E-01  0.13330000E+02  0.10000000E+02  0.00000000E+00  0.39989995E+01
 0.71875000E-01  0.13330000E+02  0.10000000E+02  0.00000000E+00  0.39989995E+01
 0.72031250E-01  0.13330000E+02  0.10000000E+02  0.00000000E+00  0.39989995E+01
 0.72187500E-01  0.13330000E+02  0.10000000E+02  0.00000000E+00  0.39989995E+01
 0.72343750E-01  0.13330000E+02  0.10000000E+02  0.00000000E+00  0.39989995E+01
 0.72500000E-01  0.13330000E+02  0.10000000E+02  0.00000000E+00  0.39989995E+01
 0.72656250E-01  0.13330000E+02  0.10000000E+02  0.00000000E+00  0.39989995E+01
 0.72812500E-01  0.13330000E+02  0.10000000E+02  0.00000000E+00  0.39989995E+01
 0.72968750E-01  0.13330000E+02  0.10000000E+02  0.00000000E+00  0.39989995E+01
 0.73125000E-01  0.13330000E+02  0.10000000E+02  0.00000000E+00  0.39989995E+01
 0.73281250E-01  0.13330000E+02  0.10000000E+02  0.00000000E+00  0.39989995E+01
 0.73437500E-01  0.13330000E+02  0.10000000E+02  0.00000000E+00  0.39989995E+01
 0.73593750E-01  0.13330000E+02  0.10000000E+02  0.00000000E+00  0.39989995E+01
 0.73750000E-01  0.13330000E+02  0.10000000E+02  0.00000000E+00  0.39989995E+01
 0.73906250E-01  0.13330000E+02  0.10000000E+02  0.00000000E+00  0.39989995E+01
 0.74062500E-01  0.13330000E+02  0.10000000E+02  0.00000000E+00  0.39989995E+01
 0.74218750E-01  0.13330000E+02  0.10000000E+02  0.00000000E+00  0.39989995E+01
 0.74375000E-01  0.13330000E+02  0.10000000E+02  0.00000000E+00  0.39989995E+01
 0.74531250E-01  0.13330000E+02  0.10000000E+02  0.00000000E+00  0.39989995E+01
 0.74687500E-01  0.13330000E+02  0.10000000E+02  0.00000000E+00  0.39989995E+01
 0.74843750E-01  0.13330000E+02  0.10000000E+02  0.00000000E+00  0.39989995E+01
 0.75000000E-01  0.13330000E+02  0.10000000E+02  0.00000000E+00  0.39989995E+01
 0.75156250E-01  0.13330000E+02  0.10000000E+02  0.00000000E+00  0.39989995E+01
 0.75312500E-01  0.13330000E+02  0.10000000E+02  0.00000000E+00  0.39989995E+01
 0.75468750E-01  0.13330000E+02  0.10000000E+02  0.00000000E+00  0.39989995E+01
 0.75625000E-01  0.13330000E+02  0.10000000E+02  0.00000000E+00  0.39989995E+01
 0.75781250E-01  0.13330000E+02  0.10000000E+02  0.00000000E+00  0.39989995E+01
 0.75937500E-01  0.13330000E+02  0.10000000E+02  0.00000000E+00  0.39989995E+01
 0.76093750E-01  0.13330000E+02  0.10000000E+02  0.00000000E+00  0.39989995E+01
 0.76250000E-01  0.13330000E+02  0.10000000E+02  0.00000000E+00  0.39989995E+01
 0.76406250E-01  0.13330000E+02  0.10000000E+02  0.00000000E+00  0.39989995E+01
 0.76562500E-01  0.13330000E+02  0.10000000E+02  0.00000000E+00  0.39989995E+01
 0.76718750E-01  0.13330000E+02  0.10000000E+02  0.00000000E+00  0.39989995E+01
 0.76875000E-01  0.13330000E+02  0.10000000E+02  0.00000000E+00  0.39989995E+01
 0.77031250E-01  0.13330000E+02  0.10000000E+02  0.00000000E+00  0.39989995E+01
 0.77187500E-01  0.13330000E+02  0.10000000E+02  0.00000000E+00  0.39989995E+01
 0.77343750E-01  0.13330000E+02  0.10000000E+02  0.00000000E+00  0.39989995E+01
 0.77500000E-01  0.13330000E+02  0.10000000E+02  0.00000000E+00  0.39989995E+01
 0.77656250E-01  0.13330000E+02  0.10000000E+02  0.00000000E+00  0.39989995E+01
 0.77812500E-01  0.13330000E+02  0.10000000E+02  0.00000000E+00  0.39989995E+01
 0.77968750E-01  0.13330000E+02  0.10000000E+02  0.00000000E+00  0.39989995E+01
 0.78125000E-01  0.13330000E+02  0.10000000E+02  0.00000000E+00  0.39989995E+01
 0.78281250E-01  0.13330000E+02  0.10000000E+02  0.00000000E+00  0.39989995E+01
 0.78437500E-01  0.13330000E+02  0.10000000E+02  0.00000000E+00  0.39989995E+01
 0.78593750E-01  0.13330000E+02  0.10000000E+02  0.00000000E+00  0.39989995E+01
 0.78750000E-01  0.13330000E+02  0.10000000E+02  0.00000000E+00  0.39989995E+01
 0.78906250E-01  0.13330000E+02  0.10000000E+02  0.00000000E+00  0.39989995E+01
 0.79062500E-01  0.13330000E+02  0.10000000E+02  0.00000000E+00  0.39989995E+01
 0.79218750E-01  0.13330000E+02  0.10000000E+02  0.00000000E+00  0.39989995E+01
 0.79375000E-01  0.13330000E+02  0.10000000E+02  0.00000000E+00  0.39989995E+01
 0.79531250E-01  0.13330000E+02  0.10000000E+02  0.00000000E+00  0.39989995E+01
 0.79687500E-01  0.13330000E+02  0.10000000E+02  0.00000000E+00  0.39989995E+01
 0.79843750E-01  0.13330000E+02  0.10000000E+02  0.00000000E+00  0.39989995E+01
 0.80000000E-01  0.13330000E+02  0.10000000E+02  0.00000000E+00  0.39989995E+01
 0.80156250E-01  0.13330000E+02  0.10000000E+02  0.00000000E+00  0.39989995E+01
 0.80312500E-01  0.13330000E+02  0.10000000E+02  0.00000000E+00  0.39989995E+01
 0.80468750E-01  0.13330000E+02  0.10000000E+02  0.00000000E+00  0.39989995E+01
 0.80625000E-01  0.13330000E+02  0.10000000E+02  0.00000000E+00  0.39989995E+01
 0.80781250E-01  0.13330000E+02  0.10000000E+02  0.00000000E+00  0.39989995E+01
 0.80937500E-01  0.13330000E+02  0.10000000E+02  0.00000000E+00  0.39989995E+01
 0.81093750E-01  0.13330000E+02  0.10000000E+02  0.00000000E+00  0.39989995E+01
 0.81250000E-01  0.13330000E+02  0.10000000E+02  0.00000000E+00  0.39989995E+01
 0.81406250E-01  0.13330000E+02  0.10000000E+02  0.00000000E+00  0.39989995E+01
 0.81562500E-01  0.13330000E+02  0.10000000E+02  0.00000000E+00  0.39989995E+01
 0.81718750E-01  0.13330000E+02  0.10000000E+02  0.00000000E+00  0.39989995E+01
 0.81875000E-01  0.13330000E+02  0.10000000E+02  0.00000000E+00  0.39989995E+01
 0.82031250E-01  0.13330000E+02  0.10000000E+02  0.00000000E+00  0.39989995E+01
 0.82187500E-01  0.13330000E+02  0.10000000E+02  0.00000000E+00  0.39989995E+01
 0.82343750E-01  0.13330000E+02  0.10000000E+02  0.00000000E+00  0.39989995E+01
 0.82500000E-01  0.13330000E+02  0.10000000E+02  0.00000000E+00  0.39989995E+01
 0.82656250E-01  0.13330000E+02  0.10000000E+02  0.00000000E+00  0.39989995E+01
 0.82812500E-01  0.13330000E+02  0.10000000E+02  0.00000000E+00  0.39989995E+01
 0.82968750E-01  0.13330000E+02  0.10000000E+02  0.00000000E+00  0.39989995E+01
 0.83125000E-01  0.13330000E+02  0.10000000E+02  0.00000000E+00  0.39989995E+01
 0.83281250E-01  0.13330000E+02  0.10000000E+02  0.00000000E+00  0.39989995E+01
 0.83437500E-01  0.13330000E+02  0.10000000E+02  0.00000000E+00  0.39989995E+01
 0.83593750E-01  0.13330000E+02  0.10000000E+02  0.00000000E+00  0.39989995E+01
 0.83750000E-01  0.13330000E+02  0.10000000E+02  0.00000000E+00  0.39989995E+01
 0.83906250E-01  0.13330000E+02  0.10000000E+02  0.00000000E+00  0.39989995E+01
 0.84062500E-01  0.13330000E+02  0.10000000E+02  0.00000000E+00  0.39989995E+01
 0.84218750E-01  0.13330000E+02  0.10000000E+02  0.00000000E+00  0.39989995E+01
 0.84375000E-01  0.13330000E+02  0.10000000E+02  0.00000000E+00  0.39989995E+01
 0.84531250E-01  0.13330000E+02  0.10000000E+02  0.00000000E+00  0.39989995E+01
 0.84687500E-01  0.13330000E+02  0.10000000E+02  0.00000000E+00  0.39989995E+01
 0.84843750E-01  0.13330000E+02  0.10000000E+02  0.00000000E+00  0.39989995E+01
 0.85000000E-01  0.13330000E+02  0.10000000E+02  0.00000000E+00  0.39989995E+01
 0.85156250E-01  0.13330000E+02  0.10000000E+02  0.00000000E+00  0.39989995E+01
 0.85312500E-01  0.13330000E+02  0.10000000E+02  0.00000000E+00  0.39989995E+01
 0.85468750E-01  0.13330000E+02  0.10000000E+02  0.00000000E+00  0.39989995E+01
 0.85625000E-01  0.13330000E+02  0.10000000E+02  0.00000000E+00  0.39989995E+01
 0.85781250E-01  0.13330000E+02  0.10000000E+02  0.00000000E+00  0.39989995E+01
 0.85937500E-01  0.13330000E+02  0.10000000E+02  0.00000000E+00  0.39989995E+01
 0.86093750E-01  0.13330000E+02  0.10000000E+02  0.00000000E+00  0.39989995E+01
 0.86250000E-01  0.13330000E+02  0.10000000E+02  0.00000000E+00  0.39989995E+01
 0.86406250E-01  0.13330000E+02  0.10000000E+02  0.00000000E+00  0.39989995E+01
 0.86562500E-01  0.13330000E+02  0.10000000E+02  0.00000000E+00  0.39989995E+01
 0.86718750E-01  0.13330000E+02  0.10000000E+02  0.00000000E+00  0.39989995E+01
 0.86875000E-01  0.13330000E+02  0.10000000E+02  0.00000000E+00  0.39989995E+01
 0.87031250E-01  0.13330000E+02  0.10000000E+02  0.00000000E+00  0.39989995E+01
 0.87187500E-01  0.13330000E+02  0.10000000E+02  0.00000000E+00  0.39989995E+01
 0.87343750E-01  0.13330000E+02  0.10000000E+02  0.00000000E+00  0.39989995E+01
 0.87500000E-01  0.13330000E+02  0.10000000E+02  0.00000000E+00  0.39989995E+01
 0.87656250E-01  0.13330000E+02  0.10000000E+02  0.00000000E+00  0.39989995E+01
 0.87812500E-01  0.13330000E+02  0.10000000E+02  0.00000000E+00  0.39989995E+01
 0.87968750E-01  0.13330000E+02  0.10000000E+02  0.00000000E+00  0.39989995E+01
 0.88125000E-01  0.13330000E+02  0.10000000E+02  0.00000000E+00  0.39989995E+01
 0.88281250E-01  0.13330000E+02  0.10000000E+02  0.00000000E+00  0.39989995E+01
 0.88437500E-01  0.13330000E+02  0.10000000E+02  0.00000000E+00  0.39989995E+01
 0.88593750E-01  0.13330000E+02  0.10000000E+02  0.00000000E+00  0.39989995E+01
 0.88750000E-01  0.13330000E+02  0.10000000E+02  0.00000000E+00  0.39989995E+01
 0.88906250E-01  0.13330000E+02  0.10000000E+02  0.00000000E+00  0.39989995E+01
 0.89062500E-01  0.13330000E+02  0.10000000E+02  0.00000000E+00  0.39989995E+01
 0.89218750E-01  0.13330000E+02  0.10000000E+02  0.00000000E+00  0.39989995E+01
 0.89375000E-01  0.13330000E+02  0.10000000E+02  0.00000000E+00  0.39989995E+01
 0.89531250E-01  0.13330000E+02  0.10000000E+02  0.00000000E+00  0.39989995E+01
 0.89687500E-01  0.13330000E+02  0.10000000E+02  0.00000000E+00  0.39989995E+01
 0.89843750E-01  0.13330000E+02  0.10000000E+02  0.00000000E+00  0.39989995E+01
 0.90000000E-01  0.13330000E+02  0.10000000E+02  0.00000000E+00  0.39989995E+01
 0.90156250E-01  0.13330000E+02  0.10000000E+02  0.00000000E+00  0.39989995E+01
 0.90312500E-01  0.13330000E+02  0.10000000E+02  0.00000000E+00  0.39989995E+01
 0.90468750E-01  0.13330000E+02  0.10000000E+02  0.00000000E+00  0.39989995E+01
 0.90625000E-01  0.13330000E+02  0.10000000E+02  0.00000000E+00  0.39989995E+01
 0.90781250E-01  0.13330000E+02  0.10000000E+02  0.00000000E+00  0.39989995E+01
 0.90937500E-01  0.13330000E+02  0.10000000E+02  0.00000000E+00  0.39989995E+01
 0.91093750E-01  0.13330000E+02  0.10000000E+02  0.00000000E+00  0.39989995E+01
 0.91250000E-01  0.13330000E+02  0.10000000E+02  0.00000000E+00  0.39989995E+01
 0.91406250E-01  0.13330000E+02  0.10000000E+02  0.00000000E+00  0.39989995E+01
 0.91562500E-01  0.13330000E+02  0.10000000E+02  0.00000000E+00  0.39989995E+01
 0.91718750E-01  0.13330000E+02  0.10000000E+02  0.00000000E+00  0.39989995E+01
 0.91875000E-01  0.13330000E+02  0.10000000E+02  0.00000000E+00  0.39989995E+01
 0.92031250E-01  0.13330000E+02  0.10000000E+02  0.00000000E+00  0.39989995E+01
 0.92187500E-01  0.13330000E+02  0.10000000E+02  0.00000000E+00  0.39989995E+01
 0.92343750E-01  0.13330000E+02  0.10000000E+02  0.00000000E+00  0.39989995E+01
 0.92500000E-01  0.13330000E+02  0.10000000E+02  0.00000000E+00  0.39989995E+01
 0.92656250E-01  0.13330000E+02  0.10000000E+02  0.00000000E+00  0.39989995E+01
 0.92812500E-01  0.13330000E+02  0.10000000E+02  0.00000000E+00  0.39989995E+01
 0.92968750E-01  0.13330000E+02  0.10000000E+02  0.00000000E+00  0.39989995E+01
 0.93125000E-01  0.13330000E+02  0.10000000E+02  0.00000000E+00  0.39989995E+01
 0.93281250E-01  0.13330000E+02  0.10000000E+02  0.00000000E+00  0.39989995E+01
 0.93437500E-01  0.13330000E+02  0.10000000E+02  0.00000000E+00  0.39989995E+01
 0.93593750E-01  0.13330000E+02  0.10000000E+02  0.00000000E+00  0.39989995E+01
 0.93750000E-01  0.13330000E+02  0.10000000E+02  0.00000000E+00  0.39989995E+01
 0.93906250E-01  0.13330000E+02  0.10000000E+02  0.00000000E+00  0.39989995E+01
 0.94062500E-01  0.13330000E+02  0.10000000E+02  0.00000000E+00  0.39989995E+01
 0.94218750E-01  0.13330000E+02  0.10000000E+02  0.00000000E+00  0.39989995E+01
 0.94375000E-01  0.13330000E+02  0.10000000E+02  0.00000000E+00  0.39989995E+01
 0.94531250E-01  0.13330000E+02  0.10000000E+02  0.00000000E+00  0.39989995E+01
 0.94687500E-01  0.13330000E+02  0.10000000E+02  0.00000000E+00  0.39989995E+01
 0.94843750E-01  0.13330000E+02  0.10000000E+02  0.00000000E+00  0.39989995E+01
 0.95000000E-01  0.13330000E+02  0.10000000E+02  0.00000000E+00  0.39989995E+01
 0.95156250E-01  0.13330000E+02  0.10000000E+02  0.00000000E+00  0.39989995E+01
 0.95312500E-01  0.13330000E+02  0.10000000E+02  0.00000000E+00  0.39989995E+01
 0.95468750E-01  0.13330000E+02  0.10000000E+02  0.00000000E+00  0.39989995E+01
 0.95625000E-01  0.13330000E+02  0.10000000E+02  0.00000000E+00  0.39989995E+01
 0.95781250E-01  0.13330000E+02  0.10000000E+02  0.00000000E+00  0.39989995E+01
 0.95937500E-01  0.13330000E+02  0.10000000E+02  0.00000000E+00  0.39989995E+01
 0.96093750E-01  0.13330000E+02  0.10000000E+02  0.00000000E+00  0.39989995E+01
 0.96250000E-01  0.13330000E+02  0.10000000E+02  0.00000000E+00  0.39989995E+01
 0.96406250E-01  0.13330000E+02  0.10000000E+02  0.00000000E+00  0.39989995E+01
 0.96562500E-01  0.13330000E+02  0.10000000E+02  0.00000000E+00  0.39989995E+01
 0.96718750E-01  0.13330000E+02  0.10000000E+02  0.00000000E+00  0.39989995E+01
 0.96875000E-01  0.13330000E+02  0.10000000E+02  0.00000000E+00  0.39989995E+01
 0.97031250E-01  0.13330000E+02  0.10000000E+02  0.00000000E+00  0.39989995E+01
 0.97187500E-01  0.13330000E+02  0.10000000E+02  0.00000000E+00  0.39989995E+01
 0.97343750E-01  0.13330000E+02  0.10000000E+02  0.00000000E+00  0.39989995E+01
 0.97500000E-01  0.13330000E+02  0.10000000E+02  0.00000000E+00  0.39989995E+01
 0.97656250E-01  0.13330000E+02  0.10000000E+02  0.00000000E+00  0.39989995E+01
 0.97812500E-01  0.13330000E+02  0.10000000E+02  0.00000000E+00  0.39989995E+01
 0.97968750E-01  0.13330000E+02  0.10000000E+02  0.00000000E+00  0.39989995E+01
 0.98125000E-01  0.13330000E+02  0.10000000E+02  0.00000000E+00  0.39989995E+01
 0.98281250E-01  0.13330000E+02  0.10000000E+02  0.00000000E+00  0.39989995E+01
 0.98437500E-01  0.13330000E+02  0.10000000E+02  0.00000000E+00  0.39989995E+01
 0.98593750E-01  0.13330000E+02  0.10000000E+02  0.00000000E+00  0.39989995E+01
 0.98750000E-01  0.13330000E+02  0.10000000E+02  0.00000000E+00  0.39989995E+01
 0.98906250E-01  0.13330000E+02  0.10000000E+02  0.00000000E+00  0.39989995E+01
 0.99062500E-01  0.13330000E+02  0.10000000E+02  0.00000000E+00  0.39989995E+01
 0.99218750E-01  0.13330000E+02  0.10000000E+02  0.00000000E+00  0.39989995E+01
 0.99375000E-01  0.13330000E+02  0.10000000E+02  0.00000000E+00  0.39989995E+01
 0.99531250E-01  0.13330000E+02  0.10000000E+02  0.00000000E+00  0.39989995E+01
 0.99687500E-01  0.13330000E+02  0.10000000E+02  0.00000000E+00  0.39989995E+01
 0.99843750E-01  0.13330000E+02  0.10000000E+02  0.00000000E+00  0.39989995E+01
 0.10000000E+00  0.13330000E+02  0.10000000E+02  0.00000000E+00  0.39989995E+01
 0.10015625E+00  0.13330000E+02  0.10000000E+02  0.00000000E+00  0.39989995E+01
 0.10031250E+00  0.13330000E+02  0.10000000E+02  0.00000000E+00  0.39989995E+01
 0.10046875E+00  0.13330000E+02  0.10000000E+02  0.00000000E+00  0.39989995E+01
 0.10062500E+00  0.13330000E+02  0.10000000E+02  0.00000000E+00  0.39989995E+01
 0.10078125E+00  0.13330000E+02  0.10000000E+02  0.00000000E+00  0.39989995E+01
 0.10093750E+00  0.13330000E+02  0.10000000E+02  0.00000000E+00  0.39989995E+01
 0.10109375E+00  0.13330000E+02  0.10000000E+02  0.00000000E+00  0.39989995E+01
 0.10125000E+00  0.13330000E+02  0.10000000E+02  0.00000000E+00  0.39989995E+01
 0.10140625E+00  0.13330000E+02  0.10000000E+02  0.00000000E+00  0.39989995E+01
 0.10156250E+00  0.13330000E+02  0.10000000E+02  0.00000000E+00  0.39989995E+01
 0.10171875E+00  0.13330000E+02  0.10000000E+02  0.00000000E+00  0.39989995E+01
 0.10187500E+00  0.13330000E+02  0.10000000E+02  0.00000000E+00  0.39989995E+01
 0.10203125E+00  0.13330000E+02  0.10000000E+02  0.00000000E+00  0.39989995E+01
 0.10218750E+00  0.13330000E+02  0.10000000E+02  0.00000000E+00  0.39989995E+01
 0.10234375E+00  0.13330000E+02  0.10000000E+02  0.00000000E+00  0.39989995E+01
 0.10250000E+00  0.13330000E+02  0.10000000E+02  0.00000000E+00  0.39989995E+01
 0.10265625E+00  0.13330000E+02  0.10000000E+02  0.00000000E+00  0.39989995E+01
 0.10281250E+00  0.13330000E+02  0.10000000E+02  0.00000000E+00  0.39989995E+01
 0.10296875E+00  0.13330000E+02  0.10000000E+02  0.00000000E+00  0.39989995E+01
 0.10312500E+00  0.13330000E+02  0.10000000E+02  0.00000000E+00  0.39989995E+01
 0.10328125E+00  0.13330000E+02  0.10000000E+02  0.00000000E+00  0.39989995E+01
 0.10343750E+00  0.13330000E+02  0.10000000E+02  0.00000000E+00  0.39989995E+01
 0.10359375E+00  0.13330000E+02  0.10000000E+02  0.00000000E+00  0.39989995E+01
 0.10375000E+00  0.13330000E+02  0.10000000E+02  0.00000000E+00  0.39989995E+01
 0.10390625E+00  0.13330000E+02  0.10000000E+02  0.00000000E+00  0.39989995E+01
 0.10406250E+00  0.13330000E+02  0.10000000E+02  0.00000000E+00  0.39989995E+01
 0.10421875E+00  0.13330000E+02  0.10000000E+02  0.00000000E+00  0.39989995E+01
 0.10437500E+00  0.13330000E+02  0.10000000E+02  0.00000000E+00  0.39989995E+01
 0.10453125E+00  0.13330000E+02  0.10000000E+02  0.00000000E+00  0.39989995E+01
 0.10468750E+00  0.13330000E+02  0.10000000E+02  0.00000000E+00  0.39989995E+01
 0.10484375E+00  0.13330000E+02  0.10000000E+02  0.00000000E+00  0.39989995E+01
 0.10500000E+00  0.13330000E+02  0.10000000E+02  0.00000000E+00  0.39989995E+01
 0.10515625E+00  0.13330000E+02  0.10000000E+02  0.00000000E+00  0.39989995E+01
 0.10531250E+00  0.13330000E+02  0.10000000E+02  0.00000000E+00  0.39989995E+01
 0.10546875E+00  0.13330000E+02  0.10000000E+02  0.00000000E+00  0.39989995E+01
 0.10562500E+00  0.13330000E+02  0.10000000E+02  0.00000000E+00  0.39989995E+01
 0.10578125E+00  0.13330000E+02  0.10000000E+02  0.00000000E+00  0.39989995E+01
 0.10593750E+00  0.13330000E+02  0.10000000E+02  0.00000000E+00  0.39989995E+01
 0.10609375E+00  0.13330000E+02  0.10000000E+02  0.00000000E+00  0.39989995E+01
 0.10625000E+00  0.13330000E+02  0.10000000E+02  0.00000000E+00  0.39989995E+01
 0.10640625E+00  0.13330000E+02  0.10000000E+02  0.00000000E+00  0.39989995E+01
 0.10656250E+00  0.13330000E+02  0.10000000E+02  0.00000000E+00  0.39989995E+01
 0.10671875E+00  0.13330000E+02  0.10000000E+02  0.00000000E+00  0.39989995E+01
 0.10687500E+00  0.13330000E+02  0.10000000E+02  0.00000000E+00  0.39989995E+01
 0.10703125E+00  0.13330000E+02  0.10000000E+02  0.00000000E+00  0.39989995E+01
 0.10718750E+00  0.13330000E+02  0.10000000E+02  0.00000000E+00  0.39989995E+01
 0.10734375E+00  0.13330000E+02  0.10000000E+02  0.00000000E+00  0.39989995E+01
 0.10750000E+00  0.13330000E+02  0.10000000E+02  0.00000000E+00  0.39989995E+01
 0.10765625E+00  0.13330000E+02  0.10000000E+02  0.00000000E+00  0.39989995E+01
 0.10781250E+00  0.13330000E+02  0.10000000E+02  0.00000000E+00  0.39989995E+01
 0.10796875E+00  0.13330000E+02  0.10000000E+02  0.00000000E+00  0.39989995E+01
 0.10812500E+00  0.13330000E+02  0.10000000E+02  0.00000000E+00  0.39989995E+01
 0.10828125E+00  0.13330000E+02  0.10000000E+02  0.00000000E+00  0.39989995E+01
 0.10843750E+00  0.13330000E+02  0.10000000E+02  0.00000000E+00  0.39989995E+01
 0.10859375E+00  0.13330000E+02  0.10000000E+02  0.00000000E+00  0.39989995E+01
 0.10875000E+00  0.13330000E+02  0.10000000E+02  0.00000000E+00  0.39989995E+01
 0.10890625E+00  0.13330000E+02  0.10000000E+02  0.00000000E+00  0.39989995E+01
 0.10906250E+00  0.13330000E+02  0.10000000E+02  0.00000000E+00  0.39989995E+01
 0.10921875E+00  0.13330000E+02  0.10000000E+02  0.00000000E+00  0.39989995E+01
 0.10937500E+00  0.13330000E+02  0.10000000E+02  0.00000000E+00  0.39989995E+01
 0.10953125E+00  0.13330000E+02  0.10000000E+02  0.00000000E+00  0.39989995E+01
 0.10968750E+00  0.13330000E+02  0.10000000E+02  0.00000000E+00  0.39989995E+01
 0.10984375E+00  0.13330000E+02  0.10000000E+02  0.00000000E+00  0.39989995E+01
 0.11000000E+00  0.13330000E+02  0.10000000E+02  0.00000000E+00  0.39989995E+01
 0.11015625E+00  0.13330000E+02  0.10000000E+02  0.00000000E+00  0.39989995E+01
 0.11031250E+00  0.13330000E+02  0.10000000E+02  0.00000000E+00  0.39989995E+01
 0.11046875E+00  0.13330000E+02  0.10000000E+02  0.00000000E+00  0.39989995E+01
 0.11062500E+00  0.13330000E+02  0.10000000E+02  0.00000000E+00  0.39989995E+01
 0.11078125E+00  0.13330000E+02  0.10000000E+02  0.00000000E+00  0.39989995E+01
 0.11093750E+00  0.13330000E+02  0.10000000E+02  0.00000000E+00  0.39989995E+01
 0.11109375E+00  0.13330000E+02  0.10000000E+02  0.00000000E+00  0.39989995E+01
 0.11125000E+00  0.13330000E+02  0.10000000E+02  0.00000000E+00  0.39989995E+01
 0.11140625E+00  0.13330000E+02  0.10000000E+02  0.00000000E+00  0.39989995E+01
 0.11156250E+00  0.13330000E+02  0.10000000E+02  0.00000000E+00  0.39989995E+01
 0.11171875E+00  0.13330000E+02  0.10000000E+02  0.00000000E+00  0.39989995E+01
 0.11187500E+00  0.13330000E+02  0.10000000E+02  0.00000000E+00  0.39989995E+01
 0.11203125E+00  0.13330000E+02  0.10000000E+02  0.00000000E+00  0.39989995E+01
 0.11218750E+00  0.13330000E+02  0.10000000E+02  0.00000000E+00  0.39989995E+01
 0.11234375E+00  0.13330000E+02  0.10000000E+02  0.00000000E+00  0.39989995E+01
 0.11250000E+00  0.13330000E+02  0.10000000E+02  0.00000000E+00  0.39989995E+01
 0.11265625E+00  0.13330000E+02  0.10000000E+02  0.00000000E+00  0.39989995E+01
 0.11281250E+00  0.13330000E+02  0.10000000E+02  0.00000000E+00  0.39989995E+01
 0.11296875E+00  0.13330000E+02  0.10000000E+02  0.00000000E+00  0.39989995E+01
 0.11312500E+00  0.13330000E+02  0.10000000E+02  0.00000000E+00  0.39989995E+01
 0.11328125E+00  0.13330000E+02  0.10000000E+02  0.00000000E+00  0.39989995E+01
 0.11343750E+00  0.13330000E+02  0.10000000E+02  0.00000000E+00  0.39989995E+01
 0.11359375E+00  0.13330000E+02  0.10000000E+02  0.00000000E+00  0.39989995E+01
 0.11375000E+00  0.13330000E+02  0.10000000E+02  0.00000000E+00  0.39989995E+01
 0.11390625E+00  0.13330000E+02  0.10000000E+02  0.00000000E+00  0.39989995E+01
 0.11406250E+00  0.13330000E+02  0.10000000E+02  0.00000000E+00  0.39989995E+01
 0.11421875E+00  0.13330000E+02  0.10000000E+02  0.00000000E+00  0.39989995E+01
 0.11437500E+00  0.13330000E+02  0.10000000E+02  0.00000000E+00  0.39989995E+01
 0.11453125E+00  0.13330000E+02  0.10000000E+02  0.00000000E+00  0.39989995E+01
 0.11468750E+00  0.13330000E+02  0.10000000E+02  0.00000000E+00  0.39989995E+01
 0.11484375E+00  0.13330000E+02  0.10000000E+02  0.00000000E+00  0.39989995E+01
 0.11500000E+00  0.13330000E+02  0.10000000E+02  0.00000000E+00  0.39989995E+01
 0.11515625E+00  0.13330000E+02  0.10000000E+02  0.00000000E+00  0.39989995E+01
 0.11531250E+00  0.13330000E+02  0.10000000E+02  0.00000000E+00  0.39989995E+01
 0.11546875E+00  0.13330000E+02  0.10000000E+02  0.00000000E+00  0.39989995E+01
 0.11562500E+00  0.13330000E+02  0.10000000E+02  0.00000000E+00  0.39989995E+01
 0.11578125E+00  0.13330000E+02  0.10000000E+02  0.00000000E+00  0.39989995E+01
 0.11593750E+00  0.13330000E+02  0.10000000E+02  0.00000000E+00  0.39989995E+01
 0.11609375E+00  0.13330000E+02  0.10000000E+02  0.00000000E+00  0.39989995E+01
 0.11625000E+00  0.13330000E+02  0.10000000E+02  0.00000000E+00  0.39989995E+01
 0.11640625E+00  0.13330000E+02  0.10000000E+02  0.00000000E+00  0.39989995E+01
 0.11656250E+00  0.13330000E+02  0.10000000E+02  0.00000000E+00  0.39989995E+01
 0.11671875E+00  0.13330000E+02  0.10000000E+02  0.00000000E+00  0.39989995E+01
 0.11687500E+00  0.13330000E+02  0.10000000E+02  0.00000000E+00  0.39989995E+01
 0.11703125E+00  0.13330000E+02  0.10000000E+02  0.00000000E+00  0.39989995E+01
 0.11718750E+00  0.13330000E+02  0.10000000E+02  0.00000000E+00  0.39989995E+01
 0.11734375E+00  0.13330000E+02  0.10000000E+02  0.00000000E+00  0.39989995E+01
 0.11750000E+00  0.13330000E+02  0.10000000E+02  0.00000000E+00  0.39989995E+01
 0.11765625E+00  0.13330000E+02  0.10000000E+02  0.00000000E+00  0.39989995E+01
 0.11781250E+00  0.13330000E+02  0.10000000E+02  0.00000000E+00  0.39989995E+01
 0.11796875E+00  0.13330000E+02  0.10000000E+02  0.00000000E+00  0.39989995E+01
 0.11812500E+00  0.13330000E+02  0.10000000E+02  0.00000000E+00  0.39989995E+01
 0.11828125E+00  0.13330000E+02  0.10000000E+02  0.00000000E+00  0.39989995E+01
 0.11843750E+00  0.13330000E+02  0.10000000E+02  0.00000000E+00  0.39989995E+01
 0.11859375E+00  0.13330000E+02  0.10000000E+02  0.00000000E+00  0.39989995E+01
 0.11875000E+00  0.13330000E+02  0.10000000E+02  0.00000000E+00  0.39989995E+01
 0.11890625E+00  0.13330000E+02  0.10000000E+02  0.00000000E+00  0.39989995E+01
 0.11906250E+00  0.13330000E+02  0.10000000E+02  0.00000000E+00  0.39989995E+01
 0.11921875E+00  0.13330000E+02  0.10000000E+02  0.00000000E+00  0.39989995E+01
 0.11937500E+00  0.13330000E+02  0.10000000E+02  0.00000000E+00  0.39989995E+01
 0.11953125E+00  0.13330000E+02  0.10000000E+02  0.00000000E+00  0.39989995E+01
 0.11968750E+00  0.13330000E+02  0.10000000E+02  0.00000000E+00  0.39989995E+01
 0.11984375E+00  0.13330000E+02  0.10000000E+02  0.00000000E+00  0.39989995E+01
 0.12000000E+00  0.13330000E+02  0.10000000E+02  0.00000000E+00  0.39989995E+01
 0.12015625E+00  0.13330000E+02  0.10000000E+02  0.00000000E+00  0.39989995E+01
 0.12031250E+00  0.13330000E+02  0.10000000E+02  0.00000000E+00  0.39989995E+01
 0.12046875E+00  0.13330000E+02  0.10000000E+02  0.00000000E+00  0.39989995E+01
 0.12062500E+00  0.13330000E+02  0.10000000E+02  0.00000000E+00  0.39989995E+01
 0.12078125E+00  0.13330000E+02  0.10000000E+02  0.00000000E+00  0.39989995E+01
 0.12093750E+00  0.13330000E+02  0.10000000E+02  0.00000000E+00  0.39989995E+01
 0.12109375E+00  0.13330000E+02  0.10000000E+02  0.00000000E+00  0.39989995E+01
 0.12125000E+00  0.13330000E+02  0.10000000E+02  0.00000000E+00  0.39989995E+01
 0.12140625E+00  0.13330000E+02  0.10000000E+02  0.00000000E+00  0.39989995E+01
 0.12156250E+00  0.13330000E+02  0.10000000E+02  0.00000000E+00  0.39989995E+01
 0.12171875E+00  0.13330000E+02  0.10000000E+02  0.00000000E+00  0.39989995E+01
 0.12187500E+00  0.13330000E+02  0.10000000E+02  0.00000000E+00  0.39989995E+01
 0.12203125E+00  0.13330000E+02  0.10000000E+02  0.00000000E+00  0.39989995E+01
 0.12218750E+00  0.13330000E+02  0.10000000E+02  0.00000000E+00  0.39989995E+01
 0.12234375E+00  0.13330000E+02  0.10000000E+02  0.00000000E+00  0.39989995E+01
 0.12250000E+00  0.13330000E+02  0.10000000E+02  0.00000000E+00  0.39989995E+01
 0.12265625E+00  0.13330000E+02  0.10000000E+02  0.00000000E+00  0.39989995E+01
 0.12281250E+00  0.13330000E+02  0.10000000E+02  0.00000000E+00  0.39989995E+01
 0.12296875E+00  0.13330000E+02  0.10000000E+02  0.00000000E+00  0.39989995E+01
 0.12312500E+00  0.13330000E+02  0.10000000E+02  0.00000000E+00  0.39989995E+01
 0.12328125E+00  0.13330000E+02  0.10000000E+02  0.00000000E+00  0.39989995E+01
 0.12343750E+00  0.13330000E+02  0.10000000E+02  0.00000000E+00  0.39989995E+01
 0.12359375E+00  0.13330000E+02  0.10000000E+02  0.00000000E+00  0.39989995E+01
 0.12375000E+00  0.13330000E+02  0.10000000E+02  0.00000000E+00  0.39989995E+01
 0.12390625E+00  0.13330000E+02  0.10000000E+02  0.00000000E+00  0.39989995E+01
 0.12406250E+00  0.13330000E+02  0.10000000E+02  0.00000000E+00  0.39989995E+01
 0.12421875E+00  0.13330000E+02  0.10000000E+02  0.00000000E+00  0.39989995E+01
 0.12437500E+00  0.13330000E+02  0.10000000E+02  0.00000000E+00  0.39989995E+01
 0.12453125E+00  0.13330000E+02  0.10000000E+02  0.00000000E+00  0.39989995E+01
 0.12468750E+00  0.13330000E+02  0.10000000E+02  0.00000000E+00  0.39989995E+01
 0.12484375E+00  0.13330000E+02  0.10000000E+02  0.00000000E+00  0.39989995E+01
 0.12500000E+00  0.13330000E+02  0.10000000E+02  0.00000000E+00  0.39989995E+01
 0.12515625E+00  0.13330000E+02  0.10000000E+02  0.00000000E+00  0.39989995E+01
 0.12531250E+00  0.13330000E+02  0.10000000E+02  0.00000000E+00  0.39989995E+01
 0.12546875E+00  0.13330000E+02  0.10000000E+02  0.00000000E+00  0.39989995E+01
 0.12562500E+00  0.13330000E+02  0.10000000E+02  0.00000000E+00  0.39989995E+01
 0.12578125E+00  0.13330000E+02  0.10000000E+02  0.00000000E+00  0.39989995E+01
 0.12593750E+00  0.13330000E+02  0.10000000E+02  0.00000000E+00  0.39989995E+01
 0.12609375E+00  0.13330000E+02  0.10000000E+02  0.00000000E+00  0.39989995E+01
 0.12625000E+00  0.13330000E+02  0.10000000E+02  0.00000000E+00  0.39989995E+01
 0.12640625E+00  0.13330000E+02  0.10000000E+02  0.00000000E+00  0.39989995E+01
 0.12656250E+00  0.13330000E+02  0.10000000E+02  0.00000000E+00  0.39989995E+01
 0.12671875E+00  0.13330000E+02  0.10000000E+02  0.00000000E+00  0.39989995E+01
 0.12687500E+00  0.13330000E+02  0.10000000E+02  0.00000000E+00  0.39989995E+01
 0.12703125E+00  0.13330000E+02  0.10000000E+02  0.00000000E+00  0.39989995E+01
 0.12718750E+00  0.13330000E+02  0.10000000E+02  0.00000000E+00  0.39989995E+01
 0.12734375E+00  0.13330000E+02  0.10000000E+02  0.00000000E+00  0.39989995E+01
 0.12750000E+00  0.13330000E+02  0.10000000E+02  0.00000000E+00  0.39989995E+01
 0.12765625E+00  0.13330000E+02  0.10000000E+02  0.00000000E+00  0.39989995E+01
 0.12781250E+00  0.13330000E+02  0.10000000E+02  0.00000000E+00  0.39989995E+01
 0.12796875E+00  0.13330000E+02  0.10000000E+02  0.00000000E+00  0.39989995E+01
 0.12812500E+00  0.13330000E+02  0.10000000E+02  0.00000000E+00  0.39989995E+01
 0.12828125E+00  0.13330000E+02  0.10000000E+02  0.00000000E+00  0.39989995E+01
 0.12843750E+00  0.13330000E+02  0.10000000E+02  0.00000000E+00  0.39989995E+01
 0.12859375E+00  0.13330000E+02  0.10000000E+02  0.00000000E+00  0.39989995E+01
 0.12875000E+00  0.13330000E+02  0.10000000E+02  0.00000000E+00  0.39989995E+01
 0.12890625E+00  0.13330000E+02  0.10000000E+02  0.00000000E+00  0.39989995E+01
 0.12906250E+00  0.13330000E+02  0.10000000E+02  0.00000000E+00  0.39989995E+01
 0.12921875E+00  0.13330000E+02  0.10000000E+02  0.00000000E+00  0.39989995E+01
 0.12937500E+00  0.13330000E+02  0.10000000E+02  0.00000000E+00  0.39989995E+01
 0.12953125E+00  0.13330000E+02  0.10000000E+02  0.00000000E+00  0.39989995E+01
 0.12968750E+00  0.13330000E+02  0.10000000E+02  0.00000000E+00  0.39989995E+01
 0.12984375E+00  0.13330000E+02  0.10000000E+02  0.00000000E+00  0.39989995E+01
 0.13000000E+00  0.13330000E+02  0.10000000E+02  0.00000000E+00  0.39989995E+01
 0.13015625E+00  0.13330000E+02  0.10000000E+02  0.00000000E+00  0.39989995E+01
 0.13031250E+00  0.13330000E+02  0.10000000E+02  0.00000000E+00  0.39989995E+01
 0.13046875E+00  0.13330000E+02  0.10000000E+02  0.00000000E+00  0.39989995E+01
 0.13062500E+00  0.13330000E+02  0.10000000E+02  0.00000000E+00  0.39989995E+01
 0.13078125E+00  0.13330000E+02  0.10000000E+02  0.00000000E+00  0.39989995E+01
 0.13093750E+00  0.13330000E+02  0.10000000E+02  0.00000000E+00  0.39989995E+01
 0.13109375E+00  0.13330000E+02  0.10000000E+02  0.00000000E+00  0.39989995E+01
 0.13125000E+00  0.13330000E+02  0.10000000E+02  0.00000000E+00  0.39989995E+01
 0.13140625E+00  0.13330000E+02  0.10000000E+02  0.00000000E+00  0.39989995E+01
 0.13156250E+00  0.13330000E+02  0.10000000E+02  0.00000000E+00  0.39989995E+01
 0.13171875E+00  0.13330000E+02  0.10000000E+02  0.00000000E+00  0.39989995E+01
 0.13187500E+00  0.13330000E+02  0.10000000E+02  0.00000000E+00  0.39989995E+01
 0.13203125E+00  0.13330000E+02  0.10000000E+02  0.00000000E+00  0.39989995E+01
 0.13218750E+00  0.13330000E+02  0.10000000E+02  0.00000000E+00  0.39989995E+01
 0.13234375E+00  0.13330000E+02  0.10000000E+02  0.00000000E+00  0.39989995E+01
 0.13250000E+00  0.13330000E+02  0.10000000E+02  0.00000000E+00  0.39989995E+01
 0.13265625E+00  0.13330000E+02  0.10000000E+02  0.00000000E+00  0.39989995E+01
 0.13281250E+00  0.13330000E+02  0.10000000E+02  0.00000000E+00  0.39989995E+01
 0.13296875E+00  0.13330000E+02  0.10000000E+02  0.00000000E+00  0.39989995E+01
 0.13312500E+00  0.13330000E+02  0.10000000E+02  0.00000000E+00  0.39989995E+01
 0.13328125E+00  0.13330000E+02  0.10000000E+02  0.00000000E+00  0.39989995E+01
 0.13343750E+00  0.13330000E+02  0.10000000E+02  0.00000000E+00  0.39989995E+01
 0.13359375E+00  0.13330000E+02  0.10000000E+02  0.00000000E+00  0.39989995E+01
 0.13375000E+00  0.13330000E+02  0.10000000E+02  0.00000000E+00  0.39989995E+01
 0.13390625E+00  0.13330000E+02  0.10000000E+02  0.00000000E+00  0.39989995E+01
 0.13406250E+00  0.13330000E+02  0.10000000E+02  0.00000000E+00  0.39989995E+01
 0.13421875E+00  0.13330000E+02  0.10000000E+02  0.00000000E+00  0.39989995E+01
 0.13437500E+00  0.13330000E+02  0.10000000E+02  0.00000000E+00  0.39989995E+01
 0.13453125E+00  0.13330000E+02  0.10000000E+02  0.00000000E+00  0.39989995E+01
 0.13468750E+00  0.13330000E+02  0.10000000E+02  0.00000000E+00  0.39989995E+01
 0.13484375E+00  0.13330000E+02  0.10000000E+02  0.00000000E+00  0.39989995E+01
 0.13500000E+00  0.13330000E+02  0.10000000E+02  0.00000000E+00  0.39989995E+01
 0.13515625E+00  0.13330000E+02  0.10000000E+02  0.00000000E+00  0.39989995E+01
 0.13531250E+00  0.13330000E+02  0.10000000E+02  0.00000000E+00  0.39989995E+01
 0.13546875E+00  0.13330000E+02  0.10000000E+02  0.00000000E+00  0.39989995E+01
 0.13562500E+00  0.13330000E+02  0.10000000E+02  0.00000000E+00  0.39989995E+01
 0.13578125E+00  0.13330000E+02  0.10000000E+02  0.00000000E+00  0.39989995E+01
 0.13593750E+00  0.13330000E+02  0.10000000E+02  0.00000000E+00  0.39989995E+01
 0.13609375E+00  0.13330000E+02  0.10000000E+02  0.00000000E+00  0.39989995E+01
 0.13625000E+00  0.13330000E+02  0.10000000E+02  0.00000000E+00  0.39989995E+01
 0.13640625E+00  0.13330000E+02  0.10000000E+02  0.00000000E+00  0.39989995E+01
 0.13656250E+00  0.13330000E+02  0.10000000E+02  0.00000000E+00  0.39989995E+01
 0.13671875E+00  0.13330000E+02  0.10000000E+02  0.00000000E+00  0.39989995E+01
 0.13687500E+00  0.13330000E+02  0.10000000E+02  0.00000000E+00  0.39989995E+01
 0.13703125E+00  0.13330000E+02  0.10000000E+02  0.00000000E+00  0.39989995E+01
 0.13718750E+00  0.13330000E+02  0.10000000E+02  0.00000000E+00  0.39989995E+01
 0.13734375E+00  0.13330000E+02  0.10000000E+02  0.00000000E+00  0.39989995E+01
 0.13750000E+00  0.13330000E+02  0.10000000E+02  0.00000000E+00  0.39989995E+01
 0.13765625E+00  0.13330000E+02  0.10000000E+02  0.00000000E+00  0.39989995E+01
 0.13781250E+00  0.13330000E+02  0.10000000E+02  0.00000000E+00  0.39989995E+01
 0.13796875E+00  0.13330000E+02  0.10000000E+02  0.00000000E+00  0.39989995E+01
 0.13812500E+00  0.13330000E+02  0.10000000E+02  0.00000000E+00  0.39989995E+01
 0.13828125E+00  0.13330000E+02  0.10000000E+02  0.00000000E+00  0.39989995E+01
 0.13843750E+00  0.13330000E+02  0.10000000E+02  0.00000000E+00  0.39989995E+01
 0.13859375E+00  0.13330000E+02  0.10000000E+02  0.00000000E+00  0.39989995E+01
 0.13875000E+00  0.13330000E+02  0.10000000E+02  0.00000000E+00  0.39989995E+01
 0.13890625E+00  0.13330000E+02  0.10000000E+02  0.00000000E+00  0.39989995E+01
 0.13906250E+00  0.13330000E+02  0.10000000E+02  0.00000000E+00  0.39989995E+01
 0.13921875E+00  0.13330000E+02  0.10000000E+02  0.00000000E+00  0.39989995E+01
 0.13937500E+00  0.13330000E+02  0.10000000E+02  0.00000000E+00  0.39989995E+01
 0.13953125E+00  0.13330000E+02  0.10000000E+02  0.00000000E+00  0.39989995E+01
 0.13968750E+00  0.13330000E+02  0.10000000E+02  0.00000000E+00  0.39989995E+01
 0.13984375E+00  0.13330000E+02  0.10000000E+02  0.00000000E+00  0.39989995E+01
 0.14000000E+00  0.13330000E+02  0.10000000E+02  0.00000000E+00  0.39989995E+01
 0.14015625E+00  0.13330000E+02  0.10000000E+02  0.00000000E+00  0.39989995E+01
 0.14031250E+00  0.13330000E+02  0.10000000E+02  0.00000000E+00  0.39989995E+01
 0.14046875E+00  0.13330000E+02  0.10000000E+02  0.00000000E+00  0.39989995E+01
 0.14062500E+00  0.13330000E+02  0.10000000E+02  0.00000000E+00  0.39989995E+01
 0.14078125E+00  0.13330000E+02  0.10000000E+02  0.00000000E+00  0.39989995E+01
 0.14093750E+00  0.13330000E+02  0.10000000E+02  0.00000000E+00  0.39989995E+01
 0.14109375E+00  0.13330000E+02  0.10000000E+02  0.00000000E+00  0.39989995E+01
 0.14125000E+00  0.13330000E+02  0.10000000E+02  0.00000000E+00  0.39989995E+01
 0.14140625E+00  0.13330000E+02  0.10000000E+02  0.00000000E+00  0.39989995E+01
 0.14156250E+00  0.13330000E+02  0.10000000E+02  0.00000000E+00  0.39989995E+01
 0.14171875E+00  0.13330000E+02  0.10000000E+02  0.00000000E+00  0.39989995E+01
 0.14187500E+00  0.13330000E+02  0.10000000E+02  0.00000000E+00  0.39989995E+01
 0.14203125E+00  0.13330000E+02  0.10000000E+02  0.00000000E+00  0.39989995E+01
 0.14218750E+00  0.13330000E+02  0.10000000E+02  0.00000000E+00  0.39989995E+01
 0.14234375E+00  0.13330000E+02  0.10000000E+02  0.00000000E+00  0.39989995E+01
 0.14250000E+00  0.13330000E+02  0.10000000E+02  0.00000000E+00  0.39989995E+01
 0.14265625E+00  0.13330000E+02  0.10000000E+02  0.00000000E+00  0.39989995E+01
 0.14281250E+00  0.13330000E+02  0.10000000E+02  0.00000000E+00  0.39989995E+01
 0.14296875E+00  0.13330000E+02  0.10000000E+02  0.00000000E+00  0.39989995E+01
 0.14312500E+00  0.13330000E+02  0.10000000E+02  0.00000000E+00  0.39989995E+01
 0.14328125E+00  0.13330000E+02  0.10000000E+02  0.00000000E+00  0.39989995E+01
 0.14343750E+00  0.13330000E+02  0.10000000E+02  0.00000000E+00  0.39989995E+01
 0.14359375E+00  0.13330000E+02  0.10000000E+02  0.00000000E+00  0.39989995E+01
 0.14375000E+00  0.13330000E+02  0.10000000E+02  0.00000000E+00  0.39989995E+01
 0.14390625E+00  0.13330000E+02  0.10000000E+02  0.00000000E+00  0.39989995E+01
 0.14406250E+00  0.13330000E+02  0.10000000E+02  0.00000000E+00  0.39989995E+01
 0.14421875E+00  0.13330000E+02  0.10000000E+02  0.00000000E+00  0.39989995E+01
 0.14437500E+00  0.13330000E+02  0.10000000E+02  0.00000000E+00  0.39989995E+01
 0.14453125E+00  0.13330000E+02  0.10000000E+02  0.00000000E+00  0.39989995E+01
 0.14468750E+00  0.13330000E+02  0.10000000E+02  0.00000000E+00  0.39989995E+01
 0.14484375E+00  0.13330000E+02  0.10000000E+02  0.00000000E+00  0.39989995E+01
 0.14500000E+00  0.13330000E+02  0.10000000E+02  0.00000000E+00  0.39989995E+01
 0.14515625E+00  0.13330000E+02  0.10000000E+02  0.00000000E+00  0.39989995E+01
 0.14531250E+00  0.13330000E+02  0.10000000E+02  0.00000000E+00  0.39989995E+01
 0.14546875E+00  0.13330000E+02  0.10000000E+02  0.00000000E+00  0.39989995E+01
 0.14562500E+00  0.13330000E+02  0.10000000E+02  0.00000000E+00  0.39989995E+01
 0.14578125E+00  0.13330000E+02  0.10000000E+02  0.00000000E+00  0.39989995E+01
 0.14593750E+00  0.13330000E+02  0.10000000E+02  0.00000000E+00  0.39989995E+01
 0.14609375E+00  0.13330000E+02  0.10000000E+02  0.00000000E+00  0.39989995E+01
 0.14625000E+00  0.13330000E+02  0.10000000E+02  0.00000000E+00  0.39989995E+01
 0.14640625E+00  0.13330000E+02  0.10000000E+02  0.00000000E+00  0.39989995E+01
 0.14656250E+00  0.13330000E+02  0.10000000E+02  0.00000000E+00  0.39989995E+01
 0.14671875E+00  0.13330000E+02  0.10000000E+02  0.00000000E+00  0.39989995E+01
 0.14687500E+00  0.13330000E+02  0.10000000E+02  0.00000000E+00  0.39989995E+01
 0.14703125E+00  0.13330000E+02  0.10000000E+02  0.00000000E+00  0.39989995E+01
 0.14718750E+00  0.13330000E+02  0.10000000E+02  0.00000000E+00  0.39989995E+01
 0.14734375E+00  0.13330000E+02  0.10000000E+02  0.00000000E+00  0.39989995E+01
 0.14750000E+00  0.13330000E+02  0.10000000E+02  0.00000000E+00  0.39989995E+01
 0.14765625E+00  0.13330000E+02  0.10000000E+02  0.00000000E+00  0.39989995E+01
 0.14781250E+00  0.13330000E+02  0.10000000E+02  0.00000000E+00  0.39989995E+01
 0.14796875E+00  0.13330000E+02  0.10000000E+02  0.00000000E+00  0.39989995E+01
 0.14812500E+00  0.13330000E+02  0.10000000E+02  0.00000000E+00  0.39989995E+01
 0.14828125E+00  0.13330000E+02  0.10000000E+02  0.00000000E+00  0.39989995E+01
 0.14843750E+00  0.13330000E+02  0.10000000E+02  0.00000000E+00  0.39989995E+01
 0.14859375E+00  0.13330000E+02  0.10000000E+02  0.00000000E+00  0.39989995E+01
 0.14875000E+00  0.13330000E+02  0.10000000E+02  0.00000000E+00  0.39989995E+01
 0.14890625E+00  0.13330000E+02  0.10000000E+02  0.00000000E+00  0.39989995E+01
 0.14906250E+00  0.13330000E+02  0.10000000E+02  0.00000000E+00  0.39989995E+01
 0.14921875E+00  0.13330000E+02  0.10000000E+02  0.00000000E+00  0.39989995E+01
 0.14937500E+00  0.13330000E+02  0.10000000E+02  0.00000000E+00  0.39989995E+01
 0.14953125E+00  0.13330000E+02  0.10000000E+02  0.00000000E+00  0.39989995E+01
 0.14968750E+00  0.13330000E+02  0.10000000E+02  0.00000000E+00  0.39989995E+01
 0.14984375E+00  0.13330000E+02  0.10000000E+02  0.00000000E+00  0.39989995E+01
 0.15000000E+00  0.13330000E+02  0.10000000E+02  0.00000000E+00  0.39989995E+01
 0.15015625E+00  0.13330000E+02  0.10000000E+02  0.00000000E+00  0.39989995E+01
 0.15031250E+00  0.13330000E+02  0.10000000E+02  0.00000000E+00  0.39989995E+01
 0.15046875E+00  0.13330000E+02  0.10000000E+02  0.00000000E+00  0.39989995E+01
 0.15062500E+00  0.13330000E+02  0.10000000E+02  0.00000000E+00  0.39989995E+01
 0.15078125E+00  0.13330000E+02  0.10000000E+02  0.00000000E+00  0.39989995E+01
 0.15093750E+00  0.13330000E+02  0.10000000E+02  0.00000000E+00  0.39989995E+01
 0.15109375E+00  0.13330000E+02  0.10000000E+02  0.00000000E+00  0.39989995E+01
 0.15125000E+00  0.13330000E+02  0.10000000E+02  0.00000000E+00  0.39989995E+01
 0.15140625E+00  0.13330000E+02  0.10000000E+02  0.00000000E+00  0.39989995E+01
 0.15156250E+00  0.13330000E+02  0.10000000E+02  0.00000000E+00  0.39989995E+01
 0.15171875E+00  0.13330000E+02  0.10000000E+02  0.00000000E+00  0.39989995E+01
 0.15187500E+00  0.13330000E+02  0.10000000E+02  0.00000000E+00  0.39989995E+01
 0.15203125E+00  0.13330000E+02  0.10000000E+02  0.00000000E+00  0.39989995E+01
 0.15218750E+00  0.13330000E+02  0.10000000E+02  0.00000000E+00  0.39989995E+01
 0.15234375E+00  0.13330000E+02  0.10000000E+02  0.00000000E+00  0.39989995E+01
 0.15250000E+00  0.13330000E+02  0.10000000E+02  0.00000000E+00  0.39989995E+01
 0.15265625E+00  0.13330000E+02  0.10000000E+02  0.00000000E+00  0.39989995E+01
 0.15281250E+00  0.13330000E+02  0.10000000E+02  0.00000000E+00  0.39989995E+01
 0.15296875E+00  0.13330000E+02  0.10000000E+02  0.00000000E+00  0.39989995E+01
 0.15312500E+00  0.13330000E+02  0.10000000E+02  0.00000000E+00  0.39989995E+01
 0.15328125E+00  0.13330000E+02  0.10000000E+02  0.00000000E+00  0.39989995E+01
 0.15343750E+00  0.13330000E+02  0.10000000E+02  0.00000000E+00  0.39989995E+01
 0.15359375E+00  0.13330000E+02  0.10000000E+02  0.00000000E+00  0.39989995E+01
 0.15375000E+00  0.13330000E+02  0.10000000E+02  0.00000000E+00  0.39989995E+01
 0.15390625E+00  0.13330000E+02  0.10000000E+02  0.00000000E+00  0.39989995E+01
 0.15406250E+00  0.13330000E+02  0.10000000E+02  0.00000000E+00  0.39989995E+01
 0.15421875E+00  0.13330000E+02  0.10000000E+02  0.00000000E+00  0.39989995E+01
 0.15437500E+00  0.13330000E+02  0.10000000E+02  0.00000000E+00  0.39989995E+01
 0.15453125E+00  0.13330000E+02  0.10000000E+02  0.00000000E+00  0.39989995E+01
 0.15468750E+00  0.13330000E+02  0.10000000E+02  0.00000000E+00  0.39989995E+01
 0.15484375E+00  0.13330000E+02  0.10000000E+02  0.00000000E+00  0.39989995E+01
 0.15500000E+00  0.13330000E+02  0.10000000E+02  0.00000000E+00  0.39989995E+01
 0.15515625E+00  0.13330000E+02  0.10000000E+02  0.00000000E+00  0.39989995E+01
 0.15531250E+00  0.13330000E+02  0.10000000E+02  0.00000000E+00  0.39989995E+01
 0.15546875E+00  0.13330000E+02  0.10000000E+02  0.00000000E+00  0.39989995E+01
 0.15562500E+00  0.13330000E+02  0.10000000E+02  0.00000000E+00  0.39989995E+01
 0.15578125E+00  0.13330000E+02  0.10000000E+02  0.00000000E+00  0.39989995E+01
 0.15593750E+00  0.13330000E+02  0.10000000E+02  0.00000000E+00  0.39989995E+01
 0.15609375E+00  0.13330000E+02  0.10000000E+02  0.00000000E+00  0.39989995E+01
 0.15625000E+00  0.13330000E+02  0.10000000E+02  0.00000000E+00  0.39989995E+01
 0.15640625E+00  0.13330000E+02  0.10000000E+02  0.00000000E+00  0.39989995E+01
 0.15656250E+00  0.13330000E+02  0.10000000E+02  0.00000000E+00  0.39989995E+01
 0.15671875E+00  0.13330000E+02  0.10000000E+02  0.00000000E+00  0.39989995E+01
 0.15687500E+00  0.13330000E+02  0.10000000E+02  0.00000000E+00  0.39989995E+01
 0.15703125E+00  0.13330000E+02  0.10000000E+02  0.00000000E+00  0.39989995E+01
 0.15718750E+00  0.13330000E+02  0.10000000E+02  0.00000000E+00  0.39989995E+01
 0.15734375E+00  0.13330000E+02  0.10000000E+02  0.00000000E+00  0.39989995E+01
 0.15750000E+00  0.13330000E+02  0.10000000E+02  0.00000000E+00  0.39989995E+01
 0.15765625E+00  0.13330000E+02  0.10000000E+02  0.00000000E+00  0.39989995E+01
 0.15781250E+00  0.13330000E+02  0.10000000E+02  0.00000000E+00  0.39989995E+01
 0.15796875E+00  0.13330000E+02  0.10000000E+02  0.00000000E+00  0.39989995E+01
 0.15812500E+00  0.13330000E+02  0.10000000E+02  0.00000000E+00  0.39989995E+01
 0.15828125E+00  0.13330000E+02  0.10000000E+02  0.00000000E+00  0.39989995E+01
 0.15843750E+00  0.13330000E+02  0.10000000E+02  0.00000000E+00  0.39989995E+01
 0.15859375E+00  0.13330000E+02  0.10000000E+02  0.00000000E+00  0.39989995E+01
 0.15875000E+00  0.13330000E+02  0.10000000E+02  0.00000000E+00  0.39989995E+01
 0.15890625E+00  0.13330000E+02  0.10000000E+02  0.00000000E+00  0.39989995E+01
 0.15906250E+00  0.13330000E+02  0.10000000E+02  0.00000000E+00  0.39989995E+01
 0.15921875E+00  0.13330000E+02  0.10000000E+02  0.00000000E+00  0.39989995E+01
 0.15937500E+00  0.13330000E+02  0.10000000E+02  0.00000000E+00  0.39989995E+01
 0.15953125E+00  0.13330000E+02  0.10000000E+02  0.00000000E+00  0.39989995E+01
 0.15968750E+00  0.13330000E+02  0.10000000E+02  0.00000000E+00  0.39989995E+01
 0.15984375E+00  0.13330000E+02  0.10000000E+02  0.00000000E+00  0.39989995E+01
 0.16000000E+00  0.13330000E+02  0.10000000E+02  0.00000000E+00  0.39989995E+01
 0.16015625E+00  0.13330000E+02  0.10000000E+02  0.00000000E+00  0.39989995E+01
 0.16031250E+00  0.13330000E+02  0.10000000E+02  0.00000000E+00  0.39989995E+01
 0.16046875E+00  0.13330000E+02  0.10000000E+02  0.00000000E+00  0.39989995E+01
 0.16062500E+00  0.13330000E+02  0.10000000E+02  0.00000000E+00  0.39989995E+01
 0.16078125E+00  0.13330000E+02  0.10000000E+02  0.00000000E+00  0.39989995E+01
 0.16093750E+00  0.13330000E+02  0.10000000E+02  0.00000000E+00  0.39989995E+01
 0.16109375E+00  0.13330000E+02  0.10000000E+02  0.00000000E+00  0.39989995E+01
 0.16125000E+00  0.13330000E+02  0.10000000E+02  0.00000000E+00  0.39989995E+01
 0.16140625E+00  0.13330000E+02  0.10000000E+02  0.00000000E+00  0.39989995E+01
 0.16156250E+00  0.13330000E+02  0.10000000E+02  0.00000000E+00  0.39989995E+01
 0.16171875E+00  0.13330000E+02  0.10000000E+02  0.00000000E+00  0.39989995E+01
 0.16187500E+00  0.13330000E+02  0.10000000E+02  0.00000000E+00  0.39989995E+01
 0.16203125E+00  0.13330000E+02  0.10000000E+02  0.00000000E+00  0.39989995E+01
 0.16218750E+00  0.13330000E+02  0.10000000E+02  0.00000000E+00  0.39989995E+01
 0.16234375E+00  0.13330000E+02  0.10000000E+02  0.00000000E+00  0.39989995E+01
 0.16250000E+00  0.13330000E+02  0.10000000E+02  0.00000000E+00  0.39989995E+01
 0.16265625E+00  0.13330000E+02  0.10000000E+02  0.00000000E+00  0.39989995E+01
 0.16281250E+00  0.13330000E+02  0.10000000E+02  0.00000000E+00  0.39989995E+01
 0.16296875E+00  0.13330000E+02  0.10000000E+02  0.00000000E+00  0.39989995E+01
 0.16312500E+00  0.13330000E+02  0.10000000E+02  0.00000000E+00  0.39989995E+01
 0.16328125E+00  0.13330000E+02  0.10000000E+02  0.00000000E+00  0.39989995E+01
 0.16343750E+00  0.13330000E+02  0.10000000E+02  0.00000000E+00  0.39989995E+01
 0.16359375E+00  0.13330000E+02  0.10000000E+02  0.00000000E+00  0.39989995E+01
 0.16375000E+00  0.13330000E+02  0.10000000E+02  0.00000000E+00  0.39989995E+01
 0.16390625E+00  0.13330000E+02  0.10000000E+02  0.00000000E+00  0.39989995E+01
 0.16406250E+00  0.13330000E+02  0.10000000E+02  0.00000000E+00  0.39989995E+01
 0.16421875E+00  0.13330000E+02  0.10000000E+02  0.00000000E+00  0.39989995E+01
 0.16437500E+00  0.13330000E+02  0.10000000E+02  0.00000000E+00  0.39989995E+01
 0.16453125E+00  0.13330000E+02  0.10000000E+02  0.00000000E+00  0.39989995E+01
 0.16468750E+00  0.13330000E+02  0.10000000E+02  0.00000000E+00  0.39989995E+01
 0.16484375E+00  0.13330000E+02  0.10000000E+02  0.00000000E+00  0.39989995E+01
 0.16500000E+00  0.13330000E+02  0.10000000E+02  0.00000000E+00  0.39989995E+01
 0.16515625E+00  0.13330000E+02  0.10000000E+02  0.00000000E+00  0.39989995E+01
 0.16531250E+00  0.13330000E+02  0.10000000E+02  0.00000000E+00  0.39989995E+01
 0.16546875E+00  0.13330000E+02  0.10000000E+02  0.00000000E+00  0.39989995E+01
 0.16562500E+00  0.13330000E+02  0.10000000E+02  0.00000000E+00  0.39989995E+01
 0.16578125E+00  0.13330000E+02  0.10000000E+02  0.00000000E+00  0.39989995E+01
 0.16593750E+00  0.13330000E+02  0.10000000E+02  0.00000000E+00  0.39989995E+01
 0.16609375E+00  0.13330000E+02  0.10000000E+02  0.00000000E+00  0.39989995E+01
 0.16625000E+00  0.13330000E+02  0.10000000E+02  0.00000000E+00  0.39989995E+01
 0.16640625E+00  0.13330000E+02  0.10000000E+02  0.00000000E+00  0.39989995E+01
 0.16656250E+00  0.13330000E+02  0.10000000E+02  0.00000000E+00  0.39989995E+01
 0.16671875E+00  0.13330000E+02  0.10000000E+02  0.00000000E+00  0.39989995E+01
 0.16687500E+00  0.13330000E+02  0.10000000E+02  0.00000000E+00  0.39989995E+01
 0.16703125E+00  0.13330000E+02  0.10000000E+02  0.00000000E+00  0.39989995E+01
 0.16718750E+00  0.13330000E+02  0.10000000E+02  0.00000000E+00  0.39989995E+01
 0.16734375E+00  0.13330000E+02  0.10000000E+02  0.00000000E+00  0.39989995E+01
 0.16750000E+00  0.13330000E+02  0.10000000E+02  0.00000000E+00  0.39989995E+01
 0.16765625E+00  0.13330000E+02  0.10000000E+02  0.00000000E+00  0.39989995E+01
 0.16781250E+00  0.13330000E+02  0.10000000E+02  0.00000000E+00  0.39989995E+01
 0.16796875E+00  0.13330000E+02  0.10000000E+02  0.00000000E+00  0.39989995E+01
 0.16812500E+00  0.13330000E+02  0.10000000E+02  0.00000000E+00  0.39989995E+01
 0.16828125E+00  0.13330000E+02  0.10000000E+02  0.00000000E+00  0.39989995E+01
 0.16843750E+00  0.13330000E+02  0.10000000E+02  0.00000000E+00  0.39989995E+01
 0.16859375E+00  0.13330000E+02  0.10000000E+02  0.00000000E+00  0.39989995E+01
 0.16875000E+00  0.13330000E+02  0.10000000E+02  0.00000000E+00  0.39989995E+01
 0.16890625E+00  0.13330000E+02  0.10000000E+02  0.00000000E+00  0.39989995E+01
 0.16906250E+00  0.13330000E+02  0.10000000E+02  0.00000000E+00  0.39989995E+01
 0.16921875E+00  0.13330000E+02  0.10000000E+02  0.00000000E+00  0.39989995E+01
 0.16937500E+00  0.13330000E+02  0.10000000E+02  0.00000000E+00  0.39989995E+01
 0.16953125E+00  0.13330000E+02  0.10000000E+02  0.00000000E+00  0.39989995E+01
 0.16968750E+00  0.13330000E+02  0.10000000E+02  0.00000000E+00  0.39989995E+01
 0.16984375E+00  0.13330000E+02  0.10000000E+02  0.00000000E+00  0.39989995E+01
 0.17000000E+00  0.13330000E+02  0.10000000E+02  0.00000000E+00  0.39989995E+01
 0.17015625E+00  0.13330000E+02  0.10000000E+02  0.00000000E+00  0.39989995E+01
 0.17031250E+00  0.13330000E+02  0.10000000E+02  0.00000000E+00  0.39989995E+01
 0.17046875E+00  0.13330000E+02  0.10000000E+02  0.00000000E+00  0.39989995E+01
 0.17062500E+00  0.13330000E+02  0.10000000E+02  0.00000000E+00  0.39989995E+01
 0.17078125E+00  0.13330000E+02  0.10000000E+02  0.00000000E+00  0.39989995E+01
 0.17093750E+00  0.13330000E+02  0.10000000E+02  0.00000000E+00  0.39989995E+01
 0.17109375E+00  0.13330000E+02  0.10000000E+02  0.00000000E+00  0.39989995E+01
 0.17125000E+00  0.13330000E+02  0.10000000E+02  0.00000000E+00  0.39989995E+01
 0.17140625E+00  0.13330000E+02  0.10000000E+02  0.00000000E+00  0.39989995E+01
 0.17156250E+00  0.13330000E+02  0.10000000E+02  0.00000000E+00  0.39989995E+01
 0.17171875E+00  0.13330000E+02  0.10000000E+02  0.00000000E+00  0.39989995E+01
 0.17187500E+00  0.13330000E+02  0.10000000E+02  0.00000000E+00  0.39989995E+01
 0.17203125E+00  0.13330000E+02  0.10000000E+02  0.00000000E+00  0.39989995E+01
 0.17218750E+00  0.13330000E+02  0.10000000E+02  0.00000000E+00  0.39989995E+01
 0.17234375E+00  0.13330000E+02  0.10000000E+02  0.00000000E+00  0.39989995E+01
 0.17250000E+00  0.13330000E+02  0.10000000E+02  0.00000000E+00  0.39989995E+01
 0.17265625E+00  0.13330000E+02  0.10000000E+02  0.00000000E+00  0.39989995E+01
 0.17281250E+00  0.13330000E+02  0.10000000E+02  0.00000000E+00  0.39989995E+01
 0.17296875E+00  0.13330000E+02  0.10000000E+02  0.00000000E+00  0.39989995E+01
 0.17312500E+00  0.13330000E+02  0.10000000E+02  0.00000000E+00  0.39989995E+01
 0.17328125E+00  0.13330000E+02  0.10000000E+02  0.00000000E+00  0.39989995E+01
 0.17343750E+00  0.13330000E+02  0.10000000E+02  0.00000000E+00  0.39989995E+01
 0.17359375E+00  0.13330000E+02  0.10000000E+02  0.00000000E+00  0.39989995E+01
 0.17375000E+00  0.13330000E+02  0.10000000E+02  0.00000000E+00  0.39989995E+01
 0.17390625E+00  0.13330000E+02  0.10000000E+02  0.00000000E+00  0.39989995E+01
 0.17406250E+00  0.13330000E+02  0.10000000E+02  0.00000000E+00  0.39989995E+01
 0.17421875E+00  0.13330000E+02  0.10000000E+02  0.00000000E+00  0.39989995E+01
 0.17437500E+00  0.13330000E+02  0.10000000E+02  0.00000000E+00  0.39989995E+01
 0.17453125E+00  0.13330000E+02  0.10000000E+02  0.00000000E+00  0.39989995E+01
 0.17468750E+00  0.13330000E+02  0.10000000E+02  0.00000000E+00  0.39989995E+01
 0.17484375E+00  0.13330000E+02  0.10000000E+02  0.00000000E+00  0.39989995E+01
 0.17500000E+00  0.13330000E+02  0.10000000E+02  0.00000000E+00  0.39989995E+01
 0.17515625E+00  0.13330000E+02  0.10000000E+02  0.00000000E+00  0.39989995E+01
 0.17531250E+00  0.13330000E+02  0.10000000E+02  0.00000000E+00  0.39989995E+01
 0.17546875E+00  0.13330000E+02  0.10000000E+02  0.00000000E+00  0.39989995E+01
 0.17562500E+00  0.13330000E+02  0.10000000E+02  0.00000000E+00  0.39989995E+01
 0.17578125E+00  0.13330000E+02  0.10000000E+02  0.00000000E+00  0.39989995E+01
 0.17593750E+00  0.13330000E+02  0.10000000E+02  0.00000000E+00  0.39989995E+01
 0.17609375E+00  0.13330000E+02  0.10000000E+02  0.00000000E+00  0.39989995E+01
 0.17625000E+00  0.13330000E+02  0.10000000E+02  0.00000000E+00  0.39989995E+01
 0.17640625E+00  0.13330000E+02  0.10000000E+02  0.00000000E+00  0.39989995E+01
 0.17656250E+00  0.13330000E+02  0.10000000E+02  0.00000000E+00  0.39989995E+01
 0.17671875E+00  0.13330000E+02  0.10000000E+02  0.00000000E+00  0.39989995E+01
 0.17687500E+00  0.13330000E+02  0.10000000E+02  0.00000000E+00  0.39989995E+01
 0.17703125E+00  0.13330000E+02  0.10000000E+02  0.00000000E+00  0.39989995E+01
 0.17718750E+00  0.13330000E+02  0.10000000E+02  0.00000000E+00  0.39989995E+01
 0.17734375E+00  0.13330000E+02  0.10000000E+02  0.00000000E+00  0.39989995E+01
 0.17750000E+00  0.13330000E+02  0.10000000E+02  0.00000000E+00  0.39989995E+01
 0.17765625E+00  0.13330000E+02  0.10000000E+02  0.00000000E+00  0.39989995E+01
 0.17781250E+00  0.13330000E+02  0.10000000E+02  0.00000000E+00  0.39989995E+01
 0.17796875E+00  0.13330000E+02  0.10000000E+02  0.00000000E+00  0.39989995E+01
 0.17812500E+00  0.13330000E+02  0.10000000E+02  0.00000000E+00  0.39989995E+01
 0.17828125E+00  0.13330000E+02  0.10000000E+02  0.00000000E+00  0.39989995E+01
 0.17843750E+00  0.13330000E+02  0.10000000E+02  0.00000000E+00  0.39989995E+01
 0.17859375E+00  0.13330000E+02  0.10000000E+02  0.00000000E+00  0.39989995E+01
 0.17875000E+00  0.13330000E+02  0.10000000E+02  0.00000000E+00  0.39989995E+01
 0.17890625E+00  0.13330000E+02  0.10000000E+02  0.00000000E+00  0.39989995E+01
 0.17906250E+00  0.13330000E+02  0.10000000E+02  0.00000000E+00  0.39989995E+01
 0.17921875E+00  0.13330000E+02  0.10000000E+02  0.00000000E+00  0.39989995E+01
 0.17937500E+00  0.13330000E+02  0.10000000E+02  0.00000000E+00  0.39989995E+01
 0.17953125E+00  0.13330000E+02  0.10000000E+02  0.00000000E+00  0.39989995E+01
 0.17968750E+00  0.13330000E+02  0.10000000E+02  0.00000000E+00  0.39989995E+01
 0.17984375E+00  0.13330000E+02  0.10000000E+02  0.00000000E+00  0.39989995E+01
 0.18000000E+00  0.13330000E+02  0.10000000E+02  0.00000000E+00  0.39989995E+01
 0.18015625E+00  0.13330000E+02  0.10000000E+02  0.00000000E+00  0.39989995E+01
 0.18031250E+00  0.13330000E+02  0.10000000E+02  0.00000000E+00  0.39989995E+01
 0.18046875E+00  0.13330000E+02  0.10000000E+02  0.00000000E+00  0.39989995E+01
 0.18062500E+00  0.13330000E+02  0.10000000E+02  0.00000000E+00  0.39989995E+01
 0.18078125E+00  0.13330000E+02  0.10000000E+02  0.00000000E+00  0.39989995E+01
 0.18093750E+00  0.13330000E+02  0.10000000E+02  0.00000000E+00  0.39989995E+01
 0.18109375E+00  0.13330000E+02  0.10000000E+02  0.00000000E+00  0.39989995E+01
 0.18125000E+00  0.13330000E+02  0.10000000E+02  0.00000000E+00  0.39989995E+01
 0.18140625E+00  0.13330000E+02  0.10000000E+02  0.00000000E+00  0.39989995E+01
 0.18156250E+00  0.13330000E+02  0.10000000E+02  0.00000000E+00  0.39989995E+01
 0.18171875E+00  0.13330000E+02  0.10000000E+02  0.00000000E+00  0.39989995E+01
 0.18187500E+00  0.13330000E+02  0.10000000E+02  0.00000000E+00  0.39989995E+01
 0.18203125E+00  0.13330000E+02  0.10000000E+02  0.00000000E+00  0.39989995E+01
 0.18218750E+00  0.13330000E+02  0.10000000E+02  0.00000000E+00  0.39989995E+01
 0.18234375E+00  0.13330000E+02  0.10000000E+02  0.00000000E+00  0.39989995E+01
 0.18250000E+00  0.13330000E+02  0.10000000E+02  0.00000000E+00  0.39989995E+01
 0.18265625E+00  0.13330000E+02  0.10000000E+02  0.00000000E+00  0.39989995E+01
 0.18281250E+00  0.13330000E+02  0.10000000E+02  0.00000000E+00  0.39989995E+01
 0.18296875E+00  0.13330000E+02  0.10000000E+02  0.00000000E+00  0.39989995E+01
 0.18312500E+00  0.13330000E+02  0.10000000E+02  0.00000000E+00  0.39989995E+01
 0.18328125E+00  0.13330000E+02  0.10000000E+02  0.00000000E+00  0.39989995E+01
 0.18343750E+00  0.13330000E+02  0.10000000E+02  0.00000000E+00  0.39989995E+01
 0.18359375E+00  0.13330000E+02  0.10000000E+02  0.00000000E+00  0.39989995E+01
 0.18375000E+00  0.13330000E+02  0.10000000E+02  0.00000000E+00  0.39989995E+01
 0.18390625E+00  0.13330000E+02  0.10000000E+02  0.00000000E+00  0.39989995E+01
 0.18406250E+00  0.13330000E+02  0.10000000E+02  0.00000000E+00  0.39989995E+01
 0.18421875E+00  0.13330000E+02  0.10000000E+02  0.00000000E+00  0.39989995E+01
 0.18437500E+00  0.13330000E+02  0.10000000E+02  0.00000000E+00  0.39989995E+01
 0.18453125E+00  0.13330000E+02  0.10000000E+02  0.00000000E+00  0.39989995E+01
 0.18468750E+00  0.13330000E+02  0.10000000E+02  0.00000000E+00  0.39989995E+01
 0.18484375E+00  0.13330000E+02  0.10000000E+02  0.00000000E+00  0.39989995E+01
 0.18500000E+00  0.13330000E+02  0.10000000E+02  0.00000000E+00  0.39989995E+01
 0.18515625E+00  0.13330000E+02  0.10000000E+02  0.00000000E+00  0.39989995E+01
 0.18531250E+00  0.13330000E+02  0.10000000E+02  0.00000000E+00  0.39989995E+01
 0.18546875E+00  0.13330000E+02  0.10000000E+02  0.00000000E+00  0.39989995E+01
 0.18562500E+00  0.13330000E+02  0.10000000E+02  0.00000000E+00  0.39989995E+01
 0.18578125E+00  0.13330000E+02  0.10000000E+02  0.00000000E+00  0.39989995E+01
 0.18593750E+00  0.13330000E+02  0.10000000E+02  0.00000000E+00  0.39989995E+01
 0.18609375E+00  0.13330000E+02  0.10000000E+02  0.00000000E+00  0.39989995E+01
 0.18625000E+00  0.13330000E+02  0.10000000E+02  0.00000000E+00  0.39989995E+01
 0.18640625E+00  0.13330000E+02  0.10000000E+02  0.00000000E+00  0.39989995E+01
 0.18656250E+00  0.13330000E+02  0.10000000E+02  0.00000000E+00  0.39989995E+01
 0.18671875E+00  0.13330000E+02  0.10000000E+02  0.00000000E+00  0.39989995E+01
 0.18687500E+00  0.13330000E+02  0.10000000E+02  0.00000000E+00  0.39989995E+01
 0.18703125E+00  0.13330000E+02  0.10000000E+02  0.00000000E+00  0.39989995E+01
 0.18718750E+00  0.13330000E+02  0.10000000E+02  0.00000000E+00  0.39989995E+01
 0.18734375E+00  0.13330000E+02  0.10000000E+02  0.00000000E+00  0.39989995E+01
 0.18750000E+00  0.13330000E+02  0.10000000E+02  0.00000000E+00  0.39989995E+01
 0.18765625E+00  0.13330000E+02  0.10000000E+02  0.00000000E+00  0.39989995E+01
 0.18781250E+00  0.13330000E+02  0.10000000E+02  0.00000000E+00  0.39989995E+01
 0.18796875E+00  0.13330000E+02  0.10000000E+02  0.00000000E+00  0.39989995E+01
 0.18812500E+00  0.13330000E+02  0.10000000E+02  0.00000000E+00  0.39989995E+01
 0.18828125E+00  0.13330000E+02  0.10000000E+02  0.00000000E+00  0.39989995E+01
 0.18843750E+00  0.13330000E+02  0.10000000E+02  0.00000000E+00  0.39989995E+01
 0.18859375E+00  0.13330000E+02  0.10000000E+02  0.00000000E+00  0.39989995E+01
 0.18875000E+00  0.13330000E+02  0.10000000E+02  0.00000000E+00  0.39989995E+01
 0.18890625E+00  0.13330000E+02  0.10000000E+02  0.00000000E+00  0.39989995E+01
 0.18906250E+00  0.13330000E+02  0.10000000E+02  0.00000000E+00  0.39989995E+01
 0.18921875E+00  0.13330000E+02  0.10000000E+02  0.00000000E+00  0.39989995E+01
 0.18937500E+00  0.13330000E+02  0.10000000E+02  0.00000000E+00  0.39989995E+01
 0.18953125E+00  0.13330000E+02  0.10000000E+02  0.00000000E+00  0.39989995E+01
 0.18968750E+00  0.13330000E+02  0.10000000E+02  0.00000000E+00  0.39989995E+01
 0.18984375E+00  0.13330000E+02  0.10000000E+02  0.00000000E+00  0.39989995E+01
 0.19000000E+00  0.13330000E+02  0.10000000E+02  0.00000000E+00  0.39989995E+01
 0.19015625E+00  0.13330000E+02  0.10000000E+02  0.00000000E+00  0.39989995E+01
 0.19031250E+00  0.13330000E+02  0.10000000E+02  0.00000000E+00  0.39989995E+01
 0.19046875E+00  0.13330000E+02  0.10000000E+02  0.00000000E+00  0.39989995E+01
 0.19062500E+00  0.13330000E+02  0.10000000E+02  0.00000000E+00  0.39989995E+01
 0.19078125E+00  0.13330000E+02  0.10000000E+02  0.00000000E+00  0.39989995E+01
 0.19093750E+00  0.13330000E+02  0.10000000E+02  0.00000000E+00  0.39989995E+01
 0.19109375E+00  0.13330000E+02  0.10000000E+02  0.00000000E+00  0.39989995E+01
 0.19125000E+00  0.13330000E+02  0.10000000E+02  0.00000000E+00  0.39989995E+01
 0.19140625E+00  0.13330000E+02  0.10000000E+02  0.00000000E+00  0.39989995E+01
 0.19156250E+00  0.13330000E+02  0.10000000E+02  0.00000000E+00  0.39989995E+01
 0.19171875E+00  0.13330000E+02  0.10000000E+02  0.00000000E+00  0.39989995E+01
 0.19187500E+00  0.13330000E+02  0.10000000E+02  0.00000000E+00  0.39989995E+01
 0.19203125E+00  0.13330000E+02  0.10000000E+02  0.00000000E+00  0.39989995E+01
 0.19218750E+00  0.13330000E+02  0.10000000E+02  0.00000000E+00  0.39989995E+01
 0.19234375E+00  0.13330000E+02  0.10000000E+02  0.00000000E+00  0.39989995E+01
 0.19250000E+00  0.13330000E+02  0.10000000E+02  0.00000000E+00  0.39989995E+01
 0.19265625E+00  0.13330000E+02  0.10000000E+02  0.00000000E+00  0.39989995E+01
 0.19281250E+00  0.13330000E+02  0.10000000E+02  0.00000000E+00  0.39989995E+01
 0.19296875E+00  0.13330000E+02  0.10000000E+02  0.00000000E+00  0.39989995E+01
 0.19312500E+00  0.13330000E+02  0.10000000E+02  0.00000000E+00  0.39989995E+01
 0.19328125E+00  0.13330000E+02  0.10000000E+02  0.00000000E+00  0.39989995E+01
 0.19343750E+00  0.13330000E+02  0.10000000E+02  0.00000000E+00  0.39989995E+01
 0.19359375E+00  0.13330000E+02  0.10000000E+02  0.00000000E+00  0.39989995E+01
 0.19375000E+00  0.13330000E+02  0.10000000E+02  0.00000000E+00  0.39989995E+01
 0.19390625E+00  0.13330000E+02  0.10000000E+02  0.00000000E+00  0.39989995E+01
 0.19406250E+00  0.13330000E+02  0.10000000E+02  0.00000000E+00  0.39989995E+01
 0.19421875E+00  0.13330000E+02  0.10000000E+02  0.00000000E+00  0.39989995E+01
 0.19437500E+00  0.13330000E+02  0.10000000E+02  0.00000000E+00  0.39989995E+01
 0.19453125E+00  0.13330000E+02  0.10000000E+02  0.00000000E+00  0.39989995E+01
 0.19468750E+00  0.13330000E+02  0.10000000E+02  0.00000000E+00  0.39989995E+01
 0.19484375E+00  0.13330000E+02  0.10000000E+02  0.00000000E+00  0.39989995E+01
 0.19500000E+00  0.13330000E+02  0.10000000E+02  0.00000000E+00  0.39989995E+01
 0.19515625E+00  0.13330000E+02  0.10000000E+02  0.00000000E+00  0.39989995E+01
 0.19531250E+00  0.13330000E+02  0.10000000E+02  0.00000000E+00  0.39989995E+01
 0.19546875E+00  0.13330000E+02  0.10000000E+02  0.00000000E+00  0.39989995E+01
 0.19562500E+00  0.13330000E+02  0.10000000E+02  0.00000000E+00  0.39989995E+01
 0.19578125E+00  0.13330000E+02  0.10000000E+02  0.00000000E+00  0.39989995E+01
 0.19593750E+00  0.13330000E+02  0.10000000E+02  0.00000000E+00  0.39989995E+01
 0.19609375E+00  0.13330000E+02  0.10000000E+02  0.00000000E+00  0.39989995E+01
 0.19625000E+00  0.13330000E+02  0.10000000E+02  0.00000000E+00  0.39989995E+01
 0.19640625E+00  0.13330000E+02  0.10000000E+02  0.00000000E+00  0.39989995E+01
 0.19656250E+00  0.13330000E+02  0.10000000E+02  0.00000000E+00  0.39989995E+01
 0.19671875E+00  0.13330000E+02  0.10000000E+02  0.00000000E+00  0.39989995E+01
 0.19687500E+00  0.13330000E+02  0.10000000E+02  0.00000000E+00  0.39989995E+01
 0.19703125E+00  0.13330000E+02  0.10000000E+02  0.00000000E+00  0.39989995E+01
 0.19718750E+00  0.13330000E+02  0.10000000E+02  0.00000000E+00  0.39989995E+01
 0.19734375E+00  0.13330000E+02  0.10000000E+02  0.00000000E+00  0.39989995E+01
 0.19750000E+00  0.13330000E+02  0.10000000E+02  0.00000000E+00  0.39989995E+01
 0.19765625E+00  0.13330000E+02  0.10000000E+02  0.00000000E+00  0.39989995E+01
 0.19781250E+00  0.13330000E+02  0.10000000E+02  0.00000000E+00  0.39989995E+01
 0.19796875E+00  0.13330000E+02  0.10000000E+02  0.00000000E+00  0.39989995E+01
 0.19812500E+00  0.13330000E+02  0.10000000E+02  0.00000000E+00  0.39989995E+01
 0.19828125E+00  0.13330000E+02  0.10000000E+02  0.00000000E+00  0.39989995E+01
 0.19843750E+00  0.13330000E+02  0.10000000E+02  0.00000000E+00  0.39989995E+01
 0.19859375E+00  0.13330000E+02  0.10000000E+02  0.00000000E+00  0.39989995E+01
 0.19875000E+00  0.13330000E+02  0.10000000E+02  0.00000000E+00  0.39989995E+01
 0.19890625E+00  0.13330000E+02  0.10000000E+02  0.00000000E+00  0.39989995E+01
 0.19906250E+00  0.13330000E+02  0.10000000E+02  0.00000000E+00  0.39989995E+01
 0.19921875E+00  0.13330000E+02  0.10000000E+02  0.00000000E+00  0.39989995E+01
 0.19937500E+00  0.13330000E+02  0.10000000E+02  0.00000000E+00  0.39989995E+01
 0.19953125E+00  0.13330000E+02  0.10000000E+02  0.00000000E+00  0.39989995E+01
 0.19968750E+00  0.13330000E+02  0.10000000E+02  0.00000000E+00  0.39989995E+01
 0.19984375E+00  0.13330000E+02  0.10000000E+02  0.00000000E+00  0.39989995E+01
 0.20000000E+00  0.13330000E+02  0.10000000E+02  0.00000000E+00  0.39989995E+01
 0.20015625E+00  0.13330000E+02  0.10000000E+02  0.00000000E+00  0.39989995E+01
 0.20031250E+00  0.13330000E+02  0.10000000E+02  0.00000000E+00  0.39989995E+01
 0.20046875E+00  0.13330000E+02  0.10000000E+02  0.00000000E+00  0.39989995E+01
 0.20062500E+00  0.13330000E+02  0.10000000E+02  0.00000000E+00  0.39989995E+01
 0.20078125E+00  0.13330000E+02  0.10000000E+02  0.00000000E+00  0.39989995E+01
 0.20093750E+00  0.13330000E+02  0.10000000E+02  0.00000000E+00  0.39989995E+01
 0.20109375E+00  0.13330000E+02  0.10000000E+02  0.00000000E+00  0.39989995E+01
 0.20125000E+00  0.13330000E+02  0.10000000E+02  0.00000000E+00  0.39989995E+01
 0.20140625E+00  0.13330000E+02  0.10000000E+02  0.00000000E+00  0.39989995E+01
 0.20156250E+00  0.13330000E+02  0.10000000E+02  0.00000000E+00  0.39989995E+01
 0.20171875E+00  0.13330000E+02  0.10000000E+02  0.00000000E+00  0.39989995E+01
 0.20187500E+00  0.13330000E+02  0.10000000E+02  0.00000000E+00  0.39989995E+01
 0.20203125E+00  0.13330000E+02  0.10000000E+02  0.00000000E+00  0.39989995E+01
 0.20218750E+00  0.13330000E+02  0.10000000E+02  0.00000000E+00  0.39989995E+01
 0.20234375E+00  0.13330000E+02  0.10000000E+02  0.00000000E+00  0.39989995E+01
 0.20250000E+00  0.13330000E+02  0.10000000E+02  0.00000000E+00  0.39989995E+01
 0.20265625E+00  0.13330000E+02  0.10000000E+02  0.00000000E+00  0.39989995E+01
 0.20281250E+00  0.13330000E+02  0.10000000E+02  0.00000000E+00  0.39989995E+01
 0.20296875E+00  0.13330000E+02  0.10000000E+02  0.00000000E+00  0.39989995E+01
 0.20312500E+00  0.13330000E+02  0.10000000E+02  0.00000000E+00  0.39989995E+01
 0.20328125E+00  0.13330000E+02  0.10000000E+02  0.00000000E+00  0.39989995E+01
 0.20343750E+00  0.13330000E+02  0.10000000E+02  0.00000000E+00  0.39989995E+01
 0.20359375E+00  0.13330000E+02  0.10000000E+02  0.00000000E+00  0.39989995E+01
 0.20375000E+00  0.13330000E+02  0.10000000E+02  0.00000000E+00  0.39989995E+01
 0.20390625E+00  0.13330000E+02  0.10000000E+02  0.00000000E+00  0.39989995E+01
 0.20406250E+00  0.13330000E+02  0.10000000E+02  0.00000000E+00  0.39989995E+01
 0.20421875E+00  0.13330000E+02  0.10000000E+02  0.00000000E+00  0.39989995E+01
 0.20437500E+00  0.13330000E+02  0.10000000E+02  0.00000000E+00  0.39989995E+01
 0.20453125E+00  0.13330000E+02  0.10000000E+02  0.00000000E+00  0.39989995E+01
 0.20468750E+00  0.13330000E+02  0.10000000E+02  0.00000000E+00  0.39989995E+01
 0.20484375E+00  0.13330000E+02  0.10000000E+02  0.00000000E+00  0.39989995E+01
 0.20500000E+00  0.13330000E+02  0.10000000E+02  0.00000000E+00  0.39989995E+01
 0.20515625E+00  0.13330000E+02  0.10000000E+02  0.00000000E+00  0.39989995E+01
 0.20531250E+00  0.13330000E+02  0.10000000E+02  0.00000000E+00  0.39989995E+01
 0.20546875E+00  0.13330000E+02  0.10000000E+02  0.00000000E+00  0.39989995E+01
 0.20562500E+00  0.13330000E+02  0.10000000E+02  0.00000000E+00  0.39989995E+01
 0.20578125E+00  0.13330000E+02  0.10000000E+02  0.00000000E+00  0.39989995E+01
 0.20593750E+00  0.13330000E+02  0.10000000E+02  0.00000000E+00  0.39989995E+01
 0.20609375E+00  0.13330000E+02  0.10000000E+02  0.00000000E+00  0.39989995E+01
 0.20625000E+00  0.13330000E+02  0.10000000E+02  0.00000000E+00  0.39989995E+01
 0.20640625E+00  0.13330000E+02  0.10000000E+02  0.00000000E+00  0.39989995E+01
 0.20656250E+00  0.13330000E+02  0.10000000E+02  0.00000000E+00  0.39989995E+01
 0.20671875E+00  0.13330000E+02  0.10000000E+02  0.00000000E+00  0.39989995E+01
 0.20687500E+00  0.13330000E+02  0.10000000E+02  0.00000000E+00  0.39989995E+01
 0.20703125E+00  0.13330000E+02  0.10000000E+02  0.00000000E+00  0.39989995E+01
 0.20718750E+00  0.13330000E+02  0.10000000E+02  0.00000000E+00  0.39989995E+01
 0.20734375E+00  0.13330000E+02  0.10000000E+02  0.00000000E+00  0.39989995E+01
 0.20750000E+00  0.13330000E+02  0.10000000E+02  0.00000000E+00  0.39989995E+01
 0.20765625E+00  0.13330000E+02  0.10000000E+02  0.00000000E+00  0.39989995E+01
 0.20781250E+00  0.13330000E+02  0.10000000E+02  0.00000000E+00  0.39989995E+01
 0.20796875E+00  0.13330000E+02  0.10000000E+02  0.00000000E+00  0.39989995E+01
 0.20812500E+00  0.13330000E+02  0.10000000E+02  0.00000000E+00  0.39989995E+01
 0.20828125E+00  0.13330000E+02  0.10000000E+02  0.00000000E+00  0.39989995E+01
 0.20843750E+00  0.13330000E+02  0.10000000E+02  0.00000000E+00  0.39989995E+01
 0.20859375E+00  0.13330000E+02  0.10000000E+02  0.00000000E+00  0.39989995E+01
 0.20875000E+00  0.13330000E+02  0.10000000E+02  0.00000000E+00  0.39989995E+01
 0.20890625E+00  0.13330000E+02  0.10000000E+02  0.00000000E+00  0.39989995E+01
 0.20906250E+00  0.13330000E+02  0.10000000E+02  0.00000000E+00  0.39989995E+01
 0.20921875E+00  0.13330000E+02  0.10000000E+02  0.00000000E+00  0.39989995E+01
 0.20937500E+00  0.13330000E+02  0.10000000E+02  0.00000000E+00  0.39989995E+01
 0.20953125E+00  0.13330000E+02  0.10000000E+02  0.00000000E+00  0.39989995E+01
 0.20968750E+00  0.13330000E+02  0.10000000E+02  0.00000000E+00  0.39989995E+01
 0.20984375E+00  0.13330000E+02  0.10000000E+02  0.00000000E+00  0.39989995E+01
 0.21000000E+00  0.13330000E+02  0.10000000E+02  0.00000000E+00  0.39989995E+01
 0.21015625E+00  0.13330000E+02  0.10000000E+02  0.00000000E+00  0.39989995E+01
 0.21031250E+00  0.13330000E+02  0.10000000E+02  0.00000000E+00  0.39989995E+01
 0.21046875E+00  0.13330000E+02  0.10000000E+02  0.00000000E+00  0.39989995E+01
 0.21062500E+00  0.13330000E+02  0.10000000E+02  0.00000000E+00  0.39989995E+01
 0.21078125E+00  0.13330000E+02  0.10000000E+02  0.00000000E+00  0.39989995E+01
 0.21093750E+00  0.13330000E+02  0.10000000E+02  0.00000000E+00  0.39989995E+01
 0.21109375E+00  0.13330000E+02  0.10000000E+02  0.00000000E+00  0.39989995E+01
 0.21125000E+00  0.13330000E+02  0.10000000E+02  0.00000000E+00  0.39989995E+01
 0.21140625E+00  0.13330000E+02  0.10000000E+02  0.00000000E+00  0.39989995E+01
 0.21156250E+00  0.13330000E+02  0.10000000E+02  0.00000000E+00  0.39989995E+01
 0.21171875E+00  0.13330000E+02  0.10000000E+02  0.00000000E+00  0.39989995E+01
 0.21187500E+00  0.13330000E+02  0.10000000E+02  0.00000000E+00  0.39989995E+01
 0.21203125E+00  0.13330000E+02  0.10000000E+02  0.00000000E+00  0.39989995E+01
 0.21218750E+00  0.13330000E+02  0.10000000E+02  0.00000000E+00  0.39989995E+01
 0.21234375E+00  0.13330000E+02  0.10000000E+02  0.00000000E+00  0.39989995E+01
 0.21250000E+00  0.13330000E+02  0.10000000E+02  0.00000000E+00  0.39989995E+01
 0.21265625E+00  0.13330000E+02  0.10000000E+02  0.00000000E+00  0.39989995E+01
 0.21281250E+00  0.13330000E+02  0.10000000E+02  0.00000000E+00  0.39989995E+01
 0.21296875E+00  0.13330000E+02  0.10000000E+02  0.00000000E+00  0.39989995E+01
 0.21312500E+00  0.13330000E+02  0.10000000E+02  0.00000000E+00  0.39989995E+01
 0.21328125E+00  0.13330000E+02  0.10000000E+02  0.00000000E+00  0.39989995E+01
 0.21343750E+00  0.13330000E+02  0.10000000E+02  0.00000000E+00  0.39989995E+01
 0.21359375E+00  0.13330000E+02  0.10000000E+02  0.00000000E+00  0.39989995E+01
 0.21375000E+00  0.13330000E+02  0.10000000E+02  0.00000000E+00  0.39989995E+01
 0.21390625E+00  0.13330000E+02  0.10000000E+02  0.00000000E+00  0.39989995E+01
 0.21406250E+00  0.13330000E+02  0.10000000E+02  0.00000000E+00  0.39989995E+01
 0.21421875E+00  0.13330000E+02  0.10000000E+02  0.00000000E+00  0.39989995E+01
 0.21437500E+00  0.13330000E+02  0.10000000E+02  0.00000000E+00  0.39989995E+01
 0.21453125E+00  0.13330000E+02  0.10000000E+02  0.00000000E+00  0.39989995E+01
 0.21468750E+00  0.13330000E+02  0.10000000E+02  0.00000000E+00  0.39989995E+01
 0.21484375E+00  0.13330000E+02  0.10000000E+02  0.00000000E+00  0.39989995E+01
 0.21500000E+00  0.13330000E+02  0.10000000E+02  0.00000000E+00  0.39989995E+01
 0.21515625E+00  0.13330000E+02  0.10000000E+02  0.00000000E+00  0.39989995E+01
 0.21531250E+00  0.13330000E+02  0.10000000E+02  0.00000000E+00  0.39989995E+01
 0.21546875E+00  0.13330000E+02  0.10000000E+02  0.00000000E+00  0.39989995E+01
 0.21562500E+00  0.13330000E+02  0.10000000E+02  0.00000000E+00  0.39989995E+01
 0.21578125E+00  0.13330000E+02  0.10000000E+02  0.00000000E+00  0.39989995E+01
 0.21593750E+00  0.13330000E+02  0.10000000E+02  0.00000000E+00  0.39989995E+01
 0.21609375E+00  0.13330000E+02  0.10000000E+02  0.00000000E+00  0.39989995E+01
 0.21625000E+00  0.13330000E+02  0.10000000E+02  0.00000000E+00  0.39989995E+01
 0.21640625E+00  0.13330000E+02  0.10000000E+02  0.00000000E+00  0.39989995E+01
 0.21656250E+00  0.13330000E+02  0.10000000E+02  0.00000000E+00  0.39989995E+01
 0.21671875E+00  0.13330000E+02  0.10000000E+02  0.00000000E+00  0.39989995E+01
 0.21687500E+00  0.13330000E+02  0.10000000E+02  0.00000000E+00  0.39989995E+01
 0.21703125E+00  0.13330000E+02  0.10000000E+02  0.00000000E+00  0.39989995E+01
 0.21718750E+00  0.13330000E+02  0.10000000E+02  0.00000000E+00  0.39989995E+01
 0.21734375E+00  0.13330000E+02  0.10000000E+02  0.00000000E+00  0.39989995E+01
 0.21750000E+00  0.13330000E+02  0.10000000E+02  0.00000000E+00  0.39989995E+01
 0.21765625E+00  0.13330000E+02  0.10000000E+02  0.00000000E+00  0.39989995E+01
 0.21781250E+00  0.13330000E+02  0.10000000E+02  0.00000000E+00  0.39989995E+01
 0.21796875E+00  0.13330000E+02  0.10000000E+02  0.00000000E+00  0.39989995E+01
 0.21812500E+00  0.13330000E+02  0.10000000E+02  0.00000000E+00  0.39989995E+01
 0.21828125E+00  0.13330000E+02  0.10000000E+02  0.00000000E+00  0.39989995E+01
 0.21843750E+00  0.13330000E+02  0.10000000E+02  0.00000000E+00  0.39989995E+01
 0.21859375E+00  0.13330000E+02  0.10000000E+02  0.00000000E+00  0.39989995E+01
 0.21875000E+00  0.13330000E+02  0.10000000E+02  0.00000000E+00  0.39989995E+01
 0.21890625E+00  0.13330000E+02  0.10000000E+02  0.00000000E+00  0.39989995E+01
 0.21906250E+00  0.13330000E+02  0.10000000E+02  0.00000000E+00  0.39989995E+01
 0.21921875E+00  0.13330000E+02  0.10000000E+02  0.00000000E+00  0.39989995E+01
 0.21937500E+00  0.13330000E+02  0.10000000E+02  0.00000000E+00  0.39989995E+01
 0.21953125E+00  0.13330000E+02  0.10000000E+02  0.00000000E+00  0.39989995E+01
 0.21968750E+00  0.13330000E+02  0.10000000E+02  0.00000000E+00  0.39989995E+01
 0.21984375E+00  0.13330000E+02  0.10000000E+02  0.00000000E+00  0.39989995E+01
 0.22000000E+00  0.13330000E+02  0.10000000E+02  0.00000000E+00  0.39989995E+01
 0.22015625E+00  0.13330000E+02  0.10000000E+02  0.00000000E+00  0.39989995E+01
 0.22031250E+00  0.13330000E+02  0.10000000E+02  0.00000000E+00  0.39989995E+01
 0.22046875E+00  0.13330000E+02  0.10000000E+02  0.00000000E+00  0.39989995E+01
 0.22062500E+00  0.13330000E+02  0.10000000E+02  0.00000000E+00  0.39989995E+01
 0.22078125E+00  0.13330000E+02  0.10000000E+02  0.00000000E+00  0.39989995E+01
 0.22093750E+00  0.13330000E+02  0.10000000E+02  0.00000000E+00  0.39989995E+01
 0.22109375E+00  0.13330000E+02  0.10000000E+02  0.00000000E+00  0.39989995E+01
 0.22125000E+00  0.13330000E+02  0.10000000E+02  0.00000000E+00  0.39989995E+01
 0.22140625E+00  0.13330000E+02  0.10000000E+02  0.00000000E+00  0.39989995E+01
 0.22156250E+00  0.13330000E+02  0.10000000E+02  0.00000000E+00  0.39989995E+01
 0.22171875E+00  0.13330000E+02  0.10000000E+02  0.00000000E+00  0.39989995E+01
 0.22187500E+00  0.13330000E+02  0.10000000E+02  0.00000000E+00  0.39989995E+01
 0.22203125E+00  0.13330000E+02  0.10000000E+02  0.00000000E+00  0.39989995E+01
 0.22218750E+00  0.13330000E+02  0.10000000E+02  0.00000000E+00  0.39989995E+01
 0.22234375E+00  0.13330000E+02  0.10000000E+02  0.00000000E+00  0.39989995E+01
 0.22250000E+00  0.13330000E+02  0.10000000E+02  0.00000000E+00  0.39989995E+01
 0.22265625E+00  0.13330000E+02  0.10000000E+02  0.00000000E+00  0.39989995E+01
 0.22281250E+00  0.13330000E+02  0.10000000E+02  0.00000000E+00  0.39989995E+01
 0.22296875E+00  0.13330000E+02  0.10000000E+02  0.00000000E+00  0.39989995E+01
 0.22312500E+00  0.13330000E+02  0.10000000E+02  0.00000000E+00  0.39989995E+01
 0.22328125E+00  0.13330000E+02  0.10000000E+02  0.00000000E+00  0.39989995E+01
 0.22343750E+00  0.13330000E+02  0.10000000E+02  0.00000000E+00  0.39989995E+01
 0.22359375E+00  0.13330000E+02  0.10000000E+02  0.00000000E+00  0.39989995E+01
 0.22375000E+00  0.13330000E+02  0.10000000E+02  0.00000000E+00  0.39989995E+01
 0.22390625E+00  0.13330000E+02  0.10000000E+02  0.00000000E+00  0.39989995E+01
 0.22406250E+00  0.13330000E+02  0.10000000E+02  0.00000000E+00  0.39989995E+01
 0.22421875E+00  0.13330000E+02  0.10000000E+02  0.00000000E+00  0.39989995E+01
 0.22437500E+00  0.13330000E+02  0.10000000E+02  0.00000000E+00  0.39989995E+01
 0.22453125E+00  0.13330000E+02  0.10000000E+02  0.00000000E+00  0.39989995E+01
 0.22468750E+00  0.13330000E+02  0.10000000E+02  0.00000000E+00  0.39989995E+01
 0.22484375E+00  0.13330000E+02  0.10000000E+02  0.00000000E+00  0.39989995E+01
 0.22500000E+00  0.13330000E+02  0.10000000E+02  0.00000000E+00  0.39989995E+01
 0.22515625E+00  0.13330000E+02  0.10000000E+02  0.00000000E+00  0.39989995E+01
 0.22531250E+00  0.13330000E+02  0.10000000E+02  0.00000000E+00  0.39989995E+01
 0.22546875E+00  0.13330000E+02  0.10000000E+02  0.00000000E+00  0.39989995E+01
 0.22562500E+00  0.13330000E+02  0.10000000E+02  0.00000000E+00  0.39989995E+01
 0.22578125E+00  0.13330000E+02  0.10000000E+02  0.00000000E+00  0.39989995E+01
 0.22593750E+00  0.13330000E+02  0.10000000E+02  0.00000000E+00  0.39989995E+01
 0.22609375E+00  0.13330000E+02  0.10000000E+02  0.00000000E+00  0.39989995E+01
 0.22625000E+00  0.13330000E+02  0.10000000E+02  0.00000000E+00  0.39989995E+01
 0.22640625E+00  0.13330000E+02  0.10000000E+02  0.00000000E+00  0.39989995E+01
 0.22656250E+00  0.13330000E+02  0.10000000E+02  0.00000000E+00  0.39989995E+01
 0.22671875E+00  0.13330000E+02  0.10000000E+02  0.00000000E+00  0.39989995E+01
 0.22687500E+00  0.13330000E+02  0.10000000E+02  0.00000000E+00  0.39989995E+01
 0.22703125E+00  0.13330000E+02  0.10000000E+02  0.00000000E+00  0.39989995E+01
 0.22718750E+00  0.13330000E+02  0.10000000E+02  0.00000000E+00  0.39989995E+01
 0.22734375E+00  0.13330000E+02  0.10000000E+02  0.00000000E+00  0.39989995E+01
 0.22750000E+00  0.13330000E+02  0.10000000E+02  0.00000000E+00  0.39989995E+01
 0.22765625E+00  0.13330000E+02  0.10000000E+02  0.00000000E+00  0.39989995E+01
 0.22781250E+00  0.13330000E+02  0.10000000E+02  0.00000000E+00  0.39989995E+01
 0.22796875E+00  0.13330000E+02  0.10000000E+02  0.00000000E+00  0.39989995E+01
 0.22812500E+00  0.13330000E+02  0.10000000E+02  0.00000000E+00  0.39989995E+01
 0.22828125E+00  0.13330000E+02  0.10000000E+02  0.00000000E+00  0.39989995E+01
 0.22843750E+00  0.13330000E+02  0.10000000E+02  0.00000000E+00  0.39989995E+01
 0.22859375E+00  0.13330000E+02  0.10000000E+02  0.00000000E+00  0.39989995E+01
 0.22875000E+00  0.13330000E+02  0.10000000E+02  0.00000000E+00  0.39989995E+01
 0.22890625E+00  0.13330000E+02  0.10000000E+02  0.00000000E+00  0.39989995E+01
 0.22906250E+00  0.13330000E+02  0.10000000E+02  0.00000000E+00  0.39989995E+01
 0.22921875E+00  0.13330000E+02  0.10000000E+02  0.00000000E+00  0.39989995E+01
 0.22937500E+00  0.13330000E+02  0.10000000E+02  0.00000000E+00  0.39989995E+01
 0.22953125E+00  0.13330000E+02  0.10000000E+02  0.00000000E+00  0.39989995E+01
 0.22968750E+00  0.13330000E+02  0.10000000E+02  0.00000000E+00  0.39989995E+01
 0.22984375E+00  0.13330000E+02  0.10000000E+02  0.00000000E+00  0.39989995E+01
 0.23000000E+00  0.13330000E+02  0.10000000E+02  0.00000000E+00  0.39989995E+01
 0.23015625E+00  0.13330000E+02  0.10000000E+02  0.00000000E+00  0.39989995E+01
 0.23031250E+00  0.13330000E+02  0.10000000E+02  0.00000000E+00  0.39989995E+01
 0.23046875E+00  0.13330000E+02  0.10000000E+02  0.00000000E+00  0.39989995E+01
 0.23062500E+00  0.13330000E+02  0.10000000E+02  0.00000000E+00  0.39989995E+01
 0.23078125E+00  0.13330000E+02  0.10000000E+02  0.00000000E+00  0.39989995E+01
 0.23093750E+00  0.13330000E+02  0.10000000E+02  0.00000000E+00  0.39989995E+01
 0.23109375E+00  0.13330000E+02  0.10000000E+02  0.00000000E+00  0.39989995E+01
 0.23125000E+00  0.13330000E+02  0.10000000E+02  0.00000000E+00  0.39989995E+01
 0.23140625E+00  0.13330000E+02  0.10000000E+02  0.00000000E+00  0.39989995E+01
 0.23156250E+00  0.13330000E+02  0.10000000E+02  0.00000000E+00  0.39989995E+01
 0.23171875E+00  0.13330000E+02  0.10000000E+02  0.00000000E+00  0.39989995E+01
 0.23187500E+00  0.13330000E+02  0.10000000E+02  0.00000000E+00  0.39989995E+01
 0.23203125E+00  0.13330000E+02  0.10000000E+02  0.00000000E+00  0.39989995E+01
 0.23218750E+00  0.13330000E+02  0.10000000E+02  0.00000000E+00  0.39989995E+01
 0.23234375E+00  0.13330000E+02  0.10000000E+02  0.00000000E+00  0.39989995E+01
 0.23250000E+00  0.13330000E+02  0.10000000E+02  0.00000000E+00  0.39989995E+01
 0.23265625E+00  0.13330000E+02  0.10000000E+02  0.00000000E+00  0.39989995E+01
 0.23281250E+00  0.13330000E+02  0.10000000E+02  0.00000000E+00  0.39989995E+01
 0.23296875E+00  0.13330000E+02  0.10000000E+02  0.00000000E+00  0.39989995E+01
 0.23312500E+00  0.13330000E+02  0.10000000E+02  0.00000000E+00  0.39989995E+01
 0.23328125E+00  0.13330000E+02  0.10000000E+02  0.00000000E+00  0.39989995E+01
 0.23343750E+00  0.13330000E+02  0.10000000E+02  0.00000000E+00  0.39989995E+01
 0.23359375E+00  0.13330000E+02  0.10000000E+02  0.00000000E+00  0.39989995E+01
 0.23375000E+00  0.13330000E+02  0.10000000E+02  0.00000000E+00  0.39989995E+01
 0.23390625E+00  0.13330000E+02  0.10000000E+02  0.00000000E+00  0.39989995E+01
 0.23406250E+00  0.13330000E+02  0.10000000E+02  0.00000000E+00  0.39989995E+01
 0.23421875E+00  0.13330000E+02  0.10000000E+02  0.00000000E+00  0.39989995E+01
 0.23437500E+00  0.13330000E+02  0.10000000E+02  0.00000000E+00  0.39989995E+01
 0.23453125E+00  0.13330000E+02  0.10000000E+02  0.00000000E+00  0.39989995E+01
 0.23468750E+00  0.13330000E+02  0.10000000E+02  0.00000000E+00  0.39989995E+01
 0.23484375E+00  0.13330000E+02  0.10000000E+02  0.00000000E+00  0.39989995E+01
 0.23500000E+00  0.13330000E+02  0.10000000E+02  0.00000000E+00  0.39989995E+01
 0.23515625E+00  0.13330000E+02  0.10000000E+02  0.00000000E+00  0.39989995E+01
 0.23531250E+00  0.13330000E+02  0.10000000E+02  0.00000000E+00  0.39989995E+01
 0.23546875E+00  0.13330000E+02  0.10000000E+02  0.00000000E+00  0.39989995E+01
 0.23562500E+00  0.13330000E+02  0.10000000E+02  0.00000000E+00  0.39989995E+01
 0.23578125E+00  0.13330000E+02  0.10000000E+02  0.00000000E+00  0.39989995E+01
 0.23593750E+00  0.13330000E+02  0.10000000E+02  0.00000000E+00  0.39989995E+01
 0.23609375E+00  0.13330000E+02  0.10000000E+02  0.00000000E+00  0.39989995E+01
 0.23625000E+00  0.13330000E+02  0.10000000E+02  0.00000000E+00  0.39989995E+01
 0.23640625E+00  0.13330000E+02  0.10000000E+02  0.00000000E+00  0.39989995E+01
 0.23656250E+00  0.13330000E+02  0.10000000E+02  0.00000000E+00  0.39989995E+01
 0.23671875E+00  0.13330000E+02  0.10000000E+02  0.00000000E+00  0.39989995E+01
 0.23687500E+00  0.13330000E+02  0.10000000E+02  0.00000000E+00  0.39989995E+01
 0.23703125E+00  0.13330000E+02  0.10000000E+02  0.00000000E+00  0.39989995E+01
 0.23718750E+00  0.13330000E+02  0.10000000E+02  0.00000000E+00  0.39989995E+01
 0.23734375E+00  0.13330000E+02  0.10000000E+02  0.00000000E+00  0.39989995E+01
 0.23750000E+00  0.13330000E+02  0.10000000E+02  0.00000000E+00  0.39989995E+01
 0.23765625E+00  0.13330000E+02  0.10000000E+02  0.00000000E+00  0.39989995E+01
 0.23781250E+00  0.13330000E+02  0.10000000E+02  0.00000000E+00  0.39989995E+01
 0.23796875E+00  0.13330000E+02  0.10000000E+02  0.00000000E+00  0.39989995E+01
 0.23812500E+00  0.13330000E+02  0.10000000E+02  0.00000000E+00  0.39989995E+01
 0.23828125E+00  0.13330000E+02  0.10000000E+02  0.00000000E+00  0.39989995E+01
 0.23843750E+00  0.13330000E+02  0.10000000E+02  0.00000000E+00  0.39989995E+01
 0.23859375E+00  0.13330000E+02  0.10000000E+02  0.00000000E+00  0.39989995E+01
 0.23875000E+00  0.13330000E+02  0.10000000E+02  0.00000000E+00  0.39989995E+01
 0.23890625E+00  0.13330000E+02  0.10000000E+02  0.00000000E+00  0.39989995E+01
 0.23906250E+00  0.13330000E+02  0.10000000E+02  0.00000000E+00  0.39989995E+01
 0.23921875E+00  0.13330000E+02  0.10000000E+02  0.00000000E+00  0.39989995E+01
 0.23937500E+00  0.13330000E+02  0.10000000E+02  0.00000000E+00  0.39989995E+01
 0.23953125E+00  0.13330000E+02  0.10000000E+02  0.00000000E+00  0.39989995E+01
 0.23968750E+00  0.13330000E+02  0.10000000E+02  0.00000000E+00  0.39989995E+01
 0.23984375E+00  0.13330000E+02  0.10000000E+02  0.00000000E+00  0.39989995E+01
 0.24000000E+00  0.13330000E+02  0.10000000E+02  0.00000000E+00  0.39989995E+01
 0.24015625E+00  0.13330000E+02  0.10000000E+02  0.00000000E+00  0.39989995E+01
 0.24031250E+00  0.13330000E+02  0.10000000E+02  0.00000000E+00  0.39989995E+01
 0.24046875E+00  0.13330000E+02  0.10000000E+02  0.00000000E+00  0.39989995E+01
 0.24062500E+00  0.13330000E+02  0.10000000E+02  0.00000000E+00  0.39989995E+01
 0.24078125E+00  0.13330000E+02  0.10000000E+02  0.00000000E+00  0.39989995E+01
 0.24093750E+00  0.13330000E+02  0.10000000E+02  0.00000000E+00  0.39989995E+01
 0.24109375E+00  0.13330000E+02  0.10000000E+02  0.00000000E+00  0.39989995E+01
 0.24125000E+00  0.13330000E+02  0.10000000E+02  0.00000000E+00  0.39989995E+01
 0.24140625E+00  0.13330000E+02  0.10000000E+02  0.00000000E+00  0.39989995E+01
 0.24156250E+00  0.13330000E+02  0.10000000E+02  0.00000000E+00  0.39989995E+01
 0.24171875E+00  0.13330000E+02  0.10000000E+02  0.00000000E+00  0.39989995E+01
 0.24187500E+00  0.13330000E+02  0.10000000E+02  0.00000000E+00  0.39989995E+01
 0.24203125E+00  0.13330000E+02  0.10000000E+02  0.00000000E+00  0.39989995E+01
 0.24218750E+00  0.13330000E+02  0.10000000E+02  0.00000000E+00  0.39989995E+01
 0.24234375E+00  0.13330000E+02  0.10000000E+02  0.00000000E+00  0.39989995E+01
 0.24250000E+00  0.13330000E+02  0.10000000E+02  0.00000000E+00  0.39989995E+01
 0.24265625E+00  0.13330000E+02  0.10000000E+02  0.00000000E+00  0.39989995E+01
 0.24281250E+00  0.13330000E+02  0.10000000E+02  0.00000000E+00  0.39989995E+01
 0.24296875E+00  0.13330000E+02  0.10000000E+02  0.00000000E+00  0.39989995E+01
 0.24312500E+00  0.13330000E+02  0.10000000E+02  0.00000000E+00  0.39989995E+01
 0.24328125E+00  0.13330000E+02  0.10000000E+02  0.00000000E+00  0.39989995E+01
 0.24343750E+00  0.13330000E+02  0.10000000E+02  0.00000000E+00  0.39989995E+01
 0.24359375E+00  0.13330000E+02  0.10000000E+02  0.00000000E+00  0.39989995E+01
 0.24375000E+00  0.13330000E+02  0.10000000E+02  0.00000000E+00  0.39989995E+01
 0.24390625E+00  0.13330000E+02  0.10000000E+02  0.00000000E+00  0.39989995E+01
 0.24406250E+00  0.13330000E+02  0.10000000E+02  0.00000000E+00  0.39989995E+01
 0.24421875E+00  0.13330000E+02  0.10000000E+02  0.00000000E+00  0.39989995E+01
 0.24437500E+00  0.13330000E+02  0.10000000E+02  0.00000000E+00  0.39989995E+01
 0.24453125E+00  0.13330000E+02  0.10000000E+02  0.00000000E+00  0.39989995E+01
 0.24468750E+00  0.13330000E+02  0.10000000E+02  0.00000000E+00  0.39989995E+01
 0.24484375E+00  0.13330000E+02  0.10000000E+02  0.00000000E+00  0.39989995E+01
 0.24500000E+00  0.13330000E+02  0.10000000E+02  0.00000000E+00  0.39989995E+01
 0.24515625E+00  0.13330000E+02  0.10000000E+02  0.00000000E+00  0.39989995E+01
 0.24531250E+00  0.13330000E+02  0.10000000E+02  0.00000000E+00  0.39989995E+01
 0.24546875E+00  0.13330000E+02  0.10000000E+02  0.00000000E+00  0.39989995E+01
 0.24562500E+00  0.13330000E+02  0.10000000E+02  0.00000000E+00  0.39989995E+01
 0.24578125E+00  0.13330000E+02  0.10000000E+02  0.00000000E+00  0.39989995E+01
 0.24593750E+00  0.13330000E+02  0.10000000E+02  0.00000000E+00  0.39989995E+01
 0.24609375E+00  0.13330000E+02  0.10000000E+02  0.00000000E+00  0.39989995E+01
 0.24625000E+00  0.13330000E+02  0.10000000E+02  0.00000000E+00  0.39989995E+01
 0.24640625E+00  0.13330000E+02  0.10000000E+02  0.00000000E+00  0.39989995E+01
 0.24656250E+00  0.13330000E+02  0.10000000E+02  0.00000000E+00  0.39989995E+01
 0.24671875E+00  0.13330000E+02  0.10000000E+02  0.00000000E+00  0.39989995E+01
 0.24687500E+00  0.13330000E+02  0.10000000E+02  0.00000000E+00  0.39989995E+01
 0.24703125E+00  0.13330000E+02  0.10000000E+02  0.00000000E+00  0.39989995E+01
 0.24718750E+00  0.13330000E+02  0.10000000E+02  0.00000000E+00  0.39989995E+01
 0.24734375E+00  0.13330000E+02  0.10000000E+02  0.00000000E+00  0.39989995E+01
 0.24750000E+00  0.13330000E+02  0.10000000E+02  0.00000000E+00  0.39989995E+01
 0.24765625E+00  0.13330000E+02  0.10000000E+02  0.00000000E+00  0.39989995E+01
 0.24781250E+00  0.13330000E+02  0.10000000E+02  0.00000000E+00  0.39989995E+01
 0.24796875E+00  0.13330000E+02  0.10000000E+02  0.00000000E+00  0.39989995E+01
 0.24812500E+00  0.13330000E+02  0.10000000E+02  0.00000000E+00  0.39989995E+01
 0.24828125E+00  0.13330000E+02  0.10000000E+02  0.00000000E+00  0.39989995E+01
 0.24843750E+00  0.13330000E+02  0.10000000E+02  0.00000000E+00  0.39989995E+01
 0.24859375E+00  0.13330000E+02  0.10000000E+02  0.00000000E+00  0.39989995E+01
 0.24875000E+00  0.13330000E+02  0.10000000E+02  0.00000000E+00  0.39989995E+01
 0.24890625E+00  0.13330000E+02  0.10000000E+02  0.00000000E+00  0.39989995E+01
 0.24906250E+00  0.13330000E+02  0.10000000E+02  0.00000000E+00  0.39989995E+01
 0.24921875E+00  0.13330000E+02  0.10000000E+02  0.00000000E+00  0.39989995E+01
 0.24937500E+00  0.13330000E+02  0.10000000E+02  0.00000000E+00  0.39989995E+01
 0.24953125E+00  0.13330000E+02  0.10000000E+02  0.00000000E+00  0.39989995E+01
 0.24968750E+00  0.13330000E+02  0.10000000E+02  0.00000000E+00  0.39989995E+01
 0.24984375E+00  0.13330000E+02  0.10000000E+02  0.00000000E+00  0.39989995E+01
 0.25000000E+00  0.13330000E+02  0.10000000E+02  0.00000000E+00  0.39989995E+01
 0.25015625E+00  0.13330000E+02  0.10000000E+02  0.00000000E+00  0.39989995E+01
 0.25031250E+00  0.13330000E+02  0.10000000E+02  0.00000000E+00  0.39989995E+01
 0.25046875E+00  0.13330000E+02  0.10000000E+02  0.00000000E+00  0.39989995E+01
 0.25062500E+00  0.13330000E+02  0.10000000E+02  0.00000000E+00  0.39989995E+01
 0.25078125E+00  0.13330000E+02  0.10000000E+02  0.00000000E+00  0.39989995E+01
 0.25093750E+00  0.13330000E+02  0.10000000E+02  0.00000000E+00  0.39989995E+01
 0.25109375E+00  0.13330000E+02  0.10000000E+02  0.00000000E+00  0.39989995E+01
 0.25125000E+00  0.13330000E+02  0.10000000E+02  0.00000000E+00  0.39989995E+01
 0.25140625E+00  0.13330000E+02  0.10000000E+02  0.00000000E+00  0.39989995E+01
 0.25156250E+00  0.13330000E+02  0.10000000E+02  0.00000000E+00  0.39989995E+01
 0.25171875E+00  0.13330000E+02  0.10000000E+02  0.00000000E+00  0.39989995E+01
 0.25187500E+00  0.13330000E+02  0.10000000E+02  0.00000000E+00  0.39989995E+01
 0.25203125E+00  0.13330000E+02  0.10000000E+02  0.00000000E+00  0.39989995E+01
 0.25218750E+00  0.13330000E+02  0.10000000E+02  0.00000000E+00  0.39989995E+01
 0.25234375E+00  0.13330000E+02  0.10000000E+02  0.00000000E+00  0.39989995E+01
 0.25250000E+00  0.13330000E+02  0.10000000E+02  0.00000000E+00  0.39989995E+01
 0.25265625E+00  0.13330000E+02  0.10000000E+02  0.00000000E+00  0.39989995E+01
 0.25281250E+00  0.13330000E+02  0.10000000E+02  0.00000000E+00  0.39989995E+01
 0.25296875E+00  0.13330000E+02  0.10000000E+02  0.00000000E+00  0.39989995E+01
 0.25312500E+00  0.13330000E+02  0.10000000E+02  0.00000000E+00  0.39989995E+01
 0.25328125E+00  0.13330000E+02  0.10000000E+02  0.00000000E+00  0.39989995E+01
 0.25343750E+00  0.13330000E+02  0.10000000E+02  0.00000000E+00  0.39989995E+01
 0.25359375E+00  0.13330000E+02  0.10000000E+02  0.00000000E+00  0.39989995E+01
 0.25375000E+00  0.13330000E+02  0.10000000E+02  0.00000000E+00  0.39989995E+01
 0.25390625E+00  0.13330000E+02  0.10000000E+02  0.00000000E+00  0.39989995E+01
 0.25406250E+00  0.13330000E+02  0.10000000E+02  0.00000000E+00  0.39989995E+01
 0.25421875E+00  0.13330000E+02  0.10000000E+02  0.00000000E+00  0.39989995E+01
 0.25437500E+00  0.13330000E+02  0.10000000E+02  0.00000000E+00  0.39989995E+01
 0.25453125E+00  0.13330000E+02  0.10000000E+02  0.00000000E+00  0.39989995E+01
 0.25468750E+00  0.13330000E+02  0.10000000E+02  0.00000000E+00  0.39989995E+01
 0.25484375E+00  0.13330000E+02  0.10000000E+02  0.00000000E+00  0.39989995E+01
 0.25500000E+00  0.13330000E+02  0.10000000E+02  0.00000000E+00  0.39989995E+01
 0.25515625E+00  0.13330000E+02  0.10000000E+02  0.00000000E+00  0.39989995E+01
 0.25531250E+00  0.13330000E+02  0.10000000E+02  0.00000000E+00  0.39989995E+01
 0.25546875E+00  0.13330000E+02  0.10000000E+02  0.00000000E+00  0.39989995E+01
 0.25562500E+00  0.13330000E+02  0.10000000E+02  0.00000000E+00  0.39989995E+01
 0.25578125E+00  0.13330000E+02  0.10000000E+02  0.00000000E+00  0.39989995E+01
 0.25593750E+00  0.13330000E+02  0.10000000E+02  0.00000000E+00  0.39989995E+01
 0.25609375E+00  0.13330000E+02  0.10000000E+02  0.00000000E+00  0.39989995E+01
 0.25625000E+00  0.13330000E+02  0.10000000E+02  0.00000000E+00  0.39989995E+01
 0.25640625E+00  0.13330000E+02  0.10000000E+02  0.00000000E+00  0.39989995E+01
 0.25656250E+00  0.13330000E+02  0.10000000E+02  0.00000000E+00  0.39989995E+01
 0.25671875E+00  0.13330000E+02  0.10000000E+02  0.00000000E+00  0.39989995E+01
 0.25687500E+00  0.13330000E+02  0.10000000E+02  0.00000000E+00  0.39989995E+01
 0.25703125E+00  0.13330000E+02  0.10000000E+02  0.00000000E+00  0.39989995E+01
 0.25718750E+00  0.13330000E+02  0.10000000E+02  0.00000000E+00  0.39989995E+01
 0.25734375E+00  0.13330000E+02  0.10000000E+02  0.00000000E+00  0.39989995E+01
 0.25750000E+00  0.13330000E+02  0.10000000E+02  0.00000000E+00  0.39989995E+01
 0.25765625E+00  0.13330000E+02  0.10000000E+02  0.00000000E+00  0.39989995E+01
 0.25781250E+00  0.13330000E+02  0.10000000E+02  0.00000000E+00  0.39989995E+01
 0.25796875E+00  0.13330000E+02  0.10000000E+02  0.00000000E+00  0.39989995E+01
 0.25812500E+00  0.13330000E+02  0.10000000E+02  0.00000000E+00  0.39989995E+01
 0.25828125E+00  0.13330000E+02  0.10000000E+02  0.00000000E+00  0.39989995E+01
 0.25843750E+00  0.13330000E+02  0.10000000E+02  0.00000000E+00  0.39989995E+01
 0.25859375E+00  0.13330000E+02  0.10000000E+02  0.00000000E+00  0.39989995E+01
 0.25875000E+00  0.13330000E+02  0.10000000E+02  0.00000000E+00  0.39989995E+01
 0.25890625E+00  0.13330000E+02  0.10000000E+02  0.00000000E+00  0.39989995E+01
 0.25906250E+00  0.13330000E+02  0.10000000E+02  0.00000000E+00  0.39989995E+01
 0.25921875E+00  0.13330000E+02  0.10000000E+02  0.00000000E+00  0.39989995E+01
 0.25937500E+00  0.13330000E+02  0.10000000E+02  0.00000000E+00  0.39989995E+01
 0.25953125E+00  0.13330000E+02  0.10000000E+02  0.00000000E+00  0.39989995E+01
 0.25968750E+00  0.13330000E+02  0.10000000E+02  0.00000000E+00  0.39989995E+01
 0.25984375E+00  0.13330000E+02  0.10000000E+02  0.00000000E+00  0.39989995E+01
 0.26000000E+00  0.13330000E+02  0.10000000E+02  0.00000000E+00  0.39989995E+01
 0.26015625E+00  0.13330000E+02  0.10000000E+02  0.00000000E+00  0.39989995E+01
 0.26031250E+00  0.13330000E+02  0.10000000E+02  0.00000000E+00  0.39989995E+01
 0.26046875E+00  0.13330000E+02  0.10000000E+02  0.00000000E+00  0.39989995E+01
 0.26062500E+00  0.13330000E+02  0.10000000E+02  0.00000000E+00  0.39989995E+01
 0.26078125E+00  0.13330000E+02  0.10000000E+02  0.00000000E+00  0.39989995E+01
 0.26093750E+00  0.13330000E+02  0.10000000E+02  0.00000000E+00  0.39989995E+01
 0.26109375E+00  0.13330000E+02  0.10000000E+02  0.00000000E+00  0.39989995E+01
 0.26125000E+00  0.13330000E+02  0.10000000E+02  0.00000000E+00  0.39989995E+01
 0.26140625E+00  0.13330000E+02  0.10000000E+02  0.00000000E+00  0.39989995E+01
 0.26156250E+00  0.13330000E+02  0.10000000E+02  0.00000000E+00  0.39989995E+01
 0.26171875E+00  0.13330000E+02  0.10000000E+02  0.00000000E+00  0.39989995E+01
 0.26187500E+00  0.13330000E+02  0.10000000E+02  0.00000000E+00  0.39989995E+01
 0.26203125E+00  0.13330000E+02  0.10000000E+02  0.00000000E+00  0.39989995E+01
 0.26218750E+00  0.13330000E+02  0.10000000E+02  0.00000000E+00  0.39989995E+01
 0.26234375E+00  0.13330000E+02  0.10000000E+02  0.00000000E+00  0.39989995E+01
 0.26250000E+00  0.13330000E+02  0.10000000E+02  0.00000000E+00  0.39989995E+01
 0.26265625E+00  0.13330000E+02  0.10000000E+02  0.00000000E+00  0.39989995E+01
 0.26281250E+00  0.13330000E+02  0.10000000E+02  0.00000000E+00  0.39989995E+01
 0.26296875E+00  0.13330000E+02  0.10000000E+02  0.00000000E+00  0.39989995E+01
 0.26312500E+00  0.13330000E+02  0.10000000E+02  0.00000000E+00  0.39989995E+01
 0.26328125E+00  0.13330000E+02  0.10000000E+02  0.00000000E+00  0.39989995E+01
 0.26343750E+00  0.13330000E+02  0.10000000E+02  0.00000000E+00  0.39989995E+01
 0.26359375E+00  0.13330000E+02  0.10000000E+02  0.00000000E+00  0.39989995E+01
 0.26375000E+00  0.13330000E+02  0.10000000E+02  0.00000000E+00  0.39989995E+01
 0.26390625E+00  0.13330000E+02  0.10000000E+02  0.00000000E+00  0.39989995E+01
 0.26406250E+00  0.13330000E+02  0.10000000E+02  0.00000000E+00  0.39989995E+01
 0.26421875E+00  0.13330000E+02  0.10000000E+02  0.00000000E+00  0.39989995E+01
 0.26437500E+00  0.13330000E+02  0.10000000E+02  0.00000000E+00  0.39989995E+01
 0.26453125E+00  0.13330000E+02  0.10000000E+02  0.00000000E+00  0.39989995E+01
 0.26468750E+00  0.13330000E+02  0.10000000E+02  0.00000000E+00  0.39989995E+01
 0.26484375E+00  0.13330000E+02  0.10000000E+02  0.00000000E+00  0.39989995E+01
 0.26500000E+00  0.13330000E+02  0.10000000E+02  0.00000000E+00  0.39989995E+01
 0.26515625E+00  0.13330000E+02  0.10000000E+02  0.00000000E+00  0.39989995E+01
 0.26531250E+00  0.13330000E+02  0.10000000E+02  0.00000000E+00  0.39989995E+01
 0.26546875E+00  0.13330000E+02  0.10000000E+02  0.00000000E+00  0.39989995E+01
 0.26562500E+00  0.13330000E+02  0.10000000E+02  0.00000000E+00  0.39989995E+01
 0.26578125E+00  0.13330000E+02  0.10000000E+02  0.00000000E+00  0.39989995E+01
 0.26593750E+00  0.13330000E+02  0.10000000E+02  0.00000000E+00  0.39989995E+01
 0.26609375E+00  0.13330000E+02  0.10000000E+02  0.00000000E+00  0.39989995E+01
 0.26625000E+00  0.13330000E+02  0.10000000E+02  0.00000000E+00  0.39989995E+01
 0.26640625E+00  0.13330000E+02  0.10000000E+02  0.00000000E+00  0.39989995E+01
 0.26656250E+00  0.13330000E+02  0.10000000E+02  0.00000000E+00  0.39989995E+01
 0.26671875E+00  0.13330000E+02  0.10000000E+02  0.00000000E+00  0.39989995E+01
 0.26687500E+00  0.13330000E+02  0.10000000E+02  0.00000000E+00  0.39989995E+01
 0.26703125E+00  0.13330000E+02  0.10000000E+02  0.00000000E+00  0.39989995E+01
 0.26718750E+00  0.13330000E+02  0.10000000E+02  0.00000000E+00  0.39989995E+01
 0.26734375E+00  0.13330000E+02  0.10000000E+02  0.00000000E+00  0.39989995E+01
 0.26750000E+00  0.13330000E+02  0.10000000E+02  0.00000000E+00  0.39989995E+01
 0.26765625E+00  0.13330000E+02  0.10000000E+02  0.00000000E+00  0.39989995E+01
 0.26781250E+00  0.13330000E+02  0.10000000E+02  0.00000000E+00  0.39989995E+01
 0.26796875E+00  0.13330000E+02  0.10000000E+02  0.00000000E+00  0.39989995E+01
 0.26812500E+00  0.13330000E+02  0.10000000E+02  0.00000000E+00  0.39989995E+01
 0.26828125E+00  0.13330000E+02  0.10000000E+02  0.00000000E+00  0.39989995E+01
 0.26843750E+00  0.13330000E+02  0.10000000E+02  0.00000000E+00  0.39989995E+01
 0.26859375E+00  0.13330000E+02  0.10000000E+02  0.00000000E+00  0.39989995E+01
 0.26875000E+00  0.13330000E+02  0.10000000E+02  0.00000000E+00  0.39989995E+01
 0.26890625E+00  0.13330000E+02  0.10000000E+02  0.00000000E+00  0.39989995E+01
 0.26906250E+00  0.13330000E+02  0.10000000E+02  0.00000000E+00  0.39989995E+01
 0.26921875E+00  0.13330000E+02  0.10000000E+02  0.00000000E+00  0.39989995E+01
 0.26937500E+00  0.13330000E+02  0.10000000E+02  0.00000000E+00  0.39989995E+01
 0.26953125E+00  0.13330000E+02  0.10000000E+02  0.00000000E+00  0.39989995E+01
 0.26968750E+00  0.13330000E+02  0.10000000E+02  0.00000000E+00  0.39989995E+01
 0.26984375E+00  0.13330000E+02  0.10000000E+02  0.00000000E+00  0.39989995E+01
 0.27000000E+00  0.13330000E+02  0.10000000E+02  0.00000000E+00  0.39989995E+01
 0.27015625E+00  0.13330000E+02  0.10000000E+02  0.00000000E+00  0.39989995E+01
 0.27031250E+00  0.13330000E+02  0.10000000E+02  0.00000000E+00  0.39989995E+01
 0.27046875E+00  0.13330000E+02  0.10000000E+02  0.00000000E+00  0.39989995E+01
 0.27062500E+00  0.13330000E+02  0.10000000E+02  0.00000000E+00  0.39989995E+01
 0.27078125E+00  0.13330000E+02  0.10000000E+02  0.00000000E+00  0.39989995E+01
 0.27093750E+00  0.13330000E+02  0.10000000E+02  0.00000000E+00  0.39989995E+01
 0.27109375E+00  0.13330000E+02  0.10000000E+02  0.00000000E+00  0.39989995E+01
 0.27125000E+00  0.13330000E+02  0.10000000E+02  0.00000000E+00  0.39989995E+01
 0.27140625E+00  0.13330000E+02  0.10000000E+02  0.00000000E+00  0.39989995E+01
 0.27156250E+00  0.13330000E+02  0.10000000E+02  0.00000000E+00  0.39989995E+01
 0.27171875E+00  0.13330000E+02  0.10000000E+02  0.00000000E+00  0.39989995E+01
 0.27187500E+00  0.13330000E+02  0.10000000E+02  0.00000000E+00  0.39989995E+01
 0.27203125E+00  0.13330000E+02  0.10000000E+02  0.00000000E+00  0.39989995E+01
 0.27218750E+00  0.13330000E+02  0.10000000E+02  0.00000000E+00  0.39989995E+01
 0.27234375E+00  0.13330000E+02  0.10000000E+02  0.00000000E+00  0.39989995E+01
 0.27250000E+00  0.13330000E+02  0.10000000E+02  0.00000000E+00  0.39989995E+01
 0.27265625E+00  0.13330000E+02  0.10000000E+02  0.00000000E+00  0.39989995E+01
 0.27281250E+00  0.13330000E+02  0.10000000E+02  0.00000000E+00  0.39989995E+01
 0.27296875E+00  0.13330000E+02  0.10000000E+02  0.00000000E+00  0.39989995E+01
 0.27312500E+00  0.13330000E+02  0.10000000E+02  0.00000000E+00  0.39989995E+01
 0.27328125E+00  0.13330000E+02  0.10000000E+02  0.00000000E+00  0.39989995E+01
 0.27343750E+00  0.13330000E+02  0.10000000E+02  0.00000000E+00  0.39989995E+01
 0.27359375E+00  0.13330000E+02  0.10000000E+02  0.00000000E+00  0.39989995E+01
 0.27375000E+00  0.13330000E+02  0.10000000E+02  0.00000000E+00  0.39989995E+01
 0.27390625E+00  0.13330000E+02  0.10000000E+02  0.00000000E+00  0.39989995E+01
 0.27406250E+00  0.13330000E+02  0.10000000E+02  0.00000000E+00  0.39989995E+01
 0.27421875E+00  0.13330000E+02  0.10000000E+02  0.00000000E+00  0.39989995E+01
 0.27437500E+00  0.13330000E+02  0.10000000E+02  0.00000000E+00  0.39989995E+01
 0.27453125E+00  0.13330000E+02  0.10000000E+02  0.00000000E+00  0.39989995E+01
 0.27468750E+00  0.13330000E+02  0.10000000E+02  0.00000000E+00  0.39989995E+01
 0.27484375E+00  0.13330000E+02  0.10000000E+02  0.00000000E+00  0.39989995E+01
 0.27500000E+00  0.13330000E+02  0.10000000E+02  0.00000000E+00  0.39989995E+01
 0.27515625E+00  0.13330000E+02  0.10000000E+02  0.00000000E+00  0.39989995E+01
 0.27531250E+00  0.13330000E+02  0.10000000E+02  0.00000000E+00  0.39989995E+01
 0.27546875E+00  0.13330000E+02  0.10000000E+02  0.00000000E+00  0.39989995E+01
 0.27562500E+00  0.13330000E+02  0.10000000E+02  0.00000000E+00  0.39989995E+01
 0.27578125E+00  0.13330000E+02  0.10000000E+02  0.00000000E+00  0.39989995E+01
 0.27593750E+00  0.13330000E+02  0.10000000E+02  0.00000000E+00  0.39989995E+01
 0.27609375E+00  0.13330000E+02  0.10000000E+02  0.00000000E+00  0.39989995E+01
 0.27625000E+00  0.13330000E+02  0.10000000E+02  0.00000000E+00  0.39989995E+01
 0.27640625E+00  0.13330000E+02  0.10000000E+02  0.00000000E+00  0.39989995E+01
 0.27656250E+00  0.13330000E+02  0.10000000E+02  0.00000000E+00  0.39989995E+01
 0.27671875E+00  0.13330000E+02  0.10000000E+02  0.00000000E+00  0.39989995E+01
 0.27687500E+00  0.13330000E+02  0.10000000E+02  0.00000000E+00  0.39989995E+01
 0.27703125E+00  0.13330000E+02  0.10000000E+02  0.00000000E+00  0.39989995E+01
 0.27718750E+00  0.13330000E+02  0.10000000E+02  0.00000000E+00  0.39989995E+01
 0.27734375E+00  0.13330000E+02  0.10000000E+02  0.00000000E+00  0.39989995E+01
 0.27750000E+00  0.13330000E+02  0.10000000E+02  0.00000000E+00  0.39989995E+01
 0.27765625E+00  0.13330000E+02  0.10000000E+02  0.00000000E+00  0.39989995E+01
 0.27781250E+00  0.13330000E+02  0.10000000E+02  0.00000000E+00  0.39989995E+01
 0.27796875E+00  0.13330000E+02  0.10000000E+02  0.00000000E+00  0.39989995E+01
 0.27812500E+00  0.13330000E+02  0.10000000E+02  0.00000000E+00  0.39989995E+01
 0.27828125E+00  0.13330000E+02  0.10000000E+02  0.00000000E+00  0.39989995E+01
 0.27843750E+00  0.13330000E+02  0.10000000E+02  0.00000000E+00  0.39989995E+01
 0.27859375E+00  0.13330000E+02  0.10000000E+02  0.00000000E+00  0.39989995E+01
 0.27875000E+00  0.13330000E+02  0.10000000E+02  0.00000000E+00  0.39989995E+01
 0.27890625E+00  0.13330000E+02  0.10000000E+02  0.00000000E+00  0.39989995E+01
 0.27906250E+00  0.13330000E+02  0.10000000E+02  0.00000000E+00  0.39989995E+01
 0.27921875E+00  0.13330000E+02  0.10000000E+02  0.00000000E+00  0.39989995E+01
 0.27937500E+00  0.13330000E+02  0.10000000E+02  0.00000000E+00  0.39989995E+01
 0.27953125E+00  0.13330000E+02  0.10000000E+02  0.00000000E+00  0.39989995E+01
 0.27968750E+00  0.13330000E+02  0.10000000E+02  0.00000000E+00  0.39989995E+01
 0.27984375E+00  0.13330000E+02  0.10000000E+02  0.00000000E+00  0.39989995E+01
 0.28000000E+00  0.13330000E+02  0.10000000E+02  0.00000000E+00  0.39989995E+01
 0.28015625E+00  0.13330000E+02  0.10000000E+02  0.00000000E+00  0.39989995E+01
 0.28031250E+00  0.13330000E+02  0.10000000E+02  0.00000000E+00  0.39989995E+01
 0.28046875E+00  0.13330000E+02  0.10000000E+02  0.00000000E+00  0.39989995E+01
 0.28062500E+00  0.13330000E+02  0.10000000E+02  0.00000000E+00  0.39989995E+01
 0.28078125E+00  0.13330000E+02  0.10000000E+02  0.00000000E+00  0.39989995E+01
 0.28093750E+00  0.13330000E+02  0.10000000E+02  0.00000000E+00  0.39989995E+01
 0.28109375E+00  0.13330000E+02  0.10000000E+02  0.00000000E+00  0.39989995E+01
 0.28125000E+00  0.13330000E+02  0.10000000E+02  0.00000000E+00  0.39989995E+01
 0.28140625E+00  0.13330000E+02  0.10000000E+02  0.00000000E+00  0.39989995E+01
 0.28156250E+00  0.13330000E+02  0.10000000E+02  0.00000000E+00  0.39989995E+01
 0.28171875E+00  0.13330000E+02  0.10000000E+02  0.00000000E+00  0.39989995E+01
 0.28187500E+00  0.13330000E+02  0.10000000E+02  0.00000000E+00  0.39989995E+01
 0.28203125E+00  0.13330000E+02  0.10000000E+02  0.00000000E+00  0.39989995E+01
 0.28218750E+00  0.13330000E+02  0.10000000E+02  0.00000000E+00  0.39989995E+01
 0.28234375E+00  0.13330000E+02  0.10000000E+02  0.00000000E+00  0.39989995E+01
 0.28250000E+00  0.13330000E+02  0.10000000E+02  0.00000000E+00  0.39989995E+01
 0.28265625E+00  0.13330000E+02  0.10000000E+02  0.00000000E+00  0.39989995E+01
 0.28281250E+00  0.13330000E+02  0.10000000E+02  0.00000000E+00  0.39989995E+01
 0.28296875E+00  0.13330000E+02  0.10000000E+02  0.00000000E+00  0.39989995E+01
 0.28312500E+00  0.13330000E+02  0.10000000E+02  0.00000000E+00  0.39989995E+01
 0.28328125E+00  0.13330000E+02  0.10000000E+02  0.00000000E+00  0.39989995E+01
 0.28343750E+00  0.13330000E+02  0.10000000E+02  0.00000000E+00  0.39989995E+01
 0.28359375E+00  0.13330000E+02  0.10000000E+02  0.00000000E+00  0.39989995E+01
 0.28375000E+00  0.13330000E+02  0.10000000E+02  0.00000000E+00  0.39989995E+01
 0.28390625E+00  0.13330000E+02  0.10000000E+02  0.00000000E+00  0.39989995E+01
 0.28406250E+00  0.13330000E+02  0.10000000E+02  0.00000000E+00  0.39989995E+01
 0.28421875E+00  0.13330000E+02  0.10000000E+02  0.00000000E+00  0.39989995E+01
 0.28437500E+00  0.13330000E+02  0.10000000E+02  0.00000000E+00  0.39989995E+01
 0.28453125E+00  0.13330000E+02  0.10000000E+02  0.00000000E+00  0.39989995E+01
 0.28468750E+00  0.13330000E+02  0.10000000E+02  0.00000000E+00  0.39989995E+01
 0.28484375E+00  0.13330000E+02  0.10000000E+02  0.00000000E+00  0.39989995E+01
 0.28500000E+00  0.13330000E+02  0.10000000E+02  0.00000000E+00  0.39989995E+01
 0.28515625E+00  0.13330000E+02  0.10000000E+02  0.00000000E+00  0.39989995E+01
 0.28531250E+00  0.13330000E+02  0.10000000E+02  0.00000000E+00  0.39989995E+01
 0.28546875E+00  0.13330000E+02  0.10000000E+02  0.00000000E+00  0.39989995E+01
 0.28562500E+00  0.13330000E+02  0.10000000E+02  0.00000000E+00  0.39989995E+01
 0.28578125E+00  0.13330000E+02  0.10000000E+02  0.00000000E+00  0.39989995E+01
 0.28593750E+00  0.13330000E+02  0.10000000E+02  0.00000000E+00  0.39989995E+01
 0.28609375E+00  0.13330000E+02  0.10000000E+02  0.00000000E+00  0.39989995E+01
 0.28625000E+00  0.13330000E+02  0.10000000E+02  0.00000000E+00  0.39989995E+01
 0.28640625E+00  0.13330000E+02  0.10000000E+02  0.00000000E+00  0.39989995E+01
 0.28656250E+00  0.13330000E+02  0.10000000E+02  0.00000000E+00  0.39989995E+01
 0.28671875E+00  0.13330000E+02  0.10000000E+02  0.00000000E+00  0.39989995E+01
 0.28687500E+00  0.13330000E+02  0.10000000E+02  0.00000000E+00  0.39989995E+01
 0.28703125E+00  0.13330000E+02  0.10000000E+02  0.00000000E+00  0.39989995E+01
 0.28718750E+00  0.13330000E+02  0.10000000E+02  0.00000000E+00  0.39989995E+01
 0.28734375E+00  0.13330000E+02  0.10000000E+02  0.00000000E+00  0.39989995E+01
 0.28750000E+00  0.13330000E+02  0.10000000E+02  0.00000000E+00  0.39989995E+01
 0.28765625E+00  0.13330000E+02  0.10000000E+02  0.00000000E+00  0.39989995E+01
 0.28781250E+00  0.13330000E+02  0.10000000E+02  0.00000000E+00  0.39989995E+01
 0.28796875E+00  0.13330000E+02  0.10000000E+02  0.00000000E+00  0.39989995E+01
 0.28812500E+00  0.13330000E+02  0.10000000E+02  0.00000000E+00  0.39989995E+01
 0.28828125E+00  0.13330000E+02  0.10000000E+02  0.00000000E+00  0.39989995E+01
 0.28843750E+00  0.13330000E+02  0.10000000E+02  0.00000000E+00  0.39989995E+01
 0.28859375E+00  0.13330000E+02  0.10000000E+02  0.00000000E+00  0.39989995E+01
 0.28875000E+00  0.13330000E+02  0.10000000E+02  0.00000000E+00  0.39989995E+01
 0.28890625E+00  0.13330000E+02  0.10000000E+02  0.00000000E+00  0.39989995E+01
 0.28906250E+00  0.13330000E+02  0.10000000E+02  0.00000000E+00  0.39989995E+01
 0.28921875E+00  0.13330000E+02  0.10000000E+02  0.00000000E+00  0.39989995E+01
 0.28937500E+00  0.13330000E+02  0.10000000E+02  0.00000000E+00  0.39989995E+01
 0.28953125E+00  0.13330000E+02  0.10000000E+02  0.00000000E+00  0.39989995E+01
 0.28968750E+00  0.13330000E+02  0.10000000E+02  0.00000000E+00  0.39989995E+01
 0.28984375E+00  0.13330000E+02  0.10000000E+02  0.00000000E+00  0.39989995E+01
 0.29000000E+00  0.13330000E+02  0.10000000E+02  0.00000000E+00  0.39989995E+01
 0.29015625E+00  0.13330000E+02  0.10000000E+02  0.00000000E+00  0.39989995E+01
 0.29031250E+00  0.13330000E+02  0.10000000E+02  0.00000000E+00  0.39989995E+01
 0.29046875E+00  0.13330000E+02  0.10000000E+02  0.00000000E+00  0.39989995E+01
 0.29062500E+00  0.13330000E+02  0.10000000E+02  0.00000000E+00  0.39989995E+01
 0.29078125E+00  0.13330000E+02  0.10000000E+02  0.00000000E+00  0.39989995E+01
 0.29093750E+00  0.13330000E+02  0.10000000E+02  0.00000000E+00  0.39989995E+01
 0.29109375E+00  0.13330000E+02  0.10000000E+02  0.00000000E+00  0.39989995E+01
 0.29125000E+00  0.13330000E+02  0.10000000E+02  0.00000000E+00  0.39989995E+01
 0.29140625E+00  0.13330000E+02  0.10000000E+02  0.00000000E+00  0.39989995E+01
 0.29156250E+00  0.13330000E+02  0.10000000E+02  0.00000000E+00  0.39989995E+01
 0.29171875E+00  0.13330000E+02  0.10000000E+02  0.00000000E+00  0.39989995E+01
 0.29187500E+00  0.13330000E+02  0.10000000E+02  0.00000000E+00  0.39989995E+01
 0.29203125E+00  0.13330000E+02  0.10000000E+02  0.00000000E+00  0.39989995E+01
 0.29218750E+00  0.13330000E+02  0.10000000E+02  0.00000000E+00  0.39989995E+01
 0.29234375E+00  0.13330000E+02  0.10000000E+02  0.00000000E+00  0.39989995E+01
 0.29250000E+00  0.13330000E+02  0.10000000E+02  0.00000000E+00  0.39989995E+01
 0.29265625E+00  0.13330000E+02  0.10000000E+02  0.00000000E+00  0.39989995E+01
 0.29281250E+00  0.13330000E+02  0.10000000E+02  0.00000000E+00  0.39989995E+01
 0.29296875E+00  0.13330000E+02  0.10000000E+02  0.00000000E+00  0.39989995E+01
 0.29312500E+00  0.13330000E+02  0.10000000E+02  0.00000000E+00  0.39989995E+01
 0.29328125E+00  0.13330000E+02  0.10000000E+02  0.00000000E+00  0.39989995E+01
 0.29343750E+00  0.13330000E+02  0.10000000E+02  0.00000000E+00  0.39989995E+01
 0.29359375E+00  0.13330000E+02  0.10000000E+02  0.00000000E+00  0.39989995E+01
 0.29375000E+00  0.13330000E+02  0.10000000E+02  0.00000000E+00  0.39989995E+01
 0.29390625E+00  0.13330000E+02  0.10000000E+02  0.00000000E+00  0.39989995E+01
 0.29406250E+00  0.13330000E+02  0.10000000E+02  0.00000000E+00  0.39989995E+01
 0.29421875E+00  0.13330000E+02  0.10000000E+02  0.00000000E+00  0.39989995E+01
 0.29437500E+00  0.13330000E+02  0.10000000E+02  0.00000000E+00  0.39989995E+01
 0.29453125E+00  0.13330000E+02  0.10000000E+02  0.00000000E+00  0.39989995E+01
 0.29468750E+00  0.13330000E+02  0.10000000E+02  0.00000000E+00  0.39989995E+01
 0.29484375E+00  0.13330000E+02  0.10000000E+02  0.00000000E+00  0.39989995E+01
 0.29500000E+00  0.13330000E+02  0.10000000E+02  0.00000000E+00  0.39989995E+01
 0.29515625E+00  0.13330000E+02  0.10000000E+02  0.00000000E+00  0.39989995E+01
 0.29531250E+00  0.13330000E+02  0.10000000E+02  0.00000000E+00  0.39989995E+01
 0.29546875E+00  0.13330000E+02  0.10000000E+02  0.00000000E+00  0.39989995E+01
 0.29562500E+00  0.13330000E+02  0.10000000E+02  0.00000000E+00  0.39989995E+01
 0.29578125E+00  0.13330000E+02  0.10000000E+02  0.00000000E+00  0.39989995E+01
 0.29593750E+00  0.13330000E+02  0.10000000E+02  0.00000000E+00  0.39989995E+01
 0.29609375E+00  0.13330000E+02  0.10000000E+02  0.00000000E+00  0.39989995E+01
 0.29625000E+00  0.13330000E+02  0.10000000E+02  0.00000000E+00  0.39989995E+01
 0.29640625E+00  0.13330000E+02  0.10000000E+02  0.00000000E+00  0.39989995E+01
 0.29656250E+00  0.13330000E+02  0.10000000E+02  0.00000000E+00  0.39989995E+01
 0.29671875E+00  0.13330000E+02  0.10000000E+02  0.00000000E+00  0.39989995E+01
 0.29687500E+00  0.13330000E+02  0.10000000E+02  0.00000000E+00  0.39989995E+01
 0.29703125E+00  0.13330000E+02  0.10000000E+02  0.00000000E+00  0.39989995E+01
 0.29718750E+00  0.13330000E+02  0.10000000E+02  0.00000000E+00  0.39989995E+01
 0.29734375E+00  0.13330000E+02  0.10000000E+02  0.00000000E+00  0.39989995E+01
 0.29750000E+00  0.13330000E+02  0.10000000E+02  0.00000000E+00  0.39989995E+01
 0.29765625E+00  0.13330000E+02  0.10000000E+02  0.00000000E+00  0.39989995E+01
 0.29781250E+00  0.13330000E+02  0.10000000E+02  0.00000000E+00  0.39989995E+01
 0.29796875E+00  0.13330000E+02  0.10000000E+02  0.00000000E+00  0.39989995E+01
 0.29812500E+00  0.13330000E+02  0.10000000E+02  0.00000000E+00  0.39989995E+01
 0.29828125E+00  0.13330000E+02  0.10000000E+02  0.00000000E+00  0.39989995E+01
 0.29843750E+00  0.13330000E+02  0.10000000E+02  0.00000000E+00  0.39989995E+01
 0.29859375E+00  0.13330000E+02  0.10000000E+02  0.00000000E+00  0.39989995E+01
 0.29875000E+00  0.13330000E+02  0.10000000E+02  0.00000000E+00  0.39989995E+01
 0.29890625E+00  0.13330000E+02  0.10000000E+02  0.00000000E+00  0.39989995E+01
 0.29906250E+00  0.13330000E+02  0.10000000E+02  0.00000000E+00  0.39989995E+01
 0.29921875E+00  0.13330000E+02  0.10000000E+02  0.00000000E+00  0.39989995E+01
 0.29937500E+00  0.13330000E+02  0.10000000E+02  0.00000000E+00  0.39989995E+01
 0.29953125E+00  0.13330000E+02  0.10000000E+02  0.00000000E+00  0.39989995E+01
 0.29968750E+00  0.13330000E+02  0.10000000E+02  0.00000000E+00  0.39989995E+01
 0.29984375E+00  0.13330000E+02  0.10000000E+02  0.00000000E+00  0.39989995E+01
 0.30000000E+00  0.13330000E+02  0.10000000E+02  0.00000000E+00  0.39989995E+01
 0.30015625E+00  0.13330000E+02  0.10000000E+02  0.00000000E+00  0.39989995E+01
 0.30031250E+00  0.13330000E+02  0.10000000E+02  0.00000000E+00  0.39989995E+01
 0.30046875E+00  0.13330000E+02  0.10000000E+02  0.00000000E+00  0.39989995E+01
 0.30062500E+00  0.13330000E+02  0.10000000E+02  0.00000000E+00  0.39989995E+01
 0.30078125E+00  0.13330000E+02  0.10000000E+02  0.00000000E+00  0.39989995E+01
 0.30093750E+00  0.13330000E+02  0.10000000E+02  0.00000000E+00  0.39989995E+01
 0.30109375E+00  0.13330000E+02  0.10000000E+02  0.00000000E+00  0.39989995E+01
 0.30125000E+00  0.13330000E+02  0.10000000E+02  0.00000000E+00  0.39989995E+01
 0.30140625E+00  0.13330000E+02  0.10000000E+02  0.00000000E+00  0.39989995E+01
 0.30156250E+00  0.13330000E+02  0.10000000E+02  0.00000000E+00  0.39989995E+01
 0.30171875E+00  0.13330000E+02  0.10000000E+02  0.00000000E+00  0.39989995E+01
 0.30187500E+00  0.13330000E+02  0.10000000E+02  0.00000000E+00  0.39989995E+01
 0.30203125E+00  0.13330000E+02  0.10000000E+02  0.00000000E+00  0.39989995E+01
 0.30218750E+00  0.13330000E+02  0.10000000E+02  0.00000000E+00  0.39989995E+01
 0.30234375E+00  0.13330000E+02  0.10000000E+02  0.00000000E+00  0.39989995E+01
 0.30250000E+00  0.13330000E+02  0.10000000E+02  0.00000000E+00  0.39989995E+01
 0.30265625E+00  0.13330000E+02  0.10000000E+02  0.00000000E+00  0.39989995E+01
 0.30281250E+00  0.13330000E+02  0.10000000E+02  0.00000000E+00  0.39989995E+01
 0.30296875E+00  0.13330000E+02  0.10000000E+02  0.00000000E+00  0.39989995E+01
 0.30312500E+00  0.13330000E+02  0.10000000E+02  0.00000000E+00  0.39989995E+01
 0.30328125E+00  0.13330000E+02  0.10000000E+02  0.00000000E+00  0.39989995E+01
 0.30343750E+00  0.13330000E+02  0.10000000E+02  0.00000000E+00  0.39989995E+01
 0.30359375E+00  0.13330000E+02  0.10000000E+02  0.00000000E+00  0.39989995E+01
 0.30375000E+00  0.13330000E+02  0.10000000E+02  0.00000000E+00  0.39989995E+01
 0.30390625E+00  0.13330000E+02  0.10000000E+02  0.00000000E+00  0.39989995E+01
 0.30406250E+00  0.13330000E+02  0.10000000E+02  0.00000000E+00  0.39989995E+01
 0.30421875E+00  0.13330000E+02  0.10000000E+02  0.00000000E+00  0.39989995E+01
 0.30437500E+00  0.13330000E+02  0.10000000E+02  0.00000000E+00  0.39989995E+01
 0.30453125E+00  0.13330000E+02  0.10000000E+02  0.00000000E+00  0.39989995E+01
 0.30468750E+00  0.13330000E+02  0.10000000E+02  0.00000000E+00  0.39989995E+01
 0.30484375E+00  0.13330000E+02  0.10000000E+02  0.00000000E+00  0.39989995E+01
 0.30500000E+00  0.13330000E+02  0.10000000E+02  0.00000000E+00  0.39989995E+01
 0.30515625E+00  0.13330000E+02  0.10000000E+02  0.00000000E+00  0.39989995E+01
 0.30531250E+00  0.13330000E+02  0.10000000E+02  0.00000000E+00  0.39989995E+01
 0.30546875E+00  0.13330000E+02  0.10000000E+02  0.00000000E+00  0.39989995E+01
 0.30562500E+00  0.13330000E+02  0.10000000E+02  0.00000000E+00  0.39989995E+01
 0.30578125E+00  0.13330000E+02  0.10000000E+02  0.00000000E+00  0.39989995E+01
 0.30593750E+00  0.13330000E+02  0.10000000E+02  0.00000000E+00  0.39989995E+01
 0.30609375E+00  0.13330000E+02  0.10000000E+02  0.00000000E+00  0.39989995E+01
 0.30625000E+00  0.13330000E+02  0.10000000E+02  0.00000000E+00  0.39989995E+01
 0.30640625E+00  0.13330000E+02  0.10000000E+02  0.00000000E+00  0.39989995E+01
 0.30656250E+00  0.13330000E+02  0.10000000E+02  0.00000000E+00  0.39989995E+01
 0.30671875E+00  0.13330000E+02  0.10000000E+02  0.00000000E+00  0.39989995E+01
 0.30687500E+00  0.13330000E+02  0.10000000E+02  0.00000000E+00  0.39989995E+01
 0.30703125E+00  0.13330000E+02  0.10000000E+02  0.00000000E+00  0.39989995E+01
 0.30718750E+00  0.13330000E+02  0.10000000E+02  0.00000000E+00  0.39989995E+01
 0.30734375E+00  0.13330000E+02  0.10000000E+02  0.00000000E+00  0.39989995E+01
 0.30750000E+00  0.13330000E+02  0.10000000E+02  0.00000000E+00  0.39989995E+01
 0.30765625E+00  0.13330000E+02  0.10000000E+02  0.00000000E+00  0.39989995E+01
 0.30781250E+00  0.13330000E+02  0.10000000E+02  0.00000000E+00  0.39989995E+01
 0.30796875E+00  0.13330000E+02  0.10000000E+02  0.00000000E+00  0.39989995E+01
 0.30812500E+00  0.13330000E+02  0.10000000E+02  0.00000000E+00  0.39989995E+01
 0.30828125E+00  0.13330000E+02  0.10000000E+02  0.00000000E+00  0.39989995E+01
 0.30843750E+00  0.13330000E+02  0.10000000E+02  0.00000000E+00  0.39989995E+01
 0.30859375E+00  0.13330000E+02  0.10000000E+02  0.00000000E+00  0.39989995E+01
 0.30875000E+00  0.13330000E+02  0.10000000E+02  0.00000000E+00  0.39989995E+01
 0.30890625E+00  0.13330000E+02  0.10000000E+02  0.00000000E+00  0.39989995E+01
 0.30906250E+00  0.13330000E+02  0.10000000E+02  0.00000000E+00  0.39989995E+01
 0.30921875E+00  0.13330000E+02  0.10000000E+02  0.00000000E+00  0.39989995E+01
 0.30937500E+00  0.13330000E+02  0.10000000E+02  0.00000000E+00  0.39989995E+01
 0.30953125E+00  0.13330000E+02  0.10000000E+02  0.00000000E+00  0.39989995E+01
 0.30968750E+00  0.13330000E+02  0.10000000E+02  0.00000000E+00  0.39989995E+01
 0.30984375E+00  0.13330000E+02  0.10000000E+02  0.00000000E+00  0.39989995E+01
 0.31000000E+00  0.13330000E+02  0.10000000E+02  0.00000000E+00  0.39989995E+01
 0.31015625E+00  0.13330000E+02  0.10000000E+02  0.00000000E+00  0.39989995E+01
 0.31031250E+00  0.13330000E+02  0.10000000E+02  0.00000000E+00  0.39989995E+01
 0.31046875E+00  0.13330000E+02  0.10000000E+02  0.00000000E+00  0.39989995E+01
 0.31062500E+00  0.13330000E+02  0.10000000E+02  0.00000000E+00  0.39989995E+01
 0.31078125E+00  0.13330000E+02  0.10000000E+02  0.00000000E+00  0.39989995E+01
 0.31093750E+00  0.13330000E+02  0.10000000E+02  0.00000000E+00  0.39989995E+01
 0.31109375E+00  0.13330000E+02  0.10000000E+02  0.00000000E+00  0.39989995E+01
 0.31125000E+00  0.13330000E+02  0.10000000E+02  0.00000000E+00  0.39989995E+01
 0.31140625E+00  0.13330000E+02  0.10000000E+02  0.00000000E+00  0.39989995E+01
 0.31156250E+00  0.13330000E+02  0.10000000E+02  0.00000000E+00  0.39989995E+01
 0.31171875E+00  0.13330000E+02  0.10000000E+02  0.00000000E+00  0.39989995E+01
 0.31187500E+00  0.13330000E+02  0.10000000E+02  0.00000000E+00  0.39989995E+01
 0.31203125E+00  0.13330000E+02  0.10000000E+02  0.00000000E+00  0.39989995E+01
 0.31218750E+00  0.13330000E+02  0.10000000E+02  0.00000000E+00  0.39989995E+01
 0.31234375E+00  0.13330000E+02  0.10000000E+02  0.00000000E+00  0.39989995E+01
 0.31250000E+00  0.13330000E+02  0.10000000E+02  0.00000000E+00  0.39989995E+01
 0.31265625E+00  0.13330000E+02  0.10000000E+02  0.00000000E+00  0.39989995E+01
 0.31281250E+00  0.13330000E+02  0.10000000E+02  0.00000000E+00  0.39989995E+01
 0.31296875E+00  0.13330000E+02  0.10000000E+02  0.00000000E+00  0.39989995E+01
 0.31312500E+00  0.13330000E+02  0.10000000E+02  0.00000000E+00  0.39989995E+01
 0.31328125E+00  0.13330000E+02  0.10000000E+02  0.00000000E+00  0.39989995E+01
 0.31343750E+00  0.13330000E+02  0.10000000E+02  0.00000000E+00  0.39989995E+01
 0.31359375E+00  0.13330000E+02  0.10000000E+02  0.00000000E+00  0.39989995E+01
 0.31375000E+00  0.13330000E+02  0.10000000E+02  0.00000000E+00  0.39989995E+01
 0.31390625E+00  0.13330000E+02  0.10000000E+02  0.00000000E+00  0.39989995E+01
 0.31406250E+00  0.13330000E+02  0.10000000E+02  0.00000000E+00  0.39989995E+01
 0.31421875E+00  0.13330000E+02  0.10000000E+02  0.00000000E+00  0.39989995E+01
 0.31437500E+00  0.13330000E+02  0.10000000E+02  0.00000000E+00  0.39989995E+01
 0.31453125E+00  0.13330000E+02  0.10000000E+02  0.00000000E+00  0.39989995E+01
 0.31468750E+00  0.13330000E+02  0.10000000E+02  0.00000000E+00  0.39989995E+01
 0.31484375E+00  0.13330000E+02  0.10000000E+02  0.00000000E+00  0.39989995E+01
 0.31500000E+00  0.13330000E+02  0.10000000E+02  0.00000000E+00  0.39989995E+01
 0.31515625E+00  0.13330000E+02  0.10000000E+02  0.00000000E+00  0.39989995E+01
 0.31531250E+00  0.13330000E+02  0.10000000E+02  0.00000000E+00  0.39989995E+01
 0.31546875E+00  0.13330000E+02  0.10000000E+02  0.00000000E+00  0.39989995E+01
 0.31562500E+00  0.13330000E+02  0.10000000E+02  0.00000000E+00  0.39989995E+01
 0.31578125E+00  0.13330000E+02  0.10000000E+02  0.00000000E+00  0.39989995E+01
 0.31593750E+00  0.13330000E+02  0.10000000E+02  0.00000000E+00  0.39989995E+01
 0.31609375E+00  0.13330000E+02  0.10000000E+02  0.00000000E+00  0.39989995E+01
 0.31625000E+00  0.13330000E+02  0.10000000E+02  0.00000000E+00  0.39989995E+01
 0.31640625E+00  0.13330000E+02  0.10000000E+02  0.00000000E+00  0.39989995E+01
 0.31656250E+00  0.13330000E+02  0.10000000E+02  0.00000000E+00  0.39989995E+01
 0.31671875E+00  0.13330000E+02  0.10000000E+02  0.00000000E+00  0.39989995E+01
 0.31687500E+00  0.13330000E+02  0.10000000E+02  0.00000000E+00  0.39989995E+01
 0.31703125E+00  0.13330000E+02  0.10000000E+02  0.00000000E+00  0.39989995E+01
 0.31718750E+00  0.13330000E+02  0.10000000E+02  0.00000000E+00  0.39989995E+01
 0.31734375E+00  0.13330000E+02  0.10000000E+02  0.00000000E+00  0.39989995E+01
 0.31750000E+00  0.13330000E+02  0.10000000E+02  0.00000000E+00  0.39989995E+01
 0.31765625E+00  0.13330000E+02  0.10000000E+02  0.00000000E+00  0.39989995E+01
 0.31781250E+00  0.13330000E+02  0.10000000E+02  0.00000000E+00  0.39989995E+01
 0.31796875E+00  0.13330000E+02  0.10000000E+02  0.00000000E+00  0.39989995E+01
 0.31812500E+00  0.13330000E+02  0.10000000E+02  0.00000000E+00  0.39989995E+01
 0.31828125E+00  0.13330000E+02  0.10000000E+02  0.00000000E+00  0.39989995E+01
 0.31843750E+00  0.13330000E+02  0.10000000E+02  0.00000000E+00  0.39989995E+01
 0.31859375E+00  0.13330000E+02  0.10000000E+02  0.00000000E+00  0.39989995E+01
 0.31875000E+00  0.13330000E+02  0.10000000E+02  0.00000000E+00  0.39989995E+01
 0.31890625E+00  0.13330000E+02  0.10000000E+02  0.00000000E+00  0.39989995E+01
 0.31906250E+00  0.13330000E+02  0.10000000E+02  0.00000000E+00  0.39989995E+01
 0.31921875E+00  0.13330000E+02  0.10000000E+02  0.00000000E+00  0.39989995E+01
 0.31937500E+00  0.13330000E+02  0.10000000E+02  0.00000000E+00  0.39989995E+01
 0.31953125E+00  0.13330000E+02  0.10000000E+02  0.00000000E+00  0.39989995E+01
 0.31968750E+00  0.13330000E+02  0.10000000E+02  0.00000000E+00  0.39989995E+01
 0.31984375E+00  0.13330000E+02  0.10000000E+02  0.00000000E+00  0.39989995E+01
 0.32000000E+00  0.13330000E+02  0.10000000E+02  0.00000000E+00  0.39989995E+01
 0.32015625E+00  0.13330000E+02  0.10000000E+02  0.00000000E+00  0.39989995E+01
 0.32031250E+00  0.13330000E+02  0.10000000E+02  0.00000000E+00  0.39989995E+01
 0.32046875E+00  0.13330000E+02  0.10000000E+02  0.00000000E+00  0.39989995E+01
 0.32062500E+00  0.13330000E+02  0.10000000E+02  0.00000000E+00  0.39989995E+01
 0.32078125E+00  0.13330000E+02  0.10000000E+02  0.00000000E+00  0.39989995E+01
 0.32093750E+00  0.13330000E+02  0.10000000E+02  0.00000000E+00  0.39989995E+01
 0.32109375E+00  0.13330000E+02  0.10000000E+02  0.00000000E+00  0.39989995E+01
 0.32125000E+00  0.13330000E+02  0.10000000E+02  0.00000000E+00  0.39989995E+01
 0.32140625E+00  0.13330000E+02  0.10000000E+02  0.00000000E+00  0.39989995E+01
 0.32156250E+00  0.13330000E+02  0.10000000E+02  0.00000000E+00  0.39989995E+01
 0.32171875E+00  0.13330000E+02  0.10000000E+02  0.00000000E+00  0.39989995E+01
 0.32187500E+00  0.13330000E+02  0.10000000E+02  0.00000000E+00  0.39989995E+01
 0.32203125E+00  0.13330000E+02  0.10000000E+02  0.00000000E+00  0.39989995E+01
 0.32218750E+00  0.13330000E+02  0.10000000E+02  0.00000000E+00  0.39989995E+01
 0.32234375E+00  0.13330000E+02  0.10000000E+02  0.00000000E+00  0.39989995E+01
 0.32250000E+00  0.13330000E+02  0.10000000E+02  0.00000000E+00  0.39989995E+01
 0.32265625E+00  0.13330000E+02  0.10000000E+02  0.00000000E+00  0.39989995E+01
 0.32281250E+00  0.13330000E+02  0.10000000E+02  0.00000000E+00  0.39989995E+01
 0.32296875E+00  0.13330000E+02  0.10000000E+02  0.00000000E+00  0.39989995E+01
 0.32312500E+00  0.13330000E+02  0.10000000E+02  0.00000000E+00  0.39989995E+01
 0.32328125E+00  0.13330000E+02  0.10000000E+02  0.00000000E+00  0.39989995E+01
 0.32343750E+00  0.13330000E+02  0.10000000E+02  0.00000000E+00  0.39989995E+01
 0.32359375E+00  0.13330000E+02  0.10000000E+02  0.00000000E+00  0.39989995E+01
 0.32375000E+00  0.13330000E+02  0.10000000E+02  0.00000000E+00  0.39989995E+01
 0.32390625E+00  0.13330000E+02  0.10000000E+02  0.00000000E+00  0.39989995E+01
 0.32406250E+00  0.13330000E+02  0.10000000E+02  0.00000000E+00  0.39989995E+01
 0.32421875E+00  0.13330000E+02  0.10000000E+02  0.00000000E+00  0.39989995E+01
 0.32437500E+00  0.13330000E+02  0.10000000E+02  0.00000000E+00  0.39989995E+01
 0.32453125E+00  0.13330000E+02  0.10000000E+02  0.00000000E+00  0.39989995E+01
 0.32468750E+00  0.13330000E+02  0.10000000E+02  0.00000000E+00  0.39989995E+01
 0.32484375E+00  0.13330000E+02  0.10000000E+02  0.00000000E+00  0.39989995E+01
 0.32500000E+00  0.13330000E+02  0.10000000E+02  0.00000000E+00  0.39989995E+01
 0.32515625E+00  0.13330000E+02  0.10000000E+02  0.00000000E+00  0.39989995E+01
 0.32531250E+00  0.13330000E+02  0.10000000E+02  0.00000000E+00  0.39989995E+01
 0.32546875E+00  0.13330000E+02  0.10000000E+02  0.00000000E+00  0.39989995E+01
 0.32562500E+00  0.13330000E+02  0.10000000E+02  0.00000000E+00  0.39989995E+01
 0.32578125E+00  0.13330000E+02  0.10000000E+02  0.00000000E+00  0.39989995E+01
 0.32593750E+00  0.13330000E+02  0.10000000E+02  0.00000000E+00  0.39989995E+01
 0.32609375E+00  0.13330000E+02  0.10000000E+02  0.00000000E+00  0.39989995E+01
 0.32625000E+00  0.13330000E+02  0.10000000E+02  0.00000000E+00  0.39989995E+01
 0.32640625E+00  0.13330000E+02  0.10000000E+02  0.00000000E+00  0.39989995E+01
 0.32656250E+00  0.13330000E+02  0.10000000E+02  0.00000000E+00  0.39989995E+01
 0.32671875E+00  0.13330000E+02  0.10000000E+02  0.00000000E+00  0.39989995E+01
 0.32687500E+00  0.13330000E+02  0.10000000E+02  0.00000000E+00  0.39989995E+01
 0.32703125E+00  0.13330000E+02  0.10000000E+02  0.00000000E+00  0.39989995E+01
 0.32718750E+00  0.13330000E+02  0.10000000E+02  0.00000000E+00  0.39989995E+01
 0.32734375E+00  0.13330000E+02  0.10000000E+02  0.00000000E+00  0.39989995E+01
 0.32750000E+00  0.13330000E+02  0.10000000E+02  0.00000000E+00  0.39989995E+01
 0.32765625E+00  0.13330000E+02  0.10000000E+02  0.00000000E+00  0.39989995E+01
 0.32781250E+00  0.13330000E+02  0.10000000E+02  0.00000000E+00  0.39989995E+01
 0.32796875E+00  0.13330000E+02  0.10000000E+02  0.00000000E+00  0.39989995E+01
 0.32812500E+00  0.13330000E+02  0.10000000E+02  0.00000000E+00  0.39989995E+01
 0.32828125E+00  0.13330000E+02  0.10000000E+02  0.00000000E+00  0.39989995E+01
 0.32843750E+00  0.13330000E+02  0.10000000E+02  0.00000000E+00  0.39989995E+01
 0.32859375E+00  0.13330000E+02  0.10000000E+02  0.00000000E+00  0.39989995E+01
 0.32875000E+00  0.13330000E+02  0.10000000E+02  0.00000000E+00  0.39989995E+01
 0.32890625E+00  0.13330000E+02  0.10000000E+02  0.00000000E+00  0.39989995E+01
 0.32906250E+00  0.13330000E+02  0.10000000E+02  0.00000000E+00  0.39989995E+01
 0.32921875E+00  0.13330000E+02  0.10000000E+02  0.00000000E+00  0.39989995E+01
 0.32937500E+00  0.13330000E+02  0.10000000E+02  0.00000000E+00  0.39989995E+01
 0.32953125E+00  0.13330000E+02  0.10000000E+02  0.00000000E+00  0.39989995E+01
 0.32968750E+00  0.13330000E+02  0.10000000E+02  0.00000000E+00  0.39989995E+01
 0.32984375E+00  0.13330000E+02  0.10000000E+02  0.00000000E+00  0.39989995E+01
 0.33000000E+00  0.13330000E+02  0.10000000E+02  0.00000000E+00  0.39989995E+01
 0.33015625E+00  0.13330000E+02  0.10000000E+02  0.00000000E+00  0.39989995E+01
 0.33031250E+00  0.13330000E+02  0.10000000E+02  0.00000000E+00  0.39989995E+01
 0.33046875E+00  0.13330000E+02  0.10000000E+02  0.00000000E+00  0.39989995E+01
 0.33062500E+00  0.13330000E+02  0.10000000E+02  0.00000000E+00  0.39989995E+01
 0.33078125E+00  0.13330000E+02  0.10000000E+02  0.00000000E+00  0.39989995E+01
 0.33093750E+00  0.13330000E+02  0.10000000E+02  0.00000000E+00  0.39989995E+01
 0.33109375E+00  0.13330000E+02  0.10000000E+02  0.00000000E+00  0.39989995E+01
 0.33125000E+00  0.13330000E+02  0.10000000E+02  0.00000000E+00  0.39989995E+01
 0.33140625E+00  0.13330000E+02  0.10000000E+02  0.00000000E+00  0.39989995E+01
 0.33156250E+00  0.13330000E+02  0.10000000E+02  0.00000000E+00  0.39989995E+01
 0.33171875E+00  0.13330000E+02  0.10000000E+02  0.00000000E+00  0.39989995E+01
 0.33187500E+00  0.13330000E+02  0.10000000E+02  0.00000000E+00  0.39989995E+01
 0.33203125E+00  0.13330000E+02  0.10000000E+02  0.00000000E+00  0.39989995E+01
 0.33218750E+00  0.13330000E+02  0.10000000E+02  0.00000000E+00  0.39989995E+01
 0.33234375E+00  0.13330000E+02  0.10000000E+02  0.00000000E+00  0.39989995E+01
 0.33250000E+00  0.13330000E+02  0.10000000E+02  0.00000000E+00  0.39989995E+01
 0.33265625E+00  0.13330000E+02  0.10000000E+02  0.00000000E+00  0.39989995E+01
 0.33281250E+00  0.13330000E+02  0.10000000E+02  0.00000000E+00  0.39989995E+01
 0.33296875E+00  0.13330000E+02  0.10000000E+02  0.00000000E+00  0.39989995E+01
 0.33312500E+00  0.13330000E+02  0.10000000E+02  0.00000000E+00  0.39989995E+01
 0.33328125E+00  0.13330000E+02  0.10000000E+02  0.00000000E+00  0.39989995E+01
 0.33343750E+00  0.13330000E+02  0.10000000E+02  0.00000000E+00  0.39989995E+01
 0.33359375E+00  0.13330000E+02  0.10000000E+02  0.00000000E+00  0.39989995E+01
 0.33375000E+00  0.13330000E+02  0.10000000E+02  0.00000000E+00  0.39989995E+01
 0.33390625E+00  0.13330000E+02  0.10000000E+02  0.00000000E+00  0.39989995E+01
 0.33406250E+00  0.13330000E+02  0.10000000E+02  0.00000000E+00  0.39989995E+01
 0.33421875E+00  0.13330000E+02  0.10000000E+02  0.00000000E+00  0.39989995E+01
 0.33437500E+00  0.13330000E+02  0.10000000E+02  0.00000000E+00  0.39989995E+01
 0.33453125E+00  0.13330000E+02  0.10000000E+02  0.00000000E+00  0.39989995E+01
 0.33468750E+00  0.13330000E+02  0.10000000E+02  0.00000000E+00  0.39989995E+01
 0.33484375E+00  0.13330000E+02  0.10000000E+02  0.00000000E+00  0.39989995E+01
 0.33500000E+00  0.13330000E+02  0.10000000E+02  0.00000000E+00  0.39989995E+01
 0.33515625E+00  0.13330000E+02  0.10000000E+02  0.00000000E+00  0.39989995E+01
 0.33531250E+00  0.13330000E+02  0.10000000E+02  0.00000000E+00  0.39989995E+01
 0.33546875E+00  0.13330000E+02  0.10000000E+02  0.00000000E+00  0.39989995E+01
 0.33562500E+00  0.13330000E+02  0.10000000E+02  0.00000000E+00  0.39989995E+01
 0.33578125E+00  0.13330000E+02  0.10000000E+02  0.00000000E+00  0.39989995E+01
 0.33593750E+00  0.13330000E+02  0.10000000E+02  0.00000000E+00  0.39989995E+01
 0.33609375E+00  0.13330000E+02  0.10000000E+02  0.00000000E+00  0.39989995E+01
 0.33625000E+00  0.13330000E+02  0.10000000E+02  0.00000000E+00  0.39989995E+01
 0.33640625E+00  0.13330000E+02  0.10000000E+02  0.00000000E+00  0.39989995E+01
 0.33656250E+00  0.13330000E+02  0.10000000E+02  0.00000000E+00  0.39989995E+01
 0.33671875E+00  0.13330000E+02  0.10000000E+02  0.00000000E+00  0.39989995E+01
 0.33687500E+00  0.13330000E+02  0.10000000E+02  0.00000000E+00  0.39989995E+01
 0.33703125E+00  0.13330000E+02  0.10000000E+02  0.00000000E+00  0.39989995E+01
 0.33718750E+00  0.13330000E+02  0.10000000E+02  0.00000000E+00  0.39989995E+01
 0.33734375E+00  0.13330000E+02  0.10000000E+02  0.00000000E+00  0.39989995E+01
 0.33750000E+00  0.13330000E+02  0.10000000E+02  0.00000000E+00  0.39989995E+01
 0.33765625E+00  0.13330000E+02  0.10000000E+02  0.00000000E+00  0.39989995E+01
 0.33781250E+00  0.13330000E+02  0.10000000E+02  0.00000000E+00  0.39989995E+01
 0.33796875E+00  0.13330000E+02  0.10000000E+02  0.00000000E+00  0.39989995E+01
 0.33812500E+00  0.13330000E+02  0.10000000E+02  0.00000000E+00  0.39989995E+01
 0.33828125E+00  0.13330000E+02  0.10000000E+02  0.00000000E+00  0.39989995E+01
 0.33843750E+00  0.13330000E+02  0.10000000E+02  0.00000000E+00  0.39989995E+01
 0.33859375E+00  0.13330000E+02  0.10000000E+02  0.00000000E+00  0.39989995E+01
 0.33875000E+00  0.13330000E+02  0.10000000E+02  0.00000000E+00  0.39989995E+01
 0.33890625E+00  0.13330000E+02  0.10000000E+02  0.00000000E+00  0.39989995E+01
 0.33906250E+00  0.13330000E+02  0.10000000E+02  0.00000000E+00  0.39989995E+01
 0.33921875E+00  0.13330000E+02  0.10000000E+02  0.00000000E+00  0.39989995E+01
 0.33937500E+00  0.13330000E+02  0.10000000E+02  0.00000000E+00  0.39989995E+01
 0.33953125E+00  0.13330000E+02  0.10000000E+02  0.00000000E+00  0.39989995E+01
 0.33968750E+00  0.13330000E+02  0.10000000E+02  0.00000000E+00  0.39989995E+01
 0.33984375E+00  0.13330000E+02  0.10000000E+02  0.00000000E+00  0.39989995E+01
 0.34000000E+00  0.13330000E+02  0.10000000E+02  0.00000000E+00  0.39989995E+01
 0.34015625E+00  0.13330000E+02  0.10000000E+02  0.00000000E+00  0.39989995E+01
 0.34031250E+00  0.13330000E+02  0.10000000E+02  0.00000000E+00  0.39989995E+01
 0.34046875E+00  0.13330000E+02  0.10000000E+02  0.00000000E+00  0.39989995E+01
 0.34062500E+00  0.13330000E+02  0.10000000E+02  0.00000000E+00  0.39989995E+01
 0.34078125E+00  0.13330000E+02  0.10000000E+02  0.00000000E+00  0.39989995E+01
 0.34093750E+00  0.13330000E+02  0.10000000E+02  0.00000000E+00  0.39989995E+01
 0.34109375E+00  0.13330000E+02  0.10000000E+02  0.00000000E+00  0.39989995E+01
 0.34125000E+00  0.13330000E+02  0.10000000E+02  0.00000000E+00  0.39989995E+01
 0.34140625E+00  0.13330000E+02  0.10000000E+02  0.00000000E+00  0.39989995E+01
 0.34156250E+00  0.13330000E+02  0.10000000E+02  0.00000000E+00  0.39989995E+01
 0.34171875E+00  0.13330000E+02  0.10000000E+02  0.00000000E+00  0.39989995E+01
 0.34187500E+00  0.13330000E+02  0.10000000E+02  0.00000000E+00  0.39989995E+01
 0.34203125E+00  0.13330000E+02  0.10000000E+02  0.00000000E+00  0.39989995E+01
 0.34218750E+00  0.13330000E+02  0.10000000E+02  0.00000000E+00  0.39989995E+01
 0.34234375E+00  0.13330000E+02  0.10000000E+02  0.00000000E+00  0.39989995E+01
 0.34250000E+00  0.13330000E+02  0.10000000E+02  0.00000000E+00  0.39989995E+01
 0.34265625E+00  0.13330000E+02  0.10000000E+02  0.00000000E+00  0.39989995E+01
 0.34281250E+00  0.13330000E+02  0.10000000E+02  0.00000000E+00  0.39989995E+01
 0.34296875E+00  0.13330000E+02  0.10000000E+02  0.00000000E+00  0.39989995E+01
 0.34312500E+00  0.13330000E+02  0.10000000E+02  0.00000000E+00  0.39989995E+01
 0.34328125E+00  0.13330000E+02  0.10000000E+02  0.00000000E+00  0.39989995E+01
 0.34343750E+00  0.13330000E+02  0.10000000E+02  0.00000000E+00  0.39989995E+01
 0.34359375E+00  0.13330000E+02  0.10000000E+02  0.00000000E+00  0.39989995E+01
 0.34375000E+00  0.13330000E+02  0.10000000E+02  0.00000000E+00  0.39989995E+01
 0.34390625E+00  0.13330000E+02  0.10000000E+02  0.00000000E+00  0.39989995E+01
 0.34406250E+00  0.13330000E+02  0.10000000E+02  0.00000000E+00  0.39989995E+01
 0.34421875E+00  0.13330000E+02  0.10000000E+02  0.00000000E+00  0.39989995E+01
 0.34437500E+00  0.13330000E+02  0.10000000E+02  0.00000000E+00  0.39989995E+01
 0.34453125E+00  0.13330000E+02  0.10000000E+02  0.00000000E+00  0.39989995E+01
 0.34468750E+00  0.13330000E+02  0.10000000E+02  0.00000000E+00  0.39989995E+01
 0.34484375E+00  0.13330000E+02  0.10000000E+02  0.00000000E+00  0.39989995E+01
 0.34500000E+00  0.13330000E+02  0.10000000E+02  0.00000000E+00  0.39989995E+01
 0.34515625E+00  0.13330000E+02  0.10000000E+02  0.00000000E+00  0.39989995E+01
 0.34531250E+00  0.13330000E+02  0.10000000E+02  0.00000000E+00  0.39989995E+01
 0.34546875E+00  0.13330000E+02  0.10000000E+02  0.00000000E+00  0.39989995E+01
 0.34562500E+00  0.13330000E+02  0.10000000E+02  0.00000000E+00  0.39989995E+01
 0.34578125E+00  0.13330000E+02  0.10000000E+02  0.00000000E+00  0.39989995E+01
 0.34593750E+00  0.13330000E+02  0.10000000E+02  0.00000000E+00  0.39989995E+01
 0.34609375E+00  0.13330000E+02  0.10000000E+02  0.00000000E+00  0.39989995E+01
 0.34625000E+00  0.13330000E+02  0.10000000E+02  0.00000000E+00  0.39989995E+01
 0.34640625E+00  0.13330000E+02  0.10000000E+02  0.00000000E+00  0.39989995E+01
 0.34656250E+00  0.13330000E+02  0.10000000E+02  0.00000000E+00  0.39989995E+01
 0.34671875E+00  0.13330000E+02  0.10000000E+02  0.00000000E+00  0.39989995E+01
 0.34687500E+00  0.13330000E+02  0.10000000E+02  0.00000000E+00  0.39989995E+01
 0.34703125E+00  0.13330000E+02  0.10000000E+02  0.00000000E+00  0.39989995E+01
 0.34718750E+00  0.13330000E+02  0.10000000E+02  0.00000000E+00  0.39989995E+01
 0.34734375E+00  0.13330000E+02  0.10000000E+02  0.00000000E+00  0.39989995E+01
 0.34750000E+00  0.13330000E+02  0.10000000E+02  0.00000000E+00  0.39989995E+01
 0.34765625E+00  0.13330000E+02  0.10000000E+02  0.00000000E+00  0.39989995E+01
 0.34781250E+00  0.13330000E+02  0.10000000E+02  0.00000000E+00  0.39989995E+01
 0.34796875E+00  0.13330000E+02  0.10000000E+02  0.00000000E+00  0.39989995E+01
 0.34812500E+00  0.13330000E+02  0.10000000E+02  0.00000000E+00  0.39989995E+01
 0.34828125E+00  0.13330000E+02  0.10000000E+02  0.00000000E+00  0.39989995E+01
 0.34843750E+00  0.13330000E+02  0.10000000E+02  0.00000000E+00  0.39989995E+01
 0.34859375E+00  0.13330000E+02  0.10000000E+02  0.00000000E+00  0.39989995E+01
 0.34875000E+00  0.13330000E+02  0.10000000E+02  0.00000000E+00  0.39989995E+01
 0.34890625E+00  0.13330000E+02  0.10000000E+02  0.00000000E+00  0.39989995E+01
 0.34906250E+00  0.13330000E+02  0.10000000E+02  0.00000000E+00  0.39989995E+01
 0.34921875E+00  0.13330000E+02  0.10000000E+02  0.00000000E+00  0.39989995E+01
 0.34937500E+00  0.13330000E+02  0.10000000E+02  0.00000000E+00  0.39989995E+01
 0.34953125E+00  0.13330000E+02  0.10000000E+02  0.00000000E+00  0.39989995E+01
 0.34968750E+00  0.13330000E+02  0.10000000E+02  0.00000000E+00  0.39989995E+01
 0.34984375E+00  0.13330000E+02  0.10000000E+02  0.00000000E+00  0.39989995E+01
 0.35000000E+00  0.13330000E+02  0.10000000E+02  0.00000000E+00  0.39989995E+01
 0.35015625E+00  0.13330000E+02  0.10000000E+02  0.00000000E+00  0.39989995E+01
 0.35031250E+00  0.13330000E+02  0.10000000E+02  0.00000000E+00  0.39989995E+01
 0.35046875E+00  0.13330000E+02  0.10000000E+02  0.00000000E+00  0.39989995E+01
 0.35062500E+00  0.13330000E+02  0.10000000E+02  0.00000000E+00  0.39989995E+01
 0.35078125E+00  0.13330000E+02  0.10000000E+02  0.00000000E+00  0.39989995E+01
 0.35093750E+00  0.13330000E+02  0.10000000E+02  0.00000000E+00  0.39989995E+01
 0.35109375E+00  0.13330000E+02  0.10000000E+02  0.00000000E+00  0.39989995E+01
 0.35125000E+00  0.13330000E+02  0.10000000E+02  0.00000000E+00  0.39989995E+01
 0.35140625E+00  0.13330000E+02  0.10000000E+02  0.00000000E+00  0.39989995E+01
 0.35156250E+00  0.13330000E+02  0.10000000E+02  0.00000000E+00  0.39989995E+01
 0.35171875E+00  0.13330000E+02  0.10000000E+02  0.00000000E+00  0.39989995E+01
 0.35187500E+00  0.13330000E+02  0.10000000E+02  0.00000000E+00  0.39989995E+01
 0.35203125E+00  0.13330000E+02  0.10000000E+02  0.00000000E+00  0.39989995E+01
 0.35218750E+00  0.13330000E+02  0.10000000E+02  0.00000000E+00  0.39989995E+01
 0.35234375E+00  0.13330000E+02  0.10000000E+02  0.00000000E+00  0.39989995E+01
 0.35250000E+00  0.13330000E+02  0.10000000E+02  0.00000000E+00  0.39989995E+01
 0.35265625E+00  0.13330000E+02  0.10000000E+02  0.00000000E+00  0.39989995E+01
 0.35281250E+00  0.13330000E+02  0.10000000E+02  0.00000000E+00  0.39989995E+01
 0.35296875E+00  0.13330000E+02  0.10000000E+02  0.00000000E+00  0.39989995E+01
 0.35312500E+00  0.13330000E+02  0.10000000E+02  0.00000000E+00  0.39989995E+01
 0.35328125E+00  0.13330000E+02  0.10000000E+02  0.00000000E+00  0.39989995E+01
 0.35343750E+00  0.13330000E+02  0.10000000E+02  0.00000000E+00  0.39989995E+01
 0.35359375E+00  0.13330000E+02  0.10000000E+02  0.00000000E+00  0.39989995E+01
 0.35375000E+00  0.13330000E+02  0.10000000E+02  0.00000000E+00  0.39989995E+01
 0.35390625E+00  0.13330000E+02  0.10000000E+02  0.00000000E+00  0.39989995E+01
 0.35406250E+00  0.13330000E+02  0.10000000E+02  0.00000000E+00  0.39989995E+01
 0.35421875E+00  0.13330000E+02  0.10000000E+02  0.00000000E+00  0.39989995E+01
 0.35437500E+00  0.13330000E+02  0.10000000E+02  0.00000000E+00  0.39989995E+01
 0.35453125E+00  0.13330000E+02  0.10000000E+02  0.00000000E+00  0.39989995E+01
 0.35468750E+00  0.13330000E+02  0.10000000E+02  0.00000000E+00  0.39989995E+01
 0.35484375E+00  0.13330000E+02  0.10000000E+02  0.00000000E+00  0.39989995E+01
 0.35500000E+00  0.13330000E+02  0.10000000E+02  0.00000000E+00  0.39989995E+01
 0.35515625E+00  0.13330000E+02  0.10000000E+02  0.00000000E+00  0.39989995E+01
 0.35531250E+00  0.13330000E+02  0.10000000E+02  0.00000000E+00  0.39989995E+01
 0.35546875E+00  0.13330000E+02  0.10000000E+02  0.00000000E+00  0.39989995E+01
 0.35562500E+00  0.13330000E+02  0.10000000E+02  0.00000000E+00  0.39989995E+01
 0.35578125E+00  0.13330000E+02  0.10000000E+02  0.00000000E+00  0.39989995E+01
 0.35593750E+00  0.13330000E+02  0.10000000E+02  0.00000000E+00  0.39989995E+01
 0.35609375E+00  0.13330000E+02  0.10000000E+02  0.00000000E+00  0.39989995E+01
 0.35625000E+00  0.13330000E+02  0.10000000E+02  0.00000000E+00  0.39989995E+01
 0.35640625E+00  0.13330000E+02  0.10000000E+02  0.00000000E+00  0.39989995E+01
 0.35656250E+00  0.13330000E+02  0.10000000E+02  0.00000000E+00  0.39989995E+01
 0.35671875E+00  0.13330000E+02  0.10000000E+02  0.00000000E+00  0.39989995E+01
 0.35687500E+00  0.13330000E+02  0.10000000E+02  0.00000000E+00  0.39989995E+01
 0.35703125E+00  0.13330000E+02  0.10000000E+02  0.00000000E+00  0.39989995E+01
 0.35718750E+00  0.13330000E+02  0.10000000E+02  0.00000000E+00  0.39989995E+01
 0.35734375E+00  0.13330000E+02  0.10000000E+02  0.00000000E+00  0.39989995E+01
 0.35750000E+00  0.13330000E+02  0.10000000E+02  0.00000000E+00  0.39989995E+01
 0.35765625E+00  0.13330000E+02  0.10000000E+02  0.00000000E+00  0.39989995E+01
 0.35781250E+00  0.13330000E+02  0.10000000E+02  0.00000000E+00  0.39989995E+01
 0.35796875E+00  0.13330000E+02  0.10000000E+02  0.00000000E+00  0.39989995E+01
 0.35812500E+00  0.13330000E+02  0.10000000E+02  0.00000000E+00  0.39989995E+01
 0.35828125E+00  0.13330000E+02  0.10000000E+02  0.00000000E+00  0.39989995E+01
 0.35843750E+00  0.13330000E+02  0.10000000E+02  0.00000000E+00  0.39989995E+01
 0.35859375E+00  0.13330000E+02  0.10000000E+02  0.00000000E+00  0.39989995E+01
 0.35875000E+00  0.13330000E+02  0.10000000E+02  0.00000000E+00  0.39989995E+01
 0.35890625E+00  0.13330000E+02  0.10000000E+02  0.00000000E+00  0.39989995E+01
 0.35906250E+00  0.13330000E+02  0.10000000E+02  0.00000000E+00  0.39989995E+01
 0.35921875E+00  0.13330000E+02  0.10000000E+02  0.00000000E+00  0.39989995E+01
 0.35937500E+00  0.13330000E+02  0.10000000E+02  0.00000000E+00  0.39989995E+01
 0.35953125E+00  0.13330000E+02  0.10000000E+02  0.00000000E+00  0.39989995E+01
 0.35968750E+00  0.13330000E+02  0.10000000E+02  0.00000000E+00  0.39989995E+01
 0.35984375E+00  0.13330000E+02  0.10000000E+02  0.00000000E+00  0.39989995E+01
 0.36000000E+00  0.13330000E+02  0.10000000E+02  0.00000000E+00  0.39989995E+01
 0.36015625E+00  0.13330000E+02  0.10000000E+02  0.00000000E+00  0.39989995E+01
 0.36031250E+00  0.13330000E+02  0.10000000E+02  0.00000000E+00  0.39989995E+01
 0.36046875E+00  0.13330000E+02  0.10000000E+02  0.00000000E+00  0.39989995E+01
 0.36062500E+00  0.13330000E+02  0.10000000E+02  0.00000000E+00  0.39989995E+01
 0.36078125E+00  0.13330000E+02  0.10000000E+02  0.00000000E+00  0.39989995E+01
 0.36093750E+00  0.13330000E+02  0.10000000E+02  0.00000000E+00  0.39989995E+01
 0.36109375E+00  0.13330000E+02  0.10000000E+02  0.00000000E+00  0.39989995E+01
 0.36125000E+00  0.13330000E+02  0.10000000E+02  0.00000000E+00  0.39989995E+01
 0.36140625E+00  0.13330000E+02  0.10000000E+02  0.00000000E+00  0.39989995E+01
 0.36156250E+00  0.13330000E+02  0.10000000E+02  0.00000000E+00  0.39989995E+01
 0.36171875E+00  0.13330000E+02  0.10000000E+02  0.00000000E+00  0.39989995E+01
 0.36187500E+00  0.13330000E+02  0.10000000E+02  0.00000000E+00  0.39989995E+01
 0.36203125E+00  0.13330000E+02  0.10000000E+02  0.00000000E+00  0.39989995E+01
 0.36218750E+00  0.13330000E+02  0.10000000E+02  0.00000000E+00  0.39989995E+01
 0.36234375E+00  0.13330000E+02  0.10000000E+02  0.00000000E+00  0.39989995E+01
 0.36250000E+00  0.13330000E+02  0.10000000E+02  0.00000000E+00  0.39989995E+01
 0.36265625E+00  0.13330000E+02  0.10000000E+02  0.00000000E+00  0.39989995E+01
 0.36281250E+00  0.13330000E+02  0.10000000E+02  0.00000000E+00  0.39989995E+01
 0.36296875E+00  0.13330000E+02  0.10000000E+02  0.00000000E+00  0.39989995E+01
 0.36312500E+00  0.13330000E+02  0.10000000E+02  0.00000000E+00  0.39989995E+01
 0.36328125E+00  0.13330000E+02  0.10000000E+02  0.00000000E+00  0.39989995E+01
 0.36343750E+00  0.13330000E+02  0.10000000E+02  0.00000000E+00  0.39989995E+01
 0.36359375E+00  0.13330000E+02  0.10000000E+02  0.00000000E+00  0.39989995E+01
 0.36375000E+00  0.13330000E+02  0.10000000E+02  0.00000000E+00  0.39989995E+01
 0.36390625E+00  0.13330000E+02  0.10000000E+02  0.00000000E+00  0.39989995E+01
 0.36406250E+00  0.13330000E+02  0.10000000E+02  0.00000000E+00  0.39989995E+01
 0.36421875E+00  0.13330000E+02  0.10000000E+02  0.00000000E+00  0.39989995E+01
 0.36437500E+00  0.13330000E+02  0.10000000E+02  0.00000000E+00  0.39989995E+01
 0.36453125E+00  0.13330000E+02  0.10000000E+02  0.00000000E+00  0.39989995E+01
 0.36468750E+00  0.13330000E+02  0.10000000E+02  0.00000000E+00  0.39989995E+01
 0.36484375E+00  0.13330000E+02  0.10000000E+02  0.00000000E+00  0.39989995E+01
 0.36500000E+00  0.13330000E+02  0.10000000E+02  0.00000000E+00  0.39989995E+01
 0.36515625E+00  0.13330000E+02  0.10000000E+02  0.00000000E+00  0.39989995E+01
 0.36531250E+00  0.13330000E+02  0.10000000E+02  0.00000000E+00  0.39989995E+01
 0.36546875E+00  0.13330000E+02  0.10000000E+02  0.00000000E+00  0.39989995E+01
 0.36562500E+00  0.13330000E+02  0.10000000E+02  0.00000000E+00  0.39989995E+01
 0.36578125E+00  0.13330000E+02  0.10000000E+02  0.00000000E+00  0.39989995E+01
 0.36593750E+00  0.13330000E+02  0.10000000E+02  0.00000000E+00  0.39989995E+01
 0.36609375E+00  0.13330000E+02  0.10000000E+02  0.00000000E+00  0.39989995E+01
 0.36625000E+00  0.13330000E+02  0.10000000E+02  0.00000000E+00  0.39989995E+01
 0.36640625E+00  0.13330000E+02  0.10000000E+02  0.00000000E+00  0.39989995E+01
 0.36656250E+00  0.13330000E+02  0.10000000E+02  0.00000000E+00  0.39989995E+01
 0.36671875E+00  0.13330000E+02  0.10000000E+02  0.00000000E+00  0.39989995E+01
 0.36687500E+00  0.13330000E+02  0.10000000E+02  0.00000000E+00  0.39989995E+01
 0.36703125E+00  0.13330000E+02  0.10000000E+02  0.00000000E+00  0.39989995E+01
 0.36718750E+00  0.13330000E+02  0.10000000E+02  0.00000000E+00  0.39989995E+01
 0.36734375E+00  0.13330000E+02  0.10000000E+02  0.00000000E+00  0.39989995E+01
 0.36750000E+00  0.13330000E+02  0.10000000E+02  0.00000000E+00  0.39989995E+01
 0.36765625E+00  0.13330000E+02  0.10000000E+02  0.00000000E+00  0.39989995E+01
 0.36781250E+00  0.13330000E+02  0.10000000E+02  0.00000000E+00  0.39989995E+01
 0.36796875E+00  0.13330000E+02  0.10000000E+02  0.00000000E+00  0.39989995E+01
 0.36812500E+00  0.13330000E+02  0.10000000E+02  0.00000000E+00  0.39989995E+01
 0.36828125E+00  0.13330000E+02  0.10000000E+02  0.00000000E+00  0.39989995E+01
 0.36843750E+00  0.13330000E+02  0.10000000E+02  0.00000000E+00  0.39989995E+01
 0.36859375E+00  0.13330000E+02  0.10000000E+02  0.00000000E+00  0.39989995E+01
 0.36875000E+00  0.13330000E+02  0.10000000E+02  0.00000000E+00  0.39989995E+01
 0.36890625E+00  0.13330000E+02  0.10000000E+02  0.00000000E+00  0.39989995E+01
 0.36906250E+00  0.13330000E+02  0.10000000E+02  0.00000000E+00  0.39989995E+01
 0.36921875E+00  0.13330000E+02  0.10000000E+02  0.00000000E+00  0.39989995E+01
 0.36937500E+00  0.13330000E+02  0.10000000E+02  0.00000000E+00  0.39989995E+01
 0.36953125E+00  0.13330000E+02  0.10000000E+02  0.00000000E+00  0.39989995E+01
 0.36968750E+00  0.13330000E+02  0.10000000E+02  0.00000000E+00  0.39989995E+01
 0.36984375E+00  0.13330000E+02  0.10000000E+02  0.00000000E+00  0.39989995E+01
 0.37000000E+00  0.13330000E+02  0.10000000E+02  0.00000000E+00  0.39989995E+01
 0.37015625E+00  0.13330000E+02  0.10000000E+02  0.00000000E+00  0.39989995E+01
 0.37031250E+00  0.13330000E+02  0.10000000E+02  0.00000000E+00  0.39989995E+01
 0.37046875E+00  0.13330000E+02  0.10000000E+02  0.00000000E+00  0.39989995E+01
 0.37062500E+00  0.13330000E+02  0.10000000E+02  0.00000000E+00  0.39989995E+01
 0.37078125E+00  0.13330000E+02  0.10000000E+02  0.00000000E+00  0.39989995E+01
 0.37093750E+00  0.13330000E+02  0.10000000E+02  0.00000000E+00  0.39989995E+01
 0.37109375E+00  0.13330000E+02  0.10000000E+02  0.00000000E+00  0.39989995E+01
 0.37125000E+00  0.13330000E+02  0.10000000E+02  0.00000000E+00  0.39989995E+01
 0.37140625E+00  0.13330000E+02  0.10000000E+02  0.00000000E+00  0.39989995E+01
 0.37156250E+00  0.13330000E+02  0.10000000E+02  0.00000000E+00  0.39989995E+01
 0.37171875E+00  0.13330000E+02  0.10000000E+02  0.00000000E+00  0.39989995E+01
 0.37187500E+00  0.13330000E+02  0.10000000E+02  0.00000000E+00  0.39989995E+01
 0.37203125E+00  0.13330000E+02  0.10000000E+02  0.00000000E+00  0.39989995E+01
 0.37218750E+00  0.13330000E+02  0.10000000E+02  0.00000000E+00  0.39989995E+01
 0.37234375E+00  0.13330000E+02  0.10000000E+02  0.00000000E+00  0.39989995E+01
 0.37250000E+00  0.13330000E+02  0.10000000E+02  0.00000000E+00  0.39989995E+01
 0.37265625E+00  0.13330000E+02  0.10000000E+02  0.00000000E+00  0.39989995E+01
 0.37281250E+00  0.13330000E+02  0.10000000E+02  0.00000000E+00  0.39989995E+01
 0.37296875E+00  0.13330000E+02  0.10000000E+02  0.00000000E+00  0.39989995E+01
 0.37312500E+00  0.13330000E+02  0.10000000E+02  0.00000000E+00  0.39989995E+01
 0.37328125E+00  0.13330000E+02  0.10000000E+02  0.00000000E+00  0.39989995E+01
 0.37343750E+00  0.13330000E+02  0.10000000E+02  0.00000000E+00  0.39989995E+01
 0.37359375E+00  0.13330000E+02  0.10000000E+02  0.00000000E+00  0.39989995E+01
 0.37375000E+00  0.13330000E+02  0.10000000E+02  0.00000000E+00  0.39989995E+01
 0.37390625E+00  0.13330000E+02  0.10000000E+02  0.00000000E+00  0.39989995E+01
 0.37406250E+00  0.13330000E+02  0.10000000E+02  0.00000000E+00  0.39989995E+01
 0.37421875E+00  0.13330000E+02  0.10000000E+02  0.00000000E+00  0.39989995E+01
 0.37437500E+00  0.13330000E+02  0.10000000E+02  0.00000000E+00  0.39989995E+01
 0.37453125E+00  0.13330000E+02  0.10000000E+02  0.00000000E+00  0.39989995E+01
 0.37468750E+00  0.13330000E+02  0.10000000E+02  0.00000000E+00  0.39989995E+01
 0.37484375E+00  0.13330000E+02  0.10000000E+02  0.00000000E+00  0.39989995E+01
 0.37500000E+00  0.13330000E+02  0.10000000E+02  0.00000000E+00  0.39989995E+01
 0.37515625E+00  0.13330000E+02  0.10000000E+02  0.00000000E+00  0.39989995E+01
 0.37531250E+00  0.13330000E+02  0.10000000E+02  0.00000000E+00  0.39989995E+01
 0.37546875E+00  0.13330000E+02  0.10000000E+02  0.00000000E+00  0.39989995E+01
 0.37562500E+00  0.13330000E+02  0.10000000E+02  0.00000000E+00  0.39989995E+01
 0.37578125E+00  0.13330000E+02  0.10000000E+02  0.00000000E+00  0.39989995E+01
 0.37593750E+00  0.13330000E+02  0.10000000E+02  0.00000000E+00  0.39989995E+01
 0.37609375E+00  0.13330000E+02  0.10000000E+02  0.00000000E+00  0.39989995E+01
 0.37625000E+00  0.13330000E+02  0.10000000E+02  0.00000000E+00  0.39989995E+01
 0.37640625E+00  0.13330000E+02  0.10000000E+02  0.00000000E+00  0.39989995E+01
 0.37656250E+00  0.13330000E+02  0.10000000E+02  0.00000000E+00  0.39989995E+01
 0.37671875E+00  0.13330000E+02  0.10000000E+02  0.00000000E+00  0.39989995E+01
 0.37687500E+00  0.13330000E+02  0.10000000E+02  0.00000000E+00  0.39989995E+01
 0.37703125E+00  0.13330000E+02  0.10000000E+02  0.00000000E+00  0.39989995E+01
 0.37718750E+00  0.13330000E+02  0.10000000E+02  0.00000000E+00  0.39989995E+01
 0.37734375E+00  0.13330000E+02  0.10000000E+02  0.00000000E+00  0.39989995E+01
 0.37750000E+00  0.13330000E+02  0.10000000E+02  0.00000000E+00  0.39989995E+01
 0.37765625E+00  0.13330000E+02  0.10000000E+02  0.00000000E+00  0.39989995E+01
 0.37781250E+00  0.13330000E+02  0.10000000E+02  0.00000000E+00  0.39989995E+01
 0.37796875E+00  0.13330000E+02  0.10000000E+02  0.00000000E+00  0.39989995E+01
 0.37812500E+00  0.13330000E+02  0.10000000E+02  0.00000000E+00  0.39989995E+01
 0.37828125E+00  0.13330000E+02  0.10000000E+02  0.00000000E+00  0.39989995E+01
 0.37843750E+00  0.13330000E+02  0.10000000E+02  0.00000000E+00  0.39989995E+01
 0.37859375E+00  0.13330000E+02  0.10000000E+02  0.00000000E+00  0.39989995E+01
 0.37875000E+00  0.13330000E+02  0.10000000E+02  0.00000000E+00  0.39989995E+01
 0.37890625E+00  0.13330000E+02  0.10000000E+02  0.00000000E+00  0.39989995E+01
 0.37906250E+00  0.13330000E+02  0.10000000E+02  0.00000000E+00  0.39989995E+01
 0.37921875E+00  0.13330000E+02  0.10000000E+02  0.00000000E+00  0.39989995E+01
 0.37937500E+00  0.13330000E+02  0.10000000E+02  0.00000000E+00  0.39989995E+01
 0.37953125E+00  0.13330000E+02  0.10000000E+02  0.00000000E+00  0.39989995E+01
 0.37968750E+00  0.13330000E+02  0.10000000E+02  0.00000000E+00  0.39989995E+01
 0.37984375E+00  0.13330000E+02  0.10000000E+02  0.00000000E+00  0.39989995E+01
 0.38000000E+00  0.13330000E+02  0.10000000E+02  0.00000000E+00  0.39989995E+01
 0.38015625E+00  0.13330000E+02  0.10000000E+02  0.00000000E+00  0.39989995E+01
 0.38031250E+00  0.13330000E+02  0.10000000E+02  0.00000000E+00  0.39989995E+01
 0.38046875E+00  0.13330000E+02  0.10000000E+02  0.00000000E+00  0.39989995E+01
 0.38062500E+00  0.13330000E+02  0.10000000E+02  0.00000000E+00  0.39989995E+01
 0.38078125E+00  0.13330000E+02  0.10000000E+02  0.00000000E+00  0.39989995E+01
 0.38093750E+00  0.13330000E+02  0.10000000E+02  0.00000000E+00  0.39989995E+01
 0.38109375E+00  0.13330000E+02  0.10000000E+02  0.00000000E+00  0.39989995E+01
 0.38125000E+00  0.13330000E+02  0.10000000E+02  0.00000000E+00  0.39989995E+01
 0.38140625E+00  0.13330000E+02  0.10000000E+02  0.00000000E+00  0.39989995E+01
 0.38156250E+00  0.13330000E+02  0.10000000E+02  0.00000000E+00  0.39989995E+01
 0.38171875E+00  0.13330000E+02  0.10000000E+02  0.00000000E+00  0.39989995E+01
 0.38187500E+00  0.13330000E+02  0.10000000E+02  0.00000000E+00  0.39989995E+01
 0.38203125E+00  0.13330000E+02  0.10000000E+02  0.00000000E+00  0.39989995E+01
 0.38218750E+00  0.13330000E+02  0.10000000E+02  0.00000000E+00  0.39989995E+01
 0.38234375E+00  0.13330000E+02  0.10000000E+02  0.00000000E+00  0.39989995E+01
 0.38250000E+00  0.13330000E+02  0.10000000E+02  0.00000000E+00  0.39989995E+01
 0.38265625E+00  0.13330000E+02  0.10000000E+02  0.00000000E+00  0.39989995E+01
 0.38281250E+00  0.13330000E+02  0.10000000E+02  0.00000000E+00  0.39989995E+01
 0.38296875E+00  0.13330000E+02  0.10000000E+02  0.00000000E+00  0.39989995E+01
 0.38312500E+00  0.13330000E+02  0.10000000E+02  0.00000000E+00  0.39989995E+01
 0.38328125E+00  0.13330000E+02  0.10000000E+02  0.00000000E+00  0.39989995E+01
 0.38343750E+00  0.13330000E+02  0.10000000E+02  0.00000000E+00  0.39989995E+01
 0.38359375E+00  0.13330000E+02  0.10000000E+02  0.00000000E+00  0.39989995E+01
 0.38375000E+00  0.13330000E+02  0.10000000E+02  0.00000000E+00  0.39989995E+01
 0.38390625E+00  0.13330000E+02  0.10000000E+02  0.00000000E+00  0.39989995E+01
 0.38406250E+00  0.13330000E+02  0.10000000E+02  0.00000000E+00  0.39989995E+01
 0.38421875E+00  0.13330000E+02  0.10000000E+02  0.00000000E+00  0.39989995E+01
 0.38437500E+00  0.13330000E+02  0.10000000E+02  0.00000000E+00  0.39989995E+01
 0.38453125E+00  0.13330000E+02  0.10000000E+02  0.00000000E+00  0.39989995E+01
 0.38468750E+00  0.13330000E+02  0.10000000E+02  0.00000000E+00  0.39989995E+01
 0.38484375E+00  0.13330000E+02  0.10000000E+02  0.00000000E+00  0.39989995E+01
 0.38500000E+00  0.13330000E+02  0.10000000E+02  0.00000000E+00  0.39989995E+01
 0.38515625E+00  0.13330000E+02  0.10000000E+02  0.00000000E+00  0.39989995E+01
 0.38531250E+00  0.13330000E+02  0.10000000E+02  0.00000000E+00  0.39989995E+01
 0.38546875E+00  0.13330000E+02  0.10000000E+02  0.00000000E+00  0.39989995E+01
 0.38562500E+00  0.13330000E+02  0.10000000E+02  0.00000000E+00  0.39989995E+01
 0.38578125E+00  0.13330000E+02  0.10000000E+02  0.00000000E+00  0.39989995E+01
 0.38593750E+00  0.13330000E+02  0.10000000E+02  0.00000000E+00  0.39989995E+01
 0.38609375E+00  0.13330000E+02  0.10000000E+02  0.00000000E+00  0.39989995E+01
 0.38625000E+00  0.13330000E+02  0.10000000E+02  0.00000000E+00  0.39989995E+01
 0.38640625E+00  0.13330000E+02  0.10000000E+02  0.00000000E+00  0.39989995E+01
 0.38656250E+00  0.13330000E+02  0.10000000E+02  0.00000000E+00  0.39989995E+01
 0.38671875E+00  0.13330000E+02  0.10000000E+02  0.00000000E+00  0.39989995E+01
 0.38687500E+00  0.13330000E+02  0.10000000E+02  0.00000000E+00  0.39989995E+01
 0.38703125E+00  0.13330000E+02  0.10000000E+02  0.00000000E+00  0.39989995E+01
 0.38718750E+00  0.13330000E+02  0.10000000E+02  0.00000000E+00  0.39989995E+01
 0.38734375E+00  0.13330000E+02  0.10000000E+02  0.00000000E+00  0.39989995E+01
 0.38750000E+00  0.13330000E+02  0.10000000E+02  0.00000000E+00  0.39989995E+01
 0.38765625E+00  0.13330000E+02  0.10000000E+02  0.00000000E+00  0.39989995E+01
 0.38781250E+00  0.13330000E+02  0.10000000E+02  0.00000000E+00  0.39989995E+01
 0.38796875E+00  0.13330000E+02  0.10000000E+02  0.00000000E+00  0.39989995E+01
 0.38812500E+00  0.13330000E+02  0.10000000E+02  0.00000000E+00  0.39989995E+01
 0.38828125E+00  0.13330000E+02  0.10000000E+02  0.00000000E+00  0.39989995E+01
 0.38843750E+00  0.13330000E+02  0.10000000E+02  0.00000000E+00  0.39989995E+01
 0.38859375E+00  0.13330000E+02  0.10000000E+02  0.00000000E+00  0.39989995E+01
 0.38875000E+00  0.13330000E+02  0.10000000E+02  0.00000000E+00  0.39989995E+01
 0.38890625E+00  0.13330000E+02  0.10000000E+02  0.00000000E+00  0.39989995E+01
 0.38906250E+00  0.13330000E+02  0.10000000E+02  0.00000000E+00  0.39989995E+01
 0.38921875E+00  0.13330000E+02  0.10000000E+02  0.00000000E+00  0.39989995E+01
 0.38937500E+00  0.13330000E+02  0.10000000E+02  0.00000000E+00  0.39989995E+01
 0.38953125E+00  0.13330000E+02  0.10000000E+02  0.00000000E+00  0.39989995E+01
 0.38968750E+00  0.13330000E+02  0.10000000E+02  0.00000000E+00  0.39989995E+01
 0.38984375E+00  0.13330000E+02  0.10000000E+02  0.00000000E+00  0.39989995E+01
 0.39000000E+00  0.13330000E+02  0.10000000E+02  0.00000000E+00  0.39989995E+01
 0.39015625E+00  0.13330000E+02  0.10000000E+02  0.00000000E+00  0.39989995E+01
 0.39031250E+00  0.13330000E+02  0.10000000E+02  0.00000000E+00  0.39989995E+01
 0.39046875E+00  0.13330000E+02  0.10000000E+02  0.00000000E+00  0.39989995E+01
 0.39062500E+00  0.13330000E+02  0.10000000E+02  0.00000000E+00  0.39989995E+01
 0.39078125E+00  0.13330000E+02  0.10000000E+02  0.00000000E+00  0.39989995E+01
 0.39093750E+00  0.13330000E+02  0.10000000E+02  0.00000000E+00  0.39989995E+01
 0.39109375E+00  0.13330000E+02  0.10000000E+02  0.00000000E+00  0.39989995E+01
 0.39125000E+00  0.13330000E+02  0.10000000E+02  0.00000000E+00  0.39989995E+01
 0.39140625E+00  0.13330000E+02  0.10000000E+02  0.00000000E+00  0.39989995E+01
 0.39156250E+00  0.13330000E+02  0.10000000E+02  0.00000000E+00  0.39989995E+01
 0.39171875E+00  0.13330000E+02  0.10000000E+02  0.00000000E+00  0.39989995E+01
 0.39187500E+00  0.13330000E+02  0.10000000E+02  0.00000000E+00  0.39989995E+01
 0.39203125E+00  0.13330000E+02  0.10000000E+02  0.00000000E+00  0.39989995E+01
 0.39218750E+00  0.13330000E+02  0.10000000E+02  0.00000000E+00  0.39989995E+01
 0.39234375E+00  0.13330000E+02  0.10000000E+02  0.00000000E+00  0.39989995E+01
 0.39250000E+00  0.13330000E+02  0.10000000E+02  0.00000000E+00  0.39989995E+01
 0.39265625E+00  0.13330000E+02  0.10000000E+02  0.00000000E+00  0.39989995E+01
 0.39281250E+00  0.13330000E+02  0.10000000E+02  0.00000000E+00  0.39989995E+01
 0.39296875E+00  0.13330000E+02  0.10000000E+02  0.00000000E+00  0.39989995E+01
 0.39312500E+00  0.13330000E+02  0.10000000E+02  0.00000000E+00  0.39989995E+01
 0.39328125E+00  0.13330000E+02  0.10000000E+02  0.00000000E+00  0.39989995E+01
 0.39343750E+00  0.13330000E+02  0.10000000E+02  0.00000000E+00  0.39989995E+01
 0.39359375E+00  0.13330000E+02  0.10000000E+02  0.00000000E+00  0.39989995E+01
 0.39375000E+00  0.13330000E+02  0.10000000E+02  0.00000000E+00  0.39989995E+01
 0.39390625E+00  0.13330000E+02  0.10000000E+02  0.00000000E+00  0.39989995E+01
 0.39406250E+00  0.13330000E+02  0.10000000E+02  0.00000000E+00  0.39989995E+01
 0.39421875E+00  0.13330000E+02  0.10000000E+02  0.00000000E+00  0.39989995E+01
 0.39437500E+00  0.13330000E+02  0.10000000E+02  0.00000000E+00  0.39989995E+01
 0.39453125E+00  0.13330000E+02  0.10000000E+02  0.00000000E+00  0.39989995E+01
 0.39468750E+00  0.13330000E+02  0.10000000E+02  0.00000000E+00  0.39989995E+01
 0.39484375E+00  0.13330000E+02  0.10000000E+02  0.00000000E+00  0.39989995E+01
 0.39500000E+00  0.13330000E+02  0.10000000E+02  0.00000000E+00  0.39989995E+01
 0.39515625E+00  0.13330000E+02  0.10000000E+02  0.00000000E+00  0.39989995E+01
 0.39531250E+00  0.13330000E+02  0.10000000E+02  0.00000000E+00  0.39989995E+01
 0.39546875E+00  0.13330000E+02  0.10000000E+02  0.00000000E+00  0.39989995E+01
 0.39562500E+00  0.13330000E+02  0.10000000E+02  0.00000000E+00  0.39989995E+01
 0.39578125E+00  0.13330000E+02  0.10000000E+02  0.00000000E+00  0.39989995E+01
 0.39593750E+00  0.13330000E+02  0.10000000E+02  0.00000000E+00  0.39989995E+01
 0.39609375E+00  0.13330000E+02  0.10000000E+02  0.00000000E+00  0.39989995E+01
 0.39625000E+00  0.13330000E+02  0.10000000E+02  0.00000000E+00  0.39989995E+01
 0.39640625E+00  0.13330000E+02  0.10000000E+02  0.00000000E+00  0.39989995E+01
 0.39656250E+00  0.13330000E+02  0.10000000E+02  0.00000000E+00  0.39989995E+01
 0.39671875E+00  0.13330000E+02  0.10000000E+02  0.00000000E+00  0.39989995E+01
 0.39687500E+00  0.13330000E+02  0.10000000E+02  0.00000000E+00  0.39989995E+01
 0.39703125E+00  0.13330000E+02  0.10000000E+02  0.00000000E+00  0.39989995E+01
 0.39718750E+00  0.13330000E+02  0.10000000E+02  0.00000000E+00  0.39989995E+01
 0.39734375E+00  0.13330000E+02  0.10000000E+02  0.00000000E+00  0.39989995E+01
 0.39750000E+00  0.13330000E+02  0.10000000E+02  0.00000000E+00  0.39989995E+01
 0.39765625E+00  0.13330000E+02  0.10000000E+02  0.00000000E+00  0.39989995E+01
 0.39781250E+00  0.13330000E+02  0.10000000E+02  0.00000000E+00  0.39989995E+01
 0.39796875E+00  0.13330000E+02  0.10000000E+02  0.00000000E+00  0.39989995E+01
 0.39812500E+00  0.13330000E+02  0.10000000E+02  0.00000000E+00  0.39989995E+01
 0.39828125E+00  0.13330000E+02  0.10000000E+02  0.00000000E+00  0.39989995E+01
 0.39843750E+00  0.13330000E+02  0.10000000E+02  0.00000000E+00  0.39989995E+01
 0.39859375E+00  0.13330000E+02  0.10000000E+02  0.00000000E+00  0.39989995E+01
 0.39875000E+00  0.13330000E+02  0.10000000E+02  0.00000000E+00  0.39989995E+01
 0.39890625E+00  0.13330000E+02  0.10000000E+02  0.00000000E+00  0.39989995E+01
 0.39906250E+00  0.13330000E+02  0.10000000E+02  0.00000000E+00  0.39989995E+01
 0.39921875E+00  0.13330000E+02  0.10000000E+02  0.00000000E+00  0.39989995E+01
 0.39937500E+00  0.13330000E+02  0.10000000E+02  0.00000000E+00  0.39989995E+01
 0.39953125E+00  0.13330000E+02  0.10000000E+02  0.00000000E+00  0.39989995E+01
 0.39968750E+00  0.13330000E+02  0.10000000E+02  0.00000000E+00  0.39989995E+01
 0.39984375E+00  0.13330000E+02  0.10000000E+02  0.00000000E+00  0.39989995E+01
 0.40000000E+00  0.13330000E+02  0.10000000E+02  0.00000000E+00  0.39989995E+01
 0.40015625E+00  0.13330000E+02  0.10000000E+02  0.00000000E+00  0.39989995E+01
 0.40031250E+00  0.13330000E+02  0.10000000E+02  0.00000000E+00  0.39989995E+01
 0.40046875E+00  0.13330000E+02  0.10000000E+02  0.00000000E+00  0.39989995E+01
 0.40062500E+00  0.13330000E+02  0.10000000E+02  0.00000000E+00  0.39989995E+01
 0.40078125E+00  0.13330000E+02  0.10000000E+02  0.00000000E+00  0.39989995E+01
 0.40093750E+00  0.13330000E+02  0.10000000E+02  0.00000000E+00  0.39989995E+01
 0.40109375E+00  0.13330000E+02  0.10000000E+02  0.00000000E+00  0.39989995E+01
 0.40125000E+00  0.13330000E+02  0.10000000E+02  0.00000000E+00  0.39989995E+01
 0.40140625E+00  0.13330000E+02  0.10000000E+02  0.00000000E+00  0.39989995E+01
 0.40156250E+00  0.13330000E+02  0.10000000E+02  0.00000000E+00  0.39989995E+01
 0.40171875E+00  0.13330000E+02  0.10000000E+02  0.00000000E+00  0.39989995E+01
 0.40187500E+00  0.13330000E+02  0.10000000E+02  0.00000000E+00  0.39989995E+01
 0.40203125E+00  0.13330000E+02  0.10000000E+02  0.00000000E+00  0.39989995E+01
 0.40218750E+00  0.13330000E+02  0.10000000E+02  0.00000000E+00  0.39989995E+01
 0.40234375E+00  0.13330000E+02  0.10000000E+02  0.00000000E+00  0.39989995E+01
 0.40250000E+00  0.13330000E+02  0.10000000E+02  0.00000000E+00  0.39989995E+01
 0.40265625E+00  0.13330000E+02  0.10000000E+02  0.00000000E+00  0.39989995E+01
 0.40281250E+00  0.13330000E+02  0.10000000E+02  0.00000000E+00  0.39989995E+01
 0.40296875E+00  0.13330000E+02  0.10000000E+02  0.00000000E+00  0.39989995E+01
 0.40312500E+00  0.13330000E+02  0.10000000E+02  0.00000000E+00  0.39989995E+01
 0.40328125E+00  0.13330000E+02  0.10000000E+02  0.00000000E+00  0.39989995E+01
 0.40343750E+00  0.13330000E+02  0.10000000E+02  0.00000000E+00  0.39989995E+01
 0.40359375E+00  0.13330000E+02  0.10000000E+02  0.00000000E+00  0.39989995E+01
 0.40375000E+00  0.13330000E+02  0.10000000E+02  0.00000000E+00  0.39989995E+01
 0.40390625E+00  0.13330000E+02  0.10000000E+02  0.00000000E+00  0.39989995E+01
 0.40406250E+00  0.13330000E+02  0.10000000E+02  0.00000000E+00  0.39989995E+01
 0.40421875E+00  0.13330000E+02  0.10000000E+02  0.00000000E+00  0.39989995E+01
 0.40437500E+00  0.13330000E+02  0.10000000E+02  0.00000000E+00  0.39989995E+01
 0.40453125E+00  0.13330000E+02  0.10000000E+02  0.00000000E+00  0.39989995E+01
 0.40468750E+00  0.13330000E+02  0.10000000E+02  0.00000000E+00  0.39989995E+01
 0.40484375E+00  0.13330000E+02  0.10000000E+02  0.00000000E+00  0.39989995E+01
 0.40500000E+00  0.13330000E+02  0.10000000E+02  0.00000000E+00  0.39989995E+01
 0.40515625E+00  0.13330000E+02  0.10000000E+02  0.00000000E+00  0.39989995E+01
 0.40531250E+00  0.13330000E+02  0.10000000E+02  0.00000000E+00  0.39989995E+01
 0.40546875E+00  0.13330000E+02  0.10000000E+02  0.00000000E+00  0.39989995E+01
 0.40562500E+00  0.13330000E+02  0.10000000E+02  0.00000000E+00  0.39989995E+01
 0.40578125E+00  0.13330000E+02  0.10000000E+02  0.00000000E+00  0.39989995E+01
 0.40593750E+00  0.13330000E+02  0.10000000E+02  0.00000000E+00  0.39989995E+01
 0.40609375E+00  0.13330000E+02  0.10000000E+02  0.00000000E+00  0.39989995E+01
 0.40625000E+00  0.13330000E+02  0.10000000E+02  0.00000000E+00  0.39989995E+01
 0.40640625E+00  0.13330000E+02  0.10000000E+02  0.00000000E+00  0.39989995E+01
 0.40656250E+00  0.13330000E+02  0.10000000E+02  0.00000000E+00  0.39989995E+01
 0.40671875E+00  0.13330000E+02  0.10000000E+02  0.00000000E+00  0.39989995E+01
 0.40687500E+00  0.13330000E+02  0.10000000E+02  0.00000000E+00  0.39989995E+01
 0.40703125E+00  0.13330000E+02  0.10000000E+02  0.00000000E+00  0.39989995E+01
 0.40718750E+00  0.13330000E+02  0.10000000E+02  0.00000000E+00  0.39989995E+01
 0.40734375E+00  0.13330000E+02  0.10000000E+02  0.00000000E+00  0.39989995E+01
 0.40750000E+00  0.13330000E+02  0.10000000E+02  0.00000000E+00  0.39989995E+01
 0.40765625E+00  0.13330000E+02  0.10000000E+02  0.00000000E+00  0.39989995E+01
 0.40781250E+00  0.13330000E+02  0.10000000E+02  0.00000000E+00  0.39989995E+01
 0.40796875E+00  0.13330000E+02  0.10000000E+02  0.00000000E+00  0.39989995E+01
 0.40812500E+00  0.13330000E+02  0.10000000E+02  0.00000000E+00  0.39989995E+01
 0.40828125E+00  0.13330000E+02  0.10000000E+02  0.00000000E+00  0.39989995E+01
 0.40843750E+00  0.13330000E+02  0.10000000E+02  0.00000000E+00  0.39989995E+01
 0.40859375E+00  0.13330000E+02  0.10000000E+02  0.00000000E+00  0.39989995E+01
 0.40875000E+00  0.13330000E+02  0.10000000E+02  0.00000000E+00  0.39989995E+01
 0.40890625E+00  0.13330000E+02  0.10000000E+02  0.00000000E+00  0.39989995E+01
 0.40906250E+00  0.13330000E+02  0.10000000E+02  0.00000000E+00  0.39989995E+01
 0.40921875E+00  0.13330000E+02  0.10000000E+02  0.00000000E+00  0.39989995E+01
 0.40937500E+00  0.13330000E+02  0.10000000E+02  0.00000000E+00  0.39989995E+01
 0.40953125E+00  0.13330000E+02  0.10000000E+02  0.00000000E+00  0.39989995E+01
 0.40968750E+00  0.13330000E+02  0.10000000E+02  0.00000000E+00  0.39989995E+01
 0.40984375E+00  0.13330000E+02  0.10000000E+02  0.00000000E+00  0.39989995E+01
 0.41000000E+00  0.13330000E+02  0.10000000E+02  0.00000000E+00  0.39989995E+01
 0.41015625E+00  0.13330000E+02  0.10000000E+02  0.00000000E+00  0.39989995E+01
 0.41031250E+00  0.13330000E+02  0.10000000E+02  0.00000000E+00  0.39989995E+01
 0.41046875E+00  0.13330000E+02  0.10000000E+02  0.00000000E+00  0.39989995E+01
 0.41062500E+00  0.13330000E+02  0.10000000E+02  0.00000000E+00  0.39989995E+01
 0.41078125E+00  0.13330000E+02  0.10000000E+02  0.00000000E+00  0.39989995E+01
 0.41093750E+00  0.13330000E+02  0.10000000E+02  0.00000000E+00  0.39989995E+01
 0.41109375E+00  0.13330000E+02  0.10000000E+02  0.00000000E+00  0.39989995E+01
 0.41125000E+00  0.13330000E+02  0.10000000E+02  0.00000000E+00  0.39989995E+01
 0.41140625E+00  0.13330000E+02  0.10000000E+02  0.00000000E+00  0.39989995E+01
 0.41156250E+00  0.13330000E+02  0.10000000E+02  0.00000000E+00  0.39989995E+01
 0.41171875E+00  0.13330000E+02  0.10000000E+02  0.00000000E+00  0.39989995E+01
 0.41187500E+00  0.13330000E+02  0.10000000E+02  0.00000000E+00  0.39989995E+01
 0.41203125E+00  0.13330000E+02  0.10000000E+02  0.00000000E+00  0.39989995E+01
 0.41218750E+00  0.13330000E+02  0.10000000E+02  0.00000000E+00  0.39989995E+01
 0.41234375E+00  0.13330000E+02  0.10000000E+02  0.00000000E+00  0.39989995E+01
 0.41250000E+00  0.13330000E+02  0.10000000E+02  0.00000000E+00  0.39989995E+01
 0.41265625E+00  0.13330000E+02  0.10000000E+02  0.00000000E+00  0.39989995E+01
 0.41281250E+00  0.13330000E+02  0.10000000E+02  0.00000000E+00  0.39989995E+01
 0.41296875E+00  0.13330000E+02  0.10000000E+02  0.00000000E+00  0.39989995E+01
 0.41312500E+00  0.13330000E+02  0.10000000E+02  0.00000000E+00  0.39989995E+01
 0.41328125E+00  0.13330000E+02  0.10000000E+02  0.00000000E+00  0.39989995E+01
 0.41343750E+00  0.13330000E+02  0.10000000E+02  0.00000000E+00  0.39989995E+01
 0.41359375E+00  0.13330000E+02  0.10000000E+02  0.00000000E+00  0.39989995E+01
 0.41375000E+00  0.13330000E+02  0.10000000E+02  0.00000000E+00  0.39989995E+01
 0.41390625E+00  0.13330000E+02  0.10000000E+02  0.00000000E+00  0.39989995E+01
 0.41406250E+00  0.13330000E+02  0.10000000E+02  0.00000000E+00  0.39989995E+01
 0.41421875E+00  0.13330000E+02  0.10000000E+02  0.00000000E+00  0.39989995E+01
 0.41437500E+00  0.13330000E+02  0.10000000E+02  0.00000000E+00  0.39989995E+01
 0.41453125E+00  0.13330000E+02  0.10000000E+02  0.00000000E+00  0.39989995E+01
 0.41468750E+00  0.13330000E+02  0.10000000E+02  0.00000000E+00  0.39989995E+01
 0.41484375E+00  0.13330000E+02  0.10000000E+02  0.00000000E+00  0.39989995E+01
 0.41500000E+00  0.13330000E+02  0.10000000E+02  0.00000000E+00  0.39989995E+01
 0.41515625E+00  0.13330000E+02  0.10000000E+02  0.00000000E+00  0.39989995E+01
 0.41531250E+00  0.13330000E+02  0.10000000E+02  0.00000000E+00  0.39989995E+01
 0.41546875E+00  0.13330000E+02  0.10000000E+02  0.00000000E+00  0.39989995E+01
 0.41562500E+00  0.13330000E+02  0.10000000E+02  0.00000000E+00  0.39989995E+01
 0.41578125E+00  0.13330000E+02  0.10000000E+02  0.00000000E+00  0.39989995E+01
 0.41593750E+00  0.13330000E+02  0.10000000E+02  0.00000000E+00  0.39989995E+01
 0.41609375E+00  0.13330000E+02  0.10000000E+02  0.00000000E+00  0.39989995E+01
 0.41625000E+00  0.13330000E+02  0.10000000E+02  0.00000000E+00  0.39989995E+01
 0.41640625E+00  0.13330000E+02  0.10000000E+02  0.00000000E+00  0.39989995E+01
 0.41656250E+00  0.13330000E+02  0.10000000E+02  0.00000000E+00  0.39989995E+01
 0.41671875E+00  0.13330000E+02  0.10000000E+02  0.00000000E+00  0.39989995E+01
 0.41687500E+00  0.13330000E+02  0.10000000E+02  0.00000000E+00  0.39989995E+01
 0.41703125E+00  0.13330000E+02  0.10000000E+02  0.00000000E+00  0.39989995E+01
 0.41718750E+00  0.13330000E+02  0.10000000E+02  0.00000000E+00  0.39989995E+01
 0.41734375E+00  0.13330000E+02  0.10000000E+02  0.00000000E+00  0.39989995E+01
 0.41750000E+00  0.13330000E+02  0.10000000E+02  0.00000000E+00  0.39989995E+01
 0.41765625E+00  0.13330000E+02  0.10000000E+02  0.00000000E+00  0.39989995E+01
 0.41781250E+00  0.13330000E+02  0.10000000E+02  0.00000000E+00  0.39989995E+01
 0.41796875E+00  0.13330000E+02  0.10000000E+02  0.00000000E+00  0.39989995E+01
 0.41812500E+00  0.13330000E+02  0.10000000E+02  0.00000000E+00  0.39989995E+01
 0.41828125E+00  0.13330000E+02  0.10000000E+02  0.00000000E+00  0.39989995E+01
 0.41843750E+00  0.13330000E+02  0.10000000E+02  0.00000000E+00  0.39989995E+01
 0.41859375E+00  0.13330000E+02  0.10000000E+02  0.00000000E+00  0.39989995E+01
 0.41875000E+00  0.13330000E+02  0.10000000E+02  0.00000000E+00  0.39989995E+01
 0.41890625E+00  0.13330000E+02  0.10000000E+02  0.00000000E+00  0.39989995E+01
 0.41906250E+00  0.13330000E+02  0.10000000E+02  0.00000000E+00  0.39989995E+01
 0.41921875E+00  0.13330000E+02  0.10000000E+02  0.00000000E+00  0.39989995E+01
 0.41937500E+00  0.13330000E+02  0.10000000E+02  0.00000000E+00  0.39989995E+01
 0.41953125E+00  0.13330000E+02  0.10000000E+02  0.00000000E+00  0.39989995E+01
 0.41968750E+00  0.13330000E+02  0.10000000E+02  0.00000000E+00  0.39989995E+01
 0.41984375E+00  0.13330000E+02  0.10000000E+02  0.00000000E+00  0.39989995E+01
 0.42000000E+00  0.13330000E+02  0.10000000E+02  0.00000000E+00  0.39989995E+01
 0.42015625E+00  0.13330000E+02  0.10000000E+02  0.00000000E+00  0.39989995E+01
 0.42031250E+00  0.13330000E+02  0.10000000E+02  0.00000000E+00  0.39989995E+01
 0.42046875E+00  0.13330000E+02  0.10000000E+02  0.00000000E+00  0.39989995E+01
 0.42062500E+00  0.13330000E+02  0.10000000E+02  0.00000000E+00  0.39989995E+01
 0.42078125E+00  0.13330000E+02  0.10000000E+02  0.00000000E+00  0.39989995E+01
 0.42093750E+00  0.13330000E+02  0.10000000E+02  0.00000000E+00  0.39989995E+01
 0.42109375E+00  0.13330000E+02  0.10000000E+02  0.00000000E+00  0.39989995E+01
 0.42125000E+00  0.13330000E+02  0.10000000E+02  0.00000000E+00  0.39989995E+01
 0.42140625E+00  0.13330000E+02  0.10000000E+02  0.00000000E+00  0.39989995E+01
 0.42156250E+00  0.13330000E+02  0.10000000E+02  0.00000000E+00  0.39989995E+01
 0.42171875E+00  0.13330000E+02  0.10000000E+02  0.00000000E+00  0.39989995E+01
 0.42187500E+00  0.13330000E+02  0.10000000E+02  0.00000000E+00  0.39989995E+01
 0.42203125E+00  0.13330000E+02  0.10000000E+02  0.00000000E+00  0.39989995E+01
 0.42218750E+00  0.13330000E+02  0.10000000E+02  0.00000000E+00  0.39989995E+01
 0.42234375E+00  0.13330000E+02  0.10000000E+02  0.00000000E+00  0.39989995E+01
 0.42250000E+00  0.13330000E+02  0.10000000E+02  0.00000000E+00  0.39989995E+01
 0.42265625E+00  0.13330000E+02  0.10000000E+02  0.00000000E+00  0.39989995E+01
 0.42281250E+00  0.13330000E+02  0.10000000E+02  0.00000000E+00  0.39989995E+01
 0.42296875E+00  0.13330000E+02  0.10000000E+02  0.00000000E+00  0.39989995E+01
 0.42312500E+00  0.13330000E+02  0.10000000E+02  0.00000000E+00  0.39989995E+01
 0.42328125E+00  0.13330000E+02  0.10000000E+02  0.00000000E+00  0.39989995E+01
 0.42343750E+00  0.13330000E+02  0.10000000E+02  0.00000000E+00  0.39989995E+01
 0.42359375E+00  0.13330000E+02  0.10000000E+02  0.00000000E+00  0.39989995E+01
 0.42375000E+00  0.13330000E+02  0.10000000E+02  0.00000000E+00  0.39989995E+01
 0.42390625E+00  0.13330000E+02  0.10000000E+02  0.00000000E+00  0.39989995E+01
 0.42406250E+00  0.13330000E+02  0.10000000E+02  0.00000000E+00  0.39989995E+01
 0.42421875E+00  0.13330000E+02  0.10000000E+02  0.00000000E+00  0.39989995E+01
 0.42437500E+00  0.13330000E+02  0.10000000E+02  0.00000000E+00  0.39989995E+01
 0.42453125E+00  0.13330000E+02  0.10000000E+02  0.00000000E+00  0.39989995E+01
 0.42468750E+00  0.13330000E+02  0.10000000E+02  0.00000000E+00  0.39989995E+01
 0.42484375E+00  0.13330000E+02  0.10000000E+02  0.00000000E+00  0.39989995E+01
 0.42500000E+00  0.13330000E+02  0.10000000E+02  0.00000000E+00  0.39989995E+01
 0.42515625E+00  0.13330000E+02  0.10000000E+02  0.00000000E+00  0.39989995E+01
 0.42531250E+00  0.13330000E+02  0.10000000E+02  0.00000000E+00  0.39989995E+01
 0.42546875E+00  0.13330000E+02  0.10000000E+02  0.00000000E+00  0.39989995E+01
 0.42562500E+00  0.13330000E+02  0.10000000E+02  0.00000000E+00  0.39989995E+01
 0.42578125E+00  0.13330000E+02  0.10000000E+02  0.00000000E+00  0.39989995E+01
 0.42593750E+00  0.13330000E+02  0.10000000E+02  0.00000000E+00  0.39989995E+01
 0.42609375E+00  0.13330000E+02  0.10000000E+02  0.00000000E+00  0.39989995E+01
 0.42625000E+00  0.13330000E+02  0.10000000E+02  0.00000000E+00  0.39989995E+01
 0.42640625E+00  0.13330000E+02  0.10000000E+02  0.00000000E+00  0.39989995E+01
 0.42656250E+00  0.13330000E+02  0.10000000E+02  0.00000000E+00  0.39989995E+01
 0.42671875E+00  0.13330000E+02  0.10000000E+02  0.00000000E+00  0.39989995E+01
 0.42687500E+00  0.13330000E+02  0.10000000E+02  0.00000000E+00  0.39989995E+01
 0.42703125E+00  0.13330000E+02  0.10000000E+02  0.00000000E+00  0.39989995E+01
 0.42718750E+00  0.13330000E+02  0.10000000E+02  0.00000000E+00  0.39989995E+01
 0.42734375E+00  0.13330000E+02  0.10000000E+02  0.00000000E+00  0.39989995E+01
 0.42750000E+00  0.13330000E+02  0.10000000E+02  0.00000000E+00  0.39989995E+01
 0.42765625E+00  0.13330000E+02  0.10000000E+02  0.00000000E+00  0.39989995E+01
 0.42781250E+00  0.13330000E+02  0.10000000E+02  0.00000000E+00  0.39989995E+01
 0.42796875E+00  0.13330000E+02  0.10000000E+02  0.00000000E+00  0.39989995E+01
 0.42812500E+00  0.13330000E+02  0.10000000E+02  0.00000000E+00  0.39989995E+01
 0.42828125E+00  0.13330000E+02  0.10000000E+02  0.00000000E+00  0.39989995E+01
 0.42843750E+00  0.13330000E+02  0.10000000E+02  0.00000000E+00  0.39989995E+01
 0.42859375E+00  0.13330000E+02  0.10000000E+02  0.00000000E+00  0.39989995E+01
 0.42875000E+00  0.13330000E+02  0.10000000E+02  0.00000000E+00  0.39989995E+01
 0.42890625E+00  0.13330000E+02  0.10000000E+02  0.00000000E+00  0.39989995E+01
 0.42906250E+00  0.13330000E+02  0.10000000E+02  0.00000000E+00  0.39989995E+01
 0.42921875E+00  0.13330000E+02  0.10000000E+02  0.00000000E+00  0.39989995E+01
 0.42937500E+00  0.13330000E+02  0.10000000E+02  0.00000000E+00  0.39989995E+01
 0.42953125E+00  0.13330000E+02  0.10000000E+02  0.00000000E+00  0.39989995E+01
 0.42968750E+00  0.13330000E+02  0.10000000E+02  0.00000000E+00  0.39989995E+01
 0.42984375E+00  0.13330000E+02  0.10000000E+02  0.00000000E+00  0.39989995E+01
 0.43000000E+00  0.13330000E+02  0.10000000E+02  0.00000000E+00  0.39989995E+01
 0.43015625E+00  0.13330000E+02  0.10000000E+02  0.00000000E+00  0.39989995E+01
 0.43031250E+00  0.13330000E+02  0.10000000E+02  0.00000000E+00  0.39989995E+01
 0.43046875E+00  0.13330000E+02  0.10000000E+02  0.00000000E+00  0.39989995E+01
 0.43062500E+00  0.13330000E+02  0.10000000E+02  0.00000000E+00  0.39989995E+01
 0.43078125E+00  0.13330000E+02  0.10000000E+02  0.00000000E+00  0.39989995E+01
 0.43093750E+00  0.13330000E+02  0.10000000E+02  0.00000000E+00  0.39989995E+01
 0.43109375E+00  0.13330000E+02  0.10000000E+02  0.00000000E+00  0.39989995E+01
 0.43125000E+00  0.13330000E+02  0.10000000E+02  0.00000000E+00  0.39989995E+01
 0.43140625E+00  0.13330000E+02  0.10000000E+02  0.00000000E+00  0.39989995E+01
 0.43156250E+00  0.13330000E+02  0.10000000E+02  0.00000000E+00  0.39989995E+01
 0.43171875E+00  0.13330000E+02  0.10000000E+02  0.00000000E+00  0.39989995E+01
 0.43187500E+00  0.13330000E+02  0.10000000E+02  0.00000000E+00  0.39989995E+01
 0.43203125E+00  0.13330000E+02  0.10000000E+02  0.00000000E+00  0.39989995E+01
 0.43218750E+00  0.13330000E+02  0.10000000E+02  0.00000000E+00  0.39989995E+01
 0.43234375E+00  0.13330000E+02  0.10000000E+02  0.00000000E+00  0.39989995E+01
 0.43250000E+00  0.13330000E+02  0.10000000E+02  0.00000000E+00  0.39989995E+01
 0.43265625E+00  0.13330000E+02  0.10000000E+02  0.00000000E+00  0.39989995E+01
 0.43281250E+00  0.13330000E+02  0.10000000E+02  0.00000000E+00  0.39989995E+01
 0.43296875E+00  0.13330000E+02  0.10000000E+02  0.00000000E+00  0.39989995E+01
 0.43312500E+00  0.13330000E+02  0.10000000E+02  0.00000000E+00  0.39989995E+01
 0.43328125E+00  0.13330000E+02  0.10000000E+02  0.00000000E+00  0.39989995E+01
 0.43343750E+00  0.13330000E+02  0.10000000E+02  0.00000000E+00  0.39989995E+01
 0.43359375E+00  0.13330000E+02  0.10000000E+02  0.00000000E+00  0.39989995E+01
 0.43375000E+00  0.13330000E+02  0.10000000E+02  0.00000000E+00  0.39989995E+01
 0.43390625E+00  0.13330000E+02  0.10000000E+02  0.00000000E+00  0.39989995E+01
 0.43406250E+00  0.13330000E+02  0.10000000E+02  0.00000000E+00  0.39989995E+01
 0.43421875E+00  0.13330000E+02  0.10000000E+02  0.00000000E+00  0.39989995E+01
 0.43437500E+00  0.13330000E+02  0.10000000E+02  0.00000000E+00  0.39989995E+01
 0.43453125E+00  0.13330000E+02  0.10000000E+02  0.00000000E+00  0.39989995E+01
 0.43468750E+00  0.13330000E+02  0.10000000E+02  0.00000000E+00  0.39989995E+01
 0.43484375E+00  0.13330000E+02  0.10000000E+02  0.00000000E+00  0.39989995E+01
 0.43500000E+00  0.13330000E+02  0.10000000E+02  0.00000000E+00  0.39989995E+01
 0.43515625E+00  0.13330000E+02  0.10000000E+02  0.00000000E+00  0.39989995E+01
 0.43531250E+00  0.13330000E+02  0.10000000E+02  0.00000000E+00  0.39989995E+01
 0.43546875E+00  0.13330000E+02  0.10000000E+02  0.00000000E+00  0.39989995E+01
 0.43562500E+00  0.13330000E+02  0.10000000E+02  0.00000000E+00  0.39989995E+01
 0.43578125E+00  0.13330000E+02  0.10000000E+02  0.00000000E+00  0.39989995E+01
 0.43593750E+00  0.13330000E+02  0.10000000E+02  0.00000000E+00  0.39989995E+01
 0.43609375E+00  0.13330000E+02  0.10000000E+02  0.00000000E+00  0.39989995E+01
 0.43625000E+00  0.13330000E+02  0.10000000E+02  0.00000000E+00  0.39989995E+01
 0.43640625E+00  0.13330000E+02  0.10000000E+02  0.00000000E+00  0.39989995E+01
 0.43656250E+00  0.13330000E+02  0.10000000E+02  0.00000000E+00  0.39989995E+01
 0.43671875E+00  0.13330000E+02  0.10000000E+02  0.00000000E+00  0.39989995E+01
 0.43687500E+00  0.13330000E+02  0.10000000E+02  0.00000000E+00  0.39989995E+01
 0.43703125E+00  0.13330000E+02  0.10000000E+02  0.00000000E+00  0.39989995E+01
 0.43718750E+00  0.13330000E+02  0.10000000E+02  0.00000000E+00  0.39989995E+01
 0.43734375E+00  0.13330000E+02  0.10000000E+02  0.00000000E+00  0.39989995E+01
 0.43750000E+00  0.13330000E+02  0.10000000E+02  0.00000000E+00  0.39989995E+01
 0.43765625E+00  0.13330000E+02  0.10000000E+02  0.00000000E+00  0.39989995E+01
 0.43781250E+00  0.13330000E+02  0.10000000E+02  0.00000000E+00  0.39989995E+01
 0.43796875E+00  0.13330000E+02  0.10000000E+02  0.00000000E+00  0.39989995E+01
 0.43812500E+00  0.13330000E+02  0.10000000E+02  0.00000000E+00  0.39989995E+01
 0.43828125E+00  0.13330000E+02  0.10000000E+02  0.00000000E+00  0.39989995E+01
 0.43843750E+00  0.13330000E+02  0.10000000E+02  0.00000000E+00  0.39989995E+01
 0.43859375E+00  0.13330000E+02  0.10000000E+02  0.00000000E+00  0.39989995E+01
 0.43875000E+00  0.13330000E+02  0.10000000E+02  0.00000000E+00  0.39989995E+01
 0.43890625E+00  0.13330000E+02  0.10000000E+02  0.00000000E+00  0.39989995E+01
 0.43906250E+00  0.13330000E+02  0.10000000E+02  0.00000000E+00  0.39989995E+01
 0.43921875E+00  0.13330000E+02  0.10000000E+02  0.00000000E+00  0.39989995E+01
 0.43937500E+00  0.13330000E+02  0.10000000E+02  0.00000000E+00  0.39989995E+01
 0.43953125E+00  0.13330000E+02  0.10000000E+02  0.00000000E+00  0.39989995E+01
 0.43968750E+00  0.13330000E+02  0.10000000E+02  0.00000000E+00  0.39989995E+01
 0.43984375E+00  0.13330000E+02  0.10000000E+02  0.00000000E+00  0.39989995E+01
 0.44000000E+00  0.13330000E+02  0.10000000E+02  0.00000000E+00  0.39989995E+01
 0.44015625E+00  0.13330000E+02  0.10000000E+02  0.00000000E+00  0.39989995E+01
 0.44031250E+00  0.13330000E+02  0.10000000E+02  0.00000000E+00  0.39989995E+01
 0.44046875E+00  0.13330000E+02  0.10000000E+02  0.00000000E+00  0.39989995E+01
 0.44062500E+00  0.13330000E+02  0.10000000E+02  0.00000000E+00  0.39989995E+01
 0.44078125E+00  0.13330000E+02  0.10000000E+02  0.00000000E+00  0.39989995E+01
 0.44093750E+00  0.13330000E+02  0.10000000E+02  0.00000000E+00  0.39989995E+01
 0.44109375E+00  0.13330000E+02  0.10000000E+02  0.00000000E+00  0.39989995E+01
 0.44125000E+00  0.13330000E+02  0.10000000E+02  0.00000000E+00  0.39989995E+01
 0.44140625E+00  0.13330000E+02  0.10000000E+02  0.00000000E+00  0.39989995E+01
 0.44156250E+00  0.13330000E+02  0.10000000E+02  0.00000000E+00  0.39989995E+01
 0.44171875E+00  0.13330000E+02  0.10000000E+02  0.00000000E+00  0.39989995E+01
 0.44187500E+00  0.13330000E+02  0.10000000E+02  0.00000000E+00  0.39989995E+01
 0.44203125E+00  0.13330000E+02  0.10000000E+02  0.00000000E+00  0.39989995E+01
 0.44218750E+00  0.13330000E+02  0.10000000E+02  0.00000000E+00  0.39989995E+01
 0.44234375E+00  0.13330000E+02  0.10000000E+02  0.00000000E+00  0.39989995E+01
 0.44250000E+00  0.13330000E+02  0.10000000E+02  0.00000000E+00  0.39989995E+01
 0.44265625E+00  0.13330000E+02  0.10000000E+02  0.00000000E+00  0.39989995E+01
 0.44281250E+00  0.13330000E+02  0.10000000E+02  0.00000000E+00  0.39989995E+01
 0.44296875E+00  0.13330000E+02  0.10000000E+02  0.00000000E+00  0.39989995E+01
 0.44312500E+00  0.13330000E+02  0.10000000E+02  0.00000000E+00  0.39989995E+01
 0.44328125E+00  0.13330000E+02  0.10000000E+02  0.00000000E+00  0.39989995E+01
 0.44343750E+00  0.13330000E+02  0.10000000E+02  0.00000000E+00  0.39989995E+01
 0.44359375E+00  0.13330000E+02  0.10000000E+02  0.00000000E+00  0.39989995E+01
 0.44375000E+00  0.13330000E+02  0.10000000E+02  0.00000000E+00  0.39989995E+01
 0.44390625E+00  0.13330000E+02  0.10000000E+02  0.00000000E+00  0.39989995E+01
 0.44406250E+00  0.13330000E+02  0.10000000E+02  0.00000000E+00  0.39989995E+01
 0.44421875E+00  0.13330000E+02  0.10000000E+02  0.00000000E+00  0.39989995E+01
 0.44437500E+00  0.13330000E+02  0.10000000E+02  0.00000000E+00  0.39989995E+01
 0.44453125E+00  0.13330000E+02  0.10000000E+02  0.00000000E+00  0.39989995E+01
 0.44468750E+00  0.13330000E+02  0.10000000E+02  0.00000000E+00  0.39989995E+01
 0.44484375E+00  0.13330000E+02  0.10000000E+02  0.00000000E+00  0.39989995E+01
 0.44500000E+00  0.13330000E+02  0.10000000E+02  0.00000000E+00  0.39989995E+01
 0.44515625E+00  0.13330000E+02  0.10000000E+02  0.00000000E+00  0.39989995E+01
 0.44531250E+00  0.13330000E+02  0.10000000E+02  0.00000000E+00  0.39989995E+01
 0.44546875E+00  0.13330000E+02  0.10000000E+02  0.00000000E+00  0.39989995E+01
 0.44562500E+00  0.13330000E+02  0.10000000E+02  0.00000000E+00  0.39989995E+01
 0.44578125E+00  0.13330000E+02  0.10000000E+02  0.00000000E+00  0.39989995E+01
 0.44593750E+00  0.13330000E+02  0.10000000E+02  0.00000000E+00  0.39989995E+01
 0.44609375E+00  0.13330000E+02  0.10000000E+02  0.00000000E+00  0.39989995E+01
 0.44625000E+00  0.13330000E+02  0.10000000E+02  0.00000000E+00  0.39989995E+01
 0.44640625E+00  0.13330000E+02  0.10000000E+02  0.00000000E+00  0.39989995E+01
 0.44656250E+00  0.13330000E+02  0.10000000E+02  0.00000000E+00  0.39989995E+01
 0.44671875E+00  0.13330000E+02  0.10000000E+02  0.00000000E+00  0.39989995E+01
 0.44687500E+00  0.13330000E+02  0.10000000E+02  0.00000000E+00  0.39989995E+01
 0.44703125E+00  0.13330000E+02  0.10000000E+02  0.00000000E+00  0.39989995E+01
 0.44718750E+00  0.13330000E+02  0.10000000E+02  0.00000000E+00  0.39989995E+01
 0.44734375E+00  0.13330000E+02  0.10000000E+02  0.00000000E+00  0.39989995E+01
 0.44750000E+00  0.13330000E+02  0.10000000E+02  0.00000000E+00  0.39989995E+01
 0.44765625E+00  0.13330000E+02  0.10000000E+02  0.00000000E+00  0.39989995E+01
 0.44781250E+00  0.13330000E+02  0.10000000E+02  0.00000000E+00  0.39989995E+01
 0.44796875E+00  0.13330000E+02  0.10000000E+02  0.00000000E+00  0.39989995E+01
 0.44812500E+00  0.13330000E+02  0.10000000E+02  0.00000000E+00  0.39989995E+01
 0.44828125E+00  0.13330000E+02  0.10000000E+02  0.00000000E+00  0.39989995E+01
 0.44843750E+00  0.13330000E+02  0.10000000E+02  0.00000000E+00  0.39989995E+01
 0.44859375E+00  0.13330000E+02  0.10000000E+02  0.00000000E+00  0.39989995E+01
 0.44875000E+00  0.13330000E+02  0.10000000E+02  0.00000000E+00  0.39989995E+01
 0.44890625E+00  0.13330000E+02  0.10000000E+02  0.00000000E+00  0.39989995E+01
 0.44906250E+00  0.13330000E+02  0.10000000E+02  0.00000000E+00  0.39989995E+01
 0.44921875E+00  0.13330000E+02  0.10000000E+02  0.00000000E+00  0.39989995E+01
 0.44937500E+00  0.13330000E+02  0.10000000E+02  0.00000000E+00  0.39989995E+01
 0.44953125E+00  0.13330000E+02  0.10000000E+02  0.00000000E+00  0.39989995E+01
 0.44968750E+00  0.13330000E+02  0.10000000E+02  0.00000000E+00  0.39989995E+01
 0.44984375E+00  0.13330000E+02  0.10000000E+02  0.00000000E+00  0.39989995E+01
 0.45000000E+00  0.13330000E+02  0.10000000E+02  0.00000000E+00  0.39989995E+01
 0.45015625E+00  0.13330000E+02  0.10000000E+02  0.00000000E+00  0.39989995E+01
 0.45031250E+00  0.13330000E+02  0.10000000E+02  0.00000000E+00  0.39989995E+01
 0.45046875E+00  0.13330000E+02  0.10000000E+02  0.00000000E+00  0.39989995E+01
 0.45062500E+00  0.13330000E+02  0.10000000E+02  0.00000000E+00  0.39989995E+01
 0.45078125E+00  0.13330000E+02  0.10000000E+02  0.00000000E+00  0.39989995E+01
 0.45093750E+00  0.13330000E+02  0.10000000E+02  0.00000000E+00  0.39989995E+01
 0.45109375E+00  0.13330000E+02  0.10000000E+02  0.00000000E+00  0.39989995E+01
 0.45125000E+00  0.13330000E+02  0.10000000E+02  0.00000000E+00  0.39989995E+01
 0.45140625E+00  0.13330000E+02  0.10000000E+02  0.00000000E+00  0.39989995E+01
 0.45156250E+00  0.13330000E+02  0.10000000E+02  0.00000000E+00  0.39989995E+01
 0.45171875E+00  0.13330000E+02  0.10000000E+02  0.00000000E+00  0.39989995E+01
 0.45187500E+00  0.13330000E+02  0.10000000E+02  0.00000000E+00  0.39989995E+01
 0.45203125E+00  0.13330000E+02  0.10000000E+02  0.00000000E+00  0.39989995E+01
 0.45218750E+00  0.13330000E+02  0.10000000E+02  0.00000000E+00  0.39989995E+01
 0.45234375E+00  0.13330000E+02  0.10000000E+02  0.00000000E+00  0.39989995E+01
 0.45250000E+00  0.13330000E+02  0.10000000E+02  0.00000000E+00  0.39989995E+01
 0.45265625E+00  0.13330000E+02  0.10000000E+02  0.00000000E+00  0.39989995E+01
 0.45281250E+00  0.13330000E+02  0.10000000E+02  0.00000000E+00  0.39989995E+01
 0.45296875E+00  0.13330000E+02  0.10000000E+02  0.00000000E+00  0.39989995E+01
 0.45312500E+00  0.13330000E+02  0.10000000E+02  0.00000000E+00  0.39989995E+01
 0.45328125E+00  0.13330000E+02  0.10000000E+02  0.00000000E+00  0.39989995E+01
 0.45343750E+00  0.13330000E+02  0.10000000E+02  0.00000000E+00  0.39989995E+01
 0.45359375E+00  0.13330000E+02  0.10000000E+02  0.00000000E+00  0.39989995E+01
 0.45375000E+00  0.13330000E+02  0.10000000E+02  0.00000000E+00  0.39989995E+01
 0.45390625E+00  0.13330000E+02  0.10000000E+02  0.00000000E+00  0.39989995E+01
 0.45406250E+00  0.13330000E+02  0.10000000E+02  0.00000000E+00  0.39989995E+01
 0.45421875E+00  0.13330000E+02  0.10000000E+02  0.00000000E+00  0.39989995E+01
 0.45437500E+00  0.13330000E+02  0.10000000E+02  0.00000000E+00  0.39989995E+01
 0.45453125E+00  0.13330000E+02  0.10000000E+02  0.00000000E+00  0.39989995E+01
 0.45468750E+00  0.13330000E+02  0.10000000E+02  0.00000000E+00  0.39989995E+01
 0.45484375E+00  0.13330000E+02  0.10000000E+02  0.00000000E+00  0.39989995E+01
 0.45500000E+00  0.13330000E+02  0.10000000E+02  0.00000000E+00  0.39989995E+01
 0.45515625E+00  0.13330000E+02  0.10000000E+02  0.00000000E+00  0.39989995E+01
 0.45531250E+00  0.13330000E+02  0.10000000E+02  0.00000000E+00  0.39989995E+01
 0.45546875E+00  0.13330000E+02  0.10000000E+02  0.00000000E+00  0.39989995E+01
 0.45562500E+00  0.13330000E+02  0.10000000E+02  0.00000000E+00  0.39989995E+01
 0.45578125E+00  0.13330000E+02  0.10000000E+02  0.00000000E+00  0.39989995E+01
 0.45593750E+00  0.13330000E+02  0.10000000E+02  0.00000000E+00  0.39989995E+01
 0.45609375E+00  0.13330000E+02  0.10000000E+02  0.00000000E+00  0.39989995E+01
 0.45625000E+00  0.13330000E+02  0.10000000E+02  0.00000000E+00  0.39989995E+01
 0.45640625E+00  0.13330000E+02  0.10000000E+02  0.00000000E+00  0.39989995E+01
 0.45656250E+00  0.13330000E+02  0.10000000E+02  0.00000000E+00  0.39989995E+01
 0.45671875E+00  0.13330000E+02  0.10000000E+02  0.00000000E+00  0.39989995E+01
 0.45687500E+00  0.13330000E+02  0.10000000E+02  0.00000000E+00  0.39989995E+01
 0.45703125E+00  0.13330000E+02  0.10000000E+02  0.00000000E+00  0.39989995E+01
 0.45718750E+00  0.13330000E+02  0.10000000E+02  0.00000000E+00  0.39989995E+01
 0.45734375E+00  0.13330000E+02  0.10000000E+02  0.00000000E+00  0.39989995E+01
 0.45750000E+00  0.13330000E+02  0.10000000E+02  0.00000000E+00  0.39989995E+01
 0.45765625E+00  0.13330000E+02  0.10000000E+02  0.00000000E+00  0.39989995E+01
 0.45781250E+00  0.13330000E+02  0.10000000E+02  0.00000000E+00  0.39989995E+01
 0.45796875E+00  0.13330000E+02  0.10000000E+02  0.00000000E+00  0.39989995E+01
 0.45812500E+00  0.13330000E+02  0.10000000E+02  0.00000000E+00  0.39989995E+01
 0.45828125E+00  0.13330000E+02  0.10000000E+02  0.00000000E+00  0.39989995E+01
 0.45843750E+00  0.13330000E+02  0.10000000E+02  0.00000000E+00  0.39989995E+01
 0.45859375E+00  0.13330000E+02  0.10000000E+02  0.00000000E+00  0.39989995E+01
 0.45875000E+00  0.13330000E+02  0.10000000E+02  0.00000000E+00  0.39989995E+01
 0.45890625E+00  0.13330000E+02  0.10000000E+02  0.00000000E+00  0.39989995E+01
 0.45906250E+00  0.13330000E+02  0.10000000E+02  0.00000000E+00  0.39989995E+01
 0.45921875E+00  0.13330000E+02  0.10000000E+02  0.00000000E+00  0.39989995E+01
 0.45937500E+00  0.13330000E+02  0.10000000E+02  0.00000000E+00  0.39989995E+01
 0.45953125E+00  0.13330000E+02  0.10000000E+02  0.00000000E+00  0.39989995E+01
 0.45968750E+00  0.13330000E+02  0.10000000E+02  0.00000000E+00  0.39989995E+01
 0.45984375E+00  0.13330000E+02  0.10000000E+02  0.00000000E+00  0.39989995E+01
 0.46000000E+00  0.13330000E+02  0.10000000E+02  0.00000000E+00  0.39989995E+01
 0.46015625E+00  0.13330000E+02  0.10000000E+02  0.00000000E+00  0.39989995E+01
 0.46031250E+00  0.13330000E+02  0.10000000E+02  0.00000000E+00  0.39989995E+01
 0.46046875E+00  0.13330000E+02  0.10000000E+02  0.00000000E+00  0.39989995E+01
 0.46062500E+00  0.13330000E+02  0.10000000E+02  0.00000000E+00  0.39989995E+01
 0.46078125E+00  0.13330000E+02  0.10000000E+02  0.00000000E+00  0.39989995E+01
 0.46093750E+00  0.13330000E+02  0.10000000E+02  0.00000000E+00  0.39989995E+01
 0.46109375E+00  0.13330000E+02  0.10000000E+02  0.00000000E+00  0.39989995E+01
 0.46125000E+00  0.13330000E+02  0.10000000E+02  0.00000000E+00  0.39989995E+01
 0.46140625E+00  0.13330000E+02  0.10000000E+02  0.00000000E+00  0.39989995E+01
 0.46156250E+00  0.13330000E+02  0.10000000E+02  0.00000000E+00  0.39989995E+01
 0.46171875E+00  0.13330000E+02  0.10000000E+02  0.00000000E+00  0.39989995E+01
 0.46187500E+00  0.13330000E+02  0.10000000E+02  0.00000000E+00  0.39989995E+01
 0.46203125E+00  0.13330000E+02  0.10000000E+02  0.00000000E+00  0.39989995E+01
 0.46218750E+00  0.13330000E+02  0.10000000E+02  0.00000000E+00  0.39989995E+01
 0.46234375E+00  0.13330000E+02  0.10000000E+02  0.00000000E+00  0.39989995E+01
 0.46250000E+00  0.13330000E+02  0.10000000E+02  0.00000000E+00  0.39989995E+01
 0.46265625E+00  0.13330000E+02  0.10000000E+02  0.00000000E+00  0.39989995E+01
 0.46281250E+00  0.13330000E+02  0.10000000E+02  0.00000000E+00  0.39989995E+01
 0.46296875E+00  0.13330000E+02  0.10000000E+02  0.00000000E+00  0.39989995E+01
 0.46312500E+00  0.13330000E+02  0.10000000E+02  0.00000000E+00  0.39989995E+01
 0.46328125E+00  0.13330000E+02  0.10000000E+02  0.00000000E+00  0.39989995E+01
 0.46343750E+00  0.13330000E+02  0.10000000E+02  0.00000000E+00  0.39989995E+01
 0.46359375E+00  0.13330000E+02  0.10000000E+02  0.00000000E+00  0.39989995E+01
 0.46375000E+00  0.13330000E+02  0.10000000E+02  0.00000000E+00  0.39989995E+01
 0.46390625E+00  0.13330000E+02  0.10000000E+02  0.00000000E+00  0.39989995E+01
 0.46406250E+00  0.13330000E+02  0.10000000E+02  0.00000000E+00  0.39989995E+01
 0.46421875E+00  0.13330000E+02  0.10000000E+02  0.00000000E+00  0.39989995E+01
 0.46437500E+00  0.13330000E+02  0.10000000E+02  0.00000000E+00  0.39989995E+01
 0.46453125E+00  0.13330000E+02  0.10000000E+02  0.00000000E+00  0.39989995E+01
 0.46468750E+00  0.13330000E+02  0.10000000E+02  0.00000000E+00  0.39989995E+01
 0.46484375E+00  0.13330000E+02  0.10000000E+02  0.00000000E+00  0.39989995E+01
 0.46500000E+00  0.13330000E+02  0.10000000E+02  0.00000000E+00  0.39989995E+01
 0.46515625E+00  0.13330000E+02  0.10000000E+02  0.00000000E+00  0.39989995E+01
 0.46531250E+00  0.13330000E+02  0.10000000E+02  0.00000000E+00  0.39989995E+01
 0.46546875E+00  0.13330000E+02  0.10000000E+02  0.00000000E+00  0.39989995E+01
 0.46562500E+00  0.13330000E+02  0.10000000E+02  0.00000000E+00  0.39989995E+01
 0.46578125E+00  0.13330000E+02  0.10000000E+02  0.00000000E+00  0.39989995E+01
 0.46593750E+00  0.13330000E+02  0.10000000E+02  0.00000000E+00  0.39989995E+01
 0.46609375E+00  0.13330000E+02  0.10000000E+02  0.00000000E+00  0.39989995E+01
 0.46625000E+00  0.13330000E+02  0.10000000E+02  0.00000000E+00  0.39989995E+01
 0.46640625E+00  0.13330000E+02  0.10000000E+02  0.00000000E+00  0.39989995E+01
 0.46656250E+00  0.13330000E+02  0.10000000E+02  0.00000000E+00  0.39989995E+01
 0.46671875E+00  0.13330000E+02  0.10000000E+02  0.00000000E+00  0.39989995E+01
 0.46687500E+00  0.13330000E+02  0.10000000E+02  0.00000000E+00  0.39989995E+01
 0.46703125E+00  0.13330000E+02  0.10000000E+02  0.00000000E+00  0.39989995E+01
 0.46718750E+00  0.13330000E+02  0.10000000E+02  0.00000000E+00  0.39989995E+01
 0.46734375E+00  0.13330000E+02  0.10000000E+02  0.00000000E+00  0.39989995E+01
 0.46750000E+00  0.13330000E+02  0.10000000E+02  0.00000000E+00  0.39989995E+01
 0.46765625E+00  0.13330000E+02  0.10000000E+02  0.00000000E+00  0.39989995E+01
 0.46781250E+00  0.13330000E+02  0.10000000E+02  0.00000000E+00  0.39989995E+01
 0.46796875E+00  0.13330000E+02  0.10000000E+02  0.00000000E+00  0.39989995E+01
 0.46812500E+00  0.13330000E+02  0.10000000E+02  0.00000000E+00  0.39989995E+01
 0.46828125E+00  0.13330000E+02  0.10000000E+02  0.00000000E+00  0.39989995E+01
 0.46843750E+00  0.13330000E+02  0.10000000E+02  0.00000000E+00  0.39989995E+01
 0.46859375E+00  0.13330000E+02  0.10000000E+02  0.00000000E+00  0.39989995E+01
 0.46875000E+00  0.13330000E+02  0.10000000E+02  0.00000000E+00  0.39989995E+01
 0.46890625E+00  0.13330000E+02  0.10000000E+02  0.00000000E+00  0.39989995E+01
 0.46906250E+00  0.13330000E+02  0.10000000E+02  0.00000000E+00  0.39989995E+01
 0.46921875E+00  0.13330000E+02  0.10000000E+02  0.00000000E+00  0.39989995E+01
 0.46937500E+00  0.13330000E+02  0.10000000E+02  0.00000000E+00  0.39989995E+01
 0.46953125E+00  0.13330000E+02  0.10000000E+02  0.00000000E+00  0.39989995E+01
 0.46968750E+00  0.13330000E+02  0.10000000E+02  0.00000000E+00  0.39989995E+01
 0.46984375E+00  0.13330000E+02  0.10000000E+02  0.00000000E+00  0.39989995E+01
 0.47000000E+00  0.13330000E+02  0.10000000E+02  0.00000000E+00  0.39989995E+01
 0.47015625E+00  0.13330000E+02  0.10000000E+02  0.00000000E+00  0.39989995E+01
 0.47031250E+00  0.13330000E+02  0.10000000E+02  0.00000000E+00  0.39989995E+01
 0.47046875E+00  0.13330000E+02  0.10000000E+02  0.00000000E+00  0.39989995E+01
 0.47062500E+00  0.13330000E+02  0.10000000E+02  0.00000000E+00  0.39989995E+01
 0.47078125E+00  0.13330000E+02  0.10000000E+02  0.00000000E+00  0.39989995E+01
 0.47093750E+00  0.13330000E+02  0.10000000E+02  0.00000000E+00  0.39989995E+01
 0.47109375E+00  0.13330000E+02  0.10000000E+02  0.00000000E+00  0.39989995E+01
 0.47125000E+00  0.13330000E+02  0.10000000E+02  0.00000000E+00  0.39989995E+01
 0.47140625E+00  0.13330000E+02  0.10000000E+02  0.00000000E+00  0.39989995E+01
 0.47156250E+00  0.13330000E+02  0.10000000E+02  0.00000000E+00  0.39989995E+01
 0.47171875E+00  0.13330000E+02  0.10000000E+02  0.00000000E+00  0.39989995E+01
 0.47187500E+00  0.13330000E+02  0.10000000E+02  0.00000000E+00  0.39989995E+01
 0.47203125E+00  0.13330000E+02  0.10000000E+02  0.00000000E+00  0.39989995E+01
 0.47218750E+00  0.13330000E+02  0.10000000E+02  0.00000000E+00  0.39989995E+01
 0.47234375E+00  0.13330000E+02  0.10000000E+02  0.00000000E+00  0.39989995E+01
 0.47250000E+00  0.13330000E+02  0.10000000E+02  0.00000000E+00  0.39989995E+01
 0.47265625E+00  0.13330000E+02  0.10000000E+02  0.00000000E+00  0.39989995E+01
 0.47281250E+00  0.13330000E+02  0.10000000E+02  0.00000000E+00  0.39989995E+01
 0.47296875E+00  0.13330000E+02  0.10000000E+02  0.00000000E+00  0.39989995E+01
 0.47312500E+00  0.13330000E+02  0.10000000E+02  0.00000000E+00  0.39989995E+01
 0.47328125E+00  0.13330000E+02  0.10000000E+02  0.00000000E+00  0.39989995E+01
 0.47343750E+00  0.13330000E+02  0.10000000E+02  0.00000000E+00  0.39989995E+01
 0.47359375E+00  0.13254829E+02  0.99576759E+01  0.22469688E-02  0.39933497E+01
 0.47375000E+00  0.13116393E+02  0.98795739E+01  0.64178183E-02  0.39828818E+01
 0.47390625E+00  0.12980001E+02  0.98024230E+01  0.10569296E-01  0.39724871E+01
 0.47406250E+00  0.12845610E+02  0.97262053E+01  0.14701545E-01  0.39621644E+01
 0.47421875E+00  0.12713178E+02  0.96509036E+01  0.18814711E-01  0.39519127E+01
 0.47437500E+00  0.12582665E+02  0.95765009E+01  0.22908935E-01  0.39417309E+01
 0.47453125E+00  0.12454031E+02  0.95029808E+01  0.26984356E-01  0.39316179E+01
 0.47468750E+00  0.12327239E+02  0.94303271E+01  0.31041115E-01  0.39215727E+01
 0.47484375E+00  0.12202252E+02  0.93585243E+01  0.35079348E-01  0.39115943E+01
 0.47500000E+00  0.12079032E+02  0.92875570E+01  0.39099192E-01  0.39016818E+01
 0.47515625E+00  0.11957545E+02  0.92174103E+01  0.43100781E-01  0.38918341E+01
 0.47531250E+00  0.11837757E+02  0.91480695E+01  0.47084249E-01  0.38820504E+01
 0.47546875E+00  0.11719634E+02  0.90795205E+01  0.51049728E-01  0.38723296E+01
 0.47562500E+00  0.11603142E+02  0.90117494E+01  0.54997348E-01  0.38626710E+01
 0.47578125E+00  0.11488252E+02  0.89447426E+01  0.58927239E-01  0.38530735E+01
 0.47593750E+00  0.11374931E+02  0.88784869E+01  0.62839529E-01  0.38435364E+01
 0.47609375E+00  0.11263149E+02  0.88129692E+01  0.66734344E-01  0.38340588E+01
 0.47625000E+00  0.11152877E+02  0.87481771E+01  0.70611811E-01  0.38246398E+01
 0.47640625E+00  0.11044086E+02  0.86840980E+01  0.74472053E-01  0.38152786E+01
 0.47656250E+00  0.10936748E+02  0.86207200E+01  0.78315194E-01  0.38059744E+01
 0.47671875E+00  0.10830836E+02  0.85580312E+01  0.82141355E-01  0.37967264E+01
 0.47687500E+00  0.10726323E+02  0.84960202E+01  0.85950658E-01  0.37875339E+01
 0.47703125E+00  0.10623183E+02  0.84346756E+01  0.89743220E-01  0.37783960E+01
 0.47718750E+00  0.10521391E+02  0.83739864E+01  0.93519162E-01  0.37693121E+01
 0.47734375E+00  0.10420921E+02  0.83139418E+01  0.97278600E-01  0.37602813E+01
 0.47750000E+00  0.10321751E+02  0.82545314E+01  0.10102165E+00  0.37513031E+01
 0.47765625E+00  0.10223856E+02  0.81957448E+01  0.10474843E+00  0.37423766E+01
 0.47781250E+00  0.10127212E+02  0.81375718E+01  0.10845904E+00  0.37335012E+01
 0.47796875E+00  0.10031799E+02  0.80800027E+01  0.11215361E+00  0.37246761E+01
 0.47812500E+00  0.99375930E+01  0.80230278E+01  0.11583225E+00  0.37159008E+01
 0.47828125E+00  0.98445733E+01  0.79666377E+01  0.11949506E+00  0.37071745E+01
 0.47843750E+00  0.97527187E+01  0.79108230E+01  0.12314216E+00  0.36984967E+01
 0.47859375E+00  0.96620089E+01  0.78555748E+01  0.12677365E+00  0.36898666E+01
 0.47875000E+00  0.95724237E+01  0.78008841E+01  0.13038964E+00  0.36812837E+01
 0.47890625E+00  0.94839437E+01  0.77467424E+01  0.13399024E+00  0.36727473E+01
 0.47906250E+00  0.93965496E+01  0.76931412E+01  0.13757555E+00  0.36642569E+01
 0.47921875E+00  0.93102228E+01  0.76400720E+01  0.14114568E+00  0.36558118E+01
 0.47937500E+00  0.92249451E+01  0.75875268E+01  0.14470073E+00  0.36474114E+01
 0.47953125E+00  0.91406985E+01  0.75354975E+01  0.14824080E+00  0.36390553E+01
 0.47968750E+00  0.90574656E+01  0.74839765E+01  0.15176599E+00  0.36307428E+01
 0.47984375E+00  0.89752293E+01  0.74329559E+01  0.15527642E+00  0.36224733E+01
 0.48000000E+00  0.88939728E+01  0.73824284E+01  0.15877216E+00  0.36142464E+01
 0.48015625E+00  0.88136799E+01  0.73323865E+01  0.16225333E+00  0.36060615E+01
 0.48031250E+00  0.87343346E+01  0.72828231E+01  0.16572002E+00  0.35979180E+01
 0.48046875E+00  0.86559211E+01  0.72337311E+01  0.16917233E+00  0.35898155E+01
 0.48062500E+00  0.85784242E+01  0.71851035E+01  0.17261036E+00  0.35817534E+01
 0.48078125E+00  0.85018288E+01  0.71369337E+01  0.17603419E+00  0.35737313E+01
 0.48093750E+00  0.84261204E+01  0.70892149E+01  0.17944393E+00  0.35657486E+01
 0.48109375E+00  0.83512846E+01  0.70419406E+01  0.18283966E+00  0.35578049E+01
 0.48125000E+00  0.82773073E+01  0.69951044E+01  0.18622149E+00  0.35498997E+01
 0.48140625E+00  0.82041747E+01  0.69487001E+01  0.18958950E+00  0.35420324E+01
 0.48156250E+00  0.81318734E+01  0.69027215E+01  0.19294377E+00  0.35342028E+01
 0.48171875E+00  0.80603902E+01  0.68571625E+01  0.19628442E+00  0.35264102E+01
 0.48187500E+00  0.79897121E+01  0.68120173E+01  0.19961151E+00  0.35186542E+01
 0.48203125E+00  0.79198266E+01  0.67672801E+01  0.20292514E+00  0.35109345E+01
 0.48218750E+00  0.78507212E+01  0.67229450E+01  0.20622541E+00  0.35032505E+01
 0.48234375E+00  0.77823837E+01  0.66790066E+01  0.20951238E+00  0.34956019E+01
 0.48250000E+00  0.77148023E+01  0.66354594E+01  0.21278616E+00  0.34879882E+01
 0.48265625E+00  0.76479653E+01  0.65922979E+01  0.21604683E+00  0.34804090E+01
 0.48281250E+00  0.75818612E+01  0.65495169E+01  0.21929446E+00  0.34728639E+01
 0.48296875E+00  0.75164790E+01  0.65071113E+01  0.22252916E+00  0.34653525E+01
 0.48312500E+00  0.74518076E+01  0.64650758E+01  0.22575099E+00  0.34578744E+01
 0.48328125E+00  0.73878362E+01  0.64234055E+01  0.22896004E+00  0.34504292E+01
 0.48343750E+00  0.73245543E+01  0.63820955E+01  0.23215639E+00  0.34430165E+01
 0.48359375E+00  0.72619516E+01  0.63411410E+01  0.23534013E+00  0.34356360E+01
 0.48375000E+00  0.72000179E+01  0.63005372E+01  0.23851133E+00  0.34282872E+01
 0.48390625E+00  0.71387433E+01  0.62602794E+01  0.24167008E+00  0.34209699E+01
 0.48406250E+00  0.70781180E+01  0.62203632E+01  0.24481645E+00  0.34136835E+01
 0.48421875E+00  0.70181325E+01  0.61807840E+01  0.24795052E+00  0.34064279E+01
 0.48437500E+00  0.69587774E+01  0.61415374E+01  0.25107237E+00  0.33992025E+01
 0.48453125E+00  0.69000435E+01  0.61026192E+01  0.25418207E+00  0.33920072E+01
 0.48468750E+00  0.68419218E+01  0.60640249E+01  0.25727971E+00  0.33848415E+01
 0.48484375E+00  0.67844034E+01  0.60257505E+01  0.26036535E+00  0.33777050E+01
 0.48500000E+00  0.67274796E+01  0.59877918E+01  0.26343908E+00  0.33705976E+01
 0.48515625E+00  0.66711419E+01  0.59501448E+01  0.26650096E+00  0.33635187E+01
 0.48531250E+00  0.66153820E+01  0.59128055E+01  0.26955107E+00  0.33564682E+01
 0.48546875E+00  0.65601917E+01  0.58757701E+01  0.27258949E+00  0.33494457E+01
 0.48562500E+00  0.65055628E+01  0.58390346E+01  0.27561628E+00  0.33424508E+01
 0.48578125E+00  0.64514874E+01  0.58025954E+01  0.27863152E+00  0.33354833E+01
 0.48593750E+00  0.63979579E+01  0.57664487E+01  0.28163528E+00  0.33285428E+01
 0.48609375E+00  0.63449665E+01  0.57305908E+01  0.28462763E+00  0.33216291E+01
 0.48625000E+00  0.62925059E+01  0.56950182E+01  0.28760864E+00  0.33147419E+01
 0.48640625E+00  0.62405686E+01  0.56597274E+01  0.29057838E+00  0.33078808E+01
 0.48656250E+00  0.61891474E+01  0.56247149E+01  0.29353691E+00  0.33010455E+01
 0.48671875E+00  0.61382352E+01  0.55899773E+01  0.29648432E+00  0.32942358E+01
 0.48687500E+00  0.60878252E+01  0.55555112E+01  0.29942066E+00  0.32874515E+01
 0.48703125E+00  0.60379104E+01  0.55213133E+01  0.30234600E+00  0.32806921E+01
 0.48718750E+00  0.59884841E+01  0.54873805E+01  0.30526041E+00  0.32739574E+01
 0.48734375E+00  0.59395398E+01  0.54537094E+01  0.30816395E+00  0.32672473E+01
 0.48750000E+00  0.58910709E+01  0.54202970E+01  0.31105669E+00  0.32605613E+01
 0.48765625E+00  0.58430711E+01  0.53871402E+01  0.31393870E+00  0.32538992E+01
 0.48781250E+00  0.57955341E+01  0.53542358E+01  0.31681004E+00  0.32472608E+01
 0.48796875E+00  0.57484538E+01  0.53215811E+01  0.31967078E+00  0.32406458E+01
 0.48812500E+00  0.57018242E+01  0.52891729E+01  0.32252097E+00  0.32340539E+01
 0.48828125E+00  0.56556392E+01  0.52570084E+01  0.32536068E+00  0.32274850E+01
 0.48843750E+00  0.56098932E+01  0.52250848E+01  0.32818997E+00  0.32209387E+01
 0.48859375E+00  0.55645803E+01  0.51933992E+01  0.33100891E+00  0.32144147E+01
 0.48875000E+00  0.55196948E+01  0.51619489E+01  0.33381756E+00  0.32079129E+01
 0.48890625E+00  0.54752314E+01  0.51307311E+01  0.33661598E+00  0.32014330E+01
 0.48906250E+00  0.54311844E+01  0.50997432E+01  0.33940422E+00  0.31949748E+01
 0.48921875E+00  0.53875486E+01  0.50689826E+01  0.34218235E+00  0.31885381E+01
 0.48937500E+00  0.53443186E+01  0.50384466E+01  0.34495043E+00  0.31821225E+01
 0.48953125E+00  0.53014894E+01  0.50081326E+01  0.34770851E+00  0.31757279E+01
 0.48968750E+00  0.52590558E+01  0.49780383E+01  0.35045666E+00  0.31693540E+01
 0.48984375E+00  0.52170128E+01  0.49481610E+01  0.35319494E+00  0.31630006E+01
 0.49000000E+00  0.51753554E+01  0.49184984E+01  0.35592339E+00  0.31566676E+01
 0.49015625E+00  0.51340789E+01  0.48890480E+01  0.35864208E+00  0.31503546E+01
 0.49031250E+00  0.50931785E+01  0.48598075E+01  0.36135107E+00  0.31440615E+01
 0.49046875E+00  0.50526494E+01  0.48307746E+01  0.36405042E+00  0.31377880E+01
 0.49062500E+00  0.50124871E+01  0.48019469E+01  0.36674016E+00  0.31315339E+01
 0.49078125E+00  0.49726871E+01  0.47733221E+01  0.36942038E+00  0.31252991E+01
 0.49093750E+00  0.49332447E+01  0.47448982E+01  0.37209111E+00  0.31190833E+01
 0.49109375E+00  0.48941558E+01  0.47166727E+01  0.37475241E+00  0.31128863E+01
 0.49125000E+00  0.48554159E+01  0.46886437E+01  0.37740434E+00  0.31067078E+01
 0.49140625E+00  0.48170208E+01  0.46608089E+01  0.38004695E+00  0.31005478E+01
 0.49156250E+00  0.47789664E+01  0.46331662E+01  0.38268030E+00  0.30944060E+01
 0.49171875E+00  0.47412484E+01  0.46057136E+01  0.38530443E+00  0.30882822E+01
 0.49187500E+00  0.47038628E+01  0.45784491E+01  0.38791941E+00  0.30821762E+01
 0.49203125E+00  0.46668057E+01  0.45513705E+01  0.39052527E+00  0.30760878E+01
 0.49218750E+00  0.46300732E+01  0.45244760E+01  0.39312208E+00  0.30700169E+01
 0.49234375E+00  0.45936612E+01  0.44977636E+01  0.39570989E+00  0.30639632E+01
 0.49250000E+00  0.45575662E+01  0.44712313E+01  0.39828874E+00  0.30579265E+01
 0.49265625E+00  0.45217842E+01  0.44448773E+01  0.40085869E+00  0.30519068E+01
 0.49281250E+00  0.44863116E+01  0.44186996E+01  0.40341979E+00  0.30459037E+01
 0.49296875E+00  0.44511448E+01  0.43926965E+01  0.40597208E+00  0.30399171E+01
 0.49312500E+00  0.44162803E+01  0.43668660E+01  0.40851562E+00  0.30339468E+01
 0.49328125E+00  0.43817143E+01  0.43412065E+01  0.41105045E+00  0.30279927E+01
 0.49343750E+00  0.43474436E+01  0.43157161E+01  0.41357663E+00  0.30220545E+01
 0.49359375E+00  0.43134647E+01  0.42903931E+01  0.41609421E+00  0.30161321E+01
 0.49375000E+00  0.42797742E+01  0.42652358E+01  0.41860322E+00  0.30102254E+01
 0.49390625E+00  0.42463689E+01  0.42402424E+01  0.42110373E+00  0.30043341E+01
 0.49406250E+00  0.42132453E+01  0.42154114E+01  0.42359577E+00  0.29984581E+01
 0.49421875E+00  0.41804005E+01  0.41907409E+01  0.42607939E+00  0.29925973E+01
 0.49437500E+00  0.41478310E+01  0.41662295E+01  0.42855464E+00  0.29867513E+01
 0.49453125E+00  0.41155339E+01  0.41418755E+01  0.43102157E+00  0.29809202E+01
 0.49468750E+00  0.40835061E+01  0.41176773E+01  0.43348022E+00  0.29751037E+01
 0.49484375E+00  0.40517446E+01  0.40936334E+01  0.43593064E+00  0.29693016E+01
 0.49500000E+00  0.40202462E+01  0.40697421E+01  0.43837287E+00  0.29635139E+01
 0.49515625E+00  0.39890083E+01  0.40460021E+01  0.44080695E+00  0.29577403E+01
 0.49531250E+00  0.39580277E+01  0.40224117E+01  0.44323294E+00  0.29519807E+01
 0.49546875E+00  0.39273017E+01  0.39989696E+01  0.44565088E+00  0.29462349E+01
 0.49562500E+00  0.38968274E+01  0.39756741E+01  0.44806081E+00  0.29405028E+01
 0.49578125E+00  0.38666021E+01  0.39525240E+01  0.45046277E+00  0.29347842E+01
 0.49593750E+00  0.38366230E+01  0.39295177E+01  0.45285681E+00  0.29290790E+01
 0.49609375E+00  0.38068875E+01  0.39066539E+01  0.45524298E+00  0.29233870E+01
 0.49625000E+00  0.37773929E+01  0.38839312E+01  0.45762130E+00  0.29177081E+01
 0.49640625E+00  0.37481366E+01  0.38613481E+01  0.45999183E+00  0.29120421E+01
 0.49656250E+00  0.37191160E+01  0.38389035E+01  0.46235461E+00  0.29063889E+01
 0.49671875E+00  0.36903285E+01  0.38165958E+01  0.46470968E+00  0.29007484E+01
 0.49687500E+00  0.36617716E+01  0.37944239E+01  0.46705708E+00  0.28951203E+01
 0.49703125E+00  0.36334429E+01  0.37723863E+01  0.46939686E+00  0.28895046E+01
 0.49718750E+00  0.36053400E+01  0.37504819E+01  0.47172905E+00  0.28839011E+01
 0.49734375E+00  0.35774604E+01  0.37287093E+01  0.47405369E+00  0.28783096E+01
 0.49750000E+00  0.35498017E+01  0.37070673E+01  0.47637083E+00  0.28727301E+01
 0.49765625E+00  0.35223617E+01  0.36855547E+01  0.47868050E+00  0.28671624E+01
 0.49781250E+00  0.34951380E+01  0.36641703E+01  0.48098275E+00  0.28616063E+01
 0.49796875E+00  0.34681283E+01  0.36429127E+01  0.48327761E+00  0.28560617E+01
 0.49812500E+00  0.34413304E+01  0.36217810E+01  0.48556513E+00  0.28505285E+01
 0.49828125E+00  0.34147421E+01  0.36007738E+01  0.48784534E+00  0.28450066E+01
 0.49843750E+00  0.33883612E+01  0.35798900E+01  0.49011828E+00  0.28394958E+01
 0.49859375E+00  0.33621856E+01  0.35591285E+01  0.49238399E+00  0.28339959E+01
 0.49875000E+00  0.33362131E+01  0.35384881E+01  0.49464251E+00  0.28285069E+01
 0.49890625E+00  0.33104417E+01  0.35179678E+01  0.49689387E+00  0.28230286E+01
 0.49906250E+00  0.32848692E+01  0.34975664E+01  0.49913812E+00  0.28175610E+01
 0.49921875E+00  0.32594937E+01  0.34772828E+01  0.50137529E+00  0.28121037E+01
 0.49937500E+00  0.32343131E+01  0.34571160E+01  0.50360542E+00  0.28066568E+01
 0.49953125E+00  0.32093255E+01  0.34370649E+01  0.50582854E+00  0.28012201E+01
 0.49968750E+00  0.31845289E+01  0.34171284E+01  0.50804470E+00  0.27957935E+01
 0.49984375E+00  0.31599213E+01  0.33973055E+01  0.51025392E+00  0.27903769E+01
 0.50000000E+00  0.31355009E+01  0.33775952E+01  0.51245625E+00  0.27849701E+01
 0.50015625E+00  0.31112658E+01  0.33579965E+01  0.51465172E+00  0.27795730E+01
 0.50031250E+00  0.30872141E+01  0.33385083E+01  0.51684037E+00  0.27741854E+01
 0.50046875E+00  0.30633440E+01  0.33191298E+01  0.51902222E+00  0.27688074E+01
 0.50062500E+00  0.30396537E+01  0.32998598E+01  0.52119733E+00  0.27634386E+01
 0.50078125E+00  0.30161414E+01  0.32806975E+01  0.52336571E+00  0.27580791E+01
 0.50093750E+00  0.29928054E+01  0.32616418E+01  0.52552741E+00  0.27527288E+01
 0.50109375E+00  0.29696439E+01  0.32426919E+01  0.52768247E+00  0.27473873E+01
 0.50125000E+00  0.29466552E+01  0.32238468E+01  0.52983091E+00  0.27420548E+01
 0.50140625E+00  0.29238376E+01  0.32051056E+01  0.53197276E+00  0.27367310E+01
 0.50156250E+00  0.29011895E+01  0.31864674E+01  0.53410808E+00  0.27314158E+01
 0.50171875E+00  0.28787091E+01  0.31679312E+01  0.53623687E+00  0.27261092E+01
 0.50187500E+00  0.28563950E+01  0.31494963E+01  0.53835919E+00  0.27208109E+01
 0.50203125E+00  0.28342453E+01  0.31311616E+01  0.54047506E+00  0.27155210E+01
 0.50218750E+00  0.28122587E+01  0.31129264E+01  0.54258452E+00  0.27102392E+01
 0.50234375E+00  0.27904335E+01  0.30947898E+01  0.54468760E+00  0.27049654E+01
 0.50250000E+00  0.27687681E+01  0.30767510E+01  0.54678433E+00  0.26996996E+01
 0.50265625E+00  0.27472611E+01  0.30588090E+01  0.54887474E+00  0.26944416E+01
 0.50281250E+00  0.27259109E+01  0.30409631E+01  0.55095887E+00  0.26891914E+01
 0.50296875E+00  0.27047161E+01  0.30232125E+01  0.55303675E+00  0.26839488E+01
 0.50312500E+00  0.26836752E+01  0.30055563E+01  0.55510841E+00  0.26787136E+01
 0.50328125E+00  0.26627866E+01  0.29879937E+01  0.55717387E+00  0.26734859E+01
 0.50343750E+00  0.26420491E+01  0.29705240E+01  0.55923318E+00  0.26682654E+01
 0.50359375E+00  0.26214612E+01  0.29531464E+01  0.56128637E+00  0.26630520E+01
 0.50375000E+00  0.26010214E+01  0.29358601E+01  0.56333346E+00  0.26578458E+01
 0.50390625E+00  0.25807285E+01  0.29186643E+01  0.56537448E+00  0.26526465E+01
 0.50406250E+00  0.25605809E+01  0.29015582E+01  0.56740947E+00  0.26474540E+01
 0.50421875E+00  0.25405775E+01  0.28845412E+01  0.56943845E+00  0.26422683E+01
 0.50437500E+00  0.25207169E+01  0.28676125E+01  0.57146146E+00  0.26370892E+01
 0.50453125E+00  0.25009977E+01  0.28507713E+01  0.57347853E+00  0.26319166E+01
 0.50468750E+00  0.24814186E+01  0.28340169E+01  0.57548968E+00  0.26267504E+01
 0.50484375E+00  0.24619785E+01  0.28173486E+01  0.57749495E+00  0.26215905E+01
 0.50500000E+00  0.24426759E+01  0.28007658E+01  0.57949436E+00  0.26164369E+01
 0.50515625E+00  0.24235097E+01  0.27842676E+01  0.58148795E+00  0.26112893E+01
 0.50531250E+00  0.24044786E+01  0.27678535E+01  0.58347574E+00  0.26061477E+01
 0.50546875E+00  0.23855815E+01  0.27515227E+01  0.58545776E+00  0.26010120E+01
 0.50562500E+00  0.23668170E+01  0.27352745E+01  0.58743404E+00  0.25958821E+01
 0.50578125E+00  0.23481840E+01  0.27191083E+01  0.58940461E+00  0.25907579E+01
 0.50593750E+00  0.23296814E+01  0.27030234E+01  0.59136950E+00  0.25856392E+01
 0.50609375E+00  0.23113079E+01  0.26870191E+01  0.59332873E+00  0.25805260E+01
 0.50625000E+00  0.22930624E+01  0.26710949E+01  0.59528233E+00  0.25754182E+01
 0.50640625E+00  0.22749439E+01  0.26552500E+01  0.59723034E+00  0.25703157E+01
 0.50656250E+00  0.22569510E+01  0.26394839E+01  0.59917277E+00  0.25652183E+01
 0.50671875E+00  0.22390829E+01  0.26237958E+01  0.60110966E+00  0.25601260E+01
 0.50687500E+00  0.22213383E+01  0.26081852E+01  0.60304103E+00  0.25550386E+01
 0.50703125E+00  0.22037161E+01  0.25926515E+01  0.60496692E+00  0.25499561E+01
 0.50718750E+00  0.21862154E+01  0.25771940E+01  0.60688734E+00  0.25448784E+01
 0.50734375E+00  0.21688350E+01  0.25618122E+01  0.60880232E+00  0.25398053E+01
 0.50750000E+00  0.21515739E+01  0.25465054E+01  0.61071190E+00  0.25347367E+01
 0.50765625E+00  0.21344311E+01  0.25312731E+01  0.61261609E+00  0.25296727E+01
 0.50781250E+00  0.21174055E+01  0.25161147E+01  0.61451493E+00  0.25246129E+01
 0.50796875E+00  0.21004961E+01  0.25010295E+01  0.61640843E+00  0.25195575E+01
 0.50812500E+00  0.20837020E+01  0.24860171E+01  0.61829663E+00  0.25145061E+01
 0.50828125E+00  0.20670222E+01  0.24710769E+01  0.62017955E+00  0.25094588E+01
 0.50843750E+00  0.20504556E+01  0.24562082E+01  0.62205722E+00  0.25044155E+01
 0.50859375E+00  0.20340013E+01  0.24414106E+01  0.62392966E+00  0.24993760E+01
 0.50875000E+00  0.20176584E+01  0.24266835E+01  0.62579690E+00  0.24943403E+01
 0.50890625E+00  0.20014259E+01  0.24120264E+01  0.62765897E+00  0.24893082E+01
 0.50906250E+00  0.19853030E+01  0.23974386E+01  0.62951588E+00  0.24842797E+01
 0.50921875E+00  0.19692885E+01  0.23829198E+01  0.63136766E+00  0.24792546E+01
 0.50937500E+00  0.19533818E+01  0.23684693E+01  0.63321434E+00  0.24742329E+01
 0.50953125E+00  0.19375818E+01  0.23540866E+01  0.63505595E+00  0.24692144E+01
 0.50968750E+00  0.19218877E+01  0.23397713E+01  0.63689250E+00  0.24641991E+01
 0.50984375E+00  0.19062985E+01  0.23255228E+01  0.63872403E+00  0.24591868E+01
 0.51000000E+00  0.18908135E+01  0.23113405E+01  0.64055055E+00  0.24541775E+01
 0.51015625E+00  0.18754318E+01  0.22972241E+01  0.64237209E+00  0.24491710E+01
 0.51031250E+00  0.18601524E+01  0.22831730E+01  0.64418867E+00  0.24441673E+01
 0.51046875E+00  0.18449747E+01  0.22691866E+01  0.64600032E+00  0.24391662E+01
 0.51062500E+00  0.18298977E+01  0.22552647E+01  0.64780707E+00  0.24341677E+01
 0.51078125E+00  0.18149206E+01  0.22414065E+01  0.64960892E+00  0.24291716E+01
 0.51093750E+00  0.18000426E+01  0.22276117E+01  0.65140592E+00  0.24241779E+01
 0.51109375E+00  0.17852629E+01  0.22138799E+01  0.65319808E+00  0.24191864E+01
 0.51125000E+00  0.17705808E+01  0.22002104E+01  0.65498542E+00  0.24141971E+01
 0.51140625E+00  0.17559953E+01  0.21866029E+01  0.65676797E+00  0.24092099E+01
 0.51156250E+00  0.17415058E+01  0.21730570E+01  0.65854576E+00  0.24042245E+01
 0.51171875E+00  0.17271115E+01  0.21595720E+01  0.66031879E+00  0.23992411E+01
 0.51187500E+00  0.17128116E+01  0.21461477E+01  0.66208710E+00  0.23942594E+01
 0.51203125E+00  0.16986054E+01  0.21327836E+01  0.66385072E+00  0.23892793E+01
 0.51218750E+00  0.16844921E+01  0.21194791E+01  0.66560965E+00  0.23843008E+01
 0.51234375E+00  0.16704710E+01  0.21062339E+01  0.66736392E+00  0.23793237E+01
 0.51250000E+00  0.16565413E+01  0.20930476E+01  0.66911357E+00  0.23743479E+01
 0.51265625E+00  0.16427024E+01  0.20799197E+01  0.67085860E+00  0.23693734E+01
 0.51281250E+00  0.16289535E+01  0.20668499E+01  0.67259904E+00  0.23644001E+01
 0.51296875E+00  0.16274849E+01  0.20654521E+01  0.67278535E+00  0.23638670E+01
 0.51312500E+00  0.16274849E+01  0.20654521E+01  0.67278535E+00  0.23638670E+01
 0.51328125E+00  0.16274849E+01  0.20654521E+01  0.67278535E+00  0.23638670E+01
 0.51343750E+00  0.16274849E+01  0.20654521E+01  0.67278535E+00  0.23638670E+01
 0.51359375E+00  0.16274849E+01  0.20654521E+01  0.67278535E+00  0.23638670E+01
 0.51375000E+00  0.16274849E+01  0.20654521E+01  0.67278535E+00  0.23638670E+01
 0.51390625E+00  0.16274849E+01  0.20654521E+01  0.67278535E+00  0.23638670E+01
 0.51406250E+00  0.16274849E+01  0.20654521E+01  0.67278535E+00  0.23638670E+01
 0.51421875E+00  0.16274849E+01  0.20654521E+01  0.67278535E+00  0.23638670E+01
 0.51437500E+00  0.16274849E+01  0.20654521E+01  0.67278535E+00  0.23638670E+01
 0.51453125E+00  0.16274849E+01  0.20654521E+01  0.67278535E+00  0.23638670E+01
 0.51468750E+00  0.16274849E+01  0.20654521E+01  0.67278535E+00  0.23638670E+01
 0.51484375E+00  0.16274849E+01  0.20654521E+01  0.67278535E+00  0.23638670E+01
 0.51500000E+00  0.16274849E+01  0.20654521E+01  0.67278535E+00  0.23638670E+01
 0.51515625E+00  0.16274849E+01  0.20654521E+01  0.67278535E+00  0.23638670E+01
 0.51531250E+00  0.16274849E+01  0.20654521E+01  0.67278535E+00  0.23638670E+01
 0.51546875E+00  0.16274849E+01  0.20654521E+01  0.67278535E+00  0.23638670E+01
 0.51562500E+00  0.16274849E+01  0.20654521E+01  0.67278535E+00  0.23638670E+01
 0.51578125E+00  0.16274849E+01  0.20654521E+01  0.67278535E+00  0.23638670E+01
 0.51593750E+00  0.16274849E+01  0.20654521E+01  0.67278535E+00  0.23638670E+01
 0.51609375E+00  0.16274849E+01  0.20654521E+01  0.67278535E+00  0.23638670E+01
 0.51625000E+00  0.16274849E+01  0.20654521E+01  0.67278535E+00  0.23638670E+01
 0.51640625E+00  0.16274849E+01  0.20654521E+01  0.67278535E+00  0.23638670E+01
 0.51656250E+00  0.16274849E+01  0.20654521E+01  0.67278535E+00  0.23638670E+01
 0.51671875E+00  0.16274849E+01  0.20654521E+01  0.67278535E+00  0.23638670E+01
 0.51687500E+00  0.16274849E+01  0.20654521E+01  0.67278535E+00  0.23638670E+01
 0.51703125E+00  0.16274849E+01  0.20654521E+01  0.67278535E+00  0.23638670E+01
 0.51718750E+00  0.16274849E+01  0.20654521E+01  0.67278535E+00  0.23638670E+01
 0.51734375E+00  0.16274849E+01  0.20654521E+01  0.67278535E+00  0.23638670E+01
 0.51750000E+00  0.16274849E+01  0.20654521E+01  0.67278535E+00  0.23638670E+01
 0.51765625E+00  0.16274849E+01  0.20654521E+01  0.67278535E+00  0.23638670E+01
 0.51781250E+00  0.16274849E+01  0.20654521E+01  0.67278535E+00  0.23638670E+01
 0.51796875E+00  0.16274849E+01  0.20654521E+01  0.67278535E+00  0.23638670E+01
 0.51812500E+00  0.16274849E+01  0.20654521E+01  0.67278535E+00  0.23638670E+01
 0.51828125E+00  0.16274849E+01  0.20654521E+01  0.67278535E+00  0.23638670E+01
 0.51843750E+00  0.16274849E+01  0.20654521E+01  0.67278535E+00  0.23638670E+01
 0.51859375E+00  0.16274849E+01  0.20654521E+01  0.67278535E+00  0.23638670E+01
 0.51875000E+00  0.16274849E+01  0.20654521E+01  0.67278535E+00  0.23638670E+01
 0.51890625E+00  0.16274849E+01  0.20654521E+01  0.67278535E+00  0.23638670E+01
 0.51906250E+00  0.16274849E+01  0.20654521E+01  0.67278535E+00  0.23638670E+01
 0.51921875E+00  0.16274849E+01  0.20654521E+01  0.67278535E+00  0.23638670E+01
 0.51937500E+00  0.16274849E+01  0.20654521E+01  0.67278535E+00  0.23638670E+01
 0.51953125E+00  0.16274849E+01  0.20654521E+01  0.67278535E+00  0.23638670E+01
 0.51968750E+00  0.16274849E+01  0.20654521E+01  0.67278535E+00  0.23638670E+01
 0.51984375E+00  0.16274849E+01  0.20654521E+01  0.67278535E+00  0.23638670E+01
 0.52000000E+00  0.16274849E+01  0.20654521E+01  0.67278535E+00  0.23638670E+01
 0.52015625E+00  0.16274849E+01  0.20654521E+01  0.67278535E+00  0.23638670E+01
 0.52031250E+00  0.16274849E+01  0.20654521E+01  0.67278535E+00  0.23638670E+01
 0.52046875E+00  0.16274849E+01  0.20654521E+01  0.67278535E+00  0.23638670E+01
 0.52062500E+00  0.16274849E+01  0.20654521E+01  0.67278535E+00  0.23638670E+01
 0.52078125E+00  0.16274849E+01  0.20654521E+01  0.67278535E+00  0.23638670E+01
 0.52093750E+00  0.16274849E+01  0.20654521E+01  0.67278535E+00  0.23638670E+01
 0.52109375E+00  0.16274849E+01  0.20654521E+01  0.67278535E+00  0.23638670E+01
 0.52125000E+00  0.16274849E+01  0.20654521E+01  0.67278535E+00  0.23638670E+01
 0.52140625E+00  0.16274849E+01  0.20654521E+01  0.67278535E+00  0.23638670E+01
 0.52156250E+00  0.16274849E+01  0.20654521E+01  0.67278535E+00  0.23638670E+01
 0.52171875E+00  0.16274849E+01  0.20654521E+01  0.67278535E+00  0.23638670E+01
 0.52187500E+00  0.16274849E+01  0.20654521E+01  0.67278535E+00  0.23638670E+01
 0.52203125E+00  0.16274849E+01  0.20654521E+01  0.67278535E+00  0.23638670E+01
 0.52218750E+00  0.16274849E+01  0.20654521E+01  0.67278535E+00  0.23638670E+01
 0.52234375E+00  0.16274849E+01  0.20654521E+01  0.67278535E+00  0.23638670E+01
 0.52250000E+00  0.16274849E+01  0.20654521E+01  0.67278535E+00  0.23638670E+01
 0.52265625E+00  0.16274849E+01  0.20654521E+01  0.67278535E+00  0.23638670E+01
 0.52281250E+00  0.16274849E+01  0.20654521E+01  0.67278535E+00  0.23638670E+01
 0.52296875E+00  0.16274849E+01  0.20654521E+01  0.67278535E+00  0.23638670E+01
 0.52312500E+00  0.16274849E+01  0.20654521E+01  0.67278535E+00  0.23638670E+01
 0.52328125E+00  0.16274849E+01  0.20654521E+01  0.67278535E+00  0.23638670E+01
 0.52343750E+00  0.16274849E+01  0.20654521E+01  0.67278535E+00  0.23638670E+01
 0.52359375E+00  0.16274849E+01  0.20654521E+01  0.67278535E+00  0.23638670E+01
 0.52375000E+00  0.16274849E+01  0.20654521E+01  0.67278535E+00  0.23638670E+01
 0.52390625E+00  0.16274849E+01  0.20654521E+01  0.67278535E+00  0.23638670E+01
 0.52406250E+00  0.16274849E+01  0.20654521E+01  0.67278535E+00  0.23638670E+01
 0.52421875E+00  0.16274849E+01  0.20654521E+01  0.67278535E+00  0.23638670E+01
 0.52437500E+00  0.16274849E+01  0.20654521E+01  0.67278535E+00  0.23638670E+01
 0.52453125E+00  0.16274849E+01  0.20654521E+01  0.67278535E+00  0.23638670E+01
 0.52468750E+00  0.16274849E+01  0.20654521E+01  0.67278535E+00  0.23638670E+01
 0.52484375E+00  0.16274849E+01  0.20654521E+01  0.67278535E+00  0.23638670E+01
 0.52500000E+00  0.16274849E+01  0.20654521E+01  0.67278535E+00  0.23638670E+01
 0.52515625E+00  0.16274849E+01  0.20654521E+01  0.67278535E+00  0.23638670E+01
 0.52531250E+00  0.16274849E+01  0.20654521E+01  0.67278535E+00  0.23638670E+01
 0.52546875E+00  0.16274849E+01  0.20654521E+01  0.67278535E+00  0.23638670E+01
 0.52562500E+00  0.16274849E+01  0.20654521E+01  0.67278535E+00  0.23638670E+01
 0.52578125E+00  0.16274849E+01  0.20654521E+01  0.67278535E+00  0.23638670E+01
 0.52593750E+00  0.16274849E+01  0.20654521E+01  0.67278535E+00  0.23638670E+01
 0.52609375E+00  0.16274849E+01  0.20654521E+01  0.67278535E+00  0.23638670E+01
 0.52625000E+00  0.16274849E+01  0.20654521E+01  0.67278535E+00  0.23638670E+01
 0.52640625E+00  0.16274849E+01  0.20654521E+01  0.67278535E+00  0.23638670E+01
 0.52656250E+00  0.16274849E+01  0.20654521E+01  0.67278535E+00  0.23638670E+01
 0.52671875E+00  0.16274849E+01  0.20654521E+01  0.67278535E+00  0.23638670E+01
 0.52687500E+00  0.16274849E+01  0.20654521E+01  0.67278535E+00  0.23638670E+01
 0.52703125E+00  0.16274849E+01  0.20654521E+01  0.67278535E+00  0.23638670E+01
 0.52718750E+00  0.16274849E+01  0.20654521E+01  0.67278535E+00  0.23638670E+01
 0.52734375E+00  0.16274849E+01  0.20654521E+01  0.67278535E+00  0.23638670E+01
 0.52750000E+00  0.16274849E+01  0.20654521E+01  0.67278535E+00  0.23638670E+01
 0.52765625E+00  0.16274849E+01  0.20654521E+01  0.67278535E+00  0.23638670E+01
 0.52781250E+00  0.16274849E+01  0.20654521E+01  0.67278535E+00  0.23638670E+01
 0.52796875E+00  0.16274849E+01  0.20654521E+01  0.67278535E+00  0.23638670E+01
 0.52812500E+00  0.16274849E+01  0.20654521E+01  0.67278535E+00  0.23638670E+01
 0.52828125E+00  0.16274849E+01  0.20654521E+01  0.67278535E+00  0.23638670E+01
 0.52843750E+00  0.16274849E+01  0.20654521E+01  0.67278535E+00  0.23638670E+01
 0.52859375E+00  0.16274849E+01  0.20654521E+01  0.67278535E+00  0.23638670E+01
 0.52875000E+00  0.16274849E+01  0.20654521E+01  0.67278535E+00  0.23638670E+01
 0.52890625E+00  0.16274849E+01  0.20654521E+01  0.67278535E+00  0.23638670E+01
 0.52906250E+00  0.16274849E+01  0.20654521E+01  0.67278535E+00  0.23638670E+01
 0.52921875E+00  0.16274849E+01  0.20654521E+01  0.67278535E+00  0.23638670E+01
 0.52937500E+00  0.16274849E+01  0.20654521E+01  0.67278535E+00  0.23638670E+01
 0.52953125E+00  0.16274849E+01  0.20654521E+01  0.67278535E+00  0.23638670E+01
 0.52968750E+00  0.16274849E+01  0.20654521E+01  0.67278535E+00  0.23638670E+01
 0.52984375E+00  0.16274849E+01  0.20654521E+01  0.67278535E+00  0.23638670E+01
 0.53000000E+00  0.16274849E+01  0.20654521E+01  0.67278535E+00  0.23638670E+01
 0.53015625E+00  0.16274849E+01  0.20654521E+01  0.67278535E+00  0.23638670E+01
 0.53031250E+00  0.16274849E+01  0.20654521E+01  0.67278535E+00  0.23638670E+01
 0.53046875E+00  0.16274849E+01  0.20654521E+01  0.67278535E+00  0.23638670E+01
 0.53062500E+00  0.16274849E+01  0.20654521E+01  0.67278535E+00  0.23638670E+01
 0.53078125E+00  0.16274849E+01  0.20654521E+01  0.67278535E+00  0.23638670E+01
 0.53093750E+00  0.16274849E+01  0.20654521E+01  0.67278535E+00  0.23638670E+01
 0.53109375E+00  0.16274849E+01  0.20654521E+01  0.67278535E+00  0.23638670E+01
 0.53125000E+00  0.16274849E+01  0.20654521E+01  0.67278535E+00  0.23638670E+01
 0.53140625E+00  0.16274849E+01  0.20654521E+01  0.67278535E+00  0.23638670E+01
 0.53156250E+00  0.16274849E+01  0.20654521E+01  0.67278535E+00  0.23638670E+01
 0.53171875E+00  0.16274849E+01  0.20654521E+01  0.67278535E+00  0.23638670E+01
 0.53187500E+00  0.16274849E+01  0.20654521E+01  0.67278535E+00  0.23638670E+01
 0.53203125E+00  0.16274849E+01  0.20654521E+01  0.67278535E+00  0.23638670E+01
 0.53218750E+00  0.16274849E+01  0.20654521E+01  0.67278535E+00  0.23638670E+01
 0.53234375E+00  0.16274849E+01  0.20654521E+01  0.67278535E+00  0.23638670E+01
 0.53250000E+00  0.16274849E+01  0.20654521E+01  0.67278535E+00  0.23638670E+01
 0.53265625E+00  0.16274849E+01  0.20654521E+01  0.67278535E+00  0.23638670E+01
 0.53281250E+00  0.16274849E+01  0.20654521E+01  0.67278535E+00  0.23638670E+01
 0.53296875E+00  0.16274849E+01  0.20654521E+01  0.67278535E+00  0.23638670E+01
 0.53312500E+00  0.16274849E+01  0.20654521E+01  0.67278535E+00  0.23638670E+01
 0.53328125E+00  0.16274849E+01  0.20654521E+01  0.67278535E+00  0.23638670E+01
 0.53343750E+00  0.16274849E+01  0.20654521E+01  0.67278535E+00  0.23638670E+01
 0.53359375E+00  0.16274849E+01  0.20654521E+01  0.67278535E+00  0.23638670E+01
 0.53375000E+00  0.16274849E+01  0.55837904E+01  0.67278535E+00  0.87439780E+00
 0.53390625E+00  0.16274849E+01  0.55837904E+01  0.67278535E+00  0.87439780E+00
 0.53406250E+00  0.16274849E+01  0.55837904E+01  0.67278535E+00  0.87439780E+00
 0.53421875E+00  0.16274849E+01  0.55837904E+01  0.67278535E+00  0.87439780E+00
 0.53437500E+00  0.16274849E+01  0.55837904E+01  0.67278535E+00  0.87439780E+00
 0.53453125E+00  0.16274849E+01  0.55837904E+01  0.67278535E+00  0.87439780E+00
 0.53468750E+00  0.16274849E+01  0.55837904E+01  0.67278535E+00  0.87439780E+00
 0.53484375E+00  0.16274849E+01  0.55837904E+01  0.67278535E+00  0.87439780E+00
 0.53500000E+00  0.16274849E+01  0.55837904E+01  0.67278535E+00  0.87439780E+00
 0.53515625E+00  0.16274849E+01  0.55837904E+01  0.67278535E+00  0.87439780E+00
 0.53531250E+00  0.16274849E+01  0.55837904E+01  0.67278535E+00  0.87439780E+00
 0.53546875E+00  0.16274849E+01  0.55837904E+01  0.67278535E+00  0.87439780E+00
 0.53562500E+00  0.16274849E+01  0.55837904E+01  0.67278535E+00  0.87439780E+00
 0.53578125E+00  0.16274849E+01  0.55837904E+01  0.67278535E+00  0.87439780E+00
 0.53593750E+00  0.16274849E+01  0.55837904E+01  0.67278535E+00  0.87439780E+00
 0.53609375E+00  0.16274849E+01  0.55837904E+01  0.67278535E+00  0.87439780E+00
 0.53625000E+00  0.16274849E+01  0.55837904E+01  0.67278535E+00  0.87439780E+00
 0.53640625E+00  0.16274849E+01  0.55837904E+01  0.67278535E+00  0.87439780E+00
 0.53656250E+00  0.16274849E+01  0.55837904E+01  0.67278535E+00  0.87439780E+00
 0.53671875E+00  0.16274849E+01  0.55837904E+01  0.67278535E+00  0.87439780E+00
 0.53687500E+00  0.16274849E+01  0.55837904E+01  0.67278535E+00  0.87439780E+00
 0.53703125E+00  0.16274849E+01  0.55837904E+01  0.67278535E+00  0.87439780E+00
 0.53718750E+00  0.16274849E+01  0.55837904E+01  0.67278535E+00  0.87439780E+00
 0.53734375E+00  0.16274849E+01  0.55837904E+01  0.67278535E+00  0.87439780E+00
 0.53750000E+00  0.16274849E+01  0.55837904E+01  0.67278535E+00  0.87439780E+00
 0.53765625E+00  0.16274849E+01  0.55837904E+01  0.67278535E+00  0.87439780E+00
 0.53781250E+00  0.16274849E+01  0.55837904E+01  0.67278535E+00  0.87439780E+00
 0.53796875E+00  0.16274849E+01  0.55837904E+01  0.67278535E+00  0.87439780E+00
 0.53812500E+00  0.16274849E+01  0.55837904E+01  0.67278535E+00  0.87439780E+00
 0.53828125E+00  0.16274849E+01  0.55837904E+01  0.67278535E+00  0.87439780E+00
 0.53843750E+00  0.16274849E+01  0.55837904E+01  0.67278535E+00  0.87439780E+00
 0.53859375E+00  0.16274849E+01  0.55837904E+01  0.67278535E+00  0.87439780E+00
 0.53875000E+00  0.16274849E+01  0.55837904E+01  0.67278535E+00  0.87439780E+00
 0.53890625E+00  0.10000000E+00  0.10000000E+01  0.00000000E+00  0.29999997E+00
 0.53906250E+00  0.10000000E+00  0.10000000E+01  0.00000000E+00  0.29999997E+00
 0.53921875E+00  0.10000000E+00  0.10000000E+01  0.00000000E+00  0.29999997E+00
 0.53937500E+00  0.10000000E+00  0.10000000E+01  0.00000000E+00  0.29999997E+00
 0.53953125E+00  0.10000000E+00  0.10000000E+01  0.00000000E+00  0.29999997E+00
 0.53968750E+00  0.10000000E+00  0.10000000E+01  0.00000000E+00  0.29999997E+00
 0.53984375E+00  0.10000000E+00  0.10000000E+01  0.00000000E+00  0.29999997E+00
 0.54000000E+00  0.10000000E+00  0.10000000E+01  0.00000000E+00  0.29999997E+00
 0.54015625E+00  0.10000000E+00  0.10000000E+01  0.00000000E+00  0.29999997E+00
 0.54031250E+00  0.10000000E+00  0.10000000E+01  0.00000000E+00  0.29999997E+00
 0.54046875E+00  0.10000000E+00  0.10000000E+01  0.00000000E+00  0.29999997E+00
 0.54062500E+00  0.10000000E+00  0.10000000E+01  0.00000000E+00  0.29999997E+00
 0.54078125E+00  0.10000000E+00  0.10000000E+01  0.00000000E+00  0.29999997E+00
 0.54093750E+00  0.10000000E+00  0.10000000E+01  0.00000000E+00  0.29999997E+00
 0.54109375E+00  0.10000000E+00  0.10000000E+01  0.00000000E+00  0.29999997E+00
 0.54125000E+00  0.10000000E+00  0.10000000E+01  0.00000000E+00  0.29999997E+00
 0.54140625E+00  0.10000000E+00  0.10000000E+01  0.00000000E+00  0.29999997E+00
 0.54156250E+00  0.10000000E+00  0.10000000E+01  0.00000000E+00  0.29999997E+00
 0.54171875E+00  0.10000000E+00  0.10000000E+01  0.00000000E+00  0.29999997E+00
 0.54187500E+00  0.10000000E+00  0.10000000E+01  0.00000000E+00  0.29999997E+00
 0.54203125E+00  0.10000000E+00  0.10000000E+01  0.00000000E+00  0.29999997E+00
 0.54218750E+00  0.10000000E+00  0.10000000E+01  0.00000000E+00  0.29999997E+00
 0.54234375E+00  0.10000000E+00  0.10000000E+01  0.00000000E+00  0.29999997E+00
 0.54250000E+00  0.10000000E+00  0.10000000E+01  0.00000000E+00  0.29999997E+00
 0.54265625E+00  0.10000000E+00  0.10000000E+01  0.00000000E+00  0.29999997E+00
 0.54281250E+00  0.10000000E+00  0.10000000E+01  0.00000000E+00  0.29999997E+00
 0.54296875E+00  0.10000000E+00  0.10000000E+01  0.00000000E+00  0.29999997E+00
 0.54312500E+00  0.10000000E+00  0.10000000E+01  0.00000000E+00  0.29999997E+00
 0.54328125E+00  0.10000000E+00  0.10000000E+01  0.00000000E+00  0.29999997E+00
 0.54343750E+00  0.10000000E+00  0.10000000E+01  0.00000000E+00  0.29999997E+00
 0.54359375E+00  0.10000000E+00  0.10000000E+01  0.00000000E+00  0.29999997E+00
 0.54375000E+00  0.10000000E+00  0.10000000E+01  0.00000000E+00  0.29999997E+00
 0.54390625E+00  0.10000000E+00  0.10000000E+01  0.00000000E+00  0.29999997E+00
 0.54406250E+00  0.10000000E+00  0.10000000E+01  0.00000000E+00  0.29999997E+00
 0.54421875E+00  0.10000000E+00  0.10000000E+01  0.00000000E+00  0.29999997E+00
 0.54437500E+00  0.10000000E+00  0.10000000E+01  0.00000000E+00  0.29999997E+00
 0.54453125E+00  0.10000000E+00  0.10000000E+01  0.00000000E+00  0.29999997E+00
 0.54468750E+00  0.10000000E+00  0.10000000E+01  0.00000000E+00  0.29999997E+00
 0.54484375E+00  0.10000000E+00  0.10000000E+01  0.00000000E+00  0.29999997E+00
 0.54500000E+00  0.10000000E+00  0.10000000E+01  0.00000000E+00  0.29999997E+00
 0.54515625E+00  0.10000000E+00  0.10000000E+01  0.00000000E+00  0.29999997E+00
 0.54531250E+00  0.10000000E+00  0.10000000E+01  0.00000000E+00  0.29999997E+00
 0.54546875E+00  0.10000000E+00  0.10000000E+01  0.00000000E+00  0.29999997E+00
 0.54562500E+00  0.10000000E+00  0.10000000E+01  0.00000000E+00  0.29999997E+00
 0.54578125E+00  0.10000000E+00  0.10000000E+01  0.00000000E+00  0.29999997E+00
 0.54593750E+00  0.10000000E+00  0.10000000E+01  0.00000000E+00  0.29999997E+00
 0.54609375E+00  0.10000000E+00  0.10000000E+01  0.00000000E+00  0.29999997E+00
 0.54625000E+00  0.10000000E+00  0.10000000E+01  0.00000000E+00  0.29999997E+00
 0.54640625E+00  0.10000000E+00  0.10000000E+01  0.00000000E+00  0.29999997E+00
 0.54656250E+00  0.10000000E+00  0.10000000E+01  0.00000000E+00  0.29999997E+00
 0.54671875E+00  0.10000000E+00  0.10000000E+01  0.00000000E+00  0.29999997E+00
 0.54687500E+00  0.10000000E+00  0.10000000E+01  0.00000000E+00  0.29999997E+00
 0.54703125E+00  0.10000000E+00  0.10000000E+01  0.00000000E+00  0.29999997E+00
 0.54718750E+00  0.10000000E+00  0.10000000E+01  0.00000000E+00  0.29999997E+00
 0.54734375E+00  0.10000000E+00  0.10000000E+01  0.00000000E+00  0.29999997E+00
 0.54750000E+00  0.10000000E+00  0.10000000E+01  0.00000000E+00  0.29999997E+00
 0.54765625E+00  0.10000000E+00  0.10000000E+01  0.00000000E+00  0.29999997E+00
 0.54781250E+00  0.10000000E+00  0.10000000E+01  0.00000000E+00  0.29999997E+00
 0.54796875E+00  0.10000000E+00  0.10000000E+01  0.00000000E+00  0.29999997E+00
 0.54812500E+00  0.10000000E+00  0.10000000E+01  0.00000000E+00  0.29999997E+00
 0.54828125E+00  0.10000000E+00  0.10000000E+01  0.00000000E+00  0.29999997E+00
 0.54843750E+00  0.10000000E+00  0.10000000E+01  0.00000000E+00  0.29999997E+00
 0.54859375E+00  0.10000000E+00  0.10000000E+01  0.00000000E+00  0.29999997E+00
 0.54875000E+00  0.10000000E+00  0.10000000E+01  0.00000000E+00  0.29999997E+00
 0.54890625E+00  0.10000000E+00  0.10000000E+01  0.00000000E+00  0.29999997E+00
 0.54906250E+00  0.10000000E+00  0.10000000E+01  0.00000000E+00  0.29999997E+00
 0.54921875E+00  0.10000000E+00  0.10000000E+01  0.00000000E+00  0.29999997E+00
 0.54937500E+00  0.10000000E+00  0.10000000E+01  0.00000000E+00  0.29999997E+00
 0.54953125E+00  0.10000000E+00  0.10000000E+01  0.00000000E+00  0.29999997E+00
 0.54968750E+00  0.10000000E+00  0.10000000E+01  0.00000000E+00  0.29999997E+00
 0.54984375E+00  0.10000000E+00  0.10000000E+01  0.00000000E+00  0.29999997E+00
 0.55000000E+00  0.10000000E+00  0.10000000E+01  0.00000000E+00  0.29999997E+00
 0.55015625E+00  0.10000000E+00  0.10000000E+01  0.00000000E+00  0.29999997E+00
 0.55031250E+00  0.10000000E+00  0.10000000E+01  0.00000000E+00  0.29999997E+00
 0.55046875E+00  0.10000000E+00  0.10000000E+01  0.00000000E+00  0.29999997E+00
 0.55062500E+00  0.10000000E+00  0.10000000E+01  0.00000000E+00  0.29999997E+00
 0.55078125E+00  0.10000000E+00  0.10000000E+01  0.00000000E+00  0.29999997E+00
 0.55093750E+00  0.10000000E+00  0.10000000E+01  0.00000000E+00  0.29999997E+00
 0.55109375E+00  0.10000000E+00  0.10000000E+01  0.00000000E+00  0.29999997E+00
 0.55125000E+00  0.10000000E+00  0.10000000E+01  0.00000000E+00  0.29999997E+00
 0.55140625E+00  0.10000000E+00  0.10000000E+01  0.00000000E+00  0.29999997E+00
 0.55156250E+00  0.10000000E+00  0.10000000E+01  0.00000000E+00  0.29999997E+00
 0.55171875E+00  0.10000000E+00  0.10000000E+01  0.00000000E+00  0.29999997E+00
 0.55187500E+00  0.10000000E+00  0.10000000E+01  0.00000000E+00  0.29999997E+00
 0.55203125E+00  0.10000000E+00  0.10000000E+01  0.00000000E+00  0.29999997E+00
 0.55218750E+00  0.10000000E+00  0.10000000E+01  0.00000000E+00  0.29999997E+00
 0.55234375E+00  0.10000000E+00  0.10000000E+01  0.00000000E+00  0.29999997E+00
 0.55250000E+00  0.10000000E+00  0.10000000E+01  0.00000000E+00  0.29999997E+00
 0.55265625E+00  0.10000000E+00  0.10000000E+01  0.00000000E+00  0.29999997E+00
 0.55281250E+00  0.10000000E+00  0.10000000E+01  0.00000000E+00  0.29999997E+00
 0.55296875E+00  0.10000000E+00  0.10000000E+01  0.00000000E+00  0.29999997E+00
 0.55312500E+00  0.10000000E+00  0.10000000E+01  0.00000000E+00  0.29999997E+00
 0.55328125E+00  0.10000000E+00  0.10000000E+01  0.00000000E+00  0.29999997E+00
 0.55343750E+00  0.10000000E+00  0.10000000E+01  0.00000000E+00  0.29999997E+00
 0.55359375E+00  0.10000000E+00  0.10000000E+01  0.00000000E+00  0.29999997E+00
 0.55375000E+00  0.10000000E+00  0.10000000E+01  0.00000000E+00  0.29999997E+00
 0.55390625E+00  0.10000000E+00  0.10000000E+01  0.00000000E+00  0.29999997E+00
 0.55406250E+00  0.10000000E+00  0.10000000E+01  0.00000000E+00  0.29999997E+00
 0.55421875E+00  0.10000000E+00  0.10000000E+01  0.00000000E+00  0.29999997E+00
 0.55437500E+00  0.10000000E+00  0.10000000E+01  0.00000000E+00  0.29999997E+00
 0.55453125E+00  0.10000000E+00  0.10000000E+01  0.00000000E+00  0.29999997E+00
 0.55468750E+00  0.10000000E+00  0.10000000E+01  0.00000000E+00  0.29999997E+00
 0.55484375E+00  0.10000000E+00  0.10000000E+01  0.00000000E+00  0.29999997E+00
 0.55500000E+00  0.10000000E+00  0.10000000E+01  0.00000000E+00  0.29999997E+00
 0.55515625E+00  0.10000000E+00  0.10000000E+01  0.00000000E+00  0.29999997E+00
 0.55531250E+00  0.10000000E+00  0.10000000E+01  0.00000000E+00  0.29999997E+00
 0.55546875E+00  0.10000000E+00  0.10000000E+01  0.00000000E+00  0.29999997E+00
 0.55562500E+00  0.10000000E+00  0.10000000E+01  0.00000000E+00  0.29999997E+00
 0.55578125E+00  0.10000000E+00  0.10000000E+01  0.00000000E+00  0.29999997E+00
 0.55593750E+00  0.10000000E+00  0.10000000E+01  0.00000000E+00  0.29999997E+00
 0.55609375E+00  0.10000000E+00  0.10000000E+01  0.00000000E+00  0.29999997E+00
 0.55625000E+00  0.10000000E+00  0.10000000E+01  0.00000000E+00  0.29999997E+00
 0.55640625E+00  0.10000000E+00  0.10000000E+01  0.00000000E+00  0.29999997E+00
 0.55656250E+00  0.10000000E+00  0.10000000E+01  0.00000000E+00  0.29999997E+00
 0.55671875E+00  0.10000000E+00  0.10000000E+01  0.00000000E+00  0.29999997E+00
 0.55687500E+00  0.10000000E+00  0.10000000E+01  0.00000000E+00  0.29999997E+00
 0.55703125E+00  0.10000000E+00  0.10000000E+01  0.00000000E+00  0.29999997E+00
 0.55718750E+00  0.10000000E+00  0.10000000E+01  0.00000000E+00  0.29999997E+00
 0.55734375E+00  0.10000000E+00  0.10000000E+01  0.00000000E+00  0.29999997E+00
 0.55750000E+00  0.10000000E+00  0.10000000E+01  0.00000000E+00  0.29999997E+00
 0.55765625E+00  0.10000000E+00  0.10000000E+01  0.00000000E+00  0.29999997E+00
 0.55781250E+00  0.10000000E+00  0.10000000E+01  0.00000000E+00  0.29999997E+00
 0.55796875E+00  0.10000000E+00  0.10000000E+01  0.00000000E+00  0.29999997E+00
 0.55812500E+00  0.10000000E+00  0.10000000E+01  0.00000000E+00  0.29999997E+00
 0.55828125E+00  0.10000000E+00  0.10000000E+01  0.00000000E+00  0.29999997E+00
 0.55843750E+00  0.10000000E+00  0.10000000E+01  0.00000000E+00  0.29999997E+00
 0.55859375E+00  0.10000000E+00  0.10000000E+01  0.00000000E+00  0.29999997E+00
 0.55875000E+00  0.10000000E+00  0.10000000E+01  0.00000000E+00  0.29999997E+00
 0.55890625E+00  0.10000000E+00  0.10000000E+01  0.00000000E+00  0.29999997E+00
 0.55906250E+00  0.10000000E+00  0.10000000E+01  0.00000000E+00  0.29999997E+00
 0.55921875E+00  0.10000000E+00  0.10000000E+01  0.00000000E+00  0.29999997E+00
 0.55937500E+00  0.10000000E+00  0.10000000E+01  0.00000000E+00  0.29999997E+00
 0.55953125E+00  0.10000000E+00  0.10000000E+01  0.00000000E+00  0.29999997E+00
 0.55968750E+00  0.10000000E+00  0.10000000E+01  0.00000000E+00  0.29999997E+00
 0.55984375E+00  0.10000000E+00  0.10000000E+01  0.00000000E+00  0.29999997E+00
 0.56000000E+00  0.10000000E+00  0.10000000E+01  0.00000000E+00  0.29999997E+00
 0.56015625E+00  0.10000000E+00  0.10000000E+01  0.00000000E+00  0.29999997E+00
 0.56031250E+00  0.10000000E+00  0.10000000E+01  0.00000000E+00  0.29999997E+00
 0.56046875E+00  0.10000000E+00  0.10000000E+01  0.00000000E+00  0.29999997E+00
 0.56062500E+00  0.10000000E+00  0.10000000E+01  0.00000000E+00  0.29999997E+00
 0.56078125E+00  0.10000000E+00  0.10000000E+01  0.00000000E+00  0.29999997E+00
 0.56093750E+00  0.10000000E+00  0.10000000E+01  0.00000000E+00  0.29999997E+00
 0.56109375E+00  0.10000000E+00  0.10000000E+01  0.00000000E+00  0.29999997E+00
 0.56125000E+00  0.10000000E+00  0.10000000E+01  0.00000000E+00  0.29999997E+00
 0.56140625E+00  0.10000000E+00  0.10000000E+01  0.00000000E+00  0.29999997E+00
 0.56156250E+00  0.10000000E+00  0.10000000E+01  0.00000000E+00  0.29999997E+00
 0.56171875E+00  0.10000000E+00  0.10000000E+01  0.00000000E+00  0.29999997E+00
 0.56187500E+00  0.10000000E+00  0.10000000E+01  0.00000000E+00  0.29999997E+00
 0.56203125E+00  0.10000000E+00  0.10000000E+01  0.00000000E+00  0.29999997E+00
 0.56218750E+00  0.10000000E+00  0.10000000E+01  0.00000000E+00  0.29999997E+00
 0.56234375E+00  0.10000000E+00  0.10000000E+01  0.00000000E+00  0.29999997E+00
 0.56250000E+00  0.10000000E+00  0.10000000E+01  0.00000000E+00  0.29999997E+00
 0.56265625E+00  0.10000000E+00  0.10000000E+01  0.00000000E+00  0.29999997E+00
 0.56281250E+00  0.10000000E+00  0.10000000E+01  0.00000000E+00  0.29999997E+00
 0.56296875E+00  0.10000000E+00  0.10000000E+01  0.00000000E+00  0.29999997E+00
 0.56312500E+00  0.10000000E+00  0.10000000E+01  0.00000000E+00  0.29999997E+00
 0.56328125E+00  0.10000000E+00  0.10000000E+01  0.00000000E+00  0.29999997E+00
 0.56343750E+00  0.10000000E+00  0.10000000E+01  0.00000000E+00  0.29999997E+00
 0.56359375E+00  0.10000000E+00  0.10000000E+01  0.00000000E+00  0.29999997E+00
 0.56375000E+00  0.10000000E+00  0.10000000E+01  0.00000000E+00  0.29999997E+00
 0.56390625E+00  0.10000000E+00  0.10000000E+01  0.00000000E+00  0.29999997E+00
 0.56406250E+00  0.10000000E+00  0.10000000E+01  0.00000000E+00  0.29999997E+00
 0.56421875E+00  0.10000000E+00  0.10000000E+01  0.00000000E+00  0.29999997E+00
 0.56437500E+00  0.10000000E+00  0.10000000E+01  0.00000000E+00  0.29999997E+00
 0.56453125E+00  0.10000000E+00  0.10000000E+01  0.00000000E+00  0.29999997E+00
 0.56468750E+00  0.10000000E+00  0.10000000E+01  0.00000000E+00  0.29999997E+00
 0.56484375E+00  0.10000000E+00  0.10000000E+01  0.00000000E+00  0.29999997E+00
 0.56500000E+00  0.10000000E+00  0.10000000E+01  0.00000000E+00  0.29999997E+00
 0.56515625E+00  0.10000000E+00  0.10000000E+01  0.00000000E+00  0.29999997E+00
 0.56531250E+00  0.10000000E+00  0.10000000E+01  0.00000000E+00  0.29999997E+00
 0.56546875E+00  0.10000000E+00  0.10000000E+01  0.00000000E+00  0.29999997E+00
 0.56562500E+00  0.10000000E+00  0.10000000E+01  0.00000000E+00  0.29999997E+00
 0.56578125E+00  0.10000000E+00  0.10000000E+01  0.00000000E+00  0.29999997E+00
 0.56593750E+00  0.10000000E+00  0.10000000E+01  0.00000000E+00  0.29999997E+00
 0.56609375E+00  0.10000000E+00  0.10000000E+01  0.00000000E+00  0.29999997E+00
 0.56625000E+00  0.10000000E+00  0.10000000E+01  0.00000000E+00  0.29999997E+00
 0.56640625E+00  0.10000000E+00  0.10000000E+01  0.00000000E+00  0.29999997E+00
 0.56656250E+00  0.10000000E+00  0.10000000E+01  0.00000000E+00  0.29999997E+00
 0.56671875E+00  0.10000000E+00  0.10000000E+01  0.00000000E+00  0.29999997E+00
 0.56687500E+00  0.10000000E+00  0.10000000E+01  0.00000000E+00  0.29999997E+00
 0.56703125E+00  0.10000000E+00  0.10000000E+01  0.00000000E+00  0.29999997E+00
 0.56718750E+00  0.10000000E+00  0.10000000E+01  0.00000000E+00  0.29999997E+00
 0.56734375E+00  0.10000000E+00  0.10000000E+01  0.00000000E+00  0.29999997E+00
 0.56750000E+00  0.10000000E+00  0.10000000E+01  0.00000000E+00  0.29999997E+00
 0.56765625E+00  0.10000000E+00  0.10000000E+01  0.00000000E+00  0.29999997E+00
 0.56781250E+00  0.10000000E+00  0.10000000E+01  0.00000000E+00  0.29999997E+00
 0.56796875E+00  0.10000000E+00  0.10000000E+01  0.00000000E+00  0.29999997E+00
 0.56812500E+00  0.10000000E+00  0.10000000E+01  0.00000000E+00  0.29999997E+00
 0.56828125E+00  0.10000000E+00  0.10000000E+01  0.00000000E+00  0.29999997E+00
 0.56843750E+00  0.10000000E+00  0.10000000E+01  0.00000000E+00  0.29999997E+00
 0.56859375E+00  0.10000000E+00  0.10000000E+01  0.00000000E+00  0.29999997E+00
 0.56875000E+00  0.10000000E+00  0.10000000E+01  0.00000000E+00  0.29999997E+00
 0.56890625E+00  0.10000000E+00  0.10000000E+01  0.00000000E+00  0.29999997E+00
 0.56906250E+00  0.10000000E+00  0.10000000E+01  0.00000000E+00  0.29999997E+00
 0.56921875E+00  0.10000000E+00  0.10000000E+01  0.00000000E+00  0.29999997E+00
 0.56937500E+00  0.10000000E+00  0.10000000E+01  0.00000000E+00  0.29999997E+00
 0.56953125E+00  0.10000000E+00  0.10000000E+01  0.00000000E+00  0.29999997E+00
 0.56968750E+00  0.10000000E+00  0.10000000E+01  0.00000000E+00  0.29999997E+00
 0.56984375E+00  0.10000000E+00  0.10000000E+01  0.00000000E+00  0.29999997E+00
 0.57000000E+00  0.10000000E+00  0.10000000E+01  0.00000000E+00  0.29999997E+00
 0.57015625E+00  0.10000000E+00  0.10000000E+01  0.00000000E+00  0.29999997E+00
 0.57031250E+00  0.10000000E+00  0.10000000E+01  0.00000000E+00  0.29999997E+00
 0.57046875E+00  0.10000000E+00  0.10000000E+01  0.00000000E+00  0.29999997E+00
 0.57062500E+00  0.10000000E+00  0.10000000E+01  0.00000000E+00  0.29999997E+00
 0.57078125E+00  0.10000000E+00  0.10000000E+01  0.00000000E+00  0.29999997E+00
 0.57093750E+00  0.10000000E+00  0.10000000E+01  0.00000000E+00  0.29999997E+00
 0.57109375E+00  0.10000000E+00  0.10000000E+01  0.00000000E+00  0.29999997E+00
 0.57125000E+00  0.10000000E+00  0.10000000E+01  0.00000000E+00  0.29999997E+00
 0.57140625E+00  0.10000000E+00  0.10000000E+01  0.00000000E+00  0.29999997E+00
 0.57156250E+00  0.10000000E+00  0.10000000E+01  0.00000000E+00  0.29999997E+00
 0.57171875E+00  0.10000000E+00  0.10000000E+01  0.00000000E+00  0.29999997E+00
 0.57187500E+00  0.10000000E+00  0.10000000E+01  0.00000000E+00  0.29999997E+00
 0.57203125E+00  0.10000000E+00  0.10000000E+01  0.00000000E+00  0.29999997E+00
 0.57218750E+00  0.10000000E+00  0.10000000E+01  0.00000000E+00  0.29999997E+00
 0.57234375E+00  0.10000000E+00  0.10000000E+01  0.00000000E+00  0.29999997E+00
 0.57250000E+00  0.10000000E+00  0.10000000E+01  0.00000000E+00  0.29999997E+00
 0.57265625E+00  0.10000000E+00  0.10000000E+01  0.00000000E+00  0.29999997E+00
 0.57281250E+00  0.10000000E+00  0.10000000E+01  0.00000000E+00  0.29999997E+00
 0.57296875E+00  0.10000000E+00  0.10000000E+01  0.00000000E+00  0.29999997E+00
 0.57312500E+00  0.10000000E+00  0.10000000E+01  0.00000000E+00  0.29999997E+00
 0.57328125E+00  0.10000000E+00  0.10000000E+01  0.00000000E+00  0.29999997E+00
 0.57343750E+00  0.10000000E+00  0.10000000E+01  0.00000000E+00  0.29999997E+00
 0.57359375E+00  0.10000000E+00  0.10000000E+01  0.00000000E+00  0.29999997E+00
 0.57375000E+00  0.10000000E+00  0.10000000E+01  0.00000000E+00  0.29999997E+00
 0.57390625E+00  0.10000000E+00  0.10000000E+01  0.00000000E+00  0.29999997E+00
 0.57406250E+00  0.10000000E+00  0.10000000E+01  0.00000000E+00  0.29999997E+00
 0.57421875E+00  0.10000000E+00  0.10000000E+01  0.00000000E+00  0.29999997E+00
 0.57437500E+00  0.10000000E+00  0.10000000E+01  0.00000000E+00  0.29999997E+00
 0.57453125E+00  0.10000000E+00  0.10000000E+01  0.00000000E+00  0.29999997E+00
 0.57468750E+00  0.10000000E+00  0.10000000E+01  0.00000000E+00  0.29999997E+00
 0.57484375E+00  0.10000000E+00  0.10000000E+01  0.00000000E+00  0.29999997E+00
 0.57500000E+00  0.10000000E+00  0.10000000E+01  0.00000000E+00  0.29999997E+00
 0.57515625E+00  0.10000000E+00  0.10000000E+01  0.00000000E+00  0.29999997E+00
 0.57531250E+00  0.10000000E+00  0.10000000E+01  0.00000000E+00  0.29999997E+00
 0.57546875E+00  0.10000000E+00  0.10000000E+01  0.00000000E+00  0.29999997E+00
 0.57562500E+00  0.10000000E+00  0.10000000E+01  0.00000000E+00  0.29999997E+00
 0.57578125E+00  0.10000000E+00  0.10000000E+01  0.00000000E+00  0.29999997E+00
 0.57593750E+00  0.10000000E+00  0.10000000E+01  0.00000000E+00  0.29999997E+00
 0.57609375E+00  0.10000000E+00  0.10000000E+01  0.00000000E+00  0.29999997E+00
 0.57625000E+00  0.10000000E+00  0.10000000E+01  0.00000000E+00  0.29999997E+00
 0.57640625E+00  0.10000000E+00  0.10000000E+01  0.00000000E+00  0.29999997E+00
 0.57656250E+00  0.10000000E+00  0.10000000E+01  0.00000000E+00  0.29999997E+00
 0.57671875E+00  0.10000000E+00  0.10000000E+01  0.00000000E+00  0.29999997E+00
 0.57687500E+00  0.10000000E+00  0.10000000E+01  0.00000000E+00  0.29999997E+00
 0.57703125E+00  0.10000000E+00  0.10000000E+01  0.00000000E+00  0.29999997E+00
 0.57718750E+00  0.10000000E+00  0.10000000E+01  0.00000000E+00  0.29999997E+00
 0.57734375E+00  0.10000000E+00  0.10000000E+01  0.00000000E+00  0.29999997E+00
 0.57750000E+00  0.10000000E+00  0.10000000E+01  0.00000000E+00  0.29999997E+00
 0.57765625E+00  0.10000000E+00  0.10000000E+01  0.00000000E+00  0.29999997E+00
 0.57781250E+00  0.10000000E+00  0.10000000E+01  0.00000000E+00  0.29999997E+00
 0.57796875E+00  0.10000000E+00  0.10000000E+01  0.00000000E+00  0.29999997E+00
 0.57812500E+00  0.10000000E+00  0.10000000E+01  0.00000000E+00  0.29999997E+00
 0.57828125E+00  0.10000000E+00  0.10000000E+01  0.00000000E+00  0.29999997E+00
 0.57843750E+00  0.10000000E+00  0.10000000E+01  0.00000000E+00  0.29999997E+00
 0.57859375E+00  0.10000000E+00  0.10000000E+01  0.00000000E+00  0.29999997E+00
 0.57875000E+00  0.10000000E+00  0.10000000E+01  0.00000000E+00  0.29999997E+00
 0.57890625E+00  0.10000000E+00  0.10000000E+01  0.00000000E+00  0.29999997E+00
 0.57906250E+00  0.10000000E+00  0.10000000E+01  0.00000000E+00  0.29999997E+00
 0.57921875E+00  0.10000000E+00  0.10000000E+01  0.00000000E+00  0.29999997E+00
 0.57937500E+00  0.10000000E+00  0.10000000E+01  0.00000000E+00  0.29999997E+00
 0.57953125E+00  0.10000000E+00  0.10000000E+01  0.00000000E+00  0.29999997E+00
 0.57968750E+00  0.10000000E+00  0.10000000E+01  0.00000000E+00  0.29999997E+00
 0.57984375E+00  0.10000000E+00  0.10000000E+01  0.00000000E+00  0.29999997E+00
 0.58000000E+00  0.10000000E+00  0.10000000E+01  0.00000000E+00  0.29999997E+00
 0.58015625E+00  0.10000000E+00  0.10000000E+01  0.00000000E+00  0.29999997E+00
 0.58031250E+00  0.10000000E+00  0.10000000E+01  0.00000000E+00  0.29999997E+00
 0.58046875E+00  0.10000000E+00  0.10000000E+01  0.00000000E+00  0.29999997E+00
 0.58062500E+00  0.10000000E+00  0.10000000E+01  0.00000000E+00  0.29999997E+00
 0.58078125E+00  0.10000000E+00  0.10000000E+01  0.00000000E+00  0.29999997E+00
 0.58093750E+00  0.10000000E+00  0.10000000E+01  0.00000000E+00  0.29999997E+00
 0.58109375E+00  0.10000000E+00  0.10000000E+01  0.00000000E+00  0.29999997E+00
 0.58125000E+00  0.10000000E+00  0.10000000E+01  0.00000000E+00  0.29999997E+00
 0.58140625E+00  0.10000000E+00  0.10000000E+01  0.00000000E+00  0.29999997E+00
 0.58156250E+00  0.10000000E+00  0.10000000E+01  0.00000000E+00  0.29999997E+00
 0.58171875E+00  0.10000000E+00  0.10000000E+01  0.00000000E+00  0.29999997E+00
 0.58187500E+00  0.10000000E+00  0.10000000E+01  0.00000000E+00  0.29999997E+00
 0.58203125E+00  0.10000000E+00  0.10000000E+01  0.00000000E+00  0.29999997E+00
 0.58218750E+00  0.10000000E+00  0.10000000E+01  0.00000000E+00  0.29999997E+00
 0.58234375E+00  0.10000000E+00  0.10000000E+01  0.00000000E+00  0.29999997E+00
 0.58250000E+00  0.10000000E+00  0.10000000E+01  0.00000000E+00  0.29999997E+00
 0.58265625E+00  0.10000000E+00  0.10000000E+01  0.00000000E+00  0.29999997E+00
 0.58281250E+00  0.10000000E+00  0.10000000E+01  0.00000000E+00  0.29999997E+00
 0.58296875E+00  0.10000000E+00  0.10000000E+01  0.00000000E+00  0.29999997E+00
 0.58312500E+00  0.10000000E+00  0.10000000E+01  0.00000000E+00  0.29999997E+00
 0.58328125E+00  0.10000000E+00  0.10000000E+01  0.00000000E+00  0.29999997E+00
 0.58343750E+00  0.10000000E+00  0.10000000E+01  0.00000000E+00  0.29999997E+00
 0.58359375E+00  0.10000000E+00  0.10000000E+01  0.00000000E+00  0.29999997E+00
 0.58375000E+00  0.10000000E+00  0.10000000E+01  0.00000000E+00  0.29999997E+00
 0.58390625E+00  0.10000000E+00  0.10000000E+01  0.00000000E+00  0.29999997E+00
 0.58406250E+00  0.10000000E+00  0.10000000E+01  0.00000000E+00  0.29999997E+00
 0.58421875E+00  0.10000000E+00  0.10000000E+01  0.00000000E+00  0.29999997E+00
 0.58437500E+00  0.10000000E+00  0.10000000E+01  0.00000000E+00  0.29999997E+00
 0.58453125E+00  0.10000000E+00  0.10000000E+01  0.00000000E+00  0.29999997E+00
 0.58468750E+00  0.10000000E+00  0.10000000E+01  0.00000000E+00  0.29999997E+00
 0.58484375E+00  0.10000000E+00  0.10000000E+01  0.00000000E+00  0.29999997E+00
 0.58500000E+00  0.10000000E+00  0.10000000E+01  0.00000000E+00  0.29999997E+00
 0.58515625E+00  0.10000000E+00  0.10000000E+01  0.00000000E+00  0.29999997E+00
 0.58531250E+00  0.10000000E+00  0.10000000E+01  0.00000000E+00  0.29999997E+00
 0.58546875E+00  0.10000000E+00  0.10000000E+01  0.00000000E+00  0.29999997E+00
 0.58562500E+00  0.10000000E+00  0.10000000E+01  0.00000000E+00  0.29999997E+00
 0.58578125E+00  0.10000000E+00  0.10000000E+01  0.00000000E+00  0.29999997E+00
 0.58593750E+00  0.10000000E+00  0.10000000E+01  0.00000000E+00  0.29999997E+00
 0.58609375E+00  0.10000000E+00  0.10000000E+01  0.00000000E+00  0.29999997E+00
 0.58625000E+00  0.10000000E+00  0.10000000E+01  0.00000000E+00  0.29999997E+00
 0.58640625E+00  0.10000000E+00  0.10000000E+01  0.00000000E+00  0.29999997E+00
 0.58656250E+00  0.10000000E+00  0.10000000E+01  0.00000000E+00  0.29999997E+00
 0.58671875E+00  0.10000000E+00  0.10000000E+01  0.00000000E+00  0.29999997E+00
 0.58687500E+00  0.10000000E+00  0.10000000E+01  0.00000000E+00  0.29999997E+00
 0.58703125E+00  0.10000000E+00  0.10000000E+01  0.00000000E+00  0.29999997E+00
 0.58718750E+00  0.10000000E+00  0.10000000E+01  0.00000000E+00  0.29999997E+00
 0.58734375E+00  0.10000000E+00  0.10000000E+01  0.00000000E+00  0.29999997E+00
 0.58750000E+00  0.10000000E+00  0.10000000E+01  0.00000000E+00  0.29999997E+00
 0.58765625E+00  0.10000000E+00  0.10000000E+01  0.00000000E+00  0.29999997E+00
 0.58781250E+00  0.10000000E+00  0.10000000E+01  0.00000000E+00  0.29999997E+00
 0.58796875E+00  0.10000000E+00  0.10000000E+01  0.00000000E+00  0.29999997E+00
 0.58812500E+00  0.10000000E+00  0.10000000E+01  0.00000000E+00  0.29999997E+00
 0.58828125E+00  0.10000000E+00  0.10000000E+01  0.00000000E+00  0.29999997E+00
 0.58843750E+00  0.10000000E+00  0.10000000E+01  0.00000000E+00  0.29999997E+00
 0.58859375E+00  0.10000000E+00  0.10000000E+01  0.00000000E+00  0.29999997E+00
 0.58875000E+00  0.10000000E+00  0.10000000E+01  0.00000000E+00  0.29999997E+00
 0.58890625E+00  0.10000000E+00  0.10000000E+01  0.00000000E+00  0.29999997E+00
 0.58906250E+00  0.10000000E+00  0.10000000E+01  0.00000000E+00  0.29999997E+00
 0.58921875E+00  0.10000000E+00  0.10000000E+01  0.00000000E+00  0.29999997E+00
 0.58937500E+00  0.10000000E+00  0.10000000E+01  0.00000000E+00  0.29999997E+00
 0.58953125E+00  0.10000000E+00  0.10000000E+01  0.00000000E+00  0.29999997E+00
 0.58968750E+00  0.10000000E+00  0.10000000E+01  0.00000000E+00  0.29999997E+00
 0.58984375E+00  0.10000000E+00  0.10000000E+01  0.00000000E+00  0.29999997E+00
 0.59000000E+00  0.10000000E+00  0.10000000E+01  0.00000000E+00  0.29999997E+00
 0.59015625E+00  0.10000000E+00  0.10000000E+01  0.00000000E+00  0.29999997E+00
 0.59031250E+00  0.10000000E+00  0.10000000E+01  0.00000000E+00  0.29999997E+00
 0.59046875E+00  0.10000000E+00  0.10000000E+01  0.00000000E+00  0.29999997E+00
 0.59062500E+00  0.10000000E+00  0.10000000E+01  0.00000000E+00  0.29999997E+00
 0.59078125E+00  0.10000000E+00  0.10000000E+01  0.00000000E+00  0.29999997E+00
 0.59093750E+00  0.10000000E+00  0.10000000E+01  0.00000000E+00  0.29999997E+00
 0.59109375E+00  0.10000000E+00  0.10000000E+01  0.00000000E+00  0.29999997E+00
 0.59125000E+00  0.10000000E+00  0.10000000E+01  0.00000000E+00  0.29999997E+00
 0.59140625E+00  0.10000000E+00  0.10000000E+01  0.00000000E+00  0.29999997E+00
 0.59156250E+00  0.10000000E+00  0.10000000E+01  0.00000000E+00  0.29999997E+00
 0.59171875E+00  0.10000000E+00  0.10000000E+01  0.00000000E+00  0.29999997E+00
 0.59187500E+00  0.10000000E+00  0.10000000E+01  0.00000000E+00  0.29999997E+00
 0.59203125E+00  0.10000000E+00  0.10000000E+01  0.00000000E+00  0.29999997E+00
 0.59218750E+00  0.10000000E+00  0.10000000E+01  0.00000000E+00  0.29999997E+00
 0.59234375E+00  0.10000000E+00  0.10000000E+01  0.00000000E+00  0.29999997E+00
 0.59250000E+00  0.10000000E+00  0.10000000E+01  0.00000000E+00  0.29999997E+00
 0.59265625E+00  0.10000000E+00  0.10000000E+01  0.00000000E+00  0.29999997E+00
 0.59281250E+00  0.10000000E+00  0.10000000E+01  0.00000000E+00  0.29999997E+00
 0.59296875E+00  0.10000000E+00  0.10000000E+01  0.00000000E+00  0.29999997E+00
 0.59312500E+00  0.10000000E+00  0.10000000E+01  0.00000000E+00  0.29999997E+00
 0.59328125E+00  0.10000000E+00  0.10000000E+01  0.00000000E+00  0.29999997E+00
 0.59343750E+00  0.10000000E+00  0.10000000E+01  0.00000000E+00  0.29999997E+00
 0.59359375E+00  0.10000000E+00  0.10000000E+01  0.00000000E+00  0.29999997E+00
 0.59375000E+00  0.10000000E+00  0.10000000E+01  0.00000000E+00  0.29999997E+00
 0.59390625E+00  0.10000000E+00  0.10000000E+01  0.00000000E+00  0.29999997E+00
 0.59406250E+00  0.10000000E+00  0.10000000E+01  0.00000000E+00  0.29999997E+00
 0.59421875E+00  0.10000000E+00  0.10000000E+01  0.00000000E+00  0.29999997E+00
 0.59437500E+00  0.10000000E+00  0.10000000E+01  0.00000000E+00  0.29999997E+00
 0.59453125E+00  0.10000000E+00  0.10000000E+01  0.00000000E+00  0.29999997E+00
 0.59468750E+00  0.10000000E+00  0.10000000E+01  0.00000000E+00  0.29999997E+00
 0.59484375E+00  0.10000000E+00  0.10000000E+01  0.00000000E+00  0.29999997E+00
 0.59500000E+00  0.10000000E+00  0.10000000E+01  0.00000000E+00  0.29999997E+00
 0.59515625E+00  0.10000000E+00  0.10000000E+01  0.00000000E+00  0.29999997E+00
 0.59531250E+00  0.10000000E+00  0.10000000E+01  0.00000000E+00  0.29999997E+00
 0.59546875E+00  0.10000000E+00  0.10000000E+01  0.00000000E+00  0.29999997E+00
 0.59562500E+00  0.10000000E+00  0.10000000E+01  0.00000000E+00  0.29999997E+00
 0.59578125E+00  0.10000000E+00  0.10000000E+01  0.00000000E+00  0.29999997E+00
 0.59593750E+00  0.10000000E+00  0.10000000E+01  0.00000000E+00  0.29999997E+00
 0.59609375E+00  0.10000000E+00  0.10000000E+01  0.00000000E+00  0.29999997E+00
 0.59625000E+00  0.10000000E+00  0.10000000E+01  0.00000000E+00  0.29999997E+00
 0.59640625E+00  0.10000000E+00  0.10000000E+01  0.00000000E+00  0.29999997E+00
 0.59656250E+00  0.10000000E+00  0.10000000E+01  0.00000000E+00  0.29999997E+00
 0.59671875E+00  0.10000000E+00  0.10000000E+01  0.00000000E+00  0.29999997E+00
 0.59687500E+00  0.10000000E+00  0.10000000E+01  0.00000000E+00  0.29999997E+00
 0.59703125E+00  0.10000000E+00  0.10000000E+01  0.00000000E+00  0.29999997E+00
 0.59718750E+00  0.10000000E+00  0.10000000E+01  0.00000000E+00  0.29999997E+00
 0.59734375E+00  0.10000000E+00  0.10000000E+01  0.00000000E+00  0.29999997E+00
 0.59750000E+00  0.10000000E+00  0.10000000E+01  0.00000000E+00  0.29999997E+00
 0.59765625E+00  0.10000000E+00  0.10000000E+01  0.00000000E+00  0.29999997E+00
 0.59781250E+00  0.10000000E+00  0.10000000E+01  0.00000000E+00  0.29999997E+00
 0.59796875E+00  0.10000000E+00  0.10000000E+01  0.00000000E+00  0.29999997E+00
 0.59812500E+00  0.10000000E+00  0.10000000E+01  0.00000000E+00  0.29999997E+00
 0.59828125E+00  0.10000000E+00  0.10000000E+01  0.00000000E+00  0.29999997E+00
 0.59843750E+00  0.10000000E+00  0.10000000E+01  0.00000000E+00  0.29999997E+00
 0.59859375E+00  0.10000000E+00  0.10000000E+01  0.00000000E+00  0.29999997E+00
 0.59875000E+00  0.10000000E+00  0.10000000E+01  0.00000000E+00  0.29999997E+00
 0.59890625E+00  0.10000000E+00  0.10000000E+01  0.00000000E+00  0.29999997E+00
 0.59906250E+00  0.10000000E+00  0.10000000E+01  0.00000000E+00  0.29999997E+00
 0.59921875E+00  0.10000000E+00  0.10000000E+01  0.00000000E+00  0.29999997E+00
 0.59937500E+00  0.10000000E+00  0.10000000E+01  0.00000000E+00  0.29999997E+00
 0.59953125E+00  0.10000000E+00  0.10000000E+01  0.00000000E+00  0.29999997E+00
 0.59968750E+00  0.10000000E+00  0.10000000E+01  0.00000000E+00  0.29999997E+00
 0.59984375E+00  0.10000000E+00  0.10000000E+01  0.00000000E+00  0.29999997E+00
 0.60000000E+00  0.10000000E+00  0.10000000E+01  0.00000000E+00  0.29999997E+00
 0.60015625E+00  0.10000000E+00  0.10000000E+01  0.00000000E+00  0.29999997E+00
 0.60031250E+00  0.10000000E+00  0.10000000E+01  0.00000000E+00  0.29999997E+00
 0.60046875E+00  0.10000000E+00  0.10000000E+01  0.00000000E+00  0.29999997E+00
 0.60062500E+00  0.10000000E+00  0.10000000E+01  0.00000000E+00  0.29999997E+00
 0.60078125E+00  0.10000000E+00  0.10000000E+01  0.00000000E+00  0.29999997E+00
 0.60093750E+00  0.10000000E+00  0.10000000E+01  0.00000000E+00  0.29999997E+00
 0.60109375E+00  0.10000000E+00  0.10000000E+01  0.00000000E+00  0.29999997E+00
 0.60125000E+00  0.10000000E+00  0.10000000E+01  0.00000000E+00  0.29999997E+00
 0.60140625E+00  0.10000000E+00  0.10000000E+01  0.00000000E+00  0.29999997E+00
 0.60156250E+00  0.10000000E+00  0.10000000E+01  0.00000000E+00  0.29999997E+00
 0.60171875E+00  0.10000000E+00  0.10000000E+01  0.00000000E+00  0.29999997E+00
 0.60187500E+00  0.10000000E+00  0.10000000E+01  0.00000000E+00  0.29999997E+00
 0.60203125E+00  0.10000000E+00  0.10000000E+01  0.00000000E+00  0.29999997E+00
 0.60218750E+00  0.10000000E+00  0.10000000E+01  0.00000000E+00  0.29999997E+00
 0.60234375E+00  0.10000000E+00  0.10000000E+01  0.00000000E+00  0.29999997E+00
 0.60250000E+00  0.10000000E+00  0.10000000E+01  0.00000000E+00  0.29999997E+00
 0.60265625E+00  0.10000000E+00  0.10000000E+01  0.00000000E+00  0.29999997E+00
 0.60281250E+00  0.10000000E+00  0.10000000E+01  0.00000000E+00  0.29999997E+00
 0.60296875E+00  0.10000000E+00  0.10000000E+01  0.00000000E+00  0.29999997E+00
 0.60312500E+00  0.10000000E+00  0.10000000E+01  0.00000000E+00  0.29999997E+00
 0.60328125E+00  0.10000000E+00  0.10000000E+01  0.00000000E+00  0.29999997E+00
 0.60343750E+00  0.10000000E+00  0.10000000E+01  0.00000000E+00  0.29999997E+00
 0.60359375E+00  0.10000000E+00  0.10000000E+01  0.00000000E+00  0.29999997E+00
 0.60375000E+00  0.10000000E+00  0.10000000E+01  0.00000000E+00  0.29999997E+00
 0.60390625E+00  0.10000000E+00  0.10000000E+01  0.00000000E+00  0.29999997E+00
 0.60406250E+00  0.10000000E+00  0.10000000E+01  0.00000000E+00  0.29999997E+00
 0.60421875E+00  0.10000000E+00  0.10000000E+01  0.00000000E+00  0.29999997E+00
 0.60437500E+00  0.10000000E+00  0.10000000E+01  0.00000000E+00  0.29999997E+00
 0.60453125E+00  0.10000000E+00  0.10000000E+01  0.00000000E+00  0.29999997E+00
 0.60468750E+00  0.10000000E+00  0.10000000E+01  0.00000000E+00  0.29999997E+00
 0.60484375E+00  0.10000000E+00  0.10000000E+01  0.00000000E+00  0.29999997E+00
 0.60500000E+00  0.10000000E+00  0.10000000E+01  0.00000000E+00  0.29999997E+00
 0.60515625E+00  0.10000000E+00  0.10000000E+01  0.00000000E+00  0.29999997E+00
 0.60531250E+00  0.10000000E+00  0.10000000E+01  0.00000000E+00  0.29999997E+00
 0.60546875E+00  0.10000000E+00  0.10000000E+01  0.00000000E+00  0.29999997E+00
 0.60562500E+00  0.10000000E+00  0.10000000E+01  0.00000000E+00  0.29999997E+00
 0.60578125E+00  0.10000000E+00  0.10000000E+01  0.00000000E+00  0.29999997E+00
 0.60593750E+00  0.10000000E+00  0.10000000E+01  0.00000000E+00  0.29999997E+00
 0.60609375E+00  0.10000000E+00  0.10000000E+01  0.00000000E+00  0.29999997E+00
 0.60625000E+00  0.10000000E+00  0.10000000E+01  0.00000000E+00  0.29999997E+00
 0.60640625E+00  0.10000000E+00  0.10000000E+01  0.00000000E+00  0.29999997E+00
 0.60656250E+00  0.10000000E+00  0.10000000E+01  0.00000000E+00  0.29999997E+00
 0.60671875E+00  0.10000000E+00  0.10000000E+01  0.00000000E+00  0.29999997E+00
 0.60687500E+00  0.10000000E+00  0.10000000E+01  0.00000000E+00  0.29999997E+00
 0.60703125E+00  0.10000000E+00  0.10000000E+01  0.00000000E+00  0.29999997E+00
 0.60718750E+00  0.10000000E+00  0.10000000E+01  0.00000000E+00  0.29999997E+00
 0.60734375E+00  0.10000000E+00  0.10000000E+01  0.00000000E+00  0.29999997E+00
 0.60750000E+00  0.10000000E+00  0.10000000E+01  0.00000000E+00  0.29999997E+00
 0.60765625E+00  0.10000000E+00  0.10000000E+01  0.00000000E+00  0.29999997E+00
 0.60781250E+00  0.10000000E+00  0.10000000E+01  0.00000000E+00  0.29999997E+00
 0.60796875E+00  0.10000000E+00  0.10000000E+01  0.00000000E+00  0.29999997E+00
 0.60812500E+00  0.10000000E+00  0.10000000E+01  0.00000000E+00  0.29999997E+00
 0.60828125E+00  0.10000000E+00  0.10000000E+01  0.00000000E+00  0.29999997E+00
 0.60843750E+00  0.10000000E+00  0.10000000E+01  0.00000000E+00  0.29999997E+00
 0.60859375E+00  0.10000000E+00  0.10000000E+01  0.00000000E+00  0.29999997E+00
 0.60875000E+00  0.10000000E+00  0.10000000E+01  0.00000000E+00  0.29999997E+00
 0.60890625E+00  0.10000000E+00  0.10000000E+01  0.00000000E+00  0.29999997E+00
 0.60906250E+00  0.10000000E+00  0.10000000E+01  0.00000000E+00  0.29999997E+00
 0.60921875E+00  0.10000000E+00  0.10000000E+01  0.00000000E+00  0.29999997E+00
 0.60937500E+00  0.10000000E+00  0.10000000E+01  0.00000000E+00  0.29999997E+00
 0.60953125E+00  0.10000000E+00  0.10000000E+01  0.00000000E+00  0.29999997E+00
 0.60968750E+00  0.10000000E+00  0.10000000E+01  0.00000000E+00  0.29999997E+00
 0.60984375E+00  0.10000000E+00  0.10000000E+01  0.00000000E+00  0.29999997E+00
 0.61000000E+00  0.10000000E+00  0.10000000E+01  0.00000000E+00  0.29999997E+00
 0.61015625E+00  0.10000000E+00  0.10000000E+01  0.00000000E+00  0.29999997E+00
 0.61031250E+00  0.10000000E+00  0.10000000E+01  0.00000000E+00  0.29999997E+00
 0.61046875E+00  0.10000000E+00  0.10000000E+01  0.00000000E+00  0.29999997E+00
 0.61062500E+00  0.10000000E+00  0.10000000E+01  0.00000000E+00  0.29999997E+00
 0.61078125E+00  0.10000000E+00  0.10000000E+01  0.00000000E+00  0.29999997E+00
 0.61093750E+00  0.10000000E+00  0.10000000E+01  0.00000000E+00  0.29999997E+00
 0.61109375E+00  0.10000000E+00  0.10000000E+01  0.00000000E+00  0.29999997E+00
 0.61125000E+00  0.10000000E+00  0.10000000E+01  0.00000000E+00  0.29999997E+00
 0.61140625E+00  0.10000000E+00  0.10000000E+01  0.00000000E+00  0.29999997E+00
 0.61156250E+00  0.10000000E+00  0.10000000E+01  0.00000000E+00  0.29999997E+00
 0.61171875E+00  0.10000000E+00  0.10000000E+01  0.00000000E+00  0.29999997E+00
 0.61187500E+00  0.10000000E+00  0.10000000E+01  0.00000000E+00  0.29999997E+00
 0.61203125E+00  0.10000000E+00  0.10000000E+01  0.00000000E+00  0.29999997E+00
 0.61218750E+00  0.10000000E+00  0.10000000E+01  0.00000000E+00  0.29999997E+00
 0.61234375E+00  0.10000000E+00  0.10000000E+01  0.00000000E+00  0.29999997E+00
 0.61250000E+00  0.10000000E+00  0.10000000E+01  0.00000000E+00  0.29999997E+00
 0.61265625E+00  0.10000000E+00  0.10000000E+01  0.00000000E+00  0.29999997E+00
 0.61281250E+00  0.10000000E+00  0.10000000E+01  0.00000000E+00  0.29999997E+00
 0.61296875E+00  0.10000000E+00  0.10000000E+01  0.00000000E+00  0.29999997E+00
 0.61312500E+00  0.10000000E+00  0.10000000E+01  0.00000000E+00  0.29999997E+00
 0.61328125E+00  0.10000000E+00  0.10000000E+01  0.00000000E+00  0.29999997E+00
 0.61343750E+00  0.10000000E+00  0.10000000E+01  0.00000000E+00  0.29999997E+00
 0.61359375E+00  0.10000000E+00  0.10000000E+01  0.00000000E+00  0.29999997E+00
 0.61375000E+00  0.10000000E+00  0.10000000E+01  0.00000000E+00  0.29999997E+00
 0.61390625E+00  0.10000000E+00  0.10000000E+01  0.00000000E+00  0.29999997E+00
 0.61406250E+00  0.10000000E+00  0.10000000E+01  0.00000000E+00  0.29999997E+00
 0.61421875E+00  0.10000000E+00  0.10000000E+01  0.00000000E+00  0.29999997E+00
 0.61437500E+00  0.10000000E+00  0.10000000E+01  0.00000000E+00  0.29999997E+00
 0.61453125E+00  0.10000000E+00  0.10000000E+01  0.00000000E+00  0.29999997E+00
 0.61468750E+00  0.10000000E+00  0.10000000E+01  0.00000000E+00  0.29999997E+00
 0.61484375E+00  0.10000000E+00  0.10000000E+01  0.00000000E+00  0.29999997E+00
 0.61500000E+00  0.10000000E+00  0.10000000E+01  0.00000000E+00  0.29999997E+00
 0.61515625E+00  0.10000000E+00  0.10000000E+01  0.00000000E+00  0.29999997E+00
 0.61531250E+00  0.10000000E+00  0.10000000E+01  0.00000000E+00  0.29999997E+00
 0.61546875E+00  0.10000000E+00  0.10000000E+01  0.00000000E+00  0.29999997E+00
 0.61562500E+00  0.10000000E+00  0.10000000E+01  0.00000000E+00  0.29999997E+00
 0.61578125E+00  0.10000000E+00  0.10000000E+01  0.00000000E+00  0.29999997E+00
 0.61593750E+00  0.10000000E+00  0.10000000E+01  0.00000000E+00  0.29999997E+00
 0.61609375E+00  0.10000000E+00  0.10000000E+01  0.00000000E+00  0.29999997E+00
 0.61625000E+00  0.10000000E+00  0.10000000E+01  0.00000000E+00  0.29999997E+00
 0.61640625E+00  0.10000000E+00  0.10000000E+01  0.00000000E+00  0.29999997E+00
 0.61656250E+00  0.10000000E+00  0.10000000E+01  0.00000000E+00  0.29999997E+00
 0.61671875E+00  0.10000000E+00  0.10000000E+01  0.00000000E+00  0.29999997E+00
 0.61687500E+00  0.10000000E+00  0.10000000E+01  0.00000000E+00  0.29999997E+00
 0.61703125E+00  0.10000000E+00  0.10000000E+01  0.00000000E+00  0.29999997E+00
 0.61718750E+00  0.10000000E+00  0.10000000E+01  0.00000000E+00  0.29999997E+00
 0.61734375E+00  0.10000000E+00  0.10000000E+01  0.00000000E+00  0.29999997E+00
 0.61750000E+00  0.10000000E+00  0.10000000E+01  0.00000000E+00  0.29999997E+00
 0.61765625E+00  0.10000000E+00  0.10000000E+01  0.00000000E+00  0.29999997E+00
 0.61781250E+00  0.10000000E+00  0.10000000E+01  0.00000000E+00  0.29999997E+00
 0.61796875E+00  0.10000000E+00  0.10000000E+01  0.00000000E+00  0.29999997E+00
 0.61812500E+00  0.10000000E+00  0.10000000E+01  0.00000000E+00  0.29999997E+00
 0.61828125E+00  0.10000000E+00  0.10000000E+01  0.00000000E+00  0.29999997E+00
 0.61843750E+00  0.10000000E+00  0.10000000E+01  0.00000000E+00  0.29999997E+00
 0.61859375E+00  0.10000000E+00  0.10000000E+01  0.00000000E+00  0.29999997E+00
 0.61875000E+00  0.10000000E+00  0.10000000E+01  0.00000000E+00  0.29999997E+00
 0.61890625E+00  0.10000000E+00  0.10000000E+01  0.00000000E+00  0.29999997E+00
 0.61906250E+00  0.10000000E+00  0.10000000E+01  0.00000000E+00  0.29999997E+00
 0.61921875E+00  0.10000000E+00  0.10000000E+01  0.00000000E+00  0.29999997E+00
 0.61937500E+00  0.10000000E+00  0.10000000E+01  0.00000000E+00  0.29999997E+00
 0.61953125E+00  0.10000000E+00  0.10000000E+01  0.00000000E+00  0.29999997E+00
 0.61968750E+00  0.10000000E+00  0.10000000E+01  0.00000000E+00  0.29999997E+00
 0.61984375E+00  0.10000000E+00  0.10000000E+01  0.00000000E+00  0.29999997E+00
 0.62000000E+00  0.10000000E+00  0.10000000E+01  0.00000000E+00  0.29999997E+00
 0.62015625E+00  0.10000000E+00  0.10000000E+01  0.00000000E+00  0.29999997E+00
 0.62031250E+00  0.10000000E+00  0.10000000E+01  0.00000000E+00  0.29999997E+00
 0.62046875E+00  0.10000000E+00  0.10000000E+01  0.00000000E+00  0.29999997E+00
 0.62062500E+00  0.10000000E+00  0.10000000E+01  0.00000000E+00  0.29999997E+00
 0.62078125E+00  0.10000000E+00  0.10000000E+01  0.00000000E+00  0.29999997E+00
 0.62093750E+00  0.10000000E+00  0.10000000E+01  0.00000000E+00  0.29999997E+00
 0.62109375E+00  0.10000000E+00  0.10000000E+01  0.00000000E+00  0.29999997E+00
 0.62125000E+00  0.10000000E+00  0.10000000E+01  0.00000000E+00  0.29999997E+00
 0.62140625E+00  0.10000000E+00  0.10000000E+01  0.00000000E+00  0.29999997E+00
 0.62156250E+00  0.10000000E+00  0.10000000E+01  0.00000000E+00  0.29999997E+00
 0.62171875E+00  0.10000000E+00  0.10000000E+01  0.00000000E+00  0.29999997E+00
 0.62187500E+00  0.10000000E+00  0.10000000E+01  0.00000000E+00  0.29999997E+00
 0.62203125E+00  0.10000000E+00  0.10000000E+01  0.00000000E+00  0.29999997E+00
 0.62218750E+00  0.10000000E+00  0.10000000E+01  0.00000000E+00  0.29999997E+00
 0.62234375E+00  0.10000000E+00  0.10000000E+01  0.00000000E+00  0.29999997E+00
 0.62250000E+00  0.10000000E+00  0.10000000E+01  0.00000000E+00  0.29999997E+00
 0.62265625E+00  0.10000000E+00  0.10000000E+01  0.00000000E+00  0.29999997E+00
 0.62281250E+00  0.10000000E+00  0.10000000E+01  0.00000000E+00  0.29999997E+00
 0.62296875E+00  0.10000000E+00  0.10000000E+01  0.00000000E+00  0.29999997E+00
 0.62312500E+00  0.10000000E+00  0.10000000E+01  0.00000000E+00  0.29999997E+00
 0.62328125E+00  0.10000000E+00  0.10000000E+01  0.00000000E+00  0.29999997E+00
 0.62343750E+00  0.10000000E+00  0.10000000E+01  0.00000000E+00  0.29999997E+00
 0.62359375E+00  0.10000000E+00  0.10000000E+01  0.00000000E+00  0.29999997E+00
 0.62375000E+00  0.10000000E+00  0.10000000E+01  0.00000000E+00  0.29999997E+00
 0.62390625E+00  0.10000000E+00  0.10000000E+01  0.00000000E+00  0.29999997E+00
 0.62406250E+00  0.10000000E+00  0.10000000E+01  0.00000000E+00  0.29999997E+00
 0.62421875E+00  0.10000000E+00  0.10000000E+01  0.00000000E+00  0.29999997E+00
 0.62437500E+00  0.10000000E+00  0.10000000E+01  0.00000000E+00  0.29999997E+00
 0.62453125E+00  0.10000000E+00  0.10000000E+01  0.00000000E+00  0.29999997E+00
 0.62468750E+00  0.10000000E+00  0.10000000E+01  0.00000000E+00  0.29999997E+00
 0.62484375E+00  0.10000000E+00  0.10000000E+01  0.00000000E+00  0.29999997E+00
 0.62500000E+00  0.10000000E+00  0.10000000E+01  0.00000000E+00  0.29999997E+00
 0.62515625E+00  0.10000000E+00  0.10000000E+01  0.00000000E+00  0.29999997E+00
 0.62531250E+00  0.10000000E+00  0.10000000E+01  0.00000000E+00  0.29999997E+00
 0.62546875E+00  0.10000000E+00  0.10000000E+01  0.00000000E+00  0.29999997E+00
 0.62562500E+00  0.10000000E+00  0.10000000E+01  0.00000000E+00  0.29999997E+00
 0.62578125E+00  0.10000000E+00  0.10000000E+01  0.00000000E+00  0.29999997E+00
 0.62593750E+00  0.10000000E+00  0.10000000E+01  0.00000000E+00  0.29999997E+00
 0.62609375E+00  0.10000000E+00  0.10000000E+01  0.00000000E+00  0.29999997E+00
 0.62625000E+00  0.10000000E+00  0.10000000E+01  0.00000000E+00  0.29999997E+00
 0.62640625E+00  0.10000000E+00  0.10000000E+01  0.00000000E+00  0.29999997E+00
 0.62656250E+00  0.10000000E+00  0.10000000E+01  0.00000000E+00  0.29999997E+00
 0.62671875E+00  0.10000000E+00  0.10000000E+01  0.00000000E+00  0.29999997E+00
 0.62687500E+00  0.10000000E+00  0.10000000E+01  0.00000000E+00  0.29999997E+00
 0.62703125E+00  0.10000000E+00  0.10000000E+01  0.00000000E+00  0.29999997E+00
 0.62718750E+00  0.10000000E+00  0.10000000E+01  0.00000000E+00  0.29999997E+00
 0.62734375E+00  0.10000000E+00  0.10000000E+01  0.00000000E+00  0.29999997E+00
 0.62750000E+00  0.10000000E+00  0.10000000E+01  0.00000000E+00  0.29999997E+00
 0.62765625E+00  0.10000000E+00  0.10000000E+01  0.00000000E+00  0.29999997E+00
 0.62781250E+00  0.10000000E+00  0.10000000E+01  0.00000000E+00  0.29999997E+00
 0.62796875E+00  0.10000000E+00  0.10000000E+01  0.00000000E+00  0.29999997E+00
 0.62812500E+00  0.10000000E+00  0.10000000E+01  0.00000000E+00  0.29999997E+00
 0.62828125E+00  0.10000000E+00  0.10000000E+01  0.00000000E+00  0.29999997E+00
 0.62843750E+00  0.10000000E+00  0.10000000E+01  0.00000000E+00  0.29999997E+00
 0.62859375E+00  0.10000000E+00  0.10000000E+01  0.00000000E+00  0.29999997E+00
 0.62875000E+00  0.10000000E+00  0.10000000E+01  0.00000000E+00  0.29999997E+00
 0.62890625E+00  0.10000000E+00  0.10000000E+01  0.00000000E+00  0.29999997E+00
 0.62906250E+00  0.10000000E+00  0.10000000E+01  0.00000000E+00  0.29999997E+00
 0.62921875E+00  0.10000000E+00  0.10000000E+01  0.00000000E+00  0.29999997E+00
 0.62937500E+00  0.10000000E+00  0.10000000E+01  0.00000000E+00  0.29999997E+00
 0.62953125E+00  0.10000000E+00  0.10000000E+01  0.00000000E+00  0.29999997E+00
 0.62968750E+00  0.10000000E+00  0.10000000E+01  0.00000000E+00  0.29999997E+00
 0.62984375E+00  0.10000000E+00  0.10000000E+01  0.00000000E+00  0.29999997E+00
 0.63000000E+00  0.10000000E+00  0.10000000E+01  0.00000000E+00  0.29999997E+00
 0.63015625E+00  0.10000000E+00  0.10000000E+01  0.00000000E+00  0.29999997E+00
 0.63031250E+00  0.10000000E+00  0.10000000E+01  0.00000000E+00  0.29999997E+00
 0.63046875E+00  0.10000000E+00  0.10000000E+01  0.00000000E+00  0.29999997E+00
 0.63062500E+00  0.10000000E+00  0.10000000E+01  0.00000000E+00  0.29999997E+00
 0.63078125E+00  0.10000000E+00  0.10000000E+01  0.00000000E+00  0.29999997E+00
 0.63093750E+00  0.10000000E+00  0.10000000E+01  0.00000000E+00  0.29999997E+00
 0.63109375E+00  0.10000000E+00  0.10000000E+01  0.00000000E+00  0.29999997E+00
 0.63125000E+00  0.10000000E+00  0.10000000E+01  0.00000000E+00  0.29999997E+00
 0.63140625E+00  0.10000000E+00  0.10000000E+01  0.00000000E+00  0.29999997E+00
 0.63156250E+00  0.10000000E+00  0.10000000E+01  0.00000000E+00  0.29999997E+00
 0.63171875E+00  0.10000000E+00  0.10000000E+01  0.00000000E+00  0.29999997E+00
 0.63187500E+00  0.10000000E+00  0.10000000E+01  0.00000000E+00  0.29999997E+00
 0.63203125E+00  0.10000000E+00  0.10000000E+01  0.00000000E+00  0.29999997E+00
 0.63218750E+00  0.10000000E+00  0.10000000E+01  0.00000000E+00  0.29999997E+00
 0.63234375E+00  0.10000000E+00  0.10000000E+01  0.00000000E+00  0.29999997E+00
 0.63250000E+00  0.10000000E+00  0.10000000E+01  0.00000000E+00  0.29999997E+00
 0.63265625E+00  0.10000000E+00  0.10000000E+01  0.00000000E+00  0.29999997E+00
 0.63281250E+00  0.10000000E+00  0.10000000E+01  0.00000000E+00  0.29999997E+00
 0.63296875E+00  0.10000000E+00  0.10000000E+01  0.00000000E+00  0.29999997E+00
 0.63312500E+00  0.10000000E+00  0.10000000E+01  0.00000000E+00  0.29999997E+00
 0.63328125E+00  0.10000000E+00  0.10000000E+01  0.00000000E+00  0.29999997E+00
 0.63343750E+00  0.10000000E+00  0.10000000E+01  0.00000000E+00  0.29999997E+00
 0.63359375E+00  0.10000000E+00  0.10000000E+01  0.00000000E+00  0.29999997E+00
 0.63375000E+00  0.10000000E+00  0.10000000E+01  0.00000000E+00  0.29999997E+00
 0.63390625E+00  0.10000000E+00  0.10000000E+01  0.00000000E+00  0.29999997E+00
 0.63406250E+00  0.10000000E+00  0.10000000E+01  0.00000000E+00  0.29999997E+00
 0.63421875E+00  0.10000000E+00  0.10000000E+01  0.00000000E+00  0.29999997E+00
 0.63437500E+00  0.10000000E+00  0.10000000E+01  0.00000000E+00  0.29999997E+00
 0.63453125E+00  0.10000000E+00  0.10000000E+01  0.00000000E+00  0.29999997E+00
 0.63468750E+00  0.10000000E+00  0.10000000E+01  0.00000000E+00  0.29999997E+00
 0.63484375E+00  0.10000000E+00  0.10000000E+01  0.00000000E+00  0.29999997E+00
 0.63500000E+00  0.10000000E+00  0.10000000E+01  0.00000000E+00  0.29999997E+00
 0.63515625E+00  0.10000000E+00  0.10000000E+01  0.00000000E+00  0.29999997E+00
 0.63531250E+00  0.10000000E+00  0.10000000E+01  0.00000000E+00  0.29999997E+00
 0.63546875E+00  0.10000000E+00  0.10000000E+01  0.00000000E+00  0.29999997E+00
 0.63562500E+00  0.10000000E+00  0.10000000E+01  0.00000000E+00  0.29999997E+00
 0.63578125E+00  0.10000000E+00  0.10000000E+01  0.00000000E+00  0.29999997E+00
 0.63593750E+00  0.10000000E+00  0.10000000E+01  0.00000000E+00  0.29999997E+00
 0.63609375E+00  0.10000000E+00  0.10000000E+01  0.00000000E+00  0.29999997E+00
 0.63625000E+00  0.10000000E+00  0.10000000E+01  0.00000000E+00  0.29999997E+00
 0.63640625E+00  0.10000000E+00  0.10000000E+01  0.00000000E+00  0.29999997E+00
 0.63656250E+00  0.10000000E+00  0.10000000E+01  0.00000000E+00  0.29999997E+00
 0.63671875E+00  0.10000000E+00  0.10000000E+01  0.00000000E+00  0.29999997E+00
 0.63687500E+00  0.10000000E+00  0.10000000E+01  0.00000000E+00  0.29999997E+00
 0.63703125E+00  0.10000000E+00  0.10000000E+01  0.00000000E+00  0.29999997E+00
 0.63718750E+00  0.10000000E+00  0.10000000E+01  0.00000000E+00  0.29999997E+00
 0.63734375E+00  0.10000000E+00  0.10000000E+01  0.00000000E+00  0.29999997E+00
 0.63750000E+00  0.10000000E+00  0.10000000E+01  0.00000000E+00  0.29999997E+00
 0.63765625E+00  0.10000000E+00  0.10000000E+01  0.00000000E+00  0.29999997E+00
 0.63781250E+00  0.10000000E+00  0.10000000E+01  0.00000000E+00  0.29999997E+00
 0.63796875E+00  0.10000000E+00  0.10000000E+01  0.00000000E+00  0.29999997E+00
 0.63812500E+00  0.10000000E+00  0.10000000E+01  0.00000000E+00  0.29999997E+00
 0.63828125E+00  0.10000000E+00  0.10000000E+01  0.00000000E+00  0.29999997E+00
 0.63843750E+00  0.10000000E+00  0.10000000E+01  0.00000000E+00  0.29999997E+00
 0.63859375E+00  0.10000000E+00  0.10000000E+01  0.00000000E+00  0.29999997E+00
 0.63875000E+00  0.10000000E+00  0.10000000E+01  0.00000000E+00  0.29999997E+00
 0.63890625E+00  0.10000000E+00  0.10000000E+01  0.00000000E+00  0.29999997E+00
 0.63906250E+00  0.10000000E+00  0.10000000E+01  0.00000000E+00  0.29999997E+00
 0.63921875E+00  0.10000000E+00  0.10000000E+01  0.00000000E+00  0.29999997E+00
 0.63937500E+00  0.10000000E+00  0.10000000E+01  0.00000000E+00  0.29999997E+00
 0.63953125E+00  0.10000000E+00  0.10000000E+01  0.00000000E+00  0.29999997E+00
 0.63968750E+00  0.10000000E+00  0.10000000E+01  0.00000000E+00  0.29999997E+00
 0.63984375E+00  0.10000000E+00  0.10000000E+01  0.00000000E+00  0.29999997E+00
 0.64000000E+00  0.10000000E+00  0.10000000E+01  0.00000000E+00  0.29999997E+00
 0.64015625E+00  0.10000000E+00  0.10000000E+01  0.00000000E+00  0.29999997E+00
 0.64031250E+00  0.10000000E+00  0.10000000E+01  0.00000000E+00  0.29999997E+00
 0.64046875E+00  0.10000000E+00  0.10000000E+01  0.00000000E+00  0.29999997E+00
 0.64062500E+00  0.10000000E+00  0.10000000E+01  0.00000000E+00  0.29999997E+00
 0.64078125E+00  0.10000000E+00  0.10000000E+01  0.00000000E+00  0.29999997E+00
 0.64093750E+00  0.10000000E+00  0.10000000E+01  0.00000000E+00  0.29999997E+00
 0.64109375E+00  0.10000000E+00  0.10000000E+01  0.00000000E+00  0.29999997E+00
 0.64125000E+00  0.10000000E+00  0.10000000E+01  0.00000000E+00  0.29999997E+00
 0.64140625E+00  0.10000000E+00  0.10000000E+01  0.00000000E+00  0.29999997E+00
 0.64156250E+00  0.10000000E+00  0.10000000E+01  0.00000000E+00  0.29999997E+00
 0.64171875E+00  0.10000000E+00  0.10000000E+01  0.00000000E+00  0.29999997E+00
 0.64187500E+00  0.10000000E+00  0.10000000E+01  0.00000000E+00  0.29999997E+00
 0.64203125E+00  0.10000000E+00  0.10000000E+01  0.00000000E+00  0.29999997E+00
 0.64218750E+00  0.10000000E+00  0.10000000E+01  0.00000000E+00  0.29999997E+00
 0.64234375E+00  0.10000000E+00  0.10000000E+01  0.00000000E+00  0.29999997E+00
 0.64250000E+00  0.10000000E+00  0.10000000E+01  0.00000000E+00  0.29999997E+00
 0.64265625E+00  0.10000000E+00  0.10000000E+01  0.00000000E+00  0.29999997E+00
 0.64281250E+00  0.10000000E+00  0.10000000E+01  0.00000000E+00  0.29999997E+00
 0.64296875E+00  0.10000000E+00  0.10000000E+01  0.00000000E+00  0.29999997E+00
 0.64312500E+00  0.10000000E+00  0.10000000E+01  0.00000000E+00  0.29999997E+00
 0.64328125E+00  0.10000000E+00  0.10000000E+01  0.00000000E+00  0.29999997E+00
 0.64343750E+00  0.10000000E+00  0.10000000E+01  0.00000000E+00  0.29999997E+00
 0.64359375E+00  0.10000000E+00  0.10000000E+01  0.00000000E+00  0.29999997E+00
 0.64375000E+00  0.10000000E+00  0.10000000E+01  0.00000000E+00  0.29999997E+00
 0.64390625E+00  0.10000000E+00  0.10000000E+01  0.00000000E+00  0.29999997E+00
 0.64406250E+00  0.10000000E+00  0.10000000E+01  0.00000000E+00  0.29999997E+00
 0.64421875E+00  0.10000000E+00  0.10000000E+01  0.00000000E+00  0.29999997E+00
 0.64437500E+00  0.10000000E+00  0.10000000E+01  0.00000000E+00  0.29999997E+00
 0.64453125E+00  0.10000000E+00  0.10000000E+01  0.00000000E+00  0.29999997E+00
 0.64468750E+00  0.10000000E+00  0.10000000E+01  0.00000000E+00  0.29999997E+00
 0.64484375E+00  0.10000000E+00  0.10000000E+01  0.00000000E+00  0.29999997E+00
 0.64500000E+00  0.10000000E+00  0.10000000E+01  0.00000000E+00  0.29999997E+00
 0.64515625E+00  0.10000000E+00  0.10000000E+01  0.00000000E+00  0.29999997E+00
 0.64531250E+00  0.10000000E+00  0.10000000E+01  0.00000000E+00  0.29999997E+00
 0.64546875E+00  0.10000000E+00  0.10000000E+01  0.00000000E+00  0.29999997E+00
 0.64562500E+00  0.10000000E+00  0.10000000E+01  0.00000000E+00  0.29999997E+00
 0.64578125E+00  0.10000000E+00  0.10000000E+01  0.00000000E+00  0.29999997E+00
 0.64593750E+00  0.10000000E+00  0.10000000E+01  0.00000000E+00  0.29999997E+00
 0.64609375E+00  0.10000000E+00  0.10000000E+01  0.00000000E+00  0.29999997E+00
 0.64625000E+00  0.10000000E+00  0.10000000E+01  0.00000000E+00  0.29999997E+00
 0.64640625E+00  0.10000000E+00  0.10000000E+01  0.00000000E+00  0.29999997E+00
 0.64656250E+00  0.10000000E+00  0.10000000E+01  0.00000000E+00  0.29999997E+00
 0.64671875E+00  0.10000000E+00  0.10000000E+01  0.00000000E+00  0.29999997E+00
 0.64687500E+00  0.10000000E+00  0.10000000E+01  0.00000000E+00  0.29999997E+00
 0.64703125E+00  0.10000000E+00  0.10000000E+01  0.00000000E+00  0.29999997E+00
 0.64718750E+00  0.10000000E+00  0.10000000E+01  0.00000000E+00  0.29999997E+00
 0.64734375E+00  0.10000000E+00  0.10000000E+01  0.00000000E+00  0.29999997E+00
 0.64750000E+00  0.10000000E+00  0.10000000E+01  0.00000000E+00  0.29999997E+00
 0.64765625E+00  0.10000000E+00  0.10000000E+01  0.00000000E+00  0.29999997E+00
 0.64781250E+00  0.10000000E+00  0.10000000E+01  0.00000000E+00  0.29999997E+00
 0.64796875E+00  0.10000000E+00  0.10000000E+01  0.00000000E+00  0.29999997E+00
 0.64812500E+00  0.10000000E+00  0.10000000E+01  0.00000000E+00  0.29999997E+00
 0.64828125E+00  0.10000000E+00  0.10000000E+01  0.00000000E+00  0.29999997E+00
 0.64843750E+00  0.10000000E+00  0.10000000E+01  0.00000000E+00  0.29999997E+00
 0.64859375E+00  0.10000000E+00  0.10000000E+01  0.00000000E+00  0.29999997E+00
 0.64875000E+00  0.10000000E+00  0.10000000E+01  0.00000000E+00  0.29999997E+00
 0.64890625E+00  0.10000000E+00  0.10000000E+01  0.00000000E+00  0.29999997E+00
 0.64906250E+00  0.10000000E+00  0.10000000E+01  0.00000000E+00  0.29999997E+00
 0.64921875E+00  0.10000000E+00  0.10000000E+01  0.00000000E+00  0.29999997E+00
 0.64937500E+00  0.10000000E+00  0.10000000E+01  0.00000000E+00  0.29999997E+00
 0.64953125E+00  0.10000000E+00  0.10000000E+01  0.00000000E+00  0.29999997E+00
 0.64968750E+00  0.10000000E+00  0.10000000E+01  0.00000000E+00  0.29999997E+00
 0.64984375E+00  0.10000000E+00  0.10000000E+01  0.00000000E+00  0.29999997E+00
 0.65000000E+00  0.10000000E+00  0.10000000E+01  0.00000000E+00  0.29999997E+00
 0.65015625E+00  0.10000000E+00  0.10000000E+01  0.00000000E+00  0.29999997E+00
 0.65031250E+00  0.10000000E+00  0.10000000E+01  0.00000000E+00  0.29999997E+00
 0.65046875E+00  0.10000000E+00  0.10000000E+01  0.00000000E+00  0.29999997E+00
 0.65062500E+00  0.10000000E+00  0.10000000E+01  0.00000000E+00  0.29999997E+00
 0.65078125E+00  0.10000000E+00  0.10000000E+01  0.00000000E+00  0.29999997E+00
 0.65093750E+00  0.10000000E+00  0.10000000E+01  0.00000000E+00  0.29999997E+00
 0.65109375E+00  0.10000000E+00  0.10000000E+01  0.00000000E+00  0.29999997E+00
 0.65125000E+00  0.10000000E+00  0.10000000E+01  0.00000000E+00  0.29999997E+00
 0.65140625E+00  0.10000000E+00  0.10000000E+01  0.00000000E+00  0.29999997E+00
 0.65156250E+00  0.10000000E+00  0.10000000E+01  0.00000000E+00  0.29999997E+00
 0.65171875E+00  0.10000000E+00  0.10000000E+01  0.00000000E+00  0.29999997E+00
 0.65187500E+00  0.10000000E+00  0.10000000E+01  0.00000000E+00  0.29999997E+00
 0.65203125E+00  0.10000000E+00  0.10000000E+01  0.00000000E+00  0.29999997E+00
 0.65218750E+00  0.10000000E+00  0.10000000E+01  0.00000000E+00  0.29999997E+00
 0.65234375E+00  0.10000000E+00  0.10000000E+01  0.00000000E+00  0.29999997E+00
 0.65250000E+00  0.10000000E+00  0.10000000E+01  0.00000000E+00  0.29999997E+00
 0.65265625E+00  0.10000000E+00  0.10000000E+01  0.00000000E+00  0.29999997E+00
 0.65281250E+00  0.10000000E+00  0.10000000E+01  0.00000000E+00  0.29999997E+00
 0.65296875E+00  0.10000000E+00  0.10000000E+01  0.00000000E+00  0.29999997E+00
 0.65312500E+00  0.10000000E+00  0.10000000E+01  0.00000000E+00  0.29999997E+00
 0.65328125E+00  0.10000000E+00  0.10000000E+01  0.00000000E+00  0.29999997E+00
 0.65343750E+00  0.10000000E+00  0.10000000E+01  0.00000000E+00  0.29999997E+00
 0.65359375E+00  0.10000000E+00  0.10000000E+01  0.00000000E+00  0.29999997E+00
 0.65375000E+00  0.10000000E+00  0.10000000E+01  0.00000000E+00  0.29999997E+00
 0.65390625E+00  0.10000000E+00  0.10000000E+01  0.00000000E+00  0.29999997E+00
 0.65406250E+00  0.10000000E+00  0.10000000E+01  0.00000000E+00  0.29999997E+00
 0.65421875E+00  0.10000000E+00  0.10000000E+01  0.00000000E+00  0.29999997E+00
 0.65437500E+00  0.10000000E+00  0.10000000E+01  0.00000000E+00  0.29999997E+00
 0.65453125E+00  0.10000000E+00  0.10000000E+01  0.00000000E+00  0.29999997E+00
 0.65468750E+00  0.10000000E+00  0.10000000E+01  0.00000000E+00  0.29999997E+00
 0.65484375E+00  0.10000000E+00  0.10000000E+01  0.00000000E+00  0.29999997E+00
 0.65500000E+00  0.10000000E+00  0.10000000E+01  0.00000000E+00  0.29999997E+00
 0.65515625E+00  0.10000000E+00  0.10000000E+01  0.00000000E+00  0.29999997E+00
 0.65531250E+00  0.10000000E+00  0.10000000E+01  0.00000000E+00  0.29999997E+00
 0.65546875E+00  0.10000000E+00  0.10000000E+01  0.00000000E+00  0.29999997E+00
 0.65562500E+00  0.10000000E+00  0.10000000E+01  0.00000000E+00  0.29999997E+00
 0.65578125E+00  0.10000000E+00  0.10000000E+01  0.00000000E+00  0.29999997E+00
 0.65593750E+00  0.10000000E+00  0.10000000E+01  0.00000000E+00  0.29999997E+00
 0.65609375E+00  0.10000000E+00  0.10000000E+01  0.00000000E+00  0.29999997E+00
 0.65625000E+00  0.10000000E+00  0.10000000E+01  0.00000000E+00  0.29999997E+00
 0.65640625E+00  0.10000000E+00  0.10000000E+01  0.00000000E+00  0.29999997E+00
 0.65656250E+00  0.10000000E+00  0.10000000E+01  0.00000000E+00  0.29999997E+00
 0.65671875E+00  0.10000000E+00  0.10000000E+01  0.00000000E+00  0.29999997E+00
 0.65687500E+00  0.10000000E+00  0.10000000E+01  0.00000000E+00  0.29999997E+00
 0.65703125E+00  0.10000000E+00  0.10000000E+01  0.00000000E+00  0.29999997E+00
 0.65718750E+00  0.10000000E+00  0.10000000E+01  0.00000000E+00  0.29999997E+00
 0.65734375E+00  0.10000000E+00  0.10000000E+01  0.00000000E+00  0.29999997E+00
 0.65750000E+00  0.10000000E+00  0.10000000E+01  0.00000000E+00  0.29999997E+00
 0.65765625E+00  0.10000000E+00  0.10000000E+01  0.00000000E+00  0.29999997E+00
 0.65781250E+00  0.10000000E+00  0.10000000E+01  0.00000000E+00  0.29999997E+00
 0.65796875E+00  0.10000000E+00  0.10000000E+01  0.00000000E+00  0.29999997E+00
 0.65812500E+00  0.10000000E+00  0.10000000E+01  0.00000000E+00  0.29999997E+00
 0.65828125E+00  0.10000000E+00  0.10000000E+01  0.00000000E+00  0.29999997E+00
 0.65843750E+00  0.10000000E+00  0.10000000E+01  0.00000000E+00  0.29999997E+00
 0.65859375E+00  0.10000000E+00  0.10000000E+01  0.00000000E+00  0.29999997E+00
 0.65875000E+00  0.10000000E+00  0.10000000E+01  0.00000000E+00  0.29999997E+00
 0.65890625E+00  0.10000000E+00  0.10000000E+01  0.00000000E+00  0.29999997E+00
 0.65906250E+00  0.10000000E+00  0.10000000E+01  0.00000000E+00  0.29999997E+00
 0.65921875E+00  0.10000000E+00  0.10000000E+01  0.00000000E+00  0.29999997E+00
 0.65937500E+00  0.10000000E+00  0.10000000E+01  0.00000000E+00  0.29999997E+00
 0.65953125E+00  0.10000000E+00  0.10000000E+01  0.00000000E+00  0.29999997E+00
 0.65968750E+00  0.10000000E+00  0.10000000E+01  0.00000000E+00  0.29999997E+00
 0.65984375E+00  0.10000000E+00  0.10000000E+01  0.00000000E+00  0.29999997E+00
 0.66000000E+00  0.10000000E+00  0.10000000E+01  0.00000000E+00  0.29999997E+00
 0.66015625E+00  0.10000000E+00  0.10000000E+01  0.00000000E+00  0.29999997E+00
 0.66031250E+00  0.10000000E+00  0.10000000E+01  0.00000000E+00  0.29999997E+00
 0.66046875E+00  0.10000000E+00  0.10000000E+01  0.00000000E+00  0.29999997E+00
 0.66062500E+00  0.10000000E+00  0.10000000E+01  0.00000000E+00  0.29999997E+00
 0.66078125E+00  0.10000000E+00  0.10000000E+01  0.00000000E+00  0.29999997E+00
 0.66093750E+00  0.10000000E+00  0.10000000E+01  0.00000000E+00  0.29999997E+00
 0.66109375E+00  0.10000000E+00  0.10000000E+01  0.00000000E+00  0.29999997E+00
 0.66125000E+00  0.10000000E+00  0.10000000E+01  0.00000000E+00  0.29999997E+00
 0.66140625E+00  0.10000000E+00  0.10000000E+01  0.00000000E+00  0.29999997E+00
 0.66156250E+00  0.10000000E+00  0.10000000E+01  0.00000000E+00  0.29999997E+00
 0.66171875E+00  0.10000000E+00  0.10000000E+01  0.00000000E+00  0.29999997E+00
 0.66187500E+00  0.10000000E+00  0.10000000E+01  0.00000000E+00  0.29999997E+00
 0.66203125E+00  0.10000000E+00  0.10000000E+01  0.00000000E+00  0.29999997E+00
 0.66218750E+00  0.10000000E+00  0.10000000E+01  0.00000000E+00  0.29999997E+00
 0.66234375E+00  0.10000000E+00  0.10000000E+01  0.00000000E+00  0.29999997E+00
 0.66250000E+00  0.10000000E+00  0.10000000E+01  0.00000000E+00  0.29999997E+00
 0.66265625E+00  0.10000000E+00  0.10000000E+01  0.00000000E+00  0.29999997E+00
 0.66281250E+00  0.10000000E+00  0.10000000E+01  0.00000000E+00  0.29999997E+00
 0.66296875E+00  0.10000000E+00  0.10000000E+01  0.00000000E+00  0.29999997E+00
 0.66312500E+00  0.10000000E+00  0.10000000E+01  0.00000000E+00  0.29999997E+00
 0.66328125E+00  0.10000000E+00  0.10000000E+01  0.00000000E+00  0.29999997E+00
 0.66343750E+00  0.10000000E+00  0.10000000E+01  0.00000000E+00  0.29999997E+00
 0.66359375E+00  0.10000000E+00  0.10000000E+01  0.00000000E+00  0.29999997E+00
 0.66375000E+00  0.10000000E+00  0.10000000E+01  0.00000000E+00  0.29999997E+00
 0.66390625E+00  0.10000000E+00  0.10000000E+01  0.00000000E+00  0.29999997E+00
 0.66406250E+00  0.10000000E+00  0.10000000E+01  0.00000000E+00  0.29999997E+00
 0.66421875E+00  0.10000000E+00  0.10000000E+01  0.00000000E+00  0.29999997E+00
 0.66437500E+00  0.10000000E+00  0.10000000E+01  0.00000000E+00  0.29999997E+00
 0.66453125E+00  0.10000000E+00  0.10000000E+01  0.00000000E+00  0.29999997E+00
 0.66468750E+00  0.10000000E+00  0.10000000E+01  0.00000000E+00  0.29999997E+00
 0.66484375E+00  0.10000000E+00  0.10000000E+01  0.00000000E+00  0.29999997E+00
 0.66500000E+00  0.10000000E+00  0.10000000E+01  0.00000000E+00  0.29999997E+00
 0.66515625E+00  0.10000000E+00  0.10000000E+01  0.00000000E+00  0.29999997E+00
 0.66531250E+00  0.10000000E+00  0.10000000E+01  0.00000000E+00  0.29999997E+00
 0.66546875E+00  0.10000000E+00  0.10000000E+01  0.00000000E+00  0.29999997E+00
 0.66562500E+00  0.10000000E+00  0.10000000E+01  0.00000000E+00  0.29999997E+00
 0.66578125E+00  0.10000000E+00  0.10000000E+01  0.00000000E+00  0.29999997E+00
 0.66593750E+00  0.10000000E+00  0.10000000E+01  0.00000000E+00  0.29999997E+00
 0.66609375E+00  0.10000000E+00  0.10000000E+01  0.00000000E+00  0.29999997E+00
 0.66625000E+00  0.10000000E+00  0.10000000E+01  0.00000000E+00  0.29999997E+00
 0.66640625E+00  0.10000000E+00  0.10000000E+01  0.00000000E+00  0.29999997E+00
 0.66656250E+00  0.10000000E+00  0.10000000E+01  0.00000000E+00  0.29999997E+00
 0.66671875E+00  0.10000000E+00  0.10000000E+01  0.00000000E+00  0.29999997E+00
 0.66687500E+00  0.10000000E+00  0.10000000E+01  0.00000000E+00  0.29999997E+00
 0.66703125E+00  0.10000000E+00  0.10000000E+01  0.00000000E+00  0.29999997E+00
 0.66718750E+00  0.10000000E+00  0.10000000E+01  0.00000000E+00  0.29999997E+00
 0.66734375E+00  0.10000000E+00  0.10000000E+01  0.00000000E+00  0.29999997E+00
 0.66750000E+00  0.10000000E+00  0.10000000E+01  0.00000000E+00  0.29999997E+00
 0.66765625E+00  0.10000000E+00  0.10000000E+01  0.00000000E+00  0.29999997E+00
 0.66781250E+00  0.10000000E+00  0.10000000E+01  0.00000000E+00  0.29999997E+00
 0.66796875E+00  0.10000000E+00  0.10000000E+01  0.00000000E+00  0.29999997E+00
 0.66812500E+00  0.10000000E+00  0.10000000E+01  0.00000000E+00  0.29999997E+00
 0.66828125E+00  0.10000000E+00  0.10000000E+01  0.00000000E+00  0.29999997E+00
 0.66843750E+00  0.10000000E+00  0.10000000E+01  0.00000000E+00  0.29999997E+00
 0.66859375E+00  0.10000000E+00  0.10000000E+01  0.00000000E+00  0.29999997E+00
 0.66875000E+00  0.10000000E+00  0.10000000E+01  0.00000000E+00  0.29999997E+00
 0.66890625E+00  0.10000000E+00  0.10000000E+01  0.00000000E+00  0.29999997E+00
 0.66906250E+00  0.10000000E+00  0.10000000E+01  0.00000000E+00  0.29999997E+00
 0.66921875E+00  0.10000000E+00  0.10000000E+01  0.00000000E+00  0.29999997E+00
 0.66937500E+00  0.10000000E+00  0.10000000E+01  0.00000000E+00  0.29999997E+00
 0.66953125E+00  0.10000000E+00  0.10000000E+01  0.00000000E+00  0.29999997E+00
 0.66968750E+00  0.10000000E+00  0.10000000E+01  0.00000000E+00  0.29999997E+00
 0.66984375E+00  0.10000000E+00  0.10000000E+01  0.00000000E+00  0.29999997E+00
 0.67000000E+00  0.10000000E+00  0.10000000E+01  0.00000000E+00  0.29999997E+00
 0.67015625E+00  0.10000000E+00  0.10000000E+01  0.00000000E+00  0.29999997E+00
 0.67031250E+00  0.10000000E+00  0.10000000E+01  0.00000000E+00  0.29999997E+00
 0.67046875E+00  0.10000000E+00  0.10000000E+01  0.00000000E+00  0.29999997E+00
 0.67062500E+00  0.10000000E+00  0.10000000E+01  0.00000000E+00  0.29999997E+00
 0.67078125E+00  0.10000000E+00  0.10000000E+01  0.00000000E+00  0.29999997E+00
 0.67093750E+00  0.10000000E+00  0.10000000E+01  0.00000000E+00  0.29999997E+00
 0.67109375E+00  0.10000000E+00  0.10000000E+01  0.00000000E+00  0.29999997E+00
 0.67125000E+00  0.10000000E+00  0.10000000E+01  0.00000000E+00  0.29999997E+00
 0.67140625E+00  0.10000000E+00  0.10000000E+01  0.00000000E+00  0.29999997E+00
 0.67156250E+00  0.10000000E+00  0.10000000E+01  0.00000000E+00  0.29999997E+00
 0.67171875E+00  0.10000000E+00  0.10000000E+01  0.00000000E+00  0.29999997E+00
 0.67187500E+00  0.10000000E+00  0.10000000E+01  0.00000000E+00  0.29999997E+00
 0.67203125E+00  0.10000000E+00  0.10000000E+01  0.00000000E+00  0.29999997E+00
 0.67218750E+00  0.10000000E+00  0.10000000E+01  0.00000000E+00  0.29999997E+00
 0.67234375E+00  0.10000000E+00  0.10000000E+01  0.00000000E+00  0.29999997E+00
 0.67250000E+00  0.10000000E+00  0.10000000E+01  0.00000000E+00  0.29999997E+00
 0.67265625E+00  0.10000000E+00  0.10000000E+01  0.00000000E+00  0.29999997E+00
 0.67281250E+00  0.10000000E+00  0.10000000E+01  0.00000000E+00  0.29999997E+00
 0.67296875E+00  0.10000000E+00  0.10000000E+01  0.00000000E+00  0.29999997E+00
 0.67312500E+00  0.10000000E+00  0.10000000E+01  0.00000000E+00  0.29999997E+00
 0.67328125E+00  0.10000000E+00  0.10000000E+01  0.00000000E+00  0.29999997E+00
 0.67343750E+00  0.10000000E+00  0.10000000E+01  0.00000000E+00  0.29999997E+00
 0.67359375E+00  0.10000000E+00  0.10000000E+01  0.00000000E+00  0.29999997E+00
 0.67375000E+00  0.10000000E+00  0.10000000E+01  0.00000000E+00  0.29999997E+00
 0.67390625E+00  0.10000000E+00  0.10000000E+01  0.00000000E+00  0.29999997E+00
 0.67406250E+00  0.10000000E+00  0.10000000E+01  0.00000000E+00  0.29999997E+00
 0.67421875E+00  0.10000000E+00  0.10000000E+01  0.00000000E+00  0.29999997E+00
 0.67437500E+00  0.10000000E+00  0.10000000E+01  0.00000000E+00  0.29999997E+00
 0.67453125E+00  0.10000000E+00  0.10000000E+01  0.00000000E+00  0.29999997E+00
 0.67468750E+00  0.10000000E+00  0.10000000E+01  0.00000000E+00  0.29999997E+00
 0.67484375E+00  0.10000000E+00  0.10000000E+01  0.00000000E+00  0.29999997E+00
 0.67500000E+00  0.10000000E+00  0.10000000E+01  0.00000000E+00  0.29999997E+00
 0.67515625E+00  0.10000000E+00  0.10000000E+01  0.00000000E+00  0.29999997E+00
 0.67531250E+00  0.10000000E+00  0.10000000E+01  0.00000000E+00  0.29999997E+00
 0.67546875E+00  0.10000000E+00  0.10000000E+01  0.00000000E+00  0.29999997E+00
 0.67562500E+00  0.10000000E+00  0.10000000E+01  0.00000000E+00  0.29999997E+00
 0.67578125E+00  0.10000000E+00  0.10000000E+01  0.00000000E+00  0.29999997E+00
 0.67593750E+00  0.10000000E+00  0.10000000E+01  0.00000000E+00  0.29999997E+00
 0.67609375E+00  0.10000000E+00  0.10000000E+01  0.00000000E+00  0.29999997E+00
 0.67625000E+00  0.10000000E+00  0.10000000E+01  0.00000000E+00  0.29999997E+00
 0.67640625E+00  0.10000000E+00  0.10000000E+01  0.00000000E+00  0.29999997E+00
 0.67656250E+00  0.10000000E+00  0.10000000E+01  0.00000000E+00  0.29999997E+00
 0.67671875E+00  0.10000000E+00  0.10000000E+01  0.00000000E+00  0.29999997E+00
 0.67687500E+00  0.10000000E+00  0.10000000E+01  0.00000000E+00  0.29999997E+00
 0.67703125E+00  0.10000000E+00  0.10000000E+01  0.00000000E+00  0.29999997E+00
 0.67718750E+00  0.10000000E+00  0.10000000E+01  0.00000000E+00  0.29999997E+00
 0.67734375E+00  0.10000000E+00  0.10000000E+01  0.00000000E+00  0.29999997E+00
 0.67750000E+00  0.10000000E+00  0.10000000E+01  0.00000000E+00  0.29999997E+00
 0.67765625E+00  0.10000000E+00  0.10000000E+01  0.00000000E+00  0.29999997E+00
 0.67781250E+00  0.10000000E+00  0.10000000E+01  0.00000000E+00  0.29999997E+00
 0.67796875E+00  0.10000000E+00  0.10000000E+01  0.00000000E+00  0.29999997E+00
 0.67812500E+00  0.10000000E+00  0.10000000E+01  0.00000000E+00  0.29999997E+00
 0.67828125E+00  0.10000000E+00  0.10000000E+01  0.00000000E+00  0.29999997E+00
 0.67843750E+00  0.10000000E+00  0.10000000E+01  0.00000000E+00  0.29999997E+00
 0.67859375E+00  0.10000000E+00  0.10000000E+01  0.00000000E+00  0.29999997E+00
 0.67875000E+00  0.10000000E+00  0.10000000E+01  0.00000000E+00  0.29999997E+00
 0.67890625E+00  0.10000000E+00  0.10000000E+01  0.00000000E+00  0.29999997E+00
 0.67906250E+00  0.10000000E+00  0.10000000E+01  0.00000000E+00  0.29999997E+00
 0.67921875E+00  0.10000000E+00  0.10000000E+01  0.00000000E+00  0.29999997E+00
 0.67937500E+00  0.10000000E+00  0.10000000E+01  0.00000000E+00  0.29999997E+00
 0.67953125E+00  0.10000000E+00  0.10000000E+01  0.00000000E+00  0.29999997E+00
 0.67968750E+00  0.10000000E+00  0.10000000E+01  0.00000000E+00  0.29999997E+00
 0.67984375E+00  0.10000000E+00  0.10000000E+01  0.00000000E+00  0.29999997E+00
 0.68000000E+00  0.10000000E+00  0.10000000E+01  0.00000000E+00  0.29999997E+00
 0.68015625E+00  0.10000000E+00  0.10000000E+01  0.00000000E+00  0.29999997E+00
 0.68031250E+00  0.10000000E+00  0.10000000E+01  0.00000000E+00  0.29999997E+00
 0.68046875E+00  0.10000000E+00  0.10000000E+01  0.00000000E+00  0.29999997E+00
 0.68062500E+00  0.10000000E+00  0.10000000E+01  0.00000000E+00  0.29999997E+00
 0.68078125E+00  0.10000000E+00  0.10000000E+01  0.00000000E+00  0.29999997E+00
 0.68093750E+00  0.10000000E+00  0.10000000E+01  0.00000000E+00  0.29999997E+00
 0.68109375E+00  0.10000000E+00  0.10000000E+01  0.00000000E+00  0.29999997E+00
 0.68125000E+00  0.10000000E+00  0.10000000E+01  0.00000000E+00  0.29999997E+00
 0.68140625E+00  0.10000000E+00  0.10000000E+01  0.00000000E+00  0.29999997E+00
 0.68156250E+00  0.10000000E+00  0.10000000E+01  0.00000000E+00  0.29999997E+00
 0.68171875E+00  0.10000000E+00  0.10000000E+01  0.00000000E+00  0.29999997E+00
 0.68187500E+00  0.10000000E+00  0.10000000E+01  0.00000000E+00  0.29999997E+00
 0.68203125E+00  0.10000000E+00  0.10000000E+01  0.00000000E+00  0.29999997E+00
 0.68218750E+00  0.10000000E+00  0.10000000E+01  0.00000000E+00  0.29999997E+00
 0.68234375E+00  0.10000000E+00  0.10000000E+01  0.00000000E+00  0.29999997E+00
 0.68250000E+00  0.10000000E+00  0.10000000E+01  0.00000000E+00  0.29999997E+00
 0.68265625E+00  0.10000000E+00  0.10000000E+01  0.00000000E+00  0.29999997E+00
 0.68281250E+00  0.10000000E+00  0.10000000E+01  0.00000000E+00  0.29999997E+00
 0.68296875E+00  0.10000000E+00  0.10000000E+01  0.00000000E+00  0.29999997E+00
 0.68312500E+00  0.10000000E+00  0.10000000E+01  0.00000000E+00  0.29999997E+00
 0.68328125E+00  0.10000000E+00  0.10000000E+01  0.00000000E+00  0.29999997E+00
 0.68343750E+00  0.10000000E+00  0.10000000E+01  0.00000000E+00  0.29999997E+00
 0.68359375E+00  0.10000000E+00  0.10000000E+01  0.00000000E+00  0.29999997E+00
 0.68375000E+00  0.10000000E+00  0.10000000E+01  0.00000000E+00  0.29999997E+00
 0.68390625E+00  0.10000000E+00  0.10000000E+01  0.00000000E+00  0.29999997E+00
 0.68406250E+00  0.10000000E+00  0.10000000E+01  0.00000000E+00  0.29999997E+00
 0.68421875E+00  0.10000000E+00  0.10000000E+01  0.00000000E+00  0.29999997E+00
 0.68437500E+00  0.10000000E+00  0.10000000E+01  0.00000000E+00  0.29999997E+00
 0.68453125E+00  0.10000000E+00  0.10000000E+01  0.00000000E+00  0.29999997E+00
 0.68468750E+00  0.10000000E+00  0.10000000E+01  0.00000000E+00  0.29999997E+00
 0.68484375E+00  0.10000000E+00  0.10000000E+01  0.00000000E+00  0.29999997E+00
 0.68500000E+00  0.10000000E+00  0.10000000E+01  0.00000000E+00  0.29999997E+00
 0.68515625E+00  0.10000000E+00  0.10000000E+01  0.00000000E+00  0.29999997E+00
 0.68531250E+00  0.10000000E+00  0.10000000E+01  0.00000000E+00  0.29999997E+00
 0.68546875E+00  0.10000000E+00  0.10000000E+01  0.00000000E+00  0.29999997E+00
 0.68562500E+00  0.10000000E+00  0.10000000E+01  0.00000000E+00  0.29999997E+00
 0.68578125E+00  0.10000000E+00  0.10000000E+01  0.00000000E+00  0.29999997E+00
 0.68593750E+00  0.10000000E+00  0.10000000E+01  0.00000000E+00  0.29999997E+00
 0.68609375E+00  0.10000000E+00  0.10000000E+01  0.00000000E+00  0.29999997E+00
 0.68625000E+00  0.10000000E+00  0.10000000E+01  0.00000000E+00  0.29999997E+00
 0.68640625E+00  0.10000000E+00  0.10000000E+01  0.00000000E+00  0.29999997E+00
 0.68656250E+00  0.10000000E+00  0.10000000E+01  0.00000000E+00  0.29999997E+00
 0.68671875E+00  0.10000000E+00  0.10000000E+01  0.00000000E+00  0.29999997E+00
 0.68687500E+00  0.10000000E+00  0.10000000E+01  0.00000000E+00  0.29999997E+00
 0.68703125E+00  0.10000000E+00  0.10000000E+01  0.00000000E+00  0.29999997E+00
 0.68718750E+00  0.10000000E+00  0.10000000E+01  0.00000000E+00  0.29999997E+00
 0.68734375E+00  0.10000000E+00  0.10000000E+01  0.00000000E+00  0.29999997E+00
 0.68750000E+00  0.10000000E+00  0.10000000E+01  0.00000000E+00  0.29999997E+00
 0.68765625E+00  0.10000000E+00  0.10000000E+01  0.00000000E+00  0.29999997E+00
 0.68781250E+00  0.10000000E+00  0.10000000E+01  0.00000000E+00  0.29999997E+00
 0.68796875E+00  0.10000000E+00  0.10000000E+01  0.00000000E+00  0.29999997E+00
 0.68812500E+00  0.10000000E+00  0.10000000E+01  0.00000000E+00  0.29999997E+00
 0.68828125E+00  0.10000000E+00  0.10000000E+01  0.00000000E+00  0.29999997E+00
 0.68843750E+00  0.10000000E+00  0.10000000E+01  0.00000000E+00  0.29999997E+00
 0.68859375E+00  0.10000000E+00  0.10000000E+01  0.00000000E+00  0.29999997E+00
 0.68875000E+00  0.10000000E+00  0.10000000E+01  0.00000000E+00  0.29999997E+00
 0.68890625E+00  0.10000000E+00  0.10000000E+01  0.00000000E+00  0.29999997E+00
 0.68906250E+00  0.10000000E+00  0.10000000E+01  0.00000000E+00  0.29999997E+00
 0.68921875E+00  0.10000000E+00  0.10000000E+01  0.00000000E+00  0.29999997E+00
 0.68937500E+00  0.10000000E+00  0.10000000E+01  0.00000000E+00  0.29999997E+00
 0.68953125E+00  0.10000000E+00  0.10000000E+01  0.00000000E+00  0.29999997E+00
 0.68968750E+00  0.10000000E+00  0.10000000E+01  0.00000000E+00  0.29999997E+00
 0.68984375E+00  0.10000000E+00  0.10000000E+01  0.00000000E+00  0.29999997E+00
 0.69000000E+00  0.10000000E+00  0.10000000E+01  0.00000000E+00  0.29999997E+00
 0.69015625E+00  0.10000000E+00  0.10000000E+01  0.00000000E+00  0.29999997E+00
 0.69031250E+00  0.10000000E+00  0.10000000E+01  0.00000000E+00  0.29999997E+00
 0.69046875E+00  0.10000000E+00  0.10000000E+01  0.00000000E+00  0.29999997E+00
 0.69062500E+00  0.10000000E+00  0.10000000E+01  0.00000000E+00  0.29999997E+00
 0.69078125E+00  0.10000000E+00  0.10000000E+01  0.00000000E+00  0.29999997E+00
 0.69093750E+00  0.10000000E+00  0.10000000E+01  0.00000000E+00  0.29999997E+00
 0.69109375E+00  0.10000000E+00  0.10000000E+01  0.00000000E+00  0.29999997E+00
 0.69125000E+00  0.10000000E+00  0.10000000E+01  0.00000000E+00  0.29999997E+00
 0.69140625E+00  0.10000000E+00  0.10000000E+01  0.00000000E+00  0.29999997E+00
 0.69156250E+00  0.10000000E+00  0.10000000E+01  0.00000000E+00  0.29999997E+00
 0.69171875E+00  0.10000000E+00  0.10000000E+01  0.00000000E+00  0.29999997E+00
 0.69187500E+00  0.10000000E+00  0.10000000E+01  0.00000000E+00  0.29999997E+00
 0.69203125E+00  0.10000000E+00  0.10000000E+01  0.00000000E+00  0.29999997E+00
 0.69218750E+00  0.10000000E+00  0.10000000E+01  0.00000000E+00  0.29999997E+00
 0.69234375E+00  0.10000000E+00  0.10000000E+01  0.00000000E+00  0.29999997E+00
 0.69250000E+00  0.10000000E+00  0.10000000E+01  0.00000000E+00  0.29999997E+00
 0.69265625E+00  0.10000000E+00  0.10000000E+01  0.00000000E+00  0.29999997E+00
 0.69281250E+00  0.10000000E+00  0.10000000E+01  0.00000000E+00  0.29999997E+00
 0.69296875E+00  0.10000000E+00  0.10000000E+01  0.00000000E+00  0.29999997E+00
 0.69312500E+00  0.10000000E+00  0.10000000E+01  0.00000000E+00  0.29999997E+00
 0.69328125E+00  0.10000000E+00  0.10000000E+01  0.00000000E+00  0.29999997E+00
 0.69343750E+00  0.10000000E+00  0.10000000E+01  0.00000000E+00  0.29999997E+00
 0.69359375E+00  0.10000000E+00  0.10000000E+01  0.00000000E+00  0.29999997E+00
 0.69375000E+00  0.10000000E+00  0.10000000E+01  0.00000000E+00  0.29999997E+00
 0.69390625E+00  0.10000000E+00  0.10000000E+01  0.00000000E+00  0.29999997E+00
 0.69406250E+00  0.10000000E+00  0.10000000E+01  0.00000000E+00  0.29999997E+00
 0.69421875E+00  0.10000000E+00  0.10000000E+01  0.00000000E+00  0.29999997E+00
 0.69437500E+00  0.10000000E+00  0.10000000E+01  0.00000000E+00  0.29999997E+00
 0.69453125E+00  0.10000000E+00  0.10000000E+01  0.00000000E+00  0.29999997E+00
 0.69468750E+00  0.10000000E+00  0.10000000E+01  0.00000000E+00  0.29999997E+00
 0.69484375E+00  0.10000000E+00  0.10000000E+01  0.00000000E+00  0.29999997E+00
 0.69500000E+00  0.10000000E+00  0.10000000E+01  0.00000000E+00  0.29999997E+00
 0.69515625E+00  0.10000000E+00  0.10000000E+01  0.00000000E+00  0.29999997E+00
 0.69531250E+00  0.10000000E+00  0.10000000E+01  0.00000000E+00  0.29999997E+00
 0.69546875E+00  0.10000000E+00  0.10000000E+01  0.00000000E+00  0.29999997E+00
 0.69562500E+00  0.10000000E+00  0.10000000E+01  0.00000000E+00  0.29999997E+00
 0.69578125E+00  0.10000000E+00  0.10000000E+01  0.00000000E+00  0.29999997E+00
 0.69593750E+00  0.10000000E+00  0.10000000E+01  0.00000000E+00  0.29999997E+00
 0.69609375E+00  0.10000000E+00  0.10000000E+01  0.00000000E+00  0.29999997E+00
 0.69625000E+00  0.10000000E+00  0.10000000E+01  0.00000000E+00  0.29999997E+00
 0.69640625E+00  0.10000000E+00  0.10000000E+01  0.00000000E+00  0.29999997E+00
 0.69656250E+00  0.10000000E+00  0.10000000E+01  0.00000000E+00  0.29999997E+00
 0.69671875E+00  0.10000000E+00  0.10000000E+01  0.00000000E+00  0.29999997E+00
 0.69687500E+00  0.10000000E+00  0.10000000E+01  0.00000000E+00  0.29999997E+00
 0.69703125E+00  0.10000000E+00  0.10000000E+01  0.00000000E+00  0.29999997E+00
 0.69718750E+00  0.10000000E+00  0.10000000E+01  0.00000000E+00  0.29999997E+00
 0.69734375E+00  0.10000000E+00  0.10000000E+01  0.00000000E+00  0.29999997E+00
 0.69750000E+00  0.10000000E+00  0.10000000E+01  0.00000000E+00  0.29999997E+00
 0.69765625E+00  0.10000000E+00  0.10000000E+01  0.00000000E+00  0.29999997E+00
 0.69781250E+00  0.10000000E+00  0.10000000E+01  0.00000000E+00  0.29999997E+00
 0.69796875E+00  0.10000000E+00  0.10000000E+01  0.00000000E+00  0.29999997E+00
 0.69812500E+00  0.10000000E+00  0.10000000E+01  0.00000000E+00  0.29999997E+00
 0.69828125E+00  0.10000000E+00  0.10000000E+01  0.00000000E+00  0.29999997E+00
 0.69843750E+00  0.10000000E+00  0.10000000E+01  0.00000000E+00  0.29999997E+00
 0.69859375E+00  0.10000000E+00  0.10000000E+01  0.00000000E+00  0.29999997E+00
 0.69875000E+00  0.10000000E+00  0.10000000E+01  0.00000000E+00  0.29999997E+00
 0.69890625E+00  0.10000000E+00  0.10000000E+01  0.00000000E+00  0.29999997E+00
 0.69906250E+00  0.10000000E+00  0.10000000E+01  0.00000000E+00  0.29999997E+00
 0.69921875E+00  0.10000000E+00  0.10000000E+01  0.00000000E+00  0.29999997E+00
 0.69937500E+00  0.10000000E+00  0.10000000E+01  0.00000000E+00  0.29999997E+00
 0.69953125E+00  0.10000000E+00  0.10000000E+01  0.00000000E+00  0.29999997E+00
 0.69968750E+00  0.10000000E+00  0.10000000E+01  0.00000000E+00  0.29999997E+00
 0.69984375E+00  0.10000000E+00  0.10000000E+01  0.00000000E+00  0.29999997E+00
 0.70000000E+00  0.10000000E+00  0.10000000E+01  0.00000000E+00  0.29999997E+00
 0.70015625E+00  0.10000000E+00  0.10000000E+01  0.00000000E+00  0.29999997E+00
 0.70031250E+00  0.10000000E+00  0.10000000E+01  0.00000000E+00  0.29999997E+00
 0.70046875E+00  0.10000000E+00  0.10000000E+01  0.00000000E+00  0.29999997E+00
 0.70062500E+00  0.10000000E+00  0.10000000E+01  0.00000000E+00  0.29999997E+00
 0.70078125E+00  0.10000000E+00  0.10000000E+01  0.00000000E+00  0.29999997E+00
 0.70093750E+00  0.10000000E+00  0.10000000E+01  0.00000000E+00  0.29999997E+00
 0.70109375E+00  0.10000000E+00  0.10000000E+01  0.00000000E+00  0.29999997E+00
 0.70125000E+00  0.10000000E+00  0.10000000E+01  0.00000000E+00  0.29999997E+00
 0.70140625E+00  0.10000000E+00  0.10000000E+01  0.00000000E+00  0.29999997E+00
 0.70156250E+00  0.10000000E+00  0.10000000E+01  0.00000000E+00  0.29999997E+00
 0.70171875E+00  0.10000000E+00  0.10000000E+01  0.00000000E+00  0.29999997E+00
 0.70187500E+00  0.10000000E+00  0.10000000E+01  0.00000000E+00  0.29999997E+00
 0.70203125E+00  0.10000000E+00  0.10000000E+01  0.00000000E+00  0.29999997E+00
 0.70218750E+00  0.10000000E+00  0.10000000E+01  0.00000000E+00  0.29999997E+00
 0.70234375E+00  0.10000000E+00  0.10000000E+01  0.00000000E+00  0.29999997E+00
 0.70250000E+00  0.10000000E+00  0.10000000E+01  0.00000000E+00  0.29999997E+00
 0.70265625E+00  0.10000000E+00  0.10000000E+01  0.00000000E+00  0.29999997E+00
 0.70281250E+00  0.10000000E+00  0.10000000E+01  0.00000000E+00  0.29999997E+00
 0.70296875E+00  0.10000000E+00  0.10000000E+01  0.00000000E+00  0.29999997E+00
 0.70312500E+00  0.10000000E+00  0.10000000E+01  0.00000000E+00  0.29999997E+00
 0.70328125E+00  0.10000000E+00  0.10000000E+01  0.00000000E+00  0.29999997E+00
 0.70343750E+00  0.10000000E+00  0.10000000E+01  0.00000000E+00  0.29999997E+00
 0.70359375E+00  0.10000000E+00  0.10000000E+01  0.00000000E+00  0.29999997E+00
 0.70375000E+00  0.10000000E+00  0.10000000E+01  0.00000000E+00  0.29999997E+00
 0.70390625E+00  0.10000000E+00  0.10000000E+01  0.00000000E+00  0.29999997E+00
 0.70406250E+00  0.10000000E+00  0.10000000E+01  0.00000000E+00  0.29999997E+00
 0.70421875E+00  0.10000000E+00  0.10000000E+01  0.00000000E+00  0.29999997E+00
 0.70437500E+00  0.10000000E+00  0.10000000E+01  0.00000000E+00  0.29999997E+00
 0.70453125E+00  0.10000000E+00  0.10000000E+01  0.00000000E+00  0.29999997E+00
 0.70468750E+00  0.10000000E+00  0.10000000E+01  0.00000000E+00  0.29999997E+00
 0.70484375E+00  0.10000000E+00  0.10000000E+01  0.00000000E+00  0.29999997E+00
 0.70500000E+00  0.10000000E+00  0.10000000E+01  0.00000000E+00  0.29999997E+00
 0.70515625E+00  0.10000000E+00  0.10000000E+01  0.00000000E+00  0.29999997E+00
 0.70531250E+00  0.10000000E+00  0.10000000E+01  0.00000000E+00  0.29999997E+00
 0.70546875E+00  0.10000000E+00  0.10000000E+01  0.00000000E+00  0.29999997E+00
 0.70562500E+00  0.10000000E+00  0.10000000E+01  0.00000000E+00  0.29999997E+00
 0.70578125E+00  0.10000000E+00  0.10000000E+01  0.00000000E+00  0.29999997E+00
 0.70593750E+00  0.10000000E+00  0.10000000E+01  0.00000000E+00  0.29999997E+00
 0.70609375E+00  0.10000000E+00  0.10000000E+01  0.00000000E+00  0.29999997E+00
 0.70625000E+00  0.10000000E+00  0.10000000E+01  0.00000000E+00  0.29999997E+00
 0.70640625E+00  0.10000000E+00  0.10000000E+01  0.00000000E+00  0.29999997E+00
 0.70656250E+00  0.10000000E+00  0.10000000E+01  0.00000000E+00  0.29999997E+00
 0.70671875E+00  0.10000000E+00  0.10000000E+01  0.00000000E+00  0.29999997E+00
 0.70687500E+00  0.10000000E+00  0.10000000E+01  0.00000000E+00  0.29999997E+00
 0.70703125E+00  0.10000000E+00  0.10000000E+01  0.00000000E+00  0.29999997E+00
 0.70718750E+00  0.10000000E+00  0.10000000E+01  0.00000000E+00  0.29999997E+00
 0.70734375E+00  0.10000000E+00  0.10000000E+01  0.00000000E+00  0.29999997E+00
 0.70750000E+00  0.10000000E+00  0.10000000E+01  0.00000000E+00  0.29999997E+00
 0.70765625E+00  0.10000000E+00  0.10000000E+01  0.00000000E+00  0.29999997E+00
 0.70781250E+00  0.10000000E+00  0.10000000E+01  0.00000000E+00  0.29999997E+00
 0.70796875E+00  0.10000000E+00  0.10000000E+01  0.00000000E+00  0.29999997E+00
 0.70812500E+00  0.10000000E+00  0.10000000E+01  0.00000000E+00  0.29999997E+00
 0.70828125E+00  0.10000000E+00  0.10000000E+01  0.00000000E+00  0.29999997E+00
 0.70843750E+00  0.10000000E+00  0.10000000E+01  0.00000000E+00  0.29999997E+00
 0.70859375E+00  0.10000000E+00  0.10000000E+01  0.00000000E+00  0.29999997E+00
 0.70875000E+00  0.10000000E+00  0.10000000E+01  0.00000000E+00  0.29999997E+00
 0.70890625E+00  0.10000000E+00  0.10000000E+01  0.00000000E+00  0.29999997E+00
 0.70906250E+00  0.10000000E+00  0.10000000E+01  0.00000000E+00  0.29999997E+00
 0.70921875E+00  0.10000000E+00  0.10000000E+01  0.00000000E+00  0.29999997E+00
 0.70937500E+00  0.10000000E+00  0.10000000E+01  0.00000000E+00  0.29999997E+00
 0.70953125E+00  0.10000000E+00  0.10000000E+01  0.00000000E+00  0.29999997E+00
 0.70968750E+00  0.10000000E+00  0.10000000E+01  0.00000000E+00  0.29999997E+00
 0.70984375E+00  0.10000000E+00  0.10000000E+01  0.00000000E+00  0.29999997E+00
 0.71000000E+00  0.10000000E+00  0.10000000E+01  0.00000000E+00  0.29999997E+00
 0.71015625E+00  0.10000000E+00  0.10000000E+01  0.00000000E+00  0.29999997E+00
 0.71031250E+00  0.10000000E+00  0.10000000E+01  0.00000000E+00  0.29999997E+00
 0.71046875E+00  0.10000000E+00  0.10000000E+01  0.00000000E+00  0.29999997E+00
 0.71062500E+00  0.10000000E+00  0.10000000E+01  0.00000000E+00  0.29999997E+00
 0.71078125E+00  0.10000000E+00  0.10000000E+01  0.00000000E+00  0.29999997E+00
 0.71093750E+00  0.10000000E+00  0.10000000E+01  0.00000000E+00  0.29999997E+00
 0.71109375E+00  0.10000000E+00  0.10000000E+01  0.00000000E+00  0.29999997E+00
 0.71125000E+00  0.10000000E+00  0.10000000E+01  0.00000000E+00  0.29999997E+00
 0.71140625E+00  0.10000000E+00  0.10000000E+01  0.00000000E+00  0.29999997E+00
 0.71156250E+00  0.10000000E+00  0.10000000E+01  0.00000000E+00  0.29999997E+00
 0.71171875E+00  0.10000000E+00  0.10000000E+01  0.00000000E+00  0.29999997E+00
 0.71187500E+00  0.10000000E+00  0.10000000E+01  0.00000000E+00  0.29999997E+00
 0.71203125E+00  0.10000000E+00  0.10000000E+01  0.00000000E+00  0.29999997E+00
 0.71218750E+00  0.10000000E+00  0.10000000E+01  0.00000000E+00  0.29999997E+00
 0.71234375E+00  0.10000000E+00  0.10000000E+01  0.00000000E+00  0.29999997E+00
 0.71250000E+00  0.10000000E+00  0.10000000E+01  0.00000000E+00  0.29999997E+00
 0.71265625E+00  0.10000000E+00  0.10000000E+01  0.00000000E+00  0.29999997E+00
 0.71281250E+00  0.10000000E+00  0.10000000E+01  0.00000000E+00  0.29999997E+00
 0.71296875E+00  0.10000000E+00  0.10000000E+01  0.00000000E+00  0.29999997E+00
 0.71312500E+00  0.10000000E+00  0.10000000E+01  0.00000000E+00  0.29999997E+00
 0.71328125E+00  0.10000000E+00  0.10000000E+01  0.00000000E+00  0.29999997E+00
 0.71343750E+00  0.10000000E+00  0.10000000E+01  0.00000000E+00  0.29999997E+00
 0.71359375E+00  0.10000000E+00  0.10000000E+01  0.00000000E+00  0.29999997E+00
 0.71375000E+00  0.10000000E+00  0.10000000E+01  0.00000000E+00  0.29999997E+00
 0.71390625E+00  0.10000000E+00  0.10000000E+01  0.00000000E+00  0.29999997E+00
 0.71406250E+00  0.10000000E+00  0.10000000E+01  0.00000000E+00  0.29999997E+00
 0.71421875E+00  0.10000000E+00  0.10000000E+01  0.00000000E+00  0.29999997E+00
 0.71437500E+00  0.10000000E+00  0.10000000E+01  0.00000000E+00  0.29999997E+00
 0.71453125E+00  0.10000000E+00  0.10000000E+01  0.00000000E+00  0.29999997E+00
 0.71468750E+00  0.10000000E+00  0.10000000E+01  0.00000000E+00  0.29999997E+00
 0.71484375E+00  0.10000000E+00  0.10000000E+01  0.00000000E+00  0.29999997E+00
 0.71500000E+00  0.10000000E+00  0.10000000E+01  0.00000000E+00  0.29999997E+00
 0.71515625E+00  0.10000000E+00  0.10000000E+01  0.00000000E+00  0.29999997E+00
 0.71531250E+00  0.10000000E+00  0.10000000E+01  0.00000000E+00  0.29999997E+00
 0.71546875E+00  0.10000000E+00  0.10000000E+01  0.00000000E+00  0.29999997E+00
 0.71562500E+00  0.10000000E+00  0.10000000E+01  0.00000000E+00  0.29999997E+00
 0.71578125E+00  0.10000000E+00  0.10000000E+01  0.00000000E+00  0.29999997E+00
 0.71593750E+00  0.10000000E+00  0.10000000E+01  0.00000000E+00  0.29999997E+00
 0.71609375E+00  0.10000000E+00  0.10000000E+01  0.00000000E+00  0.29999997E+00
 0.71625000E+00  0.10000000E+00  0.10000000E+01  0.00000000E+00  0.29999997E+00
 0.71640625E+00  0.10000000E+00  0.10000000E+01  0.00000000E+00  0.29999997E+00
 0.71656250E+00  0.10000000E+00  0.10000000E+01  0.00000000E+00  0.29999997E+00
 0.71671875E+00  0.10000000E+00  0.10000000E+01  0.00000000E+00  0.29999997E+00
 0.71687500E+00  0.10000000E+00  0.10000000E+01  0.00000000E+00  0.29999997E+00
 0.71703125E+00  0.10000000E+00  0.10000000E+01  0.00000000E+00  0.29999997E+00
 0.71718750E+00  0.10000000E+00  0.10000000E+01  0.00000000E+00  0.29999997E+00
 0.71734375E+00  0.10000000E+00  0.10000000E+01  0.00000000E+00  0.29999997E+00
 0.71750000E+00  0.10000000E+00  0.10000000E+01  0.00000000E+00  0.29999997E+00
 0.71765625E+00  0.10000000E+00  0.10000000E+01  0.00000000E+00  0.29999997E+00
 0.71781250E+00  0.10000000E+00  0.10000000E+01  0.00000000E+00  0.29999997E+00
 0.71796875E+00  0.10000000E+00  0.10000000E+01  0.00000000E+00  0.29999997E+00
 0.71812500E+00  0.10000000E+00  0.10000000E+01  0.00000000E+00  0.29999997E+00
 0.71828125E+00  0.10000000E+00  0.10000000E+01  0.00000000E+00  0.29999997E+00
 0.71843750E+00  0.10000000E+00  0.10000000E+01  0.00000000E+00  0.29999997E+00
 0.71859375E+00  0.10000000E+00  0.10000000E+01  0.00000000E+00  0.29999997E+00
 0.71875000E+00  0.10000000E+00  0.10000000E+01  0.00000000E+00  0.29999997E+00
 0.71890625E+00  0.10000000E+00  0.10000000E+01  0.00000000E+00  0.29999997E+00
 0.71906250E+00  0.10000000E+00  0.10000000E+01  0.00000000E+00  0.29999997E+00
 0.71921875E+00  0.10000000E+00  0.10000000E+01  0.00000000E+00  0.29999997E+00
 0.71937500E+00  0.10000000E+00  0.10000000E+01  0.00000000E+00  0.29999997E+00
 0.71953125E+00  0.10000000E+00  0.10000000E+01  0.00000000E+00  0.29999997E+00
 0.71968750E+00  0.10000000E+00  0.10000000E+01  0.00000000E+00  0.29999997E+00
 0.71984375E+00  0.10000000E+00  0.10000000E+01  0.00000000E+00  0.29999997E+00
 0.72000000E+00  0.10000000E+00  0.10000000E+01  0.00000000E+00  0.29999997E+00
 0.72015625E+00  0.10000000E+00  0.10000000E+01  0.00000000E+00  0.29999997E+00
 0.72031250E+00  0.10000000E+00  0.10000000E+01  0.00000000E+00  0.29999997E+00
 0.72046875E+00  0.10000000E+00  0.10000000E+01  0.00000000E+00  0.29999997E+00
 0.72062500E+00  0.10000000E+00  0.10000000E+01  0.00000000E+00  0.29999997E+00
 0.72078125E+00  0.10000000E+00  0.10000000E+01  0.00000000E+00  0.29999997E+00
 0.72093750E+00  0.10000000E+00  0.10000000E+01  0.00000000E+00  0.29999997E+00
 0.72109375E+00  0.10000000E+00  0.10000000E+01  0.00000000E+00  0.29999997E+00
 0.72125000E+00  0.10000000E+00  0.10000000E+01  0.00000000E+00  0.29999997E+00
 0.72140625E+00  0.10000000E+00  0.10000000E+01  0.00000000E+00  0.29999997E+00
 0.72156250E+00  0.10000000E+00  0.10000000E+01  0.00000000E+00  0.29999997E+00
 0.72171875E+00  0.10000000E+00  0.10000000E+01  0.00000000E+00  0.29999997E+00
 0.72187500E+00  0.10000000E+00  0.10000000E+01  0.00000000E+00  0.29999997E+00
 0.72203125E+00  0.10000000E+00  0.10000000E+01  0.00000000E+00  0.29999997E+00
 0.72218750E+00  0.10000000E+00  0.10000000E+01  0.00000000E+00  0.29999997E+00
 0.72234375E+00  0.10000000E+00  0.10000000E+01  0.00000000E+00  0.29999997E+00
 0.72250000E+00  0.10000000E+00  0.10000000E+01  0.00000000E+00  0.29999997E+00
 0.72265625E+00  0.10000000E+00  0.10000000E+01  0.00000000E+00  0.29999997E+00
 0.72281250E+00  0.10000000E+00  0.10000000E+01  0.00000000E+00  0.29999997E+00
 0.72296875E+00  0.10000000E+00  0.10000000E+01  0.00000000E+00  0.29999997E+00
 0.72312500E+00  0.10000000E+00  0.10000000E+01  0.00000000E+00  0.29999997E+00
 0.72328125E+00  0.10000000E+00  0.10000000E+01  0.00000000E+00  0.29999997E+00
 0.72343750E+00  0.10000000E+00  0.10000000E+01  0.00000000E+00  0.29999997E+00
 0.72359375E+00  0.10000000E+00  0.10000000E+01  0.00000000E+00  0.29999997E+00
 0.72375000E+00  0.10000000E+00  0.10000000E+01  0.00000000E+00  0.29999997E+00
 0.72390625E+00  0.10000000E+00  0.10000000E+01  0.00000000E+00  0.29999997E+00
 0.72406250E+00  0.10000000E+00  0.10000000E+01  0.00000000E+00  0.29999997E+00
 0.72421875E+00  0.10000000E+00  0.10000000E+01  0.00000000E+00  0.29999997E+00
 0.72437500E+00  0.10000000E+00  0.10000000E+01  0.00000000E+00  0.29999997E+00
 0.72453125E+00  0.10000000E+00  0.10000000E+01  0.00000000E+00  0.29999997E+00
 0.72468750E+00  0.10000000E+00  0.10000000E+01  0.00000000E+00  0.29999997E+00
 0.72484375E+00  0.10000000E+00  0.10000000E+01  0.00000000E+00  0.29999997E+00
 0.72500000E+00  0.10000000E+00  0.10000000E+01  0.00000000E+00  0.29999997E+00
 0.72515625E+00  0.10000000E+00  0.10000000E+01  0.00000000E+00  0.29999997E+00
 0.72531250E+00  0.10000000E+00  0.10000000E+01  0.00000000E+00  0.29999997E+00
 0.72546875E+00  0.10000000E+00  0.10000000E+01  0.00000000E+00  0.29999997E+00
 0.72562500E+00  0.10000000E+00  0.10000000E+01  0.00000000E+00  0.29999997E+00
 0.72578125E+00  0.10000000E+00  0.10000000E+01  0.00000000E+00  0.29999997E+00
 0.72593750E+00  0.10000000E+00  0.10000000E+01  0.00000000E+00  0.29999997E+00
 0.72609375E+00  0.10000000E+00  0.10000000E+01  0.00000000E+00  0.29999997E+00
 0.72625000E+00  0.10000000E+00  0.10000000E+01  0.00000000E+00  0.29999997E+00
 0.72640625E+00  0.10000000E+00  0.10000000E+01  0.00000000E+00  0.29999997E+00
 0.72656250E+00  0.10000000E+00  0.10000000E+01  0.00000000E+00  0.29999997E+00
 0.72671875E+00  0.10000000E+00  0.10000000E+01  0.00000000E+00  0.29999997E+00
 0.72687500E+00  0.10000000E+00  0.10000000E+01  0.00000000E+00  0.29999997E+00
 0.72703125E+00  0.10000000E+00  0.10000000E+01  0.00000000E+00  0.29999997E+00
 0.72718750E+00  0.10000000E+00  0.10000000E+01  0.00000000E+00  0.29999997E+00
 0.72734375E+00  0.10000000E+00  0.10000000E+01  0.00000000E+00  0.29999997E+00
 0.72750000E+00  0.10000000E+00  0.10000000E+01  0.00000000E+00  0.29999997E+00
 0.72765625E+00  0.10000000E+00  0.10000000E+01  0.00000000E+00  0.29999997E+00
 0.72781250E+00  0.10000000E+00  0.10000000E+01  0.00000000E+00  0.29999997E+00
 0.72796875E+00  0.10000000E+00  0.10000000E+01  0.00000000E+00  0.29999997E+00
 0.72812500E+00  0.10000000E+00  0.10000000E+01  0.00000000E+00  0.29999997E+00
 0.72828125E+00  0.10000000E+00  0.10000000E+01  0.00000000E+00  0.29999997E+00
 0.72843750E+00  0.10000000E+00  0.10000000E+01  0.00000000E+00  0.29999997E+00
 0.72859375E+00  0.10000000E+00  0.10000000E+01  0.00000000E+00  0.29999997E+00
 0.72875000E+00  0.10000000E+00  0.10000000E+01  0.00000000E+00  0.29999997E+00
 0.72890625E+00  0.10000000E+00  0.10000000E+01  0.00000000E+00  0.29999997E+00
 0.72906250E+00  0.10000000E+00  0.10000000E+01  0.00000000E+00  0.29999997E+00
 0.72921875E+00  0.10000000E+00  0.10000000E+01  0.00000000E+00  0.29999997E+00
 0.72937500E+00  0.10000000E+00  0.10000000E+01  0.00000000E+00  0.29999997E+00
 0.72953125E+00  0.10000000E+00  0.10000000E+01  0.00000000E+00  0.29999997E+00
 0.72968750E+00  0.10000000E+00  0.10000000E+01  0.00000000E+00  0.29999997E+00
 0.72984375E+00  0.10000000E+00  0.10000000E+01  0.00000000E+00  0.29999997E+00
 0.73000000E+00  0.10000000E+00  0.10000000E+01  0.00000000E+00  0.29999997E+00
 0.73015625E+00  0.10000000E+00  0.10000000E+01  0.00000000E+00  0.29999997E+00
 0.73031250E+00  0.10000000E+00  0.10000000E+01  0.00000000E+00  0.29999997E+00
 0.73046875E+00  0.10000000E+00  0.10000000E+01  0.00000000E+00  0.29999997E+00
 0.73062500E+00  0.10000000E+00  0.10000000E+01  0.00000000E+00  0.29999997E+00
 0.73078125E+00  0.10000000E+00  0.10000000E+01  0.00000000E+00  0.29999997E+00
 0.73093750E+00  0.10000000E+00  0.10000000E+01  0.00000000E+00  0.29999997E+00
 0.73109375E+00  0.10000000E+00  0.10000000E+01  0.00000000E+00  0.29999997E+00
 0.73125000E+00  0.10000000E+00  0.10000000E+01  0.00000000E+00  0.29999997E+00
 0.73140625E+00  0.10000000E+00  0.10000000E+01  0.00000000E+00  0.29999997E+00
 0.73156250E+00  0.10000000E+00  0.10000000E+01  0.00000000E+00  0.29999997E+00
 0.73171875E+00  0.10000000E+00  0.10000000E+01  0.00000000E+00  0.29999997E+00
 0.73187500E+00  0.10000000E+00  0.10000000E+01  0.00000000E+00  0.29999997E+00
 0.73203125E+00  0.10000000E+00  0.10000000E+01  0.00000000E+00  0.29999997E+00
 0.73218750E+00  0.10000000E+00  0.10000000E+01  0.00000000E+00  0.29999997E+00
 0.73234375E+00  0.10000000E+00  0.10000000E+01  0.00000000E+00  0.29999997E+00
 0.73250000E+00  0.10000000E+00  0.10000000E+01  0.00000000E+00  0.29999997E+00
 0.73265625E+00  0.10000000E+00  0.10000000E+01  0.00000000E+00  0.29999997E+00
 0.73281250E+00  0.10000000E+00  0.10000000E+01  0.00000000E+00  0.29999997E+00
 0.73296875E+00  0.10000000E+00  0.10000000E+01  0.00000000E+00  0.29999997E+00
 0.73312500E+00  0.10000000E+00  0.10000000E+01  0.00000000E+00  0.29999997E+00
 0.73328125E+00  0.10000000E+00  0.10000000E+01  0.00000000E+00  0.29999997E+00
 0.73343750E+00  0.10000000E+00  0.10000000E+01  0.00000000E+00  0.29999997E+00
 0.73359375E+00  0.10000000E+00  0.10000000E+01  0.00000000E+00  0.29999997E+00
 0.73375000E+00  0.10000000E+00  0.10000000E+01  0.00000000E+00  0.29999997E+00
 0.73390625E+00  0.10000000E+00  0.10000000E+01  0.00000000E+00  0.29999997E+00
 0.73406250E+00  0.10000000E+00  0.10000000E+01  0.00000000E+00  0.29999997E+00
 0.73421875E+00  0.10000000E+00  0.10000000E+01  0.00000000E+00  0.29999997E+00
 0.73437500E+00  0.10000000E+00  0.10000000E+01  0.00000000E+00  0.29999997E+00
 0.73453125E+00  0.10000000E+00  0.10000000E+01  0.00000000E+00  0.29999997E+00
 0.73468750E+00  0.10000000E+00  0.10000000E+01  0.00000000E+00  0.29999997E+00
 0.73484375E+00  0.10000000E+00  0.10000000E+01  0.00000000E+00  0.29999997E+00
 0.73500000E+00  0.10000000E+00  0.10000000E+01  0.00000000E+00  0.29999997E+00
 0.73515625E+00  0.10000000E+00  0.10000000E+01  0.00000000E+00  0.29999997E+00
 0.73531250E+00  0.10000000E+00  0.10000000E+01  0.00000000E+00  0.29999997E+00
 0.73546875E+00  0.10000000E+00  0.10000000E+01  0.00000000E+00  0.29999997E+00
 0.73562500E+00  0.10000000E+00  0.10000000E+01  0.00000000E+00  0.29999997E+00
 0.73578125E+00  0.10000000E+00  0.10000000E+01  0.00000000E+00  0.29999997E+00
 0.73593750E+00  0.10000000E+00  0.10000000E+01  0.00000000E+00  0.29999997E+00
 0.73609375E+00  0.10000000E+00  0.10000000E+01  0.00000000E+00  0.29999997E+00
 0.73625000E+00  0.10000000E+00  0.10000000E+01  0.00000000E+00  0.29999997E+00
 0.73640625E+00  0.10000000E+00  0.10000000E+01  0.00000000E+00  0.29999997E+00
 0.73656250E+00  0.10000000E+00  0.10000000E+01  0.00000000E+00  0.29999997E+00
 0.73671875E+00  0.10000000E+00  0.10000000E+01  0.00000000E+00  0.29999997E+00
 0.73687500E+00  0.10000000E+00  0.10000000E+01  0.00000000E+00  0.29999997E+00
 0.73703125E+00  0.10000000E+00  0.10000000E+01  0.00000000E+00  0.29999997E+00
 0.73718750E+00  0.10000000E+00  0.10000000E+01  0.00000000E+00  0.29999997E+00
 0.73734375E+00  0.10000000E+00  0.10000000E+01  0.00000000E+00  0.29999997E+00
 0.73750000E+00  0.10000000E+00  0.10000000E+01  0.00000000E+00  0.29999997E+00
 0.73765625E+00  0.10000000E+00  0.10000000E+01  0.00000000E+00  0.29999997E+00
 0.73781250E+00  0.10000000E+00  0.10000000E+01  0.00000000E+00  0.29999997E+00
 0.73796875E+00  0.10000000E+00  0.10000000E+01  0.00000000E+00  0.29999997E+00
 0.73812500E+00  0.10000000E+00  0.10000000E+01  0.00000000E+00  0.29999997E+00
 0.73828125E+00  0.10000000E+00  0.10000000E+01  0.00000000E+00  0.29999997E+00
 0.73843750E+00  0.10000000E+00  0.10000000E+01  0.00000000E+00  0.29999997E+00
 0.73859375E+00  0.10000000E+00  0.10000000E+01  0.00000000E+00  0.29999997E+00
 0.73875000E+00  0.10000000E+00  0.10000000E+01  0.00000000E+00  0.29999997E+00
 0.73890625E+00  0.10000000E+00  0.10000000E+01  0.00000000E+00  0.29999997E+00
 0.73906250E+00  0.10000000E+00  0.10000000E+01  0.00000000E+00  0.29999997E+00
 0.73921875E+00  0.10000000E+00  0.10000000E+01  0.00000000E+00  0.29999997E+00
 0.73937500E+00  0.10000000E+00  0.10000000E+01  0.00000000E+00  0.29999997E+00
 0.73953125E+00  0.10000000E+00  0.10000000E+01  0.00000000E+00  0.29999997E+00
 0.73968750E+00  0.10000000E+00  0.10000000E+01  0.00000000E+00  0.29999997E+00
 0.73984375E+00  0.10000000E+00  0.10000000E+01  0.00000000E+00  0.29999997E+00
 0.74000000E+00  0.10000000E+00  0.10000000E+01  0.00000000E+00  0.29999997E+00
 0.74015625E+00  0.10000000E+00  0.10000000E+01  0.00000000E+00  0.29999997E+00
 0.74031250E+00  0.10000000E+00  0.10000000E+01  0.00000000E+00  0.29999997E+00
 0.74046875E+00  0.10000000E+00  0.10000000E+01  0.00000000E+00  0.29999997E+00
 0.74062500E+00  0.10000000E+00  0.10000000E+01  0.00000000E+00  0.29999997E+00
 0.74078125E+00  0.10000000E+00  0.10000000E+01  0.00000000E+00  0.29999997E+00
 0.74093750E+00  0.10000000E+00  0.10000000E+01  0.00000000E+00  0.29999997E+00
 0.74109375E+00  0.10000000E+00  0.10000000E+01  0.00000000E+00  0.29999997E+00
 0.74125000E+00  0.10000000E+00  0.10000000E+01  0.00000000E+00  0.29999997E+00
 0.74140625E+00  0.10000000E+00  0.10000000E+01  0.00000000E+00  0.29999997E+00
 0.74156250E+00  0.10000000E+00  0.10000000E+01  0.00000000E+00  0.29999997E+00
 0.74171875E+00  0.10000000E+00  0.10000000E+01  0.00000000E+00  0.29999997E+00
 0.74187500E+00  0.10000000E+00  0.10000000E+01  0.00000000E+00  0.29999997E+00
 0.74203125E+00  0.10000000E+00  0.10000000E+01  0.00000000E+00  0.29999997E+00
 0.74218750E+00  0.10000000E+00  0.10000000E+01  0.00000000E+00  0.29999997E+00
 0.74234375E+00  0.10000000E+00  0.10000000E+01  0.00000000E+00  0.29999997E+00
 0.74250000E+00  0.10000000E+00  0.10000000E+01  0.00000000E+00  0.29999997E+00
 0.74265625E+00  0.10000000E+00  0.10000000E+01  0.00000000E+00  0.29999997E+00
 0.74281250E+00  0.10000000E+00  0.10000000E+01  0.00000000E+00  0.29999997E+00
 0.74296875E+00  0.10000000E+00  0.10000000E+01  0.00000000E+00  0.29999997E+00
 0.74312500E+00  0.10000000E+00  0.10000000E+01  0.00000000E+00  0.29999997E+00
 0.74328125E+00  0.10000000E+00  0.10000000E+01  0.00000000E+00  0.29999997E+00
 0.74343750E+00  0.10000000E+00  0.10000000E+01  0.00000000E+00  0.29999997E+00
 0.74359375E+00  0.10000000E+00  0.10000000E+01  0.00000000E+00  0.29999997E+00
 0.74375000E+00  0.10000000E+00  0.10000000E+01  0.00000000E+00  0.29999997E+00
 0.74390625E+00  0.10000000E+00  0.10000000E+01  0.00000000E+00  0.29999997E+00
 0.74406250E+00  0.10000000E+00  0.10000000E+01  0.00000000E+00  0.29999997E+00
 0.74421875E+00  0.10000000E+00  0.10000000E+01  0.00000000E+00  0.29999997E+00
 0.74437500E+00  0.10000000E+00  0.10000000E+01  0.00000000E+00  0.29999997E+00
 0.74453125E+00  0.10000000E+00  0.10000000E+01  0.00000000E+00  0.29999997E+00
 0.74468750E+00  0.10000000E+00  0.10000000E+01  0.00000000E+00  0.29999997E+00
 0.74484375E+00  0.10000000E+00  0.10000000E+01  0.00000000E+00  0.29999997E+00
 0.74500000E+00  0.10000000E+00  0.10000000E+01  0.00000000E+00  0.29999997E+00
 0.74515625E+00  0.10000000E+00  0.10000000E+01  0.00000000E+00  0.29999997E+00
 0.74531250E+00  0.10000000E+00  0.10000000E+01  0.00000000E+00  0.29999997E+00
 0.74546875E+00  0.10000000E+00  0.10000000E+01  0.00000000E+00  0.29999997E+00
 0.74562500E+00  0.10000000E+00  0.10000000E+01  0.00000000E+00  0.29999997E+00
 0.74578125E+00  0.10000000E+00  0.10000000E+01  0.00000000E+00  0.29999997E+00
 0.74593750E+00  0.10000000E+00  0.10000000E+01  0.00000000E+00  0.29999997E+00
 0.74609375E+00  0.10000000E+00  0.10000000E+01  0.00000000E+00  0.29999997E+00
 0.74625000E+00  0.10000000E+00  0.10000000E+01  0.00000000E+00  0.29999997E+00
 0.74640625E+00  0.10000000E+00  0.10000000E+01  0.00000000E+00  0.29999997E+00
 0.74656250E+00  0.10000000E+00  0.10000000E+01  0.00000000E+00  0.29999997E+00
 0.74671875E+00  0.10000000E+00  0.10000000E+01  0.00000000E+00  0.29999997E+00
 0.74687500E+00  0.10000000E+00  0.10000000E+01  0.00000000E+00  0.29999997E+00
 0.74703125E+00  0.10000000E+00  0.10000000E+01  0.00000000E+00  0.29999997E+00
 0.74718750E+00  0.10000000E+00  0.10000000E+01  0.00000000E+00  0.29999997E+00
 0.74734375E+00  0.10000000E+00  0.10000000E+01  0.00000000E+00  0.29999997E+00
 0.74750000E+00  0.10000000E+00  0.10000000E+01  0.00000000E+00  0.29999997E+00
 0.74765625E+00  0.10000000E+00  0.10000000E+01  0.00000000E+00  0.29999997E+00
 0.74781250E+00  0.10000000E+00  0.10000000E+01  0.00000000E+00  0.29999997E+00
 0.74796875E+00  0.10000000E+00  0.10000000E+01  0.00000000E+00  0.29999997E+00
 0.74812500E+00  0.10000000E+00  0.10000000E+01  0.00000000E+00  0.29999997E+00
 0.74828125E+00  0.10000000E+00  0.10000000E+01  0.00000000E+00  0.29999997E+00
 0.74843750E+00  0.10000000E+00  0.10000000E+01  0.00000000E+00  0.29999997E+00
 0.74859375E+00  0.10000000E+00  0.10000000E+01  0.00000000E+00  0.29999997E+00
 0.74875000E+00  0.10000000E+00  0.10000000E+01  0.00000000E+00  0.29999997E+00
 0.74890625E+00  0.10000000E+00  0.10000000E+01  0.00000000E+00  0.29999997E+00
 0.74906250E+00  0.10000000E+00  0.10000000E+01  0.00000000E+00  0.29999997E+00
 0.74921875E+00  0.10000000E+00  0.10000000E+01  0.00000000E+00  0.29999997E+00
 0.74937500E+00  0.10000000E+00  0.10000000E+01  0.00000000E+00  0.29999997E+00
 0.74953125E+00  0.10000000E+00  0.10000000E+01  0.00000000E+00  0.29999997E+00
 0.74968750E+00  0.10000000E+00  0.10000000E+01  0.00000000E+00  0.29999997E+00
 0.74984375E+00  0.10000000E+00  0.10000000E+01  0.00000000E+00  0.29999997E+00
 0.75000000E+00  0.10000000E+00  0.10000000E+01  0.00000000E+00  0.29999997E+00
 0.75015625E+00  0.10000000E+00  0.10000000E+01  0.00000000E+00  0.29999997E+00
 0.75031250E+00  0.10000000E+00  0.10000000E+01  0.00000000E+00  0.29999997E+00
 0.75046875E+00  0.10000000E+00  0.10000000E+01  0.00000000E+00  0.29999997E+00
 0.75062500E+00  0.10000000E+00  0.10000000E+01  0.00000000E+00  0.29999997E+00
 0.75078125E+00  0.10000000E+00  0.10000000E+01  0.00000000E+00  0.29999997E+00
 0.75093750E+00  0.10000000E+00  0.10000000E+01  0.00000000E+00  0.29999997E+00
 0.75109375E+00  0.10000000E+00  0.10000000E+01  0.00000000E+00  0.29999997E+00
 0.75125000E+00  0.10000000E+00  0.10000000E+01  0.00000000E+00  0.29999997E+00
 0.75140625E+00  0.10000000E+00  0.10000000E+01  0.00000000E+00  0.29999997E+00
 0.75156250E+00  0.10000000E+00  0.10000000E+01  0.00000000E+00  0.29999997E+00
 0.75171875E+00  0.10000000E+00  0.10000000E+01  0.00000000E+00  0.29999997E+00
 0.75187500E+00  0.10000000E+00  0.10000000E+01  0.00000000E+00  0.29999997E+00
 0.75203125E+00  0.10000000E+00  0.10000000E+01  0.00000000E+00  0.29999997E+00
 0.75218750E+00  0.10000000E+00  0.10000000E+01  0.00000000E+00  0.29999997E+00
 0.75234375E+00  0.10000000E+00  0.10000000E+01  0.00000000E+00  0.29999997E+00
 0.75250000E+00  0.10000000E+00  0.10000000E+01  0.00000000E+00  0.29999997E+00
 0.75265625E+00  0.10000000E+00  0.10000000E+01  0.00000000E+00  0.29999997E+00
 0.75281250E+00  0.10000000E+00  0.10000000E+01  0.00000000E+00  0.29999997E+00
 0.75296875E+00  0.10000000E+00  0.10000000E+01  0.00000000E+00  0.29999997E+00
 0.75312500E+00  0.10000000E+00  0.10000000E+01  0.00000000E+00  0.29999997E+00
 0.75328125E+00  0.10000000E+00  0.10000000E+01  0.00000000E+00  0.29999997E+00
 0.75343750E+00  0.10000000E+00  0.10000000E+01  0.00000000E+00  0.29999997E+00
 0.75359375E+00  0.10000000E+00  0.10000000E+01  0.00000000E+00  0.29999997E+00
 0.75375000E+00  0.10000000E+00  0.10000000E+01  0.00000000E+00  0.29999997E+00
 0.75390625E+00  0.10000000E+00  0.10000000E+01  0.00000000E+00  0.29999997E+00
 0.75406250E+00  0.10000000E+00  0.10000000E+01  0.00000000E+00  0.29999997E+00
 0.75421875E+00  0.10000000E+00  0.10000000E+01  0.00000000E+00  0.29999997E+00
 0.75437500E+00  0.10000000E+00  0.10000000E+01  0.00000000E+00  0.29999997E+00
 0.75453125E+00  0.10000000E+00  0.10000000E+01  0.00000000E+00  0.29999997E+00
 0.75468750E+00  0.10000000E+00  0.10000000E+01  0.00000000E+00  0.29999997E+00
 0.75484375E+00  0.10000000E+00  0.10000000E+01  0.00000000E+00  0.29999997E+00
 0.75500000E+00  0.10000000E+00  0.10000000E+01  0.00000000E+00  0.29999997E+00
 0.75515625E+00  0.10000000E+00  0.10000000E+01  0.00000000E+00  0.29999997E+00
 0.75531250E+00  0.10000000E+00  0.10000000E+01  0.00000000E+00  0.29999997E+00
 0.75546875E+00  0.10000000E+00  0.10000000E+01  0.00000000E+00  0.29999997E+00
 0.75562500E+00  0.10000000E+00  0.10000000E+01  0.00000000E+00  0.29999997E+00
 0.75578125E+00  0.10000000E+00  0.10000000E+01  0.00000000E+00  0.29999997E+00
 0.75593750E+00  0.10000000E+00  0.10000000E+01  0.00000000E+00  0.29999997E+00
 0.75609375E+00  0.10000000E+00  0.10000000E+01  0.00000000E+00  0.29999997E+00
 0.75625000E+00  0.10000000E+00  0.10000000E+01  0.00000000E+00  0.29999997E+00
 0.75640625E+00  0.10000000E+00  0.10000000E+01  0.00000000E+00  0.29999997E+00
 0.75656250E+00  0.10000000E+00  0.10000000E+01  0.00000000E+00  0.29999997E+00
 0.75671875E+00  0.10000000E+00  0.10000000E+01  0.00000000E+00  0.29999997E+00
 0.75687500E+00  0.10000000E+00  0.10000000E+01  0.00000000E+00  0.29999997E+00
 0.75703125E+00  0.10000000E+00  0.10000000E+01  0.00000000E+00  0.29999997E+00
 0.75718750E+00  0.10000000E+00  0.10000000E+01  0.00000000E+00  0.29999997E+00
 0.75734375E+00  0.10000000E+00  0.10000000E+01  0.00000000E+00  0.29999997E+00
 0.75750000E+00  0.10000000E+00  0.10000000E+01  0.00000000E+00  0.29999997E+00
 0.75765625E+00  0.10000000E+00  0.10000000E+01  0.00000000E+00  0.29999997E+00
 0.75781250E+00  0.10000000E+00  0.10000000E+01  0.00000000E+00  0.29999997E+00
 0.75796875E+00  0.10000000E+00  0.10000000E+01  0.00000000E+00  0.29999997E+00
 0.75812500E+00  0.10000000E+00  0.10000000E+01  0.00000000E+00  0.29999997E+00
 0.75828125E+00  0.10000000E+00  0.10000000E+01  0.00000000E+00  0.29999997E+00
 0.75843750E+00  0.10000000E+00  0.10000000E+01  0.00000000E+00  0.29999997E+00
 0.75859375E+00  0.10000000E+00  0.10000000E+01  0.00000000E+00  0.29999997E+00
 0.75875000E+00  0.10000000E+00  0.10000000E+01  0.00000000E+00  0.29999997E+00
 0.75890625E+00  0.10000000E+00  0.10000000E+01  0.00000000E+00  0.29999997E+00
 0.75906250E+00  0.10000000E+00  0.10000000E+01  0.00000000E+00  0.29999997E+00
 0.75921875E+00  0.10000000E+00  0.10000000E+01  0.00000000E+00  0.29999997E+00
 0.75937500E+00  0.10000000E+00  0.10000000E+01  0.00000000E+00  0.29999997E+00
 0.75953125E+00  0.10000000E+00  0.10000000E+01  0.00000000E+00  0.29999997E+00
 0.75968750E+00  0.10000000E+00  0.10000000E+01  0.00000000E+00  0.29999997E+00
 0.75984375E+00  0.10000000E+00  0.10000000E+01  0.00000000E+00  0.29999997E+00
 0.76000000E+00  0.10000000E+00  0.10000000E+01  0.00000000E+00  0.29999997E+00
 0.76015625E+00  0.10000000E+00  0.10000000E+01  0.00000000E+00  0.29999997E+00
 0.76031250E+00  0.10000000E+00  0.10000000E+01  0.00000000E+00  0.29999997E+00
 0.76046875E+00  0.10000000E+00  0.10000000E+01  0.00000000E+00  0.29999997E+00
 0.76062500E+00  0.10000000E+00  0.10000000E+01  0.00000000E+00  0.29999997E+00
 0.76078125E+00  0.10000000E+00  0.10000000E+01  0.00000000E+00  0.29999997E+00
 0.76093750E+00  0.10000000E+00  0.10000000E+01  0.00000000E+00  0.29999997E+00
 0.76109375E+00  0.10000000E+00  0.10000000E+01  0.00000000E+00  0.29999997E+00
 0.76125000E+00  0.10000000E+00  0.10000000E+01  0.00000000E+00  0.29999997E+00
 0.76140625E+00  0.10000000E+00  0.10000000E+01  0.00000000E+00  0.29999997E+00
 0.76156250E+00  0.10000000E+00  0.10000000E+01  0.00000000E+00  0.29999997E+00
 0.76171875E+00  0.10000000E+00  0.10000000E+01  0.00000000E+00  0.29999997E+00
 0.76187500E+00  0.10000000E+00  0.10000000E+01  0.00000000E+00  0.29999997E+00
 0.76203125E+00  0.10000000E+00  0.10000000E+01  0.00000000E+00  0.29999997E+00
 0.76218750E+00  0.10000000E+00  0.10000000E+01  0.00000000E+00  0.29999997E+00
 0.76234375E+00  0.10000000E+00  0.10000000E+01  0.00000000E+00  0.29999997E+00
 0.76250000E+00  0.10000000E+00  0.10000000E+01  0.00000000E+00  0.29999997E+00
 0.76265625E+00  0.10000000E+00  0.10000000E+01  0.00000000E+00  0.29999997E+00
 0.76281250E+00  0.10000000E+00  0.10000000E+01  0.00000000E+00  0.29999997E+00
 0.76296875E+00  0.10000000E+00  0.10000000E+01  0.00000000E+00  0.29999997E+00
 0.76312500E+00  0.10000000E+00  0.10000000E+01  0.00000000E+00  0.29999997E+00
 0.76328125E+00  0.10000000E+00  0.10000000E+01  0.00000000E+00  0.29999997E+00
 0.76343750E+00  0.10000000E+00  0.10000000E+01  0.00000000E+00  0.29999997E+00
 0.76359375E+00  0.10000000E+00  0.10000000E+01  0.00000000E+00  0.29999997E+00
 0.76375000E+00  0.10000000E+00  0.10000000E+01  0.00000000E+00  0.29999997E+00
 0.76390625E+00  0.10000000E+00  0.10000000E+01  0.00000000E+00  0.29999997E+00
 0.76406250E+00  0.10000000E+00  0.10000000E+01  0.00000000E+00  0.29999997E+00
 0.76421875E+00  0.10000000E+00  0.10000000E+01  0.00000000E+00  0.29999997E+00
 0.76437500E+00  0.10000000E+00  0.10000000E+01  0.00000000E+00  0.29999997E+00
 0.76453125E+00  0.10000000E+00  0.10000000E+01  0.00000000E+00  0.29999997E+00
 0.76468750E+00  0.10000000E+00  0.10000000E+01  0.00000000E+00  0.29999997E+00
 0.76484375E+00  0.10000000E+00  0.10000000E+01  0.00000000E+00  0.29999997E+00
 0.76500000E+00  0.10000000E+00  0.10000000E+01  0.00000000E+00  0.29999997E+00
 0.76515625E+00  0.10000000E+00  0.10000000E+01  0.00000000E+00  0.29999997E+00
 0.76531250E+00  0.10000000E+00  0.10000000E+01  0.00000000E+00  0.29999997E+00
 0.76546875E+00  0.10000000E+00  0.10000000E+01  0.00000000E+00  0.29999997E+00
 0.76562500E+00  0.10000000E+00  0.10000000E+01  0.00000000E+00  0.29999997E+00
 0.76578125E+00  0.10000000E+00  0.10000000E+01  0.00000000E+00  0.29999997E+00
 0.76593750E+00  0.10000000E+00  0.10000000E+01  0.00000000E+00  0.29999997E+00
 0.76609375E+00  0.10000000E+00  0.10000000E+01  0.00000000E+00  0.29999997E+00
 0.76625000E+00  0.10000000E+00  0.10000000E+01  0.00000000E+00  0.29999997E+00
 0.76640625E+00  0.10000000E+00  0.10000000E+01  0.00000000E+00  0.29999997E+00
 0.76656250E+00  0.10000000E+00  0.10000000E+01  0.00000000E+00  0.29999997E+00
 0.76671875E+00  0.10000000E+00  0.10000000E+01  0.00000000E+00  0.29999997E+00
 0.76687500E+00  0.10000000E+00  0.10000000E+01  0.00000000E+00  0.29999997E+00
 0.76703125E+00  0.10000000E+00  0.10000000E+01  0.00000000E+00  0.29999997E+00
 0.76718750E+00  0.10000000E+00  0.10000000E+01  0.00000000E+00  0.29999997E+00
 0.76734375E+00  0.10000000E+00  0.10000000E+01  0.00000000E+00  0.29999997E+00
 0.76750000E+00  0.10000000E+00  0.10000000E+01  0.00000000E+00  0.29999997E+00
 0.76765625E+00  0.10000000E+00  0.10000000E+01  0.00000000E+00  0.29999997E+00
 0.76781250E+00  0.10000000E+00  0.10000000E+01  0.00000000E+00  0.29999997E+00
 0.76796875E+00  0.10000000E+00  0.10000000E+01  0.00000000E+00  0.29999997E+00
 0.76812500E+00  0.10000000E+00  0.10000000E+01  0.00000000E+00  0.29999997E+00
 0.76828125E+00  0.10000000E+00  0.10000000E+01  0.00000000E+00  0.29999997E+00
 0.76843750E+00  0.10000000E+00  0.10000000E+01  0.00000000E+00  0.29999997E+00
 0.76859375E+00  0.10000000E+00  0.10000000E+01  0.00000000E+00  0.29999997E+00
 0.76875000E+00  0.10000000E+00  0.10000000E+01  0.00000000E+00  0.29999997E+00
 0.76890625E+00  0.10000000E+00  0.10000000E+01  0.00000000E+00  0.29999997E+00
 0.76906250E+00  0.10000000E+00  0.10000000E+01  0.00000000E+00  0.29999997E+00
 0.76921875E+00  0.10000000E+00  0.10000000E+01  0.00000000E+00  0.29999997E+00
 0.76937500E+00  0.10000000E+00  0.10000000E+01  0.00000000E+00  0.29999997E+00
 0.76953125E+00  0.10000000E+00  0.10000000E+01  0.00000000E+00  0.29999997E+00
 0.76968750E+00  0.10000000E+00  0.10000000E+01  0.00000000E+00  0.29999997E+00
 0.76984375E+00  0.10000000E+00  0.10000000E+01  0.00000000E+00  0.29999997E+00
 0.77000000E+00  0.10000000E+00  0.10000000E+01  0.00000000E+00  0.29999997E+00
 0.77015625E+00  0.10000000E+00  0.10000000E+01  0.00000000E+00  0.29999997E+00
 0.77031250E+00  0.10000000E+00  0.10000000E+01  0.00000000E+00  0.29999997E+00
 0.77046875E+00  0.10000000E+00  0.10000000E+01  0.00000000E+00  0.29999997E+00
 0.77062500E+00  0.10000000E+00  0.10000000E+01  0.00000000E+00  0.29999997E+00
 0.77078125E+00  0.10000000E+00  0.10000000E+01  0.00000000E+00  0.29999997E+00
 0.77093750E+00  0.10000000E+00  0.10000000E+01  0.00000000E+00  0.29999997E+00
 0.77109375E+00  0.10000000E+00  0.10000000E+01  0.00000000E+00  0.29999997E+00
 0.77125000E+00  0.10000000E+00  0.10000000E+01  0.00000000E+00  0.29999997E+00
 0.77140625E+00  0.10000000E+00  0.10000000E+01  0.00000000E+00  0.29999997E+00
 0.77156250E+00  0.10000000E+00  0.10000000E+01  0.00000000E+00  0.29999997E+00
 0.77171875E+00  0.10000000E+00  0.10000000E+01  0.00000000E+00  0.29999997E+00
 0.77187500E+00  0.10000000E+00  0.10000000E+01  0.00000000E+00  0.29999997E+00
 0.77203125E+00  0.10000000E+00  0.10000000E+01  0.00000000E+00  0.29999997E+00
 0.77218750E+00  0.10000000E+00  0.10000000E+01  0.00000000E+00  0.29999997E+00
 0.77234375E+00  0.10000000E+00  0.10000000E+01  0.00000000E+00  0.29999997E+00
 0.77250000E+00  0.10000000E+00  0.10000000E+01  0.00000000E+00  0.29999997E+00
 0.77265625E+00  0.10000000E+00  0.10000000E+01  0.00000000E+00  0.29999997E+00
 0.77281250E+00  0.10000000E+00  0.10000000E+01  0.00000000E+00  0.29999997E+00
 0.77296875E+00  0.10000000E+00  0.10000000E+01  0.00000000E+00  0.29999997E+00
 0.77312500E+00  0.10000000E+00  0.10000000E+01  0.00000000E+00  0.29999997E+00
 0.77328125E+00  0.10000000E+00  0.10000000E+01  0.00000000E+00  0.29999997E+00
 0.77343750E+00  0.10000000E+00  0.10000000E+01  0.00000000E+00  0.29999997E+00
 0.77359375E+00  0.10000000E+00  0.10000000E+01  0.00000000E+00  0.29999997E+00
 0.77375000E+00  0.10000000E+00  0.10000000E+01  0.00000000E+00  0.29999997E+00
 0.77390625E+00  0.10000000E+00  0.10000000E+01  0.00000000E+00  0.29999997E+00
 0.77406250E+00  0.10000000E+00  0.10000000E+01  0.00000000E+00  0.29999997E+00
 0.77421875E+00  0.10000000E+00  0.10000000E+01  0.00000000E+00  0.29999997E+00
 0.77437500E+00  0.10000000E+00  0.10000000E+01  0.00000000E+00  0.29999997E+00
 0.77453125E+00  0.10000000E+00  0.10000000E+01  0.00000000E+00  0.29999997E+00
 0.77468750E+00  0.10000000E+00  0.10000000E+01  0.00000000E+00  0.29999997E+00
 0.77484375E+00  0.10000000E+00  0.10000000E+01  0.00000000E+00  0.29999997E+00
 0.77500000E+00  0.10000000E+00  0.10000000E+01  0.00000000E+00  0.29999997E+00
 0.77515625E+00  0.10000000E+00  0.10000000E+01  0.00000000E+00  0.29999997E+00
 0.77531250E+00  0.10000000E+00  0.10000000E+01  0.00000000E+00  0.29999997E+00
 0.77546875E+00  0.10000000E+00  0.10000000E+01  0.00000000E+00  0.29999997E+00
 0.77562500E+00  0.10000000E+00  0.10000000E+01  0.00000000E+00  0.29999997E+00
 0.77578125E+00  0.10000000E+00  0.10000000E+01  0.00000000E+00  0.29999997E+00
 0.77593750E+00  0.10000000E+00  0.10000000E+01  0.00000000E+00  0.29999997E+00
 0.77609375E+00  0.10000000E+00  0.10000000E+01  0.00000000E+00  0.29999997E+00
 0.77625000E+00  0.10000000E+00  0.10000000E+01  0.00000000E+00  0.29999997E+00
 0.77640625E+00  0.10000000E+00  0.10000000E+01  0.00000000E+00  0.29999997E+00
 0.77656250E+00  0.10000000E+00  0.10000000E+01  0.00000000E+00  0.29999997E+00
 0.77671875E+00  0.10000000E+00  0.10000000E+01  0.00000000E+00  0.29999997E+00
 0.77687500E+00  0.10000000E+00  0.10000000E+01  0.00000000E+00  0.29999997E+00
 0.77703125E+00  0.10000000E+00  0.10000000E+01  0.00000000E+00  0.29999997E+00
 0.77718750E+00  0.10000000E+00  0.10000000E+01  0.00000000E+00  0.29999997E+00
 0.77734375E+00  0.10000000E+00  0.10000000E+01  0.00000000E+00  0.29999997E+00
 0.77750000E+00  0.10000000E+00  0.10000000E+01  0.00000000E+00  0.29999997E+00
 0.77765625E+00  0.10000000E+00  0.10000000E+01  0.00000000E+00  0.29999997E+00
 0.77781250E+00  0.10000000E+00  0.10000000E+01  0.00000000E+00  0.29999997E+00
 0.77796875E+00  0.10000000E+00  0.10000000E+01  0.00000000E+00  0.29999997E+00
 0.77812500E+00  0.10000000E+00  0.10000000E+01  0.00000000E+00  0.29999997E+00
 0.77828125E+00  0.10000000E+00  0.10000000E+01  0.00000000E+00  0.29999997E+00
 0.77843750E+00  0.10000000E+00  0.10000000E+01  0.00000000E+00  0.29999997E+00
 0.77859375E+00  0.10000000E+00  0.10000000E+01  0.00000000E+00  0.29999997E+00
 0.77875000E+00  0.10000000E+00  0.10000000E+01  0.00000000E+00  0.29999997E+00
 0.77890625E+00  0.10000000E+00  0.10000000E+01  0.00000000E+00  0.29999997E+00
 0.77906250E+00  0.10000000E+00  0.10000000E+01  0.00000000E+00  0.29999997E+00
 0.77921875E+00  0.10000000E+00  0.10000000E+01  0.00000000E+00  0.29999997E+00
 0.77937500E+00  0.10000000E+00  0.10000000E+01  0.00000000E+00  0.29999997E+00
 0.77953125E+00  0.10000000E+00  0.10000000E+01  0.00000000E+00  0.29999997E+00
 0.77968750E+00  0.10000000E+00  0.10000000E+01  0.00000000E+00  0.29999997E+00
 0.77984375E+00  0.10000000E+00  0.10000000E+01  0.00000000E+00  0.29999997E+00
 0.78000000E+00  0.10000000E+00  0.10000000E+01  0.00000000E+00  0.29999997E+00
 0.78015625E+00  0.10000000E+00  0.10000000E+01  0.00000000E+00  0.29999997E+00
 0.78031250E+00  0.10000000E+00  0.10000000E+01  0.00000000E+00  0.29999997E+00
 0.78046875E+00  0.10000000E+00  0.10000000E+01  0.00000000E+00  0.29999997E+00
 0.78062500E+00  0.10000000E+00  0.10000000E+01  0.00000000E+00  0.29999997E+00
 0.78078125E+00  0.10000000E+00  0.10000000E+01  0.00000000E+00  0.29999997E+00
 0.78093750E+00  0.10000000E+00  0.10000000E+01  0.00000000E+00  0.29999997E+00
 0.78109375E+00  0.10000000E+00  0.10000000E+01  0.00000000E+00  0.29999997E+00
[truncated: 112,081 more chars]
