# Supplementary material for: A direct Primitive Variable Recovery Scheme for hyperbolic conservative equations: The case of relativistic hydrodynamics
Source: PLoS One. 2018 Apr 16;13(4):e0195494. doi: 10.1371/journal.pone.0195494 (PMC5901931; doi:10.1371/journal.pone.0195494)
Supplement: S1 File — In the file “S1_File.tar.gz”, we attached the relevant data of the comparison between numerical simulations and exact solutions used to obtain the L1—norm. (GZ) [file pone.0195494.s001.gz › numerical-and-exact-data_plosone_aguayo-mendoza-olvera/Test2/Mesh6400/13Da6400t36]

0.000000 10.000000 0.000000 13.330000 
0.000156 10.000000 0.000000 13.330000 
0.000313 10.000000 0.000000 13.330000 
0.000469 10.000000 0.000000 13.330000 
0.000625 10.000000 0.000000 13.330000 
0.000781 10.000000 0.000000 13.330000 
0.000937 10.000000 0.000000 13.330000 
0.001094 10.000000 0.000000 13.330000 
0.001250 10.000000 0.000000 13.330000 
0.001406 10.000000 0.000000 13.330000 
0.001563 10.000000 0.000000 13.330000 
0.001719 10.000000 0.000000 13.330000 
0.001875 10.000000 0.000000 13.330000 
0.002031 10.000000 0.000000 13.330000 
0.002188 10.000000 0.000000 13.330000 
0.002344 10.000000 0.000000 13.330000 
0.002500 10.000000 0.000000 13.330000 
0.002656 10.000000 0.000000 13.330000 
0.002812 10.000000 0.000000 13.330000 
0.002969 10.000000 0.000000 13.330000 
0.003125 10.000000 0.000000 13.330000 
0.003281 10.000000 0.000000 13.330000 
0.003438 10.000000 0.000000 13.330000 
0.003594 10.000000 0.000000 13.330000 
0.003750 10.000000 0.000000 13.330000 
0.003906 10.000000 0.000000 13.330000 
0.004063 10.000000 0.000000 13.330000 
0.004219 10.000000 0.000000 13.330000 
0.004375 10.000000 0.000000 13.330000 
0.004531 10.000000 0.000000 13.330000 
0.004687 10.000000 0.000000 13.330000 
0.004844 10.000000 0.000000 13.330000 
0.005000 10.000000 0.000000 13.330000 
0.005156 10.000000 0.000000 13.330000 
0.005313 10.000000 0.000000 13.330000 
0.005469 10.000000 0.000000 13.330000 
0.005625 10.000000 0.000000 13.330000 
0.005781 10.000000 0.000000 13.330000 
0.005938 10.000000 0.000000 13.330000 
0.006094 10.000000 0.000000 13.330000 
0.006250 10.000000 0.000000 13.330000 
0.006406 10.000000 0.000000 13.330000 
0.006562 10.000000 0.000000 13.330000 
0.006719 10.000000 0.000000 13.330000 
0.006875 10.000000 0.000000 13.330000 
0.007031 10.000000 0.000000 13.330000 
0.007188 10.000000 0.000000 13.330000 
0.007344 10.000000 0.000000 13.330000 
0.007500 10.000000 0.000000 13.330000 
0.007656 10.000000 0.000000 13.330000 
0.007812 10.000000 0.000000 13.330000 
0.007969 10.000000 0.000000 13.330000 
0.008125 10.000000 0.000000 13.330000 
0.008281 10.000000 0.000000 13.330000 
0.008438 10.000000 0.000000 13.330000 
0.008594 10.000000 0.000000 13.330000 
0.008750 10.000000 0.000000 13.330000 
0.008906 10.000000 0.000000 13.330000 
0.009062 10.000000 0.000000 13.330000 
0.009219 10.000000 0.000000 13.330000 
0.009375 10.000000 0.000000 13.330000 
0.009531 10.000000 0.000000 13.330000 
0.009687 10.000000 0.000000 13.330000 
0.009844 10.000000 0.000000 13.330000 
0.010000 10.000000 0.000000 13.330000 
0.010156 10.000000 0.000000 13.330000 
0.010313 10.000000 0.000000 13.330000 
0.010469 10.000000 0.000000 13.330000 
0.010625 10.000000 0.000000 13.330000 
0.010781 10.000000 0.000000 13.330000 
0.010938 10.000000 0.000000 13.330000 
0.011094 10.000000 0.000000 13.330000 
0.011250 10.000000 0.000000 13.330000 
0.011406 10.000000 0.000000 13.330000 
0.011562 10.000000 0.000000 13.330000 
0.011719 10.000000 0.000000 13.330000 
0.011875 10.000000 0.000000 13.330000 
0.012031 10.000000 0.000000 13.330000 
0.012188 10.000000 0.000000 13.330000 
0.012344 10.000000 0.000000 13.330000 
0.012500 10.000000 0.000000 13.330000 
0.012656 10.000000 0.000000 13.330000 
0.012813 10.000000 0.000000 13.330000 
0.012969 10.000000 0.000000 13.330000 
0.013125 10.000000 0.000000 13.330000 
0.013281 10.000000 0.000000 13.330000 
0.013437 10.000000 0.000000 13.330000 
0.013594 10.000000 0.000000 13.330000 
0.013750 10.000000 0.000000 13.330000 
0.013906 10.000000 0.000000 13.330000 
0.014063 10.000000 0.000000 13.330000 
0.014219 10.000000 0.000000 13.330000 
0.014375 10.000000 0.000000 13.330000 
0.014531 10.000000 0.000000 13.330000 
0.014688 10.000000 0.000000 13.330000 
0.014844 10.000000 0.000000 13.330000 
0.015000 10.000000 0.000000 13.330000 
0.015156 10.000000 0.000000 13.330000 
0.015312 10.000000 0.000000 13.330000 
0.015469 10.000000 0.000000 13.330000 
0.015625 10.000000 0.000000 13.330000 
0.015781 10.000000 0.000000 13.330000 
0.015938 10.000000 0.000000 13.330000 
0.016094 10.000000 0.000000 13.330000 
0.016250 10.000000 0.000000 13.330000 
0.016406 10.000000 0.000000 13.330000 
0.016563 10.000000 0.000000 13.330000 
0.016719 10.000000 0.000000 13.330000 
0.016875 10.000000 0.000000 13.330000 
0.017031 10.000000 0.000000 13.330000 
0.017188 10.000000 0.000000 13.330000 
0.017344 10.000000 0.000000 13.330000 
0.017500 10.000000 0.000000 13.330000 
0.017656 10.000000 0.000000 13.330000 
0.017813 10.000000 0.000000 13.330000 
0.017969 10.000000 0.000000 13.330000 
0.018125 10.000000 0.000000 13.330000 
0.018281 10.000000 0.000000 13.330000 
0.018437 10.000000 0.000000 13.330000 
0.018594 10.000000 0.000000 13.330000 
0.018750 10.000000 0.000000 13.330000 
0.018906 10.000000 0.000000 13.330000 
0.019062 10.000000 0.000000 13.330000 
0.019219 10.000000 0.000000 13.330000 
0.019375 10.000000 0.000000 13.330000 
0.019531 10.000000 0.000000 13.330000 
0.019688 10.000000 0.000000 13.330000 
0.019844 10.000000 0.000000 13.330000 
0.020000 10.000000 0.000000 13.330000 
0.020156 10.000000 0.000000 13.330000 
0.020313 10.000000 0.000000 13.330000 
0.020469 10.000000 0.000000 13.330000 
0.020625 10.000000 0.000000 13.330000 
0.020781 10.000000 0.000000 13.330000 
0.020938 10.000000 0.000000 13.330000 
0.021094 10.000000 0.000000 13.330000 
0.021250 10.000000 0.000000 13.330000 
0.021406 10.000000 0.000000 13.330000 
0.021563 10.000000 0.000000 13.330000 
0.021719 10.000000 0.000000 13.330000 
0.021875 10.000000 0.000000 13.330000 
0.022031 10.000000 0.000000 13.330000 
0.022187 10.000000 0.000000 13.330000 
0.022344 10.000000 0.000000 13.330000 
0.022500 10.000000 0.000000 13.330000 
0.022656 10.000000 0.000000 13.330000 
0.022812 10.000000 0.000000 13.330000 
0.022969 10.000000 0.000000 13.330000 
0.023125 10.000000 0.000000 13.330000 
0.023281 10.000000 0.000000 13.330000 
0.023438 10.000000 0.000000 13.330000 
0.023594 10.000000 0.000000 13.330000 
0.023750 10.000000 0.000000 13.330000 
0.023906 10.000000 0.000000 13.330000 
0.024063 10.000000 0.000000 13.330000 
0.024219 10.000000 0.000000 13.330000 
0.024375 10.000000 0.000000 13.330000 
0.024531 10.000000 0.000000 13.330000 
0.024688 10.000000 0.000000 13.330000 
0.024844 10.000000 0.000000 13.330000 
0.025000 10.000000 0.000000 13.330000 
0.025156 10.000000 0.000000 13.330000 
0.025313 10.000000 0.000000 13.330000 
0.025469 10.000000 0.000000 13.330000 
0.025625 10.000000 0.000000 13.330000 
0.025781 10.000000 0.000000 13.330000 
0.025938 10.000000 0.000000 13.330000 
0.026094 10.000000 0.000000 13.330000 
0.026250 10.000000 0.000000 13.330000 
0.026406 10.000000 0.000000 13.330000 
0.026562 10.000000 0.000000 13.330000 
0.026719 10.000000 0.000000 13.330000 
0.026875 10.000000 0.000000 13.330000 
0.027031 10.000000 0.000000 13.330000 
0.027187 10.000000 0.000000 13.330000 
0.027344 10.000000 0.000000 13.330000 
0.027500 10.000000 0.000000 13.330000 
0.027656 10.000000 0.000000 13.330000 
0.027813 10.000000 0.000000 13.330000 
0.027969 10.000000 0.000000 13.330000 
0.028125 10.000000 0.000000 13.330000 
0.028281 10.000000 0.000000 13.330000 
0.028438 10.000000 0.000000 13.330000 
0.028594 10.000000 0.000000 13.330000 
0.028750 10.000000 0.000000 13.330000 
0.028906 10.000000 0.000000 13.330000 
0.029063 10.000000 0.000000 13.330000 
0.029219 10.000000 0.000000 13.330000 
0.029375 10.000000 0.000000 13.330000 
0.029531 10.000000 0.000000 13.330000 
0.029688 10.000000 0.000000 13.330000 
0.029844 10.000000 0.000000 13.330000 
0.030000 10.000000 0.000000 13.330000 
0.030156 10.000000 0.000000 13.330000 
0.030312 10.000000 0.000000 13.330000 
0.030469 10.000000 0.000000 13.330000 
0.030625 10.000000 0.000000 13.330000 
0.030781 10.000000 0.000000 13.330000 
0.030937 10.000000 0.000000 13.330000 
0.031094 10.000000 0.000000 13.330000 
0.031250 10.000000 0.000000 13.330000 
0.031406 10.000000 0.000000 13.330000 
0.031563 10.000000 0.000000 13.330000 
0.031719 10.000000 0.000000 13.330000 
0.031875 10.000000 0.000000 13.330000 
0.032031 10.000000 0.000000 13.330000 
0.032188 10.000000 0.000000 13.330000 
0.032344 10.000000 0.000000 13.330000 
0.032500 10.000000 0.000000 13.330000 
0.032656 10.000000 0.000000 13.330000 
0.032813 10.000000 0.000000 13.330000 
0.032969 10.000000 0.000000 13.330000 
0.033125 10.000000 0.000000 13.330000 
0.033281 10.000000 0.000000 13.330000 
0.033438 10.000000 0.000000 13.330000 
0.033594 10.000000 0.000000 13.330000 
0.033750 10.000000 0.000000 13.330000 
0.033906 10.000000 0.000000 13.330000 
0.034063 10.000000 0.000000 13.330000 
0.034219 10.000000 0.000000 13.330000 
0.034375 10.000000 0.000000 13.330000 
0.034531 10.000000 0.000000 13.330000 
0.034688 10.000000 0.000000 13.330000 
0.034844 10.000000 0.000000 13.330000 
0.035000 10.000000 0.000000 13.330000 
0.035156 10.000000 0.000000 13.330000 
0.035313 10.000000 0.000000 13.330000 
0.035469 10.000000 0.000000 13.330000 
0.035625 10.000000 0.000000 13.330000 
0.035781 10.000000 0.000000 13.330000 
0.035938 10.000000 0.000000 13.330000 
0.036094 10.000000 0.000000 13.330000 
0.036250 10.000000 0.000000 13.330000 
0.036406 10.000000 0.000000 13.330000 
0.036562 10.000000 0.000000 13.330000 
0.036719 10.000000 0.000000 13.330000 
0.036875 10.000000 0.000000 13.330000 
0.037031 10.000000 0.000000 13.330000 
0.037187 10.000000 0.000000 13.330000 
0.037344 10.000000 0.000000 13.330000 
0.037500 10.000000 0.000000 13.330000 
0.037656 10.000000 0.000000 13.330000 
0.037812 10.000000 0.000000 13.330000 
0.037969 10.000000 0.000000 13.330000 
0.038125 10.000000 0.000000 13.330000 
0.038281 10.000000 0.000000 13.330000 
0.038437 10.000000 0.000000 13.330000 
0.038594 10.000000 0.000000 13.330000 
0.038750 10.000000 0.000000 13.330000 
0.038906 10.000000 0.000000 13.330000 
0.039062 10.000000 0.000000 13.330000 
0.039219 10.000000 0.000000 13.330000 
0.039375 10.000000 0.000000 13.330000 
0.039531 10.000000 0.000000 13.330000 
0.039688 10.000000 0.000000 13.330000 
0.039844 10.000000 0.000000 13.330000 
0.040000 10.000000 0.000000 13.330000 
0.040156 10.000000 0.000000 13.330000 
0.040313 10.000000 0.000000 13.330000 
0.040469 10.000000 0.000000 13.330000 
0.040625 10.000000 0.000000 13.330000 
0.040781 10.000000 0.000000 13.330000 
0.040938 10.000000 0.000000 13.330000 
0.041094 10.000000 0.000000 13.330000 
0.041250 10.000000 0.000000 13.330000 
0.041406 10.000000 0.000000 13.330000 
0.041563 10.000000 0.000000 13.330000 
0.041719 10.000000 0.000000 13.330000 
0.041875 10.000000 0.000000 13.330000 
0.042031 10.000000 0.000000 13.330000 
0.042188 10.000000 0.000000 13.330000 
0.042344 10.000000 0.000000 13.330000 
0.042500 10.000000 0.000000 13.330000 
0.042656 10.000000 0.000000 13.330000 
0.042813 10.000000 0.000000 13.330000 
0.042969 10.000000 0.000000 13.330000 
0.043125 10.000000 0.000000 13.330000 
0.043281 10.000000 0.000000 13.330000 
0.043438 10.000000 0.000000 13.330000 
0.043594 10.000000 0.000000 13.330000 
0.043750 10.000000 0.000000 13.330000 
0.043906 10.000000 0.000000 13.330000 
0.044062 10.000000 0.000000 13.330000 
0.044219 10.000000 0.000000 13.330000 
0.044375 10.000000 0.000000 13.330000 
0.044531 10.000000 0.000000 13.330000 
0.044687 10.000000 0.000000 13.330000 
0.044844 10.000000 0.000000 13.330000 
0.045000 10.000000 0.000000 13.330000 
0.045156 10.000000 0.000000 13.330000 
0.045312 10.000000 0.000000 13.330000 
0.045469 10.000000 0.000000 13.330000 
0.045625 10.000000 0.000000 13.330000 
0.045781 10.000000 0.000000 13.330000 
0.045937 10.000000 0.000000 13.330000 
0.046094 10.000000 0.000000 13.330000 
0.046250 10.000000 0.000000 13.330000 
0.046406 10.000000 0.000000 13.330000 
0.046562 10.000000 0.000000 13.330000 
0.046719 10.000000 0.000000 13.330000 
0.046875 10.000000 0.000000 13.330000 
0.047031 10.000000 0.000000 13.330000 
0.047188 10.000000 0.000000 13.330000 
0.047344 10.000000 0.000000 13.330000 
0.047500 10.000000 0.000000 13.330000 
0.047656 10.000000 0.000000 13.330000 
0.047813 10.000000 0.000000 13.330000 
0.047969 10.000000 0.000000 13.330000 
0.048125 10.000000 0.000000 13.330000 
0.048281 10.000000 0.000000 13.330000 
0.048438 10.000000 0.000000 13.330000 
0.048594 10.000000 0.000000 13.330000 
0.048750 10.000000 0.000000 13.330000 
0.048906 10.000000 0.000000 13.330000 
0.049063 10.000000 0.000000 13.330000 
0.049219 10.000000 0.000000 13.330000 
0.049375 10.000000 0.000000 13.330000 
0.049531 10.000000 0.000000 13.330000 
0.049688 10.000000 0.000000 13.330000 
0.049844 10.000000 0.000000 13.330000 
0.050000 10.000000 0.000000 13.330000 
0.050156 10.000000 0.000000 13.330000 
0.050313 10.000000 0.000000 13.330000 
0.050469 10.000000 0.000000 13.330000 
0.050625 10.000000 0.000000 13.330000 
0.050781 10.000000 0.000000 13.330000 
0.050938 10.000000 0.000000 13.330000 
0.051094 10.000000 0.000000 13.330000 
0.051250 10.000000 0.000000 13.330000 
0.051406 10.000000 0.000000 13.330000 
0.051563 10.000000 0.000000 13.330000 
0.051719 10.000000 0.000000 13.330000 
0.051875 10.000000 0.000000 13.330000 
0.052031 10.000000 0.000000 13.330000 
0.052187 10.000000 0.000000 13.330000 
0.052344 10.000000 0.000000 13.330000 
0.052500 10.000000 0.000000 13.330000 
0.052656 10.000000 0.000000 13.330000 
0.052812 10.000000 0.000000 13.330000 
0.052969 10.000000 0.000000 13.330000 
0.053125 10.000000 0.000000 13.330000 
0.053281 10.000000 0.000000 13.330000 
0.053437 10.000000 0.000000 13.330000 
0.053594 10.000000 0.000000 13.330000 
0.053750 10.000000 0.000000 13.330000 
0.053906 10.000000 0.000000 13.330000 
0.054062 10.000000 0.000000 13.330000 
0.054219 10.000000 0.000000 13.330000 
0.054375 10.000000 0.000000 13.330000 
0.054531 10.000000 0.000000 13.330000 
0.054688 10.000000 0.000000 13.330000 
0.054844 10.000000 0.000000 13.330000 
0.055000 10.000000 0.000000 13.330000 
0.055156 10.000000 0.000000 13.330000 
0.055313 10.000000 0.000000 13.330000 
0.055469 10.000000 0.000000 13.330000 
0.055625 10.000000 0.000000 13.330000 
0.055781 10.000000 0.000000 13.330000 
0.055938 10.000000 0.000000 13.330000 
0.056094 10.000000 0.000000 13.330000 
0.056250 10.000000 0.000000 13.330000 
0.056406 10.000000 0.000000 13.330000 
0.056563 10.000000 0.000000 13.330000 
0.056719 10.000000 0.000000 13.330000 
0.056875 10.000000 0.000000 13.330000 
0.057031 10.000000 0.000000 13.330000 
0.057188 10.000000 0.000000 13.330000 
0.057344 10.000000 0.000000 13.330000 
0.057500 10.000000 0.000000 13.330000 
0.057656 10.000000 0.000000 13.330000 
0.057813 10.000000 0.000000 13.330000 
0.057969 10.000000 0.000000 13.330000 
0.058125 10.000000 0.000000 13.330000 
0.058281 10.000000 0.000000 13.330000 
0.058438 10.000000 0.000000 13.330000 
0.058594 10.000000 0.000000 13.330000 
0.058750 10.000000 0.000000 13.330000 
0.058906 10.000000 0.000000 13.330000 
0.059063 10.000000 0.000000 13.330000 
0.059219 10.000000 0.000000 13.330000 
0.059375 10.000000 0.000000 13.330000 
0.059531 10.000000 0.000000 13.330000 
0.059688 10.000000 0.000000 13.330000 
0.059844 10.000000 0.000000 13.330000 
0.060000 10.000000 0.000000 13.330000 
0.060156 10.000000 0.000000 13.330000 
0.060312 10.000000 0.000000 13.330000 
0.060469 10.000000 0.000000 13.330000 
0.060625 10.000000 0.000000 13.330000 
0.060781 10.000000 0.000000 13.330000 
0.060937 10.000000 0.000000 13.330000 
0.061094 10.000000 0.000000 13.330000 
0.061250 10.000000 0.000000 13.330000 
0.061406 10.000000 0.000000 13.330000 
0.061562 10.000000 0.000000 13.330000 
0.061719 10.000000 0.000000 13.330000 
0.061875 10.000000 0.000000 13.330000 
0.062031 10.000000 0.000000 13.330000 
0.062187 10.000000 0.000000 13.330000 
0.062344 10.000000 0.000000 13.330000 
0.062500 10.000000 0.000000 13.330000 
0.062656 10.000000 0.000000 13.330000 
0.062813 10.000000 0.000000 13.330000 
0.062969 10.000000 0.000000 13.330000 
0.063125 10.000000 0.000000 13.330000 
0.063281 10.000000 0.000000 13.330000 
0.063438 10.000000 0.000000 13.330000 
0.063594 10.000000 0.000000 13.330000 
0.063750 10.000000 0.000000 13.330000 
0.063906 10.000000 0.000000 13.330000 
0.064062 10.000000 0.000000 13.330000 
0.064219 10.000000 0.000000 13.330000 
0.064375 10.000000 0.000000 13.330000 
0.064531 10.000000 0.000000 13.330000 
0.064687 10.000000 0.000000 13.330000 
0.064844 10.000000 0.000000 13.330000 
0.065000 10.000000 0.000000 13.330000 
0.065156 10.000000 0.000000 13.330000 
0.065312 10.000000 0.000000 13.330000 
0.065469 10.000000 0.000000 13.330000 
0.065625 10.000000 0.000000 13.330000 
0.065781 10.000000 0.000000 13.330000 
0.065937 10.000000 0.000000 13.330000 
0.066094 10.000000 0.000000 13.330000 
0.066250 10.000000 0.000000 13.330000 
0.066406 10.000000 0.000000 13.330000 
0.066562 10.000000 0.000000 13.330000 
0.066719 10.000000 0.000000 13.330000 
0.066875 10.000000 0.000000 13.330000 
0.067031 10.000000 0.000000 13.330000 
0.067187 10.000000 0.000000 13.330000 
0.067344 10.000000 0.000000 13.330000 
0.067500 10.000000 0.000000 13.330000 
0.067656 10.000000 0.000000 13.330000 
0.067812 10.000000 0.000000 13.330000 
0.067969 10.000000 0.000000 13.330000 
0.068125 10.000000 0.000000 13.330000 
0.068281 10.000000 0.000000 13.330000 
0.068437 10.000000 0.000000 13.330000 
0.068594 10.000000 0.000000 13.330000 
0.068750 10.000000 0.000000 13.330000 
0.068906 10.000000 0.000000 13.330000 
0.069062 10.000000 0.000000 13.330000 
0.069219 10.000000 0.000000 13.330000 
0.069375 10.000000 0.000000 13.330000 
0.069531 10.000000 0.000000 13.330000 
0.069687 10.000000 0.000000 13.330000 
0.069844 10.000000 0.000000 13.330000 
0.070000 10.000000 0.000000 13.330000 
0.070156 10.000000 0.000000 13.330000 
0.070312 10.000000 0.000000 13.330000 
0.070469 10.000000 0.000000 13.330000 
0.070625 10.000000 0.000000 13.330000 
0.070781 10.000000 0.000000 13.330000 
0.070938 10.000000 0.000000 13.330000 
0.071094 10.000000 0.000000 13.330000 
0.071250 10.000000 0.000000 13.330000 
0.071406 10.000000 0.000000 13.330000 
0.071563 10.000000 0.000000 13.330000 
0.071719 10.000000 0.000000 13.330000 
0.071875 10.000000 0.000000 13.330000 
0.072031 10.000000 0.000000 13.330000 
0.072188 10.000000 0.000000 13.330000 
0.072344 10.000000 0.000000 13.330000 
0.072500 10.000000 0.000000 13.330000 
0.072656 10.000000 0.000000 13.330000 
0.072813 10.000000 0.000000 13.330000 
0.072969 10.000000 0.000000 13.330000 
0.073125 10.000000 0.000000 13.330000 
0.073281 10.000000 0.000000 13.330000 
0.073438 10.000000 0.000000 13.330000 
0.073594 10.000000 0.000000 13.330000 
0.073750 10.000000 0.000000 13.330000 
0.073906 10.000000 0.000000 13.330000 
0.074063 10.000000 0.000000 13.330000 
0.074219 10.000000 0.000000 13.330000 
0.074375 10.000000 0.000000 13.330000 
0.074531 10.000000 0.000000 13.330000 
0.074688 10.000000 0.000000 13.330000 
0.074844 10.000000 0.000000 13.330000 
0.075000 10.000000 0.000000 13.330000 
0.075156 10.000000 0.000000 13.330000 
0.075313 10.000000 0.000000 13.330000 
0.075469 10.000000 0.000000 13.330000 
0.075625 10.000000 0.000000 13.330000 
0.075781 10.000000 0.000000 13.330000 
0.075938 10.000000 0.000000 13.330000 
0.076094 10.000000 0.000000 13.330000 
0.076250 10.000000 0.000000 13.330000 
0.076406 10.000000 0.000000 13.330000 
0.076563 10.000000 0.000000 13.330000 
0.076719 10.000000 0.000000 13.330000 
0.076875 10.000000 0.000000 13.330000 
0.077031 10.000000 0.000000 13.330000 
0.077188 10.000000 0.000000 13.330000 
0.077344 10.000000 0.000000 13.330000 
0.077500 10.000000 0.000000 13.330000 
0.077656 10.000000 0.000000 13.330000 
0.077813 10.000000 0.000000 13.330000 
0.077969 10.000000 0.000000 13.330000 
0.078125 10.000000 0.000000 13.330000 
0.078281 10.000000 0.000000 13.330000 
0.078438 10.000000 0.000000 13.330000 
0.078594 10.000000 0.000000 13.330000 
0.078750 10.000000 0.000000 13.330000 
0.078906 10.000000 0.000000 13.330000 
0.079063 10.000000 0.000000 13.330000 
0.079219 10.000000 0.000000 13.330000 
0.079375 10.000000 0.000000 13.330000 
0.079531 10.000000 0.000000 13.330000 
0.079688 10.000000 0.000000 13.330000 
0.079844 10.000000 0.000000 13.330000 
0.080000 10.000000 0.000000 13.330000 
0.080156 10.000000 0.000000 13.330000 
0.080312 10.000000 0.000000 13.330000 
0.080469 10.000000 0.000000 13.330000 
0.080625 10.000000 0.000000 13.330000 
0.080781 10.000000 0.000000 13.330000 
0.080937 10.000000 0.000000 13.330000 
0.081094 10.000000 0.000000 13.330000 
0.081250 10.000000 0.000000 13.330000 
0.081406 10.000000 0.000000 13.330000 
0.081562 10.000000 0.000000 13.330000 
0.081719 10.000000 0.000000 13.330000 
0.081875 10.000000 0.000000 13.330000 
0.082031 10.000000 0.000000 13.330000 
0.082187 10.000000 0.000000 13.330000 
0.082344 10.000000 0.000000 13.330000 
0.082500 10.000000 0.000000 13.330000 
0.082656 10.000000 0.000000 13.330000 
0.082812 10.000000 0.000000 13.330000 
0.082969 10.000000 0.000000 13.330000 
0.083125 10.000000 0.000000 13.330000 
0.083281 10.000000 0.000000 13.330000 
0.083437 10.000000 0.000000 13.330000 
0.083594 10.000000 0.000000 13.330000 
0.083750 10.000000 0.000000 13.330000 
0.083906 10.000000 0.000000 13.330000 
0.084062 10.000000 0.000000 13.330000 
0.084219 10.000000 0.000000 13.330000 
0.084375 10.000000 0.000000 13.330000 
0.084531 10.000000 0.000000 13.330000 
0.084687 10.000000 0.000000 13.330000 
0.084844 10.000000 0.000000 13.330000 
0.085000 10.000000 0.000000 13.330000 
0.085156 10.000000 0.000000 13.330000 
0.085312 10.000000 0.000000 13.330000 
0.085469 10.000000 0.000000 13.330000 
0.085625 10.000000 0.000000 13.330000 
0.085781 10.000000 0.000000 13.330000 
0.085938 10.000000 0.000000 13.330000 
0.086094 10.000000 0.000000 13.330000 
0.086250 10.000000 0.000000 13.330000 
0.086406 10.000000 0.000000 13.330000 
0.086563 10.000000 0.000000 13.330000 
0.086719 10.000000 0.000000 13.330000 
0.086875 10.000000 0.000000 13.330000 
0.087031 10.000000 0.000000 13.330000 
0.087188 10.000000 0.000000 13.330000 
0.087344 10.000000 0.000000 13.330000 
0.087500 10.000000 0.000000 13.330000 
0.087656 10.000000 0.000000 13.330000 
0.087813 10.000000 0.000000 13.330000 
0.087969 10.000000 0.000000 13.330000 
0.088125 10.000000 0.000000 13.330000 
0.088281 10.000000 0.000000 13.330000 
0.088438 10.000000 0.000000 13.330000 
0.088594 10.000000 0.000000 13.330000 
0.088750 10.000000 0.000000 13.330000 
0.088906 10.000000 0.000000 13.330000 
0.089063 10.000000 0.000000 13.330000 
0.089219 10.000000 0.000000 13.330000 
0.089375 10.000000 0.000000 13.330000 
0.089531 10.000000 0.000000 13.330000 
0.089688 10.000000 0.000000 13.330000 
0.089844 10.000000 0.000000 13.330000 
0.090000 10.000000 0.000000 13.330000 
0.090156 10.000000 0.000000 13.330000 
0.090313 10.000000 0.000000 13.330000 
0.090469 10.000000 0.000000 13.330000 
0.090625 10.000000 0.000000 13.330000 
0.090781 10.000000 0.000000 13.330000 
0.090938 10.000000 0.000000 13.330000 
0.091094 10.000000 0.000000 13.330000 
0.091250 10.000000 0.000000 13.330000 
0.091406 10.000000 0.000000 13.330000 
0.091563 10.000000 0.000000 13.330000 
0.091719 10.000000 0.000000 13.330000 
0.091875 10.000000 0.000000 13.330000 
0.092031 10.000000 0.000000 13.330000 
0.092188 10.000000 0.000000 13.330000 
0.092344 10.000000 0.000000 13.330000 
0.092500 10.000000 0.000000 13.330000 
0.092656 10.000000 0.000000 13.330000 
0.092813 10.000000 0.000000 13.330000 
0.092969 10.000000 0.000000 13.330000 
0.093125 10.000000 0.000000 13.330000 
0.093281 10.000000 0.000000 13.330000 
0.093438 10.000000 0.000000 13.330000 
0.093594 10.000000 0.000000 13.330000 
0.093750 10.000000 0.000000 13.330000 
0.093906 10.000000 0.000000 13.330000 
0.094063 10.000000 0.000000 13.330000 
0.094219 10.000000 0.000000 13.330000 
0.094375 10.000000 0.000000 13.330000 
0.094531 10.000000 0.000000 13.330000 
0.094688 10.000000 0.000000 13.330000 
0.094844 10.000000 0.000000 13.330000 
0.095000 10.000000 0.000000 13.330000 
0.095156 10.000000 0.000000 13.330000 
0.095313 10.000000 0.000000 13.330000 
0.095469 10.000000 0.000000 13.330000 
0.095625 10.000000 0.000000 13.330000 
0.095781 10.000000 0.000000 13.330000 
0.095938 10.000000 0.000000 13.330000 
0.096094 10.000000 0.000000 13.330000 
0.096250 10.000000 0.000000 13.330000 
0.096406 10.000000 0.000000 13.330000 
0.096562 10.000000 0.000000 13.330000 
0.096719 10.000000 0.000000 13.330000 
0.096875 10.000000 0.000000 13.330000 
0.097031 10.000000 0.000000 13.330000 
0.097187 10.000000 0.000000 13.330000 
0.097344 10.000000 0.000000 13.330000 
0.097500 10.000000 0.000000 13.330000 
0.097656 10.000000 0.000000 13.330000 
0.097812 10.000000 0.000000 13.330000 
0.097969 10.000000 0.000000 13.330000 
0.098125 10.000000 0.000000 13.330000 
0.098281 10.000000 0.000000 13.330000 
0.098437 10.000000 0.000000 13.330000 
0.098594 10.000000 0.000000 13.330000 
0.098750 10.000000 0.000000 13.330000 
0.098906 10.000000 0.000000 13.330000 
0.099062 10.000000 0.000000 13.330000 
0.099219 10.000000 0.000000 13.330000 
0.099375 10.000000 0.000000 13.330000 
0.099531 10.000000 0.000000 13.330000 
0.099687 10.000000 0.000000 13.330000 
0.099844 10.000000 0.000000 13.330000 
0.100000 10.000000 0.000000 13.330000 
0.100156 10.000000 0.000000 13.330000 
0.100312 10.000000 0.000000 13.330000 
0.100469 10.000000 0.000000 13.330000 
0.100625 10.000000 0.000000 13.330000 
0.100781 10.000000 0.000000 13.330000 
0.100937 10.000000 0.000000 13.330000 
0.101094 10.000000 0.000000 13.330000 
0.101250 10.000000 0.000000 13.330000 
0.101406 10.000000 0.000000 13.330000 
0.101562 10.000000 0.000000 13.330000 
0.101719 10.000000 0.000000 13.330000 
0.101875 10.000000 0.000000 13.330000 
0.102031 10.000000 0.000000 13.330000 
0.102188 10.000000 0.000000 13.330000 
0.102344 10.000000 0.000000 13.330000 
0.102500 10.000000 0.000000 13.330000 
0.102656 10.000000 0.000000 13.330000 
0.102813 10.000000 0.000000 13.330000 
0.102969 10.000000 0.000000 13.330000 
0.103125 10.000000 0.000000 13.330000 
0.103281 10.000000 0.000000 13.330000 
0.103438 10.000000 0.000000 13.330000 
0.103594 10.000000 0.000000 13.330000 
0.103750 10.000000 0.000000 13.330000 
0.103906 10.000000 0.000000 13.330000 
0.104063 10.000000 0.000000 13.330000 
0.104219 10.000000 0.000000 13.330000 
0.104375 10.000000 0.000000 13.330000 
0.104531 10.000000 0.000000 13.330000 
0.104688 10.000000 0.000000 13.330000 
0.104844 10.000000 0.000000 13.330000 
0.105000 10.000000 0.000000 13.330000 
0.105156 10.000000 0.000000 13.330000 
0.105313 10.000000 0.000000 13.330000 
0.105469 10.000000 0.000000 13.330000 
0.105625 10.000000 0.000000 13.330000 
0.105781 10.000000 0.000000 13.330000 
0.105938 10.000000 0.000000 13.330000 
0.106094 10.000000 0.000000 13.330000 
0.106250 10.000000 0.000000 13.330000 
0.106406 10.000000 0.000000 13.330000 
0.106563 10.000000 0.000000 13.330000 
0.106719 10.000000 0.000000 13.330000 
0.106875 10.000000 0.000000 13.330000 
0.107031 10.000000 0.000000 13.330000 
0.107188 10.000000 0.000000 13.330000 
0.107344 10.000000 0.000000 13.330000 
0.107500 10.000000 0.000000 13.330000 
0.107656 10.000000 0.000000 13.330000 
0.107813 10.000000 0.000000 13.330000 
0.107969 10.000000 0.000000 13.330000 
0.108125 10.000000 0.000000 13.330000 
0.108281 10.000000 0.000000 13.330000 
0.108438 10.000000 0.000000 13.330000 
0.108594 10.000000 0.000000 13.330000 
0.108750 10.000000 0.000000 13.330000 
0.108906 10.000000 0.000000 13.330000 
0.109063 10.000000 0.000000 13.330000 
0.109219 10.000000 0.000000 13.330000 
0.109375 10.000000 0.000000 13.330000 
0.109531 10.000000 0.000000 13.330000 
0.109688 10.000000 0.000000 13.330000 
0.109844 10.000000 0.000000 13.330000 
0.110000 10.000000 0.000000 13.330000 
0.110156 10.000000 0.000000 13.330000 
0.110313 10.000000 0.000000 13.330000 
0.110469 10.000000 0.000000 13.330000 
0.110625 10.000000 0.000000 13.330000 
0.110781 10.000000 0.000000 13.330000 
0.110938 10.000000 0.000000 13.330000 
0.111094 10.000000 0.000000 13.330000 
0.111250 10.000000 0.000000 13.330000 
0.111406 10.000000 0.000000 13.330000 
0.111563 10.000000 0.000000 13.330000 
0.111719 10.000000 0.000000 13.330000 
0.111875 10.000000 0.000000 13.330000 
0.112031 10.000000 0.000000 13.330000 
0.112187 10.000000 0.000000 13.330000 
0.112344 10.000000 0.000000 13.330000 
0.112500 10.000000 0.000000 13.330000 
0.112656 10.000000 0.000000 13.330000 
0.112812 10.000000 0.000000 13.330000 
0.112969 10.000000 0.000000 13.330000 
0.113125 10.000000 0.000000 13.330000 
0.113281 10.000000 0.000000 13.330000 
0.113437 10.000000 0.000000 13.330000 
0.113594 10.000000 0.000000 13.330000 
0.113750 10.000000 0.000000 13.330000 
0.113906 10.000000 0.000000 13.330000 
0.114062 10.000000 0.000000 13.330000 
0.114219 10.000000 0.000000 13.330000 
0.114375 10.000000 0.000000 13.330000 
0.114531 10.000000 0.000000 13.330000 
0.114687 10.000000 0.000000 13.330000 
0.114844 10.000000 0.000000 13.330000 
0.115000 10.000000 0.000000 13.330000 
0.115156 10.000000 0.000000 13.330000 
0.115312 10.000000 0.000000 13.330000 
0.115469 10.000000 0.000000 13.330000 
0.115625 10.000000 0.000000 13.330000 
0.115781 10.000000 0.000000 13.330000 
0.115937 10.000000 0.000000 13.330000 
0.116094 10.000000 0.000000 13.330000 
0.116250 10.000000 0.000000 13.330000 
0.116406 10.000000 0.000000 13.330000 
0.116562 10.000000 0.000000 13.330000 
0.116719 10.000000 0.000000 13.330000 
0.116875 10.000000 0.000000 13.330000 
0.117031 10.000000 0.000000 13.330000 
0.117188 10.000000 0.000000 13.330000 
0.117344 10.000000 0.000000 13.330000 
0.117500 10.000000 0.000000 13.330000 
0.117656 10.000000 0.000000 13.330000 
0.117813 10.000000 0.000000 13.330000 
0.117969 10.000000 0.000000 13.330000 
0.118125 10.000000 0.000000 13.330000 
0.118281 10.000000 0.000000 13.330000 
0.118438 10.000000 0.000000 13.330000 
0.118594 10.000000 0.000000 13.330000 
0.118750 10.000000 0.000000 13.330000 
0.118906 10.000000 0.000000 13.330000 
0.119063 10.000000 0.000000 13.330000 
0.119219 10.000000 0.000000 13.330000 
0.119375 10.000000 0.000000 13.330000 
0.119531 10.000000 0.000000 13.330000 
0.119688 10.000000 0.000000 13.330000 
0.119844 10.000000 0.000000 13.330000 
0.120000 10.000000 0.000000 13.330000 
0.120156 10.000000 0.000000 13.330000 
0.120313 10.000000 0.000000 13.330000 
0.120469 10.000000 0.000000 13.330000 
0.120625 10.000000 0.000000 13.330000 
0.120781 10.000000 0.000000 13.330000 
0.120938 10.000000 0.000000 13.330000 
0.121094 10.000000 0.000000 13.330000 
0.121250 10.000000 0.000000 13.330000 
0.121406 10.000000 0.000000 13.330000 
0.121563 10.000000 0.000000 13.330000 
0.121719 10.000000 0.000000 13.330000 
0.121875 10.000000 0.000000 13.330000 
0.122031 10.000000 0.000000 13.330000 
0.122188 10.000000 0.000000 13.330000 
0.122344 10.000000 0.000000 13.330000 
0.122500 10.000000 0.000000 13.330000 
0.122656 10.000000 0.000000 13.330000 
0.122813 10.000000 0.000000 13.330000 
0.122969 10.000000 0.000000 13.330000 
0.123125 10.000000 0.000000 13.330000 
0.123281 10.000000 0.000000 13.330000 
0.123438 10.000000 0.000000 13.330000 
0.123594 10.000000 0.000000 13.330000 
0.123750 10.000000 0.000000 13.330000 
0.123906 10.000000 0.000000 13.330000 
0.124063 10.000000 0.000000 13.330000 
0.124219 10.000000 0.000000 13.330000 
0.124375 10.000000 0.000000 13.330000 
0.124531 10.000000 0.000000 13.330000 
0.124688 10.000000 0.000000 13.330000 
0.124844 10.000000 0.000000 13.330000 
0.125000 10.000000 0.000000 13.330000 
0.125156 10.000000 0.000000 13.330000 
0.125312 10.000000 0.000000 13.330000 
0.125469 10.000000 0.000000 13.330000 
0.125625 10.000000 0.000000 13.330000 
0.125781 10.000000 0.000000 13.330000 
0.125938 10.000000 0.000000 13.330000 
0.126094 10.000000 0.000000 13.330000 
0.126250 10.000000 0.000000 13.330000 
0.126406 10.000000 0.000000 13.330000 
0.126562 10.000000 0.000000 13.330000 
0.126719 10.000000 0.000000 13.330000 
0.126875 10.000000 0.000000 13.330000 
0.127031 10.000000 0.000000 13.330000 
0.127188 10.000000 0.000000 13.330000 
0.127344 10.000000 0.000000 13.330000 
0.127500 10.000000 0.000000 13.330000 
0.127656 10.000000 0.000000 13.330000 
0.127812 10.000000 0.000000 13.330000 
0.127969 10.000000 0.000000 13.330000 
0.128125 10.000000 0.000000 13.330000 
0.128281 10.000000 0.000000 13.330000 
0.128438 10.000000 0.000000 13.330000 
0.128594 10.000000 0.000000 13.330000 
0.128750 10.000000 0.000000 13.330000 
0.128906 10.000000 0.000000 13.330000 
0.129062 10.000000 0.000000 13.330000 
0.129219 10.000000 0.000000 13.330000 
0.129375 10.000000 0.000000 13.330000 
0.129531 10.000000 0.000000 13.330000 
0.129688 10.000000 0.000000 13.330000 
0.129844 10.000000 0.000000 13.330000 
0.130000 10.000000 0.000000 13.330000 
0.130156 10.000000 0.000000 13.330000 
0.130312 10.000000 0.000000 13.330000 
0.130469 10.000000 0.000000 13.330000 
0.130625 10.000000 0.000000 13.330000 
0.130781 10.000000 0.000000 13.330000 
0.130938 10.000000 0.000000 13.330000 
0.131094 10.000000 0.000000 13.330000 
0.131250 10.000000 0.000000 13.330000 
0.131406 10.000000 0.000000 13.330000 
0.131562 10.000000 0.000000 13.330000 
0.131719 10.000000 0.000000 13.330000 
0.131875 10.000000 0.000000 13.330000 
0.132031 10.000000 0.000000 13.330000 
0.132188 10.000000 0.000000 13.330000 
0.132344 10.000000 0.000000 13.330000 
0.132500 10.000000 0.000000 13.330000 
0.132656 10.000000 0.000000 13.330000 
0.132812 10.000000 0.000000 13.330000 
0.132969 10.000000 0.000000 13.330000 
0.133125 10.000000 0.000000 13.330000 
0.133281 10.000000 0.000000 13.330000 
0.133438 10.000000 0.000000 13.330000 
0.133594 10.000000 0.000000 13.330000 
0.133750 10.000000 0.000000 13.330000 
0.133906 10.000000 0.000000 13.330000 
0.134063 10.000000 0.000000 13.330000 
0.134219 10.000000 0.000000 13.330000 
0.134375 10.000000 0.000000 13.330000 
0.134531 10.000000 0.000000 13.330000 
0.134688 10.000000 0.000000 13.330000 
0.134844 10.000000 0.000000 13.330000 
0.135000 10.000000 0.000000 13.330000 
0.135156 10.000000 0.000000 13.330000 
0.135313 10.000000 0.000000 13.330000 
0.135469 10.000000 0.000000 13.330000 
0.135625 10.000000 0.000000 13.330000 
0.135781 10.000000 0.000000 13.330000 
0.135938 10.000000 0.000000 13.330000 
0.136094 10.000000 0.000000 13.330000 
0.136250 10.000000 0.000000 13.330000 
0.136406 10.000000 0.000000 13.330000 
0.136563 10.000000 0.000000 13.330000 
0.136719 10.000000 0.000000 13.330000 
0.136875 10.000000 0.000000 13.330000 
0.137031 10.000000 0.000000 13.330000 
0.137187 10.000000 0.000000 13.330000 
0.137344 10.000000 0.000000 13.330000 
0.137500 10.000000 0.000000 13.330000 
0.137656 10.000000 0.000000 13.330000 
0.137813 10.000000 0.000000 13.330000 
0.137969 10.000000 0.000000 13.330000 
0.138125 10.000000 0.000000 13.330000 
0.138281 10.000000 0.000000 13.330000 
0.138437 10.000000 0.000000 13.330000 
0.138594 10.000000 0.000000 13.330000 
0.138750 10.000000 0.000000 13.330000 
0.138906 10.000000 0.000000 13.330000 
0.139063 10.000000 0.000000 13.330000 
0.139219 10.000000 0.000000 13.330000 
0.139375 10.000000 0.000000 13.330000 
0.139531 10.000000 0.000000 13.330000 
0.139687 10.000000 0.000000 13.330000 
0.139844 10.000000 0.000000 13.330000 
0.140000 10.000000 0.000000 13.330000 
0.140156 10.000000 0.000000 13.330000 
0.140313 10.000000 0.000000 13.330000 
0.140469 10.000000 0.000000 13.330000 
0.140625 10.000000 0.000000 13.330000 
0.140781 10.000000 0.000000 13.330000 
0.140937 10.000000 0.000000 13.330000 
0.141094 10.000000 0.000000 13.330000 
0.141250 10.000000 0.000000 13.330000 
0.141406 10.000000 0.000000 13.330000 
0.141563 10.000000 0.000000 13.330000 
0.141719 10.000000 0.000000 13.330000 
0.141875 10.000000 0.000000 13.330000 
0.142031 10.000000 0.000000 13.330000 
0.142187 10.000000 0.000000 13.330000 
0.142344 10.000000 0.000000 13.330000 
0.142500 10.000000 0.000000 13.330000 
0.142656 10.000000 0.000000 13.330000 
0.142813 10.000000 0.000000 13.330000 
0.142969 10.000000 0.000000 13.330000 
0.143125 10.000000 0.000000 13.330000 
0.143281 10.000000 0.000000 13.330000 
0.143437 10.000000 0.000000 13.330000 
0.143594 10.000000 0.000000 13.330000 
0.143750 10.000000 0.000000 13.330000 
0.143906 10.000000 0.000000 13.330000 
0.144063 10.000000 0.000000 13.330000 
0.144219 10.000000 0.000000 13.330000 
0.144375 10.000000 0.000000 13.330000 
0.144531 10.000000 0.000000 13.330000 
0.144687 10.000000 0.000000 13.330000 
0.144844 10.000000 0.000000 13.330000 
0.145000 10.000000 0.000000 13.330000 
0.145156 10.000000 0.000000 13.330000 
0.145313 10.000000 0.000000 13.330000 
0.145469 10.000000 0.000000 13.330000 
0.145625 10.000000 0.000000 13.330000 
0.145781 10.000000 0.000000 13.330000 
0.145937 10.000000 0.000000 13.330000 
0.146094 10.000000 0.000000 13.330000 
0.146250 10.000000 0.000000 13.330000 
0.146406 10.000000 0.000000 13.330000 
0.146563 10.000000 0.000000 13.330000 
0.146719 10.000000 0.000000 13.330000 
0.146875 10.000000 0.000000 13.330000 
0.147031 10.000000 0.000000 13.330000 
0.147187 10.000000 0.000000 13.330000 
0.147344 10.000000 0.000000 13.330000 
0.147500 10.000000 0.000000 13.330000 
0.147656 10.000000 0.000000 13.330000 
0.147813 10.000000 0.000000 13.330000 
0.147969 10.000000 0.000000 13.330000 
0.148125 10.000000 0.000000 13.330000 
0.148281 10.000000 0.000000 13.330000 
0.148438 10.000000 0.000000 13.330000 
0.148594 10.000000 0.000000 13.330000 
0.148750 10.000000 0.000000 13.330000 
0.148906 10.000000 0.000000 13.330000 
0.149063 10.000000 0.000000 13.330000 
0.149219 10.000000 0.000000 13.330000 
0.149375 10.000000 0.000000 13.330000 
0.149531 10.000000 0.000000 13.330000 
0.149688 10.000000 0.000000 13.330000 
0.149844 10.000000 0.000000 13.330000 
0.150000 10.000000 0.000000 13.330000 
0.150156 10.000000 0.000000 13.330000 
0.150313 10.000000 0.000000 13.330000 
0.150469 10.000000 0.000000 13.330000 
0.150625 10.000000 0.000000 13.330000 
0.150781 10.000000 0.000000 13.330000 
0.150938 10.000000 0.000000 13.330000 
0.151094 10.000000 0.000000 13.330000 
0.151250 10.000000 0.000000 13.330000 
0.151406 10.000000 0.000000 13.330000 
0.151563 10.000000 0.000000 13.330000 
0.151719 10.000000 0.000000 13.330000 
0.151875 10.000000 0.000000 13.330000 
0.152031 10.000000 0.000000 13.330000 
0.152188 10.000000 0.000000 13.330000 
0.152344 10.000000 0.000000 13.330000 
0.152500 10.000000 0.000000 13.330000 
0.152656 10.000000 0.000000 13.330000 
0.152812 10.000000 0.000000 13.330000 
0.152969 10.000000 0.000000 13.330000 
0.153125 10.000000 0.000000 13.330000 
0.153281 10.000000 0.000000 13.330000 
0.153438 10.000000 0.000000 13.330000 
0.153594 10.000000 0.000000 13.330000 
0.153750 10.000000 0.000000 13.330000 
0.153906 10.000000 0.000000 13.330000 
0.154062 10.000000 0.000000 13.330000 
0.154219 10.000000 0.000000 13.330000 
0.154375 10.000000 0.000000 13.330000 
0.154531 10.000000 0.000000 13.330000 
0.154688 10.000000 0.000000 13.330000 
0.154844 10.000000 0.000000 13.330000 
0.155000 10.000000 0.000000 13.330000 
0.155156 10.000000 0.000000 13.330000 
0.155312 10.000000 0.000000 13.330000 
0.155469 10.000000 0.000000 13.330000 
0.155625 10.000000 0.000000 13.330000 
0.155781 10.000000 0.000000 13.330000 
0.155938 10.000000 0.000000 13.330000 
0.156094 10.000000 0.000000 13.330000 
0.156250 10.000000 0.000000 13.330000 
0.156406 10.000000 0.000000 13.330000 
0.156562 10.000000 0.000000 13.330000 
0.156719 10.000000 0.000000 13.330000 
0.156875 10.000000 0.000000 13.330000 
0.157031 10.000000 0.000000 13.330000 
0.157188 10.000000 0.000000 13.330000 
0.157344 10.000000 0.000000 13.330000 
0.157500 10.000000 0.000000 13.330000 
0.157656 10.000000 0.000000 13.330000 
0.157812 10.000000 0.000000 13.330000 
0.157969 10.000000 0.000000 13.330000 
0.158125 10.000000 0.000000 13.330000 
0.158281 10.000000 0.000000 13.330000 
0.158438 10.000000 0.000000 13.330000 
0.158594 10.000000 0.000000 13.330000 
0.158750 10.000000 0.000000 13.330000 
0.158906 10.000000 0.000000 13.330000 
0.159062 10.000000 0.000000 13.330000 
0.159219 10.000000 0.000000 13.330000 
0.159375 10.000000 0.000000 13.330000 
0.159531 10.000000 0.000000 13.330000 
0.159688 10.000000 0.000000 13.330000 
0.159844 10.000000 0.000000 13.330000 
0.160000 10.000000 0.000000 13.330000 
0.160156 10.000000 0.000000 13.330000 
0.160312 10.000000 0.000000 13.330000 
0.160469 10.000000 0.000000 13.330000 
0.160625 10.000000 0.000000 13.330000 
0.160781 10.000000 0.000000 13.330000 
0.160938 10.000000 0.000000 13.330000 
0.161094 10.000000 0.000000 13.330000 
0.161250 10.000000 0.000000 13.330000 
0.161406 10.000000 0.000000 13.330000 
0.161562 10.000000 0.000000 13.330000 
0.161719 10.000000 0.000000 13.330000 
0.161875 10.000000 0.000000 13.330000 
0.162031 10.000000 0.000000 13.330000 
0.162188 10.000000 0.000000 13.330000 
0.162344 10.000000 0.000000 13.330000 
0.162500 10.000000 0.000000 13.330000 
0.162656 10.000000 0.000000 13.330000 
0.162812 10.000000 0.000000 13.330000 
0.162969 10.000000 0.000000 13.330000 
0.163125 10.000000 0.000000 13.330000 
0.163281 10.000000 0.000000 13.330000 
0.163438 10.000000 0.000000 13.330000 
0.163594 10.000000 0.000000 13.330000 
0.163750 10.000000 0.000000 13.330000 
0.163906 10.000000 0.000000 13.330000 
0.164062 10.000000 0.000000 13.330000 
0.164219 10.000000 0.000000 13.330000 
0.164375 10.000000 0.000000 13.330000 
0.164531 10.000000 0.000000 13.330000 
0.164688 10.000000 0.000000 13.330000 
0.164844 10.000000 0.000000 13.330000 
0.165000 10.000000 0.000000 13.330000 
0.165156 10.000000 0.000000 13.330000 
0.165313 10.000000 0.000000 13.330000 
0.165469 10.000000 0.000000 13.330000 
0.165625 10.000000 0.000000 13.330000 
0.165781 10.000000 0.000000 13.330000 
0.165938 10.000000 0.000000 13.330000 
0.166094 10.000000 0.000000 13.330000 
0.166250 10.000000 0.000000 13.330000 
0.166406 10.000000 0.000000 13.330000 
0.166563 10.000000 0.000000 13.330000 
0.166719 10.000000 0.000000 13.330000 
0.166875 10.000000 0.000000 13.330000 
0.167031 10.000000 0.000000 13.330000 
0.167188 10.000000 0.000000 13.330000 
0.167344 10.000000 0.000000 13.330000 
0.167500 10.000000 0.000000 13.330000 
0.167656 10.000000 0.000000 13.330000 
0.167813 10.000000 0.000000 13.330000 
0.167969 10.000000 0.000000 13.330000 
0.168125 10.000000 0.000000 13.330000 
0.168281 10.000000 0.000000 13.330000 
0.168437 10.000000 0.000000 13.330000 
0.168594 10.000000 0.000000 13.330000 
0.168750 10.000000 0.000000 13.330000 
0.168906 10.000000 0.000000 13.330000 
0.169063 10.000000 0.000000 13.330000 
0.169219 10.000000 0.000000 13.330000 
0.169375 10.000000 0.000000 13.330000 
0.169531 10.000000 0.000000 13.330000 
0.169687 10.000000 0.000000 13.330000 
0.169844 10.000000 0.000000 13.330000 
0.170000 10.000000 0.000000 13.330000 
0.170156 10.000000 0.000000 13.330000 
0.170313 10.000000 0.000000 13.330000 
0.170469 10.000000 0.000000 13.330000 
0.170625 10.000000 0.000000 13.330000 
0.170781 10.000000 0.000000 13.330000 
0.170937 10.000000 0.000000 13.330000 
0.171094 10.000000 0.000000 13.330000 
0.171250 10.000000 0.000000 13.330000 
0.171406 10.000000 0.000000 13.330000 
0.171563 10.000000 0.000000 13.330000 
0.171719 10.000000 0.000000 13.330000 
0.171875 10.000000 0.000000 13.330000 
0.172031 10.000000 0.000000 13.330000 
0.172187 10.000000 0.000000 13.330000 
0.172344 10.000000 0.000000 13.330000 
0.172500 10.000000 0.000000 13.330000 
0.172656 10.000000 0.000000 13.330000 
0.172813 10.000000 0.000000 13.330000 
0.172969 10.000000 0.000000 13.330000 
0.173125 10.000000 0.000000 13.330000 
0.173281 10.000000 0.000000 13.330000 
0.173437 10.000000 0.000000 13.330000 
0.173594 10.000000 0.000000 13.330000 
0.173750 10.000000 0.000000 13.330000 
0.173906 10.000000 0.000000 13.330000 
0.174063 10.000000 0.000000 13.330000 
0.174219 10.000000 0.000000 13.330000 
0.174375 10.000000 0.000000 13.330000 
0.174531 10.000000 0.000000 13.330000 
0.174687 10.000000 0.000000 13.330000 
0.174844 10.000000 0.000000 13.330000 
0.175000 10.000000 0.000000 13.330000 
0.175156 10.000000 0.000000 13.330000 
0.175313 10.000000 0.000000 13.330000 
0.175469 10.000000 0.000000 13.330000 
0.175625 10.000000 0.000000 13.330000 
0.175781 10.000000 0.000000 13.330000 
0.175937 10.000000 0.000000 13.330000 
0.176094 10.000000 0.000000 13.330000 
0.176250 10.000000 0.000000 13.330000 
0.176406 10.000000 0.000000 13.330000 
0.176563 10.000000 0.000000 13.330000 
0.176719 10.000000 0.000000 13.330000 
0.176875 10.000000 0.000000 13.330000 
0.177031 10.000000 0.000000 13.330000 
0.177187 10.000000 0.000000 13.330000 
0.177344 10.000000 0.000000 13.330000 
0.177500 10.000000 0.000000 13.330000 
0.177656 10.000000 0.000000 13.330000 
0.177813 10.000000 0.000000 13.330000 
0.177969 10.000000 0.000000 13.330000 
0.178125 10.000000 0.000000 13.330000 
0.178281 10.000000 0.000000 13.330000 
0.178437 10.000000 0.000000 13.330000 
0.178594 10.000000 0.000000 13.330000 
0.178750 10.000000 0.000000 13.330000 
0.178906 10.000000 0.000000 13.330000 
0.179063 10.000000 0.000000 13.330000 
0.179219 10.000000 0.000000 13.330000 
0.179375 10.000000 0.000000 13.330000 
0.179531 10.000000 0.000000 13.330000 
0.179688 10.000000 0.000000 13.330000 
0.179844 10.000000 0.000000 13.330000 
0.180000 10.000000 0.000000 13.330000 
0.180156 10.000000 0.000000 13.330000 
0.180313 10.000000 0.000000 13.330000 
0.180469 10.000000 0.000000 13.330000 
0.180625 10.000000 0.000000 13.330000 
0.180781 10.000000 0.000000 13.330000 
0.180938 10.000000 0.000000 13.330000 
0.181094 10.000000 0.000000 13.330000 
0.181250 10.000000 0.000000 13.330000 
0.181406 10.000000 0.000000 13.330000 
0.181563 10.000000 0.000000 13.330000 
0.181719 10.000000 0.000000 13.330000 
0.181875 10.000000 0.000000 13.330000 
0.182031 10.000000 0.000000 13.330000 
0.182188 10.000000 0.000000 13.330000 
0.182344 10.000000 0.000000 13.330000 
0.182500 10.000000 0.000000 13.330000 
0.182656 10.000000 0.000000 13.330000 
0.182813 10.000000 0.000000 13.330000 
0.182969 10.000000 0.000000 13.330000 
0.183125 10.000000 0.000000 13.330000 
0.183281 10.000000 0.000000 13.330000 
0.183438 10.000000 0.000000 13.330000 
0.183594 10.000000 0.000000 13.330000 
0.183750 10.000000 0.000000 13.330000 
0.183906 10.000000 0.000000 13.330000 
0.184062 10.000000 0.000000 13.330000 
0.184219 10.000000 0.000000 13.330000 
0.184375 10.000000 0.000000 13.330000 
0.184531 10.000000 0.000000 13.330000 
0.184688 10.000000 0.000000 13.330000 
0.184844 10.000000 0.000000 13.330000 
0.185000 10.000000 0.000000 13.330000 
0.185156 10.000000 0.000000 13.330000 
0.185312 10.000000 0.000000 13.330000 
0.185469 10.000000 0.000000 13.330000 
0.185625 10.000000 0.000000 13.330000 
0.185781 10.000000 0.000000 13.330000 
0.185938 10.000000 0.000000 13.330000 
0.186094 10.000000 0.000000 13.330000 
0.186250 10.000000 0.000000 13.330000 
0.186406 10.000000 0.000000 13.330000 
0.186562 10.000000 0.000000 13.330000 
0.186719 10.000000 0.000000 13.330000 
0.186875 10.000000 0.000000 13.330000 
0.187031 10.000000 0.000000 13.330000 
0.187188 10.000000 0.000000 13.330000 
0.187344 10.000000 0.000000 13.330000 
0.187500 10.000000 0.000000 13.330000 
0.187656 10.000000 0.000000 13.330000 
0.187812 10.000000 0.000000 13.330000 
0.187969 10.000000 0.000000 13.330000 
0.188125 10.000000 0.000000 13.330000 
0.188281 10.000000 0.000000 13.330000 
0.188438 10.000000 0.000000 13.330000 
0.188594 10.000000 0.000000 13.330000 
0.188750 10.000000 0.000000 13.330000 
0.188906 10.000000 0.000000 13.330000 
0.189062 10.000000 0.000000 13.330000 
0.189219 10.000000 0.000000 13.330000 
0.189375 10.000000 0.000000 13.330000 
0.189531 10.000000 0.000000 13.330000 
0.189688 10.000000 0.000000 13.330000 
0.189844 10.000000 0.000000 13.330000 
0.190000 10.000000 0.000000 13.330000 
0.190156 10.000000 0.000000 13.330000 
0.190312 10.000000 0.000000 13.330000 
0.190469 10.000000 0.000000 13.330000 
0.190625 10.000000 0.000000 13.330000 
0.190781 10.000000 0.000000 13.330000 
0.190938 10.000000 0.000000 13.330000 
0.191094 10.000000 0.000000 13.330000 
0.191250 10.000000 0.000000 13.330000 
0.191406 10.000000 0.000000 13.330000 
0.191562 10.000000 0.000000 13.330000 
0.191719 10.000000 0.000000 13.330000 
0.191875 10.000000 0.000000 13.330000 
0.192031 10.000000 0.000000 13.330000 
0.192188 10.000000 0.000000 13.330000 
0.192344 10.000000 0.000000 13.330000 
0.192500 10.000000 0.000000 13.330000 
0.192656 10.000000 0.000000 13.330000 
0.192812 10.000000 0.000000 13.330000 
0.192969 10.000000 0.000000 13.330000 
0.193125 10.000000 0.000000 13.330000 
0.193281 10.000000 0.000000 13.330000 
0.193438 10.000000 0.000000 13.330000 
0.193594 10.000000 0.000000 13.330000 
0.193750 10.000000 0.000000 13.330000 
0.193906 10.000000 0.000000 13.330000 
0.194062 10.000000 0.000000 13.330000 
0.194219 10.000000 0.000000 13.330000 
0.194375 10.000000 0.000000 13.330000 
0.194531 10.000000 0.000000 13.330000 
0.194688 10.000000 0.000000 13.330000 
0.194844 10.000000 0.000000 13.330000 
0.195000 10.000000 0.000000 13.330000 
0.195156 10.000000 0.000000 13.330000 
0.195312 10.000000 0.000000 13.330000 
0.195469 10.000000 0.000000 13.330000 
0.195625 10.000000 0.000000 13.330000 
0.195781 10.000000 0.000000 13.330000 
0.195938 10.000000 0.000000 13.330000 
0.196094 10.000000 0.000000 13.330000 
0.196250 10.000000 0.000000 13.330000 
0.196406 10.000000 0.000000 13.330000 
0.196563 10.000000 0.000000 13.330000 
0.196719 10.000000 0.000000 13.330000 
0.196875 10.000000 0.000000 13.330000 
0.197031 10.000000 0.000000 13.330000 
0.197188 10.000000 0.000000 13.330000 
0.197344 10.000000 0.000000 13.330000 
0.197500 10.000000 0.000000 13.330000 
0.197656 10.000000 0.000000 13.330000 
0.197813 10.000000 0.000000 13.330000 
0.197969 10.000000 0.000000 13.330000 
0.198125 10.000000 0.000000 13.330000 
0.198281 10.000000 0.000000 13.330000 
0.198438 10.000000 0.000000 13.330000 
0.198594 10.000000 0.000000 13.330000 
0.198750 10.000000 0.000000 13.330000 
0.198906 10.000000 0.000000 13.330000 
0.199063 10.000000 0.000000 13.330000 
0.199219 10.000000 0.000000 13.330000 
0.199375 10.000000 0.000000 13.330000 
0.199531 10.000000 0.000000 13.330000 
0.199688 10.000000 0.000000 13.330000 
0.199844 10.000000 0.000000 13.330000 
0.200000 10.000000 0.000000 13.330000 
0.200156 10.000000 0.000000 13.330000 
0.200313 10.000000 0.000000 13.330000 
0.200469 10.000000 0.000000 13.330000 
0.200625 10.000000 0.000000 13.330000 
0.200781 10.000000 0.000000 13.330000 
0.200937 10.000000 0.000000 13.330000 
0.201094 10.000000 0.000000 13.330000 
0.201250 10.000000 0.000000 13.330000 
0.201406 10.000000 0.000000 13.330000 
0.201563 10.000000 0.000000 13.330000 
0.201719 10.000000 0.000000 13.330000 
0.201875 10.000000 0.000000 13.330000 
0.202031 10.000000 0.000000 13.330000 
0.202187 10.000000 0.000000 13.330000 
0.202344 10.000000 0.000000 13.330000 
0.202500 10.000000 0.000000 13.330000 
0.202656 10.000000 0.000000 13.330000 
0.202813 10.000000 0.000000 13.330000 
0.202969 10.000000 0.000000 13.330000 
0.203125 10.000000 0.000000 13.330000 
0.203281 10.000000 0.000000 13.330000 
0.203437 10.000000 0.000000 13.330000 
0.203594 10.000000 0.000000 13.330000 
0.203750 10.000000 0.000000 13.330000 
0.203906 10.000000 0.000000 13.330000 
0.204063 10.000000 0.000000 13.330000 
0.204219 10.000000 0.000000 13.330000 
0.204375 10.000000 0.000000 13.330000 
0.204531 10.000000 0.000000 13.330000 
0.204687 10.000000 0.000000 13.330000 
0.204844 10.000000 0.000000 13.330000 
0.205000 10.000000 0.000000 13.330000 
0.205156 10.000000 0.000000 13.330000 
0.205313 10.000000 0.000000 13.330000 
0.205469 10.000000 0.000000 13.330000 
0.205625 10.000000 0.000000 13.330000 
0.205781 10.000000 0.000000 13.330000 
0.205937 10.000000 0.000000 13.330000 
0.206094 10.000000 0.000000 13.330000 
0.206250 10.000000 0.000000 13.330000 
0.206406 10.000000 0.000000 13.330000 
0.206563 10.000000 0.000000 13.330000 
0.206719 10.000000 0.000000 13.330000 
0.206875 10.000000 0.000000 13.330000 
0.207031 10.000000 0.000000 13.330000 
0.207187 10.000000 0.000000 13.330000 
0.207344 10.000000 0.000000 13.330000 
0.207500 10.000000 0.000000 13.330000 
0.207656 10.000000 0.000000 13.330000 
0.207813 10.000000 0.000000 13.330000 
0.207969 10.000000 0.000000 13.330000 
0.208125 10.000000 0.000000 13.330000 
0.208281 10.000000 0.000000 13.330000 
0.208437 10.000000 0.000000 13.330000 
0.208594 10.000000 0.000000 13.330000 
0.208750 10.000000 0.000000 13.330000 
0.208906 10.000000 0.000000 13.330000 
0.209063 10.000000 0.000000 13.330000 
0.209219 10.000000 0.000000 13.330000 
0.209375 10.000000 0.000000 13.330000 
0.209531 10.000000 0.000000 13.330000 
0.209687 10.000000 0.000000 13.330000 
0.209844 10.000000 0.000000 13.330000 
0.210000 10.000000 0.000000 13.330000 
0.210156 10.000000 0.000000 13.330000 
0.210313 10.000000 0.000000 13.330000 
0.210469 10.000000 0.000000 13.330000 
0.210625 10.000000 0.000000 13.330000 
0.210781 10.000000 0.000000 13.330000 
0.210938 10.000000 0.000000 13.330000 
0.211094 10.000000 0.000000 13.330000 
0.211250 10.000000 0.000000 13.330000 
0.211406 10.000000 0.000000 13.330000 
0.211563 10.000000 0.000000 13.330000 
0.211719 10.000000 0.000000 13.330000 
0.211875 10.000000 0.000000 13.330000 
0.212031 10.000000 0.000000 13.330000 
0.212188 10.000000 0.000000 13.330000 
0.212344 10.000000 0.000000 13.330000 
0.212500 10.000000 0.000000 13.330000 
0.212656 10.000000 0.000000 13.330000 
0.212813 10.000000 0.000000 13.330000 
0.212969 10.000000 0.000000 13.330000 
0.213125 10.000000 0.000000 13.330000 
0.213281 10.000000 0.000000 13.330000 
0.213438 10.000000 0.000000 13.330000 
0.213594 10.000000 0.000000 13.330000 
0.213750 10.000000 0.000000 13.330000 
0.213906 10.000000 0.000000 13.330000 
0.214063 10.000000 0.000000 13.330000 
0.214219 10.000000 0.000000 13.330000 
0.214375 10.000000 0.000000 13.330000 
0.214531 10.000000 0.000000 13.330000 
0.214688 10.000000 0.000000 13.330000 
0.214844 10.000000 0.000000 13.330000 
0.215000 10.000000 0.000000 13.330000 
0.215156 10.000000 0.000000 13.330000 
0.215313 10.000000 0.000000 13.330000 
0.215469 10.000000 0.000000 13.330000 
0.215625 10.000000 0.000000 13.330000 
0.215781 10.000000 0.000000 13.330000 
0.215938 10.000000 0.000000 13.330000 
0.216094 10.000000 0.000000 13.330000 
0.216250 10.000000 0.000000 13.330000 
0.216406 10.000000 0.000000 13.330000 
0.216562 10.000000 0.000000 13.330000 
0.216719 10.000000 0.000000 13.330000 
0.216875 10.000000 0.000000 13.330000 
0.217031 10.000000 0.000000 13.330000 
0.217188 10.000000 0.000000 13.330000 
0.217344 10.000000 0.000000 13.330000 
0.217500 10.000000 0.000000 13.330000 
0.217656 10.000000 0.000000 13.330000 
0.217812 10.000000 0.000000 13.330000 
0.217969 10.000000 0.000000 13.330000 
0.218125 10.000000 0.000000 13.330000 
0.218281 10.000000 0.000000 13.330000 
0.218438 10.000000 0.000000 13.330000 
0.218594 10.000000 0.000000 13.330000 
0.218750 10.000000 0.000000 13.330000 
0.218906 10.000000 0.000000 13.330000 
0.219062 10.000000 0.000000 13.330000 
0.219219 10.000000 0.000000 13.330000 
0.219375 10.000000 0.000000 13.330000 
0.219531 10.000000 0.000000 13.330000 
0.219688 10.000000 0.000000 13.330000 
0.219844 10.000000 0.000000 13.330000 
0.220000 10.000000 0.000000 13.330000 
0.220156 10.000000 0.000000 13.330000 
0.220312 10.000000 0.000000 13.330000 
0.220469 10.000000 0.000000 13.330000 
0.220625 10.000000 0.000000 13.330000 
0.220781 10.000000 0.000000 13.330000 
0.220938 10.000000 0.000000 13.330000 
0.221094 10.000000 0.000000 13.330000 
0.221250 10.000000 0.000000 13.330000 
0.221406 10.000000 0.000000 13.330000 
0.221562 10.000000 0.000000 13.330000 
0.221719 10.000000 0.000000 13.330000 
0.221875 10.000000 0.000000 13.330000 
0.222031 10.000000 0.000000 13.330000 
0.222188 10.000000 0.000000 13.330000 
0.222344 10.000000 0.000000 13.330000 
0.222500 10.000000 0.000000 13.330000 
0.222656 10.000000 0.000000 13.330000 
0.222812 10.000000 0.000000 13.330000 
0.222969 10.000000 0.000000 13.330000 
0.223125 10.000000 0.000000 13.330000 
0.223281 10.000000 0.000000 13.330000 
0.223438 10.000000 0.000000 13.330000 
0.223594 10.000000 0.000000 13.330000 
0.223750 10.000000 0.000000 13.330000 
0.223906 10.000000 0.000000 13.330000 
0.224062 10.000000 0.000000 13.330000 
0.224219 10.000000 0.000000 13.330000 
0.224375 10.000000 0.000000 13.330000 
0.224531 10.000000 0.000000 13.330000 
0.224688 10.000000 0.000000 13.330000 
0.224844 10.000000 0.000000 13.330000 
0.225000 10.000000 0.000000 13.330000 
0.225156 10.000000 0.000000 13.330000 
0.225312 10.000000 0.000000 13.330000 
0.225469 10.000000 0.000000 13.330000 
0.225625 10.000000 0.000000 13.330000 
0.225781 10.000000 0.000000 13.330000 
0.225938 10.000000 0.000000 13.330000 
0.226094 10.000000 0.000000 13.330000 
0.226250 10.000000 0.000000 13.330000 
0.226406 10.000000 0.000000 13.330000 
0.226562 10.000000 0.000000 13.330000 
0.226719 10.000000 0.000000 13.330000 
0.226875 10.000000 0.000000 13.330000 
0.227031 10.000000 0.000000 13.330000 
0.227188 10.000000 0.000000 13.330000 
0.227344 10.000000 0.000000 13.330000 
0.227500 10.000000 0.000000 13.330000 
0.227656 10.000000 0.000000 13.330000 
0.227813 10.000000 0.000000 13.330000 
0.227969 10.000000 0.000000 13.330000 
0.228125 10.000000 0.000000 13.330000 
0.228281 10.000000 0.000000 13.330000 
0.228438 10.000000 0.000000 13.330000 
0.228594 10.000000 0.000000 13.330000 
0.228750 10.000000 0.000000 13.330000 
0.228906 10.000000 0.000000 13.330000 
0.229063 10.000000 0.000000 13.330000 
0.229219 10.000000 0.000000 13.330000 
0.229375 10.000000 0.000000 13.330000 
0.229531 10.000000 0.000000 13.330000 
0.229688 10.000000 0.000000 13.330000 
0.229844 10.000000 0.000000 13.330000 
0.230000 10.000000 0.000000 13.330000 
0.230156 10.000000 0.000000 13.330000 
0.230313 10.000000 0.000000 13.330000 
0.230469 10.000000 0.000000 13.330000 
0.230625 10.000000 0.000000 13.330000 
0.230781 10.000000 0.000000 13.330000 
0.230938 10.000000 0.000000 13.330000 
0.231094 10.000000 0.000000 13.330000 
0.231250 10.000000 0.000000 13.330000 
0.231406 10.000000 0.000000 13.330000 
0.231563 10.000000 0.000000 13.330000 
0.231719 10.000000 0.000000 13.330000 
0.231875 10.000000 0.000000 13.330000 
0.232031 10.000000 0.000000 13.330000 
0.232187 10.000000 0.000000 13.330000 
0.232344 10.000000 0.000000 13.330000 
0.232500 10.000000 0.000000 13.330000 
0.232656 10.000000 0.000000 13.330000 
0.232813 10.000000 0.000000 13.330000 
0.232969 10.000000 0.000000 13.330000 
0.233125 10.000000 0.000000 13.330000 
0.233281 10.000000 0.000000 13.330000 
0.233437 10.000000 0.000000 13.330000 
0.233594 10.000000 0.000000 13.330000 
0.233750 10.000000 0.000000 13.330000 
0.233906 10.000000 0.000000 13.330000 
0.234063 10.000000 0.000000 13.330000 
0.234219 10.000000 0.000000 13.330000 
0.234375 10.000000 0.000000 13.330000 
0.234531 10.000000 0.000000 13.330000 
0.234687 10.000000 0.000000 13.330000 
0.234844 10.000000 0.000000 13.330000 
0.235000 10.000000 0.000000 13.330000 
0.235156 10.000000 0.000000 13.330000 
0.235313 10.000000 0.000000 13.330000 
0.235469 10.000000 0.000000 13.330000 
0.235625 10.000000 0.000000 13.330000 
0.235781 10.000000 0.000000 13.330000 
0.235937 10.000000 0.000000 13.330000 
0.236094 10.000000 0.000000 13.330000 
0.236250 10.000000 0.000000 13.330000 
0.236406 10.000000 0.000000 13.330000 
0.236563 10.000000 0.000000 13.330000 
0.236719 10.000000 0.000000 13.330000 
0.236875 10.000000 0.000000 13.330000 
0.237031 10.000000 0.000000 13.330000 
0.237187 10.000000 0.000000 13.330000 
0.237344 10.000000 0.000000 13.330000 
0.237500 10.000000 0.000000 13.330000 
0.237656 10.000000 0.000000 13.330000 
0.237813 10.000000 0.000000 13.330000 
0.237969 10.000000 0.000000 13.330000 
0.238125 10.000000 0.000000 13.330000 
0.238281 10.000000 0.000000 13.330000 
0.238437 10.000000 0.000000 13.330000 
0.238594 10.000000 0.000000 13.330000 
0.238750 10.000000 0.000000 13.330000 
0.238906 10.000000 0.000000 13.330000 
0.239063 10.000000 0.000000 13.330000 
0.239219 10.000000 0.000000 13.330000 
0.239375 10.000000 0.000000 13.330000 
0.239531 10.000000 0.000000 13.330000 
0.239687 10.000000 0.000000 13.330000 
0.239844 10.000000 0.000000 13.330000 
0.240000 10.000000 0.000000 13.330000 
0.240156 10.000000 0.000000 13.330000 
0.240313 10.000000 0.000000 13.330000 
0.240469 10.000000 0.000000 13.330000 
0.240625 10.000000 0.000000 13.330000 
0.240781 10.000000 0.000000 13.330000 
0.240937 10.000000 0.000000 13.330000 
0.241094 10.000000 0.000000 13.330000 
0.241250 10.000000 0.000000 13.330000 
0.241406 10.000000 0.000000 13.330000 
0.241563 10.000000 0.000000 13.330000 
0.241719 10.000000 0.000000 13.330000 
0.241875 10.000000 0.000000 13.330000 
0.242031 10.000000 0.000000 13.330000 
0.242188 10.000000 0.000000 13.330000 
0.242344 10.000000 0.000000 13.330000 
0.242500 10.000000 0.000000 13.330000 
0.242656 10.000000 0.000000 13.330000 
0.242813 10.000000 0.000000 13.330000 
0.242969 10.000000 0.000000 13.330000 
0.243125 10.000000 0.000000 13.330000 
0.243281 10.000000 0.000000 13.330000 
0.243438 10.000000 0.000000 13.330000 
0.243594 10.000000 0.000000 13.330000 
0.243750 10.000000 0.000000 13.330000 
0.243906 10.000000 0.000000 13.330000 
0.244063 10.000000 0.000000 13.330000 
0.244219 10.000000 0.000000 13.330000 
0.244375 10.000000 0.000000 13.330000 
0.244531 10.000000 0.000000 13.330000 
0.244688 10.000000 0.000000 13.330000 
0.244844 10.000000 0.000000 13.330000 
0.245000 10.000000 0.000000 13.330000 
0.245156 10.000000 0.000000 13.330000 
0.245313 10.000000 0.000000 13.330000 
0.245469 10.000000 0.000000 13.330000 
0.245625 10.000000 0.000000 13.330000 
0.245781 10.000000 0.000000 13.330000 
0.245938 10.000000 0.000000 13.330000 
0.246094 10.000000 0.000000 13.330000 
0.246250 10.000000 0.000000 13.330000 
0.246406 10.000000 0.000000 13.330000 
0.246563 10.000000 0.000000 13.330000 
0.246719 10.000000 0.000000 13.330000 
0.246875 10.000000 0.000000 13.330000 
0.247031 10.000000 0.000000 13.330000 
0.247188 10.000000 0.000000 13.330000 
0.247344 10.000000 0.000000 13.330000 
0.247500 10.000000 0.000000 13.330000 
0.247656 10.000000 0.000000 13.330000 
0.247813 10.000000 0.000000 13.330000 
0.247969 10.000000 0.000000 13.330000 
0.248125 10.000000 0.000000 13.330000 
0.248281 10.000000 0.000000 13.330000 
0.248438 10.000000 0.000000 13.330000 
0.248594 10.000000 0.000000 13.330000 
0.248750 10.000000 0.000000 13.330000 
0.248906 10.000000 0.000000 13.330000 
0.249062 10.000000 0.000000 13.330000 
0.249219 10.000000 0.000000 13.330000 
0.249375 10.000000 0.000000 13.330000 
0.249531 10.000000 0.000000 13.330000 
0.249688 10.000000 0.000000 13.330000 
0.249844 10.000000 0.000000 13.330000 
0.250000 10.000000 0.000000 13.330000 
0.250156 10.000000 0.000000 13.330000 
0.250312 10.000000 0.000000 13.330000 
0.250469 10.000000 0.000000 13.330000 
0.250625 10.000000 0.000000 13.330000 
0.250781 10.000000 0.000000 13.330000 
0.250937 10.000000 0.000000 13.330000 
0.251094 10.000000 0.000000 13.330000 
0.251250 10.000000 0.000000 13.330000 
0.251406 10.000000 0.000000 13.330000 
0.251563 10.000000 0.000000 13.330000 
0.251719 10.000000 0.000000 13.330000 
0.251875 10.000000 0.000000 13.330000 
0.252031 10.000000 0.000000 13.330000 
0.252188 10.000000 0.000000 13.330000 
0.252344 10.000000 0.000000 13.330000 
0.252500 10.000000 0.000000 13.330000 
0.252656 10.000000 0.000000 13.330000 
0.252812 10.000000 0.000000 13.330000 
0.252969 10.000000 0.000000 13.330000 
0.253125 10.000000 0.000000 13.330000 
0.253281 10.000000 0.000000 13.330000 
0.253437 10.000000 0.000000 13.330000 
0.253594 10.000000 0.000000 13.330000 
0.253750 10.000000 0.000000 13.330000 
0.253906 10.000000 0.000000 13.330000 
0.254063 10.000000 0.000000 13.330000 
0.254219 10.000000 0.000000 13.330000 
0.254375 10.000000 0.000000 13.330000 
0.254531 10.000000 0.000000 13.330000 
0.254688 10.000000 0.000000 13.330000 
0.254844 10.000000 0.000000 13.330000 
0.255000 10.000000 0.000000 13.330000 
0.255156 10.000000 0.000000 13.330000 
0.255312 10.000000 0.000000 13.330000 
0.255469 10.000000 0.000000 13.330000 
0.255625 10.000000 0.000000 13.330000 
0.255781 10.000000 0.000000 13.330000 
0.255937 10.000000 0.000000 13.330000 
0.256094 10.000000 0.000000 13.330000 
0.256250 10.000000 0.000000 13.330000 
0.256406 10.000000 0.000000 13.330000 
0.256563 10.000000 0.000000 13.330000 
0.256719 10.000000 0.000000 13.330000 
0.256875 10.000000 0.000000 13.330000 
0.257031 10.000000 0.000000 13.330000 
0.257188 10.000000 0.000000 13.330000 
0.257344 10.000000 0.000000 13.330000 
0.257500 10.000000 0.000000 13.330000 
0.257656 10.000000 0.000000 13.330000 
0.257812 10.000000 0.000000 13.330000 
0.257969 10.000000 0.000000 13.330000 
0.258125 10.000000 0.000000 13.330000 
0.258281 10.000000 0.000000 13.330000 
0.258437 10.000000 0.000000 13.330000 
0.258594 10.000000 0.000000 13.330000 
0.258750 10.000000 0.000000 13.330000 
0.258906 10.000000 0.000000 13.330000 
0.259063 10.000000 0.000000 13.330000 
0.259219 10.000000 0.000000 13.330000 
0.259375 10.000000 0.000000 13.330000 
0.259531 10.000000 0.000000 13.330000 
0.259688 10.000000 0.000000 13.330000 
0.259844 10.000000 0.000000 13.330000 
0.260000 10.000000 0.000000 13.330000 
0.260156 10.000000 0.000000 13.330000 
0.260313 10.000000 0.000000 13.330000 
0.260469 10.000000 0.000000 13.330000 
0.260625 10.000000 0.000000 13.330000 
0.260781 10.000000 0.000000 13.330000 
0.260937 10.000000 0.000000 13.330000 
0.261094 10.000000 0.000000 13.330000 
0.261250 10.000000 0.000000 13.330000 
0.261406 10.000000 0.000000 13.330000 
0.261563 10.000000 0.000000 13.330000 
0.261719 10.000000 0.000000 13.330000 
0.261875 10.000000 0.000000 13.330000 
0.262031 10.000000 0.000000 13.330000 
0.262188 10.000000 0.000000 13.330000 
0.262344 10.000000 0.000000 13.330000 
0.262500 10.000000 0.000000 13.330000 
0.262656 10.000000 0.000000 13.330000 
0.262813 10.000000 0.000000 13.330000 
0.262969 10.000000 0.000000 13.330000 
0.263125 10.000000 0.000000 13.330000 
0.263281 10.000000 0.000000 13.330000 
0.263437 10.000000 0.000000 13.330000 
0.263594 10.000000 0.000000 13.330000 
0.263750 10.000000 0.000000 13.330000 
0.263906 10.000000 0.000000 13.330000 
0.264062 10.000000 0.000000 13.330000 
0.264219 10.000000 0.000000 13.330000 
0.264375 10.000000 0.000000 13.330000 
0.264531 10.000000 0.000000 13.330000 
0.264688 10.000000 0.000000 13.330000 
0.264844 10.000000 0.000000 13.330000 
0.265000 10.000000 0.000000 13.330000 
0.265156 10.000000 0.000000 13.330000 
0.265313 10.000000 0.000000 13.330000 
0.265469 10.000000 0.000000 13.330000 
0.265625 10.000000 0.000000 13.330000 
0.265781 10.000000 0.000000 13.330000 
0.265937 10.000000 0.000000 13.330000 
0.266094 10.000000 0.000000 13.330000 
0.266250 10.000000 0.000000 13.330000 
0.266406 10.000000 0.000000 13.330000 
0.266562 10.000000 0.000000 13.330000 
0.266719 10.000000 0.000000 13.330000 
0.266875 10.000000 0.000000 13.330000 
0.267031 10.000000 0.000000 13.330000 
0.267188 10.000000 0.000000 13.330000 
0.267344 10.000000 0.000000 13.330000 
0.267500 10.000000 0.000000 13.330000 
0.267656 10.000000 0.000000 13.330000 
0.267813 10.000000 0.000000 13.330000 
0.267969 10.000000 0.000000 13.330000 
0.268125 10.000000 0.000000 13.330000 
0.268281 10.000000 0.000000 13.330000 
0.268437 10.000000 -0.000000 13.330000 
0.268594 10.000000 -0.000000 13.330000 
0.268750 10.000000 -0.000000 13.330000 
0.268906 10.000000 -0.000000 13.330000 
0.269062 10.000000 -0.000000 13.330000 
0.269219 10.000000 -0.000000 13.330000 
0.269375 10.000000 -0.000000 13.330000 
0.269531 10.000000 -0.000000 13.330000 
0.269688 10.000000 -0.000000 13.330000 
0.269844 10.000000 -0.000000 13.330000 
0.270000 10.000000 0.000000 13.330000 
0.270156 10.000000 0.000000 13.330000 
0.270313 10.000000 0.000000 13.330000 
0.270469 10.000000 0.000000 13.330000 
0.270625 10.000000 0.000000 13.330000 
0.270781 10.000000 0.000000 13.330000 
0.270937 9.999999 0.000000 13.330000 
0.271094 9.999998 0.000000 13.330000 
0.271250 9.999996 0.000000 13.330000 
0.271406 9.999992 0.000000 13.330000 
0.271562 9.999983 0.000000 13.330000 
0.271719 9.999966 0.000000 13.330000 
0.271875 9.999943 0.000000 13.330000 
0.272031 9.999925 0.000000 13.330000 
0.272188 9.999920 0.000000 13.330000 
0.272344 9.999922 0.000000 13.330000 
0.272500 9.999938 0.000000 13.330000 
0.272656 9.999975 0.000000 13.330000 
0.272813 10.000025 0.000000 13.330000 
0.272969 10.000062 0.000000 13.330000 
0.273125 10.000078 0.000000 13.330000 
0.273281 10.000080 0.000000 13.330000 
0.273438 10.000074 0.000000 13.330000 
0.273594 10.000057 0.000000 13.330000 
0.273750 10.000034 0.000000 13.330000 
0.273906 10.000017 -0.000000 13.330000 
0.274062 10.000008 -0.000000 13.330000 
0.274219 10.000004 -0.000000 13.330000 
0.274375 10.000002 -0.000000 13.330000 
0.274531 10.000001 -0.000000 13.330000 
0.274688 10.000000 -0.000000 13.330000 
0.274844 10.000000 -0.000000 13.330000 
0.275000 10.000000 -0.000000 13.330000 
0.275156 10.000000 -0.000000 13.330000 
0.275313 10.000000 -0.000000 13.330000 
0.275469 10.000000 -0.000000 13.330000 
0.275625 10.000000 -0.000000 13.330000 
0.275781 10.000000 -0.000000 13.330000 
0.275938 10.000000 -0.000000 13.330000 
0.276094 10.000000 -0.000000 13.330000 
0.276250 10.000000 -0.000000 13.330000 
0.276406 10.000000 -0.000000 13.330000 
0.276562 10.000000 -0.000000 13.330000 
0.276719 10.000000 0.000000 13.330000 
0.276875 10.000000 0.000000 13.330000 
0.277031 10.000000 0.000000 13.330000 
0.277188 10.000000 0.000000 13.330000 
0.277344 10.000000 0.000000 13.330000 
0.277500 10.000000 0.000000 13.330000 
0.277656 10.000000 0.000000 13.330000 
0.277813 10.000000 0.000000 13.330000 
0.277969 10.000000 0.000000 13.330000 
0.278125 10.000000 0.000000 13.330000 
0.278281 10.000000 0.000000 13.330000 
0.278438 10.000000 0.000000 13.330000 
0.278594 10.000000 0.000000 13.330000 
0.278750 10.000000 0.000000 13.330000 
0.278906 10.000000 0.000000 13.330000 
0.279062 10.000000 0.000000 13.330000 
0.279219 10.000000 0.000000 13.330000 
0.279375 10.000000 0.000000 13.330000 
0.279531 10.000000 0.000000 13.330000 
0.279688 10.000000 -0.000000 13.330000 
0.279844 10.000000 -0.000000 13.330000 
0.280000 10.000000 -0.000000 13.330000 
0.280156 10.000000 -0.000000 13.330000 
0.280313 10.000000 -0.000000 13.330000 
0.280469 10.000000 -0.000000 13.330000 
0.280625 10.000000 -0.000000 13.330000 
0.280781 10.000000 -0.000000 13.330000 
0.280938 10.000000 -0.000000 13.330000 
0.281094 10.000000 -0.000000 13.330000 
0.281250 10.000000 -0.000000 13.330000 
0.281406 10.000000 -0.000000 13.330000 
0.281562 10.000000 -0.000000 13.330000 
0.281719 10.000000 -0.000000 13.330000 
0.281875 10.000000 -0.000000 13.330000 
0.282031 10.000000 -0.000000 13.330000 
0.282187 10.000000 0.000000 13.330000 
0.282344 10.000000 0.000000 13.330000 
0.282500 10.000000 0.000000 13.330000 
0.282656 10.000000 0.000000 13.330000 
0.282813 10.000000 0.000000 13.330000 
0.282969 10.000000 0.000000 13.330000 
0.283125 10.000000 0.000000 13.330000 
0.283281 10.000000 0.000000 13.330000 
0.283438 10.000000 0.000000 13.330000 
0.283594 10.000000 0.000000 13.330000 
0.283750 10.000000 0.000000 13.330000 
0.283906 10.000000 0.000000 13.330000 
0.284062 10.000000 0.000000 13.330000 
0.284219 10.000000 0.000000 13.330000 
0.284375 10.000000 0.000000 13.330000 
0.284531 10.000000 0.000000 13.330000 
0.284687 10.000000 -0.000000 13.330000 
0.284844 10.000000 -0.000000 13.330000 
0.285000 10.000000 -0.000000 13.330000 
0.285156 10.000000 -0.000000 13.330000 
0.285313 10.000000 -0.000000 13.330000 
0.285469 10.000000 -0.000000 13.330000 
0.285625 10.000000 -0.000000 13.330000 
0.285781 10.000000 -0.000000 13.330000 
0.285938 10.000000 -0.000000 13.330000 
0.286094 10.000000 -0.000000 13.330000 
0.286250 10.000000 -0.000000 13.330000 
0.286406 10.000000 -0.000000 13.330000 
0.286562 10.000000 -0.000000 13.330000 
0.286719 10.000000 -0.000000 13.330000 
0.286875 10.000000 -0.000000 13.330000 
0.287031 10.000000 -0.000000 13.330000 
0.287187 10.000000 -0.000000 13.330000 
0.287344 10.000000 -0.000000 13.330000 
0.287500 10.000000 -0.000000 13.330000 
0.287656 10.000000 -0.000000 13.330000 
0.287813 10.000000 -0.000000 13.330000 
0.287969 10.000000 -0.000000 13.330000 
0.288125 10.000000 -0.000000 13.330000 
0.288281 10.000000 -0.000000 13.330000 
0.288438 10.000000 -0.000000 13.330000 
0.288594 10.000000 -0.000000 13.330000 
0.288750 10.000000 -0.000000 13.330000 
0.288906 10.000000 -0.000000 13.330000 
0.289062 10.000000 -0.000000 13.330000 
0.289219 10.000000 -0.000000 13.330000 
0.289375 10.000000 -0.000000 13.330000 
0.289531 10.000000 -0.000000 13.330000 
0.289687 10.000000 -0.000000 13.330000 
0.289844 10.000000 -0.000000 13.330000 
0.290000 10.000000 -0.000000 13.330000 
0.290156 10.000000 -0.000000 13.330000 
0.290313 10.000000 0.000000 13.330000 
0.290469 10.000000 0.000000 13.330000 
0.290625 10.000000 0.000000 13.330000 
0.290781 10.000000 0.000000 13.330000 
0.290938 10.000000 0.000000 13.330000 
0.291094 10.000000 0.000000 13.330000 
0.291250 10.000000 0.000000 13.330000 
0.291406 10.000000 0.000000 13.330000 
0.291563 10.000000 0.000000 13.330000 
0.291719 10.000000 0.000000 13.330000 
0.291875 10.000000 0.000000 13.330000 
0.292031 10.000000 0.000000 13.330000 
0.292187 10.000000 0.000000 13.330000 
0.292344 10.000000 0.000000 13.330000 
0.292500 10.000000 0.000000 13.330000 
0.292656 10.000000 0.000000 13.330000 
0.292813 10.000000 0.000000 13.330000 
0.292969 10.000000 0.000000 13.330000 
0.293125 10.000000 0.000000 13.330000 
0.293281 10.000000 0.000000 13.330000 
0.293438 10.000000 0.000000 13.330000 
0.293594 10.000000 0.000000 13.330000 
0.293750 10.000000 0.000000 13.330000 
0.293906 10.000000 0.000000 13.330000 
0.294063 10.000000 0.000000 13.330000 
0.294219 10.000000 0.000000 13.330000 
0.294375 10.000000 0.000000 13.330000 
0.294531 10.000000 0.000000 13.330000 
0.294687 10.000000 -0.000000 13.330000 
0.294844 10.000000 -0.000000 13.330000 
0.295000 10.000000 -0.000000 13.330000 
0.295156 10.000000 -0.000000 13.330000 
0.295313 10.000000 -0.000000 13.330000 
0.295469 10.000000 -0.000000 13.330000 
0.295625 10.000000 -0.000000 13.330000 
0.295781 10.000000 -0.000000 13.330000 
0.295938 9.999999 -0.000000 13.330000 
0.296094 9.999999 -0.000000 13.330000 
0.296250 9.999999 -0.000000 13.330000 
0.296406 9.999998 -0.000000 13.330000 
0.296563 9.999997 -0.000000 13.330000 
0.296719 9.999996 -0.000000 13.330000 
0.296875 9.999994 -0.000000 13.330000 
0.297031 9.999991 -0.000000 13.330000 
0.297187 9.999988 -0.000000 13.330000 
0.297344 9.999984 -0.000000 13.330000 
0.297500 9.999982 -0.000000 13.330000 
0.297656 9.999980 -0.000000 13.330000 
0.297812 9.999979 0.000000 13.330000 
0.297969 9.999979 0.000000 13.330000 
0.298125 9.999979 0.000000 13.330000 
0.298281 9.999980 0.000000 13.330000 
0.298438 9.999982 0.000000 13.330000 
0.298594 9.999985 0.000000 13.330000 
0.298750 9.999989 0.000000 13.330000 
0.298906 9.999996 0.000000 13.330000 
0.299063 10.000004 0.000000 13.330000 
0.299219 10.000011 0.000000 13.330000 
0.299375 10.000015 0.000000 13.330000 
0.299531 10.000018 0.000000 13.330000 
0.299687 10.000020 0.000000 13.330000 
0.299844 10.000021 0.000000 13.330000 
0.300000 10.000021 0.000000 13.330000 
0.300156 10.000021 0.000000 13.330000 
0.300312 10.000020 0.000000 13.330000 
0.300469 10.000018 -0.000000 13.330000 
0.300625 10.000016 -0.000000 13.330000 
0.300781 10.000012 -0.000000 13.330000 
0.300938 10.000009 -0.000000 13.330000 
0.301094 10.000007 -0.000000 13.330000 
0.301250 10.000005 -0.000000 13.330000 
0.301406 10.000003 -0.000000 13.330000 
0.301563 10.000002 -0.000000 13.330000 
0.301719 10.000001 -0.000000 13.330000 
0.301875 10.000001 -0.000000 13.330000 
0.302031 10.000000 -0.000000 13.330000 
0.302187 9.999999 -0.000000 13.330000 
0.302344 9.999999 -0.000000 13.330000 
0.302500 9.999998 -0.000000 13.330000 
0.302656 9.999997 -0.000000 13.330000 
0.302812 9.999996 -0.000000 13.330000 
0.302969 9.999994 -0.000000 13.330000 
0.303125 9.999992 -0.000000 13.330000 
0.303281 9.999990 -0.000000 13.330000 
0.303438 9.999987 -0.000000 13.330000 
0.303594 9.999985 0.000000 13.330000 
0.303750 9.999983 0.000000 13.330000 
0.303906 9.999982 0.000000 13.330000 
0.304063 9.999982 0.000000 13.330000 
0.304219 9.999982 0.000000 13.330000 
0.304375 9.999982 0.000000 13.330000 
0.304531 9.999983 0.000000 13.330000 
0.304688 9.999985 0.000000 13.330000 
0.304844 9.999987 0.000000 13.330000 
0.305000 9.999991 0.000000 13.330000 
0.305156 9.999997 0.000000 13.330000 
0.305312 10.000003 0.000000 13.330000 
0.305469 10.000009 0.000000 13.330000 
0.305625 10.000013 0.000000 13.330000 
0.305781 10.000015 0.000000 13.330000 
0.305938 10.000017 0.000000 13.330000 
0.306094 10.000018 0.000000 13.330000 
0.306250 10.000018 0.000000 13.330000 
0.306406 10.000018 0.000000 13.329999 
0.306563 10.000018 0.000000 13.329999 
0.306719 10.000017 0.000000 13.329999 
0.306875 10.000016 0.000000 13.329999 
0.307031 10.000013 0.000000 13.329998 
0.307188 10.000010 0.000000 13.329998 
0.307344 10.000006 0.000000 13.329997 
0.307500 10.000000 0.000000 13.329996 
0.307656 9.999994 0.000000 13.329994 
0.307812 9.999986 0.000000 13.329992 
0.307969 9.999979 0.000000 13.329990 
0.308125 9.999972 0.000000 13.329986 
0.308281 9.999966 0.000001 13.329981 
0.308438 9.999960 0.000001 13.329975 
0.308594 9.999954 0.000001 13.329966 
0.308750 9.999948 0.000001 13.329955 
0.308906 9.999941 0.000002 13.329940 
0.309063 9.999932 0.000002 13.329921 
0.309219 9.999922 0.000003 13.329896 
0.309375 9.999910 0.000004 13.329863 
0.309531 9.999893 0.000005 13.329821 
0.309688 9.999871 0.000007 13.329766 
0.309844 9.999840 0.000009 13.329696 
0.310000 9.999796 0.000012 13.329607 
0.310156 9.999738 0.000015 13.329494 
0.310312 9.999660 0.000019 13.329350 
0.310469 9.999560 0.000025 13.329169 
0.310625 9.999433 0.000032 13.328942 
0.310781 9.999272 0.000040 13.328659 
0.310938 9.999072 0.000050 13.328307 
0.311094 9.998824 0.000063 13.327872 
0.311250 9.998518 0.000079 13.327337 
0.311406 9.998145 0.000099 13.326681 
0.311563 9.997692 0.000123 13.325884 
0.311719 9.997145 0.000151 13.324919 
0.311875 9.996489 0.000186 13.323757 
0.312031 9.995704 0.000228 13.322366 
0.312188 9.994772 0.000277 13.320710 
0.312344 9.993670 0.000335 13.318752 
0.312500 9.992375 0.000404 13.316450 
0.312656 9.990862 0.000484 13.313761 
0.312812 9.989105 0.000578 13.310639 
0.312969 9.987077 0.000685 13.307037 
0.313125 9.984754 0.000808 13.302910 
0.313281 9.982109 0.000949 13.298211 
0.313437 9.979117 0.001108 13.292897 
0.313594 9.975756 0.001286 13.286928 
0.313750 9.972005 0.001485 13.280267 
0.313906 9.967847 0.001706 13.272885 
0.314063 9.963269 0.001950 13.264757 
0.314219 9.958261 0.002216 13.255868 
0.314375 9.952818 0.002506 13.246208 
0.314531 9.946939 0.002818 13.235777 
0.314688 9.940630 0.003155 13.224585 
0.314844 9.933900 0.003513 13.212648 
0.315000 9.926762 0.003894 13.199991 
0.315156 9.919233 0.004296 13.186645 
0.315312 9.911336 0.004718 13.172648 
0.315469 9.903093 0.005159 13.158043 
0.315625 9.894529 0.005617 13.142875 
0.315781 9.885673 0.006091 13.127193 
0.315937 9.876552 0.006580 13.111046 
0.316094 9.867194 0.007082 13.094485 
0.316250 9.857626 0.007596 13.077557 
0.316406 9.847874 0.008120 13.060310 
0.316563 9.837964 0.008653 13.042788 
0.316719 9.827917 0.009194 13.025032 
0.316875 9.817756 0.009742 13.007079 
0.317031 9.807499 0.010295 12.988964 
0.317188 9.797163 0.010854 12.970715 
0.317344 9.786763 0.011416 12.952361 
0.317500 9.776313 0.011982 12.933922 
0.317656 9.765822 0.012550 12.915419 
0.317812 9.755299 0.013121 12.896868 
0.317969 9.744753 0.013693 12.878282 
0.318125 9.734189 0.014267 12.859670 
0.318281 9.723611 0.014843 12.841040 
0.318437 9.713020 0.015420 12.822395 
0.318594 9.702422 0.015998 12.803742 
0.318750 9.691827 0.016576 12.785102 
0.318906 9.681241 0.017154 12.766486 
0.319063 9.670668 0.017732 12.747898 
0.319219 9.660106 0.018311 12.729338 
0.319375 9.649557 0.018889 12.710807 
0.319531 9.639021 0.019467 12.692304 
0.319688 9.628497 0.020045 12.673831 
0.319844 9.617986 0.020623 12.655387 
0.320000 9.607488 0.021200 12.636972 
0.320156 9.597003 0.021778 12.618588 
0.320312 9.586532 0.022355 12.600234 
0.320469 9.576074 0.022933 12.581910 
0.320625 9.565630 0.023510 12.563617 
0.320781 9.555200 0.024087 12.545354 
0.320937 9.544784 0.024664 12.527124 
0.321094 9.534382 0.025240 12.508924 
0.321250 9.523995 0.025817 12.490756 
0.321406 9.513622 0.026393 12.472620 
0.321563 9.503263 0.026969 12.454516 
0.321719 9.492919 0.027545 12.436444 
0.321875 9.482590 0.028120 12.418404 
0.322031 9.472275 0.028696 12.400396 
0.322188 9.461975 0.029271 12.382421 
0.322344 9.451690 0.029846 12.364478 
0.322500 9.441421 0.030420 12.346569 
0.322656 9.431166 0.030994 12.328691 
0.322813 9.420927 0.031569 12.310848 
0.322969 9.410702 0.032142 12.293036 
0.323125 9.400493 0.032716 12.275258 
0.323281 9.390300 0.033289 12.257513 
0.323437 9.380120 0.033862 12.239800 
0.323594 9.369958 0.034435 12.222122 
0.323750 9.359810 0.035007 12.204475 
0.323906 9.349678 0.035579 12.186863 
0.324063 9.339561 0.036151 12.169284 
0.324219 9.329459 0.036723 12.151736 
0.324375 9.319374 0.037294 12.134226 
0.324531 9.309302 0.037865 12.116742 
0.324688 9.299249 0.038436 12.099299 
0.324844 9.289208 0.039006 12.081882 
0.325000 9.279185 0.039576 12.064504 
0.325156 9.269177 0.040146 12.047157 
0.325313 9.259183 0.040715 12.029841 
0.325469 9.249207 0.041284 12.012563 
0.325625 9.239243 0.041853 11.995312 
0.325781 9.229299 0.042421 11.978100 
0.325937 9.219367 0.042989 11.960917 
0.326094 9.209452 0.043557 11.943768 
0.326250 9.199553 0.044125 11.926654 
0.326406 9.189668 0.044692 11.909569 
0.326563 9.179800 0.045259 11.892521 
0.326719 9.169947 0.045825 11.875503 
0.326875 9.160108 0.046391 11.858519 
0.327031 9.150287 0.046957 11.841568 
0.327188 9.140479 0.047523 11.824649 
0.327344 9.130688 0.048088 11.807762 
0.327500 9.120913 0.048653 11.790911 
0.327656 9.111150 0.049217 11.774086 
0.327813 9.101407 0.049781 11.757302 
0.327969 9.091675 0.050345 11.740542 
0.328125 9.081961 0.050909 11.723820 
0.328281 9.072262 0.051472 11.707130 
0.328437 9.062575 0.052035 11.690466 
0.328594 9.052908 0.052597 11.673845 
0.328750 9.043251 0.053159 11.657245 
0.328906 9.033612 0.053721 11.640684 
0.329062 9.023988 0.054283 11.624155 
0.329219 9.014376 0.054844 11.607651 
0.329375 9.004785 0.055405 11.591190 
0.329531 8.995203 0.055965 11.574750 
0.329688 8.985640 0.056525 11.558348 
0.329844 8.976091 0.057085 11.541977 
0.330000 8.966556 0.057645 11.525633 
0.330156 8.957041 0.058204 11.509329 
0.330313 8.947536 0.058763 11.493047 
0.330469 8.938050 0.059321 11.476803 
0.330625 8.928580 0.059879 11.460589 
0.330781 8.919122 0.060437 11.444401 
0.330937 8.909685 0.060995 11.428254 
0.331094 8.900258 0.061551 11.412128 
0.331250 8.890849 0.062108 11.396039 
0.331406 8.881456 0.062665 11.379982 
0.331562 8.872073 0.063221 11.363949 
0.331719 8.862710 0.063777 11.347956 
0.331875 8.853357 0.064332 11.331986 
0.332031 8.844020 0.064887 11.316048 
0.332188 8.834699 0.065442 11.300147 
0.332344 8.825387 0.065996 11.284266 
0.332500 8.816094 0.066550 11.268424 
0.332656 8.806812 0.067104 11.252610 
0.332813 8.797543 0.067657 11.236822 
0.332969 8.788293 0.068210 11.221073 
0.333125 8.779051 0.068763 11.205345 
0.333281 8.769826 0.069315 11.189651 
0.333437 8.760617 0.069867 11.173990 
0.333594 8.751418 0.070419 11.158351 
0.333750 8.742238 0.070970 11.142750 
0.333906 8.733071 0.071521 11.127176 
0.334062 8.723915 0.072071 11.111627 
0.334219 8.714780 0.072622 11.096117 
0.334375 8.705653 0.073172 11.080628 
0.334531 8.696543 0.073721 11.065170 
0.334688 8.687450 0.074271 11.049748 
0.334844 8.678366 0.074820 11.034345 
0.335000 8.669300 0.075368 11.018979 
0.335156 8.660248 0.075917 11.003641 
0.335313 8.651207 0.076464 10.988326 
0.335469 8.642185 0.077012 10.973050 
0.335625 8.633173 0.077559 10.957796 
0.335781 8.624175 0.078106 10.942570 
0.335938 8.615195 0.078653 10.927381 
0.336094 8.606223 0.079199 10.912210 
0.336250 8.597268 0.079745 10.897074 
0.336406 8.588329 0.080290 10.881969 
0.336562 8.579398 0.080835 10.866883 
0.336719 8.570486 0.081380 10.851835 
0.336875 8.561586 0.081925 10.836812 
0.337031 8.552697 0.082469 10.821813 
0.337188 8.543828 0.083013 10.806852 
0.337344 8.534966 0.083556 10.791909 
0.337500 8.526120 0.084100 10.776998 
0.337656 8.517291 0.084643 10.762120 
0.337813 8.508469 0.085185 10.747260 
0.337969 8.499665 0.085727 10.732435 
0.338125 8.490875 0.086269 10.717638 
0.338281 8.482094 0.086811 10.702862 
0.338438 8.473331 0.087352 10.688123 
0.338594 8.464579 0.087893 10.673406 
0.338750 8.455839 0.088433 10.658714 
0.338906 8.447118 0.088973 10.644058 
0.339062 8.438404 0.089513 10.629420 
0.339219 8.429705 0.090053 10.614813 
0.339375 8.421023 0.090592 10.600238 
0.339531 8.412348 0.091131 10.585681 
0.339688 8.403690 0.091669 10.571157 
0.339844 8.395047 0.092208 10.556662 
0.340000 8.386411 0.092745 10.542186 
0.340156 8.377794 0.093283 10.527744 
0.340313 8.369188 0.093820 10.513328 
0.340469 8.360592 0.094357 10.498932 
0.340625 8.352014 0.094894 10.484572 
0.340781 8.343447 0.095430 10.470235 
0.340938 8.334890 0.095965 10.455919 
0.341094 8.326351 0.096501 10.441640 
0.341250 8.317821 0.097036 10.427379 
0.341406 8.309304 0.097571 10.413146 
0.341562 8.300804 0.098106 10.398944 
0.341719 8.292311 0.098640 10.384760 
0.341875 8.283835 0.099174 10.370610 
0.342031 8.275370 0.099708 10.356482 
0.342188 8.266916 0.100241 10.342379 
0.342344 8.258479 0.100774 10.328307 
0.342500 8.250050 0.101306 10.314254 
0.342656 8.241637 0.101839 10.300232 
0.342813 8.233236 0.102371 10.286235 
0.342969 8.224845 0.102902 10.272259 
0.343125 8.216471 0.103433 10.258317 
0.343281 8.208105 0.103964 10.244393 
0.343438 8.199753 0.104495 10.230496 
0.343594 8.191416 0.105025 10.216630 
0.343750 8.183087 0.105555 10.202781 
0.343906 8.174773 0.106085 10.188961 
0.344062 8.166473 0.106614 10.175171 
0.344219 8.158181 0.107143 10.161397 
0.344375 8.149904 0.107672 10.147653 
0.344531 8.141641 0.108200 10.133938 
0.344687 8.133386 0.108728 10.120239 
0.344844 8.125145 0.109256 10.106571 
0.345000 8.116919 0.109784 10.092930 
0.345156 8.108700 0.110310 10.079306 
0.345313 8.100497 0.110837 10.065711 
0.345469 8.092307 0.111364 10.052145 
0.345625 8.084124 0.111890 10.038594 
0.345781 8.075957 0.112416 10.025074 
0.345938 8.067803 0.112941 10.011581 
0.346094 8.059657 0.113466 9.998104 
0.346250 8.051525 0.113991 9.984656 
0.346406 8.043408 0.114516 9.971236 
0.346562 8.035297 0.115040 9.957832 
0.346719 8.027200 0.115564 9.944456 
0.346875 8.019119 0.116087 9.931110 
0.347031 8.011044 0.116610 9.917778 
0.347187 8.002983 0.117133 9.904474 
0.347344 7.994937 0.117656 9.891199 
0.347500 7.986898 0.118178 9.877940 
0.347656 7.978871 0.118700 9.864706 
0.347813 7.970861 0.119222 9.851503 
0.347969 7.962857 0.119743 9.838316 
0.348125 7.954865 0.120264 9.825152 
0.348281 7.946890 0.120785 9.812020 
0.348438 7.938921 0.121305 9.798904 
0.348594 7.930964 0.121825 9.785810 
0.348750 7.923023 0.122345 9.772748 
0.348906 7.915089 0.122864 9.759703 
0.349062 7.907166 0.123383 9.746679 
0.349219 7.899260 0.123902 9.733686 
0.349375 7.891361 0.124421 9.720711 
0.349531 7.883472 0.124939 9.707756 
0.349687 7.875599 0.125457 9.694832 
0.349844 7.867735 0.125974 9.681927 
0.350000 7.859880 0.126491 9.669040 
0.350156 7.852042 0.127008 9.656186 
0.350313 7.844211 0.127525 9.643348 
0.350469 7.836391 0.128041 9.630531 
0.350625 7.828586 0.128557 9.617744 
0.350781 7.820789 0.129073 9.604974 
0.350938 7.813002 0.129588 9.592225 
0.351094 7.805231 0.130103 9.579506 
0.351250 7.797467 0.130618 9.566803 
0.351406 7.789714 0.131132 9.554122 
0.351562 7.781977 0.131647 9.541471 
0.351719 7.774246 0.132160 9.528834 
0.351875 7.766526 0.132674 9.516220 
0.352031 7.758822 0.133187 9.503635 
0.352187 7.751124 0.133700 9.491066 
0.352344 7.743437 0.134212 9.478517 
0.352500 7.735765 0.134725 9.465999 
0.352656 7.728102 0.135237 9.453497 
0.352813 7.720446 0.135748 9.441013 
0.352969 7.712807 0.136260 9.428559 
0.353125 7.705177 0.136771 9.416125 
0.353281 7.697554 0.137281 9.403706 
0.353438 7.689947 0.137792 9.391316 
0.353594 7.682350 0.138302 9.378948 
0.353750 7.674759 0.138811 9.366594 
0.353906 7.667184 0.139321 9.354269 
0.354063 7.659619 0.139830 9.341965 
0.354219 7.652061 0.140339 9.329676 
0.354375 7.644517 0.140848 9.317415 
0.354531 7.636985 0.141356 9.305176 
0.354687 7.629458 0.141864 9.292951 
0.354844 7.621947 0.142372 9.280753 
0.355000 7.614446 0.142879 9.268577 
0.355156 7.606951 0.143386 9.256416 
0.355313 7.599471 0.143893 9.244281 
0.355469 7.592002 0.144399 9.232170 
0.355625 7.584540 0.144905 9.220072 
0.355781 7.577090 0.145411 9.207998 
0.355938 7.569653 0.145917 9.195950 
0.356094 7.562223 0.146422 9.183916 
0.356250 7.554803 0.146927 9.171903 
0.356406 7.547398 0.147431 9.159918 
0.356563 7.539999 0.147936 9.147947 
0.356719 7.532610 0.148440 9.135995 
0.356875 7.525236 0.148943 9.124072 
0.357031 7.517869 0.149447 9.112163 
0.357187 7.510510 0.149950 9.100272 
0.357344 7.503165 0.150453 9.088409 
0.357500 7.495829 0.150955 9.076564 
0.357656 7.488499 0.151457 9.064734 
0.357813 7.481184 0.151959 9.052930 
0.357969 7.473878 0.152461 9.041148 
0.358125 7.466579 0.152962 9.029378 
0.358281 7.459291 0.153463 9.017633 
0.358438 7.452017 0.153964 9.005912 
0.358594 7.444748 0.154465 8.994204 
0.358750 7.437490 0.154965 8.982517 
0.358906 7.430246 0.155465 8.970856 
0.359063 7.423009 0.155964 8.959210 
0.359219 7.415780 0.156463 8.947581 
0.359375 7.408567 0.156962 8.935979 
0.359531 7.401362 0.157461 8.924394 
0.359687 7.394164 0.157959 8.912824 
0.359844 7.386981 0.158457 8.901279 
0.360000 7.379809 0.158955 8.889755 
0.360156 7.372642 0.159452 8.878244 
0.360312 7.365489 0.159950 8.866756 
0.360469 7.358348 0.160447 8.855292 
0.360625 7.351212 0.160943 8.843840 
0.360781 7.344087 0.161439 8.832408 
0.360938 7.336976 0.161935 8.821002 
0.361094 7.329871 0.162431 8.809610 
0.361250 7.322774 0.162926 8.798235 
0.361406 7.315691 0.163422 8.786886 
0.361563 7.308616 0.163917 8.775554 
0.361719 7.301546 0.164411 8.764235 
0.361875 7.294490 0.164905 8.752941 
0.362031 7.287444 0.165399 8.741669 
0.362187 7.280402 0.165893 8.730408 
0.362344 7.273372 0.166386 8.719169 
0.362500 7.266353 0.166879 8.707953 
0.362656 7.259340 0.167372 8.696750 
0.362812 7.252339 0.167865 8.685568 
0.362969 7.245346 0.168357 8.674405 
0.363125 7.238363 0.168849 8.663261 
0.363281 7.231389 0.169340 8.652136 
0.363438 7.224424 0.169832 8.641027 
0.363594 7.217469 0.170323 8.629939 
0.363750 7.210525 0.170814 8.618872 
0.363906 7.203586 0.171304 8.607817 
0.364063 7.196659 0.171794 8.596783 
0.364219 7.189744 0.172284 8.585772 
0.364375 7.182835 0.172774 8.574774 
0.364531 7.175934 0.173263 8.563793 
0.364687 7.169048 0.173752 8.552837 
0.364844 7.162168 0.174241 8.541896 
0.365000 7.155295 0.174729 8.530969 
0.365156 7.148435 0.175217 8.520066 
0.365312 7.141583 0.175705 8.509179 
0.365469 7.134739 0.176193 8.498308 
0.365625 7.127907 0.176680 8.487459 
0.365781 7.121081 0.177167 8.476625 
0.365938 7.114266 0.177654 8.465809 
0.366094 7.107461 0.178140 8.455015 
0.366250 7.100663 0.178626 8.444233 
0.366406 7.093874 0.179112 8.433470 
0.366563 7.087097 0.179598 8.422730 
0.366719 7.080327 0.180083 8.412003 
0.366875 7.073563 0.180568 8.401291 
0.367031 7.066813 0.181053 8.390602 
0.367188 7.060072 0.181538 8.379932 
0.367344 7.053335 0.182022 8.369272 
0.367500 7.046610 0.182506 8.358633 
0.367656 7.039896 0.182989 8.348017 
0.367812 7.033188 0.183473 8.337413 
0.367969 7.026487 0.183956 8.326823 
0.368125 7.019799 0.184438 8.316257 
0.368281 7.013121 0.184921 8.305709 
0.368438 7.006446 0.185403 8.295172 
0.368594 6.999782 0.185885 8.284653 
0.368750 6.993131 0.186367 8.274158 
0.368906 6.986485 0.186848 8.263677 
0.369063 6.979846 0.187329 8.253207 
0.369219 6.973218 0.187810 8.242760 
0.369375 6.966602 0.188291 8.232333 
0.369531 6.959990 0.188771 8.221917 
0.369688 6.953386 0.189251 8.211516 
0.369844 6.946794 0.189730 8.201139 
0.370000 6.940212 0.190210 8.190779 
0.370156 6.933633 0.190689 8.180429 
0.370312 6.927064 0.191168 8.170097 
0.370469 6.920508 0.191647 8.159789 
0.370625 6.913959 0.192125 8.149494 
0.370781 6.907415 0.192603 8.139210 
0.370938 6.900881 0.193080 8.128948 
0.371094 6.894360 0.193558 8.118706 
0.371250 6.887843 0.194035 8.108476 
0.371406 6.881333 0.194512 8.098259 
0.371563 6.874835 0.194989 8.088065 
0.371719 6.868347 0.195465 8.077888 
0.371875 6.861862 0.195941 8.067721 
0.372031 6.855387 0.196417 8.057572 
0.372188 6.848924 0.196893 8.047445 
0.372344 6.842468 0.197368 8.037332 
0.372500 6.836017 0.197843 8.027230 
0.372656 6.829576 0.198318 8.017147 
0.372812 6.823147 0.198792 8.007086 
0.372969 6.816723 0.199266 7.997036 
0.373125 6.810305 0.199740 7.986998 
0.373281 6.803899 0.200214 7.976983 
0.373438 6.797503 0.200687 7.966986 
0.373594 6.791110 0.201160 7.956998 
0.373750 6.784726 0.201633 7.947026 
0.373906 6.778354 0.202106 7.937076 
0.374063 6.771990 0.202578 7.927141 
0.374219 6.765630 0.203050 7.917215 
0.374375 6.759279 0.203522 7.907309 
0.374531 6.752941 0.203993 7.897424 
0.374688 6.746608 0.204465 7.887550 
0.374844 6.740280 0.204935 7.877687 
0.375000 6.733964 0.205406 7.867846 
0.375156 6.727658 0.205876 7.858023 
0.375312 6.721355 0.206347 7.848210 
0.375469 6.715060 0.206816 7.838411 
0.375625 6.708778 0.207286 7.828634 
0.375781 6.702503 0.207755 7.818873 
0.375938 6.696232 0.208224 7.809120 
0.376094 6.689970 0.208693 7.799385 
0.376250 6.683720 0.209162 7.789671 
0.376406 6.677476 0.209630 7.779970 
0.376563 6.671237 0.210098 7.770279 
0.376719 6.665007 0.210565 7.760606 
0.376875 6.658789 0.211033 7.750954 
0.377031 6.652576 0.211500 7.741312 
0.377188 6.646368 0.211967 7.731682 
0.377344 6.640172 0.212433 7.722072 
0.377500 6.633985 0.212900 7.712481 
0.377656 6.627802 0.213366 7.702898 
0.377812 6.621626 0.213832 7.693329 
0.377969 6.615462 0.214297 7.683782 
0.378125 6.609306 0.214763 7.674249 
0.378281 6.603153 0.215228 7.664725 
0.378437 6.597010 0.215692 7.655219 
0.378594 6.590878 0.216157 7.645732 
0.378750 6.584750 0.216621 7.636256 
0.378906 6.578628 0.217085 7.626791 
0.379063 6.572518 0.217549 7.617347 
0.379219 6.566416 0.218012 7.607920 
0.379375 6.560318 0.218476 7.598501 
0.379531 6.554228 0.218938 7.589097 
0.379688 6.548148 0.219401 7.579712 
0.379844 6.542077 0.219864 7.570344 
0.380000 6.536010 0.220326 7.560983 
0.380156 6.529949 0.220787 7.551637 
0.380312 6.523900 0.221249 7.542311 
0.380469 6.517860 0.221711 7.533001 
0.380625 6.511823 0.222172 7.523700 
0.380781 6.505792 0.222632 7.514411 
0.380937 6.499773 0.223093 7.505143 
0.381094 6.493763 0.223553 7.495891 
0.381250 6.487757 0.224013 7.486648 
0.381406 6.481756 0.224473 7.477417 
0.381563 6.475766 0.224933 7.468205 
0.381719 6.469786 0.225392 7.459011 
0.381875 6.463810 0.225851 7.449826 
0.382031 6.457839 0.226309 7.440652 
0.382188 6.451878 0.226768 7.431496 
0.382344 6.445928 0.227226 7.422359 
0.382500 6.439982 0.227684 7.413231 
0.382656 6.434041 0.228142 7.404114 
0.382812 6.428110 0.228599 7.395014 
0.382969 6.422189 0.229057 7.385933 
0.383125 6.416271 0.229514 7.376861 
0.383281 6.410360 0.229970 7.367800 
0.383437 6.404459 0.230427 7.358758 
0.383594 6.398567 0.230883 7.349733 
0.383750 6.392678 0.231339 7.340715 
0.383906 6.386796 0.231794 7.331711 
0.384063 6.380925 0.232250 7.322726 
0.384219 6.375060 0.232705 7.313753 
0.384375 6.369200 0.233160 7.304790 
0.384531 6.363349 0.233614 7.295845 
0.384688 6.357506 0.234069 7.286914 
0.384844 6.351668 0.234523 7.277993 
0.385000 6.345838 0.234977 7.269088 
0.385156 6.340017 0.235431 7.260199 
0.385313 6.334201 0.235884 7.251319 
0.385469 6.328390 0.236337 7.242452 
0.385625 6.322590 0.236790 7.233602 
0.385781 6.316798 0.237242 7.224769 
0.385937 6.311010 0.237695 7.215944 
0.386094 6.305227 0.238147 7.207129 
0.386250 6.299455 0.238598 7.198333 
0.386406 6.293692 0.239050 7.189553 
0.386563 6.287934 0.239502 7.180784 
0.386719 6.282180 0.239952 7.172023 
0.386875 6.276434 0.240403 7.163277 
0.387031 6.270699 0.240854 7.154551 
0.387188 6.264970 0.241304 7.145837 
0.387344 6.259245 0.241754 7.137130 
0.387500 6.253526 0.242204 7.128436 
0.387656 6.247817 0.242654 7.119760 
0.387813 6.242117 0.243103 7.111101 
0.387969 6.236420 0.243552 7.102449 
0.388125 6.230728 0.244001 7.093806 
0.388281 6.225044 0.244449 7.085181 
0.388437 6.219371 0.244898 7.076574 
0.388594 6.213702 0.245346 7.067976 
0.388750 6.208036 0.245793 7.059386 
0.388906 6.202379 0.246241 7.050812 
0.389063 6.196732 0.246689 7.042256 
0.389219 6.191090 0.247136 7.033710 
0.389375 6.185451 0.247582 7.025173 
0.389531 6.179820 0.248029 7.016649 
0.389688 6.174199 0.248475 7.008144 
0.389844 6.168585 0.248921 6.999651 
0.390000 6.162974 0.249367 6.991165 
0.390156 6.157370 0.249813 6.982692 
0.390313 6.151775 0.250258 6.974236 
0.390469 6.146190 0.250703 6.965795 
0.390625 6.140609 0.251148 6.957362 
0.390781 6.135032 0.251592 6.948939 
0.390937 6.129465 0.252037 6.940531 
0.391094 6.123908 0.252481 6.932142 
0.391250 6.118355 0.252925 6.923760 
0.391406 6.112807 0.253368 6.915387 
0.391563 6.107267 0.253812 6.907031 
0.391719 6.101737 0.254255 6.898690 
0.391875 6.096211 0.254698 6.890357 
0.392031 6.090690 0.255140 6.882035 
0.392188 6.085179 0.255583 6.873729 
0.392344 6.079675 0.256025 6.865438 
0.392500 6.074175 0.256467 6.857154 
0.392656 6.068679 0.256908 6.848881 
0.392813 6.063193 0.257350 6.840624 
0.392969 6.057715 0.257791 6.832383 
0.393125 6.052242 0.258232 6.824151 
0.393281 6.046772 0.258672 6.815926 
0.393437 6.041308 0.259113 6.807715 
0.393594 6.035854 0.259553 6.799521 
0.393750 6.030408 0.259993 6.791341 
0.393906 6.024964 0.260433 6.783167 
0.394062 6.019524 0.260872 6.775003 
0.394219 6.014094 0.261311 6.766855 
0.394375 6.008672 0.261751 6.758724 
0.394531 6.003254 0.262189 6.750599 
0.394688 5.997840 0.262628 6.742484 
0.394844 5.992435 0.263066 6.734385 
0.395000 5.987038 0.263504 6.726300 
0.395156 5.981644 0.263942 6.718223 
0.395313 5.976255 0.264379 6.710155 
0.395469 5.970876 0.264816 6.702104 
0.395625 5.965504 0.265254 6.694067 
0.395781 5.960137 0.265690 6.686039 
0.395937 5.954774 0.266127 6.678019 
0.396094 5.949417 0.266563 6.670011 
0.396250 5.944071 0.266999 6.662021 
0.396406 5.938731 0.267435 6.654044 
0.396562 5.933393 0.267871 6.646071 
0.396719 5.928061 0.268306 6.638110 
0.396875 5.922739 0.268741 6.630165 
0.397031 5.917423 0.269176 6.622232 
0.397188 5.912111 0.269611 6.614307 
0.397344 5.906806 0.270045 6.606396 
0.397500 5.901509 0.270479 6.598497 
0.397656 5.896216 0.270913 6.590608 
0.397813 5.890928 0.271347 6.582728 
0.397969 5.885649 0.271780 6.574864 
0.398125 5.880377 0.272214 6.567013 
0.398281 5.875110 0.272647 6.559171 
0.398438 5.869845 0.273079 6.551336 
0.398594 5.864589 0.273512 6.543514 
0.398750 5.859341 0.273944 6.535709 
0.398906 5.854100 0.274377 6.527916 
0.399062 5.848862 0.274808 6.520129 
0.399219 5.843628 0.275240 6.512350 
0.399375 5.838402 0.275671 6.504586 
0.399531 5.833186 0.276102 6.496838 
0.399688 5.827975 0.276533 6.489101 
0.399844 5.822766 0.276964 6.481369 
0.400000 5.817562 0.277394 6.473647 
0.400156 5.812367 0.277824 6.465940 
0.400313 5.807181 0.278254 6.458249 
0.400469 5.801999 0.278684 6.450566 
0.400625 5.796819 0.279114 6.442889 
0.400781 5.791646 0.279543 6.435223 
0.400938 5.786482 0.279972 6.427574 
0.401094 5.781325 0.280401 6.419938 
0.401250 5.776172 0.280829 6.412308 
0.401406 5.771021 0.281257 6.404686 
0.401562 5.765878 0.281685 6.397076 
0.401719 5.760744 0.282113 6.389483 
0.401875 5.755617 0.282541 6.381901 
0.402031 5.750492 0.282968 6.374326 
0.402188 5.745371 0.283395 6.366758 
0.402344 5.740257 0.283822 6.359204 
0.402500 5.735153 0.284249 6.351666 
0.402656 5.730054 0.284676 6.344137 
0.402813 5.724957 0.285102 6.336614 
0.402969 5.719867 0.285528 6.329103 
0.403125 5.714785 0.285954 6.321605 
0.403281 5.709707 0.286379 6.314118 
0.403438 5.704634 0.286804 6.306639 
0.403594 5.699569 0.287230 6.299173 
0.403750 5.694510 0.287654 6.291719 
0.403906 5.689455 0.288079 6.284274 
0.404062 5.684404 0.288503 6.276836 
0.404219 5.679360 0.288927 6.269411 
0.404375 5.674324 0.289351 6.262000 
0.404531 5.669295 0.289775 6.254601 
0.404688 5.664268 0.290199 6.247207 
0.404844 5.659244 0.290622 6.239821 
0.405000 5.654228 0.291045 6.232448 
0.405156 5.649222 0.291468 6.225092 
0.405313 5.644220 0.291890 6.217744 
0.405469 5.639221 0.292313 6.210401 
0.405625 5.634228 0.292735 6.203070 
0.405781 5.629242 0.293157 6.195752 
0.405938 5.624261 0.293578 6.188444 
0.406094 5.619284 0.294000 6.181144 
0.406250 5.614315 0.294421 6.173856 
0.406406 5.609352 0.294842 6.166581 
0.406562 5.604394 0.295263 6.159315 
0.406719 5.599439 0.295683 6.152055 
0.406875 5.594490 0.296103 6.144805 
0.407031 5.589548 0.296523 6.137569 
0.407188 5.584614 0.296944 6.130347 
0.407344 5.579685 0.297363 6.123133 
0.407500 5.574758 0.297783 6.115925 
0.407656 5.569835 0.298202 6.108725 
0.407813 5.564920 0.298620 6.101538 
0.407969 5.560013 0.299039 6.094366 
0.408125 5.555112 0.299458 6.087205 
0.408281 5.550214 0.299876 6.080049 
0.408438 5.545318 0.300294 6.072899 
0.408594 5.540429 0.300712 6.065761 
0.408750 5.535549 0.301130 6.058639 
0.408906 5.530676 0.301547 6.051528 
0.409062 5.525805 0.301964 6.044423 
0.409219 5.520937 0.302381 6.037324 
0.409375 5.516074 0.302798 6.030236 
0.409531 5.511221 0.303214 6.023162 
0.409687 5.506375 0.303631 6.016101 
0.409844 5.501531 0.304047 6.009046 
0.410000 5.496689 0.304463 6.001996 
0.410156 5.491854 0.304878 5.994958 
0.410313 5.487028 0.305294 5.987934 
0.410469 5.482208 0.305709 5.980921 
0.410625 5.477390 0.306124 5.973914 
0.410781 5.472576 0.306539 5.966915 
0.410938 5.467769 0.306953 5.959928 
0.411094 5.462968 0.307367 5.952951 
0.411250 5.458172 0.307781 5.945984 
0.411406 5.453382 0.308195 5.939028 
0.411562 5.448597 0.308609 5.932080 
0.411719 5.443816 0.309022 5.925140 
0.411875 5.439039 0.309435 5.918209 
0.412031 5.434269 0.309848 5.911290 
0.412187 5.429507 0.310261 5.904384 
0.412344 5.424749 0.310674 5.897486 
0.412500 5.419994 0.311086 5.890594 
0.412656 5.415242 0.311498 5.883710 
0.412813 5.410497 0.311910 5.876837 
0.412969 5.405760 0.312322 5.869977 
0.413125 5.401030 0.312733 5.863129 
0.413281 5.396302 0.313145 5.856288 
0.413438 5.391577 0.313556 5.849451 
0.413594 5.386856 0.313966 5.842623 
0.413750 5.382143 0.314377 5.835808 
0.413906 5.377438 0.314787 5.829007 
0.414062 5.372738 0.315198 5.822216 
0.414219 5.368040 0.315607 5.815428 
0.414375 5.363345 0.316017 5.808647 
0.414531 5.358656 0.316426 5.801877 
0.414687 5.353975 0.316836 5.795120 
0.414844 5.349301 0.317245 5.788376 
0.415000 5.344630 0.317654 5.781638 
0.415156 5.339961 0.318062 5.774904 
0.415313 5.335296 0.318471 5.768179 
0.415469 5.330639 0.318879 5.761467 
0.415625 5.325991 0.319287 5.754769 
0.415781 5.321346 0.319695 5.748078 
0.415938 5.316702 0.320102 5.741391 
0.416094 5.312063 0.320510 5.734713 
0.416250 5.307431 0.320917 5.728046 
0.416406 5.302806 0.321324 5.721391 
0.416563 5.298186 0.321731 5.714745 
0.416719 5.293569 0.322137 5.708107 
0.416875 5.288956 0.322543 5.701475 
0.417031 5.284347 0.322949 5.694852 
0.417187 5.279746 0.323355 5.688241 
0.417344 5.275151 0.323761 5.681641 
0.417500 5.270561 0.324166 5.675050 
0.417656 5.265973 0.324571 5.668464 
0.417813 5.261388 0.324976 5.661885 
0.417969 5.256809 0.325381 5.655317 
0.418125 5.252239 0.325786 5.648761 
0.418281 5.247674 0.326190 5.642216 
0.418438 5.243112 0.326594 5.635678 
0.418594 5.238552 0.326998 5.629144 
0.418750 5.233997 0.327402 5.622618 
0.418906 5.229449 0.327805 5.616104 
0.419063 5.224908 0.328209 5.609603 
0.419219 5.220372 0.328612 5.603111 
0.419375 5.215839 0.329015 5.596625 
0.419531 5.211308 0.329417 5.590143 
0.419687 5.206782 0.329820 5.583670 
0.419844 5.202263 0.330222 5.577210 
0.420000 5.197752 0.330624 5.570762 
0.420156 5.193245 0.331026 5.564323 
0.420313 5.188739 0.331428 5.557887 
0.420469 5.184237 0.331829 5.551458 
0.420625 5.179740 0.332230 5.545038 
0.420781 5.175251 0.332631 5.538631 
0.420938 5.170769 0.333032 5.532237 
0.421094 5.166289 0.333433 5.525847 
0.421250 5.161811 0.333833 5.519461 
0.421406 5.157337 0.334233 5.513084 
0.421563 5.152871 0.334633 5.506719 
0.421719 5.148412 0.335033 5.500366 
0.421875 5.143956 0.335433 5.494020 
0.422031 5.139502 0.335832 5.487678 
0.422187 5.135052 0.336231 5.481344 
0.422344 5.130609 0.336630 5.475021 
0.422500 5.126173 0.337029 5.468710 
0.422656 5.121742 0.337427 5.462408 
0.422813 5.117312 0.337826 5.456109 
0.422969 5.112885 0.338223 5.449817 
0.423125 5.108464 0.338621 5.443534 
0.423281 5.104050 0.339019 5.437264 
0.423438 5.099643 0.339417 5.431005 
0.423594 5.095238 0.339814 5.424751 
0.423750 5.090834 0.340211 5.418501 
0.423906 5.086436 0.340608 5.412259 
0.424063 5.082044 0.341004 5.406030 
0.424219 5.077660 0.341401 5.399813 
0.424375 5.073277 0.341797 5.393599 
0.424531 5.068897 0.342193 5.387391 
0.424687 5.064524 0.342589 5.381194 
0.424844 5.060156 0.342985 5.375007 
0.425000 5.055791 0.343380 5.368826 
0.425156 5.051431 0.343775 5.362653 
0.425312 5.047076 0.344170 5.356490 
0.425469 5.042726 0.344565 5.350335 
0.425625 5.038379 0.344960 5.344186 
0.425781 5.034036 0.345354 5.338046 
0.425938 5.029700 0.345748 5.331916 
0.426094 5.025368 0.346142 5.325794 
0.426250 5.021039 0.346536 5.319677 
0.426406 5.016714 0.346930 5.313568 
0.426563 5.012395 0.347323 5.307470 
0.426719 5.008082 0.347716 5.301382 
0.426875 5.003773 0.348110 5.295301 
0.427031 4.999466 0.348502 5.289224 
0.427187 4.995162 0.348895 5.283154 
0.427344 4.990865 0.349287 5.277094 
0.427500 4.986574 0.349679 5.271046 
0.427656 4.982288 0.350071 5.265007 
0.427812 4.978005 0.350463 5.258973 
0.427969 4.973724 0.350855 5.252944 
0.428125 4.969447 0.351246 5.246921 
0.428281 4.965176 0.351637 5.240910 
0.428438 4.960913 0.352028 5.234910 
0.428594 4.956654 0.352419 5.228919 
0.428750 4.952397 0.352810 5.222932 
0.428906 4.948142 0.353200 5.216949 
0.429063 4.943891 0.353590 5.210974 
0.429219 4.939647 0.353980 5.205010 
0.429375 4.935410 0.354370 5.199058 
0.429531 4.931177 0.354760 5.193114 
0.429688 4.926946 0.355149 5.187173 
0.429844 4.922716 0.355538 5.181237 
0.430000 4.918492 0.355927 5.175310 
0.430156 4.914274 0.356316 5.169393 
0.430312 4.910063 0.356704 5.163488 
0.430469 4.905855 0.357093 5.157590 
0.430625 4.901649 0.357481 5.151694 
0.430781 4.897445 0.357869 5.145805 
0.430938 4.893247 0.358256 5.139924 
0.431094 4.889056 0.358644 5.134056 
0.431250 4.884871 0.359032 5.128197 
0.431406 4.880688 0.359419 5.122343 
0.431563 4.876507 0.359806 5.116493 
0.431719 4.872330 0.360193 5.110649 
0.431875 4.868158 0.360579 5.104815 
0.432031 4.863994 0.360966 5.098994 
0.432188 4.859835 0.361352 5.093180 
0.432344 4.855678 0.361738 5.087371 
0.432500 4.851522 0.362124 5.081566 
0.432656 4.847370 0.362509 5.075768 
0.432812 4.843224 0.362895 5.069980 
0.432969 4.839086 0.363280 5.064204 
0.433125 4.834952 0.363665 5.058436 
0.433281 4.830820 0.364050 5.052671 
0.433438 4.826689 0.364435 5.046911 
0.433594 4.822562 0.364819 5.041158 
0.433750 4.818441 0.365203 5.035415 
0.433906 4.814326 0.365587 5.029683 
0.434063 4.810217 0.365972 5.023960 
0.434219 4.806108 0.366355 5.018241 
0.434375 4.802001 0.366739 5.012525 
0.434531 4.797898 0.367122 5.006816 
0.434688 4.793801 0.367505 5.001117 
0.434844 4.789710 0.367888 4.995430 
0.435000 4.785624 0.368271 4.989751 
0.435156 4.781540 0.368653 4.984076 
0.435312 4.777457 0.369035 4.978405 
0.435469 4.773378 0.369417 4.972740 
0.435625 4.769304 0.369799 4.967085 
0.435781 4.765238 0.370181 4.961441 
0.435938 4.761177 0.370563 4.955806 
0.436094 4.757118 0.370944 4.950175 
0.436250 4.753060 0.371325 4.944547 
0.436406 4.749006 0.371706 4.938926 
0.436563 4.744959 0.372087 4.933315 
0.436719 4.740919 0.372468 4.927716 
0.436875 4.736882 0.372848 4.922121 
0.437031 4.732846 0.373228 4.916531 
0.437188 4.728816 0.373608 4.910948 
0.437344 4.724791 0.373988 4.905374 
0.437500 4.720770 0.374368 4.899807 
0.437656 4.716752 0.374747 4.894245 
0.437812 4.712738 0.375126 4.888691 
0.437969 4.708731 0.375505 4.883147 
0.438125 4.704727 0.375884 4.877610 
0.438281 4.700727 0.376263 4.872079 
0.438438 4.696728 0.376641 4.866551 
0.438594 4.692734 0.377020 4.861031 
0.438750 4.688745 0.377398 4.855520 
0.438906 4.684762 0.377776 4.850020 
0.439063 4.680783 0.378154 4.844526 
0.439219 4.676806 0.378531 4.839036 
0.439375 4.672831 0.378908 4.833551 
0.439531 4.668859 0.379285 4.828072 
0.439688 4.664892 0.379662 4.822602 
0.439844 4.660932 0.380039 4.817143 
0.440000 4.656977 0.380416 4.811692 
0.440156 4.653023 0.380793 4.806245 
0.440312 4.649071 0.381169 4.800802 
0.440469 4.645121 0.381544 4.795364 
0.440625 4.641176 0.381920 4.789935 
0.440781 4.637238 0.382296 4.784517 
0.440937 4.633306 0.382672 4.779108 
0.441094 4.629375 0.383047 4.773703 
0.441250 4.625445 0.383422 4.768301 
0.441406 4.621518 0.383797 4.762904 
0.441563 4.617596 0.384171 4.757516 
0.441719 4.613680 0.384546 4.752139 
0.441875 4.609770 0.384921 4.746770 
0.442031 4.605862 0.385295 4.741406 
0.442188 4.601955 0.385669 4.736045 
0.442344 4.598051 0.386042 4.730689 
0.442500 4.594151 0.386416 4.725342 
0.442656 4.590259 0.386789 4.720006 
0.442812 4.586371 0.387163 4.714678 
0.442969 4.582486 0.387536 4.709354 
0.443125 4.578602 0.387909 4.704033 
0.443281 4.574721 0.388281 4.698718 
0.443437 4.570844 0.388653 4.693411 
0.443594 4.566974 0.389026 4.688114 
0.443750 4.563110 0.389398 4.682826 
0.443906 4.559249 0.389770 4.677543 
0.444063 4.555388 0.390142 4.672263 
0.444219 4.551530 0.390513 4.666987 
0.444375 4.547676 0.390884 4.661719 
0.444531 4.543829 0.391256 4.656461 
0.444688 4.539988 0.391627 4.651213 
0.444844 4.536150 0.391998 4.645971 
0.445000 4.532313 0.392369 4.640731 
0.445156 4.528477 0.392739 4.635495 
0.445312 4.524646 0.393109 4.630266 
0.445469 4.520821 0.393479 4.625047 
0.445625 4.517002 0.393849 4.619837 
0.445781 4.513186 0.394219 4.614635 
0.445937 4.509371 0.394589 4.609435 
0.446094 4.505558 0.394958 4.604238 
0.446250 4.501748 0.395327 4.599048 
0.446406 4.497944 0.395696 4.593867 
0.446563 4.494146 0.396065 4.588696 
0.446719 4.490352 0.396433 4.583533 
0.446875 4.486559 0.396802 4.578372 
0.447031 4.482767 0.397170 4.573215 
0.447188 4.478978 0.397538 4.568063 
0.447344 4.475194 0.397906 4.562920 
0.447500 4.471417 0.398274 4.557787 
0.447656 4.467644 0.398641 4.552662 
0.447813 4.463872 0.399009 4.547540 
0.447969 4.460102 0.399376 4.542421 
0.448125 4.456334 0.399743 4.537308 
0.448281 4.452573 0.400109 4.532204 
0.448437 4.448818 0.400476 4.527110 
0.448594 4.445065 0.400843 4.522021 
0.448750 4.441314 0.401209 4.516935 
0.448906 4.437566 0.401575 4.511854 
0.449063 4.433823 0.401941 4.506781 
0.449219 4.430086 0.402307 4.501718 
0.449375 4.426353 0.402672 4.496661 
0.449531 4.422621 0.403038 4.491607 
0.449688 4.418892 0.403403 4.486557 
0.449844 4.415167 0.403768 4.481514 
0.450000 4.411447 0.404132 4.476479 
0.450156 4.407733 0.404497 4.471454 
0.450313 4.404023 0.404862 4.466435 
0.450469 4.400315 0.405226 4.461419 
0.450625 4.396608 0.405590 4.456407 
0.450781 4.392904 0.405954 4.451400 
0.450937 4.389205 0.406318 4.446401 
0.451094 4.385513 0.406681 4.441412 
0.451250 4.381825 0.407045 4.436431 
0.451406 4.378139 0.407408 4.431453 
0.451563 4.374453 0.407771 4.426477 
0.451719 4.370770 0.408134 4.421507 
0.451875 4.367093 0.408497 4.416546 
0.452031 4.363421 0.408859 4.411594 
0.452188 4.359753 0.409222 4.406648 
0.452344 4.356085 0.409584 4.401705 
0.452500 4.352420 0.409946 4.396765 
0.452656 4.348758 0.410307 4.391833 
0.452813 4.345102 0.410669 4.386910 
0.452969 4.341451 0.411031 4.381995 
0.453125 4.337801 0.411392 4.377084 
0.453281 4.334153 0.411753 4.372176 
0.453437 4.330507 0.412114 4.367272 
0.453594 4.326865 0.412475 4.362376 
0.453750 4.323229 0.412835 4.357489 
0.453906 4.319598 0.413196 4.352610 
0.454063 4.315969 0.413556 4.347736 
0.454219 4.312342 0.413916 4.342865 
0.454375 4.308716 0.414276 4.337997 
0.454531 4.305093 0.414636 4.333135 
0.454688 4.301475 0.414995 4.328282 
0.454844 4.297864 0.415355 4.323438 
0.455000 4.294257 0.415714 4.318601 
0.455156 4.290651 0.416073 4.313767 
0.455313 4.287046 0.416432 4.308936 
0.455469 4.283443 0.416790 4.304109 
0.455625 4.279844 0.417149 4.299289 
0.455781 4.276251 0.417507 4.294478 
0.455937 4.272665 0.417865 4.289676 
0.456094 4.269080 0.418224 4.284880 
0.456250 4.265497 0.418581 4.280086 
0.456406 4.261915 0.418939 4.275295 
0.456562 4.258336 0.419296 4.270509 
0.456719 4.254762 0.419653 4.265730 
0.456875 4.251193 0.420010 4.260961 
0.457031 4.247630 0.420368 4.256200 
0.457188 4.244069 0.420725 4.251443 
0.457344 4.240509 0.421081 4.246689 
0.457500 4.236950 0.421437 4.241937 
0.457656 4.233394 0.421793 4.237192 
0.457813 4.229844 0.422149 4.232455 
0.457969 4.226300 0.422505 4.227727 
0.458125 4.222760 0.422861 4.223006 
0.458281 4.219221 0.423217 4.218288 
0.458437 4.215683 0.423572 4.213572 
0.458594 4.212147 0.423927 4.208861 
0.458750 4.208615 0.424282 4.204156 
0.458906 4.205089 0.424637 4.199460 
0.459062 4.201569 0.424992 4.194773 
0.459219 4.198051 0.425347 4.190091 
0.459375 4.194533 0.425701 4.185411 
0.459531 4.191017 0.426055 4.180733 
0.459688 4.187505 0.426409 4.176062 
0.459844 4.183997 0.426763 4.171398 
0.460000 4.180495 0.427116 4.166744 
0.460156 4.176997 0.427470 4.162096 
0.460313 4.173500 0.427824 4.157451 
0.460469 4.170004 0.428177 4.152808 
0.460625 4.166510 0.428529 4.148170 
0.460781 4.163021 0.428882 4.143538 
0.460938 4.159538 0.429235 4.138916 
0.461094 4.156059 0.429588 4.134302 
0.461250 4.152582 0.429940 4.129691 
0.461406 4.149106 0.430292 4.125082 
0.461562 4.145632 0.430644 4.120477 
0.461719 4.142161 0.430996 4.115878 
0.461875 4.138696 0.431347 4.111288 
0.462031 4.135236 0.431699 4.106705 
0.462188 4.131779 0.432050 4.102129 
0.462344 4.128323 0.432402 4.097555 
0.462500 4.124869 0.432752 4.092984 
0.462656 4.121416 0.433103 4.088417 
0.462813 4.117968 0.433453 4.083857 
0.462969 4.114526 0.433804 4.079306 
0.463125 4.111089 0.434155 4.074763 
0.463281 4.107653 0.434505 4.070223 
0.463438 4.104218 0.434855 4.065685 
0.463594 4.100785 0.435204 4.061151 
0.463750 4.097356 0.435554 4.056623 
0.463906 4.093931 0.435903 4.052103 
0.464062 4.090510 0.436253 4.047589 
0.464219 4.087093 0.436602 4.043082 
0.464375 4.083679 0.436951 4.038579 
0.464531 4.080267 0.437300 4.034081 
0.464688 4.076857 0.437648 4.029585 
0.464844 4.073448 0.437997 4.025095 
0.465000 4.070044 0.438345 4.020610 
0.465156 4.066644 0.438693 4.016133 
0.465313 4.063249 0.439041 4.011663 
0.465469 4.059858 0.439389 4.007199 
0.465625 4.056468 0.439737 4.002739 
0.465781 4.053080 0.440084 3.998281 
0.465938 4.049693 0.440432 3.993827 
0.466094 4.046309 0.440778 3.989378 
0.466250 4.042929 0.441125 3.984936 
0.466406 4.039555 0.441472 3.980502 
0.466562 4.036186 0.441819 3.976075 
0.466719 4.032819 0.442166 3.971654 
0.466875 4.029453 0.442512 3.967234 
0.467031 4.026088 0.442858 3.962818 
0.467188 4.022725 0.443204 3.958405 
0.467344 4.019365 0.443550 3.953997 
0.467500 4.016010 0.443895 3.949597 
0.467656 4.012661 0.444241 3.945206 
0.467813 4.009316 0.444587 3.940822 
0.467969 4.005973 0.444932 3.936441 
0.468125 4.002630 0.445277 3.932062 
0.468281 3.999289 0.445622 3.927686 
0.468438 3.995950 0.445966 3.923314 
0.468594 3.992615 0.446310 3.918949 
0.468750 3.989284 0.446655 3.914591 
0.468906 3.985960 0.446999 3.910242 
0.469062 3.982639 0.447344 3.905899 
0.469219 3.979319 0.447688 3.901558 
0.469375 3.975999 0.448031 3.897219 
0.469531 3.972681 0.448374 3.892882 
0.469688 3.969366 0.448718 3.888551 
0.469844 3.966055 0.449061 3.884228 
0.470000 3.962751 0.449404 3.879913 
0.470156 3.959450 0.449747 3.875604 
0.470313 3.956150 0.450090 3.871299 
0.470469 3.952852 0.450433 3.866996 
0.470625 3.949556 0.450775 3.862698 
0.470781 3.946263 0.451117 3.858404 
0.470938 3.942972 0.451459 3.854114 
0.471094 3.939685 0.451801 3.849832 
0.471250 3.936403 0.452143 3.845556 
0.471406 3.933125 0.452485 3.841286 
0.471562 3.929849 0.452826 3.837021 
0.471719 3.926575 0.453168 3.832760 
0.471875 3.923303 0.453509 3.828501 
0.472031 3.920031 0.453849 3.824245 
0.472187 3.916764 0.454190 3.819995 
0.472344 3.913500 0.454531 3.815752 
0.472500 3.910242 0.454871 3.811517 
0.472656 3.906988 0.455212 3.807288 
0.472813 3.903735 0.455552 3.803063 
0.472969 3.900484 0.455892 3.798839 
0.473125 3.897233 0.456232 3.794618 
0.473281 3.893985 0.456571 3.790402 
0.473438 3.890740 0.456911 3.786192 
0.473594 3.887501 0.457250 3.781989 
0.473750 3.884267 0.457590 3.777795 
0.473906 3.881035 0.457929 3.773604 
0.474062 3.877804 0.458268 3.769416 
0.474219 3.874573 0.458607 3.765230 
0.474375 3.871345 0.458945 3.761047 
0.474531 3.868120 0.459283 3.756871 
0.474687 3.864900 0.459621 3.752701 
0.474844 3.861685 0.459960 3.748540 
0.475000 3.858474 0.460298 3.744383 
0.475156 3.855263 0.460636 3.740230 
0.475313 3.852053 0.460974 3.736078 
0.475469 3.848844 0.461311 3.731929 
0.475625 3.845639 0.461648 3.727786 
0.475781 3.842437 0.461985 3.723648 
0.475938 3.839241 0.462322 3.719519 
0.476094 3.836049 0.462659 3.715397 
0.476250 3.832860 0.462996 3.711278 
0.476406 3.829671 0.463333 3.707161 
0.476562 3.826482 0.463669 3.703046 
0.476719 3.823296 0.464005 3.698935 
0.476875 3.820113 0.464341 3.694830 
0.477031 3.816934 0.464677 3.690731 
0.477187 3.813761 0.465013 3.686641 
0.477344 3.810591 0.465349 3.682556 
0.477500 3.807423 0.465684 3.678474 
0.477656 3.804255 0.466020 3.674394 
0.477813 3.801089 0.466355 3.670317 
0.477969 3.797925 0.466689 3.666244 
0.478125 3.794764 0.467024 3.662176 
0.478281 3.791607 0.467359 3.658115 
0.478438 3.788456 0.467693 3.654061 
0.478594 3.785309 0.468028 3.650014 
0.478750 3.782162 0.468362 3.645970 
0.478906 3.779016 0.468696 3.641927 
0.479063 3.775871 0.469030 3.637886 
0.479219 3.772729 0.469364 3.633850 
0.479375 3.769591 0.469697 3.629820 
0.479531 3.766457 0.470031 3.625797 
0.479687 3.763326 0.470364 3.621780 
0.479844 3.760198 0.470697 3.617766 
0.480000 3.757073 0.471030 3.613757 
0.480156 3.753950 0.471363 3.609753 
0.480313 3.750829 0.471696 3.605752 
0.480469 3.747710 0.472028 3.601754 
0.480625 3.744592 0.472361 3.597760 
0.480781 3.741478 0.472693 3.593771 
0.480938 3.738367 0.473025 3.589787 
0.481094 3.735260 0.473357 3.585810 
0.481250 3.732157 0.473689 3.581839 
0.481406 3.729057 0.474021 3.577873 
0.481563 3.725959 0.474352 3.573909 
0.481719 3.722861 0.474683 3.569948 
0.481875 3.719764 0.475014 3.565989 
0.482031 3.716670 0.475345 3.562035 
0.482187 3.713579 0.475676 3.558086 
0.482344 3.710493 0.476006 3.554143 
0.482500 3.707411 0.476337 3.550208 
0.482656 3.704333 0.476668 3.546279 
0.482813 3.701257 0.476998 3.542352 
0.482969 3.698181 0.477329 3.538428 
0.483125 3.695106 0.477658 3.534505 
0.483281 3.692033 0.477988 3.530586 
0.483438 3.688962 0.478317 3.526672 
0.483594 3.685895 0.478647 3.522763 
0.483750 3.682834 0.478976 3.518862 
0.483906 3.679777 0.479306 3.514968 
0.484063 3.676722 0.479635 3.511078 
0.484219 3.673669 0.479964 3.507191 
0.484375 3.670615 0.480293 3.503305 
0.484531 3.667563 0.480621 3.499421 
0.484687 3.664512 0.480949 3.495541 
0.484844 3.661466 0.481277 3.491666 
0.485000 3.658423 0.481605 3.487798 
0.485156 3.655386 0.481933 3.483938 
0.485313 3.652353 0.482262 3.480085 
0.485469 3.649321 0.482590 3.476233 
0.485625 3.646289 0.482917 3.472382 
0.485781 3.643257 0.483244 3.468532 
0.485938 3.640227 0.483571 3.464687 
0.486094 3.637202 0.483898 3.460848 
0.486250 3.634182 0.484225 3.457017 
0.486406 3.631164 0.484552 3.453191 
0.486563 3.628148 0.484879 3.449367 
0.486719 3.625133 0.485205 3.445545 
0.486875 3.622121 0.485532 3.441729 
0.487031 3.619113 0.485858 3.437918 
0.487187 3.616108 0.486184 3.434113 
0.487344 3.613104 0.486510 3.430310 
0.487500 3.610102 0.486836 3.426510 
0.487656 3.607102 0.487161 3.422713 
0.487813 3.604104 0.487487 3.418921 
0.487969 3.601109 0.487812 3.415134 
0.488125 3.598119 0.488137 3.411354 
0.488281 3.595133 0.488462 3.407579 
0.488438 3.592149 0.488788 3.403808 
0.488594 3.589165 0.489112 3.400039 
0.488750 3.586182 0.489437 3.396272 
0.488906 3.583201 0.489761 3.392508 
0.489063 3.580222 0.490085 3.388749 
0.489219 3.577248 0.490409 3.384995 
0.489375 3.574278 0.490733 3.381248 
0.489531 3.571312 0.491057 3.377508 
0.489687 3.568348 0.491381 3.373771 
0.489844 3.565384 0.491705 3.370035 
0.490000 3.562421 0.492028 3.366301 
0.490156 3.559459 0.492351 3.362570 
0.490312 3.556501 0.492674 3.358844 
0.490469 3.553545 0.492997 3.355123 
0.490625 3.550595 0.493320 3.351409 
0.490781 3.547649 0.493643 3.347702 
0.490938 3.544704 0.493966 3.343998 
0.491094 3.541761 0.494288 3.340295 
0.491250 3.538817 0.494611 3.336595 
0.491406 3.535875 0.494932 3.332896 
0.491563 3.532936 0.495254 3.329203 
0.491719 3.530000 0.495576 3.325514 
0.491875 3.527068 0.495898 3.321833 
0.492031 3.524141 0.496220 3.318158 
0.492188 3.521216 0.496541 3.314487 
0.492344 3.518293 0.496863 3.310818 
0.492500 3.515369 0.497184 3.307150 
0.492656 3.512447 0.497504 3.303485 
0.492812 3.509526 0.497825 3.299823 
0.492969 3.506609 0.498145 3.296166 
0.493125 3.503695 0.498466 3.292514 
0.493281 3.500786 0.498787 3.288870 
0.493438 3.497882 0.499107 3.285232 
0.493594 3.494979 0.499428 3.281597 
0.493750 3.492076 0.499748 3.277963 
0.493906 3.489173 0.500067 3.274331 
0.494063 3.486272 0.500387 3.270701 
0.494219 3.483373 0.500706 3.267075 
0.494375 3.480477 0.501025 3.263454 
0.494531 3.477585 0.501345 3.259839 
0.494688 3.474698 0.501664 3.256231 
0.494844 3.471815 0.501984 3.252629 
0.495000 3.468932 0.502303 3.249029 
0.495156 3.466049 0.502621 3.245430 
0.495312 3.463167 0.502940 3.241832 
0.495469 3.460287 0.503258 3.238237 
0.495625 3.457409 0.503576 3.234647 
0.495781 3.454535 0.503894 3.231063 
0.495938 3.451666 0.504212 3.227485 
0.496094 3.448801 0.504531 3.223914 
0.496250 3.445937 0.504849 3.220344 
0.496406 3.443073 0.505166 3.216776 
0.496563 3.440209 0.505483 3.213210 
0.496719 3.437348 0.505801 3.209646 
0.496875 3.434489 0.506118 3.206087 
0.497031 3.431634 0.506435 3.202534 
0.497188 3.428783 0.506752 3.198988 
0.497344 3.425936 0.507069 3.195446 
0.497500 3.423090 0.507386 3.191907 
0.497656 3.420244 0.507702 3.188369 
0.497812 3.417399 0.508019 3.184833 
0.497969 3.414555 0.508335 3.181300 
0.498125 3.411714 0.508650 3.177771 
0.498281 3.408877 0.508966 3.174248 
0.498438 3.406044 0.509282 3.170731 
0.498594 3.403215 0.509599 3.167219 
0.498750 3.400387 0.509915 3.163711 
0.498906 3.397560 0.510230 3.160204 
0.499063 3.394732 0.510545 3.156698 
0.499219 3.391906 0.510860 3.153194 
0.499375 3.389081 0.511175 3.149694 
0.499531 3.386260 0.511490 3.146198 
0.499688 3.383441 0.511805 3.142707 
0.499844 3.380627 0.512121 3.139223 
0.500000 3.377814 0.512436 3.135740 
0.500156 3.374999 0.512751 3.132256 
0.500313 3.372185 0.513066 3.128775 
0.500469 3.369372 0.513380 3.125296 
0.500625 3.366562 0.513695 3.121821 
0.500781 3.363755 0.514009 3.118352 
0.500938 3.360954 0.514323 3.114890 
0.501094 3.358157 0.514637 3.111435 
0.501250 3.355362 0.514951 3.107983 
0.501406 3.352568 0.515265 3.104532 
0.501563 3.349775 0.515578 3.101083 
0.501719 3.346983 0.515891 3.097638 
0.501875 3.344196 0.516204 3.094199 
0.502031 3.341412 0.516517 3.090766 
0.502188 3.338633 0.516830 3.087339 
0.502344 3.335856 0.517143 3.083915 
0.502500 3.333080 0.517455 3.080493 
0.502656 3.330305 0.517767 3.077073 
0.502812 3.327532 0.518079 3.073655 
0.502969 3.324761 0.518391 3.070243 
0.503125 3.321994 0.518703 3.066836 
0.503281 3.319231 0.519014 3.063435 
0.503437 3.316472 0.519326 3.060039 
0.503594 3.313713 0.519638 3.056646 
0.503750 3.310955 0.519949 3.053254 
0.503906 3.308198 0.520260 3.049864 
0.504062 3.305442 0.520571 3.046476 
0.504219 3.302689 0.520881 3.043093 
0.504375 3.299940 0.521192 3.039715 
0.504531 3.297195 0.521502 3.036344 
0.504687 3.294454 0.521813 3.032978 
0.504844 3.291713 0.522124 3.029615 
0.505000 3.288973 0.522434 3.026253 
0.505156 3.286232 0.522743 3.022892 
0.505313 3.283492 0.523053 3.019534 
0.505469 3.280756 0.523362 3.016180 
0.505625 3.278023 0.523672 3.012831 
0.505781 3.275294 0.523981 3.009489 
0.505938 3.272569 0.524291 3.006152 
0.506094 3.269845 0.524600 3.002818 
0.506250 3.267121 0.524909 2.999485 
0.506406 3.264398 0.525218 2.996153 
0.506563 3.261676 0.525526 2.992824 
0.506719 3.258957 0.525835 2.989500 
0.506875 3.256241 0.526143 2.986181 
0.507031 3.253530 0.526451 2.982867 
0.507188 3.250822 0.526760 2.979559 
0.507344 3.248116 0.527068 2.976254 
0.507500 3.245410 0.527376 2.972950 
0.507656 3.242705 0.527683 2.969647 
0.507812 3.240001 0.527991 2.966347 
0.507969 3.237301 0.528298 2.963051 
0.508125 3.234604 0.528605 2.959760 
0.508281 3.231911 0.528912 2.956475 
0.508437 3.229222 0.529220 2.953195 
0.508594 3.226535 0.529527 2.949919 
0.508750 3.223848 0.529834 2.946643 
0.508906 3.221162 0.530140 2.943369 
0.509062 3.218477 0.530446 2.940097 
0.509219 3.215795 0.530752 2.936829 
0.509375 3.213116 0.531058 2.933566 
0.509531 3.210441 0.531365 2.930309 
0.509687 3.207770 0.531671 2.927058 
0.509844 3.205102 0.531977 2.923809 
0.510000 3.202433 0.532283 2.920562 
0.510156 3.199764 0.532588 2.917316 
0.510313 3.197097 0.532893 2.914072 
0.510469 3.194432 0.533198 2.910832 
0.510625 3.191770 0.533503 2.907597 
0.510781 3.189113 0.533808 2.904368 
0.510938 3.186459 0.534113 2.901145 
0.511094 3.183806 0.534418 2.897923 
0.511250 3.181154 0.534723 2.894703 
0.511406 3.178501 0.535027 2.891484 
0.511563 3.175850 0.535331 2.888268 
0.511719 3.173202 0.535635 2.885056 
0.511875 3.170556 0.535939 2.881849 
0.512031 3.167915 0.536243 2.878648 
0.512188 3.165277 0.536547 2.875452 
0.512344 3.162640 0.536851 2.872258 
0.512500 3.160003 0.537154 2.869065 
0.512656 3.157366 0.537458 2.865873 
0.512813 3.154731 0.537761 2.862684 
0.512969 3.152098 0.538063 2.859500 
0.513125 3.149470 0.538366 2.856320 
0.513281 3.146845 0.538669 2.853147 
0.513437 3.144223 0.538972 2.849978 
0.513594 3.141601 0.539275 2.846810 
0.513750 3.138980 0.539577 2.843644 
0.513906 3.136359 0.539880 2.840479 
0.514062 3.133740 0.540181 2.837317 
0.514219 3.131123 0.540483 2.834160 
0.514375 3.128511 0.540785 2.831009 
0.514531 3.125903 0.541087 2.827863 
0.514687 3.123296 0.541389 2.824720 
0.514844 3.120690 0.541691 2.821578 
0.515000 3.118085 0.541992 2.818437 
0.515156 3.115481 0.542293 2.815299 
0.515313 3.112878 0.542594 2.812165 
0.515469 3.110279 0.542895 2.809035 
0.515625 3.107684 0.543196 2.805912 
0.515781 3.105092 0.543497 2.802793 
0.515938 3.102501 0.543797 2.799674 
0.516094 3.099911 0.544098 2.796557 
0.516250 3.097320 0.544398 2.793442 
0.516406 3.094732 0.544698 2.790331 
0.516563 3.092148 0.544998 2.787225 
0.516719 3.089567 0.545298 2.784125 
0.516875 3.086989 0.545598 2.781028 
0.517031 3.084412 0.545898 2.777932 
0.517188 3.081835 0.546197 2.774838 
0.517344 3.079259 0.546496 2.771746 
0.517500 3.076686 0.546795 2.768658 
0.517656 3.074116 0.547094 2.765576 
0.517813 3.071550 0.547394 2.762498 
0.517969 3.068985 0.547693 2.759424 
0.518125 3.066421 0.547991 2.756351 
0.518281 3.063857 0.548290 2.753279 
0.518437 3.061296 0.548588 2.750210 
0.518594 3.058737 0.548886 2.747144 
0.518750 3.056181 0.549185 2.744083 
0.518906 3.053629 0.549483 2.741028 
0.519062 3.051078 0.549781 2.737977 
0.519219 3.048529 0.550079 2.734928 
0.519375 3.045980 0.550377 2.731880 
0.519531 3.043433 0.550674 2.728833 
0.519687 3.040887 0.550971 2.725789 
0.519844 3.038343 0.551268 2.722749 
0.520000 3.035802 0.551565 2.719714 
0.520156 3.033265 0.551863 2.716683 
0.520312 3.030731 0.552160 2.713658 
0.520469 3.028199 0.552457 2.710636 
0.520625 3.025667 0.552754 2.707614 
0.520781 3.023136 0.553050 2.704594 
0.520938 3.020605 0.553346 2.701575 
0.521094 3.018076 0.553642 2.698560 
0.521250 3.015549 0.553938 2.695548 
0.521406 3.013025 0.554234 2.692541 
0.521563 3.010505 0.554530 2.689539 
0.521719 3.007990 0.554826 2.686543 
0.521875 3.005475 0.555122 2.683549 
0.522031 3.002962 0.555418 2.680556 
0.522188 3.000448 0.555713 2.677565 
0.522344 2.997934 0.556008 2.674574 
0.522500 2.995422 0.556303 2.671587 
0.522656 2.992912 0.556598 2.668602 
0.522813 2.990406 0.556893 2.665623 
0.522969 2.987903 0.557187 2.662649 
0.523125 2.985404 0.557482 2.659680 
0.523281 2.982908 0.557777 2.656715 
0.523438 2.980411 0.558072 2.653751 
0.523594 2.977915 0.558366 2.650787 
0.523750 2.975419 0.558660 2.647825 
0.523906 2.972924 0.558954 2.644865 
0.524062 2.970431 0.559247 2.641909 
0.524219 2.967942 0.559541 2.638957 
0.524375 2.965455 0.559834 2.636010 
0.524531 2.962973 0.560128 2.633068 
0.524687 2.960493 0.560422 2.630131 
0.524844 2.958014 0.560715 2.627195 
0.525000 2.955535 0.561009 2.624259 
0.525156 2.953057 0.561301 2.621325 
0.525312 2.950579 0.561594 2.618393 
0.525469 2.948103 0.561886 2.615464 
0.525625 2.945630 0.562179 2.612538 
0.525781 2.943159 0.562471 2.609618 
0.525938 2.940693 0.562764 2.606702 
0.526094 2.938231 0.563056 2.603792 
0.526250 2.935769 0.563349 2.600885 
0.526406 2.933309 0.563641 2.597978 
0.526563 2.930848 0.563933 2.595073 
0.526719 2.928387 0.564224 2.592168 
0.526875 2.925928 0.564515 2.589266 
0.527031 2.923470 0.564807 2.586366 
0.527188 2.921015 0.565098 2.583471 
0.527344 2.918564 0.565389 2.580581 
0.527500 2.916117 0.565680 2.577696 
0.527656 2.913674 0.565972 2.574817 
0.527813 2.911231 0.566263 2.571939 
0.527969 2.908789 0.566554 2.569061 
0.528125 2.906345 0.566844 2.566184 
0.528281 2.903902 0.567134 2.563309 
0.528438 2.901461 0.567424 2.560437 
0.528594 2.899024 0.567715 2.557569 
0.528750 2.896590 0.568005 2.554707 
0.528906 2.894159 0.568295 2.551849 
0.529062 2.891729 0.568585 2.548992 
0.529219 2.889299 0.568875 2.546137 
0.529375 2.886870 0.569164 2.543283 
0.529531 2.884444 0.569453 2.540434 
0.529687 2.882021 0.569743 2.537588 
0.529844 2.879601 0.570032 2.534747 
0.530000 2.877182 0.570322 2.531909 
0.530156 2.874764 0.570611 2.529072 
0.530312 2.872346 0.570899 2.526237 
0.530469 2.869929 0.571188 2.523403 
0.530625 2.867515 0.571476 2.520573 
0.530781 2.865104 0.571765 2.517747 
0.530938 2.862696 0.572053 2.514926 
0.531094 2.860291 0.572342 2.512110 
0.531250 2.857886 0.572630 2.509294 
0.531406 2.855482 0.572918 2.506480 
0.531563 2.853078 0.573206 2.503667 
0.531719 2.850676 0.573493 2.500856 
0.531875 2.848277 0.573781 2.498050 
0.532031 2.845881 0.574069 2.495249 
0.532188 2.843487 0.574356 2.492452 
0.532344 2.841095 0.574644 2.489656 
0.532500 2.838703 0.574931 2.486861 
0.532656 2.836312 0.575218 2.484068 
0.532813 2.833923 0.575504 2.481279 
0.532969 2.831536 0.575791 2.478493 
0.533125 2.829153 0.576078 2.475713 
0.533281 2.826772 0.576365 2.472935 
0.533438 2.824392 0.576651 2.470159 
0.533594 2.822012 0.576938 2.467384 
0.533750 2.819633 0.577224 2.464611 
0.533906 2.817256 0.577509 2.461841 
0.534062 2.814881 0.577795 2.459075 
0.534219 2.812510 0.578081 2.456313 
0.534375 2.810142 0.578367 2.453556 
0.534531 2.807774 0.578653 2.450800 
0.534687 2.805408 0.578939 2.448046 
0.534844 2.803042 0.579224 2.445293 
0.535000 2.800677 0.579509 2.442542 
0.535156 2.798314 0.579794 2.439795 
0.535312 2.795953 0.580079 2.437051 
0.535469 2.793596 0.580364 2.434312 
0.535625 2.791241 0.580649 2.431578 
0.535781 2.788888 0.580934 2.428844 
0.535938 2.786534 0.581218 2.426112 
0.536094 2.784182 0.581502 2.423381 
0.536250 2.781830 0.581786 2.420652 
0.536406 2.779482 0.582070 2.417927 
0.536563 2.777135 0.582354 2.415206 
0.536719 2.774793 0.582639 2.412490 
0.536875 2.772452 0.582923 2.409777 
0.537031 2.770112 0.583206 2.407065 
0.537188 2.767772 0.583490 2.404355 
0.537344 2.765432 0.583773 2.401645 
0.537500 2.763094 0.584056 2.398939 
0.537656 2.760758 0.584339 2.396235 
0.537813 2.758426 0.584623 2.393537 
0.537969 2.756098 0.584906 2.390843 
0.538125 2.753771 0.585189 2.388152 
0.538281 2.751445 0.585472 2.385461 
0.538438 2.749119 0.585754 2.382772 
0.538594 2.746793 0.586037 2.380084 
0.538750 2.744468 0.586319 2.377400 
0.538906 2.742146 0.586601 2.374718 
0.539062 2.739827 0.586883 2.372042 
0.539219 2.737512 0.587166 2.369370 
0.539375 2.735198 0.587448 2.366700 
0.539531 2.732883 0.587730 2.364031 
0.539687 2.730570 0.588011 2.361363 
0.539844 2.728257 0.588292 2.358697 
0.540000 2.725947 0.588574 2.356033 
0.540156 2.723639 0.588855 2.353374 
0.540312 2.721335 0.589136 2.350720 
0.540469 2.719033 0.589418 2.348069 
0.540625 2.716733 0.589699 2.345420 
0.540781 2.714432 0.589980 2.342772 
0.540937 2.712132 0.590260 2.340125 
0.541094 2.709833 0.590541 2.337480 
0.541250 2.707536 0.590821 2.334838 
0.541406 2.705241 0.591102 2.332200 
0.541563 2.702950 0.591382 2.329567 
0.541719 2.700661 0.591663 2.326938 
0.541875 2.698373 0.591943 2.324310 
0.542031 2.696086 0.592223 2.321683 
0.542188 2.693799 0.592502 2.319057 
0.542344 2.691512 0.592782 2.316433 
0.542500 2.689228 0.593061 2.313812 
0.542656 2.686946 0.593341 2.311195 
0.542813 2.684667 0.593620 2.308582 
0.542969 2.682392 0.593900 2.305973 
0.543125 2.680118 0.594179 2.303367 
0.543281 2.677844 0.594458 2.300762 
0.543438 2.675570 0.594737 2.298158 
0.543594 2.673297 0.595016 2.295555 
0.543750 2.671026 0.595294 2.292954 
0.543906 2.668756 0.595573 2.290357 
0.544063 2.666489 0.595851 2.287763 
0.544219 2.664226 0.596130 2.285174 
0.544375 2.661965 0.596408 2.282589 
0.544531 2.659705 0.596687 2.280006 
0.544687 2.657446 0.596965 2.277424 
0.544844 2.655186 0.597243 2.274843 
0.545000 2.652928 0.597520 2.272263 
0.545156 2.650671 0.597798 2.269685 
0.545312 2.648415 0.598075 2.267111 
0.545469 2.646163 0.598352 2.264540 
0.545625 2.643914 0.598630 2.261974 
0.545781 2.641668 0.598908 2.259413 
0.545937 2.639423 0.599185 2.256853 
0.546094 2.637177 0.599462 2.254293 
0.546250 2.634932 0.599739 2.251735 
0.546406 2.632688 0.600015 2.249178 
0.546563 2.630445 0.600292 2.246623 
0.546719 2.628204 0.600568 2.244072 
0.546875 2.625966 0.600844 2.241524 
0.547031 2.623731 0.601121 2.238981 
0.547188 2.621499 0.601397 2.236442 
0.547344 2.619268 0.601674 2.233905 
0.547500 2.617038 0.601950 2.231369 
0.547656 2.614807 0.602226 2.228834 
0.547813 2.612577 0.602501 2.226299 
0.547969 2.610349 0.602777 2.223767 
0.548125 2.608122 0.603052 2.221238 
0.548281 2.605898 0.603327 2.218712 
0.548438 2.603678 0.603603 2.216191 
0.548594 2.601461 0.603878 2.213675 
0.548750 2.599245 0.604154 2.211161 
0.548906 2.597029 0.604429 2.208647 
0.549063 2.594812 0.604704 2.206135 
0.549219 2.592596 0.604978 2.203624 
0.549375 2.590382 0.605253 2.201116 
0.549531 2.588169 0.605527 2.198610 
0.549687 2.585959 0.605801 2.196106 
0.549844 2.583751 0.606075 2.193606 
0.550000 2.581545 0.606350 2.191109 
0.550156 2.579341 0.606624 2.188616 
0.550312 2.577140 0.606898 2.186126 
0.550469 2.574940 0.607172 2.183639 
0.550625 2.572742 0.607446 2.181153 
0.550781 2.570544 0.607719 2.178669 
0.550937 2.568347 0.607993 2.176186 
0.551094 2.566150 0.608266 2.173704 
0.551250 2.563954 0.608539 2.171224 
0.551406 2.561760 0.608812 2.168748 
0.551563 2.559569 0.609085 2.166275 
0.551719 2.557381 0.609358 2.163806 
0.551875 2.555196 0.609631 2.161341 
0.552031 2.553013 0.609904 2.158880 
0.552188 2.550831 0.610177 2.156419 
0.552344 2.548648 0.610449 2.153959 
0.552500 2.546465 0.610721 2.151500 
0.552656 2.544283 0.610993 2.149043 
0.552813 2.542104 0.611265 2.146589 
0.552969 2.539927 0.611537 2.144138 
0.553125 2.537754 0.611809 2.141692 
0.553281 2.535583 0.612081 2.139250 
0.553438 2.533413 0.612353 2.136809 
0.553594 2.531243 0.612624 2.134369 
0.553750 2.529073 0.612896 2.131930 
0.553906 2.526904 0.613167 2.129493 
0.554063 2.524738 0.613438 2.127058 
0.554219 2.522574 0.613709 2.124628 
0.554375 2.520413 0.613980 2.122201 
0.554531 2.518255 0.614251 2.119779 
0.554688 2.516098 0.614522 2.117358 
0.554844 2.513941 0.614792 2.114938 
0.555000 2.511783 0.615063 2.112518 
0.555156 2.509627 0.615333 2.110100 
0.555312 2.507472 0.615603 2.107685 
0.555469 2.505320 0.615873 2.105273 
0.555625 2.503170 0.616143 2.102865 
0.555781 2.501025 0.616413 2.100462 
0.555937 2.498880 0.616683 2.098061 
0.556094 2.496737 0.616953 2.095661 
0.556250 2.494592 0.617222 2.093261 
0.556406 2.492448 0.617491 2.090863 
0.556562 2.490306 0.617760 2.088468 
0.556719 2.488166 0.618029 2.086075 
0.556875 2.486029 0.618299 2.083687 
0.557031 2.483894 0.618568 2.081303 
0.557188 2.481761 0.618837 2.078920 
0.557344 2.479629 0.619106 2.076538 
0.557500 2.477496 0.619374 2.074157 
0.557656 2.475365 0.619642 2.071778 
0.557813 2.473236 0.619911 2.069402 
0.557969 2.471109 0.620179 2.067029 
0.558125 2.468985 0.620447 2.064660 
0.558281 2.466864 0.620716 2.062295 
0.558438 2.464743 0.620984 2.059931 
0.558594 2.462622 0.621252 2.057569 
0.558750 2.460501 0.621519 2.055207 
0.558906 2.458380 0.621786 2.052846 
0.559063 2.456262 0.622054 2.050488 
0.559219 2.454145 0.622321 2.048133 
0.559375 2.452032 0.622588 2.045782 
0.559531 2.449923 0.622856 2.043436 
0.559688 2.447815 0.623123 2.041091 
0.559844 2.445707 0.623390 2.038748 
0.560000 2.443599 0.623657 2.036405 
0.560156 2.441492 0.623924 2.034064 
0.560312 2.439386 0.624190 2.031724 
0.560469 2.437281 0.624456 2.029387 
0.560625 2.435179 0.624723 2.027053 
0.560781 2.433080 0.624989 2.024724 
0.560937 2.430984 0.625255 2.022398 
0.561094 2.428888 0.625522 2.020074 
0.561250 2.426793 0.625788 2.017751 
0.561406 2.424698 0.626054 2.015428 
0.561562 2.422603 0.626319 2.013107 
0.561719 2.420510 0.626584 2.010788 
0.561875 2.418418 0.626850 2.008472 
0.562031 2.416329 0.627115 2.006159 
0.562188 2.414244 0.627381 2.003851 
0.562344 2.412161 0.627646 2.001546 
0.562500 2.410078 0.627911 1.999243 
0.562656 2.407995 0.628176 1.996940 
0.562813 2.405913 0.628441 1.994637 
0.562969 2.403831 0.628706 1.992336 
0.563125 2.401751 0.628970 1.990038 
0.563281 2.399673 0.629234 1.987742 
0.563438 2.397598 0.629499 1.985450 
0.563594 2.395526 0.629763 1.983163 
0.563750 2.393456 0.630028 1.980878 
0.563906 2.391386 0.630292 1.978595 
0.564063 2.389316 0.630556 1.976311 
0.564219 2.387246 0.630820 1.974029 
0.564375 2.385177 0.631083 1.971748 
0.564531 2.383110 0.631347 1.969470 
0.564688 2.381045 0.631610 1.967195 
0.564844 2.378983 0.631874 1.964924 
0.565000 2.376924 0.632137 1.962657 
0.565156 2.374866 0.632401 1.960392 
0.565312 2.372809 0.632664 1.958127 
0.565469 2.370751 0.632927 1.955863 
0.565625 2.368694 0.633190 1.953600 
0.565781 2.366637 0.633452 1.951339 
0.565937 2.364583 0.633715 1.949081 
0.566094 2.362530 0.633978 1.946826 
0.566250 2.360481 0.634240 1.944574 
0.566406 2.358434 0.634503 1.942326 
0.566562 2.356388 0.634766 1.940080 
0.566719 2.354343 0.635028 1.937835 
0.566875 2.352297 0.635290 1.935590 
0.567031 2.350251 0.635552 1.933346 
0.567188 2.348206 0.635814 1.931104 
0.567344 2.346162 0.636075 1.928863 
0.567500 2.344120 0.636337 1.926626 
0.567656 2.342081 0.636599 1.924391 
0.567813 2.340045 0.636861 1.922161 
0.567969 2.338011 0.637123 1.919934 
0.568125 2.335979 0.637384 1.917708 
0.568281 2.333946 0.637646 1.915483 
0.568438 2.331913 0.637907 1.913258 
0.568594 2.329880 0.638168 1.911034 
0.568750 2.327847 0.638429 1.908812 
0.568906 2.325816 0.638690 1.906592 
0.569063 2.323787 0.638950 1.904374 
0.569219 2.321761 0.639211 1.902160 
0.569375 2.319737 0.639472 1.899950 
0.569531 2.317716 0.639733 1.897743 
0.569688 2.315695 0.639994 1.895537 
0.569844 2.313673 0.640255 1.893331 
0.570000 2.311652 0.640515 1.891125 
0.570156 2.309631 0.640775 1.888921 
0.570312 2.307612 0.641035 1.886719 
0.570469 2.305594 0.641295 1.884520 
0.570625 2.303579 0.641555 1.882324 
0.570781 2.301567 0.641815 1.880132 
0.570937 2.299556 0.642075 1.877941 
0.571094 2.297546 0.642335 1.875752 
0.571250 2.295536 0.642595 1.873564 
0.571406 2.293526 0.642854 1.871377 
0.571562 2.291517 0.643114 1.869192 
0.571719 2.289510 0.643373 1.867009 
0.571875 2.287504 0.643632 1.864828 
0.572031 2.285500 0.643891 1.862650 
0.572187 2.283498 0.644151 1.860476 
0.572344 2.281497 0.644410 1.858304 
0.572500 2.279498 0.644669 1.856133 
0.572656 2.277498 0.644928 1.853963 
0.572813 2.275500 0.645186 1.851795 
0.572969 2.273502 0.645445 1.849627 
0.573125 2.271505 0.645703 1.847462 
0.573281 2.269510 0.645961 1.845300 
0.573438 2.267518 0.646220 1.843141 
0.573594 2.265529 0.646478 1.840985 
0.573750 2.263541 0.646737 1.838832 
0.573906 2.261553 0.646995 1.836679 
0.574063 2.259566 0.647253 1.834528 
0.574219 2.257579 0.647510 1.832377 
0.574375 2.255593 0.647768 1.830228 
0.574531 2.253609 0.648025 1.828081 
0.574688 2.251626 0.648283 1.825937 
0.574844 2.249646 0.648540 1.823796 
0.575000 2.247668 0.648798 1.821658 
0.575156 2.245692 0.649056 1.819522 
0.575313 2.243716 0.649313 1.817388 
0.575469 2.241741 0.649570 1.815254 
0.575625 2.239766 0.649827 1.813121 
0.575781 2.237792 0.650084 1.810990 
0.575937 2.235819 0.650340 1.808861 
0.576094 2.233848 0.650597 1.806734 
0.576250 2.231880 0.650853 1.804611 
0.576406 2.229914 0.651110 1.802492 
0.576562 2.227950 0.651367 1.800375 
0.576719 2.225987 0.651623 1.798259 
0.576875 2.224023 0.651879 1.796144 
0.577031 2.222059 0.652135 1.794029 
0.577187 2.220096 0.652391 1.791916 
0.577344 2.218135 0.652647 1.789805 
0.577500 2.216175 0.652902 1.787698 
0.577656 2.214218 0.653158 1.785593 
0.577813 2.212263 0.653414 1.783492 
0.577969 2.210309 0.653670 1.781392 
0.578125 2.208356 0.653925 1.779293 
0.578281 2.206401 0.654181 1.777194 
0.578438 2.204447 0.654436 1.775096 
0.578594 2.202492 0.654691 1.772999 
0.578750 2.200539 0.654946 1.770904 
0.578906 2.198587 0.655201 1.768812 
0.579063 2.196637 0.655457 1.766722 
0.579219 2.194689 0.655712 1.764635 
0.579375 2.192743 0.655967 1.762549 
0.579531 2.190796 0.656222 1.760464 
0.579688 2.188849 0.656477 1.758379 
0.579844 2.186901 0.656732 1.756295 
0.580000 2.184954 0.656987 1.754213 
0.580156 2.183008 0.657242 1.752132 
0.580313 2.181064 0.657496 1.750053 
0.580469 2.179122 0.657751 1.747977 
0.580625 2.177182 0.658006 1.745904 
0.580781 2.175244 0.658261 1.743833 
0.580937 2.173308 0.658515 1.741764 
0.581094 2.171372 0.658770 1.739696 
0.581250 2.169436 0.659024 1.737629 
0.581406 2.167501 0.659278 1.735563 
0.581562 2.165568 0.659532 1.733498 
0.581719 2.163636 0.659785 1.731436 
0.581875 2.161707 0.660039 1.729378 
0.582031 2.159781 0.660293 1.727322 
0.582187 2.157856 0.660547 1.725269 
0.582344 2.155931 0.660801 1.723217 
0.582500 2.154006 0.661054 1.721165 
0.582656 2.152081 0.661308 1.719114 
0.582813 2.150157 0.661561 1.717065 
0.582969 2.148235 0.661814 1.715017 
0.583125 2.146315 0.662068 1.712972 
0.583281 2.144396 0.662321 1.710930 
0.583438 2.142478 0.662574 1.708888 
0.583594 2.140560 0.662827 1.706847 
0.583750 2.138644 0.663080 1.704808 
0.583906 2.136728 0.663333 1.702770 
0.584063 2.134814 0.663586 1.700735 
0.584219 2.132901 0.663839 1.698702 
0.584375 2.130990 0.664092 1.696671 
0.584531 2.129079 0.664345 1.694642 
0.584688 2.127169 0.664598 1.692614 
0.584844 2.125259 0.664850 1.690586 
0.585000 2.123349 0.665103 1.688559 
0.585156 2.121439 0.665355 1.686534 
0.585313 2.119530 0.665608 1.684511 
0.585469 2.117622 0.665860 1.682489 
0.585625 2.115716 0.666112 1.680470 
0.585781 2.113811 0.666365 1.678453 
0.585938 2.111908 0.666618 1.676438 
0.586094 2.110004 0.666870 1.674424 
0.586250 2.108101 0.667122 1.672409 
0.586406 2.106197 0.667374 1.670396 
0.586562 2.104294 0.667626 1.668383 
0.586719 2.102391 0.667879 1.666372 
0.586875 2.100488 0.668131 1.664361 
0.587031 2.098586 0.668383 1.662352 
0.587187 2.096685 0.668636 1.660344 
0.587344 2.094783 0.668888 1.658337 
0.587500 2.092882 0.669141 1.656330 
0.587656 2.090980 0.669394 1.654323 
0.587812 2.089077 0.669647 1.652315 
0.587969 2.087171 0.669900 1.650307 
0.588125 2.085264 0.670153 1.648297 
0.588281 2.083355 0.670407 1.646286 
0.588438 2.081443 0.670661 1.644273 
0.588594 2.079529 0.670915 1.642257 
0.588750 2.077612 0.671170 1.640239 
0.588906 2.075690 0.671426 1.638217 
0.589063 2.073763 0.671683 1.636189 
0.589219 2.071827 0.671941 1.634153 
0.589375 2.069881 0.672200 1.632108 
0.589531 2.067922 0.672461 1.630049 
0.589688 2.065947 0.672724 1.627973 
0.589844 2.063969 0.672984 1.625896 
0.590000 2.062079 0.673246 1.623912 
0.590156 2.060220 0.673497 1.621960 
0.590313 2.058338 0.673729 1.619985 
0.590469 2.056605 0.673956 1.618168 
0.590625 2.055098 0.674186 1.616587 
0.590781 2.053602 0.674380 1.615019 
0.590938 2.052163 0.674540 1.613509 
0.591094 2.051079 0.674698 1.612374 
0.591250 2.050281 0.674842 1.611537 
0.591406 2.049515 0.674937 1.610735 
0.591562 2.048823 0.674990 1.610010 
0.591719 2.048417 0.675037 1.609585 
0.591875 2.048282 0.675080 1.609443 
0.592031 2.048218 0.675104 1.609376 
0.592187 2.048151 0.675108 1.609306 
0.592344 2.048127 0.675106 1.609281 
0.592500 2.048135 0.675101 1.609289 
0.592656 2.048180 0.675090 1.609337 
0.592812 2.048295 0.675073 1.609457 
0.592969 2.048503 0.675046 1.609676 
0.593125 2.048830 0.675005 1.610019 
0.593281 2.049296 0.674947 1.610507 
0.593438 2.049922 0.674866 1.611162 
0.593594 2.050729 0.674760 1.612009 
0.593750 2.051742 0.674623 1.613070 
0.593906 2.052981 0.674455 1.614369 
0.594063 2.054465 0.674253 1.615925 
0.594219 2.056199 0.674019 1.617743 
0.594375 2.058117 0.673756 1.619755 
0.594531 2.059875 0.673526 1.621601 
0.594688 2.061345 0.673358 1.623144 
0.594844 2.062433 0.673217 1.624286 
0.595000 2.063153 0.673090 1.625042 
0.595156 2.063707 0.672991 1.625624 
0.595313 2.064248 0.672929 1.626193 
0.595469 2.064745 0.672893 1.626715 
0.595625 2.065106 0.672862 1.627094 
0.595781 2.065310 0.672829 1.627309 
0.595938 2.065407 0.672794 1.627411 
0.596094 2.065483 0.672769 1.627490 
0.596250 2.065572 0.672753 1.627583 
0.596406 2.065690 0.672748 1.627707 
0.596562 2.065811 0.672746 1.627835 
0.596719 2.065898 0.672745 1.627925 
0.596875 2.065946 0.672740 1.627975 
0.597031 2.065958 0.672730 1.627988 
0.597187 2.065954 0.672720 1.627984 
0.597344 2.065957 0.672711 1.627986 
0.597500 2.065980 0.672706 1.628011 
0.597656 2.066032 0.672705 1.628064 
0.597812 2.066096 0.672705 1.628131 
0.597969 2.066148 0.672705 1.628186 
0.598125 2.066181 0.672704 1.628220 
0.598281 2.066191 0.672699 1.628231 
0.598438 2.066187 0.672692 1.628227 
0.598594 2.066184 0.672686 1.628224 
0.598750 2.066192 0.672682 1.628233 
0.598906 2.066218 0.672681 1.628261 
0.599063 2.066256 0.672681 1.628302 
0.599219 2.066292 0.672682 1.628340 
0.599375 2.066316 0.672681 1.628366 
0.599531 2.066327 0.672679 1.628377 
0.599688 2.066326 0.672675 1.628377 
0.599844 2.066323 0.672671 1.628373 
0.600000 2.066325 0.672668 1.628375 
0.600156 2.066337 0.672667 1.628387 
0.600313 2.066359 0.672666 1.628410 
0.600469 2.066383 0.672667 1.628435 
0.600625 2.066402 0.672667 1.628454 
0.600781 2.066411 0.672666 1.628464 
0.600938 2.066413 0.672664 1.628465 
0.601094 2.066410 0.672662 1.628462 
0.601250 2.066409 0.672660 1.628461 
0.601406 2.066413 0.672659 1.628465 
0.601562 2.066422 0.672659 1.628474 
0.601719 2.066435 0.672659 1.628488 
0.601875 2.066444 0.672659 1.628498 
0.602031 2.066449 0.672659 1.628503 
0.602187 2.066449 0.672658 1.628503 
0.602344 2.066447 0.672657 1.628501 
0.602500 2.066445 0.672657 1.628498 
0.602656 2.066445 0.672656 1.628499 
0.602812 2.066448 0.672656 1.628501 
0.602969 2.066451 0.672657 1.628505 
0.603125 2.066453 0.672657 1.628507 
0.603281 2.066453 0.672657 1.628507 
0.603437 2.066452 0.672657 1.628506 
0.603594 2.066449 0.672657 1.628503 
0.603750 2.066445 0.672657 1.628499 
0.603906 2.066442 0.672657 1.628496 
0.604063 2.066439 0.672658 1.628493 
0.604219 2.066436 0.672658 1.628489 
0.604375 2.066432 0.672659 1.628486 
0.604531 2.066429 0.672660 1.628483 
0.604688 2.066426 0.672660 1.628480 
0.604844 2.066422 0.672661 1.628475 
0.605000 2.066417 0.672661 1.628470 
0.605156 2.066413 0.672661 1.628466 
0.605313 2.066410 0.672662 1.628462 
0.605469 2.066408 0.672662 1.628460 
0.605625 2.066408 0.672662 1.628460 
0.605781 2.066407 0.672663 1.628459 
0.605938 2.066406 0.672663 1.628458 
0.606094 2.066405 0.672663 1.628456 
0.606250 2.066403 0.672663 1.628454 
0.606406 2.066400 0.672663 1.628452 
0.606563 2.066399 0.672663 1.628450 
0.606719 2.066398 0.672663 1.628449 
0.606875 2.066398 0.672664 1.628449 
0.607031 2.066398 0.672664 1.628449 
0.607187 2.066397 0.672664 1.628448 
0.607344 2.066396 0.672664 1.628447 
0.607500 2.066395 0.672664 1.628446 
0.607656 2.066393 0.672664 1.628444 
0.607812 2.066392 0.672664 1.628443 
0.607969 2.066391 0.672664 1.628442 
0.608125 2.066391 0.672665 1.628442 
0.608281 2.066391 0.672665 1.628442 
0.608437 2.066391 0.672665 1.628441 
0.608594 2.066391 0.672665 1.628441 
0.608750 2.066390 0.672665 1.628440 
0.608906 2.066389 0.672665 1.628438 
0.609063 2.066388 0.672665 1.628437 
0.609219 2.066387 0.672665 1.628436 
0.609375 2.066387 0.672665 1.628436 
0.609531 2.066387 0.672665 1.628436 
0.609688 2.066387 0.672666 1.628436 
0.609844 2.066387 0.672666 1.628436 
0.610000 2.066386 0.672666 1.628436 
0.610156 2.066385 0.672666 1.628435 
0.610313 2.066385 0.672666 1.628434 
0.610469 2.066384 0.672666 1.628433 
0.610625 2.066384 0.672666 1.628433 
0.610781 2.066384 0.672666 1.628433 
0.610938 2.066384 0.672666 1.628433 
0.611094 2.066384 0.672666 1.628433 
0.611250 2.066384 0.672666 1.628433 
0.611406 2.066383 0.672666 1.628433 
0.611563 2.066383 0.672666 1.628432 
0.611719 2.066383 0.672666 1.628432 
0.611875 2.066382 0.672666 1.628432 
0.612031 2.066383 0.672666 1.628432 
0.612187 2.066383 0.672666 1.628432 
0.612344 2.066383 0.672666 1.628432 
0.612500 2.066383 0.672666 1.628432 
0.612656 2.066383 0.672666 1.628432 
0.612812 2.066383 0.672666 1.628432 
0.612969 2.066383 0.672666 1.628432 
0.613125 2.066383 0.672666 1.628433 
0.613281 2.066384 0.672666 1.628433 
0.613437 2.066384 0.672666 1.628433 
0.613594 2.066385 0.672666 1.628434 
0.613750 2.066385 0.672666 1.628434 
0.613906 2.066386 0.672666 1.628435 
0.614063 2.066386 0.672666 1.628435 
0.614219 2.066387 0.672665 1.628436 
0.614375 2.066388 0.672665 1.628437 
0.614531 2.066388 0.672665 1.628437 
0.614688 2.066389 0.672665 1.628438 
0.614844 2.066390 0.672665 1.628439 
0.615000 2.066391 0.672665 1.628440 
0.615156 2.066392 0.672665 1.628441 
0.615313 2.066393 0.672665 1.628442 
0.615469 2.066394 0.672665 1.628442 
0.615625 2.066394 0.672665 1.628443 
0.615781 2.066395 0.672664 1.628444 
0.615938 2.066396 0.672664 1.628444 
0.616094 2.066397 0.672664 1.628445 
0.616250 2.066397 0.672664 1.628446 
0.616406 2.066398 0.672664 1.628447 
0.616563 2.066399 0.672664 1.628447 
0.616719 2.066399 0.672664 1.628448 
0.616875 2.066400 0.672664 1.628449 
0.617031 2.066400 0.672664 1.628449 
0.617188 2.066401 0.672664 1.628450 
0.617344 2.066401 0.672664 1.628450 
0.617500 2.066402 0.672664 1.628451 
0.617656 2.066403 0.672663 1.628452 
0.617812 2.066403 0.672663 1.628453 
0.617969 2.066404 0.672663 1.628453 
0.618125 2.066405 0.672663 1.628454 
0.618281 2.066405 0.672663 1.628454 
0.618437 2.066406 0.672663 1.628455 
0.618594 2.066406 0.672663 1.628456 
0.618750 2.066407 0.672663 1.628456 
0.618906 2.066407 0.672663 1.628457 
0.619062 2.066408 0.672663 1.628457 
0.619219 2.066408 0.672663 1.628458 
0.619375 2.066409 0.672663 1.628458 
0.619531 2.066409 0.672663 1.628459 
0.619688 2.066410 0.672663 1.628459 
0.619844 2.066411 0.672663 1.628460 
0.620000 2.066411 0.672662 1.628460 
0.620156 2.066412 0.672662 1.628461 
0.620313 2.066412 0.672662 1.628461 
0.620469 2.066413 0.672662 1.628461 
0.620625 2.066413 0.672662 1.628461 
0.620781 2.066413 0.672662 1.628462 
0.620938 2.066414 0.672662 1.628462 
0.621094 2.066414 0.672662 1.628462 
0.621250 2.066414 0.672662 1.628463 
0.621406 2.066415 0.672662 1.628463 
0.621563 2.066415 0.672662 1.628463 
0.621719 2.066415 0.672662 1.628463 
0.621875 2.066415 0.672662 1.628464 
0.622031 2.066415 0.672662 1.628464 
0.622188 2.066416 0.672662 1.628464 
0.622344 2.066416 0.672662 1.628464 
0.622500 2.066416 0.672662 1.628464 
0.622656 2.066416 0.672662 1.628464 
0.622812 2.066416 0.672662 1.628465 
0.622969 2.066416 0.672662 1.628465 
0.623125 2.066416 0.672662 1.628465 
0.623281 2.066416 0.672662 1.628465 
0.623437 2.066416 0.672662 1.628465 
0.623594 2.066416 0.672662 1.628465 
0.623750 2.066416 0.672662 1.628465 
0.623906 2.066416 0.672662 1.628465 
0.624062 2.066416 0.672662 1.628465 
0.624219 2.066416 0.672662 1.628465 
0.624375 2.066416 0.672662 1.628465 
0.624531 2.066416 0.672662 1.628465 
0.624688 2.066417 0.672662 1.628465 
0.624844 2.066417 0.672662 1.628465 
0.625000 2.066417 0.672662 1.628465 
0.625156 2.066417 0.672662 1.628465 
0.625313 2.066417 0.672662 1.628465 
0.625469 2.066417 0.672662 1.628465 
0.625625 2.066417 0.672662 1.628465 
0.625781 2.066417 0.672662 1.628465 
0.625938 2.066417 0.672662 1.628465 
0.626094 2.066417 0.672662 1.628465 
0.626250 2.066417 0.672662 1.628465 
0.626406 2.066417 0.672662 1.628465 
0.626563 2.066417 0.672662 1.628464 
0.626719 2.066417 0.672662 1.628464 
0.626875 2.066417 0.672662 1.628464 
0.627031 2.066417 0.672662 1.628464 
0.627188 2.066416 0.672662 1.628464 
0.627344 2.066416 0.672662 1.628464 
0.627500 2.066416 0.672662 1.628464 
0.627656 2.066416 0.672662 1.628464 
0.627812 2.066416 0.672662 1.628464 
0.627969 2.066416 0.672662 1.628463 
0.628125 2.066416 0.672662 1.628463 
0.628281 2.066416 0.672662 1.628463 
0.628437 2.066416 0.672662 1.628463 
0.628594 2.066416 0.672662 1.628463 
0.628750 2.066416 0.672662 1.628463 
0.628906 2.066415 0.672662 1.628462 
0.629062 2.066415 0.672662 1.628462 
0.629219 2.066415 0.672662 1.628462 
0.629375 2.066415 0.672662 1.628462 
0.629531 2.066415 0.672662 1.628462 
0.629688 2.066415 0.672662 1.628462 
0.629844 2.066415 0.672662 1.628462 
0.630000 2.066415 0.672662 1.628461 
0.630156 2.066415 0.672662 1.628461 
0.630313 2.066414 0.672662 1.628461 
0.630469 2.066414 0.672662 1.628461 
0.630625 2.066414 0.672662 1.628461 
0.630781 2.066414 0.672662 1.628461 
0.630938 2.066414 0.672662 1.628460 
0.631094 2.066414 0.672662 1.628460 
0.631250 2.066414 0.672662 1.628460 
0.631406 2.066414 0.672662 1.628460 
0.631563 2.066414 0.672662 1.628460 
0.631719 2.066414 0.672662 1.628460 
0.631875 2.066414 0.672662 1.628460 
0.632031 2.066414 0.672662 1.628460 
0.632188 2.066414 0.672662 1.628460 
0.632344 2.066414 0.672662 1.628460 
0.632500 2.066414 0.672662 1.628460 
0.632656 2.066414 0.672662 1.628460 
0.632812 2.066414 0.672662 1.628460 
0.632969 2.066414 0.672662 1.628460 
0.633125 2.066414 0.672663 1.628460 
0.633281 2.066414 0.672663 1.628460 
0.633437 2.066414 0.672663 1.628459 
0.633594 2.066414 0.672663 1.628459 
0.633750 2.066414 0.672663 1.628459 
0.633906 2.066414 0.672663 1.628459 
0.634062 2.066414 0.672663 1.628459 
0.634219 2.066414 0.672663 1.628459 
0.634375 2.066414 0.672663 1.628459 
0.634531 2.066414 0.672663 1.628459 
0.634687 2.066414 0.672663 1.628459 
0.634844 2.066414 0.672663 1.628459 
0.635000 2.066414 0.672663 1.628459 
0.635156 2.066414 0.672663 1.628459 
0.635313 2.066414 0.672663 1.628459 
0.635469 2.066414 0.672663 1.628459 
0.635625 2.066414 0.672663 1.628459 
0.635781 2.066414 0.672663 1.628459 
0.635938 2.066414 0.672663 1.628459 
0.636094 2.066414 0.672663 1.628459 
0.636250 2.066414 0.672663 1.628459 
0.636406 2.066414 0.672663 1.628459 
0.636563 2.066414 0.672663 1.628459 
0.636719 2.066414 0.672663 1.628459 
0.636875 2.066414 0.672663 1.628459 
0.637031 2.066414 0.672663 1.628459 
0.637188 2.066414 0.672663 1.628459 
0.637344 2.066414 0.672663 1.628459 
0.637500 2.066414 0.672663 1.628459 
0.637656 2.066414 0.672663 1.628459 
0.637813 2.066414 0.672663 1.628459 
0.637969 2.066414 0.672663 1.628459 
0.638125 2.066414 0.672663 1.628459 
0.638281 2.066414 0.672663 1.628459 
0.638437 2.066415 0.672663 1.628459 
0.638594 2.066415 0.672663 1.628459 
0.638750 2.066415 0.672663 1.628459 
0.638906 2.066415 0.672663 1.628459 
0.639062 2.066415 0.672663 1.628459 
0.639219 2.066415 0.672663 1.628459 
0.639375 2.066415 0.672663 1.628459 
0.639531 2.066415 0.672663 1.628459 
0.639687 2.066415 0.672663 1.628459 
0.639844 2.066415 0.672663 1.628459 
0.640000 2.066415 0.672663 1.628459 
0.640156 2.066415 0.672663 1.628459 
0.640313 2.066415 0.672663 1.628459 
0.640469 2.066415 0.672663 1.628459 
0.640625 2.066415 0.672663 1.628459 
0.640781 2.066416 0.672663 1.628459 
0.640938 2.066416 0.672663 1.628459 
0.641094 2.066416 0.672663 1.628459 
0.641250 2.066416 0.672663 1.628459 
0.641406 2.066416 0.672663 1.628459 
0.641563 2.066416 0.672663 1.628459 
0.641719 2.066416 0.672663 1.628459 
0.641875 2.066416 0.672663 1.628459 
0.642031 2.066416 0.672663 1.628459 
0.642188 2.066416 0.672663 1.628459 
0.642344 2.066416 0.672663 1.628459 
0.642500 2.066416 0.672663 1.628460 
0.642656 2.066416 0.672663 1.628460 
0.642813 2.066416 0.672663 1.628460 
0.642969 2.066416 0.672663 1.628460 
0.643125 2.066416 0.672663 1.628459 
0.643281 2.066416 0.672663 1.628459 
0.643437 2.066416 0.672663 1.628459 
0.643594 2.066416 0.672663 1.628459 
0.643750 2.066417 0.672663 1.628459 
0.643906 2.066417 0.672663 1.628459 
0.644062 2.066417 0.672663 1.628459 
0.644219 2.066417 0.672663 1.628459 
0.644375 2.066417 0.672663 1.628459 
0.644531 2.066417 0.672663 1.628459 
0.644687 2.066417 0.672663 1.628459 
0.644844 2.066417 0.672663 1.628459 
0.645000 2.066417 0.672663 1.628459 
0.645156 2.066417 0.672663 1.628459 
0.645313 2.066417 0.672663 1.628459 
0.645469 2.066417 0.672663 1.628460 
0.645625 2.066417 0.672663 1.628460 
0.645781 2.066417 0.672663 1.628460 
0.645938 2.066417 0.672663 1.628460 
0.646094 2.066417 0.672663 1.628460 
0.646250 2.066417 0.672663 1.628460 
0.646406 2.066417 0.672663 1.628460 
0.646563 2.066418 0.672663 1.628460 
0.646719 2.066418 0.672663 1.628460 
0.646875 2.066418 0.672663 1.628460 
0.647031 2.066418 0.672663 1.628460 
0.647188 2.066418 0.672663 1.628460 
0.647344 2.066418 0.672663 1.628460 
0.647500 2.066418 0.672663 1.628460 
0.647656 2.066418 0.672663 1.628460 
0.647813 2.066418 0.672663 1.628460 
0.647969 2.066418 0.672663 1.628460 
0.648125 2.066418 0.672663 1.628460 
0.648281 2.066418 0.672663 1.628460 
0.648438 2.066418 0.672663 1.628460 
0.648594 2.066418 0.672663 1.628460 
0.648750 2.066418 0.672663 1.628460 
0.648906 2.066418 0.672663 1.628460 
0.649062 2.066418 0.672663 1.628460 
0.649219 2.066418 0.672663 1.628460 
0.649375 2.066418 0.672663 1.628460 
0.649531 2.066418 0.672663 1.628460 
0.649687 2.066419 0.672663 1.628460 
0.649844 2.066419 0.672663 1.628460 
0.650000 2.066419 0.672663 1.628460 
0.650156 2.066419 0.672663 1.628460 
0.650312 2.066419 0.672663 1.628460 
0.650469 2.066419 0.672663 1.628460 
0.650625 2.066419 0.672663 1.628460 
0.650781 2.066419 0.672663 1.628460 
0.650938 2.066419 0.672663 1.628460 
0.651094 2.066419 0.672663 1.628459 
0.651250 2.066419 0.672663 1.628459 
0.651406 2.066419 0.672663 1.628459 
0.651563 2.066419 0.672663 1.628459 
0.651719 2.066419 0.672663 1.628459 
0.651875 2.066419 0.672663 1.628459 
0.652031 2.066419 0.672663 1.628459 
0.652188 2.066419 0.672663 1.628459 
0.652344 2.066419 0.672663 1.628459 
0.652500 2.066419 0.672663 1.628459 
0.652656 2.066419 0.672663 1.628459 
0.652813 2.066419 0.672663 1.628459 
0.652969 2.066419 0.672663 1.628459 
0.653125 2.066419 0.672663 1.628459 
0.653281 2.066419 0.672663 1.628459 
0.653438 2.066419 0.672663 1.628459 
0.653594 2.066419 0.672663 1.628459 
0.653750 2.066420 0.672663 1.628459 
0.653906 2.066420 0.672663 1.628459 
0.654062 2.066420 0.672663 1.628459 
0.654219 2.066420 0.672663 1.628459 
0.654375 2.066420 0.672663 1.628459 
0.654531 2.066420 0.672663 1.628459 
0.654687 2.066420 0.672663 1.628459 
0.654844 2.066420 0.672663 1.628459 
0.655000 2.066420 0.672663 1.628459 
0.655156 2.066420 0.672663 1.628459 
0.655312 2.066420 0.672663 1.628459 
0.655469 2.066420 0.672663 1.628459 
0.655625 2.066420 0.672663 1.628459 
0.655781 2.066420 0.672663 1.628459 
0.655938 2.066420 0.672663 1.628459 
0.656094 2.066420 0.672663 1.628459 
0.656250 2.066420 0.672663 1.628459 
0.656406 2.066420 0.672663 1.628459 
0.656563 2.066420 0.672663 1.628459 
0.656719 2.066420 0.672663 1.628459 
0.656875 2.066421 0.672663 1.628459 
0.657031 2.066421 0.672663 1.628459 
0.657188 2.066421 0.672663 1.628459 
0.657344 2.066421 0.672663 1.628459 
0.657500 2.066421 0.672663 1.628459 
0.657656 2.066421 0.672663 1.628459 
0.657813 2.066421 0.672663 1.628459 
0.657969 2.066421 0.672663 1.628459 
0.658125 2.066421 0.672663 1.628459 
0.658281 2.066421 0.672663 1.628459 
0.658438 2.066421 0.672663 1.628459 
0.658594 2.066421 0.672663 1.628459 
0.658750 2.066421 0.672663 1.628459 
0.658906 2.066421 0.672663 1.628459 
0.659062 2.066421 0.672663 1.628459 
0.659219 2.066421 0.672663 1.628459 
0.659375 2.066421 0.672663 1.628459 
0.659531 2.066421 0.672663 1.628459 
0.659687 2.066421 0.672663 1.628459 
0.659844 2.066421 0.672663 1.628459 
0.660000 2.066421 0.672663 1.628459 
0.660156 2.066421 0.672663 1.628459 
0.660312 2.066421 0.672663 1.628459 
0.660469 2.066422 0.672663 1.628459 
0.660625 2.066422 0.672663 1.628459 
0.660781 2.066422 0.672663 1.628459 
0.660938 2.066422 0.672663 1.628459 
0.661094 2.066422 0.672663 1.628459 
0.661250 2.066422 0.672663 1.628459 
0.661406 2.066422 0.672663 1.628459 
0.661563 2.066422 0.672663 1.628459 
0.661719 2.066422 0.672663 1.628459 
0.661875 2.066422 0.672663 1.628459 
0.662031 2.066422 0.672663 1.628459 
0.662188 2.066422 0.672663 1.628459 
0.662344 2.066422 0.672663 1.628459 
0.662500 2.066422 0.672663 1.628459 
0.662656 2.066422 0.672663 1.628459 
0.662813 2.066422 0.672663 1.628459 
0.662969 2.066422 0.672663 1.628459 
0.663125 2.066423 0.672663 1.628459 
0.663281 2.066423 0.672663 1.628459 
0.663438 2.066423 0.672663 1.628459 
0.663594 2.066423 0.672663 1.628459 
0.663750 2.066423 0.672663 1.628459 
0.663906 2.066423 0.672663 1.628459 
0.664062 2.066423 0.672663 1.628459 
0.664219 2.066423 0.672663 1.628459 
0.664375 2.066423 0.672663 1.628459 
0.664531 2.066423 0.672663 1.628459 
0.664687 2.066423 0.672663 1.628459 
0.664844 2.066423 0.672663 1.628459 
0.665000 2.066423 0.672663 1.628459 
0.665156 2.066423 0.672663 1.628459 
0.665312 2.066423 0.672663 1.628459 
0.665469 2.066424 0.672663 1.628459 
0.665625 2.066424 0.672663 1.628459 
0.665781 2.066424 0.672663 1.628459 
0.665937 2.066424 0.672663 1.628459 
0.666094 2.066424 0.672663 1.628459 
0.666250 2.066424 0.672663 1.628459 
0.666406 2.066424 0.672663 1.628459 
0.666563 2.066424 0.672663 1.628459 
0.666719 2.066424 0.672663 1.628459 
0.666875 2.066424 0.672663 1.628459 
0.667031 2.066424 0.672663 1.628459 
0.667188 2.066424 0.672663 1.628459 
0.667344 2.066424 0.672663 1.628459 
0.667500 2.066424 0.672663 1.628459 
0.667656 2.066424 0.672663 1.628459 
0.667813 2.066424 0.672663 1.628459 
0.667969 2.066424 0.672663 1.628459 
0.668125 2.066425 0.672663 1.628459 
0.668281 2.066425 0.672663 1.628459 
0.668438 2.066425 0.672663 1.628459 
0.668594 2.066425 0.672663 1.628459 
0.668750 2.066425 0.672663 1.628459 
0.668906 2.066425 0.672663 1.628459 
0.669063 2.066425 0.672663 1.628459 
0.669219 2.066425 0.672663 1.628459 
0.669375 2.066425 0.672663 1.628459 
0.669531 2.066425 0.672663 1.628459 
0.669687 2.066425 0.672663 1.628459 
0.669844 2.066425 0.672663 1.628459 
0.670000 2.066425 0.672663 1.628459 
0.670156 2.066425 0.672663 1.628459 
0.670312 2.066425 0.672663 1.628459 
0.670469 2.066425 0.672663 1.628459 
0.670625 2.066425 0.672663 1.628459 
0.670781 2.066426 0.672663 1.628459 
0.670937 2.066426 0.672663 1.628459 
0.671094 2.066426 0.672663 1.628459 
0.671250 2.066426 0.672663 1.628459 
0.671406 2.066426 0.672663 1.628459 
0.671563 2.066426 0.672663 1.628459 
0.671719 2.066426 0.672663 1.628459 
0.671875 2.066426 0.672663 1.628459 
0.672031 2.066426 0.672663 1.628459 
0.672188 2.066426 0.672663 1.628459 
0.672344 2.066426 0.672663 1.628459 
0.672500 2.066426 0.672663 1.628459 
0.672656 2.066426 0.672663 1.628459 
0.672813 2.066427 0.672663 1.628459 
0.672969 2.066427 0.672663 1.628459 
0.673125 2.066427 0.672663 1.628459 
0.673281 2.066427 0.672663 1.628459 
0.673438 2.066427 0.672663 1.628459 
0.673594 2.066427 0.672663 1.628459 
0.673750 2.066427 0.672663 1.628459 
0.673906 2.066427 0.672663 1.628459 
0.674063 2.066427 0.672663 1.628459 
0.674219 2.066427 0.672663 1.628459 
0.674375 2.066427 0.672663 1.628459 
0.674531 2.066427 0.672663 1.628459 
0.674687 2.066427 0.672663 1.628459 
0.674844 2.066427 0.672663 1.628459 
0.675000 2.066428 0.672663 1.628459 
0.675156 2.066428 0.672663 1.628459 
0.675312 2.066428 0.672663 1.628459 
0.675469 2.066428 0.672663 1.628459 
0.675625 2.066428 0.672663 1.628459 
0.675781 2.066428 0.672663 1.628459 
0.675937 2.066428 0.672663 1.628459 
0.676094 2.066428 0.672663 1.628459 
0.676250 2.066428 0.672663 1.628459 
0.676406 2.066428 0.672663 1.628459 
0.676563 2.066428 0.672663 1.628459 
0.676719 2.066428 0.672663 1.628459 
0.676875 2.066428 0.672663 1.628459 
0.677031 2.066428 0.672663 1.628459 
0.677188 2.066429 0.672663 1.628459 
0.677344 2.066429 0.672663 1.628459 
0.677500 2.066429 0.672663 1.628459 
0.677656 2.066429 0.672663 1.628459 
0.677813 2.066429 0.672663 1.628459 
0.677969 2.066429 0.672663 1.628459 
0.678125 2.066429 0.672663 1.628459 
0.678281 2.066429 0.672663 1.628459 
0.678438 2.066429 0.672663 1.628459 
0.678594 2.066429 0.672663 1.628459 
0.678750 2.066429 0.672663 1.628459 
0.678906 2.066429 0.672663 1.628459 
0.679063 2.066429 0.672663 1.628459 
0.679219 2.066429 0.672663 1.628459 
0.679375 2.066429 0.672663 1.628459 
0.679531 2.066430 0.672663 1.628459 
0.679688 2.066430 0.672663 1.628459 
0.679844 2.066430 0.672663 1.628459 
0.680000 2.066430 0.672663 1.628459 
0.680156 2.066430 0.672663 1.628459 
0.680312 2.066430 0.672663 1.628459 
0.680469 2.066430 0.672663 1.628459 
0.680625 2.066430 0.672663 1.628459 
0.680781 2.066430 0.672663 1.628459 
0.680937 2.066430 0.672663 1.628459 
0.681094 2.066430 0.672663 1.628459 
0.681250 2.066430 0.672663 1.628459 
0.681406 2.066430 0.672663 1.628459 
0.681562 2.066431 0.672663 1.628459 
0.681719 2.066431 0.672663 1.628459 
0.681875 2.066431 0.672663 1.628459 
0.682031 2.066431 0.672663 1.628459 
0.682188 2.066431 0.672663 1.628459 
0.682344 2.066431 0.672663 1.628459 
0.682500 2.066431 0.672663 1.628459 
0.682656 2.066431 0.672663 1.628459 
0.682813 2.066431 0.672663 1.628458 
0.682969 2.066431 0.672663 1.628458 
0.683125 2.066431 0.672663 1.628458 
0.683281 2.066431 0.672663 1.628458 
0.683438 2.066431 0.672663 1.628458 
0.683594 2.066431 0.672663 1.628458 
0.683750 2.066431 0.672663 1.628458 
0.683906 2.066432 0.672663 1.628458 
0.684063 2.066432 0.672663 1.628458 
0.684219 2.066432 0.672663 1.628458 
0.684375 2.066432 0.672663 1.628458 
0.684531 2.066432 0.672663 1.628458 
0.684688 2.066432 0.672663 1.628458 
0.684844 2.066432 0.672663 1.628458 
0.685000 2.066432 0.672663 1.628458 
0.685156 2.066432 0.672663 1.628458 
0.685312 2.066432 0.672663 1.628458 
0.685469 2.066432 0.672663 1.628458 
0.685625 2.066433 0.672663 1.628458 
0.685781 2.066433 0.672663 1.628458 
0.685937 2.066433 0.672663 1.628458 
0.686094 2.066433 0.672663 1.628458 
0.686250 2.066433 0.672663 1.628458 
0.686406 2.066433 0.672663 1.628458 
0.686562 2.066433 0.672663 1.628458 
0.686719 2.066433 0.672663 1.628458 
0.686875 2.066433 0.672663 1.628458 
0.687031 2.066433 0.672663 1.628458 
0.687188 2.066433 0.672663 1.628458 
0.687344 2.066433 0.672663 1.628458 
0.687500 2.066433 0.672663 1.628458 
0.687656 2.066434 0.672663 1.628458 
0.687813 2.066434 0.672663 1.628458 
0.687969 2.066434 0.672663 1.628458 
0.688125 2.066434 0.672663 1.628458 
0.688281 2.066434 0.672663 1.628458 
0.688438 2.066434 0.672663 1.628458 
0.688594 2.066434 0.672663 1.628458 
0.688750 2.066434 0.672663 1.628458 
0.688906 2.066434 0.672663 1.628458 
0.689063 2.066434 0.672663 1.628458 
0.689219 2.066434 0.672663 1.628458 
0.689375 2.066434 0.672663 1.628458 
0.689531 2.066434 0.672663 1.628458 
0.689688 2.066434 0.672663 1.628458 
0.689844 2.066435 0.672663 1.628458 
0.690000 2.066435 0.672663 1.628458 
0.690156 2.066435 0.672663 1.628458 
0.690312 2.066435 0.672663 1.628458 
0.690469 2.066435 0.672663 1.628458 
0.690625 2.066435 0.672663 1.628458 
0.690781 2.066435 0.672663 1.628458 
0.690937 2.066435 0.672663 1.628458 
0.691094 2.066435 0.672663 1.628458 
0.691250 2.066435 0.672663 1.628458 
0.691406 2.066435 0.672663 1.628458 
0.691562 2.066435 0.672663 1.628458 
0.691719 2.066435 0.672663 1.628458 
0.691875 2.066435 0.672663 1.628458 
0.692031 2.066436 0.672663 1.628458 
0.692188 2.066436 0.672663 1.628458 
0.692344 2.066436 0.672663 1.628458 
0.692500 2.066436 0.672663 1.628458 
0.692656 2.066436 0.672663 1.628458 
0.692813 2.066436 0.672663 1.628458 
0.692969 2.066436 0.672663 1.628458 
0.693125 2.066436 0.672663 1.628458 
0.693281 2.066436 0.672663 1.628458 
0.693438 2.066436 0.672663 1.628458 
0.693594 2.066436 0.672663 1.628458 
0.693750 2.066436 0.672663 1.628458 
0.693906 2.066437 0.672663 1.628458 
0.694063 2.066437 0.672663 1.628458 
0.694219 2.066437 0.672663 1.628458 
0.694375 2.066437 0.672663 1.628458 
0.694531 2.066437 0.672663 1.628458 
0.694688 2.066437 0.672663 1.628458 
0.694844 2.066437 0.672663 1.628458 
0.695000 2.066437 0.672663 1.628458 
0.695156 2.066437 0.672663 1.628458 
0.695312 2.066437 0.672663 1.628458 
0.695469 2.066437 0.672663 1.628458 
0.695625 2.066437 0.672663 1.628458 
0.695781 2.066437 0.672663 1.628458 
0.695937 2.066437 0.672663 1.628458 
0.696094 2.066438 0.672663 1.628458 
0.696250 2.066438 0.672663 1.628458 
0.696406 2.066438 0.672663 1.628458 
0.696562 2.066438 0.672663 1.628458 
0.696719 2.066438 0.672663 1.628458 
0.696875 2.066438 0.672663 1.628458 
0.697031 2.066438 0.672663 1.628458 
0.697187 2.066438 0.672663 1.628458 
0.697344 2.066438 0.672663 1.628458 
0.697500 2.066438 0.672663 1.628458 
0.697656 2.066438 0.672663 1.628458 
0.697813 2.066438 0.672663 1.628458 
0.697969 2.066438 0.672663 1.628458 
0.698125 2.066438 0.672663 1.628458 
0.698281 2.066438 0.672663 1.628458 
0.698438 2.066439 0.672663 1.628458 
0.698594 2.066439 0.672663 1.628458 
0.698750 2.066439 0.672663 1.628458 
0.698906 2.066439 0.672663 1.628458 
0.699063 2.066439 0.672663 1.628458 
0.699219 2.066439 0.672663 1.628458 
0.699375 2.066439 0.672663 1.628458 
0.699531 2.066439 0.672663 1.628458 
0.699688 2.066439 0.672663 1.628458 
0.699844 2.066439 0.672663 1.628458 
0.700000 2.066439 0.672663 1.628458 
0.700156 2.066439 0.672663 1.628458 
0.700313 2.066439 0.672663 1.628458 
0.700469 2.066440 0.672663 1.628458 
0.700625 2.066440 0.672663 1.628458 
0.700781 2.066440 0.672663 1.628458 
0.700937 2.066440 0.672663 1.628458 
0.701094 2.066440 0.672663 1.628458 
0.701250 2.066440 0.672663 1.628458 
0.701406 2.066440 0.672663 1.628458 
0.701562 2.066440 0.672663 1.628458 
0.701719 2.066440 0.672663 1.628458 
0.701875 2.066440 0.672663 1.628458 
0.702031 2.066440 0.672663 1.628458 
0.702187 2.066440 0.672663 1.628458 
0.702344 2.066440 0.672663 1.628458 
0.702500 2.066440 0.672663 1.628458 
0.702656 2.066440 0.672663 1.628458 
0.702813 2.066440 0.672663 1.628458 
0.702969 2.066440 0.672663 1.628458 
0.703125 2.066440 0.672663 1.628458 
0.703281 2.066440 0.672663 1.628458 
0.703438 2.066440 0.672663 1.628458 
0.703594 2.066440 0.672663 1.628458 
0.703750 2.066440 0.672663 1.628458 
0.703906 2.066440 0.672663 1.628458 
0.704063 2.066440 0.672663 1.628458 
0.704219 2.066440 0.672663 1.628458 
0.704375 2.066440 0.672663 1.628458 
0.704531 2.066440 0.672663 1.628458 
0.704688 2.066440 0.672663 1.628458 
0.704844 2.066440 0.672663 1.628458 
0.705000 2.066440 0.672663 1.628458 
0.705156 2.066440 0.672663 1.628458 
0.705313 2.066440 0.672663 1.628458 
0.705469 2.066440 0.672663 1.628458 
0.705625 2.066440 0.672663 1.628458 
0.705781 2.066440 0.672663 1.628458 
0.705937 2.066441 0.672663 1.628458 
0.706094 2.066441 0.672663 1.628458 
0.706250 2.066441 0.672663 1.628458 
0.706406 2.066441 0.672663 1.628458 
0.706562 2.066441 0.672663 1.628458 
0.706719 2.066441 0.672663 1.628458 
0.706875 2.066441 0.672663 1.628458 
0.707031 2.066440 0.672663 1.628458 
0.707187 2.066440 0.672663 1.628458 
0.707344 2.066440 0.672663 1.628458 
0.707500 2.066440 0.672663 1.628458 
0.707656 2.066440 0.672663 1.628458 
0.707813 2.066440 0.672663 1.628458 
0.707969 2.066440 0.672663 1.628458 
0.708125 2.066440 0.672663 1.628458 
0.708281 2.066440 0.672663 1.628458 
0.708438 2.066440 0.672663 1.628458 
0.708594 2.066440 0.672663 1.628458 
0.708750 2.066440 0.672663 1.628458 
0.708906 2.066440 0.672663 1.628458 
0.709063 2.066440 0.672663 1.628458 
0.709219 2.066440 0.672663 1.628458 
0.709375 2.066439 0.672663 1.628458 
0.709531 2.066439 0.672663 1.628458 
0.709688 2.066439 0.672663 1.628458 
0.709844 2.066439 0.672663 1.628458 
0.710000 2.066439 0.672663 1.628458 
0.710156 2.066439 0.672663 1.628458 
0.710313 2.066438 0.672663 1.628458 
0.710469 2.066438 0.672663 1.628458 
0.710625 2.066438 0.672663 1.628458 
0.710781 2.066438 0.672663 1.628458 
0.710938 2.066437 0.672663 1.628458 
0.711094 2.066437 0.672663 1.628458 
0.711250 2.066437 0.672663 1.628458 
0.711406 2.066437 0.672663 1.628458 
0.711562 2.066436 0.672663 1.628458 
0.711719 2.066436 0.672663 1.628458 
0.711875 2.066436 0.672663 1.628458 
0.712031 2.066436 0.672663 1.628458 
0.712187 2.066435 0.672663 1.628458 
0.712344 2.066435 0.672663 1.628458 
0.712500 2.066435 0.672663 1.628458 
0.712656 2.066435 0.672663 1.628458 
0.712812 2.066434 0.672663 1.628458 
0.712969 2.066434 0.672663 1.628458 
0.713125 2.066434 0.672663 1.628458 
0.713281 2.066433 0.672663 1.628458 
0.713438 2.066433 0.672663 1.628458 
0.713594 2.066432 0.672663 1.628458 
0.713750 2.066432 0.672663 1.628458 
0.713906 2.066431 0.672663 1.628458 
0.714063 2.066431 0.672663 1.628458 
0.714219 2.066430 0.672663 1.628459 
0.714375 2.066430 0.672663 1.628459 
0.714531 2.066429 0.672663 1.628459 
0.714688 2.066428 0.672663 1.628459 
0.714844 2.066428 0.672663 1.628459 
0.715000 2.066427 0.672663 1.628459 
0.715156 2.066426 0.672663 1.628459 
0.715313 2.066425 0.672663 1.628459 
0.715469 2.066424 0.672663 1.628459 
0.715625 2.066423 0.672663 1.628459 
0.715781 2.066422 0.672663 1.628459 
0.715938 2.066421 0.672663 1.628459 
0.716094 2.066420 0.672663 1.628459 
0.716250 2.066419 0.672663 1.628459 
0.716406 2.066417 0.672663 1.628459 
0.716562 2.066416 0.672663 1.628459 
0.716719 2.066415 0.672663 1.628459 
0.716875 2.066415 0.672663 1.628459 
0.717031 2.066414 0.672663 1.628459 
0.717187 2.066413 0.672663 1.628459 
0.717344 2.066412 0.672663 1.628459 
0.717500 2.066412 0.672663 1.628459 
0.717656 2.066411 0.672663 1.628459 
0.717812 2.066411 0.672663 1.628459 
0.717969 2.066410 0.672663 1.628459 
0.718125 2.066409 0.672663 1.628459 
0.718281 2.066409 0.672663 1.628459 
0.718438 2.066408 0.672663 1.628459 
0.718594 2.066407 0.672663 1.628459 
0.718750 2.066407 0.672663 1.628459 
0.718906 2.066406 0.672663 1.628459 
0.719063 2.066406 0.672663 1.628459 
0.719219 2.066405 0.672663 1.628459 
0.719375 2.066404 0.672663 1.628459 
0.719531 2.066404 0.672663 1.628459 
0.719688 2.066403 0.672663 1.628459 
0.719844 2.066402 0.672663 1.628459 
0.720000 2.066402 0.672663 1.628459 
0.720156 2.066401 0.672663 1.628459 
0.720313 2.066400 0.672663 1.628459 
0.720469 2.066399 0.672663 1.628459 
0.720625 2.066398 0.672663 1.628459 
0.720781 2.066397 0.672663 1.628459 
0.720938 2.066396 0.672663 1.628459 
0.721094 2.066395 0.672663 1.628459 
0.721250 2.066393 0.672663 1.628459 
0.721406 2.066392 0.672663 1.628459 
0.721562 2.066390 0.672663 1.628459 
0.721719 2.066389 0.672663 1.628459 
0.721875 2.066387 0.672663 1.628459 
0.722031 2.066385 0.672663 1.628459 
0.722187 2.066382 0.672663 1.628459 
0.722344 2.066380 0.672663 1.628459 
0.722500 2.066377 0.672663 1.628459 
0.722656 2.066374 0.672663 1.628459 
0.722812 2.066371 0.672663 1.628459 
0.722969 2.066367 0.672663 1.628459 
0.723125 2.066364 0.672663 1.628459 
0.723281 2.066360 0.672663 1.628459 
0.723438 2.066356 0.672663 1.628459 
0.723594 2.066351 0.672663 1.628459 
0.723750 2.066347 0.672663 1.628459 
0.723906 2.066342 0.672663 1.628459 
0.724063 2.066336 0.672663 1.628459 
0.724219 2.066331 0.672663 1.628459 
0.724375 2.066325 0.672663 1.628459 
0.724531 2.066319 0.672663 1.628459 
0.724688 2.066313 0.672663 1.628459 
0.724844 2.066306 0.672663 1.628459 
0.725000 2.066299 0.672663 1.628459 
0.725156 2.066291 0.672663 1.628459 
0.725313 2.066282 0.672663 1.628459 
0.725469 2.066273 0.672663 1.628459 
0.725625 2.066262 0.672663 1.628459 
0.725781 2.066250 0.672663 1.628459 
0.725938 2.066239 0.672663 1.628459 
0.726094 2.066231 0.672663 1.628459 
0.726250 2.066227 0.672663 1.628459 
0.726406 2.066225 0.672663 1.628459 
0.726562 2.066224 0.672663 1.628459 
0.726719 2.066224 0.672663 1.628459 
0.726875 2.066224 0.672663 1.628459 
0.727031 2.066226 0.672663 1.628459 
0.727187 2.066229 0.672663 1.628459 
0.727344 2.066234 0.672663 1.628459 
0.727500 2.066243 0.672663 1.628459 
0.727656 2.066256 0.672663 1.628459 
0.727812 2.066274 0.672663 1.628459 
0.727969 2.066301 0.672663 1.628459 
0.728125 2.066337 0.672663 1.628459 
0.728281 2.066385 0.672663 1.628459 
0.728437 2.066449 0.672663 1.628459 
0.728594 2.066534 0.672663 1.628459 
0.728750 2.066643 0.672663 1.628459 
0.728906 2.066783 0.672663 1.628459 
0.729063 2.066963 0.672663 1.628459 
0.729219 2.067191 0.672663 1.628459 
0.729375 2.067478 0.672663 1.628459 
0.729531 2.067839 0.672663 1.628459 
0.729688 2.068291 0.672663 1.628459 
0.729844 2.068852 0.672663 1.628459 
0.730000 2.069548 0.672663 1.628459 
0.730156 2.070408 0.672663 1.628459 
0.730313 2.071466 0.672663 1.628459 
0.730469 2.072764 0.672663 1.628459 
0.730625 2.074351 0.672663 1.628459 
0.730781 2.076285 0.672663 1.628459 
0.730938 2.078636 0.672663 1.628459 
0.731094 2.081483 0.672663 1.628459 
0.731250 2.084922 0.672663 1.628459 
0.731406 2.089064 0.672663 1.628459 
0.731563 2.094037 0.672663 1.628459 
0.731719 2.099993 0.672663 1.628459 
0.731875 2.107103 0.672663 1.628459 
0.732031 2.115567 0.672663 1.628459 
0.732187 2.125615 0.672663 1.628459 
0.732344 2.137507 0.672663 1.628459 
0.732500 2.151541 0.672663 1.628459 
0.732656 2.168054 0.672663 1.628459 
0.732812 2.187427 0.672663 1.628459 
0.732969 2.210088 0.672663 1.628459 
0.733125 2.236514 0.672663 1.628459 
0.733281 2.267238 0.672663 1.628459 
0.733437 2.302848 0.672663 1.628459 
0.733594 2.343996 0.672663 1.628459 
0.733750 2.391391 0.672663 1.628459 
0.733906 2.445811 0.672663 1.628459 
0.734063 2.508095 0.672663 1.628459 
0.734219 2.579147 0.672663 1.628459 
0.734375 2.659936 0.672663 1.628459 
0.734531 2.751488 0.672663 1.628459 
0.734688 2.854886 0.672663 1.628459 
0.734844 2.971261 0.672663 1.628459 
0.735000 3.101785 0.672663 1.628459 
0.735156 3.247657 0.672663 1.628459 
0.735313 3.410097 0.672663 1.628459 
0.735469 3.590323 0.672663 1.628459 
0.735625 3.789538 0.672663 1.628459 
0.735781 4.008909 0.672663 1.628459 
0.735938 4.249162 0.672663 1.628459 
0.736094 4.482237 0.672663 1.628459 
0.736250 4.678642 0.672663 1.628459 
0.736406 4.842866 0.672663 1.628459 
0.736563 4.979637 0.672663 1.628459 
0.736719 5.093095 0.672663 1.628459 
0.736875 5.186839 0.672663 1.628459 
0.737031 5.263987 0.672663 1.628459 
0.737187 5.327227 0.672663 1.628459 
0.737344 5.378860 0.672663 1.628459 
0.737500 5.420852 0.672663 1.628459 
0.737656 5.454866 0.672663 1.628459 
0.737812 5.482309 0.672663 1.628459 
0.737969 5.504362 0.672663 1.628459 
0.738125 5.522011 0.672663 1.628459 
0.738281 5.536079 0.672663 1.628459 
0.738437 5.547246 0.672663 1.628459 
0.738594 5.556072 0.672663 1.628460 
0.738750 5.563017 0.672663 1.628460 
0.738906 5.568460 0.672663 1.628460 
0.739063 5.572706 0.672663 1.628460 
0.739219 5.576003 0.672663 1.628460 
0.739375 5.578554 0.672663 1.628460 
0.739531 5.580518 0.672663 1.628460 
0.739688 5.582025 0.672663 1.628460 
0.739844 5.583177 0.672663 1.628460 
0.740000 5.584055 0.672663 1.628460 
0.740156 5.584724 0.672663 1.628460 
0.740313 5.585232 0.672663 1.628460 
0.740469 5.585618 0.672663 1.628460 
0.740625 5.585911 0.672663 1.628460 
0.740781 5.586135 0.672663 1.628460 
0.740938 5.586307 0.672663 1.628460 
0.741094 5.586438 0.672663 1.628460 
0.741250 5.586540 0.672663 1.628460 
0.741406 5.586618 0.672663 1.628460 
0.741563 5.586679 0.672663 1.628460 
0.741719 5.586727 0.672663 1.628460 
0.741875 5.586764 0.672663 1.628460 
0.742031 5.586793 0.672663 1.628460 
0.742188 5.586815 0.672663 1.628460 
0.742344 5.586832 0.672663 1.628460 
0.742500 5.586845 0.672663 1.628460 
0.742656 5.586855 0.672663 1.628460 
0.742812 5.586862 0.672663 1.628460 
0.742969 5.586866 0.672663 1.628460 
0.743125 5.586870 0.672663 1.628460 
0.743281 5.586872 0.672663 1.628460 
0.743437 5.586873 0.672663 1.628460 
0.743594 5.586873 0.672663 1.628460 
0.743750 5.586874 0.672663 1.628460 
0.743906 5.586874 0.672663 1.628460 
0.744062 5.586873 0.672663 1.628460 
0.744219 5.586873 0.672663 1.628460 
0.744375 5.586873 0.672663 1.628460 
0.744531 5.586872 0.672663 1.628460 
0.744688 5.586871 0.672663 1.628460 
0.744844 5.586870 0.672663 1.628460 
0.745000 5.586867 0.672663 1.628460 
0.745156 5.586865 0.672663 1.628460 
0.745313 5.586862 0.672663 1.628460 
0.745469 5.586859 0.672663 1.628460 
0.745625 5.586857 0.672663 1.628460 
0.745781 5.586856 0.672663 1.628460 
0.745938 5.586855 0.672663 1.628460 
0.746094 5.586855 0.672663 1.628460 
0.746250 5.586855 0.672663 1.628460 
0.746406 5.586855 0.672663 1.628460 
0.746563 5.586855 0.672663 1.628460 
0.746719 5.586855 0.672663 1.628460 
0.746875 5.586855 0.672663 1.628460 
0.747031 5.586855 0.672663 1.628460 
0.747188 5.586855 0.672663 1.628460 
0.747344 5.586856 0.672663 1.628460 
0.747500 5.586856 0.672663 1.628460 
0.747656 5.586856 0.672663 1.628460 
0.747812 5.586856 0.672663 1.628460 
0.747969 5.586856 0.672663 1.628460 
0.748125 5.586856 0.672663 1.628460 
0.748281 5.586856 0.672663 1.628460 
0.748437 5.586856 0.672663 1.628460 
0.748594 5.586856 0.672663 1.628460 
0.748750 5.586855 0.672663 1.628460 
0.748906 5.586855 0.672663 1.628460 
0.749062 5.586854 0.672663 1.628460 
0.749219 5.586853 0.672663 1.628460 
0.749375 5.586852 0.672663 1.628460 
0.749531 5.586851 0.672663 1.628460 
0.749688 5.586850 0.672663 1.628460 
0.749844 5.586849 0.672663 1.628460 
0.750000 5.586848 0.672663 1.628460 
0.750156 5.586847 0.672663 1.628460 
0.750313 5.586847 0.672663 1.628460 
0.750469 5.586847 0.672663 1.628460 
0.750625 5.586847 0.672663 1.628460 
0.750781 5.586846 0.672663 1.628460 
0.750938 5.586846 0.672663 1.628460 
0.751094 5.586846 0.672663 1.628460 
0.751250 5.586846 0.672663 1.628460 
0.751406 5.586846 0.672663 1.628460 
0.751563 5.586846 0.672663 1.628460 
0.751719 5.586846 0.672663 1.628460 
0.751875 5.586846 0.672663 1.628460 
0.752031 5.586845 0.672663 1.628460 
0.752188 5.586845 0.672663 1.628460 
0.752344 5.586845 0.672663 1.628460 
0.752500 5.586845 0.672663 1.628460 
0.752656 5.586844 0.672663 1.628460 
0.752812 5.586844 0.672663 1.628460 
0.752969 5.586843 0.672663 1.628460 
0.753125 5.586842 0.672663 1.628460 
0.753281 5.586841 0.672664 1.628460 
0.753437 5.586840 0.672664 1.628460 
0.753594 5.586839 0.672664 1.628460 
0.753750 5.586838 0.672664 1.628460 
0.753906 5.586837 0.672664 1.628460 
0.754062 5.586836 0.672664 1.628461 
0.754219 5.586836 0.672664 1.628461 
0.754375 5.586836 0.672664 1.628461 
0.754531 5.586835 0.672664 1.628461 
0.754688 5.586835 0.672664 1.628461 
0.754844 5.586835 0.672664 1.628461 
0.755000 5.586835 0.672664 1.628461 
0.755156 5.586835 0.672664 1.628461 
0.755313 5.586834 0.672664 1.628461 
0.755469 5.586834 0.672664 1.628461 
0.755625 5.586834 0.672664 1.628461 
0.755781 5.586834 0.672664 1.628461 
0.755938 5.586834 0.672664 1.628461 
0.756094 5.586834 0.672664 1.628461 
0.756250 5.586834 0.672664 1.628461 
0.756406 5.586833 0.672664 1.628461 
0.756563 5.586833 0.672664 1.628461 
0.756719 5.586833 0.672664 1.628461 
0.756875 5.586833 0.672664 1.628461 
0.757031 5.586832 0.672664 1.628461 
0.757188 5.586832 0.672664 1.628461 
0.757344 5.586831 0.672664 1.628461 
0.757500 5.586831 0.672664 1.628461 
0.757656 5.586830 0.672664 1.628461 
0.757812 5.586830 0.672664 1.628461 
0.757969 5.586830 0.672664 1.628461 
0.758125 5.586830 0.672664 1.628461 
0.758281 5.586830 0.672664 1.628461 
0.758437 5.586830 0.672664 1.628461 
0.758594 5.586830 0.672664 1.628461 
0.758750 5.586830 0.672664 1.628461 
0.758906 5.586830 0.672664 1.628461 
0.759062 5.586830 0.672664 1.628461 
0.759219 5.586830 0.672664 1.628461 
0.759375 5.586830 0.672664 1.628461 
0.759531 5.586830 0.672664 1.628461 
0.759688 5.586830 0.672664 1.628461 
0.759844 5.586830 0.672664 1.628461 
0.760000 5.586830 0.672664 1.628461 
0.760156 5.586830 0.672664 1.628461 
0.760313 5.586830 0.672664 1.628461 
0.760469 5.586830 0.672664 1.628461 
0.760625 5.586830 0.672664 1.628461 
0.760781 5.586830 0.672664 1.628461 
0.760938 5.586829 0.672664 1.628461 
0.761094 5.586829 0.672664 1.628461 
0.761250 5.586829 0.672664 1.628461 
0.761406 5.586829 0.672664 1.628461 
0.761563 5.586829 0.672664 1.628461 
0.761719 5.586829 0.672664 1.628461 
0.761875 5.586829 0.672664 1.628461 
0.762031 5.586828 0.672664 1.628461 
0.762188 5.586828 0.672664 1.628461 
0.762344 5.586828 0.672664 1.628461 
0.762500 5.586828 0.672664 1.628461 
0.762656 5.586828 0.672664 1.628461 
0.762813 5.586828 0.672664 1.628461 
0.762969 5.586828 0.672664 1.628461 
0.763125 5.586828 0.672664 1.628461 
0.763281 5.586828 0.672664 1.628461 
0.763437 5.586828 0.672664 1.628461 
0.763594 5.586828 0.672664 1.628461 
0.763750 5.586828 0.672664 1.628461 
0.763906 5.586828 0.672664 1.628461 
0.764062 5.586828 0.672664 1.628461 
0.764219 5.586828 0.672664 1.628461 
0.764375 5.586828 0.672664 1.628461 
0.764531 5.586828 0.672664 1.628461 
0.764687 5.586828 0.672664 1.628461 
0.764844 5.586828 0.672664 1.628461 
0.765000 5.586828 0.672664 1.628461 
0.765156 5.586828 0.672664 1.628461 
0.765313 5.586828 0.672664 1.628461 
0.765469 5.586827 0.672664 1.628461 
0.765625 5.586827 0.672664 1.628461 
0.765781 5.586827 0.672664 1.628461 
0.765938 5.586827 0.672664 1.628461 
0.766094 5.586827 0.672664 1.628461 
0.766250 5.586827 0.672664 1.628461 
0.766406 5.586827 0.672664 1.628461 
0.766563 5.586827 0.672664 1.628461 
0.766719 5.586827 0.672664 1.628461 
0.766875 5.586827 0.672664 1.628461 
0.767031 5.586827 0.672664 1.628461 
0.767188 5.586827 0.672664 1.628461 
0.767344 5.586827 0.672664 1.628461 
0.767500 5.586827 0.672664 1.628461 
0.767656 5.586827 0.672664 1.628461 
0.767813 5.586827 0.672664 1.628461 
0.767969 5.586827 0.672664 1.628461 
0.768125 5.586827 0.672664 1.628461 
0.768281 5.586826 0.672664 1.628461 
0.768437 5.586825 0.672663 1.628460 
0.768594 5.586823 0.672663 1.628459 
0.768750 5.586818 0.672663 1.628457 
0.768906 5.586808 0.672663 1.628454 
0.769062 5.586787 0.672662 1.628445 
0.769219 5.586743 0.672660 1.628429 
0.769375 5.586653 0.672656 1.628393 
0.769531 5.586463 0.672648 1.628320 
0.769687 5.586068 0.672632 1.628166 
0.769844 5.585244 0.672598 1.627846 
0.770000 5.583525 0.672526 1.627178 
0.770156 5.579938 0.672377 1.625784 
0.770313 5.572462 0.672066 1.622879 
0.770469 5.556894 0.671415 1.616831 
0.770625 5.524552 0.670054 1.604274 
0.770781 5.457676 0.667197 1.578335 
0.770938 5.320774 0.661162 1.525352 
0.771094 5.046311 0.648238 1.419619 
0.771250 4.519622 0.619720 1.218705 
0.771406 3.598255 0.552464 0.875066 
0.771563 2.278045 0.380321 0.426436 
0.771719 1.264589 0.105780 0.153684 
0.771875 1.027722 0.009990 0.104358 
0.772031 1.002198 0.000715 0.100309 
0.772188 1.000159 0.000050 0.100022 
0.772344 1.000011 0.000003 0.100001 
0.772500 1.000001 0.000000 0.100000 
0.772656 1.000000 0.000000 0.100000 
0.772813 1.000000 0.000000 0.100000 
0.772969 1.000000 0.000000 0.100000 
0.773125 1.000000 0.000000 0.100000 
0.773281 1.000000 0.000000 0.100000 
0.773438 1.000000 0.000000 0.100000 
0.773594 1.000000 0.000000 0.100000 
0.773750 1.000000 0.000000 0.100000 
0.773906 1.000000 0.000000 0.100000 
0.774062 1.000000 0.000000 0.100000 
0.774219 1.000000 0.000000 0.100000 
0.774375 1.000000 0.000000 0.100000 
0.774531 1.000000 0.000000 0.100000 
0.774687 1.000000 0.000000 0.100000 
0.774844 1.000000 0.000000 0.100000 
0.775000 1.000000 0.000000 0.100000 
0.775156 1.000000 0.000000 0.100000 
0.775313 1.000000 0.000000 0.100000 
0.775469 1.000000 0.000000 0.100000 
0.775625 1.000000 0.000000 0.100000 
0.775781 1.000000 0.000000 0.100000 
0.775938 1.000000 0.000000 0.100000 
0.776094 1.000000 0.000000 0.100000 
0.776250 1.000000 0.000000 0.100000 
0.776406 1.000000 0.000000 0.100000 
0.776563 1.000000 0.000000 0.100000 
0.776719 1.000000 0.000000 0.100000 
0.776875 1.000000 0.000000 0.100000 
0.777031 1.000000 0.000000 0.100000 
0.777188 1.000000 0.000000 0.100000 
0.777344 1.000000 0.000000 0.100000 
0.777500 1.000000 0.000000 0.100000 
0.777656 1.000000 0.000000 0.100000 
0.777813 1.000000 0.000000 0.100000 
0.777969 1.000000 0.000000 0.100000 
0.778125 1.000000 0.000000 0.100000 
0.778281 1.000000 0.000000 0.100000 
0.778438 1.000000 0.000000 0.100000 
0.778594 1.000000 0.000000 0.100000 
0.778750 1.000000 0.000000 0.100000 
0.778906 1.000000 0.000000 0.100000 
0.779062 1.000000 0.000000 0.100000 
0.779219 1.000000 0.000000 0.100000 
0.779375 1.000000 0.000000 0.100000 
0.779531 1.000000 0.000000 0.100000 
0.779687 1.000000 0.000000 0.100000 
0.779844 1.000000 0.000000 0.100000 
0.780000 1.000000 0.000000 0.100000 
0.780156 1.000000 0.000000 0.100000 
0.780312 1.000000 0.000000 0.100000 
0.780469 1.000000 0.000000 0.100000 
0.780625 1.000000 0.000000 0.100000 
0.780781 1.000000 0.000000 0.100000 
0.780938 1.000000 0.000000 0.100000 
0.781094 1.000000 0.000000 0.100000 
0.781250 1.000000 0.000000 0.100000 
0.781406 1.000000 0.000000 0.100000 
0.781563 1.000000 0.000000 0.100000 
0.781719 1.000000 0.000000 0.100000 
0.781875 1.000000 0.000000 0.100000 
0.782031 1.000000 0.000000 0.100000 
0.782188 1.000000 0.000000 0.100000 
0.782344 1.000000 0.000000 0.100000 
0.782500 1.000000 0.000000 0.100000 
0.782656 1.000000 0.000000 0.100000 
0.782813 1.000000 0.000000 0.100000 
0.782969 1.000000 0.000000 0.100000 
0.783125 1.000000 0.000000 0.100000 
0.783281 1.000000 0.000000 0.100000 
0.783438 1.000000 0.000000 0.100000 
0.783594 1.000000 0.000000 0.100000 
0.783750 1.000000 0.000000 0.100000 
0.783906 1.000000 0.000000 0.100000 
0.784062 1.000000 0.000000 0.100000 
0.784219 1.000000 0.000000 0.100000 
0.784375 1.000000 0.000000 0.100000 
0.784531 1.000000 0.000000 0.100000 
0.784687 1.000000 0.000000 0.100000 
0.784844 1.000000 0.000000 0.100000 
0.785000 1.000000 0.000000 0.100000 
0.785156 1.000000 0.000000 0.100000 
0.785312 1.000000 0.000000 0.100000 
0.785469 1.000000 0.000000 0.100000 
0.785625 1.000000 0.000000 0.100000 
0.785781 1.000000 0.000000 0.100000 
0.785938 1.000000 0.000000 0.100000 
0.786094 1.000000 0.000000 0.100000 
0.786250 1.000000 0.000000 0.100000 
0.786406 1.000000 0.000000 0.100000 
0.786563 1.000000 0.000000 0.100000 
0.786719 1.000000 0.000000 0.100000 
0.786875 1.000000 0.000000 0.100000 
0.787031 1.000000 0.000000 0.100000 
0.787188 1.000000 0.000000 0.100000 
0.787344 1.000000 0.000000 0.100000 
0.787500 1.000000 0.000000 0.100000 
0.787656 1.000000 0.000000 0.100000 
0.787813 1.000000 0.000000 0.100000 
0.787969 1.000000 0.000000 0.100000 
0.788125 1.000000 0.000000 0.100000 
0.788281 1.000000 0.000000 0.100000 
0.788438 1.000000 0.000000 0.100000 
0.788594 1.000000 0.000000 0.100000 
0.788750 1.000000 0.000000 0.100000 
0.788906 1.000000 0.000000 0.100000 
0.789062 1.000000 0.000000 0.100000 
0.789219 1.000000 0.000000 0.100000 
0.789375 1.000000 0.000000 0.100000 
0.789531 1.000000 0.000000 0.100000 
0.789687 1.000000 0.000000 0.100000 
0.789844 1.000000 0.000000 0.100000 
0.790000 1.000000 0.000000 0.100000 
0.790156 1.000000 0.000000 0.100000 
0.790312 1.000000 0.000000 0.100000 
0.790469 1.000000 0.000000 0.100000 
0.790625 1.000000 0.000000 0.100000 
0.790781 1.000000 0.000000 0.100000 
0.790938 1.000000 0.000000 0.100000 
0.791094 1.000000 0.000000 0.100000 
0.791250 1.000000 0.000000 0.100000 
0.791406 1.000000 0.000000 0.100000 
0.791563 1.000000 0.000000 0.100000 
0.791719 1.000000 0.000000 0.100000 
0.791875 1.000000 0.000000 0.100000 
0.792031 1.000000 0.000000 0.100000 
0.792188 1.000000 0.000000 0.100000 
0.792344 1.000000 0.000000 0.100000 
0.792500 1.000000 0.000000 0.100000 
0.792656 1.000000 0.000000 0.100000 
0.792813 1.000000 0.000000 0.100000 
0.792969 1.000000 0.000000 0.100000 
0.793125 1.000000 0.000000 0.100000 
0.793281 1.000000 0.000000 0.100000 
0.793438 1.000000 0.000000 0.100000 
0.793594 1.000000 0.000000 0.100000 
0.793750 1.000000 0.000000 0.100000 
0.793906 1.000000 0.000000 0.100000 
0.794063 1.000000 0.000000 0.100000 
0.794219 1.000000 0.000000 0.100000 
0.794375 1.000000 0.000000 0.100000 
0.794531 1.000000 0.000000 0.100000 
0.794687 1.000000 0.000000 0.100000 
0.794844 1.000000 0.000000 0.100000 
0.795000 1.000000 0.000000 0.100000 
0.795156 1.000000 0.000000 0.100000 
0.795312 1.000000 0.000000 0.100000 
0.795469 1.000000 0.000000 0.100000 
0.795625 1.000000 0.000000 0.100000 
0.795781 1.000000 0.000000 0.100000 
0.795937 1.000000 0.000000 0.100000 
0.796094 1.000000 0.000000 0.100000 
0.796250 1.000000 0.000000 0.100000 
0.796406 1.000000 0.000000 0.100000 
0.796563 1.000000 0.000000 0.100000 
0.796719 1.000000 0.000000 0.100000 
0.796875 1.000000 0.000000 0.100000 
0.797031 1.000000 0.000000 0.100000 
0.797188 1.000000 0.000000 0.100000 
0.797344 1.000000 0.000000 0.100000 
0.797500 1.000000 0.000000 0.100000 
0.797656 1.000000 0.000000 0.100000 
0.797813 1.000000 0.000000 0.100000 
0.797969 1.000000 0.000000 0.100000 
0.798125 1.000000 0.000000 0.100000 
0.798281 1.000000 0.000000 0.100000 
0.798438 1.000000 0.000000 0.100000 
0.798594 1.000000 0.000000 0.100000 
0.798750 1.000000 0.000000 0.100000 
0.798906 1.000000 0.000000 0.100000 
0.799063 1.000000 0.000000 0.100000 
0.799219 1.000000 0.000000 0.100000 
0.799375 1.000000 0.000000 0.100000 
0.799531 1.000000 0.000000 0.100000 
0.799687 1.000000 0.000000 0.100000 
0.799844 1.000000 0.000000 0.100000 
0.800000 1.000000 0.000000 0.100000 
0.800156 1.000000 0.000000 0.100000 
0.800312 1.000000 0.000000 0.100000 
0.800469 1.000000 0.000000 0.100000 
0.800625 1.000000 0.000000 0.100000 
0.800781 1.000000 0.000000 0.100000 
0.800937 1.000000 0.000000 0.100000 
0.801094 1.000000 0.000000 0.100000 
0.801250 1.000000 0.000000 0.100000 
0.801406 1.000000 0.000000 0.100000 
0.801563 1.000000 0.000000 0.100000 
0.801719 1.000000 0.000000 0.100000 
0.801875 1.000000 0.000000 0.100000 
0.802031 1.000000 0.000000 0.100000 
0.802188 1.000000 0.000000 0.100000 
0.802344 1.000000 0.000000 0.100000 
0.802500 1.000000 0.000000 0.100000 
0.802656 1.000000 0.000000 0.100000 
0.802813 1.000000 0.000000 0.100000 
0.802969 1.000000 0.000000 0.100000 
0.803125 1.000000 0.000000 0.100000 
0.803281 1.000000 0.000000 0.100000 
0.803438 1.000000 0.000000 0.100000 
0.803594 1.000000 0.000000 0.100000 
0.803750 1.000000 0.000000 0.100000 
0.803906 1.000000 0.000000 0.100000 
0.804063 1.000000 0.000000 0.100000 
0.804219 1.000000 0.000000 0.100000 
0.804375 1.000000 0.000000 0.100000 
0.804531 1.000000 0.000000 0.100000 
0.804688 1.000000 0.000000 0.100000 
0.804844 1.000000 0.000000 0.100000 
0.805000 1.000000 0.000000 0.100000 
0.805156 1.000000 0.000000 0.100000 
0.805312 1.000000 0.000000 0.100000 
0.805469 1.000000 0.000000 0.100000 
0.805625 1.000000 0.000000 0.100000 
0.805781 1.000000 0.000000 0.100000 
0.805937 1.000000 0.000000 0.100000 
0.806094 1.000000 0.000000 0.100000 
0.806250 1.000000 0.000000 0.100000 
0.806406 1.000000 0.000000 0.100000 
0.806563 1.000000 0.000000 0.100000 
0.806719 1.000000 0.000000 0.100000 
0.806875 1.000000 0.000000 0.100000 
0.807031 1.000000 0.000000 0.100000 
0.807188 1.000000 0.000000 0.100000 
0.807344 1.000000 0.000000 0.100000 
0.807500 1.000000 0.000000 0.100000 
0.807656 1.000000 0.000000 0.100000 
0.807813 1.000000 0.000000 0.100000 
0.807969 1.000000 0.000000 0.100000 
0.808125 1.000000 0.000000 0.100000 
0.808281 1.000000 0.000000 0.100000 
0.808438 1.000000 0.000000 0.100000 
0.808594 1.000000 0.000000 0.100000 
0.808750 1.000000 0.000000 0.100000 
0.808906 1.000000 0.000000 0.100000 
0.809063 1.000000 0.000000 0.100000 
0.809219 1.000000 0.000000 0.100000 
0.809375 1.000000 0.000000 0.100000 
0.809531 1.000000 0.000000 0.100000 
0.809688 1.000000 0.000000 0.100000 
0.809844 1.000000 0.000000 0.100000 
0.810000 1.000000 0.000000 0.100000 
0.810156 1.000000 0.000000 0.100000 
0.810312 1.000000 0.000000 0.100000 
0.810469 1.000000 0.000000 0.100000 
0.810625 1.000000 0.000000 0.100000 
0.810781 1.000000 0.000000 0.100000 
0.810937 1.000000 0.000000 0.100000 
0.811094 1.000000 0.000000 0.100000 
0.811250 1.000000 0.000000 0.100000 
0.811406 1.000000 0.000000 0.100000 
0.811562 1.000000 0.000000 0.100000 
0.811719 1.000000 0.000000 0.100000 
0.811875 1.000000 0.000000 0.100000 
0.812031 1.000000 0.000000 0.100000 
0.812188 1.000000 0.000000 0.100000 
0.812344 1.000000 0.000000 0.100000 
0.812500 1.000000 0.000000 0.100000 
0.812656 1.000000 0.000000 0.100000 
0.812813 1.000000 0.000000 0.100000 
0.812969 1.000000 0.000000 0.100000 
0.813125 1.000000 0.000000 0.100000 
0.813281 1.000000 0.000000 0.100000 
0.813438 1.000000 0.000000 0.100000 
0.813594 1.000000 0.000000 0.100000 
0.813750 1.000000 0.000000 0.100000 
0.813906 1.000000 0.000000 0.100000 
0.814063 1.000000 0.000000 0.100000 
0.814219 1.000000 0.000000 0.100000 
0.814375 1.000000 0.000000 0.100000 
0.814531 1.000000 0.000000 0.100000 
0.814688 1.000000 0.000000 0.100000 
0.814844 1.000000 0.000000 0.100000 
0.815000 1.000000 0.000000 0.100000 
0.815156 1.000000 0.000000 0.100000 
0.815312 1.000000 0.000000 0.100000 
0.815469 1.000000 0.000000 0.100000 
0.815625 1.000000 0.000000 0.100000 
0.815781 1.000000 0.000000 0.100000 
0.815937 1.000000 0.000000 0.100000 
0.816094 1.000000 0.000000 0.100000 
0.816250 1.000000 0.000000 0.100000 
0.816406 1.000000 0.000000 0.100000 
0.816562 1.000000 0.000000 0.100000 
0.816719 1.000000 0.000000 0.100000 
0.816875 1.000000 0.000000 0.100000 
0.817031 1.000000 0.000000 0.100000 
0.817188 1.000000 0.000000 0.100000 
0.817344 1.000000 0.000000 0.100000 
0.817500 1.000000 0.000000 0.100000 
0.817656 1.000000 0.000000 0.100000 
0.817813 1.000000 0.000000 0.100000 
0.817969 1.000000 0.000000 0.100000 
0.818125 1.000000 0.000000 0.100000 
0.818281 1.000000 0.000000 0.100000 
0.818438 1.000000 0.000000 0.100000 
0.818594 1.000000 0.000000 0.100000 
0.818750 1.000000 0.000000 0.100000 
0.818906 1.000000 0.000000 0.100000 
0.819063 1.000000 0.000000 0.100000 
0.819219 1.000000 0.000000 0.100000 
0.819375 1.000000 0.000000 0.100000 
0.819531 1.000000 0.000000 0.100000 
0.819688 1.000000 0.000000 0.100000 
0.819844 1.000000 0.000000 0.100000 
0.820000 1.000000 0.000000 0.100000 
0.820156 1.000000 0.000000 0.100000 
0.820312 1.000000 0.000000 0.100000 
0.820469 1.000000 0.000000 0.100000 
0.820625 1.000000 0.000000 0.100000 
0.820781 1.000000 0.000000 0.100000 
0.820937 1.000000 0.000000 0.100000 
0.821094 1.000000 0.000000 0.100000 
0.821250 1.000000 0.000000 0.100000 
0.821406 1.000000 0.000000 0.100000 
0.821562 1.000000 0.000000 0.100000 
0.821719 1.000000 0.000000 0.100000 
0.821875 1.000000 0.000000 0.100000 
0.822031 1.000000 0.000000 0.100000 
0.822188 1.000000 0.000000 0.100000 
0.822344 1.000000 0.000000 0.100000 
0.822500 1.000000 0.000000 0.100000 
0.822656 1.000000 0.000000 0.100000 
0.822813 1.000000 0.000000 0.100000 
0.822969 1.000000 0.000000 0.100000 
0.823125 1.000000 0.000000 0.100000 
0.823281 1.000000 0.000000 0.100000 
0.823438 1.000000 0.000000 0.100000 
0.823594 1.000000 0.000000 0.100000 
0.823750 1.000000 0.000000 0.100000 
0.823906 1.000000 0.000000 0.100000 
0.824063 1.000000 0.000000 0.100000 
0.824219 1.000000 0.000000 0.100000 
0.824375 1.000000 0.000000 0.100000 
0.824531 1.000000 0.000000 0.100000 
0.824688 1.000000 0.000000 0.100000 
0.824844 1.000000 0.000000 0.100000 
0.825000 1.000000 0.000000 0.100000 
0.825156 1.000000 0.000000 0.100000 
0.825313 1.000000 0.000000 0.100000 
0.825469 1.000000 0.000000 0.100000 
0.825625 1.000000 0.000000 0.100000 
0.825781 1.000000 0.000000 0.100000 
0.825937 1.000000 0.000000 0.100000 
0.826094 1.000000 0.000000 0.100000 
0.826250 1.000000 0.000000 0.100000 
0.826406 1.000000 0.000000 0.100000 
0.826562 1.000000 0.000000 0.100000 
0.826719 1.000000 0.000000 0.100000 
0.826875 1.000000 0.000000 0.100000 
0.827031 1.000000 0.000000 0.100000 
0.827187 1.000000 0.000000 0.100000 
0.827344 1.000000 0.000000 0.100000 
0.827500 1.000000 0.000000 0.100000 
0.827656 1.000000 0.000000 0.100000 
0.827813 1.000000 0.000000 0.100000 
0.827969 1.000000 0.000000 0.100000 
0.828125 1.000000 0.000000 0.100000 
0.828281 1.000000 0.000000 0.100000 
0.828438 1.000000 0.000000 0.100000 
0.828594 1.000000 0.000000 0.100000 
0.828750 1.000000 0.000000 0.100000 
0.828906 1.000000 0.000000 0.100000 
0.829063 1.000000 0.000000 0.100000 
0.829219 1.000000 0.000000 0.100000 
0.829375 1.000000 0.000000 0.100000 
0.829531 1.000000 0.000000 0.100000 
0.829688 1.000000 0.000000 0.100000 
0.829844 1.000000 0.000000 0.100000 
0.830000 1.000000 0.000000 0.100000 
0.830156 1.000000 0.000000 0.100000 
0.830313 1.000000 0.000000 0.100000 
0.830469 1.000000 0.000000 0.100000 
0.830625 1.000000 0.000000 0.100000 
0.830781 1.000000 0.000000 0.100000 
0.830937 1.000000 0.000000 0.100000 
0.831094 1.000000 0.000000 0.100000 
0.831250 1.000000 0.000000 0.100000 
0.831406 1.000000 0.000000 0.100000 
0.831562 1.000000 0.000000 0.100000 
0.831719 1.000000 0.000000 0.100000 
0.831875 1.000000 0.000000 0.100000 
0.832031 1.000000 0.000000 0.100000 
0.832187 1.000000 0.000000 0.100000 
0.832344 1.000000 0.000000 0.100000 
0.832500 1.000000 0.000000 0.100000 
0.832656 1.000000 0.000000 0.100000 
0.832813 1.000000 0.000000 0.100000 
0.832969 1.000000 0.000000 0.100000 
0.833125 1.000000 0.000000 0.100000 
0.833281 1.000000 0.000000 0.100000 
0.833438 1.000000 0.000000 0.100000 
0.833594 1.000000 0.000000 0.100000 
0.833750 1.000000 0.000000 0.100000 
0.833906 1.000000 0.000000 0.100000 
0.834063 1.000000 0.000000 0.100000 
0.834219 1.000000 0.000000 0.100000 
0.834375 1.000000 0.000000 0.100000 
0.834531 1.000000 0.000000 0.100000 
0.834688 1.000000 0.000000 0.100000 
0.834844 1.000000 0.000000 0.100000 
0.835000 1.000000 0.000000 0.100000 
0.835156 1.000000 0.000000 0.100000 
0.835313 1.000000 0.000000 0.100000 
0.835469 1.000000 0.000000 0.100000 
0.835625 1.000000 0.000000 0.100000 
0.835781 1.000000 0.000000 0.100000 
0.835938 1.000000 0.000000 0.100000 
0.836094 1.000000 0.000000 0.100000 
0.836250 1.000000 0.000000 0.100000 
0.836406 1.000000 0.000000 0.100000 
0.836562 1.000000 0.000000 0.100000 
0.836719 1.000000 0.000000 0.100000 
0.836875 1.000000 0.000000 0.100000 
0.837031 1.000000 0.000000 0.100000 
0.837187 1.000000 0.000000 0.100000 
0.837344 1.000000 0.000000 0.100000 
0.837500 1.000000 0.000000 0.100000 
0.837656 1.000000 0.000000 0.100000 
0.837813 1.000000 0.000000 0.100000 
0.837969 1.000000 0.000000 0.100000 
0.838125 1.000000 0.000000 0.100000 
0.838281 1.000000 0.000000 0.100000 
0.838438 1.000000 0.000000 0.100000 
0.838594 1.000000 0.000000 0.100000 
0.838750 1.000000 0.000000 0.100000 
0.838906 1.000000 0.000000 0.100000 
0.839063 1.000000 0.000000 0.100000 
0.839219 1.000000 0.000000 0.100000 
0.839375 1.000000 0.000000 0.100000 
0.839531 1.000000 0.000000 0.100000 
0.839688 1.000000 0.000000 0.100000 
0.839844 1.000000 0.000000 0.100000 
0.840000 1.000000 0.000000 0.100000 
0.840156 1.000000 0.000000 0.100000 
0.840313 1.000000 0.000000 0.100000 
0.840469 1.000000 0.000000 0.100000 
0.840625 1.000000 0.000000 0.100000 
0.840781 1.000000 0.000000 0.100000 
0.840938 1.000000 0.000000 0.100000 
0.841094 1.000000 0.000000 0.100000 
0.841250 1.000000 0.000000 0.100000 
0.841406 1.000000 0.000000 0.100000 
0.841562 1.000000 0.000000 0.100000 
0.841719 1.000000 0.000000 0.100000 
0.841875 1.000000 0.000000 0.100000 
0.842031 1.000000 0.000000 0.100000 
0.842187 1.000000 0.000000 0.100000 
0.842344 1.000000 0.000000 0.100000 
0.842500 1.000000 0.000000 0.100000 
0.842656 1.000000 0.000000 0.100000 
0.842812 1.000000 0.000000 0.100000 
0.842969 1.000000 0.000000 0.100000 
0.843125 1.000000 0.000000 0.100000 
0.843281 1.000000 0.000000 0.100000 
0.843438 1.000000 0.000000 0.100000 
0.843594 1.000000 0.000000 0.100000 
0.843750 1.000000 0.000000 0.100000 
0.843906 1.000000 0.000000 0.100000 
0.844063 1.000000 0.000000 0.100000 
0.844219 1.000000 0.000000 0.100000 
0.844375 1.000000 0.000000 0.100000 
0.844531 1.000000 0.000000 0.100000 
0.844688 1.000000 0.000000 0.100000 
0.844844 1.000000 0.000000 0.100000 
0.845000 1.000000 0.000000 0.100000 
0.845156 1.000000 0.000000 0.100000 
0.845313 1.000000 0.000000 0.100000 
0.845469 1.000000 0.000000 0.100000 
0.845625 1.000000 0.000000 0.100000 
0.845781 1.000000 0.000000 0.100000 
0.845938 1.000000 0.000000 0.100000 
0.846094 1.000000 0.000000 0.100000 
0.846250 1.000000 0.000000 0.100000 
0.846406 1.000000 0.000000 0.100000 
0.846562 1.000000 0.000000 0.100000 
0.846719 1.000000 0.000000 0.100000 
0.846875 1.000000 0.000000 0.100000 
0.847031 1.000000 0.000000 0.100000 
0.847187 1.000000 0.000000 0.100000 
0.847344 1.000000 0.000000 0.100000 
0.847500 1.000000 0.000000 0.100000 
0.847656 1.000000 0.000000 0.100000 
0.847812 1.000000 0.000000 0.100000 
0.847969 1.000000 0.000000 0.100000 
0.848125 1.000000 0.000000 0.100000 
0.848281 1.000000 0.000000 0.100000 
0.848438 1.000000 0.000000 0.100000 
0.848594 1.000000 0.000000 0.100000 
0.848750 1.000000 0.000000 0.100000 
0.848906 1.000000 0.000000 0.100000 
0.849063 1.000000 0.000000 0.100000 
0.849219 1.000000 0.000000 0.100000 
0.849375 1.000000 0.000000 0.100000 
0.849531 1.000000 0.000000 0.100000 
0.849688 1.000000 0.000000 0.100000 
0.849844 1.000000 0.000000 0.100000 
0.850000 1.000000 0.000000 0.100000 
0.850156 1.000000 0.000000 0.100000 
0.850313 1.000000 0.000000 0.100000 
0.850469 1.000000 0.000000 0.100000 
0.850625 1.000000 0.000000 0.100000 
0.850781 1.000000 0.000000 0.100000 
0.850938 1.000000 0.000000 0.100000 
0.851094 1.000000 0.000000 0.100000 
0.851250 1.000000 0.000000 0.100000 
0.851406 1.000000 0.000000 0.100000 
0.851562 1.000000 0.000000 0.100000 
0.851719 1.000000 0.000000 0.100000 
0.851875 1.000000 0.000000 0.100000 
0.852031 1.000000 0.000000 0.100000 
0.852187 1.000000 0.000000 0.100000 
0.852344 1.000000 0.000000 0.100000 
0.852500 1.000000 0.000000 0.100000 
0.852656 1.000000 0.000000 0.100000 
0.852812 1.000000 0.000000 0.100000 
0.852969 1.000000 0.000000 0.100000 
0.853125 1.000000 0.000000 0.100000 
0.853281 1.000000 0.000000 0.100000 
0.853438 1.000000 0.000000 0.100000 
0.853594 1.000000 0.000000 0.100000 
0.853750 1.000000 0.000000 0.100000 
0.853906 1.000000 0.000000 0.100000 
0.854063 1.000000 0.000000 0.100000 
0.854219 1.000000 0.000000 0.100000 
0.854375 1.000000 0.000000 0.100000 
0.854531 1.000000 0.000000 0.100000 
0.854688 1.000000 0.000000 0.100000 
0.854844 1.000000 0.000000 0.100000 
0.855000 1.000000 0.000000 0.100000 
0.855156 1.000000 0.000000 0.100000 
0.855313 1.000000 0.000000 0.100000 
0.855469 1.000000 0.000000 0.100000 
0.855625 1.000000 0.000000 0.100000 
0.855781 1.000000 0.000000 0.100000 
0.855938 1.000000 0.000000 0.100000 
0.856094 1.000000 0.000000 0.100000 
0.856250 1.000000 0.000000 0.100000 
0.856406 1.000000 0.000000 0.100000 
0.856563 1.000000 0.000000 0.100000 
0.856719 1.000000 0.000000 0.100000 
0.856875 1.000000 0.000000 0.100000 
0.857031 1.000000 0.000000 0.100000 
0.857187 1.000000 0.000000 0.100000 
0.857344 1.000000 0.000000 0.100000 
0.857500 1.000000 0.000000 0.100000 
0.857656 1.000000 0.000000 0.100000 
0.857812 1.000000 0.000000 0.100000 
0.857969 1.000000 0.000000 0.100000 
0.858125 1.000000 0.000000 0.100000 
0.858281 1.000000 0.000000 0.100000 
0.858437 1.000000 0.000000 0.100000 
0.858594 1.000000 0.000000 0.100000 
0.858750 1.000000 0.000000 0.100000 
0.858906 1.000000 0.000000 0.100000 
0.859063 1.000000 0.000000 0.100000 
0.859219 1.000000 0.000000 0.100000 
0.859375 1.000000 0.000000 0.100000 
0.859531 1.000000 0.000000 0.100000 
0.859688 1.000000 0.000000 0.100000 
0.859844 1.000000 0.000000 0.100000 
0.860000 1.000000 0.000000 0.100000 
0.860156 1.000000 0.000000 0.100000 
0.860313 1.000000 0.000000 0.100000 
0.860469 1.000000 0.000000 0.100000 
0.860625 1.000000 0.000000 0.100000 
0.860781 1.000000 0.000000 0.100000 
0.860938 1.000000 0.000000 0.100000 
0.861094 1.000000 0.000000 0.100000 
0.861250 1.000000 0.000000 0.100000 
0.861406 1.000000 0.000000 0.100000 
0.861563 1.000000 0.000000 0.100000 
0.861719 1.000000 0.000000 0.100000 
0.861875 1.000000 0.000000 0.100000 
0.862031 1.000000 0.000000 0.100000 
0.862187 1.000000 0.000000 0.100000 
0.862344 1.000000 0.000000 0.100000 
0.862500 1.000000 0.000000 0.100000 
0.862656 1.000000 0.000000 0.100000 
0.862812 1.000000 0.000000 0.100000 
0.862969 1.000000 0.000000 0.100000 
0.863125 1.000000 0.000000 0.100000 
0.863281 1.000000 0.000000 0.100000 
0.863437 1.000000 0.000000 0.100000 
0.863594 1.000000 0.000000 0.100000 
0.863750 1.000000 0.000000 0.100000 
0.863906 1.000000 0.000000 0.100000 
0.864063 1.000000 0.000000 0.100000 
0.864219 1.000000 0.000000 0.100000 
0.864375 1.000000 0.000000 0.100000 
0.864531 1.000000 0.000000 0.100000 
0.864688 1.000000 0.000000 0.100000 
0.864844 1.000000 0.000000 0.100000 
0.865000 1.000000 0.000000 0.100000 
0.865156 1.000000 0.000000 0.100000 
0.865313 1.000000 0.000000 0.100000 
0.865469 1.000000 0.000000 0.100000 
0.865625 1.000000 0.000000 0.100000 
0.865781 1.000000 0.000000 0.100000 
0.865938 1.000000 0.000000 0.100000 
0.866094 1.000000 0.000000 0.100000 
0.866250 1.000000 0.000000 0.100000 
0.866406 1.000000 0.000000 0.100000 
0.866563 1.000000 0.000000 0.100000 
0.866719 1.000000 0.000000 0.100000 
0.866875 1.000000 0.000000 0.100000 
0.867031 1.000000 0.000000 0.100000 
0.867188 1.000000 0.000000 0.100000 
0.867344 1.000000 0.000000 0.100000 
0.867500 1.000000 0.000000 0.100000 
0.867656 1.000000 0.000000 0.100000 
0.867812 1.000000 0.000000 0.100000 
0.867969 1.000000 0.000000 0.100000 
0.868125 1.000000 0.000000 0.100000 
0.868281 1.000000 0.000000 0.100000 
0.868437 1.000000 0.000000 0.100000 
0.868594 1.000000 0.000000 0.100000 
0.868750 1.000000 0.000000 0.100000 
0.868906 1.000000 0.000000 0.100000 
0.869063 1.000000 0.000000 0.100000 
0.869219 1.000000 0.000000 0.100000 
0.869375 1.000000 0.000000 0.100000 
0.869531 1.000000 0.000000 0.100000 
0.869688 1.000000 0.000000 0.100000 
0.869844 1.000000 0.000000 0.100000 
0.870000 1.000000 0.000000 0.100000 
0.870156 1.000000 0.000000 0.100000 
0.870313 1.000000 0.000000 0.100000 
0.870469 1.000000 0.000000 0.100000 
0.870625 1.000000 0.000000 0.100000 
0.870781 1.000000 0.000000 0.100000 
0.870938 1.000000 0.000000 0.100000 
0.871094 1.000000 0.000000 0.100000 
0.871250 1.000000 0.000000 0.100000 
0.871406 1.000000 0.000000 0.100000 
0.871563 1.000000 0.000000 0.100000 
0.871719 1.000000 0.000000 0.100000 
0.871875 1.000000 0.000000 0.100000 
0.872031 1.000000 0.000000 0.100000 
0.872188 1.000000 0.000000 0.100000 
0.872344 1.000000 0.000000 0.100000 
0.872500 1.000000 0.000000 0.100000 
0.872656 1.000000 0.000000 0.100000 
0.872812 1.000000 0.000000 0.100000 
0.872969 1.000000 0.000000 0.100000 
0.873125 1.000000 0.000000 0.100000 
0.873281 1.000000 0.000000 0.100000 
0.873437 1.000000 0.000000 0.100000 
0.873594 1.000000 0.000000 0.100000 
0.873750 1.000000 0.000000 0.100000 
0.873906 1.000000 0.000000 0.100000 
0.874062 1.000000 0.000000 0.100000 
0.874219 1.000000 0.000000 0.100000 
0.874375 1.000000 0.000000 0.100000 
0.874531 1.000000 0.000000 0.100000 
0.874688 1.000000 0.000000 0.100000 
0.874844 1.000000 0.000000 0.100000 
0.875000 1.000000 0.000000 0.100000 
0.875156 1.000000 0.000000 0.100000 
0.875313 1.000000 0.000000 0.100000 
0.875469 1.000000 0.000000 0.100000 
0.875625 1.000000 0.000000 0.100000 
0.875781 1.000000 0.000000 0.100000 
0.875938 1.000000 0.000000 0.100000 
0.876094 1.000000 0.000000 0.100000 
0.876250 1.000000 0.000000 0.100000 
0.876406 1.000000 0.000000 0.100000 
0.876563 1.000000 0.000000 0.100000 
0.876719 1.000000 0.000000 0.100000 
0.876875 1.000000 0.000000 0.100000 
0.877031 1.000000 0.000000 0.100000 
0.877188 1.000000 0.000000 0.100000 
0.877344 1.000000 0.000000 0.100000 
0.877500 1.000000 0.000000 0.100000 
0.877656 1.000000 0.000000 0.100000 
0.877812 1.000000 0.000000 0.100000 
0.877969 1.000000 0.000000 0.100000 
0.878125 1.000000 0.000000 0.100000 
0.878281 1.000000 0.000000 0.100000 
0.878437 1.000000 0.000000 0.100000 
0.878594 1.000000 0.000000 0.100000 
0.878750 1.000000 0.000000 0.100000 
0.878906 1.000000 0.000000 0.100000 
0.879062 1.000000 0.000000 0.100000 
0.879219 1.000000 0.000000 0.100000 
0.879375 1.000000 0.000000 0.100000 
0.879531 1.000000 0.000000 0.100000 
0.879688 1.000000 0.000000 0.100000 
0.879844 1.000000 0.000000 0.100000 
0.880000 1.000000 0.000000 0.100000 
0.880156 1.000000 0.000000 0.100000 
0.880313 1.000000 0.000000 0.100000 
0.880469 1.000000 0.000000 0.100000 
0.880625 1.000000 0.000000 0.100000 
0.880781 1.000000 0.000000 0.100000 
0.880938 1.000000 0.000000 0.100000 
0.881094 1.000000 0.000000 0.100000 
0.881250 1.000000 0.000000 0.100000 
0.881406 1.000000 0.000000 0.100000 
0.881563 1.000000 0.000000 0.100000 
0.881719 1.000000 0.000000 0.100000 
0.881875 1.000000 0.000000 0.100000 
0.882031 1.000000 0.000000 0.100000 
0.882188 1.000000 0.000000 0.100000 
0.882344 1.000000 0.000000 0.100000 
0.882500 1.000000 0.000000 0.100000 
0.882656 1.000000 0.000000 0.100000 
0.882812 1.000000 0.000000 0.100000 
0.882969 1.000000 0.000000 0.100000 
0.883125 1.000000 0.000000 0.100000 
0.883281 1.000000 0.000000 0.100000 
0.883437 1.000000 0.000000 0.100000 
0.883594 1.000000 0.000000 0.100000 
0.883750 1.000000 0.000000 0.100000 
0.883906 1.000000 0.000000 0.100000 
0.884062 1.000000 0.000000 0.100000 
0.884219 1.000000 0.000000 0.100000 
0.884375 1.000000 0.000000 0.100000 
0.884531 1.000000 0.000000 0.100000 
0.884688 1.000000 0.000000 0.100000 
0.884844 1.000000 0.000000 0.100000 
0.885000 1.000000 0.000000 0.100000 
0.885156 1.000000 0.000000 0.100000 
0.885313 1.000000 0.000000 0.100000 
0.885469 1.000000 0.000000 0.100000 
0.885625 1.000000 0.000000 0.100000 
0.885781 1.000000 0.000000 0.100000 
0.885938 1.000000 0.000000 0.100000 
0.886094 1.000000 0.000000 0.100000 
0.886250 1.000000 0.000000 0.100000 
0.886406 1.000000 0.000000 0.100000 
0.886563 1.000000 0.000000 0.100000 
0.886719 1.000000 0.000000 0.100000 
0.886875 1.000000 0.000000 0.100000 
0.887031 1.000000 0.000000 0.100000 
0.887188 1.000000 0.000000 0.100000 
0.887344 1.000000 0.000000 0.100000 
0.887500 1.000000 0.000000 0.100000 
0.887656 1.000000 0.000000 0.100000 
0.887813 1.000000 0.000000 0.100000 
0.887969 1.000000 0.000000 0.100000 
0.888125 1.000000 0.000000 0.100000 
0.888281 1.000000 0.000000 0.100000 
0.888437 1.000000 0.000000 0.100000 
0.888594 1.000000 0.000000 0.100000 
0.888750 1.000000 0.000000 0.100000 
0.888906 1.000000 0.000000 0.100000 
0.889062 1.000000 0.000000 0.100000 
0.889219 1.000000 0.000000 0.100000 
0.889375 1.000000 0.000000 0.100000 
0.889531 1.000000 0.000000 0.100000 
0.889687 1.000000 0.000000 0.100000 
0.889844 1.000000 0.000000 0.100000 
0.890000 1.000000 0.000000 0.100000 
0.890156 1.000000 0.000000 0.100000 
0.890313 1.000000 0.000000 0.100000 
0.890469 1.000000 0.000000 0.100000 
0.890625 1.000000 0.000000 0.100000 
0.890781 1.000000 0.000000 0.100000 
0.890938 1.000000 0.000000 0.100000 
0.891094 1.000000 0.000000 0.100000 
0.891250 1.000000 0.000000 0.100000 
0.891406 1.000000 0.000000 0.100000 
0.891563 1.000000 0.000000 0.100000 
0.891719 1.000000 0.000000 0.100000 
0.891875 1.000000 0.000000 0.100000 
0.892031 1.000000 0.000000 0.100000 
0.892188 1.000000 0.000000 0.100000 
0.892344 1.000000 0.000000 0.100000 
0.892500 1.000000 0.000000 0.100000 
0.892656 1.000000 0.000000 0.100000 
0.892813 1.000000 0.000000 0.100000 
0.892969 1.000000 0.000000 0.100000 
0.893125 1.000000 0.000000 0.100000 
0.893281 1.000000 0.000000 0.100000 
0.893437 1.000000 0.000000 0.100000 
0.893594 1.000000 0.000000 0.100000 
0.893750 1.000000 0.000000 0.100000 
0.893906 1.000000 0.000000 0.100000 
0.894062 1.000000 0.000000 0.100000 
0.894219 1.000000 0.000000 0.100000 
0.894375 1.000000 0.000000 0.100000 
0.894531 1.000000 0.000000 0.100000 
0.894687 1.000000 0.000000 0.100000 
0.894844 1.000000 0.000000 0.100000 
0.895000 1.000000 0.000000 0.100000 
0.895156 1.000000 0.000000 0.100000 
0.895313 1.000000 0.000000 0.100000 
0.895469 1.000000 0.000000 0.100000 
0.895625 1.000000 0.000000 0.100000 
0.895781 1.000000 0.000000 0.100000 
0.895938 1.000000 0.000000 0.100000 
0.896094 1.000000 0.000000 0.100000 
0.896250 1.000000 0.000000 0.100000 
0.896406 1.000000 0.000000 0.100000 
0.896563 1.000000 0.000000 0.100000 
0.896719 1.000000 0.000000 0.100000 
0.896875 1.000000 0.000000 0.100000 
0.897031 1.000000 0.000000 0.100000 
0.897188 1.000000 0.000000 0.100000 
0.897344 1.000000 0.000000 0.100000 
0.897500 1.000000 0.000000 0.100000 
0.897656 1.000000 0.000000 0.100000 
0.897813 1.000000 0.000000 0.100000 
0.897969 1.000000 0.000000 0.100000 
0.898125 1.000000 0.000000 0.100000 
0.898281 1.000000 0.000000 0.100000 
0.898438 1.000000 0.000000 0.100000 
0.898594 1.000000 0.000000 0.100000 
0.898750 1.000000 0.000000 0.100000 
0.898906 1.000000 0.000000 0.100000 
0.899062 1.000000 0.000000 0.100000 
0.899219 1.000000 0.000000 0.100000 
0.899375 1.000000 0.000000 0.100000 
0.899531 1.000000 0.000000 0.100000 
0.899687 1.000000 0.000000 0.100000 
0.899844 1.000000 0.000000 0.100000 
0.900000 1.000000 0.000000 0.100000 
0.900156 1.000000 0.000000 0.100000 
0.900313 1.000000 0.000000 0.100000 
0.900469 1.000000 0.000000 0.100000 
0.900625 1.000000 0.000000 0.100000 
0.900781 1.000000 0.000000 0.100000 
0.900938 1.000000 0.000000 0.100000 
0.901094 1.000000 0.000000 0.100000 
0.901250 1.000000 0.000000 0.100000 
0.901406 1.000000 0.000000 0.100000 
0.901563 1.000000 0.000000 0.100000 
0.901719 1.000000 0.000000 0.100000 
0.901875 1.000000 0.000000 0.100000 
0.902031 1.000000 0.000000 0.100000 
0.902188 1.000000 0.000000 0.100000 
0.902344 1.000000 0.000000 0.100000 
0.902500 1.000000 0.000000 0.100000 
0.902656 1.000000 0.000000 0.100000 
0.902813 1.000000 0.000000 0.100000 
0.902969 1.000000 0.000000 0.100000 
0.903125 1.000000 0.000000 0.100000 
0.903281 1.000000 0.000000 0.100000 
0.903438 1.000000 0.000000 0.100000 
0.903594 1.000000 0.000000 0.100000 
0.903750 1.000000 0.000000 0.100000 
0.903906 1.000000 0.000000 0.100000 
0.904062 1.000000 0.000000 0.100000 
0.904219 1.000000 0.000000 0.100000 
0.904375 1.000000 0.000000 0.100000 
0.904531 1.000000 0.000000 0.100000 
0.904687 1.000000 0.000000 0.100000 
0.904844 1.000000 0.000000 0.100000 
0.905000 1.000000 0.000000 0.100000 
0.905156 1.000000 0.000000 0.100000 
0.905312 1.000000 0.000000 0.100000 
0.905469 1.000000 0.000000 0.100000 
0.905625 1.000000 0.000000 0.100000 
0.905781 1.000000 0.000000 0.100000 
0.905938 1.000000 0.000000 0.100000 
0.906094 1.000000 0.000000 0.100000 
0.906250 1.000000 0.000000 0.100000 
0.906406 1.000000 0.000000 0.100000 
0.906563 1.000000 0.000000 0.100000 
0.906719 1.000000 0.000000 0.100000 
0.906875 1.000000 0.000000 0.100000 
0.907031 1.000000 0.000000 0.100000 
0.907188 1.000000 0.000000 0.100000 
0.907344 1.000000 0.000000 0.100000 
0.907500 1.000000 0.000000 0.100000 
0.907656 1.000000 0.000000 0.100000 
0.907813 1.000000 0.000000 0.100000 
0.907969 1.000000 0.000000 0.100000 
0.908125 1.000000 0.000000 0.100000 
0.908281 1.000000 0.000000 0.100000 
0.908438 1.000000 0.000000 0.100000 
0.908594 1.000000 0.000000 0.100000 
0.908750 1.000000 0.000000 0.100000 
0.908906 1.000000 0.000000 0.100000 
0.909062 1.000000 0.000000 0.100000 
0.909219 1.000000 0.000000 0.100000 
0.909375 1.000000 0.000000 0.100000 
0.909531 1.000000 0.000000 0.100000 
0.909687 1.000000 0.000000 0.100000 
0.909844 1.000000 0.000000 0.100000 
0.910000 1.000000 0.000000 0.100000 
0.910156 1.000000 0.000000 0.100000 
0.910312 1.000000 0.000000 0.100000 
0.910469 1.000000 0.000000 0.100000 
0.910625 1.000000 0.000000 0.100000 
0.910781 1.000000 0.000000 0.100000 
0.910938 1.000000 0.000000 0.100000 
0.911094 1.000000 0.000000 0.100000 
0.911250 1.000000 0.000000 0.100000 
0.911406 1.000000 0.000000 0.100000 
0.911563 1.000000 0.000000 0.100000 
0.911719 1.000000 0.000000 0.100000 
0.911875 1.000000 0.000000 0.100000 
0.912031 1.000000 0.000000 0.100000 
0.912188 1.000000 0.000000 0.100000 
0.912344 1.000000 0.000000 0.100000 
0.912500 1.000000 0.000000 0.100000 
0.912656 1.000000 0.000000 0.100000 
0.912813 1.000000 0.000000 0.100000 
0.912969 1.000000 0.000000 0.100000 
0.913125 1.000000 0.000000 0.100000 
0.913281 1.000000 0.000000 0.100000 
0.913438 1.000000 0.000000 0.100000 
0.913594 1.000000 0.000000 0.100000 
0.913750 1.000000 0.000000 0.100000 
0.913906 1.000000 0.000000 0.100000 
0.914062 1.000000 0.000000 0.100000 
0.914219 1.000000 0.000000 0.100000 
0.914375 1.000000 0.000000 0.100000 
0.914531 1.000000 0.000000 0.100000 
0.914687 1.000000 0.000000 0.100000 
0.914844 1.000000 0.000000 0.100000 
0.915000 1.000000 0.000000 0.100000 
0.915156 1.000000 0.000000 0.100000 
0.915312 1.000000 0.000000 0.100000 
0.915469 1.000000 0.000000 0.100000 
0.915625 1.000000 0.000000 0.100000 
0.915781 1.000000 0.000000 0.100000 
0.915938 1.000000 0.000000 0.100000 
0.916094 1.000000 0.000000 0.100000 
0.916250 1.000000 0.000000 0.100000 
0.916406 1.000000 0.000000 0.100000 
0.916563 1.000000 0.000000 0.100000 
0.916719 1.000000 0.000000 0.100000 
0.916875 1.000000 0.000000 0.100000 
0.917031 1.000000 0.000000 0.100000 
0.917188 1.000000 0.000000 0.100000 
0.917344 1.000000 0.000000 0.100000 
0.917500 1.000000 0.000000 0.100000 
0.917656 1.000000 0.000000 0.100000 
0.917813 1.000000 0.000000 0.100000 
0.917969 1.000000 0.000000 0.100000 
0.918125 1.000000 0.000000 0.100000 
0.918281 1.000000 0.000000 0.100000 
0.918438 1.000000 0.000000 0.100000 
0.918594 1.000000 0.000000 0.100000 
0.918750 1.000000 0.000000 0.100000 
0.918906 1.000000 0.000000 0.100000 
0.919063 1.000000 0.000000 0.100000 
0.919219 1.000000 0.000000 0.100000 
0.919375 1.000000 0.000000 0.100000 
0.919531 1.000000 0.000000 0.100000 
0.919687 1.000000 0.000000 0.100000 
0.919844 1.000000 0.000000 0.100000 
0.920000 1.000000 0.000000 0.100000 
0.920156 1.000000 0.000000 0.100000 
0.920312 1.000000 0.000000 0.100000 
0.920469 1.000000 0.000000 0.100000 
0.920625 1.000000 0.000000 0.100000 
0.920781 1.000000 0.000000 0.100000 
0.920937 1.000000 0.000000 0.100000 
0.921094 1.000000 0.000000 0.100000 
0.921250 1.000000 0.000000 0.100000 
0.921406 1.000000 0.000000 0.100000 
0.921563 1.000000 0.000000 0.100000 
0.921719 1.000000 0.000000 0.100000 
0.921875 1.000000 0.000000 0.100000 
0.922031 1.000000 0.000000 0.100000 
0.922188 1.000000 0.000000 0.100000 
0.922344 1.000000 0.000000 0.100000 
0.922500 1.000000 0.000000 0.100000 
0.922656 1.000000 0.000000 0.100000 
0.922813 1.000000 0.000000 0.100000 
0.922969 1.000000 0.000000 0.100000 
0.923125 1.000000 0.000000 0.100000 
0.923281 1.000000 0.000000 0.100000 
0.923438 1.000000 0.000000 0.100000 
0.923594 1.000000 0.000000 0.100000 
0.923750 1.000000 0.000000 0.100000 
0.923906 1.000000 0.000000 0.100000 
0.924063 1.000000 0.000000 0.100000 
0.924219 1.000000 0.000000 0.100000 
0.924375 1.000000 0.000000 0.100000 
0.924531 1.000000 0.000000 0.100000 
0.924687 1.000000 0.000000 0.100000 
0.924844 1.000000 0.000000 0.100000 
0.925000 1.000000 0.000000 0.100000 
0.925156 1.000000 0.000000 0.100000 
0.925312 1.000000 0.000000 0.100000 
0.925469 1.000000 0.000000 0.100000 
0.925625 1.000000 0.000000 0.100000 
0.925781 1.000000 0.000000 0.100000 
0.925937 1.000000 0.000000 0.100000 
0.926094 1.000000 0.000000 0.100000 
0.926250 1.000000 0.000000 0.100000 
0.926406 1.000000 0.000000 0.100000 
0.926563 1.000000 0.000000 0.100000 
0.926719 1.000000 0.000000 0.100000 
0.926875 1.000000 0.000000 0.100000 
0.927031 1.000000 0.000000 0.100000 
0.927188 1.000000 0.000000 0.100000 
0.927344 1.000000 0.000000 0.100000 
0.927500 1.000000 0.000000 0.100000 
0.927656 1.000000 0.000000 0.100000 
0.927813 1.000000 0.000000 0.100000 
0.927969 1.000000 0.000000 0.100000 
0.928125 1.000000 0.000000 0.100000 
0.928281 1.000000 0.000000 0.100000 
0.928438 1.000000 0.000000 0.100000 
0.928594 1.000000 0.000000 0.100000 
0.928750 1.000000 0.000000 0.100000 
0.928906 1.000000 0.000000 0.100000 
0.929063 1.000000 0.000000 0.100000 
0.929219 1.000000 0.000000 0.100000 
0.929375 1.000000 0.000000 0.100000 
0.929531 1.000000 0.000000 0.100000 
0.929688 1.000000 0.000000 0.100000 
0.929844 1.000000 0.000000 0.100000 
0.930000 1.000000 0.000000 0.100000 
0.930156 1.000000 0.000000 0.100000 
0.930312 1.000000 0.000000 0.100000 
0.930469 1.000000 0.000000 0.100000 
0.930625 1.000000 0.000000 0.100000 
0.930781 1.000000 0.000000 0.100000 
0.930937 1.000000 0.000000 0.100000 
0.931094 1.000000 0.000000 0.100000 
0.931250 1.000000 0.000000 0.100000 
0.931406 1.000000 0.000000 0.100000 
0.931563 1.000000 0.000000 0.100000 
0.931719 1.000000 0.000000 0.100000 
0.931875 1.000000 0.000000 0.100000 
0.932031 1.000000 0.000000 0.100000 
0.932188 1.000000 0.000000 0.100000 
0.932344 1.000000 0.000000 0.100000 
0.932500 1.000000 0.000000 0.100000 
0.932656 1.000000 0.000000 0.100000 
0.932813 1.000000 0.000000 0.100000 
0.932969 1.000000 0.000000 0.100000 
0.933125 1.000000 0.000000 0.100000 
0.933281 1.000000 0.000000 0.100000 
0.933438 1.000000 0.000000 0.100000 
0.933594 1.000000 0.000000 0.100000 
0.933750 1.000000 0.000000 0.100000 
0.933906 1.000000 0.000000 0.100000 
0.934063 1.000000 0.000000 0.100000 
0.934219 1.000000 0.000000 0.100000 
0.934375 1.000000 0.000000 0.100000 
0.934531 1.000000 0.000000 0.100000 
0.934688 1.000000 0.000000 0.100000 
0.934844 1.000000 0.000000 0.100000 
0.935000 1.000000 0.000000 0.100000 
0.935156 1.000000 0.000000 0.100000 
0.935312 1.000000 0.000000 0.100000 
0.935469 1.000000 0.000000 0.100000 
0.935625 1.000000 0.000000 0.100000 
0.935781 1.000000 0.000000 0.100000 
0.935937 1.000000 0.000000 0.100000 
0.936094 1.000000 0.000000 0.100000 
0.936250 1.000000 0.000000 0.100000 
0.936406 1.000000 0.000000 0.100000 
0.936562 1.000000 0.000000 0.100000 
0.936719 1.000000 0.000000 0.100000 
0.936875 1.000000 0.000000 0.100000 
0.937031 1.000000 0.000000 0.100000 
0.937188 1.000000 0.000000 0.100000 
0.937344 1.000000 0.000000 0.100000 
0.937500 1.000000 0.000000 0.100000 
0.937656 1.000000 0.000000 0.100000 
0.937813 1.000000 0.000000 0.100000 
0.937969 1.000000 0.000000 0.100000 
0.938125 1.000000 0.000000 0.100000 
0.938281 1.000000 0.000000 0.100000 
0.938438 1.000000 0.000000 0.100000 
0.938594 1.000000 0.000000 0.100000 
0.938750 1.000000 0.000000 0.100000 
0.938906 1.000000 0.000000 0.100000 
0.939063 1.000000 0.000000 0.100000 
0.939219 1.000000 0.000000 0.100000 
0.939375 1.000000 0.000000 0.100000 
0.939531 1.000000 0.000000 0.100000 
0.939688 1.000000 0.000000 0.100000 
0.939844 1.000000 0.000000 0.100000 
0.940000 1.000000 0.000000 0.100000 
0.940156 1.000000 0.000000 0.100000 
0.940312 1.000000 0.000000 0.100000 
0.940469 1.000000 0.000000 0.100000 
0.940625 1.000000 0.000000 0.100000 
0.940781 1.000000 0.000000 0.100000 
0.940937 1.000000 0.000000 0.100000 
0.941094 1.000000 0.000000 0.100000 
0.941250 1.000000 0.000000 0.100000 
0.941406 1.000000 0.000000 0.100000 
0.941562 1.000000 0.000000 0.100000 
0.941719 1.000000 0.000000 0.100000 
0.941875 1.000000 0.000000 0.100000 
0.942031 1.000000 0.000000 0.100000 
0.942188 1.000000 0.000000 0.100000 
0.942344 1.000000 0.000000 0.100000 
0.942500 1.000000 0.000000 0.100000 
0.942656 1.000000 0.000000 0.100000 
0.942813 1.000000 0.000000 0.100000 
0.942969 1.000000 0.000000 0.100000 
0.943125 1.000000 0.000000 0.100000 
0.943281 1.000000 0.000000 0.100000 
0.943438 1.000000 0.000000 0.100000 
0.943594 1.000000 0.000000 0.100000 
0.943750 1.000000 0.000000 0.100000 
0.943906 1.000000 0.000000 0.100000 
0.944063 1.000000 0.000000 0.100000 
0.944219 1.000000 0.000000 0.100000 
0.944375 1.000000 0.000000 0.100000 
0.944531 1.000000 0.000000 0.100000 
0.944688 1.000000 0.000000 0.100000 
0.944844 1.000000 0.000000 0.100000 
0.945000 1.000000 0.000000 0.100000 
0.945156 1.000000 0.000000 0.100000 
0.945312 1.000000 0.000000 0.100000 
0.945469 1.000000 0.000000 0.100000 
0.945625 1.000000 0.000000 0.100000 
0.945781 1.000000 0.000000 0.100000 
0.945937 1.000000 0.000000 0.100000 
0.946094 1.000000 0.000000 0.100000 
0.946250 1.000000 0.000000 0.100000 
0.946406 1.000000 0.000000 0.100000 
0.946562 1.000000 0.000000 0.100000 
0.946719 1.000000 0.000000 0.100000 
0.946875 1.000000 0.000000 0.100000 
0.947031 1.000000 0.000000 0.100000 
0.947188 1.000000 0.000000 0.100000 
0.947344 1.000000 0.000000 0.100000 
0.947500 1.000000 0.000000 0.100000 
0.947656 1.000000 0.000000 0.100000 
0.947813 1.000000 0.000000 0.100000 
0.947969 1.000000 0.000000 0.100000 
0.948125 1.000000 0.000000 0.100000 
0.948281 1.000000 0.000000 0.100000 
0.948438 1.000000 0.000000 0.100000 
0.948594 1.000000 0.000000 0.100000 
0.948750 1.000000 0.000000 0.100000 
0.948906 1.000000 0.000000 0.100000 
0.949063 1.000000 0.000000 0.100000 
0.949219 1.000000 0.000000 0.100000 
0.949375 1.000000 0.000000 0.100000 
0.949531 1.000000 0.000000 0.100000 
0.949688 1.000000 0.000000 0.100000 
0.949844 1.000000 0.000000 0.100000 
0.950000 1.000000 0.000000 0.100000 
0.950156 1.000000 0.000000 0.100000 
0.950313 1.000000 0.000000 0.100000 
0.950469 1.000000 0.000000 0.100000 
0.950625 1.000000 0.000000 0.100000 
0.950781 1.000000 0.000000 0.100000 
0.950937 1.000000 0.000000 0.100000 
0.951094 1.000000 0.000000 0.100000 
0.951250 1.000000 0.000000 0.100000 
0.951406 1.000000 0.000000 0.100000 
0.951562 1.000000 0.000000 0.100000 
0.951719 1.000000 0.000000 0.100000 
0.951875 1.000000 0.000000 0.100000 
0.952031 1.000000 0.000000 0.100000 
0.952187 1.000000 0.000000 0.100000 
0.952344 1.000000 0.000000 0.100000 
0.952500 1.000000 0.000000 0.100000 
0.952656 1.000000 0.000000 0.100000 
0.952813 1.000000 0.000000 0.100000 
0.952969 1.000000 0.000000 0.100000 
0.953125 1.000000 0.000000 0.100000 
0.953281 1.000000 0.000000 0.100000 
0.953438 1.000000 0.000000 0.100000 
0.953594 1.000000 0.000000 0.100000 
0.953750 1.000000 0.000000 0.100000 
0.953906 1.000000 0.000000 0.100000 
0.954063 1.000000 0.000000 0.100000 
0.954219 1.000000 0.000000 0.100000 
0.954375 1.000000 0.000000 0.100000 
0.954531 1.000000 0.000000 0.100000 
0.954688 1.000000 0.000000 0.100000 
0.954844 1.000000 0.000000 0.100000 
0.955000 1.000000 0.000000 0.100000 
0.955156 1.000000 0.000000 0.100000 
0.955313 1.000000 0.000000 0.100000 
0.955469 1.000000 0.000000 0.100000 
0.955625 1.000000 0.000000 0.100000 
0.955781 1.000000 0.000000 0.100000 
0.955937 1.000000 0.000000 0.100000 
0.956094 1.000000 0.000000 0.100000 
0.956250 1.000000 0.000000 0.100000 
0.956406 1.000000 0.000000 0.100000 
0.956562 1.000000 0.000000 0.100000 
0.956719 1.000000 0.000000 0.100000 
0.956875 1.000000 0.000000 0.100000 
0.957031 1.000000 0.000000 0.100000 
0.957187 1.000000 0.000000 0.100000 
0.957344 1.000000 0.000000 0.100000 
0.957500 1.000000 0.000000 0.100000 
0.957656 1.000000 0.000000 0.100000 
0.957813 1.000000 0.000000 0.100000 
0.957969 1.000000 0.000000 0.100000 
0.958125 1.000000 0.000000 0.100000 
0.958281 1.000000 0.000000 0.100000 
0.958438 1.000000 0.000000 0.100000 
0.958594 1.000000 0.000000 0.100000 
0.958750 1.000000 0.000000 0.100000 
0.958906 1.000000 0.000000 0.100000 
0.959063 1.000000 0.000000 0.100000 
0.959219 1.000000 0.000000 0.100000 
0.959375 1.000000 0.000000 0.100000 
0.959531 1.000000 0.000000 0.100000 
0.959688 1.000000 0.000000 0.100000 
0.959844 1.000000 0.000000 0.100000 
0.960000 1.000000 0.000000 0.100000 
0.960156 1.000000 0.000000 0.100000 
0.960313 1.000000 0.000000 0.100000 
0.960469 1.000000 0.000000 0.100000 
0.960625 1.000000 0.000000 0.100000 
0.960781 1.000000 0.000000 0.100000 
0.960938 1.000000 0.000000 0.100000 
0.961094 1.000000 0.000000 0.100000 
0.961250 1.000000 0.000000 0.100000 
0.961406 1.000000 0.000000 0.100000 
0.961562 1.000000 0.000000 0.100000 
0.961719 1.000000 0.000000 0.100000 
0.961875 1.000000 0.000000 0.100000 
0.962031 1.000000 0.000000 0.100000 
0.962187 1.000000 0.000000 0.100000 
0.962344 1.000000 0.000000 0.100000 
0.962500 1.000000 0.000000 0.100000 
0.962656 1.000000 0.000000 0.100000 
0.962813 1.000000 0.000000 0.100000 
0.962969 1.000000 0.000000 0.100000 
0.963125 1.000000 0.000000 0.100000 
0.963281 1.000000 0.000000 0.100000 
0.963438 1.000000 0.000000 0.100000 
0.963594 1.000000 0.000000 0.100000 
0.963750 1.000000 0.000000 0.100000 
0.963906 1.000000 0.000000 0.100000 
0.964063 1.000000 0.000000 0.100000 
0.964219 1.000000 0.000000 0.100000 
0.964375 1.000000 0.000000 0.100000 
0.964531 1.000000 0.000000 0.100000 
0.964688 1.000000 0.000000 0.100000 
0.964844 1.000000 0.000000 0.100000 
0.965000 1.000000 0.000000 0.100000 
0.965156 1.000000 0.000000 0.100000 
0.965313 1.000000 0.000000 0.100000 
0.965469 1.000000 0.000000 0.100000 
0.965625 1.000000 0.000000 0.100000 
0.965781 1.000000 0.000000 0.100000 
0.965938 1.000000 0.000000 0.100000 
0.966094 1.000000 0.000000 0.100000 
0.966250 1.000000 0.000000 0.100000 
0.966406 1.000000 0.000000 0.100000 
0.966562 1.000000 0.000000 0.100000 
0.966719 1.000000 0.000000 0.100000 
0.966875 1.000000 0.000000 0.100000 
0.967031 1.000000 0.000000 0.100000 
0.967187 1.000000 0.000000 0.100000 
0.967344 1.000000 0.000000 0.100000 
0.967500 1.000000 0.000000 0.100000 
0.967656 1.000000 0.000000 0.100000 
0.967813 1.000000 0.000000 0.100000 
0.967969 1.000000 0.000000 0.100000 
0.968125 1.000000 0.000000 0.100000 
0.968281 1.000000 0.000000 0.100000 
0.968438 1.000000 0.000000 0.100000 
0.968594 1.000000 0.000000 0.100000 
0.968750 1.000000 0.000000 0.100000 
0.968906 1.000000 0.000000 0.100000 
0.969063 1.000000 0.000000 0.100000 
0.969219 1.000000 0.000000 0.100000 
0.969375 1.000000 0.000000 0.100000 
0.969531 1.000000 0.000000 0.100000 
0.969688 1.000000 0.000000 0.100000 
0.969844 1.000000 0.000000 0.100000 
0.970000 1.000000 0.000000 0.100000 
0.970156 1.000000 0.000000 0.100000 
0.970313 1.000000 0.000000 0.100000 
0.970469 1.000000 0.000000 0.100000 
0.970625 1.000000 0.000000 0.100000 
0.970781 1.000000 0.000000 0.100000 
0.970938 1.000000 0.000000 0.100000 
0.971094 1.000000 0.000000 0.100000 
0.971250 1.000000 0.000000 0.100000 
0.971406 1.000000 0.000000 0.100000 
0.971562 1.000000 0.000000 0.100000 
0.971719 1.000000 0.000000 0.100000 
0.971875 1.000000 0.000000 0.100000 
0.972031 1.000000 0.000000 0.100000 
0.972187 1.000000 0.000000 0.100000 
0.972344 1.000000 0.000000 0.100000 
0.972500 1.000000 0.000000 0.100000 
0.972656 1.000000 0.000000 0.100000 
0.972812 1.000000 0.000000 0.100000 
0.972969 1.000000 0.000000 0.100000 
0.973125 1.000000 0.000000 0.100000 
0.973281 1.000000 0.000000 0.100000 
0.973438 1.000000 0.000000 0.100000 
0.973594 1.000000 0.000000 0.100000 
0.973750 1.000000 0.000000 0.100000 
0.973906 1.000000 0.000000 0.100000 
0.974063 1.000000 0.000000 0.100000 
0.974219 1.000000 0.000000 0.100000 
0.974375 1.000000 0.000000 0.100000 
0.974531 1.000000 0.000000 0.100000 
0.974688 1.000000 0.000000 0.100000 
0.974844 1.000000 0.000000 0.100000 
0.975000 1.000000 0.000000 0.100000 
0.975156 1.000000 0.000000 0.100000 
0.975313 1.000000 0.000000 0.100000 
0.975469 1.000000 0.000000 0.100000 
0.975625 1.000000 0.000000 0.100000 
0.975781 1.000000 0.000000 0.100000 
0.975938 1.000000 0.000000 0.100000 
0.976094 1.000000 0.000000 0.100000 
0.976250 1.000000 0.000000 0.100000 
0.976406 1.000000 0.000000 0.100000 
0.976562 1.000000 0.000000 0.100000 
0.976719 1.000000 0.000000 0.100000 
0.976875 1.000000 0.000000 0.100000 
0.977031 1.000000 0.000000 0.100000 
0.977187 1.000000 0.000000 0.100000 
0.977344 1.000000 0.000000 0.100000 
0.977500 1.000000 0.000000 0.100000 
0.977656 1.000000 0.000000 0.100000 
0.977812 1.000000 0.000000 0.100000 
0.977969 1.000000 0.000000 0.100000 
0.978125 1.000000 0.000000 0.100000 
0.978281 1.000000 0.000000 0.100000 
0.978438 1.000000 0.000000 0.100000 
0.978594 1.000000 0.000000 0.100000 
0.978750 1.000000 0.000000 0.100000 
0.978906 1.000000 0.000000 0.100000 
0.979063 1.000000 0.000000 0.100000 
0.979219 1.000000 0.000000 0.100000 
0.979375 1.000000 0.000000 0.100000 
0.979531 1.000000 0.000000 0.100000 
0.979688 1.000000 0.000000 0.100000 
0.979844 1.000000 0.000000 0.100000 
0.980000 1.000000 0.000000 0.100000 
0.980156 1.000000 0.000000 0.100000 
0.980313 1.000000 0.000000 0.100000 
0.980469 1.000000 0.000000 0.100000 
0.980625 1.000000 0.000000 0.100000 
0.980781 1.000000 0.000000 0.100000 
0.980938 1.000000 0.000000 0.100000 
0.981094 1.000000 0.000000 0.100000 
0.981250 1.000000 0.000000 0.100000 
0.981406 1.000000 0.000000 0.100000 
0.981563 1.000000 0.000000 0.100000 
0.981719 1.000000 0.000000 0.100000 
0.981875 1.000000 0.000000 0.100000 
0.982031 1.000000 0.000000 0.100000 
0.982187 1.000000 0.000000 0.100000 
0.982344 1.000000 0.000000 0.100000 
0.982500 1.000000 0.000000 0.100000 
0.982656 1.000000 0.000000 0.100000 
0.982812 1.000000 0.000000 0.100000 
0.982969 1.000000 0.000000 0.100000 
0.983125 1.000000 0.000000 0.100000 
0.983281 1.000000 0.000000 0.100000 
0.983438 1.000000 0.000000 0.100000 
0.983594 1.000000 0.000000 0.100000 
0.983750 1.000000 0.000000 0.100000 
0.983906 1.000000 0.000000 0.100000 
0.984063 1.000000 0.000000 0.100000 
0.984219 1.000000 0.000000 0.100000 
0.984375 1.000000 0.000000 0.100000 
0.984531 1.000000 0.000000 0.100000 
0.984688 1.000000 0.000000 0.100000 
0.984844 1.000000 0.000000 0.100000 
0.985000 1.000000 0.000000 0.100000 
0.985156 1.000000 0.000000 0.100000 
0.985313 1.000000 0.000000 0.100000 
0.985469 1.000000 0.000000 0.100000 
0.985625 1.000000 0.000000 0.100000 
0.985781 1.000000 0.000000 0.100000 
0.985938 1.000000 0.000000 0.100000 
0.986094 1.000000 0.000000 0.100000 
0.986250 1.000000 0.000000 0.100000 
0.986406 1.000000 0.000000 0.100000 
0.986563 1.000000 0.000000 0.100000 
0.986719 1.000000 0.000000 0.100000 
0.986875 1.000000 0.000000 0.100000 
0.987031 1.000000 0.000000 0.100000 
0.987187 1.000000 0.000000 0.100000 
0.987344 1.000000 0.000000 0.100000 
0.987500 1.000000 0.000000 0.100000 
0.987656 1.000000 0.000000 0.100000 
0.987812 1.000000 0.000000 0.100000 
0.987969 1.000000 0.000000 0.100000 
0.988125 1.000000 0.000000 0.100000 
0.988281 1.000000 0.000000 0.100000 
0.988437 1.000000 0.000000 0.100000 
0.988594 1.000000 0.000000 0.100000 
0.988750 1.000000 0.000000 0.100000 
0.988906 1.000000 0.000000 0.100000 
0.989063 1.000000 0.000000 0.100000 
0.989219 1.000000 0.000000 0.100000 
0.989375 1.000000 0.000000 0.100000 
0.989531 1.000000 0.000000 0.100000 
0.989688 1.000000 0.000000 0.100000 
0.989844 1.000000 0.000000 0.100000 
0.990000 1.000000 0.000000 0.100000 
0.990156 1.000000 0.000000 0.100000 
0.990313 1.000000 0.000000 0.100000 
0.990469 1.000000 0.000000 0.100000 
0.990625 1.000000 0.000000 0.100000 
0.990781 1.000000 0.000000 0.100000 
0.990938 1.000000 0.000000 0.100000 
0.991094 1.000000 0.000000 0.100000 
0.991250 1.000000 0.000000 0.100000 
0.991406 1.000000 0.000000 0.100000 
0.991563 1.000000 0.000000 0.100000 
0.991719 1.000000 0.000000 0.100000 
0.991875 1.000000 0.000000 0.100000 
0.992031 1.000000 0.000000 0.100000 
0.992188 1.000000 0.000000 0.100000 
0.992344 1.000000 0.000000 0.100000 
0.992500 1.000000 0.000000 0.100000 
0.992656 1.000000 0.000000 0.100000 
0.992812 1.000000 0.000000 0.100000 
0.992969 1.000000 0.000000 0.100000 
0.993125 1.000000 0.000000 0.100000 
0.993281 1.000000 0.000000 0.100000 
0.993437 1.000000 0.000000 0.100000 
0.993594 1.000000 0.000000 0.100000 
0.993750 1.000000 0.000000 0.100000 
0.993906 1.000000 0.000000 0.100000 
0.994063 1.000000 0.000000 0.100000 
0.994219 1.000000 0.000000 0.100000 
0.994375 1.000000 0.000000 0.100000 
0.994531 1.000000 0.000000 0.100000 
0.994688 1.000000 0.000000 0.100000 
0.994844 1.000000 0.000000 0.100000 
0.995000 1.000000 0.000000 0.100000 
0.995156 1.000000 0.000000 0.100000 
0.995313 1.000000 0.000000 0.100000 
0.995469 1.000000 0.000000 0.100000 
0.995625 1.000000 0.000000 0.100000 
0.995781 1.000000 0.000000 0.100000 
0.995938 1.000000 0.000000 0.100000 
0.996094 1.000000 0.000000 0.100000 
0.996250 1.000000 0.000000 0.100000 
0.996406 1.000000 0.000000 0.100000 
0.996563 1.000000 0.000000 0.100000 
0.996719 1.000000 0.000000 0.100000 
0.996875 1.000000 0.000000 0.100000 
0.997031 1.000000 0.000000 0.100000 
0.997188 1.000000 0.000000 0.100000 
0.997344 1.000000 0.000000 0.100000 
0.997500 1.000000 0.000000 0.100000 
0.997656 1.000000 0.000000 0.100000 
0.997812 1.000000 0.000000 0.100000 
0.997969 1.000000 0.000000 0.100000 
0.998125 1.000000 0.000000 0.100000 
0.998281 1.000000 0.000000 0.100000 
0.998437 1.000000 0.000000 0.100000 
0.998594 1.000000 0.000000 0.100000 
0.998750 1.000000 0.000000 0.100000 
0.998906 1.000000 0.000000 0.100000 
0.999063 1.000000 0.000000 0.100000 
0.999219 1.000000 0.000000 0.100000 
0.999375 1.000000 0.000000 0.100000 
0.999531 1.000000 0.000000 0.100000 
0.999688 1.000000 0.000000 0.100000 
0.999844 1.000000 0.000000 0.100000 
1.000000 1.000000 0.000000 0.100000 
