# Supplementary material for: A direct Primitive Variable Recovery Scheme for hyperbolic conservative equations: The case of relativistic hydrodynamics
Source: PLoS One. 2018 Apr 16;13(4):e0195494. doi: 10.1371/journal.pone.0195494 (PMC5901931; doi:10.1371/journal.pone.0195494)
Supplement: S1 File — In the file “S1_File.tar.gz”, we attached the relevant data of the comparison between numerical simulations and exact solutions used to obtain the L1—norm. (GZ) [file pone.0195494.s001.gz › numerical-and-exact-data_plosone_aguayo-mendoza-olvera/Test2/Mesh6400/13Ex6400t26]

 0.00000000E-03  0.13330000E+02  0.10000000E+02  0.00000000E+00  0.39989995E+01
 0.15625000E-03  0.13330000E+02  0.10000000E+02  0.00000000E+00  0.39989995E+01
 0.31250000E-03  0.13330000E+02  0.10000000E+02  0.00000000E+00  0.39989995E+01
 0.46875000E-03  0.13330000E+02  0.10000000E+02  0.00000000E+00  0.39989995E+01
 0.62500000E-03  0.13330000E+02  0.10000000E+02  0.00000000E+00  0.39989995E+01
 0.78125000E-03  0.13330000E+02  0.10000000E+02  0.00000000E+00  0.39989995E+01
 0.93750000E-03  0.13330000E+02  0.10000000E+02  0.00000000E+00  0.39989995E+01
 0.10937500E-02  0.13330000E+02  0.10000000E+02  0.00000000E+00  0.39989995E+01
 0.12500000E-02  0.13330000E+02  0.10000000E+02  0.00000000E+00  0.39989995E+01
 0.14062500E-02  0.13330000E+02  0.10000000E+02  0.00000000E+00  0.39989995E+01
 0.15625000E-02  0.13330000E+02  0.10000000E+02  0.00000000E+00  0.39989995E+01
 0.17187500E-02  0.13330000E+02  0.10000000E+02  0.00000000E+00  0.39989995E+01
 0.18750000E-02  0.13330000E+02  0.10000000E+02  0.00000000E+00  0.39989995E+01
 0.20312500E-02  0.13330000E+02  0.10000000E+02  0.00000000E+00  0.39989995E+01
 0.21875000E-02  0.13330000E+02  0.10000000E+02  0.00000000E+00  0.39989995E+01
 0.23437500E-02  0.13330000E+02  0.10000000E+02  0.00000000E+00  0.39989995E+01
 0.25000000E-02  0.13330000E+02  0.10000000E+02  0.00000000E+00  0.39989995E+01
 0.26562500E-02  0.13330000E+02  0.10000000E+02  0.00000000E+00  0.39989995E+01
 0.28125000E-02  0.13330000E+02  0.10000000E+02  0.00000000E+00  0.39989995E+01
 0.29687500E-02  0.13330000E+02  0.10000000E+02  0.00000000E+00  0.39989995E+01
 0.31250000E-02  0.13330000E+02  0.10000000E+02  0.00000000E+00  0.39989995E+01
 0.32812500E-02  0.13330000E+02  0.10000000E+02  0.00000000E+00  0.39989995E+01
 0.34375000E-02  0.13330000E+02  0.10000000E+02  0.00000000E+00  0.39989995E+01
 0.35937500E-02  0.13330000E+02  0.10000000E+02  0.00000000E+00  0.39989995E+01
 0.37500000E-02  0.13330000E+02  0.10000000E+02  0.00000000E+00  0.39989995E+01
 0.39062500E-02  0.13330000E+02  0.10000000E+02  0.00000000E+00  0.39989995E+01
 0.40625000E-02  0.13330000E+02  0.10000000E+02  0.00000000E+00  0.39989995E+01
 0.42187500E-02  0.13330000E+02  0.10000000E+02  0.00000000E+00  0.39989995E+01
 0.43750000E-02  0.13330000E+02  0.10000000E+02  0.00000000E+00  0.39989995E+01
 0.45312500E-02  0.13330000E+02  0.10000000E+02  0.00000000E+00  0.39989995E+01
 0.46875000E-02  0.13330000E+02  0.10000000E+02  0.00000000E+00  0.39989995E+01
 0.48437500E-02  0.13330000E+02  0.10000000E+02  0.00000000E+00  0.39989995E+01
 0.50000000E-02  0.13330000E+02  0.10000000E+02  0.00000000E+00  0.39989995E+01
 0.51562500E-02  0.13330000E+02  0.10000000E+02  0.00000000E+00  0.39989995E+01
 0.53125000E-02  0.13330000E+02  0.10000000E+02  0.00000000E+00  0.39989995E+01
 0.54687500E-02  0.13330000E+02  0.10000000E+02  0.00000000E+00  0.39989995E+01
 0.56250000E-02  0.13330000E+02  0.10000000E+02  0.00000000E+00  0.39989995E+01
 0.57812500E-02  0.13330000E+02  0.10000000E+02  0.00000000E+00  0.39989995E+01
 0.59375000E-02  0.13330000E+02  0.10000000E+02  0.00000000E+00  0.39989995E+01
 0.60937500E-02  0.13330000E+02  0.10000000E+02  0.00000000E+00  0.39989995E+01
 0.62500000E-02  0.13330000E+02  0.10000000E+02  0.00000000E+00  0.39989995E+01
 0.64062500E-02  0.13330000E+02  0.10000000E+02  0.00000000E+00  0.39989995E+01
 0.65625000E-02  0.13330000E+02  0.10000000E+02  0.00000000E+00  0.39989995E+01
 0.67187500E-02  0.13330000E+02  0.10000000E+02  0.00000000E+00  0.39989995E+01
 0.68750000E-02  0.13330000E+02  0.10000000E+02  0.00000000E+00  0.39989995E+01
 0.70312500E-02  0.13330000E+02  0.10000000E+02  0.00000000E+00  0.39989995E+01
 0.71875000E-02  0.13330000E+02  0.10000000E+02  0.00000000E+00  0.39989995E+01
 0.73437500E-02  0.13330000E+02  0.10000000E+02  0.00000000E+00  0.39989995E+01
 0.75000000E-02  0.13330000E+02  0.10000000E+02  0.00000000E+00  0.39989995E+01
 0.76562500E-02  0.13330000E+02  0.10000000E+02  0.00000000E+00  0.39989995E+01
 0.78125000E-02  0.13330000E+02  0.10000000E+02  0.00000000E+00  0.39989995E+01
 0.79687500E-02  0.13330000E+02  0.10000000E+02  0.00000000E+00  0.39989995E+01
 0.81250000E-02  0.13330000E+02  0.10000000E+02  0.00000000E+00  0.39989995E+01
 0.82812500E-02  0.13330000E+02  0.10000000E+02  0.00000000E+00  0.39989995E+01
 0.84375000E-02  0.13330000E+02  0.10000000E+02  0.00000000E+00  0.39989995E+01
 0.85937500E-02  0.13330000E+02  0.10000000E+02  0.00000000E+00  0.39989995E+01
 0.87500000E-02  0.13330000E+02  0.10000000E+02  0.00000000E+00  0.39989995E+01
 0.89062500E-02  0.13330000E+02  0.10000000E+02  0.00000000E+00  0.39989995E+01
 0.90625000E-02  0.13330000E+02  0.10000000E+02  0.00000000E+00  0.39989995E+01
 0.92187500E-02  0.13330000E+02  0.10000000E+02  0.00000000E+00  0.39989995E+01
 0.93750000E-02  0.13330000E+02  0.10000000E+02  0.00000000E+00  0.39989995E+01
 0.95312500E-02  0.13330000E+02  0.10000000E+02  0.00000000E+00  0.39989995E+01
 0.96875000E-02  0.13330000E+02  0.10000000E+02  0.00000000E+00  0.39989995E+01
 0.98437500E-02  0.13330000E+02  0.10000000E+02  0.00000000E+00  0.39989995E+01
 0.10000000E-01  0.13330000E+02  0.10000000E+02  0.00000000E+00  0.39989995E+01
 0.10156250E-01  0.13330000E+02  0.10000000E+02  0.00000000E+00  0.39989995E+01
 0.10312500E-01  0.13330000E+02  0.10000000E+02  0.00000000E+00  0.39989995E+01
 0.10468750E-01  0.13330000E+02  0.10000000E+02  0.00000000E+00  0.39989995E+01
 0.10625000E-01  0.13330000E+02  0.10000000E+02  0.00000000E+00  0.39989995E+01
 0.10781250E-01  0.13330000E+02  0.10000000E+02  0.00000000E+00  0.39989995E+01
 0.10937500E-01  0.13330000E+02  0.10000000E+02  0.00000000E+00  0.39989995E+01
 0.11093750E-01  0.13330000E+02  0.10000000E+02  0.00000000E+00  0.39989995E+01
 0.11250000E-01  0.13330000E+02  0.10000000E+02  0.00000000E+00  0.39989995E+01
 0.11406250E-01  0.13330000E+02  0.10000000E+02  0.00000000E+00  0.39989995E+01
 0.11562500E-01  0.13330000E+02  0.10000000E+02  0.00000000E+00  0.39989995E+01
 0.11718750E-01  0.13330000E+02  0.10000000E+02  0.00000000E+00  0.39989995E+01
 0.11875000E-01  0.13330000E+02  0.10000000E+02  0.00000000E+00  0.39989995E+01
 0.12031250E-01  0.13330000E+02  0.10000000E+02  0.00000000E+00  0.39989995E+01
 0.12187500E-01  0.13330000E+02  0.10000000E+02  0.00000000E+00  0.39989995E+01
 0.12343750E-01  0.13330000E+02  0.10000000E+02  0.00000000E+00  0.39989995E+01
 0.12500000E-01  0.13330000E+02  0.10000000E+02  0.00000000E+00  0.39989995E+01
 0.12656250E-01  0.13330000E+02  0.10000000E+02  0.00000000E+00  0.39989995E+01
 0.12812500E-01  0.13330000E+02  0.10000000E+02  0.00000000E+00  0.39989995E+01
 0.12968750E-01  0.13330000E+02  0.10000000E+02  0.00000000E+00  0.39989995E+01
 0.13125000E-01  0.13330000E+02  0.10000000E+02  0.00000000E+00  0.39989995E+01
 0.13281250E-01  0.13330000E+02  0.10000000E+02  0.00000000E+00  0.39989995E+01
 0.13437500E-01  0.13330000E+02  0.10000000E+02  0.00000000E+00  0.39989995E+01
 0.13593750E-01  0.13330000E+02  0.10000000E+02  0.00000000E+00  0.39989995E+01
 0.13750000E-01  0.13330000E+02  0.10000000E+02  0.00000000E+00  0.39989995E+01
 0.13906250E-01  0.13330000E+02  0.10000000E+02  0.00000000E+00  0.39989995E+01
 0.14062500E-01  0.13330000E+02  0.10000000E+02  0.00000000E+00  0.39989995E+01
 0.14218750E-01  0.13330000E+02  0.10000000E+02  0.00000000E+00  0.39989995E+01
 0.14375000E-01  0.13330000E+02  0.10000000E+02  0.00000000E+00  0.39989995E+01
 0.14531250E-01  0.13330000E+02  0.10000000E+02  0.00000000E+00  0.39989995E+01
 0.14687500E-01  0.13330000E+02  0.10000000E+02  0.00000000E+00  0.39989995E+01
 0.14843750E-01  0.13330000E+02  0.10000000E+02  0.00000000E+00  0.39989995E+01
 0.15000000E-01  0.13330000E+02  0.10000000E+02  0.00000000E+00  0.39989995E+01
 0.15156250E-01  0.13330000E+02  0.10000000E+02  0.00000000E+00  0.39989995E+01
 0.15312500E-01  0.13330000E+02  0.10000000E+02  0.00000000E+00  0.39989995E+01
 0.15468750E-01  0.13330000E+02  0.10000000E+02  0.00000000E+00  0.39989995E+01
 0.15625000E-01  0.13330000E+02  0.10000000E+02  0.00000000E+00  0.39989995E+01
 0.15781250E-01  0.13330000E+02  0.10000000E+02  0.00000000E+00  0.39989995E+01
 0.15937500E-01  0.13330000E+02  0.10000000E+02  0.00000000E+00  0.39989995E+01
 0.16093750E-01  0.13330000E+02  0.10000000E+02  0.00000000E+00  0.39989995E+01
 0.16250000E-01  0.13330000E+02  0.10000000E+02  0.00000000E+00  0.39989995E+01
 0.16406250E-01  0.13330000E+02  0.10000000E+02  0.00000000E+00  0.39989995E+01
 0.16562500E-01  0.13330000E+02  0.10000000E+02  0.00000000E+00  0.39989995E+01
 0.16718750E-01  0.13330000E+02  0.10000000E+02  0.00000000E+00  0.39989995E+01
 0.16875000E-01  0.13330000E+02  0.10000000E+02  0.00000000E+00  0.39989995E+01
 0.17031250E-01  0.13330000E+02  0.10000000E+02  0.00000000E+00  0.39989995E+01
 0.17187500E-01  0.13330000E+02  0.10000000E+02  0.00000000E+00  0.39989995E+01
 0.17343750E-01  0.13330000E+02  0.10000000E+02  0.00000000E+00  0.39989995E+01
 0.17500000E-01  0.13330000E+02  0.10000000E+02  0.00000000E+00  0.39989995E+01
 0.17656250E-01  0.13330000E+02  0.10000000E+02  0.00000000E+00  0.39989995E+01
 0.17812500E-01  0.13330000E+02  0.10000000E+02  0.00000000E+00  0.39989995E+01
 0.17968750E-01  0.13330000E+02  0.10000000E+02  0.00000000E+00  0.39989995E+01
 0.18125000E-01  0.13330000E+02  0.10000000E+02  0.00000000E+00  0.39989995E+01
 0.18281250E-01  0.13330000E+02  0.10000000E+02  0.00000000E+00  0.39989995E+01
 0.18437500E-01  0.13330000E+02  0.10000000E+02  0.00000000E+00  0.39989995E+01
 0.18593750E-01  0.13330000E+02  0.10000000E+02  0.00000000E+00  0.39989995E+01
 0.18750000E-01  0.13330000E+02  0.10000000E+02  0.00000000E+00  0.39989995E+01
 0.18906250E-01  0.13330000E+02  0.10000000E+02  0.00000000E+00  0.39989995E+01
 0.19062500E-01  0.13330000E+02  0.10000000E+02  0.00000000E+00  0.39989995E+01
 0.19218750E-01  0.13330000E+02  0.10000000E+02  0.00000000E+00  0.39989995E+01
 0.19375000E-01  0.13330000E+02  0.10000000E+02  0.00000000E+00  0.39989995E+01
 0.19531250E-01  0.13330000E+02  0.10000000E+02  0.00000000E+00  0.39989995E+01
 0.19687500E-01  0.13330000E+02  0.10000000E+02  0.00000000E+00  0.39989995E+01
 0.19843750E-01  0.13330000E+02  0.10000000E+02  0.00000000E+00  0.39989995E+01
 0.20000000E-01  0.13330000E+02  0.10000000E+02  0.00000000E+00  0.39989995E+01
 0.20156250E-01  0.13330000E+02  0.10000000E+02  0.00000000E+00  0.39989995E+01
 0.20312500E-01  0.13330000E+02  0.10000000E+02  0.00000000E+00  0.39989995E+01
 0.20468750E-01  0.13330000E+02  0.10000000E+02  0.00000000E+00  0.39989995E+01
 0.20625000E-01  0.13330000E+02  0.10000000E+02  0.00000000E+00  0.39989995E+01
 0.20781250E-01  0.13330000E+02  0.10000000E+02  0.00000000E+00  0.39989995E+01
 0.20937500E-01  0.13330000E+02  0.10000000E+02  0.00000000E+00  0.39989995E+01
 0.21093750E-01  0.13330000E+02  0.10000000E+02  0.00000000E+00  0.39989995E+01
 0.21250000E-01  0.13330000E+02  0.10000000E+02  0.00000000E+00  0.39989995E+01
 0.21406250E-01  0.13330000E+02  0.10000000E+02  0.00000000E+00  0.39989995E+01
 0.21562500E-01  0.13330000E+02  0.10000000E+02  0.00000000E+00  0.39989995E+01
 0.21718750E-01  0.13330000E+02  0.10000000E+02  0.00000000E+00  0.39989995E+01
 0.21875000E-01  0.13330000E+02  0.10000000E+02  0.00000000E+00  0.39989995E+01
 0.22031250E-01  0.13330000E+02  0.10000000E+02  0.00000000E+00  0.39989995E+01
 0.22187500E-01  0.13330000E+02  0.10000000E+02  0.00000000E+00  0.39989995E+01
 0.22343750E-01  0.13330000E+02  0.10000000E+02  0.00000000E+00  0.39989995E+01
 0.22500000E-01  0.13330000E+02  0.10000000E+02  0.00000000E+00  0.39989995E+01
 0.22656250E-01  0.13330000E+02  0.10000000E+02  0.00000000E+00  0.39989995E+01
 0.22812500E-01  0.13330000E+02  0.10000000E+02  0.00000000E+00  0.39989995E+01
 0.22968750E-01  0.13330000E+02  0.10000000E+02  0.00000000E+00  0.39989995E+01
 0.23125000E-01  0.13330000E+02  0.10000000E+02  0.00000000E+00  0.39989995E+01
 0.23281250E-01  0.13330000E+02  0.10000000E+02  0.00000000E+00  0.39989995E+01
 0.23437500E-01  0.13330000E+02  0.10000000E+02  0.00000000E+00  0.39989995E+01
 0.23593750E-01  0.13330000E+02  0.10000000E+02  0.00000000E+00  0.39989995E+01
 0.23750000E-01  0.13330000E+02  0.10000000E+02  0.00000000E+00  0.39989995E+01
 0.23906250E-01  0.13330000E+02  0.10000000E+02  0.00000000E+00  0.39989995E+01
 0.24062500E-01  0.13330000E+02  0.10000000E+02  0.00000000E+00  0.39989995E+01
 0.24218750E-01  0.13330000E+02  0.10000000E+02  0.00000000E+00  0.39989995E+01
 0.24375000E-01  0.13330000E+02  0.10000000E+02  0.00000000E+00  0.39989995E+01
 0.24531250E-01  0.13330000E+02  0.10000000E+02  0.00000000E+00  0.39989995E+01
 0.24687500E-01  0.13330000E+02  0.10000000E+02  0.00000000E+00  0.39989995E+01
 0.24843750E-01  0.13330000E+02  0.10000000E+02  0.00000000E+00  0.39989995E+01
 0.25000000E-01  0.13330000E+02  0.10000000E+02  0.00000000E+00  0.39989995E+01
 0.25156250E-01  0.13330000E+02  0.10000000E+02  0.00000000E+00  0.39989995E+01
 0.25312500E-01  0.13330000E+02  0.10000000E+02  0.00000000E+00  0.39989995E+01
 0.25468750E-01  0.13330000E+02  0.10000000E+02  0.00000000E+00  0.39989995E+01
 0.25625000E-01  0.13330000E+02  0.10000000E+02  0.00000000E+00  0.39989995E+01
 0.25781250E-01  0.13330000E+02  0.10000000E+02  0.00000000E+00  0.39989995E+01
 0.25937500E-01  0.13330000E+02  0.10000000E+02  0.00000000E+00  0.39989995E+01
 0.26093750E-01  0.13330000E+02  0.10000000E+02  0.00000000E+00  0.39989995E+01
 0.26250000E-01  0.13330000E+02  0.10000000E+02  0.00000000E+00  0.39989995E+01
 0.26406250E-01  0.13330000E+02  0.10000000E+02  0.00000000E+00  0.39989995E+01
 0.26562500E-01  0.13330000E+02  0.10000000E+02  0.00000000E+00  0.39989995E+01
 0.26718750E-01  0.13330000E+02  0.10000000E+02  0.00000000E+00  0.39989995E+01
 0.26875000E-01  0.13330000E+02  0.10000000E+02  0.00000000E+00  0.39989995E+01
 0.27031250E-01  0.13330000E+02  0.10000000E+02  0.00000000E+00  0.39989995E+01
 0.27187500E-01  0.13330000E+02  0.10000000E+02  0.00000000E+00  0.39989995E+01
 0.27343750E-01  0.13330000E+02  0.10000000E+02  0.00000000E+00  0.39989995E+01
 0.27500000E-01  0.13330000E+02  0.10000000E+02  0.00000000E+00  0.39989995E+01
 0.27656250E-01  0.13330000E+02  0.10000000E+02  0.00000000E+00  0.39989995E+01
 0.27812500E-01  0.13330000E+02  0.10000000E+02  0.00000000E+00  0.39989995E+01
 0.27968750E-01  0.13330000E+02  0.10000000E+02  0.00000000E+00  0.39989995E+01
 0.28125000E-01  0.13330000E+02  0.10000000E+02  0.00000000E+00  0.39989995E+01
 0.28281250E-01  0.13330000E+02  0.10000000E+02  0.00000000E+00  0.39989995E+01
 0.28437500E-01  0.13330000E+02  0.10000000E+02  0.00000000E+00  0.39989995E+01
 0.28593750E-01  0.13330000E+02  0.10000000E+02  0.00000000E+00  0.39989995E+01
 0.28750000E-01  0.13330000E+02  0.10000000E+02  0.00000000E+00  0.39989995E+01
 0.28906250E-01  0.13330000E+02  0.10000000E+02  0.00000000E+00  0.39989995E+01
 0.29062500E-01  0.13330000E+02  0.10000000E+02  0.00000000E+00  0.39989995E+01
 0.29218750E-01  0.13330000E+02  0.10000000E+02  0.00000000E+00  0.39989995E+01
 0.29375000E-01  0.13330000E+02  0.10000000E+02  0.00000000E+00  0.39989995E+01
 0.29531250E-01  0.13330000E+02  0.10000000E+02  0.00000000E+00  0.39989995E+01
 0.29687500E-01  0.13330000E+02  0.10000000E+02  0.00000000E+00  0.39989995E+01
 0.29843750E-01  0.13330000E+02  0.10000000E+02  0.00000000E+00  0.39989995E+01
 0.30000000E-01  0.13330000E+02  0.10000000E+02  0.00000000E+00  0.39989995E+01
 0.30156250E-01  0.13330000E+02  0.10000000E+02  0.00000000E+00  0.39989995E+01
 0.30312500E-01  0.13330000E+02  0.10000000E+02  0.00000000E+00  0.39989995E+01
 0.30468750E-01  0.13330000E+02  0.10000000E+02  0.00000000E+00  0.39989995E+01
 0.30625000E-01  0.13330000E+02  0.10000000E+02  0.00000000E+00  0.39989995E+01
 0.30781250E-01  0.13330000E+02  0.10000000E+02  0.00000000E+00  0.39989995E+01
 0.30937500E-01  0.13330000E+02  0.10000000E+02  0.00000000E+00  0.39989995E+01
 0.31093750E-01  0.13330000E+02  0.10000000E+02  0.00000000E+00  0.39989995E+01
 0.31250000E-01  0.13330000E+02  0.10000000E+02  0.00000000E+00  0.39989995E+01
 0.31406250E-01  0.13330000E+02  0.10000000E+02  0.00000000E+00  0.39989995E+01
 0.31562500E-01  0.13330000E+02  0.10000000E+02  0.00000000E+00  0.39989995E+01
 0.31718750E-01  0.13330000E+02  0.10000000E+02  0.00000000E+00  0.39989995E+01
 0.31875000E-01  0.13330000E+02  0.10000000E+02  0.00000000E+00  0.39989995E+01
 0.32031250E-01  0.13330000E+02  0.10000000E+02  0.00000000E+00  0.39989995E+01
 0.32187500E-01  0.13330000E+02  0.10000000E+02  0.00000000E+00  0.39989995E+01
 0.32343750E-01  0.13330000E+02  0.10000000E+02  0.00000000E+00  0.39989995E+01
 0.32500000E-01  0.13330000E+02  0.10000000E+02  0.00000000E+00  0.39989995E+01
 0.32656250E-01  0.13330000E+02  0.10000000E+02  0.00000000E+00  0.39989995E+01
 0.32812500E-01  0.13330000E+02  0.10000000E+02  0.00000000E+00  0.39989995E+01
 0.32968750E-01  0.13330000E+02  0.10000000E+02  0.00000000E+00  0.39989995E+01
 0.33125000E-01  0.13330000E+02  0.10000000E+02  0.00000000E+00  0.39989995E+01
 0.33281250E-01  0.13330000E+02  0.10000000E+02  0.00000000E+00  0.39989995E+01
 0.33437500E-01  0.13330000E+02  0.10000000E+02  0.00000000E+00  0.39989995E+01
 0.33593750E-01  0.13330000E+02  0.10000000E+02  0.00000000E+00  0.39989995E+01
 0.33750000E-01  0.13330000E+02  0.10000000E+02  0.00000000E+00  0.39989995E+01
 0.33906250E-01  0.13330000E+02  0.10000000E+02  0.00000000E+00  0.39989995E+01
 0.34062500E-01  0.13330000E+02  0.10000000E+02  0.00000000E+00  0.39989995E+01
 0.34218750E-01  0.13330000E+02  0.10000000E+02  0.00000000E+00  0.39989995E+01
 0.34375000E-01  0.13330000E+02  0.10000000E+02  0.00000000E+00  0.39989995E+01
 0.34531250E-01  0.13330000E+02  0.10000000E+02  0.00000000E+00  0.39989995E+01
 0.34687500E-01  0.13330000E+02  0.10000000E+02  0.00000000E+00  0.39989995E+01
 0.34843750E-01  0.13330000E+02  0.10000000E+02  0.00000000E+00  0.39989995E+01
 0.35000000E-01  0.13330000E+02  0.10000000E+02  0.00000000E+00  0.39989995E+01
 0.35156250E-01  0.13330000E+02  0.10000000E+02  0.00000000E+00  0.39989995E+01
 0.35312500E-01  0.13330000E+02  0.10000000E+02  0.00000000E+00  0.39989995E+01
 0.35468750E-01  0.13330000E+02  0.10000000E+02  0.00000000E+00  0.39989995E+01
 0.35625000E-01  0.13330000E+02  0.10000000E+02  0.00000000E+00  0.39989995E+01
 0.35781250E-01  0.13330000E+02  0.10000000E+02  0.00000000E+00  0.39989995E+01
 0.35937500E-01  0.13330000E+02  0.10000000E+02  0.00000000E+00  0.39989995E+01
 0.36093750E-01  0.13330000E+02  0.10000000E+02  0.00000000E+00  0.39989995E+01
 0.36250000E-01  0.13330000E+02  0.10000000E+02  0.00000000E+00  0.39989995E+01
 0.36406250E-01  0.13330000E+02  0.10000000E+02  0.00000000E+00  0.39989995E+01
 0.36562500E-01  0.13330000E+02  0.10000000E+02  0.00000000E+00  0.39989995E+01
 0.36718750E-01  0.13330000E+02  0.10000000E+02  0.00000000E+00  0.39989995E+01
 0.36875000E-01  0.13330000E+02  0.10000000E+02  0.00000000E+00  0.39989995E+01
 0.37031250E-01  0.13330000E+02  0.10000000E+02  0.00000000E+00  0.39989995E+01
 0.37187500E-01  0.13330000E+02  0.10000000E+02  0.00000000E+00  0.39989995E+01
 0.37343750E-01  0.13330000E+02  0.10000000E+02  0.00000000E+00  0.39989995E+01
 0.37500000E-01  0.13330000E+02  0.10000000E+02  0.00000000E+00  0.39989995E+01
 0.37656250E-01  0.13330000E+02  0.10000000E+02  0.00000000E+00  0.39989995E+01
 0.37812500E-01  0.13330000E+02  0.10000000E+02  0.00000000E+00  0.39989995E+01
 0.37968750E-01  0.13330000E+02  0.10000000E+02  0.00000000E+00  0.39989995E+01
 0.38125000E-01  0.13330000E+02  0.10000000E+02  0.00000000E+00  0.39989995E+01
 0.38281250E-01  0.13330000E+02  0.10000000E+02  0.00000000E+00  0.39989995E+01
 0.38437500E-01  0.13330000E+02  0.10000000E+02  0.00000000E+00  0.39989995E+01
 0.38593750E-01  0.13330000E+02  0.10000000E+02  0.00000000E+00  0.39989995E+01
 0.38750000E-01  0.13330000E+02  0.10000000E+02  0.00000000E+00  0.39989995E+01
 0.38906250E-01  0.13330000E+02  0.10000000E+02  0.00000000E+00  0.39989995E+01
 0.39062500E-01  0.13330000E+02  0.10000000E+02  0.00000000E+00  0.39989995E+01
 0.39218750E-01  0.13330000E+02  0.10000000E+02  0.00000000E+00  0.39989995E+01
 0.39375000E-01  0.13330000E+02  0.10000000E+02  0.00000000E+00  0.39989995E+01
 0.39531250E-01  0.13330000E+02  0.10000000E+02  0.00000000E+00  0.39989995E+01
 0.39687500E-01  0.13330000E+02  0.10000000E+02  0.00000000E+00  0.39989995E+01
 0.39843750E-01  0.13330000E+02  0.10000000E+02  0.00000000E+00  0.39989995E+01
 0.40000000E-01  0.13330000E+02  0.10000000E+02  0.00000000E+00  0.39989995E+01
 0.40156250E-01  0.13330000E+02  0.10000000E+02  0.00000000E+00  0.39989995E+01
 0.40312500E-01  0.13330000E+02  0.10000000E+02  0.00000000E+00  0.39989995E+01
 0.40468750E-01  0.13330000E+02  0.10000000E+02  0.00000000E+00  0.39989995E+01
 0.40625000E-01  0.13330000E+02  0.10000000E+02  0.00000000E+00  0.39989995E+01
 0.40781250E-01  0.13330000E+02  0.10000000E+02  0.00000000E+00  0.39989995E+01
 0.40937500E-01  0.13330000E+02  0.10000000E+02  0.00000000E+00  0.39989995E+01
 0.41093750E-01  0.13330000E+02  0.10000000E+02  0.00000000E+00  0.39989995E+01
 0.41250000E-01  0.13330000E+02  0.10000000E+02  0.00000000E+00  0.39989995E+01
 0.41406250E-01  0.13330000E+02  0.10000000E+02  0.00000000E+00  0.39989995E+01
 0.41562500E-01  0.13330000E+02  0.10000000E+02  0.00000000E+00  0.39989995E+01
 0.41718750E-01  0.13330000E+02  0.10000000E+02  0.00000000E+00  0.39989995E+01
 0.41875000E-01  0.13330000E+02  0.10000000E+02  0.00000000E+00  0.39989995E+01
 0.42031250E-01  0.13330000E+02  0.10000000E+02  0.00000000E+00  0.39989995E+01
 0.42187500E-01  0.13330000E+02  0.10000000E+02  0.00000000E+00  0.39989995E+01
 0.42343750E-01  0.13330000E+02  0.10000000E+02  0.00000000E+00  0.39989995E+01
 0.42500000E-01  0.13330000E+02  0.10000000E+02  0.00000000E+00  0.39989995E+01
 0.42656250E-01  0.13330000E+02  0.10000000E+02  0.00000000E+00  0.39989995E+01
 0.42812500E-01  0.13330000E+02  0.10000000E+02  0.00000000E+00  0.39989995E+01
 0.42968750E-01  0.13330000E+02  0.10000000E+02  0.00000000E+00  0.39989995E+01
 0.43125000E-01  0.13330000E+02  0.10000000E+02  0.00000000E+00  0.39989995E+01
 0.43281250E-01  0.13330000E+02  0.10000000E+02  0.00000000E+00  0.39989995E+01
 0.43437500E-01  0.13330000E+02  0.10000000E+02  0.00000000E+00  0.39989995E+01
 0.43593750E-01  0.13330000E+02  0.10000000E+02  0.00000000E+00  0.39989995E+01
 0.43750000E-01  0.13330000E+02  0.10000000E+02  0.00000000E+00  0.39989995E+01
 0.43906250E-01  0.13330000E+02  0.10000000E+02  0.00000000E+00  0.39989995E+01
 0.44062500E-01  0.13330000E+02  0.10000000E+02  0.00000000E+00  0.39989995E+01
 0.44218750E-01  0.13330000E+02  0.10000000E+02  0.00000000E+00  0.39989995E+01
 0.44375000E-01  0.13330000E+02  0.10000000E+02  0.00000000E+00  0.39989995E+01
 0.44531250E-01  0.13330000E+02  0.10000000E+02  0.00000000E+00  0.39989995E+01
 0.44687500E-01  0.13330000E+02  0.10000000E+02  0.00000000E+00  0.39989995E+01
 0.44843750E-01  0.13330000E+02  0.10000000E+02  0.00000000E+00  0.39989995E+01
 0.45000000E-01  0.13330000E+02  0.10000000E+02  0.00000000E+00  0.39989995E+01
 0.45156250E-01  0.13330000E+02  0.10000000E+02  0.00000000E+00  0.39989995E+01
 0.45312500E-01  0.13330000E+02  0.10000000E+02  0.00000000E+00  0.39989995E+01
 0.45468750E-01  0.13330000E+02  0.10000000E+02  0.00000000E+00  0.39989995E+01
 0.45625000E-01  0.13330000E+02  0.10000000E+02  0.00000000E+00  0.39989995E+01
 0.45781250E-01  0.13330000E+02  0.10000000E+02  0.00000000E+00  0.39989995E+01
 0.45937500E-01  0.13330000E+02  0.10000000E+02  0.00000000E+00  0.39989995E+01
 0.46093750E-01  0.13330000E+02  0.10000000E+02  0.00000000E+00  0.39989995E+01
 0.46250000E-01  0.13330000E+02  0.10000000E+02  0.00000000E+00  0.39989995E+01
 0.46406250E-01  0.13330000E+02  0.10000000E+02  0.00000000E+00  0.39989995E+01
 0.46562500E-01  0.13330000E+02  0.10000000E+02  0.00000000E+00  0.39989995E+01
 0.46718750E-01  0.13330000E+02  0.10000000E+02  0.00000000E+00  0.39989995E+01
 0.46875000E-01  0.13330000E+02  0.10000000E+02  0.00000000E+00  0.39989995E+01
 0.47031250E-01  0.13330000E+02  0.10000000E+02  0.00000000E+00  0.39989995E+01
 0.47187500E-01  0.13330000E+02  0.10000000E+02  0.00000000E+00  0.39989995E+01
 0.47343750E-01  0.13330000E+02  0.10000000E+02  0.00000000E+00  0.39989995E+01
 0.47500000E-01  0.13330000E+02  0.10000000E+02  0.00000000E+00  0.39989995E+01
 0.47656250E-01  0.13330000E+02  0.10000000E+02  0.00000000E+00  0.39989995E+01
 0.47812500E-01  0.13330000E+02  0.10000000E+02  0.00000000E+00  0.39989995E+01
 0.47968750E-01  0.13330000E+02  0.10000000E+02  0.00000000E+00  0.39989995E+01
 0.48125000E-01  0.13330000E+02  0.10000000E+02  0.00000000E+00  0.39989995E+01
 0.48281250E-01  0.13330000E+02  0.10000000E+02  0.00000000E+00  0.39989995E+01
 0.48437500E-01  0.13330000E+02  0.10000000E+02  0.00000000E+00  0.39989995E+01
 0.48593750E-01  0.13330000E+02  0.10000000E+02  0.00000000E+00  0.39989995E+01
 0.48750000E-01  0.13330000E+02  0.10000000E+02  0.00000000E+00  0.39989995E+01
 0.48906250E-01  0.13330000E+02  0.10000000E+02  0.00000000E+00  0.39989995E+01
 0.49062500E-01  0.13330000E+02  0.10000000E+02  0.00000000E+00  0.39989995E+01
 0.49218750E-01  0.13330000E+02  0.10000000E+02  0.00000000E+00  0.39989995E+01
 0.49375000E-01  0.13330000E+02  0.10000000E+02  0.00000000E+00  0.39989995E+01
 0.49531250E-01  0.13330000E+02  0.10000000E+02  0.00000000E+00  0.39989995E+01
 0.49687500E-01  0.13330000E+02  0.10000000E+02  0.00000000E+00  0.39989995E+01
 0.49843750E-01  0.13330000E+02  0.10000000E+02  0.00000000E+00  0.39989995E+01
 0.50000000E-01  0.13330000E+02  0.10000000E+02  0.00000000E+00  0.39989995E+01
 0.50156250E-01  0.13330000E+02  0.10000000E+02  0.00000000E+00  0.39989995E+01
 0.50312500E-01  0.13330000E+02  0.10000000E+02  0.00000000E+00  0.39989995E+01
 0.50468750E-01  0.13330000E+02  0.10000000E+02  0.00000000E+00  0.39989995E+01
 0.50625000E-01  0.13330000E+02  0.10000000E+02  0.00000000E+00  0.39989995E+01
 0.50781250E-01  0.13330000E+02  0.10000000E+02  0.00000000E+00  0.39989995E+01
 0.50937500E-01  0.13330000E+02  0.10000000E+02  0.00000000E+00  0.39989995E+01
 0.51093750E-01  0.13330000E+02  0.10000000E+02  0.00000000E+00  0.39989995E+01
 0.51250000E-01  0.13330000E+02  0.10000000E+02  0.00000000E+00  0.39989995E+01
 0.51406250E-01  0.13330000E+02  0.10000000E+02  0.00000000E+00  0.39989995E+01
 0.51562500E-01  0.13330000E+02  0.10000000E+02  0.00000000E+00  0.39989995E+01
 0.51718750E-01  0.13330000E+02  0.10000000E+02  0.00000000E+00  0.39989995E+01
 0.51875000E-01  0.13330000E+02  0.10000000E+02  0.00000000E+00  0.39989995E+01
 0.52031250E-01  0.13330000E+02  0.10000000E+02  0.00000000E+00  0.39989995E+01
 0.52187500E-01  0.13330000E+02  0.10000000E+02  0.00000000E+00  0.39989995E+01
 0.52343750E-01  0.13330000E+02  0.10000000E+02  0.00000000E+00  0.39989995E+01
 0.52500000E-01  0.13330000E+02  0.10000000E+02  0.00000000E+00  0.39989995E+01
 0.52656250E-01  0.13330000E+02  0.10000000E+02  0.00000000E+00  0.39989995E+01
 0.52812500E-01  0.13330000E+02  0.10000000E+02  0.00000000E+00  0.39989995E+01
 0.52968750E-01  0.13330000E+02  0.10000000E+02  0.00000000E+00  0.39989995E+01
 0.53125000E-01  0.13330000E+02  0.10000000E+02  0.00000000E+00  0.39989995E+01
 0.53281250E-01  0.13330000E+02  0.10000000E+02  0.00000000E+00  0.39989995E+01
 0.53437500E-01  0.13330000E+02  0.10000000E+02  0.00000000E+00  0.39989995E+01
 0.53593750E-01  0.13330000E+02  0.10000000E+02  0.00000000E+00  0.39989995E+01
 0.53750000E-01  0.13330000E+02  0.10000000E+02  0.00000000E+00  0.39989995E+01
 0.53906250E-01  0.13330000E+02  0.10000000E+02  0.00000000E+00  0.39989995E+01
 0.54062500E-01  0.13330000E+02  0.10000000E+02  0.00000000E+00  0.39989995E+01
 0.54218750E-01  0.13330000E+02  0.10000000E+02  0.00000000E+00  0.39989995E+01
 0.54375000E-01  0.13330000E+02  0.10000000E+02  0.00000000E+00  0.39989995E+01
 0.54531250E-01  0.13330000E+02  0.10000000E+02  0.00000000E+00  0.39989995E+01
 0.54687500E-01  0.13330000E+02  0.10000000E+02  0.00000000E+00  0.39989995E+01
 0.54843750E-01  0.13330000E+02  0.10000000E+02  0.00000000E+00  0.39989995E+01
 0.55000000E-01  0.13330000E+02  0.10000000E+02  0.00000000E+00  0.39989995E+01
 0.55156250E-01  0.13330000E+02  0.10000000E+02  0.00000000E+00  0.39989995E+01
 0.55312500E-01  0.13330000E+02  0.10000000E+02  0.00000000E+00  0.39989995E+01
 0.55468750E-01  0.13330000E+02  0.10000000E+02  0.00000000E+00  0.39989995E+01
 0.55625000E-01  0.13330000E+02  0.10000000E+02  0.00000000E+00  0.39989995E+01
 0.55781250E-01  0.13330000E+02  0.10000000E+02  0.00000000E+00  0.39989995E+01
 0.55937500E-01  0.13330000E+02  0.10000000E+02  0.00000000E+00  0.39989995E+01
 0.56093750E-01  0.13330000E+02  0.10000000E+02  0.00000000E+00  0.39989995E+01
 0.56250000E-01  0.13330000E+02  0.10000000E+02  0.00000000E+00  0.39989995E+01
 0.56406250E-01  0.13330000E+02  0.10000000E+02  0.00000000E+00  0.39989995E+01
 0.56562500E-01  0.13330000E+02  0.10000000E+02  0.00000000E+00  0.39989995E+01
 0.56718750E-01  0.13330000E+02  0.10000000E+02  0.00000000E+00  0.39989995E+01
 0.56875000E-01  0.13330000E+02  0.10000000E+02  0.00000000E+00  0.39989995E+01
 0.57031250E-01  0.13330000E+02  0.10000000E+02  0.00000000E+00  0.39989995E+01
 0.57187500E-01  0.13330000E+02  0.10000000E+02  0.00000000E+00  0.39989995E+01
 0.57343750E-01  0.13330000E+02  0.10000000E+02  0.00000000E+00  0.39989995E+01
 0.57500000E-01  0.13330000E+02  0.10000000E+02  0.00000000E+00  0.39989995E+01
 0.57656250E-01  0.13330000E+02  0.10000000E+02  0.00000000E+00  0.39989995E+01
 0.57812500E-01  0.13330000E+02  0.10000000E+02  0.00000000E+00  0.39989995E+01
 0.57968750E-01  0.13330000E+02  0.10000000E+02  0.00000000E+00  0.39989995E+01
 0.58125000E-01  0.13330000E+02  0.10000000E+02  0.00000000E+00  0.39989995E+01
 0.58281250E-01  0.13330000E+02  0.10000000E+02  0.00000000E+00  0.39989995E+01
 0.58437500E-01  0.13330000E+02  0.10000000E+02  0.00000000E+00  0.39989995E+01
 0.58593750E-01  0.13330000E+02  0.10000000E+02  0.00000000E+00  0.39989995E+01
 0.58750000E-01  0.13330000E+02  0.10000000E+02  0.00000000E+00  0.39989995E+01
 0.58906250E-01  0.13330000E+02  0.10000000E+02  0.00000000E+00  0.39989995E+01
 0.59062500E-01  0.13330000E+02  0.10000000E+02  0.00000000E+00  0.39989995E+01
 0.59218750E-01  0.13330000E+02  0.10000000E+02  0.00000000E+00  0.39989995E+01
 0.59375000E-01  0.13330000E+02  0.10000000E+02  0.00000000E+00  0.39989995E+01
 0.59531250E-01  0.13330000E+02  0.10000000E+02  0.00000000E+00  0.39989995E+01
 0.59687500E-01  0.13330000E+02  0.10000000E+02  0.00000000E+00  0.39989995E+01
 0.59843750E-01  0.13330000E+02  0.10000000E+02  0.00000000E+00  0.39989995E+01
 0.60000000E-01  0.13330000E+02  0.10000000E+02  0.00000000E+00  0.39989995E+01
 0.60156250E-01  0.13330000E+02  0.10000000E+02  0.00000000E+00  0.39989995E+01
 0.60312500E-01  0.13330000E+02  0.10000000E+02  0.00000000E+00  0.39989995E+01
 0.60468750E-01  0.13330000E+02  0.10000000E+02  0.00000000E+00  0.39989995E+01
 0.60625000E-01  0.13330000E+02  0.10000000E+02  0.00000000E+00  0.39989995E+01
 0.60781250E-01  0.13330000E+02  0.10000000E+02  0.00000000E+00  0.39989995E+01
 0.60937500E-01  0.13330000E+02  0.10000000E+02  0.00000000E+00  0.39989995E+01
 0.61093750E-01  0.13330000E+02  0.10000000E+02  0.00000000E+00  0.39989995E+01
 0.61250000E-01  0.13330000E+02  0.10000000E+02  0.00000000E+00  0.39989995E+01
 0.61406250E-01  0.13330000E+02  0.10000000E+02  0.00000000E+00  0.39989995E+01
 0.61562500E-01  0.13330000E+02  0.10000000E+02  0.00000000E+00  0.39989995E+01
 0.61718750E-01  0.13330000E+02  0.10000000E+02  0.00000000E+00  0.39989995E+01
 0.61875000E-01  0.13330000E+02  0.10000000E+02  0.00000000E+00  0.39989995E+01
 0.62031250E-01  0.13330000E+02  0.10000000E+02  0.00000000E+00  0.39989995E+01
 0.62187500E-01  0.13330000E+02  0.10000000E+02  0.00000000E+00  0.39989995E+01
 0.62343750E-01  0.13330000E+02  0.10000000E+02  0.00000000E+00  0.39989995E+01
 0.62500000E-01  0.13330000E+02  0.10000000E+02  0.00000000E+00  0.39989995E+01
 0.62656250E-01  0.13330000E+02  0.10000000E+02  0.00000000E+00  0.39989995E+01
 0.62812500E-01  0.13330000E+02  0.10000000E+02  0.00000000E+00  0.39989995E+01
 0.62968750E-01  0.13330000E+02  0.10000000E+02  0.00000000E+00  0.39989995E+01
 0.63125000E-01  0.13330000E+02  0.10000000E+02  0.00000000E+00  0.39989995E+01
 0.63281250E-01  0.13330000E+02  0.10000000E+02  0.00000000E+00  0.39989995E+01
 0.63437500E-01  0.13330000E+02  0.10000000E+02  0.00000000E+00  0.39989995E+01
 0.63593750E-01  0.13330000E+02  0.10000000E+02  0.00000000E+00  0.39989995E+01
 0.63750000E-01  0.13330000E+02  0.10000000E+02  0.00000000E+00  0.39989995E+01
 0.63906250E-01  0.13330000E+02  0.10000000E+02  0.00000000E+00  0.39989995E+01
 0.64062500E-01  0.13330000E+02  0.10000000E+02  0.00000000E+00  0.39989995E+01
 0.64218750E-01  0.13330000E+02  0.10000000E+02  0.00000000E+00  0.39989995E+01
 0.64375000E-01  0.13330000E+02  0.10000000E+02  0.00000000E+00  0.39989995E+01
 0.64531250E-01  0.13330000E+02  0.10000000E+02  0.00000000E+00  0.39989995E+01
 0.64687500E-01  0.13330000E+02  0.10000000E+02  0.00000000E+00  0.39989995E+01
 0.64843750E-01  0.13330000E+02  0.10000000E+02  0.00000000E+00  0.39989995E+01
 0.65000000E-01  0.13330000E+02  0.10000000E+02  0.00000000E+00  0.39989995E+01
 0.65156250E-01  0.13330000E+02  0.10000000E+02  0.00000000E+00  0.39989995E+01
 0.65312500E-01  0.13330000E+02  0.10000000E+02  0.00000000E+00  0.39989995E+01
 0.65468750E-01  0.13330000E+02  0.10000000E+02  0.00000000E+00  0.39989995E+01
 0.65625000E-01  0.13330000E+02  0.10000000E+02  0.00000000E+00  0.39989995E+01
 0.65781250E-01  0.13330000E+02  0.10000000E+02  0.00000000E+00  0.39989995E+01
 0.65937500E-01  0.13330000E+02  0.10000000E+02  0.00000000E+00  0.39989995E+01
 0.66093750E-01  0.13330000E+02  0.10000000E+02  0.00000000E+00  0.39989995E+01
 0.66250000E-01  0.13330000E+02  0.10000000E+02  0.00000000E+00  0.39989995E+01
 0.66406250E-01  0.13330000E+02  0.10000000E+02  0.00000000E+00  0.39989995E+01
 0.66562500E-01  0.13330000E+02  0.10000000E+02  0.00000000E+00  0.39989995E+01
 0.66718750E-01  0.13330000E+02  0.10000000E+02  0.00000000E+00  0.39989995E+01
 0.66875000E-01  0.13330000E+02  0.10000000E+02  0.00000000E+00  0.39989995E+01
 0.67031250E-01  0.13330000E+02  0.10000000E+02  0.00000000E+00  0.39989995E+01
 0.67187500E-01  0.13330000E+02  0.10000000E+02  0.00000000E+00  0.39989995E+01
 0.67343750E-01  0.13330000E+02  0.10000000E+02  0.00000000E+00  0.39989995E+01
 0.67500000E-01  0.13330000E+02  0.10000000E+02  0.00000000E+00  0.39989995E+01
 0.67656250E-01  0.13330000E+02  0.10000000E+02  0.00000000E+00  0.39989995E+01
 0.67812500E-01  0.13330000E+02  0.10000000E+02  0.00000000E+00  0.39989995E+01
 0.67968750E-01  0.13330000E+02  0.10000000E+02  0.00000000E+00  0.39989995E+01
 0.68125000E-01  0.13330000E+02  0.10000000E+02  0.00000000E+00  0.39989995E+01
 0.68281250E-01  0.13330000E+02  0.10000000E+02  0.00000000E+00  0.39989995E+01
 0.68437500E-01  0.13330000E+02  0.10000000E+02  0.00000000E+00  0.39989995E+01
 0.68593750E-01  0.13330000E+02  0.10000000E+02  0.00000000E+00  0.39989995E+01
 0.68750000E-01  0.13330000E+02  0.10000000E+02  0.00000000E+00  0.39989995E+01
 0.68906250E-01  0.13330000E+02  0.10000000E+02  0.00000000E+00  0.39989995E+01
 0.69062500E-01  0.13330000E+02  0.10000000E+02  0.00000000E+00  0.39989995E+01
 0.69218750E-01  0.13330000E+02  0.10000000E+02  0.00000000E+00  0.39989995E+01
 0.69375000E-01  0.13330000E+02  0.10000000E+02  0.00000000E+00  0.39989995E+01
 0.69531250E-01  0.13330000E+02  0.10000000E+02  0.00000000E+00  0.39989995E+01
 0.69687500E-01  0.13330000E+02  0.10000000E+02  0.00000000E+00  0.39989995E+01
 0.69843750E-01  0.13330000E+02  0.10000000E+02  0.00000000E+00  0.39989995E+01
 0.70000000E-01  0.13330000E+02  0.10000000E+02  0.00000000E+00  0.39989995E+01
 0.70156250E-01  0.13330000E+02  0.10000000E+02  0.00000000E+00  0.39989995E+01
 0.70312500E-01  0.13330000E+02  0.10000000E+02  0.00000000E+00  0.39989995E+01
 0.70468750E-01  0.13330000E+02  0.10000000E+02  0.00000000E+00  0.39989995E+01
 0.70625000E-01  0.13330000E+02  0.10000000E+02  0.00000000E+00  0.39989995E+01
 0.70781250E-01  0.13330000E+02  0.10000000E+02  0.00000000E+00  0.39989995E+01
 0.70937500E-01  0.13330000E+02  0.10000000E+02  0.00000000E+00  0.39989995E+01
 0.71093750E-01  0.13330000E+02  0.10000000E+02  0.00000000E+00  0.39989995E+01
 0.71250000E-01  0.13330000E+02  0.10000000E+02  0.00000000E+00  0.39989995E+01
 0.71406250E-01  0.13330000E+02  0.10000000E+02  0.00000000E+00  0.39989995E+01
 0.71562500E-01  0.13330000E+02  0.10000000E+02  0.00000000E+00  0.39989995E+01
 0.71718750E-01  0.13330000E+02  0.10000000E+02  0.00000000E+00  0.39989995E+01
 0.71875000E-01  0.13330000E+02  0.10000000E+02  0.00000000E+00  0.39989995E+01
 0.72031250E-01  0.13330000E+02  0.10000000E+02  0.00000000E+00  0.39989995E+01
 0.72187500E-01  0.13330000E+02  0.10000000E+02  0.00000000E+00  0.39989995E+01
 0.72343750E-01  0.13330000E+02  0.10000000E+02  0.00000000E+00  0.39989995E+01
 0.72500000E-01  0.13330000E+02  0.10000000E+02  0.00000000E+00  0.39989995E+01
 0.72656250E-01  0.13330000E+02  0.10000000E+02  0.00000000E+00  0.39989995E+01
 0.72812500E-01  0.13330000E+02  0.10000000E+02  0.00000000E+00  0.39989995E+01
 0.72968750E-01  0.13330000E+02  0.10000000E+02  0.00000000E+00  0.39989995E+01
 0.73125000E-01  0.13330000E+02  0.10000000E+02  0.00000000E+00  0.39989995E+01
 0.73281250E-01  0.13330000E+02  0.10000000E+02  0.00000000E+00  0.39989995E+01
 0.73437500E-01  0.13330000E+02  0.10000000E+02  0.00000000E+00  0.39989995E+01
 0.73593750E-01  0.13330000E+02  0.10000000E+02  0.00000000E+00  0.39989995E+01
 0.73750000E-01  0.13330000E+02  0.10000000E+02  0.00000000E+00  0.39989995E+01
 0.73906250E-01  0.13330000E+02  0.10000000E+02  0.00000000E+00  0.39989995E+01
 0.74062500E-01  0.13330000E+02  0.10000000E+02  0.00000000E+00  0.39989995E+01
 0.74218750E-01  0.13330000E+02  0.10000000E+02  0.00000000E+00  0.39989995E+01
 0.74375000E-01  0.13330000E+02  0.10000000E+02  0.00000000E+00  0.39989995E+01
 0.74531250E-01  0.13330000E+02  0.10000000E+02  0.00000000E+00  0.39989995E+01
 0.74687500E-01  0.13330000E+02  0.10000000E+02  0.00000000E+00  0.39989995E+01
 0.74843750E-01  0.13330000E+02  0.10000000E+02  0.00000000E+00  0.39989995E+01
 0.75000000E-01  0.13330000E+02  0.10000000E+02  0.00000000E+00  0.39989995E+01
 0.75156250E-01  0.13330000E+02  0.10000000E+02  0.00000000E+00  0.39989995E+01
 0.75312500E-01  0.13330000E+02  0.10000000E+02  0.00000000E+00  0.39989995E+01
 0.75468750E-01  0.13330000E+02  0.10000000E+02  0.00000000E+00  0.39989995E+01
 0.75625000E-01  0.13330000E+02  0.10000000E+02  0.00000000E+00  0.39989995E+01
 0.75781250E-01  0.13330000E+02  0.10000000E+02  0.00000000E+00  0.39989995E+01
 0.75937500E-01  0.13330000E+02  0.10000000E+02  0.00000000E+00  0.39989995E+01
 0.76093750E-01  0.13330000E+02  0.10000000E+02  0.00000000E+00  0.39989995E+01
 0.76250000E-01  0.13330000E+02  0.10000000E+02  0.00000000E+00  0.39989995E+01
 0.76406250E-01  0.13330000E+02  0.10000000E+02  0.00000000E+00  0.39989995E+01
 0.76562500E-01  0.13330000E+02  0.10000000E+02  0.00000000E+00  0.39989995E+01
 0.76718750E-01  0.13330000E+02  0.10000000E+02  0.00000000E+00  0.39989995E+01
 0.76875000E-01  0.13330000E+02  0.10000000E+02  0.00000000E+00  0.39989995E+01
 0.77031250E-01  0.13330000E+02  0.10000000E+02  0.00000000E+00  0.39989995E+01
 0.77187500E-01  0.13330000E+02  0.10000000E+02  0.00000000E+00  0.39989995E+01
 0.77343750E-01  0.13330000E+02  0.10000000E+02  0.00000000E+00  0.39989995E+01
 0.77500000E-01  0.13330000E+02  0.10000000E+02  0.00000000E+00  0.39989995E+01
 0.77656250E-01  0.13330000E+02  0.10000000E+02  0.00000000E+00  0.39989995E+01
 0.77812500E-01  0.13330000E+02  0.10000000E+02  0.00000000E+00  0.39989995E+01
 0.77968750E-01  0.13330000E+02  0.10000000E+02  0.00000000E+00  0.39989995E+01
 0.78125000E-01  0.13330000E+02  0.10000000E+02  0.00000000E+00  0.39989995E+01
 0.78281250E-01  0.13330000E+02  0.10000000E+02  0.00000000E+00  0.39989995E+01
 0.78437500E-01  0.13330000E+02  0.10000000E+02  0.00000000E+00  0.39989995E+01
 0.78593750E-01  0.13330000E+02  0.10000000E+02  0.00000000E+00  0.39989995E+01
 0.78750000E-01  0.13330000E+02  0.10000000E+02  0.00000000E+00  0.39989995E+01
 0.78906250E-01  0.13330000E+02  0.10000000E+02  0.00000000E+00  0.39989995E+01
 0.79062500E-01  0.13330000E+02  0.10000000E+02  0.00000000E+00  0.39989995E+01
 0.79218750E-01  0.13330000E+02  0.10000000E+02  0.00000000E+00  0.39989995E+01
 0.79375000E-01  0.13330000E+02  0.10000000E+02  0.00000000E+00  0.39989995E+01
 0.79531250E-01  0.13330000E+02  0.10000000E+02  0.00000000E+00  0.39989995E+01
 0.79687500E-01  0.13330000E+02  0.10000000E+02  0.00000000E+00  0.39989995E+01
 0.79843750E-01  0.13330000E+02  0.10000000E+02  0.00000000E+00  0.39989995E+01
 0.80000000E-01  0.13330000E+02  0.10000000E+02  0.00000000E+00  0.39989995E+01
 0.80156250E-01  0.13330000E+02  0.10000000E+02  0.00000000E+00  0.39989995E+01
 0.80312500E-01  0.13330000E+02  0.10000000E+02  0.00000000E+00  0.39989995E+01
 0.80468750E-01  0.13330000E+02  0.10000000E+02  0.00000000E+00  0.39989995E+01
 0.80625000E-01  0.13330000E+02  0.10000000E+02  0.00000000E+00  0.39989995E+01
 0.80781250E-01  0.13330000E+02  0.10000000E+02  0.00000000E+00  0.39989995E+01
 0.80937500E-01  0.13330000E+02  0.10000000E+02  0.00000000E+00  0.39989995E+01
 0.81093750E-01  0.13330000E+02  0.10000000E+02  0.00000000E+00  0.39989995E+01
 0.81250000E-01  0.13330000E+02  0.10000000E+02  0.00000000E+00  0.39989995E+01
 0.81406250E-01  0.13330000E+02  0.10000000E+02  0.00000000E+00  0.39989995E+01
 0.81562500E-01  0.13330000E+02  0.10000000E+02  0.00000000E+00  0.39989995E+01
 0.81718750E-01  0.13330000E+02  0.10000000E+02  0.00000000E+00  0.39989995E+01
 0.81875000E-01  0.13330000E+02  0.10000000E+02  0.00000000E+00  0.39989995E+01
 0.82031250E-01  0.13330000E+02  0.10000000E+02  0.00000000E+00  0.39989995E+01
 0.82187500E-01  0.13330000E+02  0.10000000E+02  0.00000000E+00  0.39989995E+01
 0.82343750E-01  0.13330000E+02  0.10000000E+02  0.00000000E+00  0.39989995E+01
 0.82500000E-01  0.13330000E+02  0.10000000E+02  0.00000000E+00  0.39989995E+01
 0.82656250E-01  0.13330000E+02  0.10000000E+02  0.00000000E+00  0.39989995E+01
 0.82812500E-01  0.13330000E+02  0.10000000E+02  0.00000000E+00  0.39989995E+01
 0.82968750E-01  0.13330000E+02  0.10000000E+02  0.00000000E+00  0.39989995E+01
 0.83125000E-01  0.13330000E+02  0.10000000E+02  0.00000000E+00  0.39989995E+01
 0.83281250E-01  0.13330000E+02  0.10000000E+02  0.00000000E+00  0.39989995E+01
 0.83437500E-01  0.13330000E+02  0.10000000E+02  0.00000000E+00  0.39989995E+01
 0.83593750E-01  0.13330000E+02  0.10000000E+02  0.00000000E+00  0.39989995E+01
 0.83750000E-01  0.13330000E+02  0.10000000E+02  0.00000000E+00  0.39989995E+01
 0.83906250E-01  0.13330000E+02  0.10000000E+02  0.00000000E+00  0.39989995E+01
 0.84062500E-01  0.13330000E+02  0.10000000E+02  0.00000000E+00  0.39989995E+01
 0.84218750E-01  0.13330000E+02  0.10000000E+02  0.00000000E+00  0.39989995E+01
 0.84375000E-01  0.13330000E+02  0.10000000E+02  0.00000000E+00  0.39989995E+01
 0.84531250E-01  0.13330000E+02  0.10000000E+02  0.00000000E+00  0.39989995E+01
 0.84687500E-01  0.13330000E+02  0.10000000E+02  0.00000000E+00  0.39989995E+01
 0.84843750E-01  0.13330000E+02  0.10000000E+02  0.00000000E+00  0.39989995E+01
 0.85000000E-01  0.13330000E+02  0.10000000E+02  0.00000000E+00  0.39989995E+01
 0.85156250E-01  0.13330000E+02  0.10000000E+02  0.00000000E+00  0.39989995E+01
 0.85312500E-01  0.13330000E+02  0.10000000E+02  0.00000000E+00  0.39989995E+01
 0.85468750E-01  0.13330000E+02  0.10000000E+02  0.00000000E+00  0.39989995E+01
 0.85625000E-01  0.13330000E+02  0.10000000E+02  0.00000000E+00  0.39989995E+01
 0.85781250E-01  0.13330000E+02  0.10000000E+02  0.00000000E+00  0.39989995E+01
 0.85937500E-01  0.13330000E+02  0.10000000E+02  0.00000000E+00  0.39989995E+01
 0.86093750E-01  0.13330000E+02  0.10000000E+02  0.00000000E+00  0.39989995E+01
 0.86250000E-01  0.13330000E+02  0.10000000E+02  0.00000000E+00  0.39989995E+01
 0.86406250E-01  0.13330000E+02  0.10000000E+02  0.00000000E+00  0.39989995E+01
 0.86562500E-01  0.13330000E+02  0.10000000E+02  0.00000000E+00  0.39989995E+01
 0.86718750E-01  0.13330000E+02  0.10000000E+02  0.00000000E+00  0.39989995E+01
 0.86875000E-01  0.13330000E+02  0.10000000E+02  0.00000000E+00  0.39989995E+01
 0.87031250E-01  0.13330000E+02  0.10000000E+02  0.00000000E+00  0.39989995E+01
 0.87187500E-01  0.13330000E+02  0.10000000E+02  0.00000000E+00  0.39989995E+01
 0.87343750E-01  0.13330000E+02  0.10000000E+02  0.00000000E+00  0.39989995E+01
 0.87500000E-01  0.13330000E+02  0.10000000E+02  0.00000000E+00  0.39989995E+01
 0.87656250E-01  0.13330000E+02  0.10000000E+02  0.00000000E+00  0.39989995E+01
 0.87812500E-01  0.13330000E+02  0.10000000E+02  0.00000000E+00  0.39989995E+01
 0.87968750E-01  0.13330000E+02  0.10000000E+02  0.00000000E+00  0.39989995E+01
 0.88125000E-01  0.13330000E+02  0.10000000E+02  0.00000000E+00  0.39989995E+01
 0.88281250E-01  0.13330000E+02  0.10000000E+02  0.00000000E+00  0.39989995E+01
 0.88437500E-01  0.13330000E+02  0.10000000E+02  0.00000000E+00  0.39989995E+01
 0.88593750E-01  0.13330000E+02  0.10000000E+02  0.00000000E+00  0.39989995E+01
 0.88750000E-01  0.13330000E+02  0.10000000E+02  0.00000000E+00  0.39989995E+01
 0.88906250E-01  0.13330000E+02  0.10000000E+02  0.00000000E+00  0.39989995E+01
 0.89062500E-01  0.13330000E+02  0.10000000E+02  0.00000000E+00  0.39989995E+01
 0.89218750E-01  0.13330000E+02  0.10000000E+02  0.00000000E+00  0.39989995E+01
 0.89375000E-01  0.13330000E+02  0.10000000E+02  0.00000000E+00  0.39989995E+01
 0.89531250E-01  0.13330000E+02  0.10000000E+02  0.00000000E+00  0.39989995E+01
 0.89687500E-01  0.13330000E+02  0.10000000E+02  0.00000000E+00  0.39989995E+01
 0.89843750E-01  0.13330000E+02  0.10000000E+02  0.00000000E+00  0.39989995E+01
 0.90000000E-01  0.13330000E+02  0.10000000E+02  0.00000000E+00  0.39989995E+01
 0.90156250E-01  0.13330000E+02  0.10000000E+02  0.00000000E+00  0.39989995E+01
 0.90312500E-01  0.13330000E+02  0.10000000E+02  0.00000000E+00  0.39989995E+01
 0.90468750E-01  0.13330000E+02  0.10000000E+02  0.00000000E+00  0.39989995E+01
 0.90625000E-01  0.13330000E+02  0.10000000E+02  0.00000000E+00  0.39989995E+01
 0.90781250E-01  0.13330000E+02  0.10000000E+02  0.00000000E+00  0.39989995E+01
 0.90937500E-01  0.13330000E+02  0.10000000E+02  0.00000000E+00  0.39989995E+01
 0.91093750E-01  0.13330000E+02  0.10000000E+02  0.00000000E+00  0.39989995E+01
 0.91250000E-01  0.13330000E+02  0.10000000E+02  0.00000000E+00  0.39989995E+01
 0.91406250E-01  0.13330000E+02  0.10000000E+02  0.00000000E+00  0.39989995E+01
 0.91562500E-01  0.13330000E+02  0.10000000E+02  0.00000000E+00  0.39989995E+01
 0.91718750E-01  0.13330000E+02  0.10000000E+02  0.00000000E+00  0.39989995E+01
 0.91875000E-01  0.13330000E+02  0.10000000E+02  0.00000000E+00  0.39989995E+01
 0.92031250E-01  0.13330000E+02  0.10000000E+02  0.00000000E+00  0.39989995E+01
 0.92187500E-01  0.13330000E+02  0.10000000E+02  0.00000000E+00  0.39989995E+01
 0.92343750E-01  0.13330000E+02  0.10000000E+02  0.00000000E+00  0.39989995E+01
 0.92500000E-01  0.13330000E+02  0.10000000E+02  0.00000000E+00  0.39989995E+01
 0.92656250E-01  0.13330000E+02  0.10000000E+02  0.00000000E+00  0.39989995E+01
 0.92812500E-01  0.13330000E+02  0.10000000E+02  0.00000000E+00  0.39989995E+01
 0.92968750E-01  0.13330000E+02  0.10000000E+02  0.00000000E+00  0.39989995E+01
 0.93125000E-01  0.13330000E+02  0.10000000E+02  0.00000000E+00  0.39989995E+01
 0.93281250E-01  0.13330000E+02  0.10000000E+02  0.00000000E+00  0.39989995E+01
 0.93437500E-01  0.13330000E+02  0.10000000E+02  0.00000000E+00  0.39989995E+01
 0.93593750E-01  0.13330000E+02  0.10000000E+02  0.00000000E+00  0.39989995E+01
 0.93750000E-01  0.13330000E+02  0.10000000E+02  0.00000000E+00  0.39989995E+01
 0.93906250E-01  0.13330000E+02  0.10000000E+02  0.00000000E+00  0.39989995E+01
 0.94062500E-01  0.13330000E+02  0.10000000E+02  0.00000000E+00  0.39989995E+01
 0.94218750E-01  0.13330000E+02  0.10000000E+02  0.00000000E+00  0.39989995E+01
 0.94375000E-01  0.13330000E+02  0.10000000E+02  0.00000000E+00  0.39989995E+01
 0.94531250E-01  0.13330000E+02  0.10000000E+02  0.00000000E+00  0.39989995E+01
 0.94687500E-01  0.13330000E+02  0.10000000E+02  0.00000000E+00  0.39989995E+01
 0.94843750E-01  0.13330000E+02  0.10000000E+02  0.00000000E+00  0.39989995E+01
 0.95000000E-01  0.13330000E+02  0.10000000E+02  0.00000000E+00  0.39989995E+01
 0.95156250E-01  0.13330000E+02  0.10000000E+02  0.00000000E+00  0.39989995E+01
 0.95312500E-01  0.13330000E+02  0.10000000E+02  0.00000000E+00  0.39989995E+01
 0.95468750E-01  0.13330000E+02  0.10000000E+02  0.00000000E+00  0.39989995E+01
 0.95625000E-01  0.13330000E+02  0.10000000E+02  0.00000000E+00  0.39989995E+01
 0.95781250E-01  0.13330000E+02  0.10000000E+02  0.00000000E+00  0.39989995E+01
 0.95937500E-01  0.13330000E+02  0.10000000E+02  0.00000000E+00  0.39989995E+01
 0.96093750E-01  0.13330000E+02  0.10000000E+02  0.00000000E+00  0.39989995E+01
 0.96250000E-01  0.13330000E+02  0.10000000E+02  0.00000000E+00  0.39989995E+01
 0.96406250E-01  0.13330000E+02  0.10000000E+02  0.00000000E+00  0.39989995E+01
 0.96562500E-01  0.13330000E+02  0.10000000E+02  0.00000000E+00  0.39989995E+01
 0.96718750E-01  0.13330000E+02  0.10000000E+02  0.00000000E+00  0.39989995E+01
 0.96875000E-01  0.13330000E+02  0.10000000E+02  0.00000000E+00  0.39989995E+01
 0.97031250E-01  0.13330000E+02  0.10000000E+02  0.00000000E+00  0.39989995E+01
 0.97187500E-01  0.13330000E+02  0.10000000E+02  0.00000000E+00  0.39989995E+01
 0.97343750E-01  0.13330000E+02  0.10000000E+02  0.00000000E+00  0.39989995E+01
 0.97500000E-01  0.13330000E+02  0.10000000E+02  0.00000000E+00  0.39989995E+01
 0.97656250E-01  0.13330000E+02  0.10000000E+02  0.00000000E+00  0.39989995E+01
 0.97812500E-01  0.13330000E+02  0.10000000E+02  0.00000000E+00  0.39989995E+01
 0.97968750E-01  0.13330000E+02  0.10000000E+02  0.00000000E+00  0.39989995E+01
 0.98125000E-01  0.13330000E+02  0.10000000E+02  0.00000000E+00  0.39989995E+01
 0.98281250E-01  0.13330000E+02  0.10000000E+02  0.00000000E+00  0.39989995E+01
 0.98437500E-01  0.13330000E+02  0.10000000E+02  0.00000000E+00  0.39989995E+01
 0.98593750E-01  0.13330000E+02  0.10000000E+02  0.00000000E+00  0.39989995E+01
 0.98750000E-01  0.13330000E+02  0.10000000E+02  0.00000000E+00  0.39989995E+01
 0.98906250E-01  0.13330000E+02  0.10000000E+02  0.00000000E+00  0.39989995E+01
 0.99062500E-01  0.13330000E+02  0.10000000E+02  0.00000000E+00  0.39989995E+01
 0.99218750E-01  0.13330000E+02  0.10000000E+02  0.00000000E+00  0.39989995E+01
 0.99375000E-01  0.13330000E+02  0.10000000E+02  0.00000000E+00  0.39989995E+01
 0.99531250E-01  0.13330000E+02  0.10000000E+02  0.00000000E+00  0.39989995E+01
 0.99687500E-01  0.13330000E+02  0.10000000E+02  0.00000000E+00  0.39989995E+01
 0.99843750E-01  0.13330000E+02  0.10000000E+02  0.00000000E+00  0.39989995E+01
 0.10000000E+00  0.13330000E+02  0.10000000E+02  0.00000000E+00  0.39989995E+01
 0.10015625E+00  0.13330000E+02  0.10000000E+02  0.00000000E+00  0.39989995E+01
 0.10031250E+00  0.13330000E+02  0.10000000E+02  0.00000000E+00  0.39989995E+01
 0.10046875E+00  0.13330000E+02  0.10000000E+02  0.00000000E+00  0.39989995E+01
 0.10062500E+00  0.13330000E+02  0.10000000E+02  0.00000000E+00  0.39989995E+01
 0.10078125E+00  0.13330000E+02  0.10000000E+02  0.00000000E+00  0.39989995E+01
 0.10093750E+00  0.13330000E+02  0.10000000E+02  0.00000000E+00  0.39989995E+01
 0.10109375E+00  0.13330000E+02  0.10000000E+02  0.00000000E+00  0.39989995E+01
 0.10125000E+00  0.13330000E+02  0.10000000E+02  0.00000000E+00  0.39989995E+01
 0.10140625E+00  0.13330000E+02  0.10000000E+02  0.00000000E+00  0.39989995E+01
 0.10156250E+00  0.13330000E+02  0.10000000E+02  0.00000000E+00  0.39989995E+01
 0.10171875E+00  0.13330000E+02  0.10000000E+02  0.00000000E+00  0.39989995E+01
 0.10187500E+00  0.13330000E+02  0.10000000E+02  0.00000000E+00  0.39989995E+01
 0.10203125E+00  0.13330000E+02  0.10000000E+02  0.00000000E+00  0.39989995E+01
 0.10218750E+00  0.13330000E+02  0.10000000E+02  0.00000000E+00  0.39989995E+01
 0.10234375E+00  0.13330000E+02  0.10000000E+02  0.00000000E+00  0.39989995E+01
 0.10250000E+00  0.13330000E+02  0.10000000E+02  0.00000000E+00  0.39989995E+01
 0.10265625E+00  0.13330000E+02  0.10000000E+02  0.00000000E+00  0.39989995E+01
 0.10281250E+00  0.13330000E+02  0.10000000E+02  0.00000000E+00  0.39989995E+01
 0.10296875E+00  0.13330000E+02  0.10000000E+02  0.00000000E+00  0.39989995E+01
 0.10312500E+00  0.13330000E+02  0.10000000E+02  0.00000000E+00  0.39989995E+01
 0.10328125E+00  0.13330000E+02  0.10000000E+02  0.00000000E+00  0.39989995E+01
 0.10343750E+00  0.13330000E+02  0.10000000E+02  0.00000000E+00  0.39989995E+01
 0.10359375E+00  0.13330000E+02  0.10000000E+02  0.00000000E+00  0.39989995E+01
 0.10375000E+00  0.13330000E+02  0.10000000E+02  0.00000000E+00  0.39989995E+01
 0.10390625E+00  0.13330000E+02  0.10000000E+02  0.00000000E+00  0.39989995E+01
 0.10406250E+00  0.13330000E+02  0.10000000E+02  0.00000000E+00  0.39989995E+01
 0.10421875E+00  0.13330000E+02  0.10000000E+02  0.00000000E+00  0.39989995E+01
 0.10437500E+00  0.13330000E+02  0.10000000E+02  0.00000000E+00  0.39989995E+01
 0.10453125E+00  0.13330000E+02  0.10000000E+02  0.00000000E+00  0.39989995E+01
 0.10468750E+00  0.13330000E+02  0.10000000E+02  0.00000000E+00  0.39989995E+01
 0.10484375E+00  0.13330000E+02  0.10000000E+02  0.00000000E+00  0.39989995E+01
 0.10500000E+00  0.13330000E+02  0.10000000E+02  0.00000000E+00  0.39989995E+01
 0.10515625E+00  0.13330000E+02  0.10000000E+02  0.00000000E+00  0.39989995E+01
 0.10531250E+00  0.13330000E+02  0.10000000E+02  0.00000000E+00  0.39989995E+01
 0.10546875E+00  0.13330000E+02  0.10000000E+02  0.00000000E+00  0.39989995E+01
 0.10562500E+00  0.13330000E+02  0.10000000E+02  0.00000000E+00  0.39989995E+01
 0.10578125E+00  0.13330000E+02  0.10000000E+02  0.00000000E+00  0.39989995E+01
 0.10593750E+00  0.13330000E+02  0.10000000E+02  0.00000000E+00  0.39989995E+01
 0.10609375E+00  0.13330000E+02  0.10000000E+02  0.00000000E+00  0.39989995E+01
 0.10625000E+00  0.13330000E+02  0.10000000E+02  0.00000000E+00  0.39989995E+01
 0.10640625E+00  0.13330000E+02  0.10000000E+02  0.00000000E+00  0.39989995E+01
 0.10656250E+00  0.13330000E+02  0.10000000E+02  0.00000000E+00  0.39989995E+01
 0.10671875E+00  0.13330000E+02  0.10000000E+02  0.00000000E+00  0.39989995E+01
 0.10687500E+00  0.13330000E+02  0.10000000E+02  0.00000000E+00  0.39989995E+01
 0.10703125E+00  0.13330000E+02  0.10000000E+02  0.00000000E+00  0.39989995E+01
 0.10718750E+00  0.13330000E+02  0.10000000E+02  0.00000000E+00  0.39989995E+01
 0.10734375E+00  0.13330000E+02  0.10000000E+02  0.00000000E+00  0.39989995E+01
 0.10750000E+00  0.13330000E+02  0.10000000E+02  0.00000000E+00  0.39989995E+01
 0.10765625E+00  0.13330000E+02  0.10000000E+02  0.00000000E+00  0.39989995E+01
 0.10781250E+00  0.13330000E+02  0.10000000E+02  0.00000000E+00  0.39989995E+01
 0.10796875E+00  0.13330000E+02  0.10000000E+02  0.00000000E+00  0.39989995E+01
 0.10812500E+00  0.13330000E+02  0.10000000E+02  0.00000000E+00  0.39989995E+01
 0.10828125E+00  0.13330000E+02  0.10000000E+02  0.00000000E+00  0.39989995E+01
 0.10843750E+00  0.13330000E+02  0.10000000E+02  0.00000000E+00  0.39989995E+01
 0.10859375E+00  0.13330000E+02  0.10000000E+02  0.00000000E+00  0.39989995E+01
 0.10875000E+00  0.13330000E+02  0.10000000E+02  0.00000000E+00  0.39989995E+01
 0.10890625E+00  0.13330000E+02  0.10000000E+02  0.00000000E+00  0.39989995E+01
 0.10906250E+00  0.13330000E+02  0.10000000E+02  0.00000000E+00  0.39989995E+01
 0.10921875E+00  0.13330000E+02  0.10000000E+02  0.00000000E+00  0.39989995E+01
 0.10937500E+00  0.13330000E+02  0.10000000E+02  0.00000000E+00  0.39989995E+01
 0.10953125E+00  0.13330000E+02  0.10000000E+02  0.00000000E+00  0.39989995E+01
 0.10968750E+00  0.13330000E+02  0.10000000E+02  0.00000000E+00  0.39989995E+01
 0.10984375E+00  0.13330000E+02  0.10000000E+02  0.00000000E+00  0.39989995E+01
 0.11000000E+00  0.13330000E+02  0.10000000E+02  0.00000000E+00  0.39989995E+01
 0.11015625E+00  0.13330000E+02  0.10000000E+02  0.00000000E+00  0.39989995E+01
 0.11031250E+00  0.13330000E+02  0.10000000E+02  0.00000000E+00  0.39989995E+01
 0.11046875E+00  0.13330000E+02  0.10000000E+02  0.00000000E+00  0.39989995E+01
 0.11062500E+00  0.13330000E+02  0.10000000E+02  0.00000000E+00  0.39989995E+01
 0.11078125E+00  0.13330000E+02  0.10000000E+02  0.00000000E+00  0.39989995E+01
 0.11093750E+00  0.13330000E+02  0.10000000E+02  0.00000000E+00  0.39989995E+01
 0.11109375E+00  0.13330000E+02  0.10000000E+02  0.00000000E+00  0.39989995E+01
 0.11125000E+00  0.13330000E+02  0.10000000E+02  0.00000000E+00  0.39989995E+01
 0.11140625E+00  0.13330000E+02  0.10000000E+02  0.00000000E+00  0.39989995E+01
 0.11156250E+00  0.13330000E+02  0.10000000E+02  0.00000000E+00  0.39989995E+01
 0.11171875E+00  0.13330000E+02  0.10000000E+02  0.00000000E+00  0.39989995E+01
 0.11187500E+00  0.13330000E+02  0.10000000E+02  0.00000000E+00  0.39989995E+01
 0.11203125E+00  0.13330000E+02  0.10000000E+02  0.00000000E+00  0.39989995E+01
 0.11218750E+00  0.13330000E+02  0.10000000E+02  0.00000000E+00  0.39989995E+01
 0.11234375E+00  0.13330000E+02  0.10000000E+02  0.00000000E+00  0.39989995E+01
 0.11250000E+00  0.13330000E+02  0.10000000E+02  0.00000000E+00  0.39989995E+01
 0.11265625E+00  0.13330000E+02  0.10000000E+02  0.00000000E+00  0.39989995E+01
 0.11281250E+00  0.13330000E+02  0.10000000E+02  0.00000000E+00  0.39989995E+01
 0.11296875E+00  0.13330000E+02  0.10000000E+02  0.00000000E+00  0.39989995E+01
 0.11312500E+00  0.13330000E+02  0.10000000E+02  0.00000000E+00  0.39989995E+01
 0.11328125E+00  0.13330000E+02  0.10000000E+02  0.00000000E+00  0.39989995E+01
 0.11343750E+00  0.13330000E+02  0.10000000E+02  0.00000000E+00  0.39989995E+01
 0.11359375E+00  0.13330000E+02  0.10000000E+02  0.00000000E+00  0.39989995E+01
 0.11375000E+00  0.13330000E+02  0.10000000E+02  0.00000000E+00  0.39989995E+01
 0.11390625E+00  0.13330000E+02  0.10000000E+02  0.00000000E+00  0.39989995E+01
 0.11406250E+00  0.13330000E+02  0.10000000E+02  0.00000000E+00  0.39989995E+01
 0.11421875E+00  0.13330000E+02  0.10000000E+02  0.00000000E+00  0.39989995E+01
 0.11437500E+00  0.13330000E+02  0.10000000E+02  0.00000000E+00  0.39989995E+01
 0.11453125E+00  0.13330000E+02  0.10000000E+02  0.00000000E+00  0.39989995E+01
 0.11468750E+00  0.13330000E+02  0.10000000E+02  0.00000000E+00  0.39989995E+01
 0.11484375E+00  0.13330000E+02  0.10000000E+02  0.00000000E+00  0.39989995E+01
 0.11500000E+00  0.13330000E+02  0.10000000E+02  0.00000000E+00  0.39989995E+01
 0.11515625E+00  0.13330000E+02  0.10000000E+02  0.00000000E+00  0.39989995E+01
 0.11531250E+00  0.13330000E+02  0.10000000E+02  0.00000000E+00  0.39989995E+01
 0.11546875E+00  0.13330000E+02  0.10000000E+02  0.00000000E+00  0.39989995E+01
 0.11562500E+00  0.13330000E+02  0.10000000E+02  0.00000000E+00  0.39989995E+01
 0.11578125E+00  0.13330000E+02  0.10000000E+02  0.00000000E+00  0.39989995E+01
 0.11593750E+00  0.13330000E+02  0.10000000E+02  0.00000000E+00  0.39989995E+01
 0.11609375E+00  0.13330000E+02  0.10000000E+02  0.00000000E+00  0.39989995E+01
 0.11625000E+00  0.13330000E+02  0.10000000E+02  0.00000000E+00  0.39989995E+01
 0.11640625E+00  0.13330000E+02  0.10000000E+02  0.00000000E+00  0.39989995E+01
 0.11656250E+00  0.13330000E+02  0.10000000E+02  0.00000000E+00  0.39989995E+01
 0.11671875E+00  0.13330000E+02  0.10000000E+02  0.00000000E+00  0.39989995E+01
 0.11687500E+00  0.13330000E+02  0.10000000E+02  0.00000000E+00  0.39989995E+01
 0.11703125E+00  0.13330000E+02  0.10000000E+02  0.00000000E+00  0.39989995E+01
 0.11718750E+00  0.13330000E+02  0.10000000E+02  0.00000000E+00  0.39989995E+01
 0.11734375E+00  0.13330000E+02  0.10000000E+02  0.00000000E+00  0.39989995E+01
 0.11750000E+00  0.13330000E+02  0.10000000E+02  0.00000000E+00  0.39989995E+01
 0.11765625E+00  0.13330000E+02  0.10000000E+02  0.00000000E+00  0.39989995E+01
 0.11781250E+00  0.13330000E+02  0.10000000E+02  0.00000000E+00  0.39989995E+01
 0.11796875E+00  0.13330000E+02  0.10000000E+02  0.00000000E+00  0.39989995E+01
 0.11812500E+00  0.13330000E+02  0.10000000E+02  0.00000000E+00  0.39989995E+01
 0.11828125E+00  0.13330000E+02  0.10000000E+02  0.00000000E+00  0.39989995E+01
 0.11843750E+00  0.13330000E+02  0.10000000E+02  0.00000000E+00  0.39989995E+01
 0.11859375E+00  0.13330000E+02  0.10000000E+02  0.00000000E+00  0.39989995E+01
 0.11875000E+00  0.13330000E+02  0.10000000E+02  0.00000000E+00  0.39989995E+01
 0.11890625E+00  0.13330000E+02  0.10000000E+02  0.00000000E+00  0.39989995E+01
 0.11906250E+00  0.13330000E+02  0.10000000E+02  0.00000000E+00  0.39989995E+01
 0.11921875E+00  0.13330000E+02  0.10000000E+02  0.00000000E+00  0.39989995E+01
 0.11937500E+00  0.13330000E+02  0.10000000E+02  0.00000000E+00  0.39989995E+01
 0.11953125E+00  0.13330000E+02  0.10000000E+02  0.00000000E+00  0.39989995E+01
 0.11968750E+00  0.13330000E+02  0.10000000E+02  0.00000000E+00  0.39989995E+01
 0.11984375E+00  0.13330000E+02  0.10000000E+02  0.00000000E+00  0.39989995E+01
 0.12000000E+00  0.13330000E+02  0.10000000E+02  0.00000000E+00  0.39989995E+01
 0.12015625E+00  0.13330000E+02  0.10000000E+02  0.00000000E+00  0.39989995E+01
 0.12031250E+00  0.13330000E+02  0.10000000E+02  0.00000000E+00  0.39989995E+01
 0.12046875E+00  0.13330000E+02  0.10000000E+02  0.00000000E+00  0.39989995E+01
 0.12062500E+00  0.13330000E+02  0.10000000E+02  0.00000000E+00  0.39989995E+01
 0.12078125E+00  0.13330000E+02  0.10000000E+02  0.00000000E+00  0.39989995E+01
 0.12093750E+00  0.13330000E+02  0.10000000E+02  0.00000000E+00  0.39989995E+01
 0.12109375E+00  0.13330000E+02  0.10000000E+02  0.00000000E+00  0.39989995E+01
 0.12125000E+00  0.13330000E+02  0.10000000E+02  0.00000000E+00  0.39989995E+01
 0.12140625E+00  0.13330000E+02  0.10000000E+02  0.00000000E+00  0.39989995E+01
 0.12156250E+00  0.13330000E+02  0.10000000E+02  0.00000000E+00  0.39989995E+01
 0.12171875E+00  0.13330000E+02  0.10000000E+02  0.00000000E+00  0.39989995E+01
 0.12187500E+00  0.13330000E+02  0.10000000E+02  0.00000000E+00  0.39989995E+01
 0.12203125E+00  0.13330000E+02  0.10000000E+02  0.00000000E+00  0.39989995E+01
 0.12218750E+00  0.13330000E+02  0.10000000E+02  0.00000000E+00  0.39989995E+01
 0.12234375E+00  0.13330000E+02  0.10000000E+02  0.00000000E+00  0.39989995E+01
 0.12250000E+00  0.13330000E+02  0.10000000E+02  0.00000000E+00  0.39989995E+01
 0.12265625E+00  0.13330000E+02  0.10000000E+02  0.00000000E+00  0.39989995E+01
 0.12281250E+00  0.13330000E+02  0.10000000E+02  0.00000000E+00  0.39989995E+01
 0.12296875E+00  0.13330000E+02  0.10000000E+02  0.00000000E+00  0.39989995E+01
 0.12312500E+00  0.13330000E+02  0.10000000E+02  0.00000000E+00  0.39989995E+01
 0.12328125E+00  0.13330000E+02  0.10000000E+02  0.00000000E+00  0.39989995E+01
 0.12343750E+00  0.13330000E+02  0.10000000E+02  0.00000000E+00  0.39989995E+01
 0.12359375E+00  0.13330000E+02  0.10000000E+02  0.00000000E+00  0.39989995E+01
 0.12375000E+00  0.13330000E+02  0.10000000E+02  0.00000000E+00  0.39989995E+01
 0.12390625E+00  0.13330000E+02  0.10000000E+02  0.00000000E+00  0.39989995E+01
 0.12406250E+00  0.13330000E+02  0.10000000E+02  0.00000000E+00  0.39989995E+01
 0.12421875E+00  0.13330000E+02  0.10000000E+02  0.00000000E+00  0.39989995E+01
 0.12437500E+00  0.13330000E+02  0.10000000E+02  0.00000000E+00  0.39989995E+01
 0.12453125E+00  0.13330000E+02  0.10000000E+02  0.00000000E+00  0.39989995E+01
 0.12468750E+00  0.13330000E+02  0.10000000E+02  0.00000000E+00  0.39989995E+01
 0.12484375E+00  0.13330000E+02  0.10000000E+02  0.00000000E+00  0.39989995E+01
 0.12500000E+00  0.13330000E+02  0.10000000E+02  0.00000000E+00  0.39989995E+01
 0.12515625E+00  0.13330000E+02  0.10000000E+02  0.00000000E+00  0.39989995E+01
 0.12531250E+00  0.13330000E+02  0.10000000E+02  0.00000000E+00  0.39989995E+01
 0.12546875E+00  0.13330000E+02  0.10000000E+02  0.00000000E+00  0.39989995E+01
 0.12562500E+00  0.13330000E+02  0.10000000E+02  0.00000000E+00  0.39989995E+01
 0.12578125E+00  0.13330000E+02  0.10000000E+02  0.00000000E+00  0.39989995E+01
 0.12593750E+00  0.13330000E+02  0.10000000E+02  0.00000000E+00  0.39989995E+01
 0.12609375E+00  0.13330000E+02  0.10000000E+02  0.00000000E+00  0.39989995E+01
 0.12625000E+00  0.13330000E+02  0.10000000E+02  0.00000000E+00  0.39989995E+01
 0.12640625E+00  0.13330000E+02  0.10000000E+02  0.00000000E+00  0.39989995E+01
 0.12656250E+00  0.13330000E+02  0.10000000E+02  0.00000000E+00  0.39989995E+01
 0.12671875E+00  0.13330000E+02  0.10000000E+02  0.00000000E+00  0.39989995E+01
 0.12687500E+00  0.13330000E+02  0.10000000E+02  0.00000000E+00  0.39989995E+01
 0.12703125E+00  0.13330000E+02  0.10000000E+02  0.00000000E+00  0.39989995E+01
 0.12718750E+00  0.13330000E+02  0.10000000E+02  0.00000000E+00  0.39989995E+01
 0.12734375E+00  0.13330000E+02  0.10000000E+02  0.00000000E+00  0.39989995E+01
 0.12750000E+00  0.13330000E+02  0.10000000E+02  0.00000000E+00  0.39989995E+01
 0.12765625E+00  0.13330000E+02  0.10000000E+02  0.00000000E+00  0.39989995E+01
 0.12781250E+00  0.13330000E+02  0.10000000E+02  0.00000000E+00  0.39989995E+01
 0.12796875E+00  0.13330000E+02  0.10000000E+02  0.00000000E+00  0.39989995E+01
 0.12812500E+00  0.13330000E+02  0.10000000E+02  0.00000000E+00  0.39989995E+01
 0.12828125E+00  0.13330000E+02  0.10000000E+02  0.00000000E+00  0.39989995E+01
 0.12843750E+00  0.13330000E+02  0.10000000E+02  0.00000000E+00  0.39989995E+01
 0.12859375E+00  0.13330000E+02  0.10000000E+02  0.00000000E+00  0.39989995E+01
 0.12875000E+00  0.13330000E+02  0.10000000E+02  0.00000000E+00  0.39989995E+01
 0.12890625E+00  0.13330000E+02  0.10000000E+02  0.00000000E+00  0.39989995E+01
 0.12906250E+00  0.13330000E+02  0.10000000E+02  0.00000000E+00  0.39989995E+01
 0.12921875E+00  0.13330000E+02  0.10000000E+02  0.00000000E+00  0.39989995E+01
 0.12937500E+00  0.13330000E+02  0.10000000E+02  0.00000000E+00  0.39989995E+01
 0.12953125E+00  0.13330000E+02  0.10000000E+02  0.00000000E+00  0.39989995E+01
 0.12968750E+00  0.13330000E+02  0.10000000E+02  0.00000000E+00  0.39989995E+01
 0.12984375E+00  0.13330000E+02  0.10000000E+02  0.00000000E+00  0.39989995E+01
 0.13000000E+00  0.13330000E+02  0.10000000E+02  0.00000000E+00  0.39989995E+01
 0.13015625E+00  0.13330000E+02  0.10000000E+02  0.00000000E+00  0.39989995E+01
 0.13031250E+00  0.13330000E+02  0.10000000E+02  0.00000000E+00  0.39989995E+01
 0.13046875E+00  0.13330000E+02  0.10000000E+02  0.00000000E+00  0.39989995E+01
 0.13062500E+00  0.13330000E+02  0.10000000E+02  0.00000000E+00  0.39989995E+01
 0.13078125E+00  0.13330000E+02  0.10000000E+02  0.00000000E+00  0.39989995E+01
 0.13093750E+00  0.13330000E+02  0.10000000E+02  0.00000000E+00  0.39989995E+01
 0.13109375E+00  0.13330000E+02  0.10000000E+02  0.00000000E+00  0.39989995E+01
 0.13125000E+00  0.13330000E+02  0.10000000E+02  0.00000000E+00  0.39989995E+01
 0.13140625E+00  0.13330000E+02  0.10000000E+02  0.00000000E+00  0.39989995E+01
 0.13156250E+00  0.13330000E+02  0.10000000E+02  0.00000000E+00  0.39989995E+01
 0.13171875E+00  0.13330000E+02  0.10000000E+02  0.00000000E+00  0.39989995E+01
 0.13187500E+00  0.13330000E+02  0.10000000E+02  0.00000000E+00  0.39989995E+01
 0.13203125E+00  0.13330000E+02  0.10000000E+02  0.00000000E+00  0.39989995E+01
 0.13218750E+00  0.13330000E+02  0.10000000E+02  0.00000000E+00  0.39989995E+01
 0.13234375E+00  0.13330000E+02  0.10000000E+02  0.00000000E+00  0.39989995E+01
 0.13250000E+00  0.13330000E+02  0.10000000E+02  0.00000000E+00  0.39989995E+01
 0.13265625E+00  0.13330000E+02  0.10000000E+02  0.00000000E+00  0.39989995E+01
 0.13281250E+00  0.13330000E+02  0.10000000E+02  0.00000000E+00  0.39989995E+01
 0.13296875E+00  0.13330000E+02  0.10000000E+02  0.00000000E+00  0.39989995E+01
 0.13312500E+00  0.13330000E+02  0.10000000E+02  0.00000000E+00  0.39989995E+01
 0.13328125E+00  0.13330000E+02  0.10000000E+02  0.00000000E+00  0.39989995E+01
 0.13343750E+00  0.13330000E+02  0.10000000E+02  0.00000000E+00  0.39989995E+01
 0.13359375E+00  0.13330000E+02  0.10000000E+02  0.00000000E+00  0.39989995E+01
 0.13375000E+00  0.13330000E+02  0.10000000E+02  0.00000000E+00  0.39989995E+01
 0.13390625E+00  0.13330000E+02  0.10000000E+02  0.00000000E+00  0.39989995E+01
 0.13406250E+00  0.13330000E+02  0.10000000E+02  0.00000000E+00  0.39989995E+01
 0.13421875E+00  0.13330000E+02  0.10000000E+02  0.00000000E+00  0.39989995E+01
 0.13437500E+00  0.13330000E+02  0.10000000E+02  0.00000000E+00  0.39989995E+01
 0.13453125E+00  0.13330000E+02  0.10000000E+02  0.00000000E+00  0.39989995E+01
 0.13468750E+00  0.13330000E+02  0.10000000E+02  0.00000000E+00  0.39989995E+01
 0.13484375E+00  0.13330000E+02  0.10000000E+02  0.00000000E+00  0.39989995E+01
 0.13500000E+00  0.13330000E+02  0.10000000E+02  0.00000000E+00  0.39989995E+01
 0.13515625E+00  0.13330000E+02  0.10000000E+02  0.00000000E+00  0.39989995E+01
 0.13531250E+00  0.13330000E+02  0.10000000E+02  0.00000000E+00  0.39989995E+01
 0.13546875E+00  0.13330000E+02  0.10000000E+02  0.00000000E+00  0.39989995E+01
 0.13562500E+00  0.13330000E+02  0.10000000E+02  0.00000000E+00  0.39989995E+01
 0.13578125E+00  0.13330000E+02  0.10000000E+02  0.00000000E+00  0.39989995E+01
 0.13593750E+00  0.13330000E+02  0.10000000E+02  0.00000000E+00  0.39989995E+01
 0.13609375E+00  0.13330000E+02  0.10000000E+02  0.00000000E+00  0.39989995E+01
 0.13625000E+00  0.13330000E+02  0.10000000E+02  0.00000000E+00  0.39989995E+01
 0.13640625E+00  0.13330000E+02  0.10000000E+02  0.00000000E+00  0.39989995E+01
 0.13656250E+00  0.13330000E+02  0.10000000E+02  0.00000000E+00  0.39989995E+01
 0.13671875E+00  0.13330000E+02  0.10000000E+02  0.00000000E+00  0.39989995E+01
 0.13687500E+00  0.13330000E+02  0.10000000E+02  0.00000000E+00  0.39989995E+01
 0.13703125E+00  0.13330000E+02  0.10000000E+02  0.00000000E+00  0.39989995E+01
 0.13718750E+00  0.13330000E+02  0.10000000E+02  0.00000000E+00  0.39989995E+01
 0.13734375E+00  0.13330000E+02  0.10000000E+02  0.00000000E+00  0.39989995E+01
 0.13750000E+00  0.13330000E+02  0.10000000E+02  0.00000000E+00  0.39989995E+01
 0.13765625E+00  0.13330000E+02  0.10000000E+02  0.00000000E+00  0.39989995E+01
 0.13781250E+00  0.13330000E+02  0.10000000E+02  0.00000000E+00  0.39989995E+01
 0.13796875E+00  0.13330000E+02  0.10000000E+02  0.00000000E+00  0.39989995E+01
 0.13812500E+00  0.13330000E+02  0.10000000E+02  0.00000000E+00  0.39989995E+01
 0.13828125E+00  0.13330000E+02  0.10000000E+02  0.00000000E+00  0.39989995E+01
 0.13843750E+00  0.13330000E+02  0.10000000E+02  0.00000000E+00  0.39989995E+01
 0.13859375E+00  0.13330000E+02  0.10000000E+02  0.00000000E+00  0.39989995E+01
 0.13875000E+00  0.13330000E+02  0.10000000E+02  0.00000000E+00  0.39989995E+01
 0.13890625E+00  0.13330000E+02  0.10000000E+02  0.00000000E+00  0.39989995E+01
 0.13906250E+00  0.13330000E+02  0.10000000E+02  0.00000000E+00  0.39989995E+01
 0.13921875E+00  0.13330000E+02  0.10000000E+02  0.00000000E+00  0.39989995E+01
 0.13937500E+00  0.13330000E+02  0.10000000E+02  0.00000000E+00  0.39989995E+01
 0.13953125E+00  0.13330000E+02  0.10000000E+02  0.00000000E+00  0.39989995E+01
 0.13968750E+00  0.13330000E+02  0.10000000E+02  0.00000000E+00  0.39989995E+01
 0.13984375E+00  0.13330000E+02  0.10000000E+02  0.00000000E+00  0.39989995E+01
 0.14000000E+00  0.13330000E+02  0.10000000E+02  0.00000000E+00  0.39989995E+01
 0.14015625E+00  0.13330000E+02  0.10000000E+02  0.00000000E+00  0.39989995E+01
 0.14031250E+00  0.13330000E+02  0.10000000E+02  0.00000000E+00  0.39989995E+01
 0.14046875E+00  0.13330000E+02  0.10000000E+02  0.00000000E+00  0.39989995E+01
 0.14062500E+00  0.13330000E+02  0.10000000E+02  0.00000000E+00  0.39989995E+01
 0.14078125E+00  0.13330000E+02  0.10000000E+02  0.00000000E+00  0.39989995E+01
 0.14093750E+00  0.13330000E+02  0.10000000E+02  0.00000000E+00  0.39989995E+01
 0.14109375E+00  0.13330000E+02  0.10000000E+02  0.00000000E+00  0.39989995E+01
 0.14125000E+00  0.13330000E+02  0.10000000E+02  0.00000000E+00  0.39989995E+01
 0.14140625E+00  0.13330000E+02  0.10000000E+02  0.00000000E+00  0.39989995E+01
 0.14156250E+00  0.13330000E+02  0.10000000E+02  0.00000000E+00  0.39989995E+01
 0.14171875E+00  0.13330000E+02  0.10000000E+02  0.00000000E+00  0.39989995E+01
 0.14187500E+00  0.13330000E+02  0.10000000E+02  0.00000000E+00  0.39989995E+01
 0.14203125E+00  0.13330000E+02  0.10000000E+02  0.00000000E+00  0.39989995E+01
 0.14218750E+00  0.13330000E+02  0.10000000E+02  0.00000000E+00  0.39989995E+01
 0.14234375E+00  0.13330000E+02  0.10000000E+02  0.00000000E+00  0.39989995E+01
 0.14250000E+00  0.13330000E+02  0.10000000E+02  0.00000000E+00  0.39989995E+01
 0.14265625E+00  0.13330000E+02  0.10000000E+02  0.00000000E+00  0.39989995E+01
 0.14281250E+00  0.13330000E+02  0.10000000E+02  0.00000000E+00  0.39989995E+01
 0.14296875E+00  0.13330000E+02  0.10000000E+02  0.00000000E+00  0.39989995E+01
 0.14312500E+00  0.13330000E+02  0.10000000E+02  0.00000000E+00  0.39989995E+01
 0.14328125E+00  0.13330000E+02  0.10000000E+02  0.00000000E+00  0.39989995E+01
 0.14343750E+00  0.13330000E+02  0.10000000E+02  0.00000000E+00  0.39989995E+01
 0.14359375E+00  0.13330000E+02  0.10000000E+02  0.00000000E+00  0.39989995E+01
 0.14375000E+00  0.13330000E+02  0.10000000E+02  0.00000000E+00  0.39989995E+01
 0.14390625E+00  0.13330000E+02  0.10000000E+02  0.00000000E+00  0.39989995E+01
 0.14406250E+00  0.13330000E+02  0.10000000E+02  0.00000000E+00  0.39989995E+01
 0.14421875E+00  0.13330000E+02  0.10000000E+02  0.00000000E+00  0.39989995E+01
 0.14437500E+00  0.13330000E+02  0.10000000E+02  0.00000000E+00  0.39989995E+01
 0.14453125E+00  0.13330000E+02  0.10000000E+02  0.00000000E+00  0.39989995E+01
 0.14468750E+00  0.13330000E+02  0.10000000E+02  0.00000000E+00  0.39989995E+01
 0.14484375E+00  0.13330000E+02  0.10000000E+02  0.00000000E+00  0.39989995E+01
 0.14500000E+00  0.13330000E+02  0.10000000E+02  0.00000000E+00  0.39989995E+01
 0.14515625E+00  0.13330000E+02  0.10000000E+02  0.00000000E+00  0.39989995E+01
 0.14531250E+00  0.13330000E+02  0.10000000E+02  0.00000000E+00  0.39989995E+01
 0.14546875E+00  0.13330000E+02  0.10000000E+02  0.00000000E+00  0.39989995E+01
 0.14562500E+00  0.13330000E+02  0.10000000E+02  0.00000000E+00  0.39989995E+01
 0.14578125E+00  0.13330000E+02  0.10000000E+02  0.00000000E+00  0.39989995E+01
 0.14593750E+00  0.13330000E+02  0.10000000E+02  0.00000000E+00  0.39989995E+01
 0.14609375E+00  0.13330000E+02  0.10000000E+02  0.00000000E+00  0.39989995E+01
 0.14625000E+00  0.13330000E+02  0.10000000E+02  0.00000000E+00  0.39989995E+01
 0.14640625E+00  0.13330000E+02  0.10000000E+02  0.00000000E+00  0.39989995E+01
 0.14656250E+00  0.13330000E+02  0.10000000E+02  0.00000000E+00  0.39989995E+01
 0.14671875E+00  0.13330000E+02  0.10000000E+02  0.00000000E+00  0.39989995E+01
 0.14687500E+00  0.13330000E+02  0.10000000E+02  0.00000000E+00  0.39989995E+01
 0.14703125E+00  0.13330000E+02  0.10000000E+02  0.00000000E+00  0.39989995E+01
 0.14718750E+00  0.13330000E+02  0.10000000E+02  0.00000000E+00  0.39989995E+01
 0.14734375E+00  0.13330000E+02  0.10000000E+02  0.00000000E+00  0.39989995E+01
 0.14750000E+00  0.13330000E+02  0.10000000E+02  0.00000000E+00  0.39989995E+01
 0.14765625E+00  0.13330000E+02  0.10000000E+02  0.00000000E+00  0.39989995E+01
 0.14781250E+00  0.13330000E+02  0.10000000E+02  0.00000000E+00  0.39989995E+01
 0.14796875E+00  0.13330000E+02  0.10000000E+02  0.00000000E+00  0.39989995E+01
 0.14812500E+00  0.13330000E+02  0.10000000E+02  0.00000000E+00  0.39989995E+01
 0.14828125E+00  0.13330000E+02  0.10000000E+02  0.00000000E+00  0.39989995E+01
 0.14843750E+00  0.13330000E+02  0.10000000E+02  0.00000000E+00  0.39989995E+01
 0.14859375E+00  0.13330000E+02  0.10000000E+02  0.00000000E+00  0.39989995E+01
 0.14875000E+00  0.13330000E+02  0.10000000E+02  0.00000000E+00  0.39989995E+01
 0.14890625E+00  0.13330000E+02  0.10000000E+02  0.00000000E+00  0.39989995E+01
 0.14906250E+00  0.13330000E+02  0.10000000E+02  0.00000000E+00  0.39989995E+01
 0.14921875E+00  0.13330000E+02  0.10000000E+02  0.00000000E+00  0.39989995E+01
 0.14937500E+00  0.13330000E+02  0.10000000E+02  0.00000000E+00  0.39989995E+01
 0.14953125E+00  0.13330000E+02  0.10000000E+02  0.00000000E+00  0.39989995E+01
 0.14968750E+00  0.13330000E+02  0.10000000E+02  0.00000000E+00  0.39989995E+01
 0.14984375E+00  0.13330000E+02  0.10000000E+02  0.00000000E+00  0.39989995E+01
 0.15000000E+00  0.13330000E+02  0.10000000E+02  0.00000000E+00  0.39989995E+01
 0.15015625E+00  0.13330000E+02  0.10000000E+02  0.00000000E+00  0.39989995E+01
 0.15031250E+00  0.13330000E+02  0.10000000E+02  0.00000000E+00  0.39989995E+01
 0.15046875E+00  0.13330000E+02  0.10000000E+02  0.00000000E+00  0.39989995E+01
 0.15062500E+00  0.13330000E+02  0.10000000E+02  0.00000000E+00  0.39989995E+01
 0.15078125E+00  0.13330000E+02  0.10000000E+02  0.00000000E+00  0.39989995E+01
 0.15093750E+00  0.13330000E+02  0.10000000E+02  0.00000000E+00  0.39989995E+01
 0.15109375E+00  0.13330000E+02  0.10000000E+02  0.00000000E+00  0.39989995E+01
 0.15125000E+00  0.13330000E+02  0.10000000E+02  0.00000000E+00  0.39989995E+01
 0.15140625E+00  0.13330000E+02  0.10000000E+02  0.00000000E+00  0.39989995E+01
 0.15156250E+00  0.13330000E+02  0.10000000E+02  0.00000000E+00  0.39989995E+01
 0.15171875E+00  0.13330000E+02  0.10000000E+02  0.00000000E+00  0.39989995E+01
 0.15187500E+00  0.13330000E+02  0.10000000E+02  0.00000000E+00  0.39989995E+01
 0.15203125E+00  0.13330000E+02  0.10000000E+02  0.00000000E+00  0.39989995E+01
 0.15218750E+00  0.13330000E+02  0.10000000E+02  0.00000000E+00  0.39989995E+01
 0.15234375E+00  0.13330000E+02  0.10000000E+02  0.00000000E+00  0.39989995E+01
 0.15250000E+00  0.13330000E+02  0.10000000E+02  0.00000000E+00  0.39989995E+01
 0.15265625E+00  0.13330000E+02  0.10000000E+02  0.00000000E+00  0.39989995E+01
 0.15281250E+00  0.13330000E+02  0.10000000E+02  0.00000000E+00  0.39989995E+01
 0.15296875E+00  0.13330000E+02  0.10000000E+02  0.00000000E+00  0.39989995E+01
 0.15312500E+00  0.13330000E+02  0.10000000E+02  0.00000000E+00  0.39989995E+01
 0.15328125E+00  0.13330000E+02  0.10000000E+02  0.00000000E+00  0.39989995E+01
 0.15343750E+00  0.13330000E+02  0.10000000E+02  0.00000000E+00  0.39989995E+01
 0.15359375E+00  0.13330000E+02  0.10000000E+02  0.00000000E+00  0.39989995E+01
 0.15375000E+00  0.13330000E+02  0.10000000E+02  0.00000000E+00  0.39989995E+01
 0.15390625E+00  0.13330000E+02  0.10000000E+02  0.00000000E+00  0.39989995E+01
 0.15406250E+00  0.13330000E+02  0.10000000E+02  0.00000000E+00  0.39989995E+01
 0.15421875E+00  0.13330000E+02  0.10000000E+02  0.00000000E+00  0.39989995E+01
 0.15437500E+00  0.13330000E+02  0.10000000E+02  0.00000000E+00  0.39989995E+01
 0.15453125E+00  0.13330000E+02  0.10000000E+02  0.00000000E+00  0.39989995E+01
 0.15468750E+00  0.13330000E+02  0.10000000E+02  0.00000000E+00  0.39989995E+01
 0.15484375E+00  0.13330000E+02  0.10000000E+02  0.00000000E+00  0.39989995E+01
 0.15500000E+00  0.13330000E+02  0.10000000E+02  0.00000000E+00  0.39989995E+01
 0.15515625E+00  0.13330000E+02  0.10000000E+02  0.00000000E+00  0.39989995E+01
 0.15531250E+00  0.13330000E+02  0.10000000E+02  0.00000000E+00  0.39989995E+01
 0.15546875E+00  0.13330000E+02  0.10000000E+02  0.00000000E+00  0.39989995E+01
 0.15562500E+00  0.13330000E+02  0.10000000E+02  0.00000000E+00  0.39989995E+01
 0.15578125E+00  0.13330000E+02  0.10000000E+02  0.00000000E+00  0.39989995E+01
 0.15593750E+00  0.13330000E+02  0.10000000E+02  0.00000000E+00  0.39989995E+01
 0.15609375E+00  0.13330000E+02  0.10000000E+02  0.00000000E+00  0.39989995E+01
 0.15625000E+00  0.13330000E+02  0.10000000E+02  0.00000000E+00  0.39989995E+01
 0.15640625E+00  0.13330000E+02  0.10000000E+02  0.00000000E+00  0.39989995E+01
 0.15656250E+00  0.13330000E+02  0.10000000E+02  0.00000000E+00  0.39989995E+01
 0.15671875E+00  0.13330000E+02  0.10000000E+02  0.00000000E+00  0.39989995E+01
 0.15687500E+00  0.13330000E+02  0.10000000E+02  0.00000000E+00  0.39989995E+01
 0.15703125E+00  0.13330000E+02  0.10000000E+02  0.00000000E+00  0.39989995E+01
 0.15718750E+00  0.13330000E+02  0.10000000E+02  0.00000000E+00  0.39989995E+01
 0.15734375E+00  0.13330000E+02  0.10000000E+02  0.00000000E+00  0.39989995E+01
 0.15750000E+00  0.13330000E+02  0.10000000E+02  0.00000000E+00  0.39989995E+01
 0.15765625E+00  0.13330000E+02  0.10000000E+02  0.00000000E+00  0.39989995E+01
 0.15781250E+00  0.13330000E+02  0.10000000E+02  0.00000000E+00  0.39989995E+01
 0.15796875E+00  0.13330000E+02  0.10000000E+02  0.00000000E+00  0.39989995E+01
 0.15812500E+00  0.13330000E+02  0.10000000E+02  0.00000000E+00  0.39989995E+01
 0.15828125E+00  0.13330000E+02  0.10000000E+02  0.00000000E+00  0.39989995E+01
 0.15843750E+00  0.13330000E+02  0.10000000E+02  0.00000000E+00  0.39989995E+01
 0.15859375E+00  0.13330000E+02  0.10000000E+02  0.00000000E+00  0.39989995E+01
 0.15875000E+00  0.13330000E+02  0.10000000E+02  0.00000000E+00  0.39989995E+01
 0.15890625E+00  0.13330000E+02  0.10000000E+02  0.00000000E+00  0.39989995E+01
 0.15906250E+00  0.13330000E+02  0.10000000E+02  0.00000000E+00  0.39989995E+01
 0.15921875E+00  0.13330000E+02  0.10000000E+02  0.00000000E+00  0.39989995E+01
 0.15937500E+00  0.13330000E+02  0.10000000E+02  0.00000000E+00  0.39989995E+01
 0.15953125E+00  0.13330000E+02  0.10000000E+02  0.00000000E+00  0.39989995E+01
 0.15968750E+00  0.13330000E+02  0.10000000E+02  0.00000000E+00  0.39989995E+01
 0.15984375E+00  0.13330000E+02  0.10000000E+02  0.00000000E+00  0.39989995E+01
 0.16000000E+00  0.13330000E+02  0.10000000E+02  0.00000000E+00  0.39989995E+01
 0.16015625E+00  0.13330000E+02  0.10000000E+02  0.00000000E+00  0.39989995E+01
 0.16031250E+00  0.13330000E+02  0.10000000E+02  0.00000000E+00  0.39989995E+01
 0.16046875E+00  0.13330000E+02  0.10000000E+02  0.00000000E+00  0.39989995E+01
 0.16062500E+00  0.13330000E+02  0.10000000E+02  0.00000000E+00  0.39989995E+01
 0.16078125E+00  0.13330000E+02  0.10000000E+02  0.00000000E+00  0.39989995E+01
 0.16093750E+00  0.13330000E+02  0.10000000E+02  0.00000000E+00  0.39989995E+01
 0.16109375E+00  0.13330000E+02  0.10000000E+02  0.00000000E+00  0.39989995E+01
 0.16125000E+00  0.13330000E+02  0.10000000E+02  0.00000000E+00  0.39989995E+01
 0.16140625E+00  0.13330000E+02  0.10000000E+02  0.00000000E+00  0.39989995E+01
 0.16156250E+00  0.13330000E+02  0.10000000E+02  0.00000000E+00  0.39989995E+01
 0.16171875E+00  0.13330000E+02  0.10000000E+02  0.00000000E+00  0.39989995E+01
 0.16187500E+00  0.13330000E+02  0.10000000E+02  0.00000000E+00  0.39989995E+01
 0.16203125E+00  0.13330000E+02  0.10000000E+02  0.00000000E+00  0.39989995E+01
 0.16218750E+00  0.13330000E+02  0.10000000E+02  0.00000000E+00  0.39989995E+01
 0.16234375E+00  0.13330000E+02  0.10000000E+02  0.00000000E+00  0.39989995E+01
 0.16250000E+00  0.13330000E+02  0.10000000E+02  0.00000000E+00  0.39989995E+01
 0.16265625E+00  0.13330000E+02  0.10000000E+02  0.00000000E+00  0.39989995E+01
 0.16281250E+00  0.13330000E+02  0.10000000E+02  0.00000000E+00  0.39989995E+01
 0.16296875E+00  0.13330000E+02  0.10000000E+02  0.00000000E+00  0.39989995E+01
 0.16312500E+00  0.13330000E+02  0.10000000E+02  0.00000000E+00  0.39989995E+01
 0.16328125E+00  0.13330000E+02  0.10000000E+02  0.00000000E+00  0.39989995E+01
 0.16343750E+00  0.13330000E+02  0.10000000E+02  0.00000000E+00  0.39989995E+01
 0.16359375E+00  0.13330000E+02  0.10000000E+02  0.00000000E+00  0.39989995E+01
 0.16375000E+00  0.13330000E+02  0.10000000E+02  0.00000000E+00  0.39989995E+01
 0.16390625E+00  0.13330000E+02  0.10000000E+02  0.00000000E+00  0.39989995E+01
 0.16406250E+00  0.13330000E+02  0.10000000E+02  0.00000000E+00  0.39989995E+01
 0.16421875E+00  0.13330000E+02  0.10000000E+02  0.00000000E+00  0.39989995E+01
 0.16437500E+00  0.13330000E+02  0.10000000E+02  0.00000000E+00  0.39989995E+01
 0.16453125E+00  0.13330000E+02  0.10000000E+02  0.00000000E+00  0.39989995E+01
 0.16468750E+00  0.13330000E+02  0.10000000E+02  0.00000000E+00  0.39989995E+01
 0.16484375E+00  0.13330000E+02  0.10000000E+02  0.00000000E+00  0.39989995E+01
 0.16500000E+00  0.13330000E+02  0.10000000E+02  0.00000000E+00  0.39989995E+01
 0.16515625E+00  0.13330000E+02  0.10000000E+02  0.00000000E+00  0.39989995E+01
 0.16531250E+00  0.13330000E+02  0.10000000E+02  0.00000000E+00  0.39989995E+01
 0.16546875E+00  0.13330000E+02  0.10000000E+02  0.00000000E+00  0.39989995E+01
 0.16562500E+00  0.13330000E+02  0.10000000E+02  0.00000000E+00  0.39989995E+01
 0.16578125E+00  0.13330000E+02  0.10000000E+02  0.00000000E+00  0.39989995E+01
 0.16593750E+00  0.13330000E+02  0.10000000E+02  0.00000000E+00  0.39989995E+01
 0.16609375E+00  0.13330000E+02  0.10000000E+02  0.00000000E+00  0.39989995E+01
 0.16625000E+00  0.13330000E+02  0.10000000E+02  0.00000000E+00  0.39989995E+01
 0.16640625E+00  0.13330000E+02  0.10000000E+02  0.00000000E+00  0.39989995E+01
 0.16656250E+00  0.13330000E+02  0.10000000E+02  0.00000000E+00  0.39989995E+01
 0.16671875E+00  0.13330000E+02  0.10000000E+02  0.00000000E+00  0.39989995E+01
 0.16687500E+00  0.13330000E+02  0.10000000E+02  0.00000000E+00  0.39989995E+01
 0.16703125E+00  0.13330000E+02  0.10000000E+02  0.00000000E+00  0.39989995E+01
 0.16718750E+00  0.13330000E+02  0.10000000E+02  0.00000000E+00  0.39989995E+01
 0.16734375E+00  0.13330000E+02  0.10000000E+02  0.00000000E+00  0.39989995E+01
 0.16750000E+00  0.13330000E+02  0.10000000E+02  0.00000000E+00  0.39989995E+01
 0.16765625E+00  0.13330000E+02  0.10000000E+02  0.00000000E+00  0.39989995E+01
 0.16781250E+00  0.13330000E+02  0.10000000E+02  0.00000000E+00  0.39989995E+01
 0.16796875E+00  0.13330000E+02  0.10000000E+02  0.00000000E+00  0.39989995E+01
 0.16812500E+00  0.13330000E+02  0.10000000E+02  0.00000000E+00  0.39989995E+01
 0.16828125E+00  0.13330000E+02  0.10000000E+02  0.00000000E+00  0.39989995E+01
 0.16843750E+00  0.13330000E+02  0.10000000E+02  0.00000000E+00  0.39989995E+01
 0.16859375E+00  0.13330000E+02  0.10000000E+02  0.00000000E+00  0.39989995E+01
 0.16875000E+00  0.13330000E+02  0.10000000E+02  0.00000000E+00  0.39989995E+01
 0.16890625E+00  0.13330000E+02  0.10000000E+02  0.00000000E+00  0.39989995E+01
 0.16906250E+00  0.13330000E+02  0.10000000E+02  0.00000000E+00  0.39989995E+01
 0.16921875E+00  0.13330000E+02  0.10000000E+02  0.00000000E+00  0.39989995E+01
 0.16937500E+00  0.13330000E+02  0.10000000E+02  0.00000000E+00  0.39989995E+01
 0.16953125E+00  0.13330000E+02  0.10000000E+02  0.00000000E+00  0.39989995E+01
 0.16968750E+00  0.13330000E+02  0.10000000E+02  0.00000000E+00  0.39989995E+01
 0.16984375E+00  0.13330000E+02  0.10000000E+02  0.00000000E+00  0.39989995E+01
 0.17000000E+00  0.13330000E+02  0.10000000E+02  0.00000000E+00  0.39989995E+01
 0.17015625E+00  0.13330000E+02  0.10000000E+02  0.00000000E+00  0.39989995E+01
 0.17031250E+00  0.13330000E+02  0.10000000E+02  0.00000000E+00  0.39989995E+01
 0.17046875E+00  0.13330000E+02  0.10000000E+02  0.00000000E+00  0.39989995E+01
 0.17062500E+00  0.13330000E+02  0.10000000E+02  0.00000000E+00  0.39989995E+01
 0.17078125E+00  0.13330000E+02  0.10000000E+02  0.00000000E+00  0.39989995E+01
 0.17093750E+00  0.13330000E+02  0.10000000E+02  0.00000000E+00  0.39989995E+01
 0.17109375E+00  0.13330000E+02  0.10000000E+02  0.00000000E+00  0.39989995E+01
 0.17125000E+00  0.13330000E+02  0.10000000E+02  0.00000000E+00  0.39989995E+01
 0.17140625E+00  0.13330000E+02  0.10000000E+02  0.00000000E+00  0.39989995E+01
 0.17156250E+00  0.13330000E+02  0.10000000E+02  0.00000000E+00  0.39989995E+01
 0.17171875E+00  0.13330000E+02  0.10000000E+02  0.00000000E+00  0.39989995E+01
 0.17187500E+00  0.13330000E+02  0.10000000E+02  0.00000000E+00  0.39989995E+01
 0.17203125E+00  0.13330000E+02  0.10000000E+02  0.00000000E+00  0.39989995E+01
 0.17218750E+00  0.13330000E+02  0.10000000E+02  0.00000000E+00  0.39989995E+01
 0.17234375E+00  0.13330000E+02  0.10000000E+02  0.00000000E+00  0.39989995E+01
 0.17250000E+00  0.13330000E+02  0.10000000E+02  0.00000000E+00  0.39989995E+01
 0.17265625E+00  0.13330000E+02  0.10000000E+02  0.00000000E+00  0.39989995E+01
 0.17281250E+00  0.13330000E+02  0.10000000E+02  0.00000000E+00  0.39989995E+01
 0.17296875E+00  0.13330000E+02  0.10000000E+02  0.00000000E+00  0.39989995E+01
 0.17312500E+00  0.13330000E+02  0.10000000E+02  0.00000000E+00  0.39989995E+01
 0.17328125E+00  0.13330000E+02  0.10000000E+02  0.00000000E+00  0.39989995E+01
 0.17343750E+00  0.13330000E+02  0.10000000E+02  0.00000000E+00  0.39989995E+01
 0.17359375E+00  0.13330000E+02  0.10000000E+02  0.00000000E+00  0.39989995E+01
 0.17375000E+00  0.13330000E+02  0.10000000E+02  0.00000000E+00  0.39989995E+01
 0.17390625E+00  0.13330000E+02  0.10000000E+02  0.00000000E+00  0.39989995E+01
 0.17406250E+00  0.13330000E+02  0.10000000E+02  0.00000000E+00  0.39989995E+01
 0.17421875E+00  0.13330000E+02  0.10000000E+02  0.00000000E+00  0.39989995E+01
 0.17437500E+00  0.13330000E+02  0.10000000E+02  0.00000000E+00  0.39989995E+01
 0.17453125E+00  0.13330000E+02  0.10000000E+02  0.00000000E+00  0.39989995E+01
 0.17468750E+00  0.13330000E+02  0.10000000E+02  0.00000000E+00  0.39989995E+01
 0.17484375E+00  0.13330000E+02  0.10000000E+02  0.00000000E+00  0.39989995E+01
 0.17500000E+00  0.13330000E+02  0.10000000E+02  0.00000000E+00  0.39989995E+01
 0.17515625E+00  0.13330000E+02  0.10000000E+02  0.00000000E+00  0.39989995E+01
 0.17531250E+00  0.13330000E+02  0.10000000E+02  0.00000000E+00  0.39989995E+01
 0.17546875E+00  0.13330000E+02  0.10000000E+02  0.00000000E+00  0.39989995E+01
 0.17562500E+00  0.13330000E+02  0.10000000E+02  0.00000000E+00  0.39989995E+01
 0.17578125E+00  0.13330000E+02  0.10000000E+02  0.00000000E+00  0.39989995E+01
 0.17593750E+00  0.13330000E+02  0.10000000E+02  0.00000000E+00  0.39989995E+01
 0.17609375E+00  0.13330000E+02  0.10000000E+02  0.00000000E+00  0.39989995E+01
 0.17625000E+00  0.13330000E+02  0.10000000E+02  0.00000000E+00  0.39989995E+01
 0.17640625E+00  0.13330000E+02  0.10000000E+02  0.00000000E+00  0.39989995E+01
 0.17656250E+00  0.13330000E+02  0.10000000E+02  0.00000000E+00  0.39989995E+01
 0.17671875E+00  0.13330000E+02  0.10000000E+02  0.00000000E+00  0.39989995E+01
 0.17687500E+00  0.13330000E+02  0.10000000E+02  0.00000000E+00  0.39989995E+01
 0.17703125E+00  0.13330000E+02  0.10000000E+02  0.00000000E+00  0.39989995E+01
 0.17718750E+00  0.13330000E+02  0.10000000E+02  0.00000000E+00  0.39989995E+01
 0.17734375E+00  0.13330000E+02  0.10000000E+02  0.00000000E+00  0.39989995E+01
 0.17750000E+00  0.13330000E+02  0.10000000E+02  0.00000000E+00  0.39989995E+01
 0.17765625E+00  0.13330000E+02  0.10000000E+02  0.00000000E+00  0.39989995E+01
 0.17781250E+00  0.13330000E+02  0.10000000E+02  0.00000000E+00  0.39989995E+01
 0.17796875E+00  0.13330000E+02  0.10000000E+02  0.00000000E+00  0.39989995E+01
 0.17812500E+00  0.13330000E+02  0.10000000E+02  0.00000000E+00  0.39989995E+01
 0.17828125E+00  0.13330000E+02  0.10000000E+02  0.00000000E+00  0.39989995E+01
 0.17843750E+00  0.13330000E+02  0.10000000E+02  0.00000000E+00  0.39989995E+01
 0.17859375E+00  0.13330000E+02  0.10000000E+02  0.00000000E+00  0.39989995E+01
 0.17875000E+00  0.13330000E+02  0.10000000E+02  0.00000000E+00  0.39989995E+01
 0.17890625E+00  0.13330000E+02  0.10000000E+02  0.00000000E+00  0.39989995E+01
 0.17906250E+00  0.13330000E+02  0.10000000E+02  0.00000000E+00  0.39989995E+01
 0.17921875E+00  0.13330000E+02  0.10000000E+02  0.00000000E+00  0.39989995E+01
 0.17937500E+00  0.13330000E+02  0.10000000E+02  0.00000000E+00  0.39989995E+01
 0.17953125E+00  0.13330000E+02  0.10000000E+02  0.00000000E+00  0.39989995E+01
 0.17968750E+00  0.13330000E+02  0.10000000E+02  0.00000000E+00  0.39989995E+01
 0.17984375E+00  0.13330000E+02  0.10000000E+02  0.00000000E+00  0.39989995E+01
 0.18000000E+00  0.13330000E+02  0.10000000E+02  0.00000000E+00  0.39989995E+01
 0.18015625E+00  0.13330000E+02  0.10000000E+02  0.00000000E+00  0.39989995E+01
 0.18031250E+00  0.13330000E+02  0.10000000E+02  0.00000000E+00  0.39989995E+01
 0.18046875E+00  0.13330000E+02  0.10000000E+02  0.00000000E+00  0.39989995E+01
 0.18062500E+00  0.13330000E+02  0.10000000E+02  0.00000000E+00  0.39989995E+01
 0.18078125E+00  0.13330000E+02  0.10000000E+02  0.00000000E+00  0.39989995E+01
 0.18093750E+00  0.13330000E+02  0.10000000E+02  0.00000000E+00  0.39989995E+01
 0.18109375E+00  0.13330000E+02  0.10000000E+02  0.00000000E+00  0.39989995E+01
 0.18125000E+00  0.13330000E+02  0.10000000E+02  0.00000000E+00  0.39989995E+01
 0.18140625E+00  0.13330000E+02  0.10000000E+02  0.00000000E+00  0.39989995E+01
 0.18156250E+00  0.13330000E+02  0.10000000E+02  0.00000000E+00  0.39989995E+01
 0.18171875E+00  0.13330000E+02  0.10000000E+02  0.00000000E+00  0.39989995E+01
 0.18187500E+00  0.13330000E+02  0.10000000E+02  0.00000000E+00  0.39989995E+01
 0.18203125E+00  0.13330000E+02  0.10000000E+02  0.00000000E+00  0.39989995E+01
 0.18218750E+00  0.13330000E+02  0.10000000E+02  0.00000000E+00  0.39989995E+01
 0.18234375E+00  0.13330000E+02  0.10000000E+02  0.00000000E+00  0.39989995E+01
 0.18250000E+00  0.13330000E+02  0.10000000E+02  0.00000000E+00  0.39989995E+01
 0.18265625E+00  0.13330000E+02  0.10000000E+02  0.00000000E+00  0.39989995E+01
 0.18281250E+00  0.13330000E+02  0.10000000E+02  0.00000000E+00  0.39989995E+01
 0.18296875E+00  0.13330000E+02  0.10000000E+02  0.00000000E+00  0.39989995E+01
 0.18312500E+00  0.13330000E+02  0.10000000E+02  0.00000000E+00  0.39989995E+01
 0.18328125E+00  0.13330000E+02  0.10000000E+02  0.00000000E+00  0.39989995E+01
 0.18343750E+00  0.13330000E+02  0.10000000E+02  0.00000000E+00  0.39989995E+01
 0.18359375E+00  0.13330000E+02  0.10000000E+02  0.00000000E+00  0.39989995E+01
 0.18375000E+00  0.13330000E+02  0.10000000E+02  0.00000000E+00  0.39989995E+01
 0.18390625E+00  0.13330000E+02  0.10000000E+02  0.00000000E+00  0.39989995E+01
 0.18406250E+00  0.13330000E+02  0.10000000E+02  0.00000000E+00  0.39989995E+01
 0.18421875E+00  0.13330000E+02  0.10000000E+02  0.00000000E+00  0.39989995E+01
 0.18437500E+00  0.13330000E+02  0.10000000E+02  0.00000000E+00  0.39989995E+01
 0.18453125E+00  0.13330000E+02  0.10000000E+02  0.00000000E+00  0.39989995E+01
 0.18468750E+00  0.13330000E+02  0.10000000E+02  0.00000000E+00  0.39989995E+01
 0.18484375E+00  0.13330000E+02  0.10000000E+02  0.00000000E+00  0.39989995E+01
 0.18500000E+00  0.13330000E+02  0.10000000E+02  0.00000000E+00  0.39989995E+01
 0.18515625E+00  0.13330000E+02  0.10000000E+02  0.00000000E+00  0.39989995E+01
 0.18531250E+00  0.13330000E+02  0.10000000E+02  0.00000000E+00  0.39989995E+01
 0.18546875E+00  0.13330000E+02  0.10000000E+02  0.00000000E+00  0.39989995E+01
 0.18562500E+00  0.13330000E+02  0.10000000E+02  0.00000000E+00  0.39989995E+01
 0.18578125E+00  0.13330000E+02  0.10000000E+02  0.00000000E+00  0.39989995E+01
 0.18593750E+00  0.13330000E+02  0.10000000E+02  0.00000000E+00  0.39989995E+01
 0.18609375E+00  0.13330000E+02  0.10000000E+02  0.00000000E+00  0.39989995E+01
 0.18625000E+00  0.13330000E+02  0.10000000E+02  0.00000000E+00  0.39989995E+01
 0.18640625E+00  0.13330000E+02  0.10000000E+02  0.00000000E+00  0.39989995E+01
 0.18656250E+00  0.13330000E+02  0.10000000E+02  0.00000000E+00  0.39989995E+01
 0.18671875E+00  0.13330000E+02  0.10000000E+02  0.00000000E+00  0.39989995E+01
 0.18687500E+00  0.13330000E+02  0.10000000E+02  0.00000000E+00  0.39989995E+01
 0.18703125E+00  0.13330000E+02  0.10000000E+02  0.00000000E+00  0.39989995E+01
 0.18718750E+00  0.13330000E+02  0.10000000E+02  0.00000000E+00  0.39989995E+01
 0.18734375E+00  0.13330000E+02  0.10000000E+02  0.00000000E+00  0.39989995E+01
 0.18750000E+00  0.13330000E+02  0.10000000E+02  0.00000000E+00  0.39989995E+01
 0.18765625E+00  0.13330000E+02  0.10000000E+02  0.00000000E+00  0.39989995E+01
 0.18781250E+00  0.13330000E+02  0.10000000E+02  0.00000000E+00  0.39989995E+01
 0.18796875E+00  0.13330000E+02  0.10000000E+02  0.00000000E+00  0.39989995E+01
 0.18812500E+00  0.13330000E+02  0.10000000E+02  0.00000000E+00  0.39989995E+01
 0.18828125E+00  0.13330000E+02  0.10000000E+02  0.00000000E+00  0.39989995E+01
 0.18843750E+00  0.13330000E+02  0.10000000E+02  0.00000000E+00  0.39989995E+01
 0.18859375E+00  0.13330000E+02  0.10000000E+02  0.00000000E+00  0.39989995E+01
 0.18875000E+00  0.13330000E+02  0.10000000E+02  0.00000000E+00  0.39989995E+01
 0.18890625E+00  0.13330000E+02  0.10000000E+02  0.00000000E+00  0.39989995E+01
 0.18906250E+00  0.13330000E+02  0.10000000E+02  0.00000000E+00  0.39989995E+01
 0.18921875E+00  0.13330000E+02  0.10000000E+02  0.00000000E+00  0.39989995E+01
 0.18937500E+00  0.13330000E+02  0.10000000E+02  0.00000000E+00  0.39989995E+01
 0.18953125E+00  0.13330000E+02  0.10000000E+02  0.00000000E+00  0.39989995E+01
 0.18968750E+00  0.13330000E+02  0.10000000E+02  0.00000000E+00  0.39989995E+01
 0.18984375E+00  0.13330000E+02  0.10000000E+02  0.00000000E+00  0.39989995E+01
 0.19000000E+00  0.13330000E+02  0.10000000E+02  0.00000000E+00  0.39989995E+01
 0.19015625E+00  0.13330000E+02  0.10000000E+02  0.00000000E+00  0.39989995E+01
 0.19031250E+00  0.13330000E+02  0.10000000E+02  0.00000000E+00  0.39989995E+01
 0.19046875E+00  0.13330000E+02  0.10000000E+02  0.00000000E+00  0.39989995E+01
 0.19062500E+00  0.13330000E+02  0.10000000E+02  0.00000000E+00  0.39989995E+01
 0.19078125E+00  0.13330000E+02  0.10000000E+02  0.00000000E+00  0.39989995E+01
 0.19093750E+00  0.13330000E+02  0.10000000E+02  0.00000000E+00  0.39989995E+01
 0.19109375E+00  0.13330000E+02  0.10000000E+02  0.00000000E+00  0.39989995E+01
 0.19125000E+00  0.13330000E+02  0.10000000E+02  0.00000000E+00  0.39989995E+01
 0.19140625E+00  0.13330000E+02  0.10000000E+02  0.00000000E+00  0.39989995E+01
 0.19156250E+00  0.13330000E+02  0.10000000E+02  0.00000000E+00  0.39989995E+01
 0.19171875E+00  0.13330000E+02  0.10000000E+02  0.00000000E+00  0.39989995E+01
 0.19187500E+00  0.13330000E+02  0.10000000E+02  0.00000000E+00  0.39989995E+01
 0.19203125E+00  0.13330000E+02  0.10000000E+02  0.00000000E+00  0.39989995E+01
 0.19218750E+00  0.13330000E+02  0.10000000E+02  0.00000000E+00  0.39989995E+01
 0.19234375E+00  0.13330000E+02  0.10000000E+02  0.00000000E+00  0.39989995E+01
 0.19250000E+00  0.13330000E+02  0.10000000E+02  0.00000000E+00  0.39989995E+01
 0.19265625E+00  0.13330000E+02  0.10000000E+02  0.00000000E+00  0.39989995E+01
 0.19281250E+00  0.13330000E+02  0.10000000E+02  0.00000000E+00  0.39989995E+01
 0.19296875E+00  0.13330000E+02  0.10000000E+02  0.00000000E+00  0.39989995E+01
 0.19312500E+00  0.13330000E+02  0.10000000E+02  0.00000000E+00  0.39989995E+01
 0.19328125E+00  0.13330000E+02  0.10000000E+02  0.00000000E+00  0.39989995E+01
 0.19343750E+00  0.13330000E+02  0.10000000E+02  0.00000000E+00  0.39989995E+01
 0.19359375E+00  0.13330000E+02  0.10000000E+02  0.00000000E+00  0.39989995E+01
 0.19375000E+00  0.13330000E+02  0.10000000E+02  0.00000000E+00  0.39989995E+01
 0.19390625E+00  0.13330000E+02  0.10000000E+02  0.00000000E+00  0.39989995E+01
 0.19406250E+00  0.13330000E+02  0.10000000E+02  0.00000000E+00  0.39989995E+01
 0.19421875E+00  0.13330000E+02  0.10000000E+02  0.00000000E+00  0.39989995E+01
 0.19437500E+00  0.13330000E+02  0.10000000E+02  0.00000000E+00  0.39989995E+01
 0.19453125E+00  0.13330000E+02  0.10000000E+02  0.00000000E+00  0.39989995E+01
 0.19468750E+00  0.13330000E+02  0.10000000E+02  0.00000000E+00  0.39989995E+01
 0.19484375E+00  0.13330000E+02  0.10000000E+02  0.00000000E+00  0.39989995E+01
 0.19500000E+00  0.13330000E+02  0.10000000E+02  0.00000000E+00  0.39989995E+01
 0.19515625E+00  0.13330000E+02  0.10000000E+02  0.00000000E+00  0.39989995E+01
 0.19531250E+00  0.13330000E+02  0.10000000E+02  0.00000000E+00  0.39989995E+01
 0.19546875E+00  0.13330000E+02  0.10000000E+02  0.00000000E+00  0.39989995E+01
 0.19562500E+00  0.13330000E+02  0.10000000E+02  0.00000000E+00  0.39989995E+01
 0.19578125E+00  0.13330000E+02  0.10000000E+02  0.00000000E+00  0.39989995E+01
 0.19593750E+00  0.13330000E+02  0.10000000E+02  0.00000000E+00  0.39989995E+01
 0.19609375E+00  0.13330000E+02  0.10000000E+02  0.00000000E+00  0.39989995E+01
 0.19625000E+00  0.13330000E+02  0.10000000E+02  0.00000000E+00  0.39989995E+01
 0.19640625E+00  0.13330000E+02  0.10000000E+02  0.00000000E+00  0.39989995E+01
 0.19656250E+00  0.13330000E+02  0.10000000E+02  0.00000000E+00  0.39989995E+01
 0.19671875E+00  0.13330000E+02  0.10000000E+02  0.00000000E+00  0.39989995E+01
 0.19687500E+00  0.13330000E+02  0.10000000E+02  0.00000000E+00  0.39989995E+01
 0.19703125E+00  0.13330000E+02  0.10000000E+02  0.00000000E+00  0.39989995E+01
 0.19718750E+00  0.13330000E+02  0.10000000E+02  0.00000000E+00  0.39989995E+01
 0.19734375E+00  0.13330000E+02  0.10000000E+02  0.00000000E+00  0.39989995E+01
 0.19750000E+00  0.13330000E+02  0.10000000E+02  0.00000000E+00  0.39989995E+01
 0.19765625E+00  0.13330000E+02  0.10000000E+02  0.00000000E+00  0.39989995E+01
 0.19781250E+00  0.13330000E+02  0.10000000E+02  0.00000000E+00  0.39989995E+01
 0.19796875E+00  0.13330000E+02  0.10000000E+02  0.00000000E+00  0.39989995E+01
 0.19812500E+00  0.13330000E+02  0.10000000E+02  0.00000000E+00  0.39989995E+01
 0.19828125E+00  0.13330000E+02  0.10000000E+02  0.00000000E+00  0.39989995E+01
 0.19843750E+00  0.13330000E+02  0.10000000E+02  0.00000000E+00  0.39989995E+01
 0.19859375E+00  0.13330000E+02  0.10000000E+02  0.00000000E+00  0.39989995E+01
 0.19875000E+00  0.13330000E+02  0.10000000E+02  0.00000000E+00  0.39989995E+01
 0.19890625E+00  0.13330000E+02  0.10000000E+02  0.00000000E+00  0.39989995E+01
 0.19906250E+00  0.13330000E+02  0.10000000E+02  0.00000000E+00  0.39989995E+01
 0.19921875E+00  0.13330000E+02  0.10000000E+02  0.00000000E+00  0.39989995E+01
 0.19937500E+00  0.13330000E+02  0.10000000E+02  0.00000000E+00  0.39989995E+01
 0.19953125E+00  0.13330000E+02  0.10000000E+02  0.00000000E+00  0.39989995E+01
 0.19968750E+00  0.13330000E+02  0.10000000E+02  0.00000000E+00  0.39989995E+01
 0.19984375E+00  0.13330000E+02  0.10000000E+02  0.00000000E+00  0.39989995E+01
 0.20000000E+00  0.13330000E+02  0.10000000E+02  0.00000000E+00  0.39989995E+01
 0.20015625E+00  0.13330000E+02  0.10000000E+02  0.00000000E+00  0.39989995E+01
 0.20031250E+00  0.13330000E+02  0.10000000E+02  0.00000000E+00  0.39989995E+01
 0.20046875E+00  0.13330000E+02  0.10000000E+02  0.00000000E+00  0.39989995E+01
 0.20062500E+00  0.13330000E+02  0.10000000E+02  0.00000000E+00  0.39989995E+01
 0.20078125E+00  0.13330000E+02  0.10000000E+02  0.00000000E+00  0.39989995E+01
 0.20093750E+00  0.13330000E+02  0.10000000E+02  0.00000000E+00  0.39989995E+01
 0.20109375E+00  0.13330000E+02  0.10000000E+02  0.00000000E+00  0.39989995E+01
 0.20125000E+00  0.13330000E+02  0.10000000E+02  0.00000000E+00  0.39989995E+01
 0.20140625E+00  0.13330000E+02  0.10000000E+02  0.00000000E+00  0.39989995E+01
 0.20156250E+00  0.13330000E+02  0.10000000E+02  0.00000000E+00  0.39989995E+01
 0.20171875E+00  0.13330000E+02  0.10000000E+02  0.00000000E+00  0.39989995E+01
 0.20187500E+00  0.13330000E+02  0.10000000E+02  0.00000000E+00  0.39989995E+01
 0.20203125E+00  0.13330000E+02  0.10000000E+02  0.00000000E+00  0.39989995E+01
 0.20218750E+00  0.13330000E+02  0.10000000E+02  0.00000000E+00  0.39989995E+01
 0.20234375E+00  0.13330000E+02  0.10000000E+02  0.00000000E+00  0.39989995E+01
 0.20250000E+00  0.13330000E+02  0.10000000E+02  0.00000000E+00  0.39989995E+01
 0.20265625E+00  0.13330000E+02  0.10000000E+02  0.00000000E+00  0.39989995E+01
 0.20281250E+00  0.13330000E+02  0.10000000E+02  0.00000000E+00  0.39989995E+01
 0.20296875E+00  0.13330000E+02  0.10000000E+02  0.00000000E+00  0.39989995E+01
 0.20312500E+00  0.13330000E+02  0.10000000E+02  0.00000000E+00  0.39989995E+01
 0.20328125E+00  0.13330000E+02  0.10000000E+02  0.00000000E+00  0.39989995E+01
 0.20343750E+00  0.13330000E+02  0.10000000E+02  0.00000000E+00  0.39989995E+01
 0.20359375E+00  0.13330000E+02  0.10000000E+02  0.00000000E+00  0.39989995E+01
 0.20375000E+00  0.13330000E+02  0.10000000E+02  0.00000000E+00  0.39989995E+01
 0.20390625E+00  0.13330000E+02  0.10000000E+02  0.00000000E+00  0.39989995E+01
 0.20406250E+00  0.13330000E+02  0.10000000E+02  0.00000000E+00  0.39989995E+01
 0.20421875E+00  0.13330000E+02  0.10000000E+02  0.00000000E+00  0.39989995E+01
 0.20437500E+00  0.13330000E+02  0.10000000E+02  0.00000000E+00  0.39989995E+01
 0.20453125E+00  0.13330000E+02  0.10000000E+02  0.00000000E+00  0.39989995E+01
 0.20468750E+00  0.13330000E+02  0.10000000E+02  0.00000000E+00  0.39989995E+01
 0.20484375E+00  0.13330000E+02  0.10000000E+02  0.00000000E+00  0.39989995E+01
 0.20500000E+00  0.13330000E+02  0.10000000E+02  0.00000000E+00  0.39989995E+01
 0.20515625E+00  0.13330000E+02  0.10000000E+02  0.00000000E+00  0.39989995E+01
 0.20531250E+00  0.13330000E+02  0.10000000E+02  0.00000000E+00  0.39989995E+01
 0.20546875E+00  0.13330000E+02  0.10000000E+02  0.00000000E+00  0.39989995E+01
 0.20562500E+00  0.13330000E+02  0.10000000E+02  0.00000000E+00  0.39989995E+01
 0.20578125E+00  0.13330000E+02  0.10000000E+02  0.00000000E+00  0.39989995E+01
 0.20593750E+00  0.13330000E+02  0.10000000E+02  0.00000000E+00  0.39989995E+01
 0.20609375E+00  0.13330000E+02  0.10000000E+02  0.00000000E+00  0.39989995E+01
 0.20625000E+00  0.13330000E+02  0.10000000E+02  0.00000000E+00  0.39989995E+01
 0.20640625E+00  0.13330000E+02  0.10000000E+02  0.00000000E+00  0.39989995E+01
 0.20656250E+00  0.13330000E+02  0.10000000E+02  0.00000000E+00  0.39989995E+01
 0.20671875E+00  0.13330000E+02  0.10000000E+02  0.00000000E+00  0.39989995E+01
 0.20687500E+00  0.13330000E+02  0.10000000E+02  0.00000000E+00  0.39989995E+01
 0.20703125E+00  0.13330000E+02  0.10000000E+02  0.00000000E+00  0.39989995E+01
 0.20718750E+00  0.13330000E+02  0.10000000E+02  0.00000000E+00  0.39989995E+01
 0.20734375E+00  0.13330000E+02  0.10000000E+02  0.00000000E+00  0.39989995E+01
 0.20750000E+00  0.13330000E+02  0.10000000E+02  0.00000000E+00  0.39989995E+01
 0.20765625E+00  0.13330000E+02  0.10000000E+02  0.00000000E+00  0.39989995E+01
 0.20781250E+00  0.13330000E+02  0.10000000E+02  0.00000000E+00  0.39989995E+01
 0.20796875E+00  0.13330000E+02  0.10000000E+02  0.00000000E+00  0.39989995E+01
 0.20812500E+00  0.13330000E+02  0.10000000E+02  0.00000000E+00  0.39989995E+01
 0.20828125E+00  0.13330000E+02  0.10000000E+02  0.00000000E+00  0.39989995E+01
 0.20843750E+00  0.13330000E+02  0.10000000E+02  0.00000000E+00  0.39989995E+01
 0.20859375E+00  0.13330000E+02  0.10000000E+02  0.00000000E+00  0.39989995E+01
 0.20875000E+00  0.13330000E+02  0.10000000E+02  0.00000000E+00  0.39989995E+01
 0.20890625E+00  0.13330000E+02  0.10000000E+02  0.00000000E+00  0.39989995E+01
 0.20906250E+00  0.13330000E+02  0.10000000E+02  0.00000000E+00  0.39989995E+01
 0.20921875E+00  0.13330000E+02  0.10000000E+02  0.00000000E+00  0.39989995E+01
 0.20937500E+00  0.13330000E+02  0.10000000E+02  0.00000000E+00  0.39989995E+01
 0.20953125E+00  0.13330000E+02  0.10000000E+02  0.00000000E+00  0.39989995E+01
 0.20968750E+00  0.13330000E+02  0.10000000E+02  0.00000000E+00  0.39989995E+01
 0.20984375E+00  0.13330000E+02  0.10000000E+02  0.00000000E+00  0.39989995E+01
 0.21000000E+00  0.13330000E+02  0.10000000E+02  0.00000000E+00  0.39989995E+01
 0.21015625E+00  0.13330000E+02  0.10000000E+02  0.00000000E+00  0.39989995E+01
 0.21031250E+00  0.13330000E+02  0.10000000E+02  0.00000000E+00  0.39989995E+01
 0.21046875E+00  0.13330000E+02  0.10000000E+02  0.00000000E+00  0.39989995E+01
 0.21062500E+00  0.13330000E+02  0.10000000E+02  0.00000000E+00  0.39989995E+01
 0.21078125E+00  0.13330000E+02  0.10000000E+02  0.00000000E+00  0.39989995E+01
 0.21093750E+00  0.13330000E+02  0.10000000E+02  0.00000000E+00  0.39989995E+01
 0.21109375E+00  0.13330000E+02  0.10000000E+02  0.00000000E+00  0.39989995E+01
 0.21125000E+00  0.13330000E+02  0.10000000E+02  0.00000000E+00  0.39989995E+01
 0.21140625E+00  0.13330000E+02  0.10000000E+02  0.00000000E+00  0.39989995E+01
 0.21156250E+00  0.13330000E+02  0.10000000E+02  0.00000000E+00  0.39989995E+01
 0.21171875E+00  0.13330000E+02  0.10000000E+02  0.00000000E+00  0.39989995E+01
 0.21187500E+00  0.13330000E+02  0.10000000E+02  0.00000000E+00  0.39989995E+01
 0.21203125E+00  0.13330000E+02  0.10000000E+02  0.00000000E+00  0.39989995E+01
 0.21218750E+00  0.13330000E+02  0.10000000E+02  0.00000000E+00  0.39989995E+01
 0.21234375E+00  0.13330000E+02  0.10000000E+02  0.00000000E+00  0.39989995E+01
 0.21250000E+00  0.13330000E+02  0.10000000E+02  0.00000000E+00  0.39989995E+01
 0.21265625E+00  0.13330000E+02  0.10000000E+02  0.00000000E+00  0.39989995E+01
 0.21281250E+00  0.13330000E+02  0.10000000E+02  0.00000000E+00  0.39989995E+01
 0.21296875E+00  0.13330000E+02  0.10000000E+02  0.00000000E+00  0.39989995E+01
 0.21312500E+00  0.13330000E+02  0.10000000E+02  0.00000000E+00  0.39989995E+01
 0.21328125E+00  0.13330000E+02  0.10000000E+02  0.00000000E+00  0.39989995E+01
 0.21343750E+00  0.13330000E+02  0.10000000E+02  0.00000000E+00  0.39989995E+01
 0.21359375E+00  0.13330000E+02  0.10000000E+02  0.00000000E+00  0.39989995E+01
 0.21375000E+00  0.13330000E+02  0.10000000E+02  0.00000000E+00  0.39989995E+01
 0.21390625E+00  0.13330000E+02  0.10000000E+02  0.00000000E+00  0.39989995E+01
 0.21406250E+00  0.13330000E+02  0.10000000E+02  0.00000000E+00  0.39989995E+01
 0.21421875E+00  0.13330000E+02  0.10000000E+02  0.00000000E+00  0.39989995E+01
 0.21437500E+00  0.13330000E+02  0.10000000E+02  0.00000000E+00  0.39989995E+01
 0.21453125E+00  0.13330000E+02  0.10000000E+02  0.00000000E+00  0.39989995E+01
 0.21468750E+00  0.13330000E+02  0.10000000E+02  0.00000000E+00  0.39989995E+01
 0.21484375E+00  0.13330000E+02  0.10000000E+02  0.00000000E+00  0.39989995E+01
 0.21500000E+00  0.13330000E+02  0.10000000E+02  0.00000000E+00  0.39989995E+01
 0.21515625E+00  0.13330000E+02  0.10000000E+02  0.00000000E+00  0.39989995E+01
 0.21531250E+00  0.13330000E+02  0.10000000E+02  0.00000000E+00  0.39989995E+01
 0.21546875E+00  0.13330000E+02  0.10000000E+02  0.00000000E+00  0.39989995E+01
 0.21562500E+00  0.13330000E+02  0.10000000E+02  0.00000000E+00  0.39989995E+01
 0.21578125E+00  0.13330000E+02  0.10000000E+02  0.00000000E+00  0.39989995E+01
 0.21593750E+00  0.13330000E+02  0.10000000E+02  0.00000000E+00  0.39989995E+01
 0.21609375E+00  0.13330000E+02  0.10000000E+02  0.00000000E+00  0.39989995E+01
 0.21625000E+00  0.13330000E+02  0.10000000E+02  0.00000000E+00  0.39989995E+01
 0.21640625E+00  0.13330000E+02  0.10000000E+02  0.00000000E+00  0.39989995E+01
 0.21656250E+00  0.13330000E+02  0.10000000E+02  0.00000000E+00  0.39989995E+01
 0.21671875E+00  0.13330000E+02  0.10000000E+02  0.00000000E+00  0.39989995E+01
 0.21687500E+00  0.13330000E+02  0.10000000E+02  0.00000000E+00  0.39989995E+01
 0.21703125E+00  0.13330000E+02  0.10000000E+02  0.00000000E+00  0.39989995E+01
 0.21718750E+00  0.13330000E+02  0.10000000E+02  0.00000000E+00  0.39989995E+01
 0.21734375E+00  0.13330000E+02  0.10000000E+02  0.00000000E+00  0.39989995E+01
 0.21750000E+00  0.13330000E+02  0.10000000E+02  0.00000000E+00  0.39989995E+01
 0.21765625E+00  0.13330000E+02  0.10000000E+02  0.00000000E+00  0.39989995E+01
 0.21781250E+00  0.13330000E+02  0.10000000E+02  0.00000000E+00  0.39989995E+01
 0.21796875E+00  0.13330000E+02  0.10000000E+02  0.00000000E+00  0.39989995E+01
 0.21812500E+00  0.13330000E+02  0.10000000E+02  0.00000000E+00  0.39989995E+01
 0.21828125E+00  0.13330000E+02  0.10000000E+02  0.00000000E+00  0.39989995E+01
 0.21843750E+00  0.13330000E+02  0.10000000E+02  0.00000000E+00  0.39989995E+01
 0.21859375E+00  0.13330000E+02  0.10000000E+02  0.00000000E+00  0.39989995E+01
 0.21875000E+00  0.13330000E+02  0.10000000E+02  0.00000000E+00  0.39989995E+01
 0.21890625E+00  0.13330000E+02  0.10000000E+02  0.00000000E+00  0.39989995E+01
 0.21906250E+00  0.13330000E+02  0.10000000E+02  0.00000000E+00  0.39989995E+01
 0.21921875E+00  0.13330000E+02  0.10000000E+02  0.00000000E+00  0.39989995E+01
 0.21937500E+00  0.13330000E+02  0.10000000E+02  0.00000000E+00  0.39989995E+01
 0.21953125E+00  0.13330000E+02  0.10000000E+02  0.00000000E+00  0.39989995E+01
 0.21968750E+00  0.13330000E+02  0.10000000E+02  0.00000000E+00  0.39989995E+01
 0.21984375E+00  0.13330000E+02  0.10000000E+02  0.00000000E+00  0.39989995E+01
 0.22000000E+00  0.13330000E+02  0.10000000E+02  0.00000000E+00  0.39989995E+01
 0.22015625E+00  0.13330000E+02  0.10000000E+02  0.00000000E+00  0.39989995E+01
 0.22031250E+00  0.13330000E+02  0.10000000E+02  0.00000000E+00  0.39989995E+01
 0.22046875E+00  0.13330000E+02  0.10000000E+02  0.00000000E+00  0.39989995E+01
 0.22062500E+00  0.13330000E+02  0.10000000E+02  0.00000000E+00  0.39989995E+01
 0.22078125E+00  0.13330000E+02  0.10000000E+02  0.00000000E+00  0.39989995E+01
 0.22093750E+00  0.13330000E+02  0.10000000E+02  0.00000000E+00  0.39989995E+01
 0.22109375E+00  0.13330000E+02  0.10000000E+02  0.00000000E+00  0.39989995E+01
 0.22125000E+00  0.13330000E+02  0.10000000E+02  0.00000000E+00  0.39989995E+01
 0.22140625E+00  0.13330000E+02  0.10000000E+02  0.00000000E+00  0.39989995E+01
 0.22156250E+00  0.13330000E+02  0.10000000E+02  0.00000000E+00  0.39989995E+01
 0.22171875E+00  0.13330000E+02  0.10000000E+02  0.00000000E+00  0.39989995E+01
 0.22187500E+00  0.13330000E+02  0.10000000E+02  0.00000000E+00  0.39989995E+01
 0.22203125E+00  0.13330000E+02  0.10000000E+02  0.00000000E+00  0.39989995E+01
 0.22218750E+00  0.13330000E+02  0.10000000E+02  0.00000000E+00  0.39989995E+01
 0.22234375E+00  0.13330000E+02  0.10000000E+02  0.00000000E+00  0.39989995E+01
 0.22250000E+00  0.13330000E+02  0.10000000E+02  0.00000000E+00  0.39989995E+01
 0.22265625E+00  0.13330000E+02  0.10000000E+02  0.00000000E+00  0.39989995E+01
 0.22281250E+00  0.13330000E+02  0.10000000E+02  0.00000000E+00  0.39989995E+01
 0.22296875E+00  0.13330000E+02  0.10000000E+02  0.00000000E+00  0.39989995E+01
 0.22312500E+00  0.13330000E+02  0.10000000E+02  0.00000000E+00  0.39989995E+01
 0.22328125E+00  0.13330000E+02  0.10000000E+02  0.00000000E+00  0.39989995E+01
 0.22343750E+00  0.13330000E+02  0.10000000E+02  0.00000000E+00  0.39989995E+01
 0.22359375E+00  0.13330000E+02  0.10000000E+02  0.00000000E+00  0.39989995E+01
 0.22375000E+00  0.13330000E+02  0.10000000E+02  0.00000000E+00  0.39989995E+01
 0.22390625E+00  0.13330000E+02  0.10000000E+02  0.00000000E+00  0.39989995E+01
 0.22406250E+00  0.13330000E+02  0.10000000E+02  0.00000000E+00  0.39989995E+01
 0.22421875E+00  0.13330000E+02  0.10000000E+02  0.00000000E+00  0.39989995E+01
 0.22437500E+00  0.13330000E+02  0.10000000E+02  0.00000000E+00  0.39989995E+01
 0.22453125E+00  0.13330000E+02  0.10000000E+02  0.00000000E+00  0.39989995E+01
 0.22468750E+00  0.13330000E+02  0.10000000E+02  0.00000000E+00  0.39989995E+01
 0.22484375E+00  0.13330000E+02  0.10000000E+02  0.00000000E+00  0.39989995E+01
 0.22500000E+00  0.13330000E+02  0.10000000E+02  0.00000000E+00  0.39989995E+01
 0.22515625E+00  0.13330000E+02  0.10000000E+02  0.00000000E+00  0.39989995E+01
 0.22531250E+00  0.13330000E+02  0.10000000E+02  0.00000000E+00  0.39989995E+01
 0.22546875E+00  0.13330000E+02  0.10000000E+02  0.00000000E+00  0.39989995E+01
 0.22562500E+00  0.13330000E+02  0.10000000E+02  0.00000000E+00  0.39989995E+01
 0.22578125E+00  0.13330000E+02  0.10000000E+02  0.00000000E+00  0.39989995E+01
 0.22593750E+00  0.13330000E+02  0.10000000E+02  0.00000000E+00  0.39989995E+01
 0.22609375E+00  0.13330000E+02  0.10000000E+02  0.00000000E+00  0.39989995E+01
 0.22625000E+00  0.13330000E+02  0.10000000E+02  0.00000000E+00  0.39989995E+01
 0.22640625E+00  0.13330000E+02  0.10000000E+02  0.00000000E+00  0.39989995E+01
 0.22656250E+00  0.13330000E+02  0.10000000E+02  0.00000000E+00  0.39989995E+01
 0.22671875E+00  0.13330000E+02  0.10000000E+02  0.00000000E+00  0.39989995E+01
 0.22687500E+00  0.13330000E+02  0.10000000E+02  0.00000000E+00  0.39989995E+01
 0.22703125E+00  0.13330000E+02  0.10000000E+02  0.00000000E+00  0.39989995E+01
 0.22718750E+00  0.13330000E+02  0.10000000E+02  0.00000000E+00  0.39989995E+01
 0.22734375E+00  0.13330000E+02  0.10000000E+02  0.00000000E+00  0.39989995E+01
 0.22750000E+00  0.13330000E+02  0.10000000E+02  0.00000000E+00  0.39989995E+01
 0.22765625E+00  0.13330000E+02  0.10000000E+02  0.00000000E+00  0.39989995E+01
 0.22781250E+00  0.13330000E+02  0.10000000E+02  0.00000000E+00  0.39989995E+01
 0.22796875E+00  0.13330000E+02  0.10000000E+02  0.00000000E+00  0.39989995E+01
 0.22812500E+00  0.13330000E+02  0.10000000E+02  0.00000000E+00  0.39989995E+01
 0.22828125E+00  0.13330000E+02  0.10000000E+02  0.00000000E+00  0.39989995E+01
 0.22843750E+00  0.13330000E+02  0.10000000E+02  0.00000000E+00  0.39989995E+01
 0.22859375E+00  0.13330000E+02  0.10000000E+02  0.00000000E+00  0.39989995E+01
 0.22875000E+00  0.13330000E+02  0.10000000E+02  0.00000000E+00  0.39989995E+01
 0.22890625E+00  0.13330000E+02  0.10000000E+02  0.00000000E+00  0.39989995E+01
 0.22906250E+00  0.13330000E+02  0.10000000E+02  0.00000000E+00  0.39989995E+01
 0.22921875E+00  0.13330000E+02  0.10000000E+02  0.00000000E+00  0.39989995E+01
 0.22937500E+00  0.13330000E+02  0.10000000E+02  0.00000000E+00  0.39989995E+01
 0.22953125E+00  0.13330000E+02  0.10000000E+02  0.00000000E+00  0.39989995E+01
 0.22968750E+00  0.13330000E+02  0.10000000E+02  0.00000000E+00  0.39989995E+01
 0.22984375E+00  0.13330000E+02  0.10000000E+02  0.00000000E+00  0.39989995E+01
 0.23000000E+00  0.13330000E+02  0.10000000E+02  0.00000000E+00  0.39989995E+01
 0.23015625E+00  0.13330000E+02  0.10000000E+02  0.00000000E+00  0.39989995E+01
 0.23031250E+00  0.13330000E+02  0.10000000E+02  0.00000000E+00  0.39989995E+01
 0.23046875E+00  0.13330000E+02  0.10000000E+02  0.00000000E+00  0.39989995E+01
 0.23062500E+00  0.13330000E+02  0.10000000E+02  0.00000000E+00  0.39989995E+01
 0.23078125E+00  0.13330000E+02  0.10000000E+02  0.00000000E+00  0.39989995E+01
 0.23093750E+00  0.13330000E+02  0.10000000E+02  0.00000000E+00  0.39989995E+01
 0.23109375E+00  0.13330000E+02  0.10000000E+02  0.00000000E+00  0.39989995E+01
 0.23125000E+00  0.13330000E+02  0.10000000E+02  0.00000000E+00  0.39989995E+01
 0.23140625E+00  0.13330000E+02  0.10000000E+02  0.00000000E+00  0.39989995E+01
 0.23156250E+00  0.13330000E+02  0.10000000E+02  0.00000000E+00  0.39989995E+01
 0.23171875E+00  0.13330000E+02  0.10000000E+02  0.00000000E+00  0.39989995E+01
 0.23187500E+00  0.13330000E+02  0.10000000E+02  0.00000000E+00  0.39989995E+01
 0.23203125E+00  0.13330000E+02  0.10000000E+02  0.00000000E+00  0.39989995E+01
 0.23218750E+00  0.13330000E+02  0.10000000E+02  0.00000000E+00  0.39989995E+01
 0.23234375E+00  0.13330000E+02  0.10000000E+02  0.00000000E+00  0.39989995E+01
 0.23250000E+00  0.13330000E+02  0.10000000E+02  0.00000000E+00  0.39989995E+01
 0.23265625E+00  0.13330000E+02  0.10000000E+02  0.00000000E+00  0.39989995E+01
 0.23281250E+00  0.13330000E+02  0.10000000E+02  0.00000000E+00  0.39989995E+01
 0.23296875E+00  0.13330000E+02  0.10000000E+02  0.00000000E+00  0.39989995E+01
 0.23312500E+00  0.13330000E+02  0.10000000E+02  0.00000000E+00  0.39989995E+01
 0.23328125E+00  0.13330000E+02  0.10000000E+02  0.00000000E+00  0.39989995E+01
 0.23343750E+00  0.13330000E+02  0.10000000E+02  0.00000000E+00  0.39989995E+01
 0.23359375E+00  0.13330000E+02  0.10000000E+02  0.00000000E+00  0.39989995E+01
 0.23375000E+00  0.13330000E+02  0.10000000E+02  0.00000000E+00  0.39989995E+01
 0.23390625E+00  0.13330000E+02  0.10000000E+02  0.00000000E+00  0.39989995E+01
 0.23406250E+00  0.13330000E+02  0.10000000E+02  0.00000000E+00  0.39989995E+01
 0.23421875E+00  0.13330000E+02  0.10000000E+02  0.00000000E+00  0.39989995E+01
 0.23437500E+00  0.13330000E+02  0.10000000E+02  0.00000000E+00  0.39989995E+01
 0.23453125E+00  0.13330000E+02  0.10000000E+02  0.00000000E+00  0.39989995E+01
 0.23468750E+00  0.13330000E+02  0.10000000E+02  0.00000000E+00  0.39989995E+01
 0.23484375E+00  0.13330000E+02  0.10000000E+02  0.00000000E+00  0.39989995E+01
 0.23500000E+00  0.13330000E+02  0.10000000E+02  0.00000000E+00  0.39989995E+01
 0.23515625E+00  0.13330000E+02  0.10000000E+02  0.00000000E+00  0.39989995E+01
 0.23531250E+00  0.13330000E+02  0.10000000E+02  0.00000000E+00  0.39989995E+01
 0.23546875E+00  0.13330000E+02  0.10000000E+02  0.00000000E+00  0.39989995E+01
 0.23562500E+00  0.13330000E+02  0.10000000E+02  0.00000000E+00  0.39989995E+01
 0.23578125E+00  0.13330000E+02  0.10000000E+02  0.00000000E+00  0.39989995E+01
 0.23593750E+00  0.13330000E+02  0.10000000E+02  0.00000000E+00  0.39989995E+01
 0.23609375E+00  0.13330000E+02  0.10000000E+02  0.00000000E+00  0.39989995E+01
 0.23625000E+00  0.13330000E+02  0.10000000E+02  0.00000000E+00  0.39989995E+01
 0.23640625E+00  0.13330000E+02  0.10000000E+02  0.00000000E+00  0.39989995E+01
 0.23656250E+00  0.13330000E+02  0.10000000E+02  0.00000000E+00  0.39989995E+01
 0.23671875E+00  0.13330000E+02  0.10000000E+02  0.00000000E+00  0.39989995E+01
 0.23687500E+00  0.13330000E+02  0.10000000E+02  0.00000000E+00  0.39989995E+01
 0.23703125E+00  0.13330000E+02  0.10000000E+02  0.00000000E+00  0.39989995E+01
 0.23718750E+00  0.13330000E+02  0.10000000E+02  0.00000000E+00  0.39989995E+01
 0.23734375E+00  0.13330000E+02  0.10000000E+02  0.00000000E+00  0.39989995E+01
 0.23750000E+00  0.13330000E+02  0.10000000E+02  0.00000000E+00  0.39989995E+01
 0.23765625E+00  0.13330000E+02  0.10000000E+02  0.00000000E+00  0.39989995E+01
 0.23781250E+00  0.13330000E+02  0.10000000E+02  0.00000000E+00  0.39989995E+01
 0.23796875E+00  0.13330000E+02  0.10000000E+02  0.00000000E+00  0.39989995E+01
 0.23812500E+00  0.13330000E+02  0.10000000E+02  0.00000000E+00  0.39989995E+01
 0.23828125E+00  0.13330000E+02  0.10000000E+02  0.00000000E+00  0.39989995E+01
 0.23843750E+00  0.13330000E+02  0.10000000E+02  0.00000000E+00  0.39989995E+01
 0.23859375E+00  0.13330000E+02  0.10000000E+02  0.00000000E+00  0.39989995E+01
 0.23875000E+00  0.13330000E+02  0.10000000E+02  0.00000000E+00  0.39989995E+01
 0.23890625E+00  0.13330000E+02  0.10000000E+02  0.00000000E+00  0.39989995E+01
 0.23906250E+00  0.13330000E+02  0.10000000E+02  0.00000000E+00  0.39989995E+01
 0.23921875E+00  0.13330000E+02  0.10000000E+02  0.00000000E+00  0.39989995E+01
 0.23937500E+00  0.13330000E+02  0.10000000E+02  0.00000000E+00  0.39989995E+01
 0.23953125E+00  0.13330000E+02  0.10000000E+02  0.00000000E+00  0.39989995E+01
 0.23968750E+00  0.13330000E+02  0.10000000E+02  0.00000000E+00  0.39989995E+01
 0.23984375E+00  0.13330000E+02  0.10000000E+02  0.00000000E+00  0.39989995E+01
 0.24000000E+00  0.13330000E+02  0.10000000E+02  0.00000000E+00  0.39989995E+01
 0.24015625E+00  0.13330000E+02  0.10000000E+02  0.00000000E+00  0.39989995E+01
 0.24031250E+00  0.13330000E+02  0.10000000E+02  0.00000000E+00  0.39989995E+01
 0.24046875E+00  0.13330000E+02  0.10000000E+02  0.00000000E+00  0.39989995E+01
 0.24062500E+00  0.13330000E+02  0.10000000E+02  0.00000000E+00  0.39989995E+01
 0.24078125E+00  0.13330000E+02  0.10000000E+02  0.00000000E+00  0.39989995E+01
 0.24093750E+00  0.13330000E+02  0.10000000E+02  0.00000000E+00  0.39989995E+01
 0.24109375E+00  0.13330000E+02  0.10000000E+02  0.00000000E+00  0.39989995E+01
 0.24125000E+00  0.13330000E+02  0.10000000E+02  0.00000000E+00  0.39989995E+01
 0.24140625E+00  0.13330000E+02  0.10000000E+02  0.00000000E+00  0.39989995E+01
 0.24156250E+00  0.13330000E+02  0.10000000E+02  0.00000000E+00  0.39989995E+01
 0.24171875E+00  0.13330000E+02  0.10000000E+02  0.00000000E+00  0.39989995E+01
 0.24187500E+00  0.13330000E+02  0.10000000E+02  0.00000000E+00  0.39989995E+01
 0.24203125E+00  0.13330000E+02  0.10000000E+02  0.00000000E+00  0.39989995E+01
 0.24218750E+00  0.13330000E+02  0.10000000E+02  0.00000000E+00  0.39989995E+01
 0.24234375E+00  0.13330000E+02  0.10000000E+02  0.00000000E+00  0.39989995E+01
 0.24250000E+00  0.13330000E+02  0.10000000E+02  0.00000000E+00  0.39989995E+01
 0.24265625E+00  0.13330000E+02  0.10000000E+02  0.00000000E+00  0.39989995E+01
 0.24281250E+00  0.13330000E+02  0.10000000E+02  0.00000000E+00  0.39989995E+01
 0.24296875E+00  0.13330000E+02  0.10000000E+02  0.00000000E+00  0.39989995E+01
 0.24312500E+00  0.13330000E+02  0.10000000E+02  0.00000000E+00  0.39989995E+01
 0.24328125E+00  0.13330000E+02  0.10000000E+02  0.00000000E+00  0.39989995E+01
 0.24343750E+00  0.13330000E+02  0.10000000E+02  0.00000000E+00  0.39989995E+01
 0.24359375E+00  0.13330000E+02  0.10000000E+02  0.00000000E+00  0.39989995E+01
 0.24375000E+00  0.13330000E+02  0.10000000E+02  0.00000000E+00  0.39989995E+01
 0.24390625E+00  0.13330000E+02  0.10000000E+02  0.00000000E+00  0.39989995E+01
 0.24406250E+00  0.13330000E+02  0.10000000E+02  0.00000000E+00  0.39989995E+01
 0.24421875E+00  0.13330000E+02  0.10000000E+02  0.00000000E+00  0.39989995E+01
 0.24437500E+00  0.13330000E+02  0.10000000E+02  0.00000000E+00  0.39989995E+01
 0.24453125E+00  0.13330000E+02  0.10000000E+02  0.00000000E+00  0.39989995E+01
 0.24468750E+00  0.13330000E+02  0.10000000E+02  0.00000000E+00  0.39989995E+01
 0.24484375E+00  0.13330000E+02  0.10000000E+02  0.00000000E+00  0.39989995E+01
 0.24500000E+00  0.13330000E+02  0.10000000E+02  0.00000000E+00  0.39989995E+01
 0.24515625E+00  0.13330000E+02  0.10000000E+02  0.00000000E+00  0.39989995E+01
 0.24531250E+00  0.13330000E+02  0.10000000E+02  0.00000000E+00  0.39989995E+01
 0.24546875E+00  0.13330000E+02  0.10000000E+02  0.00000000E+00  0.39989995E+01
 0.24562500E+00  0.13330000E+02  0.10000000E+02  0.00000000E+00  0.39989995E+01
 0.24578125E+00  0.13330000E+02  0.10000000E+02  0.00000000E+00  0.39989995E+01
 0.24593750E+00  0.13330000E+02  0.10000000E+02  0.00000000E+00  0.39989995E+01
 0.24609375E+00  0.13330000E+02  0.10000000E+02  0.00000000E+00  0.39989995E+01
 0.24625000E+00  0.13330000E+02  0.10000000E+02  0.00000000E+00  0.39989995E+01
 0.24640625E+00  0.13330000E+02  0.10000000E+02  0.00000000E+00  0.39989995E+01
 0.24656250E+00  0.13330000E+02  0.10000000E+02  0.00000000E+00  0.39989995E+01
 0.24671875E+00  0.13330000E+02  0.10000000E+02  0.00000000E+00  0.39989995E+01
 0.24687500E+00  0.13330000E+02  0.10000000E+02  0.00000000E+00  0.39989995E+01
 0.24703125E+00  0.13330000E+02  0.10000000E+02  0.00000000E+00  0.39989995E+01
 0.24718750E+00  0.13330000E+02  0.10000000E+02  0.00000000E+00  0.39989995E+01
 0.24734375E+00  0.13330000E+02  0.10000000E+02  0.00000000E+00  0.39989995E+01
 0.24750000E+00  0.13330000E+02  0.10000000E+02  0.00000000E+00  0.39989995E+01
 0.24765625E+00  0.13330000E+02  0.10000000E+02  0.00000000E+00  0.39989995E+01
 0.24781250E+00  0.13330000E+02  0.10000000E+02  0.00000000E+00  0.39989995E+01
 0.24796875E+00  0.13330000E+02  0.10000000E+02  0.00000000E+00  0.39989995E+01
 0.24812500E+00  0.13330000E+02  0.10000000E+02  0.00000000E+00  0.39989995E+01
 0.24828125E+00  0.13330000E+02  0.10000000E+02  0.00000000E+00  0.39989995E+01
 0.24843750E+00  0.13330000E+02  0.10000000E+02  0.00000000E+00  0.39989995E+01
 0.24859375E+00  0.13330000E+02  0.10000000E+02  0.00000000E+00  0.39989995E+01
 0.24875000E+00  0.13330000E+02  0.10000000E+02  0.00000000E+00  0.39989995E+01
 0.24890625E+00  0.13330000E+02  0.10000000E+02  0.00000000E+00  0.39989995E+01
 0.24906250E+00  0.13330000E+02  0.10000000E+02  0.00000000E+00  0.39989995E+01
 0.24921875E+00  0.13330000E+02  0.10000000E+02  0.00000000E+00  0.39989995E+01
 0.24937500E+00  0.13330000E+02  0.10000000E+02  0.00000000E+00  0.39989995E+01
 0.24953125E+00  0.13330000E+02  0.10000000E+02  0.00000000E+00  0.39989995E+01
 0.24968750E+00  0.13330000E+02  0.10000000E+02  0.00000000E+00  0.39989995E+01
 0.24984375E+00  0.13330000E+02  0.10000000E+02  0.00000000E+00  0.39989995E+01
 0.25000000E+00  0.13330000E+02  0.10000000E+02  0.00000000E+00  0.39989995E+01
 0.25015625E+00  0.13330000E+02  0.10000000E+02  0.00000000E+00  0.39989995E+01
 0.25031250E+00  0.13330000E+02  0.10000000E+02  0.00000000E+00  0.39989995E+01
 0.25046875E+00  0.13330000E+02  0.10000000E+02  0.00000000E+00  0.39989995E+01
 0.25062500E+00  0.13330000E+02  0.10000000E+02  0.00000000E+00  0.39989995E+01
 0.25078125E+00  0.13330000E+02  0.10000000E+02  0.00000000E+00  0.39989995E+01
 0.25093750E+00  0.13330000E+02  0.10000000E+02  0.00000000E+00  0.39989995E+01
 0.25109375E+00  0.13330000E+02  0.10000000E+02  0.00000000E+00  0.39989995E+01
 0.25125000E+00  0.13330000E+02  0.10000000E+02  0.00000000E+00  0.39989995E+01
 0.25140625E+00  0.13330000E+02  0.10000000E+02  0.00000000E+00  0.39989995E+01
 0.25156250E+00  0.13330000E+02  0.10000000E+02  0.00000000E+00  0.39989995E+01
 0.25171875E+00  0.13330000E+02  0.10000000E+02  0.00000000E+00  0.39989995E+01
 0.25187500E+00  0.13330000E+02  0.10000000E+02  0.00000000E+00  0.39989995E+01
 0.25203125E+00  0.13330000E+02  0.10000000E+02  0.00000000E+00  0.39989995E+01
 0.25218750E+00  0.13330000E+02  0.10000000E+02  0.00000000E+00  0.39989995E+01
 0.25234375E+00  0.13330000E+02  0.10000000E+02  0.00000000E+00  0.39989995E+01
 0.25250000E+00  0.13330000E+02  0.10000000E+02  0.00000000E+00  0.39989995E+01
 0.25265625E+00  0.13330000E+02  0.10000000E+02  0.00000000E+00  0.39989995E+01
 0.25281250E+00  0.13330000E+02  0.10000000E+02  0.00000000E+00  0.39989995E+01
 0.25296875E+00  0.13330000E+02  0.10000000E+02  0.00000000E+00  0.39989995E+01
 0.25312500E+00  0.13330000E+02  0.10000000E+02  0.00000000E+00  0.39989995E+01
 0.25328125E+00  0.13330000E+02  0.10000000E+02  0.00000000E+00  0.39989995E+01
 0.25343750E+00  0.13330000E+02  0.10000000E+02  0.00000000E+00  0.39989995E+01
 0.25359375E+00  0.13330000E+02  0.10000000E+02  0.00000000E+00  0.39989995E+01
 0.25375000E+00  0.13330000E+02  0.10000000E+02  0.00000000E+00  0.39989995E+01
 0.25390625E+00  0.13330000E+02  0.10000000E+02  0.00000000E+00  0.39989995E+01
 0.25406250E+00  0.13330000E+02  0.10000000E+02  0.00000000E+00  0.39989995E+01
 0.25421875E+00  0.13330000E+02  0.10000000E+02  0.00000000E+00  0.39989995E+01
 0.25437500E+00  0.13330000E+02  0.10000000E+02  0.00000000E+00  0.39989995E+01
 0.25453125E+00  0.13330000E+02  0.10000000E+02  0.00000000E+00  0.39989995E+01
 0.25468750E+00  0.13330000E+02  0.10000000E+02  0.00000000E+00  0.39989995E+01
 0.25484375E+00  0.13330000E+02  0.10000000E+02  0.00000000E+00  0.39989995E+01
 0.25500000E+00  0.13330000E+02  0.10000000E+02  0.00000000E+00  0.39989995E+01
 0.25515625E+00  0.13330000E+02  0.10000000E+02  0.00000000E+00  0.39989995E+01
 0.25531250E+00  0.13330000E+02  0.10000000E+02  0.00000000E+00  0.39989995E+01
 0.25546875E+00  0.13330000E+02  0.10000000E+02  0.00000000E+00  0.39989995E+01
 0.25562500E+00  0.13330000E+02  0.10000000E+02  0.00000000E+00  0.39989995E+01
 0.25578125E+00  0.13330000E+02  0.10000000E+02  0.00000000E+00  0.39989995E+01
 0.25593750E+00  0.13330000E+02  0.10000000E+02  0.00000000E+00  0.39989995E+01
 0.25609375E+00  0.13330000E+02  0.10000000E+02  0.00000000E+00  0.39989995E+01
 0.25625000E+00  0.13330000E+02  0.10000000E+02  0.00000000E+00  0.39989995E+01
 0.25640625E+00  0.13330000E+02  0.10000000E+02  0.00000000E+00  0.39989995E+01
 0.25656250E+00  0.13330000E+02  0.10000000E+02  0.00000000E+00  0.39989995E+01
 0.25671875E+00  0.13330000E+02  0.10000000E+02  0.00000000E+00  0.39989995E+01
 0.25687500E+00  0.13330000E+02  0.10000000E+02  0.00000000E+00  0.39989995E+01
 0.25703125E+00  0.13330000E+02  0.10000000E+02  0.00000000E+00  0.39989995E+01
 0.25718750E+00  0.13330000E+02  0.10000000E+02  0.00000000E+00  0.39989995E+01
 0.25734375E+00  0.13330000E+02  0.10000000E+02  0.00000000E+00  0.39989995E+01
 0.25750000E+00  0.13330000E+02  0.10000000E+02  0.00000000E+00  0.39989995E+01
 0.25765625E+00  0.13330000E+02  0.10000000E+02  0.00000000E+00  0.39989995E+01
 0.25781250E+00  0.13330000E+02  0.10000000E+02  0.00000000E+00  0.39989995E+01
 0.25796875E+00  0.13330000E+02  0.10000000E+02  0.00000000E+00  0.39989995E+01
 0.25812500E+00  0.13330000E+02  0.10000000E+02  0.00000000E+00  0.39989995E+01
 0.25828125E+00  0.13330000E+02  0.10000000E+02  0.00000000E+00  0.39989995E+01
 0.25843750E+00  0.13330000E+02  0.10000000E+02  0.00000000E+00  0.39989995E+01
 0.25859375E+00  0.13330000E+02  0.10000000E+02  0.00000000E+00  0.39989995E+01
 0.25875000E+00  0.13330000E+02  0.10000000E+02  0.00000000E+00  0.39989995E+01
 0.25890625E+00  0.13330000E+02  0.10000000E+02  0.00000000E+00  0.39989995E+01
 0.25906250E+00  0.13330000E+02  0.10000000E+02  0.00000000E+00  0.39989995E+01
 0.25921875E+00  0.13330000E+02  0.10000000E+02  0.00000000E+00  0.39989995E+01
 0.25937500E+00  0.13330000E+02  0.10000000E+02  0.00000000E+00  0.39989995E+01
 0.25953125E+00  0.13330000E+02  0.10000000E+02  0.00000000E+00  0.39989995E+01
 0.25968750E+00  0.13330000E+02  0.10000000E+02  0.00000000E+00  0.39989995E+01
 0.25984375E+00  0.13330000E+02  0.10000000E+02  0.00000000E+00  0.39989995E+01
 0.26000000E+00  0.13330000E+02  0.10000000E+02  0.00000000E+00  0.39989995E+01
 0.26015625E+00  0.13330000E+02  0.10000000E+02  0.00000000E+00  0.39989995E+01
 0.26031250E+00  0.13330000E+02  0.10000000E+02  0.00000000E+00  0.39989995E+01
 0.26046875E+00  0.13330000E+02  0.10000000E+02  0.00000000E+00  0.39989995E+01
 0.26062500E+00  0.13330000E+02  0.10000000E+02  0.00000000E+00  0.39989995E+01
 0.26078125E+00  0.13330000E+02  0.10000000E+02  0.00000000E+00  0.39989995E+01
 0.26093750E+00  0.13330000E+02  0.10000000E+02  0.00000000E+00  0.39989995E+01
 0.26109375E+00  0.13330000E+02  0.10000000E+02  0.00000000E+00  0.39989995E+01
 0.26125000E+00  0.13330000E+02  0.10000000E+02  0.00000000E+00  0.39989995E+01
 0.26140625E+00  0.13330000E+02  0.10000000E+02  0.00000000E+00  0.39989995E+01
 0.26156250E+00  0.13330000E+02  0.10000000E+02  0.00000000E+00  0.39989995E+01
 0.26171875E+00  0.13330000E+02  0.10000000E+02  0.00000000E+00  0.39989995E+01
 0.26187500E+00  0.13330000E+02  0.10000000E+02  0.00000000E+00  0.39989995E+01
 0.26203125E+00  0.13330000E+02  0.10000000E+02  0.00000000E+00  0.39989995E+01
 0.26218750E+00  0.13330000E+02  0.10000000E+02  0.00000000E+00  0.39989995E+01
 0.26234375E+00  0.13330000E+02  0.10000000E+02  0.00000000E+00  0.39989995E+01
 0.26250000E+00  0.13330000E+02  0.10000000E+02  0.00000000E+00  0.39989995E+01
 0.26265625E+00  0.13330000E+02  0.10000000E+02  0.00000000E+00  0.39989995E+01
 0.26281250E+00  0.13330000E+02  0.10000000E+02  0.00000000E+00  0.39989995E+01
 0.26296875E+00  0.13330000E+02  0.10000000E+02  0.00000000E+00  0.39989995E+01
 0.26312500E+00  0.13330000E+02  0.10000000E+02  0.00000000E+00  0.39989995E+01
 0.26328125E+00  0.13330000E+02  0.10000000E+02  0.00000000E+00  0.39989995E+01
 0.26343750E+00  0.13330000E+02  0.10000000E+02  0.00000000E+00  0.39989995E+01
 0.26359375E+00  0.13330000E+02  0.10000000E+02  0.00000000E+00  0.39989995E+01
 0.26375000E+00  0.13330000E+02  0.10000000E+02  0.00000000E+00  0.39989995E+01
 0.26390625E+00  0.13330000E+02  0.10000000E+02  0.00000000E+00  0.39989995E+01
 0.26406250E+00  0.13330000E+02  0.10000000E+02  0.00000000E+00  0.39989995E+01
 0.26421875E+00  0.13330000E+02  0.10000000E+02  0.00000000E+00  0.39989995E+01
 0.26437500E+00  0.13330000E+02  0.10000000E+02  0.00000000E+00  0.39989995E+01
 0.26453125E+00  0.13330000E+02  0.10000000E+02  0.00000000E+00  0.39989995E+01
 0.26468750E+00  0.13330000E+02  0.10000000E+02  0.00000000E+00  0.39989995E+01
 0.26484375E+00  0.13330000E+02  0.10000000E+02  0.00000000E+00  0.39989995E+01
 0.26500000E+00  0.13330000E+02  0.10000000E+02  0.00000000E+00  0.39989995E+01
 0.26515625E+00  0.13330000E+02  0.10000000E+02  0.00000000E+00  0.39989995E+01
 0.26531250E+00  0.13330000E+02  0.10000000E+02  0.00000000E+00  0.39989995E+01
 0.26546875E+00  0.13330000E+02  0.10000000E+02  0.00000000E+00  0.39989995E+01
 0.26562500E+00  0.13330000E+02  0.10000000E+02  0.00000000E+00  0.39989995E+01
 0.26578125E+00  0.13330000E+02  0.10000000E+02  0.00000000E+00  0.39989995E+01
 0.26593750E+00  0.13330000E+02  0.10000000E+02  0.00000000E+00  0.39989995E+01
 0.26609375E+00  0.13330000E+02  0.10000000E+02  0.00000000E+00  0.39989995E+01
 0.26625000E+00  0.13330000E+02  0.10000000E+02  0.00000000E+00  0.39989995E+01
 0.26640625E+00  0.13330000E+02  0.10000000E+02  0.00000000E+00  0.39989995E+01
 0.26656250E+00  0.13330000E+02  0.10000000E+02  0.00000000E+00  0.39989995E+01
 0.26671875E+00  0.13330000E+02  0.10000000E+02  0.00000000E+00  0.39989995E+01
 0.26687500E+00  0.13330000E+02  0.10000000E+02  0.00000000E+00  0.39989995E+01
 0.26703125E+00  0.13330000E+02  0.10000000E+02  0.00000000E+00  0.39989995E+01
 0.26718750E+00  0.13330000E+02  0.10000000E+02  0.00000000E+00  0.39989995E+01
 0.26734375E+00  0.13330000E+02  0.10000000E+02  0.00000000E+00  0.39989995E+01
 0.26750000E+00  0.13330000E+02  0.10000000E+02  0.00000000E+00  0.39989995E+01
 0.26765625E+00  0.13330000E+02  0.10000000E+02  0.00000000E+00  0.39989995E+01
 0.26781250E+00  0.13330000E+02  0.10000000E+02  0.00000000E+00  0.39989995E+01
 0.26796875E+00  0.13330000E+02  0.10000000E+02  0.00000000E+00  0.39989995E+01
 0.26812500E+00  0.13330000E+02  0.10000000E+02  0.00000000E+00  0.39989995E+01
 0.26828125E+00  0.13330000E+02  0.10000000E+02  0.00000000E+00  0.39989995E+01
 0.26843750E+00  0.13330000E+02  0.10000000E+02  0.00000000E+00  0.39989995E+01
 0.26859375E+00  0.13330000E+02  0.10000000E+02  0.00000000E+00  0.39989995E+01
 0.26875000E+00  0.13330000E+02  0.10000000E+02  0.00000000E+00  0.39989995E+01
 0.26890625E+00  0.13330000E+02  0.10000000E+02  0.00000000E+00  0.39989995E+01
 0.26906250E+00  0.13330000E+02  0.10000000E+02  0.00000000E+00  0.39989995E+01
 0.26921875E+00  0.13330000E+02  0.10000000E+02  0.00000000E+00  0.39989995E+01
 0.26937500E+00  0.13330000E+02  0.10000000E+02  0.00000000E+00  0.39989995E+01
 0.26953125E+00  0.13330000E+02  0.10000000E+02  0.00000000E+00  0.39989995E+01
 0.26968750E+00  0.13330000E+02  0.10000000E+02  0.00000000E+00  0.39989995E+01
 0.26984375E+00  0.13330000E+02  0.10000000E+02  0.00000000E+00  0.39989995E+01
 0.27000000E+00  0.13330000E+02  0.10000000E+02  0.00000000E+00  0.39989995E+01
 0.27015625E+00  0.13330000E+02  0.10000000E+02  0.00000000E+00  0.39989995E+01
 0.27031250E+00  0.13330000E+02  0.10000000E+02  0.00000000E+00  0.39989995E+01
 0.27046875E+00  0.13330000E+02  0.10000000E+02  0.00000000E+00  0.39989995E+01
 0.27062500E+00  0.13330000E+02  0.10000000E+02  0.00000000E+00  0.39989995E+01
 0.27078125E+00  0.13330000E+02  0.10000000E+02  0.00000000E+00  0.39989995E+01
 0.27093750E+00  0.13330000E+02  0.10000000E+02  0.00000000E+00  0.39989995E+01
 0.27109375E+00  0.13330000E+02  0.10000000E+02  0.00000000E+00  0.39989995E+01
 0.27125000E+00  0.13330000E+02  0.10000000E+02  0.00000000E+00  0.39989995E+01
 0.27140625E+00  0.13330000E+02  0.10000000E+02  0.00000000E+00  0.39989995E+01
 0.27156250E+00  0.13330000E+02  0.10000000E+02  0.00000000E+00  0.39989995E+01
 0.27171875E+00  0.13330000E+02  0.10000000E+02  0.00000000E+00  0.39989995E+01
 0.27187500E+00  0.13330000E+02  0.10000000E+02  0.00000000E+00  0.39989995E+01
 0.27203125E+00  0.13330000E+02  0.10000000E+02  0.00000000E+00  0.39989995E+01
 0.27218750E+00  0.13330000E+02  0.10000000E+02  0.00000000E+00  0.39989995E+01
 0.27234375E+00  0.13330000E+02  0.10000000E+02  0.00000000E+00  0.39989995E+01
 0.27250000E+00  0.13330000E+02  0.10000000E+02  0.00000000E+00  0.39989995E+01
 0.27265625E+00  0.13330000E+02  0.10000000E+02  0.00000000E+00  0.39989995E+01
 0.27281250E+00  0.13330000E+02  0.10000000E+02  0.00000000E+00  0.39989995E+01
 0.27296875E+00  0.13330000E+02  0.10000000E+02  0.00000000E+00  0.39989995E+01
 0.27312500E+00  0.13330000E+02  0.10000000E+02  0.00000000E+00  0.39989995E+01
 0.27328125E+00  0.13330000E+02  0.10000000E+02  0.00000000E+00  0.39989995E+01
 0.27343750E+00  0.13330000E+02  0.10000000E+02  0.00000000E+00  0.39989995E+01
 0.27359375E+00  0.13330000E+02  0.10000000E+02  0.00000000E+00  0.39989995E+01
 0.27375000E+00  0.13330000E+02  0.10000000E+02  0.00000000E+00  0.39989995E+01
 0.27390625E+00  0.13330000E+02  0.10000000E+02  0.00000000E+00  0.39989995E+01
 0.27406250E+00  0.13330000E+02  0.10000000E+02  0.00000000E+00  0.39989995E+01
 0.27421875E+00  0.13330000E+02  0.10000000E+02  0.00000000E+00  0.39989995E+01
 0.27437500E+00  0.13330000E+02  0.10000000E+02  0.00000000E+00  0.39989995E+01
 0.27453125E+00  0.13330000E+02  0.10000000E+02  0.00000000E+00  0.39989995E+01
 0.27468750E+00  0.13330000E+02  0.10000000E+02  0.00000000E+00  0.39989995E+01
 0.27484375E+00  0.13330000E+02  0.10000000E+02  0.00000000E+00  0.39989995E+01
 0.27500000E+00  0.13330000E+02  0.10000000E+02  0.00000000E+00  0.39989995E+01
 0.27515625E+00  0.13330000E+02  0.10000000E+02  0.00000000E+00  0.39989995E+01
 0.27531250E+00  0.13330000E+02  0.10000000E+02  0.00000000E+00  0.39989995E+01
 0.27546875E+00  0.13330000E+02  0.10000000E+02  0.00000000E+00  0.39989995E+01
 0.27562500E+00  0.13330000E+02  0.10000000E+02  0.00000000E+00  0.39989995E+01
 0.27578125E+00  0.13330000E+02  0.10000000E+02  0.00000000E+00  0.39989995E+01
 0.27593750E+00  0.13330000E+02  0.10000000E+02  0.00000000E+00  0.39989995E+01
 0.27609375E+00  0.13330000E+02  0.10000000E+02  0.00000000E+00  0.39989995E+01
 0.27625000E+00  0.13330000E+02  0.10000000E+02  0.00000000E+00  0.39989995E+01
 0.27640625E+00  0.13330000E+02  0.10000000E+02  0.00000000E+00  0.39989995E+01
 0.27656250E+00  0.13330000E+02  0.10000000E+02  0.00000000E+00  0.39989995E+01
 0.27671875E+00  0.13330000E+02  0.10000000E+02  0.00000000E+00  0.39989995E+01
 0.27687500E+00  0.13330000E+02  0.10000000E+02  0.00000000E+00  0.39989995E+01
 0.27703125E+00  0.13330000E+02  0.10000000E+02  0.00000000E+00  0.39989995E+01
 0.27718750E+00  0.13330000E+02  0.10000000E+02  0.00000000E+00  0.39989995E+01
 0.27734375E+00  0.13330000E+02  0.10000000E+02  0.00000000E+00  0.39989995E+01
 0.27750000E+00  0.13330000E+02  0.10000000E+02  0.00000000E+00  0.39989995E+01
 0.27765625E+00  0.13330000E+02  0.10000000E+02  0.00000000E+00  0.39989995E+01
 0.27781250E+00  0.13330000E+02  0.10000000E+02  0.00000000E+00  0.39989995E+01
 0.27796875E+00  0.13330000E+02  0.10000000E+02  0.00000000E+00  0.39989995E+01
 0.27812500E+00  0.13330000E+02  0.10000000E+02  0.00000000E+00  0.39989995E+01
 0.27828125E+00  0.13330000E+02  0.10000000E+02  0.00000000E+00  0.39989995E+01
 0.27843750E+00  0.13330000E+02  0.10000000E+02  0.00000000E+00  0.39989995E+01
 0.27859375E+00  0.13330000E+02  0.10000000E+02  0.00000000E+00  0.39989995E+01
 0.27875000E+00  0.13330000E+02  0.10000000E+02  0.00000000E+00  0.39989995E+01
 0.27890625E+00  0.13330000E+02  0.10000000E+02  0.00000000E+00  0.39989995E+01
 0.27906250E+00  0.13330000E+02  0.10000000E+02  0.00000000E+00  0.39989995E+01
 0.27921875E+00  0.13330000E+02  0.10000000E+02  0.00000000E+00  0.39989995E+01
 0.27937500E+00  0.13330000E+02  0.10000000E+02  0.00000000E+00  0.39989995E+01
 0.27953125E+00  0.13330000E+02  0.10000000E+02  0.00000000E+00  0.39989995E+01
 0.27968750E+00  0.13330000E+02  0.10000000E+02  0.00000000E+00  0.39989995E+01
 0.27984375E+00  0.13330000E+02  0.10000000E+02  0.00000000E+00  0.39989995E+01
 0.28000000E+00  0.13330000E+02  0.10000000E+02  0.00000000E+00  0.39989995E+01
 0.28015625E+00  0.13330000E+02  0.10000000E+02  0.00000000E+00  0.39989995E+01
 0.28031250E+00  0.13330000E+02  0.10000000E+02  0.00000000E+00  0.39989995E+01
 0.28046875E+00  0.13330000E+02  0.10000000E+02  0.00000000E+00  0.39989995E+01
 0.28062500E+00  0.13330000E+02  0.10000000E+02  0.00000000E+00  0.39989995E+01
 0.28078125E+00  0.13330000E+02  0.10000000E+02  0.00000000E+00  0.39989995E+01
 0.28093750E+00  0.13330000E+02  0.10000000E+02  0.00000000E+00  0.39989995E+01
 0.28109375E+00  0.13330000E+02  0.10000000E+02  0.00000000E+00  0.39989995E+01
 0.28125000E+00  0.13330000E+02  0.10000000E+02  0.00000000E+00  0.39989995E+01
 0.28140625E+00  0.13330000E+02  0.10000000E+02  0.00000000E+00  0.39989995E+01
 0.28156250E+00  0.13330000E+02  0.10000000E+02  0.00000000E+00  0.39989995E+01
 0.28171875E+00  0.13330000E+02  0.10000000E+02  0.00000000E+00  0.39989995E+01
 0.28187500E+00  0.13330000E+02  0.10000000E+02  0.00000000E+00  0.39989995E+01
 0.28203125E+00  0.13330000E+02  0.10000000E+02  0.00000000E+00  0.39989995E+01
 0.28218750E+00  0.13330000E+02  0.10000000E+02  0.00000000E+00  0.39989995E+01
 0.28234375E+00  0.13330000E+02  0.10000000E+02  0.00000000E+00  0.39989995E+01
 0.28250000E+00  0.13330000E+02  0.10000000E+02  0.00000000E+00  0.39989995E+01
 0.28265625E+00  0.13330000E+02  0.10000000E+02  0.00000000E+00  0.39989995E+01
 0.28281250E+00  0.13330000E+02  0.10000000E+02  0.00000000E+00  0.39989995E+01
 0.28296875E+00  0.13330000E+02  0.10000000E+02  0.00000000E+00  0.39989995E+01
 0.28312500E+00  0.13330000E+02  0.10000000E+02  0.00000000E+00  0.39989995E+01
 0.28328125E+00  0.13330000E+02  0.10000000E+02  0.00000000E+00  0.39989995E+01
 0.28343750E+00  0.13330000E+02  0.10000000E+02  0.00000000E+00  0.39989995E+01
 0.28359375E+00  0.13330000E+02  0.10000000E+02  0.00000000E+00  0.39989995E+01
 0.28375000E+00  0.13330000E+02  0.10000000E+02  0.00000000E+00  0.39989995E+01
 0.28390625E+00  0.13330000E+02  0.10000000E+02  0.00000000E+00  0.39989995E+01
 0.28406250E+00  0.13330000E+02  0.10000000E+02  0.00000000E+00  0.39989995E+01
 0.28421875E+00  0.13330000E+02  0.10000000E+02  0.00000000E+00  0.39989995E+01
 0.28437500E+00  0.13330000E+02  0.10000000E+02  0.00000000E+00  0.39989995E+01
 0.28453125E+00  0.13330000E+02  0.10000000E+02  0.00000000E+00  0.39989995E+01
 0.28468750E+00  0.13330000E+02  0.10000000E+02  0.00000000E+00  0.39989995E+01
 0.28484375E+00  0.13330000E+02  0.10000000E+02  0.00000000E+00  0.39989995E+01
 0.28500000E+00  0.13330000E+02  0.10000000E+02  0.00000000E+00  0.39989995E+01
 0.28515625E+00  0.13330000E+02  0.10000000E+02  0.00000000E+00  0.39989995E+01
 0.28531250E+00  0.13330000E+02  0.10000000E+02  0.00000000E+00  0.39989995E+01
 0.28546875E+00  0.13330000E+02  0.10000000E+02  0.00000000E+00  0.39989995E+01
 0.28562500E+00  0.13330000E+02  0.10000000E+02  0.00000000E+00  0.39989995E+01
 0.28578125E+00  0.13330000E+02  0.10000000E+02  0.00000000E+00  0.39989995E+01
 0.28593750E+00  0.13330000E+02  0.10000000E+02  0.00000000E+00  0.39989995E+01
 0.28609375E+00  0.13330000E+02  0.10000000E+02  0.00000000E+00  0.39989995E+01
 0.28625000E+00  0.13330000E+02  0.10000000E+02  0.00000000E+00  0.39989995E+01
 0.28640625E+00  0.13330000E+02  0.10000000E+02  0.00000000E+00  0.39989995E+01
 0.28656250E+00  0.13330000E+02  0.10000000E+02  0.00000000E+00  0.39989995E+01
 0.28671875E+00  0.13330000E+02  0.10000000E+02  0.00000000E+00  0.39989995E+01
 0.28687500E+00  0.13330000E+02  0.10000000E+02  0.00000000E+00  0.39989995E+01
 0.28703125E+00  0.13330000E+02  0.10000000E+02  0.00000000E+00  0.39989995E+01
 0.28718750E+00  0.13330000E+02  0.10000000E+02  0.00000000E+00  0.39989995E+01
 0.28734375E+00  0.13330000E+02  0.10000000E+02  0.00000000E+00  0.39989995E+01
 0.28750000E+00  0.13330000E+02  0.10000000E+02  0.00000000E+00  0.39989995E+01
 0.28765625E+00  0.13330000E+02  0.10000000E+02  0.00000000E+00  0.39989995E+01
 0.28781250E+00  0.13330000E+02  0.10000000E+02  0.00000000E+00  0.39989995E+01
 0.28796875E+00  0.13330000E+02  0.10000000E+02  0.00000000E+00  0.39989995E+01
 0.28812500E+00  0.13330000E+02  0.10000000E+02  0.00000000E+00  0.39989995E+01
 0.28828125E+00  0.13330000E+02  0.10000000E+02  0.00000000E+00  0.39989995E+01
 0.28843750E+00  0.13330000E+02  0.10000000E+02  0.00000000E+00  0.39989995E+01
 0.28859375E+00  0.13330000E+02  0.10000000E+02  0.00000000E+00  0.39989995E+01
 0.28875000E+00  0.13330000E+02  0.10000000E+02  0.00000000E+00  0.39989995E+01
 0.28890625E+00  0.13330000E+02  0.10000000E+02  0.00000000E+00  0.39989995E+01
 0.28906250E+00  0.13330000E+02  0.10000000E+02  0.00000000E+00  0.39989995E+01
 0.28921875E+00  0.13330000E+02  0.10000000E+02  0.00000000E+00  0.39989995E+01
 0.28937500E+00  0.13330000E+02  0.10000000E+02  0.00000000E+00  0.39989995E+01
 0.28953125E+00  0.13330000E+02  0.10000000E+02  0.00000000E+00  0.39989995E+01
 0.28968750E+00  0.13330000E+02  0.10000000E+02  0.00000000E+00  0.39989995E+01
 0.28984375E+00  0.13330000E+02  0.10000000E+02  0.00000000E+00  0.39989995E+01
 0.29000000E+00  0.13330000E+02  0.10000000E+02  0.00000000E+00  0.39989995E+01
 0.29015625E+00  0.13330000E+02  0.10000000E+02  0.00000000E+00  0.39989995E+01
 0.29031250E+00  0.13330000E+02  0.10000000E+02  0.00000000E+00  0.39989995E+01
 0.29046875E+00  0.13330000E+02  0.10000000E+02  0.00000000E+00  0.39989995E+01
 0.29062500E+00  0.13330000E+02  0.10000000E+02  0.00000000E+00  0.39989995E+01
 0.29078125E+00  0.13330000E+02  0.10000000E+02  0.00000000E+00  0.39989995E+01
 0.29093750E+00  0.13330000E+02  0.10000000E+02  0.00000000E+00  0.39989995E+01
 0.29109375E+00  0.13330000E+02  0.10000000E+02  0.00000000E+00  0.39989995E+01
 0.29125000E+00  0.13330000E+02  0.10000000E+02  0.00000000E+00  0.39989995E+01
 0.29140625E+00  0.13330000E+02  0.10000000E+02  0.00000000E+00  0.39989995E+01
 0.29156250E+00  0.13330000E+02  0.10000000E+02  0.00000000E+00  0.39989995E+01
 0.29171875E+00  0.13330000E+02  0.10000000E+02  0.00000000E+00  0.39989995E+01
 0.29187500E+00  0.13330000E+02  0.10000000E+02  0.00000000E+00  0.39989995E+01
 0.29203125E+00  0.13330000E+02  0.10000000E+02  0.00000000E+00  0.39989995E+01
 0.29218750E+00  0.13330000E+02  0.10000000E+02  0.00000000E+00  0.39989995E+01
 0.29234375E+00  0.13330000E+02  0.10000000E+02  0.00000000E+00  0.39989995E+01
 0.29250000E+00  0.13330000E+02  0.10000000E+02  0.00000000E+00  0.39989995E+01
 0.29265625E+00  0.13330000E+02  0.10000000E+02  0.00000000E+00  0.39989995E+01
 0.29281250E+00  0.13330000E+02  0.10000000E+02  0.00000000E+00  0.39989995E+01
 0.29296875E+00  0.13330000E+02  0.10000000E+02  0.00000000E+00  0.39989995E+01
 0.29312500E+00  0.13330000E+02  0.10000000E+02  0.00000000E+00  0.39989995E+01
 0.29328125E+00  0.13330000E+02  0.10000000E+02  0.00000000E+00  0.39989995E+01
 0.29343750E+00  0.13330000E+02  0.10000000E+02  0.00000000E+00  0.39989995E+01
 0.29359375E+00  0.13330000E+02  0.10000000E+02  0.00000000E+00  0.39989995E+01
 0.29375000E+00  0.13330000E+02  0.10000000E+02  0.00000000E+00  0.39989995E+01
 0.29390625E+00  0.13330000E+02  0.10000000E+02  0.00000000E+00  0.39989995E+01
 0.29406250E+00  0.13330000E+02  0.10000000E+02  0.00000000E+00  0.39989995E+01
 0.29421875E+00  0.13330000E+02  0.10000000E+02  0.00000000E+00  0.39989995E+01
 0.29437500E+00  0.13330000E+02  0.10000000E+02  0.00000000E+00  0.39989995E+01
 0.29453125E+00  0.13330000E+02  0.10000000E+02  0.00000000E+00  0.39989995E+01
 0.29468750E+00  0.13330000E+02  0.10000000E+02  0.00000000E+00  0.39989995E+01
 0.29484375E+00  0.13330000E+02  0.10000000E+02  0.00000000E+00  0.39989995E+01
 0.29500000E+00  0.13330000E+02  0.10000000E+02  0.00000000E+00  0.39989995E+01
 0.29515625E+00  0.13330000E+02  0.10000000E+02  0.00000000E+00  0.39989995E+01
 0.29531250E+00  0.13330000E+02  0.10000000E+02  0.00000000E+00  0.39989995E+01
 0.29546875E+00  0.13330000E+02  0.10000000E+02  0.00000000E+00  0.39989995E+01
 0.29562500E+00  0.13330000E+02  0.10000000E+02  0.00000000E+00  0.39989995E+01
 0.29578125E+00  0.13330000E+02  0.10000000E+02  0.00000000E+00  0.39989995E+01
 0.29593750E+00  0.13330000E+02  0.10000000E+02  0.00000000E+00  0.39989995E+01
 0.29609375E+00  0.13330000E+02  0.10000000E+02  0.00000000E+00  0.39989995E+01
 0.29625000E+00  0.13330000E+02  0.10000000E+02  0.00000000E+00  0.39989995E+01
 0.29640625E+00  0.13330000E+02  0.10000000E+02  0.00000000E+00  0.39989995E+01
 0.29656250E+00  0.13330000E+02  0.10000000E+02  0.00000000E+00  0.39989995E+01
 0.29671875E+00  0.13330000E+02  0.10000000E+02  0.00000000E+00  0.39989995E+01
 0.29687500E+00  0.13330000E+02  0.10000000E+02  0.00000000E+00  0.39989995E+01
 0.29703125E+00  0.13330000E+02  0.10000000E+02  0.00000000E+00  0.39989995E+01
 0.29718750E+00  0.13330000E+02  0.10000000E+02  0.00000000E+00  0.39989995E+01
 0.29734375E+00  0.13330000E+02  0.10000000E+02  0.00000000E+00  0.39989995E+01
 0.29750000E+00  0.13330000E+02  0.10000000E+02  0.00000000E+00  0.39989995E+01
 0.29765625E+00  0.13330000E+02  0.10000000E+02  0.00000000E+00  0.39989995E+01
 0.29781250E+00  0.13330000E+02  0.10000000E+02  0.00000000E+00  0.39989995E+01
 0.29796875E+00  0.13330000E+02  0.10000000E+02  0.00000000E+00  0.39989995E+01
 0.29812500E+00  0.13330000E+02  0.10000000E+02  0.00000000E+00  0.39989995E+01
 0.29828125E+00  0.13330000E+02  0.10000000E+02  0.00000000E+00  0.39989995E+01
 0.29843750E+00  0.13330000E+02  0.10000000E+02  0.00000000E+00  0.39989995E+01
 0.29859375E+00  0.13330000E+02  0.10000000E+02  0.00000000E+00  0.39989995E+01
 0.29875000E+00  0.13330000E+02  0.10000000E+02  0.00000000E+00  0.39989995E+01
 0.29890625E+00  0.13330000E+02  0.10000000E+02  0.00000000E+00  0.39989995E+01
 0.29906250E+00  0.13330000E+02  0.10000000E+02  0.00000000E+00  0.39989995E+01
 0.29921875E+00  0.13330000E+02  0.10000000E+02  0.00000000E+00  0.39989995E+01
 0.29937500E+00  0.13330000E+02  0.10000000E+02  0.00000000E+00  0.39989995E+01
 0.29953125E+00  0.13330000E+02  0.10000000E+02  0.00000000E+00  0.39989995E+01
 0.29968750E+00  0.13330000E+02  0.10000000E+02  0.00000000E+00  0.39989995E+01
 0.29984375E+00  0.13330000E+02  0.10000000E+02  0.00000000E+00  0.39989995E+01
 0.30000000E+00  0.13330000E+02  0.10000000E+02  0.00000000E+00  0.39989995E+01
 0.30015625E+00  0.13330000E+02  0.10000000E+02  0.00000000E+00  0.39989995E+01
 0.30031250E+00  0.13330000E+02  0.10000000E+02  0.00000000E+00  0.39989995E+01
 0.30046875E+00  0.13330000E+02  0.10000000E+02  0.00000000E+00  0.39989995E+01
 0.30062500E+00  0.13330000E+02  0.10000000E+02  0.00000000E+00  0.39989995E+01
 0.30078125E+00  0.13330000E+02  0.10000000E+02  0.00000000E+00  0.39989995E+01
 0.30093750E+00  0.13330000E+02  0.10000000E+02  0.00000000E+00  0.39989995E+01
 0.30109375E+00  0.13330000E+02  0.10000000E+02  0.00000000E+00  0.39989995E+01
 0.30125000E+00  0.13330000E+02  0.10000000E+02  0.00000000E+00  0.39989995E+01
 0.30140625E+00  0.13330000E+02  0.10000000E+02  0.00000000E+00  0.39989995E+01
 0.30156250E+00  0.13330000E+02  0.10000000E+02  0.00000000E+00  0.39989995E+01
 0.30171875E+00  0.13330000E+02  0.10000000E+02  0.00000000E+00  0.39989995E+01
 0.30187500E+00  0.13330000E+02  0.10000000E+02  0.00000000E+00  0.39989995E+01
 0.30203125E+00  0.13330000E+02  0.10000000E+02  0.00000000E+00  0.39989995E+01
 0.30218750E+00  0.13330000E+02  0.10000000E+02  0.00000000E+00  0.39989995E+01
 0.30234375E+00  0.13330000E+02  0.10000000E+02  0.00000000E+00  0.39989995E+01
 0.30250000E+00  0.13330000E+02  0.10000000E+02  0.00000000E+00  0.39989995E+01
 0.30265625E+00  0.13330000E+02  0.10000000E+02  0.00000000E+00  0.39989995E+01
 0.30281250E+00  0.13330000E+02  0.10000000E+02  0.00000000E+00  0.39989995E+01
 0.30296875E+00  0.13330000E+02  0.10000000E+02  0.00000000E+00  0.39989995E+01
 0.30312500E+00  0.13330000E+02  0.10000000E+02  0.00000000E+00  0.39989995E+01
 0.30328125E+00  0.13330000E+02  0.10000000E+02  0.00000000E+00  0.39989995E+01
 0.30343750E+00  0.13330000E+02  0.10000000E+02  0.00000000E+00  0.39989995E+01
 0.30359375E+00  0.13330000E+02  0.10000000E+02  0.00000000E+00  0.39989995E+01
 0.30375000E+00  0.13330000E+02  0.10000000E+02  0.00000000E+00  0.39989995E+01
 0.30390625E+00  0.13330000E+02  0.10000000E+02  0.00000000E+00  0.39989995E+01
 0.30406250E+00  0.13330000E+02  0.10000000E+02  0.00000000E+00  0.39989995E+01
 0.30421875E+00  0.13330000E+02  0.10000000E+02  0.00000000E+00  0.39989995E+01
 0.30437500E+00  0.13330000E+02  0.10000000E+02  0.00000000E+00  0.39989995E+01
 0.30453125E+00  0.13330000E+02  0.10000000E+02  0.00000000E+00  0.39989995E+01
 0.30468750E+00  0.13330000E+02  0.10000000E+02  0.00000000E+00  0.39989995E+01
 0.30484375E+00  0.13330000E+02  0.10000000E+02  0.00000000E+00  0.39989995E+01
 0.30500000E+00  0.13330000E+02  0.10000000E+02  0.00000000E+00  0.39989995E+01
 0.30515625E+00  0.13330000E+02  0.10000000E+02  0.00000000E+00  0.39989995E+01
 0.30531250E+00  0.13330000E+02  0.10000000E+02  0.00000000E+00  0.39989995E+01
 0.30546875E+00  0.13330000E+02  0.10000000E+02  0.00000000E+00  0.39989995E+01
 0.30562500E+00  0.13330000E+02  0.10000000E+02  0.00000000E+00  0.39989995E+01
 0.30578125E+00  0.13330000E+02  0.10000000E+02  0.00000000E+00  0.39989995E+01
 0.30593750E+00  0.13330000E+02  0.10000000E+02  0.00000000E+00  0.39989995E+01
 0.30609375E+00  0.13330000E+02  0.10000000E+02  0.00000000E+00  0.39989995E+01
 0.30625000E+00  0.13330000E+02  0.10000000E+02  0.00000000E+00  0.39989995E+01
 0.30640625E+00  0.13330000E+02  0.10000000E+02  0.00000000E+00  0.39989995E+01
 0.30656250E+00  0.13330000E+02  0.10000000E+02  0.00000000E+00  0.39989995E+01
 0.30671875E+00  0.13330000E+02  0.10000000E+02  0.00000000E+00  0.39989995E+01
 0.30687500E+00  0.13330000E+02  0.10000000E+02  0.00000000E+00  0.39989995E+01
 0.30703125E+00  0.13330000E+02  0.10000000E+02  0.00000000E+00  0.39989995E+01
 0.30718750E+00  0.13330000E+02  0.10000000E+02  0.00000000E+00  0.39989995E+01
 0.30734375E+00  0.13330000E+02  0.10000000E+02  0.00000000E+00  0.39989995E+01
 0.30750000E+00  0.13330000E+02  0.10000000E+02  0.00000000E+00  0.39989995E+01
 0.30765625E+00  0.13330000E+02  0.10000000E+02  0.00000000E+00  0.39989995E+01
 0.30781250E+00  0.13330000E+02  0.10000000E+02  0.00000000E+00  0.39989995E+01
 0.30796875E+00  0.13330000E+02  0.10000000E+02  0.00000000E+00  0.39989995E+01
 0.30812500E+00  0.13330000E+02  0.10000000E+02  0.00000000E+00  0.39989995E+01
 0.30828125E+00  0.13330000E+02  0.10000000E+02  0.00000000E+00  0.39989995E+01
 0.30843750E+00  0.13330000E+02  0.10000000E+02  0.00000000E+00  0.39989995E+01
 0.30859375E+00  0.13330000E+02  0.10000000E+02  0.00000000E+00  0.39989995E+01
 0.30875000E+00  0.13330000E+02  0.10000000E+02  0.00000000E+00  0.39989995E+01
 0.30890625E+00  0.13330000E+02  0.10000000E+02  0.00000000E+00  0.39989995E+01
 0.30906250E+00  0.13330000E+02  0.10000000E+02  0.00000000E+00  0.39989995E+01
 0.30921875E+00  0.13330000E+02  0.10000000E+02  0.00000000E+00  0.39989995E+01
 0.30937500E+00  0.13330000E+02  0.10000000E+02  0.00000000E+00  0.39989995E+01
 0.30953125E+00  0.13330000E+02  0.10000000E+02  0.00000000E+00  0.39989995E+01
 0.30968750E+00  0.13330000E+02  0.10000000E+02  0.00000000E+00  0.39989995E+01
 0.30984375E+00  0.13330000E+02  0.10000000E+02  0.00000000E+00  0.39989995E+01
 0.31000000E+00  0.13330000E+02  0.10000000E+02  0.00000000E+00  0.39989995E+01
 0.31015625E+00  0.13330000E+02  0.10000000E+02  0.00000000E+00  0.39989995E+01
 0.31031250E+00  0.13330000E+02  0.10000000E+02  0.00000000E+00  0.39989995E+01
 0.31046875E+00  0.13330000E+02  0.10000000E+02  0.00000000E+00  0.39989995E+01
 0.31062500E+00  0.13330000E+02  0.10000000E+02  0.00000000E+00  0.39989995E+01
 0.31078125E+00  0.13330000E+02  0.10000000E+02  0.00000000E+00  0.39989995E+01
 0.31093750E+00  0.13330000E+02  0.10000000E+02  0.00000000E+00  0.39989995E+01
 0.31109375E+00  0.13330000E+02  0.10000000E+02  0.00000000E+00  0.39989995E+01
 0.31125000E+00  0.13330000E+02  0.10000000E+02  0.00000000E+00  0.39989995E+01
 0.31140625E+00  0.13330000E+02  0.10000000E+02  0.00000000E+00  0.39989995E+01
 0.31156250E+00  0.13330000E+02  0.10000000E+02  0.00000000E+00  0.39989995E+01
 0.31171875E+00  0.13330000E+02  0.10000000E+02  0.00000000E+00  0.39989995E+01
 0.31187500E+00  0.13330000E+02  0.10000000E+02  0.00000000E+00  0.39989995E+01
 0.31203125E+00  0.13330000E+02  0.10000000E+02  0.00000000E+00  0.39989995E+01
 0.31218750E+00  0.13330000E+02  0.10000000E+02  0.00000000E+00  0.39989995E+01
 0.31234375E+00  0.13330000E+02  0.10000000E+02  0.00000000E+00  0.39989995E+01
 0.31250000E+00  0.13330000E+02  0.10000000E+02  0.00000000E+00  0.39989995E+01
 0.31265625E+00  0.13330000E+02  0.10000000E+02  0.00000000E+00  0.39989995E+01
 0.31281250E+00  0.13330000E+02  0.10000000E+02  0.00000000E+00  0.39989995E+01
 0.31296875E+00  0.13330000E+02  0.10000000E+02  0.00000000E+00  0.39989995E+01
 0.31312500E+00  0.13330000E+02  0.10000000E+02  0.00000000E+00  0.39989995E+01
 0.31328125E+00  0.13330000E+02  0.10000000E+02  0.00000000E+00  0.39989995E+01
 0.31343750E+00  0.13330000E+02  0.10000000E+02  0.00000000E+00  0.39989995E+01
 0.31359375E+00  0.13330000E+02  0.10000000E+02  0.00000000E+00  0.39989995E+01
 0.31375000E+00  0.13330000E+02  0.10000000E+02  0.00000000E+00  0.39989995E+01
 0.31390625E+00  0.13330000E+02  0.10000000E+02  0.00000000E+00  0.39989995E+01
 0.31406250E+00  0.13330000E+02  0.10000000E+02  0.00000000E+00  0.39989995E+01
 0.31421875E+00  0.13330000E+02  0.10000000E+02  0.00000000E+00  0.39989995E+01
 0.31437500E+00  0.13330000E+02  0.10000000E+02  0.00000000E+00  0.39989995E+01
 0.31453125E+00  0.13330000E+02  0.10000000E+02  0.00000000E+00  0.39989995E+01
 0.31468750E+00  0.13330000E+02  0.10000000E+02  0.00000000E+00  0.39989995E+01
 0.31484375E+00  0.13330000E+02  0.10000000E+02  0.00000000E+00  0.39989995E+01
 0.31500000E+00  0.13330000E+02  0.10000000E+02  0.00000000E+00  0.39989995E+01
 0.31515625E+00  0.13330000E+02  0.10000000E+02  0.00000000E+00  0.39989995E+01
 0.31531250E+00  0.13330000E+02  0.10000000E+02  0.00000000E+00  0.39989995E+01
 0.31546875E+00  0.13330000E+02  0.10000000E+02  0.00000000E+00  0.39989995E+01
 0.31562500E+00  0.13330000E+02  0.10000000E+02  0.00000000E+00  0.39989995E+01
 0.31578125E+00  0.13330000E+02  0.10000000E+02  0.00000000E+00  0.39989995E+01
 0.31593750E+00  0.13330000E+02  0.10000000E+02  0.00000000E+00  0.39989995E+01
 0.31609375E+00  0.13330000E+02  0.10000000E+02  0.00000000E+00  0.39989995E+01
 0.31625000E+00  0.13330000E+02  0.10000000E+02  0.00000000E+00  0.39989995E+01
 0.31640625E+00  0.13330000E+02  0.10000000E+02  0.00000000E+00  0.39989995E+01
 0.31656250E+00  0.13330000E+02  0.10000000E+02  0.00000000E+00  0.39989995E+01
 0.31671875E+00  0.13330000E+02  0.10000000E+02  0.00000000E+00  0.39989995E+01
 0.31687500E+00  0.13330000E+02  0.10000000E+02  0.00000000E+00  0.39989995E+01
 0.31703125E+00  0.13330000E+02  0.10000000E+02  0.00000000E+00  0.39989995E+01
 0.31718750E+00  0.13330000E+02  0.10000000E+02  0.00000000E+00  0.39989995E+01
 0.31734375E+00  0.13330000E+02  0.10000000E+02  0.00000000E+00  0.39989995E+01
 0.31750000E+00  0.13330000E+02  0.10000000E+02  0.00000000E+00  0.39989995E+01
 0.31765625E+00  0.13330000E+02  0.10000000E+02  0.00000000E+00  0.39989995E+01
 0.31781250E+00  0.13330000E+02  0.10000000E+02  0.00000000E+00  0.39989995E+01
 0.31796875E+00  0.13330000E+02  0.10000000E+02  0.00000000E+00  0.39989995E+01
 0.31812500E+00  0.13330000E+02  0.10000000E+02  0.00000000E+00  0.39989995E+01
 0.31828125E+00  0.13330000E+02  0.10000000E+02  0.00000000E+00  0.39989995E+01
 0.31843750E+00  0.13330000E+02  0.10000000E+02  0.00000000E+00  0.39989995E+01
 0.31859375E+00  0.13330000E+02  0.10000000E+02  0.00000000E+00  0.39989995E+01
 0.31875000E+00  0.13330000E+02  0.10000000E+02  0.00000000E+00  0.39989995E+01
 0.31890625E+00  0.13330000E+02  0.10000000E+02  0.00000000E+00  0.39989995E+01
 0.31906250E+00  0.13330000E+02  0.10000000E+02  0.00000000E+00  0.39989995E+01
 0.31921875E+00  0.13330000E+02  0.10000000E+02  0.00000000E+00  0.39989995E+01
 0.31937500E+00  0.13330000E+02  0.10000000E+02  0.00000000E+00  0.39989995E+01
 0.31953125E+00  0.13330000E+02  0.10000000E+02  0.00000000E+00  0.39989995E+01
 0.31968750E+00  0.13330000E+02  0.10000000E+02  0.00000000E+00  0.39989995E+01
 0.31984375E+00  0.13330000E+02  0.10000000E+02  0.00000000E+00  0.39989995E+01
 0.32000000E+00  0.13330000E+02  0.10000000E+02  0.00000000E+00  0.39989995E+01
 0.32015625E+00  0.13330000E+02  0.10000000E+02  0.00000000E+00  0.39989995E+01
 0.32031250E+00  0.13330000E+02  0.10000000E+02  0.00000000E+00  0.39989995E+01
 0.32046875E+00  0.13330000E+02  0.10000000E+02  0.00000000E+00  0.39989995E+01
 0.32062500E+00  0.13330000E+02  0.10000000E+02  0.00000000E+00  0.39989995E+01
 0.32078125E+00  0.13330000E+02  0.10000000E+02  0.00000000E+00  0.39989995E+01
 0.32093750E+00  0.13330000E+02  0.10000000E+02  0.00000000E+00  0.39989995E+01
 0.32109375E+00  0.13330000E+02  0.10000000E+02  0.00000000E+00  0.39989995E+01
 0.32125000E+00  0.13330000E+02  0.10000000E+02  0.00000000E+00  0.39989995E+01
 0.32140625E+00  0.13330000E+02  0.10000000E+02  0.00000000E+00  0.39989995E+01
 0.32156250E+00  0.13330000E+02  0.10000000E+02  0.00000000E+00  0.39989995E+01
 0.32171875E+00  0.13330000E+02  0.10000000E+02  0.00000000E+00  0.39989995E+01
 0.32187500E+00  0.13330000E+02  0.10000000E+02  0.00000000E+00  0.39989995E+01
 0.32203125E+00  0.13330000E+02  0.10000000E+02  0.00000000E+00  0.39989995E+01
 0.32218750E+00  0.13330000E+02  0.10000000E+02  0.00000000E+00  0.39989995E+01
 0.32234375E+00  0.13330000E+02  0.10000000E+02  0.00000000E+00  0.39989995E+01
 0.32250000E+00  0.13330000E+02  0.10000000E+02  0.00000000E+00  0.39989995E+01
 0.32265625E+00  0.13330000E+02  0.10000000E+02  0.00000000E+00  0.39989995E+01
 0.32281250E+00  0.13330000E+02  0.10000000E+02  0.00000000E+00  0.39989995E+01
 0.32296875E+00  0.13330000E+02  0.10000000E+02  0.00000000E+00  0.39989995E+01
 0.32312500E+00  0.13330000E+02  0.10000000E+02  0.00000000E+00  0.39989995E+01
 0.32328125E+00  0.13330000E+02  0.10000000E+02  0.00000000E+00  0.39989995E+01
 0.32343750E+00  0.13330000E+02  0.10000000E+02  0.00000000E+00  0.39989995E+01
 0.32359375E+00  0.13330000E+02  0.10000000E+02  0.00000000E+00  0.39989995E+01
 0.32375000E+00  0.13330000E+02  0.10000000E+02  0.00000000E+00  0.39989995E+01
 0.32390625E+00  0.13330000E+02  0.10000000E+02  0.00000000E+00  0.39989995E+01
 0.32406250E+00  0.13330000E+02  0.10000000E+02  0.00000000E+00  0.39989995E+01
 0.32421875E+00  0.13330000E+02  0.10000000E+02  0.00000000E+00  0.39989995E+01
 0.32437500E+00  0.13330000E+02  0.10000000E+02  0.00000000E+00  0.39989995E+01
 0.32453125E+00  0.13330000E+02  0.10000000E+02  0.00000000E+00  0.39989995E+01
 0.32468750E+00  0.13330000E+02  0.10000000E+02  0.00000000E+00  0.39989995E+01
 0.32484375E+00  0.13330000E+02  0.10000000E+02  0.00000000E+00  0.39989995E+01
 0.32500000E+00  0.13330000E+02  0.10000000E+02  0.00000000E+00  0.39989995E+01
 0.32515625E+00  0.13330000E+02  0.10000000E+02  0.00000000E+00  0.39989995E+01
 0.32531250E+00  0.13330000E+02  0.10000000E+02  0.00000000E+00  0.39989995E+01
 0.32546875E+00  0.13330000E+02  0.10000000E+02  0.00000000E+00  0.39989995E+01
 0.32562500E+00  0.13330000E+02  0.10000000E+02  0.00000000E+00  0.39989995E+01
 0.32578125E+00  0.13330000E+02  0.10000000E+02  0.00000000E+00  0.39989995E+01
 0.32593750E+00  0.13330000E+02  0.10000000E+02  0.00000000E+00  0.39989995E+01
 0.32609375E+00  0.13330000E+02  0.10000000E+02  0.00000000E+00  0.39989995E+01
 0.32625000E+00  0.13330000E+02  0.10000000E+02  0.00000000E+00  0.39989995E+01
 0.32640625E+00  0.13330000E+02  0.10000000E+02  0.00000000E+00  0.39989995E+01
 0.32656250E+00  0.13330000E+02  0.10000000E+02  0.00000000E+00  0.39989995E+01
 0.32671875E+00  0.13330000E+02  0.10000000E+02  0.00000000E+00  0.39989995E+01
 0.32687500E+00  0.13330000E+02  0.10000000E+02  0.00000000E+00  0.39989995E+01
 0.32703125E+00  0.13330000E+02  0.10000000E+02  0.00000000E+00  0.39989995E+01
 0.32718750E+00  0.13330000E+02  0.10000000E+02  0.00000000E+00  0.39989995E+01
 0.32734375E+00  0.13330000E+02  0.10000000E+02  0.00000000E+00  0.39989995E+01
 0.32750000E+00  0.13330000E+02  0.10000000E+02  0.00000000E+00  0.39989995E+01
 0.32765625E+00  0.13330000E+02  0.10000000E+02  0.00000000E+00  0.39989995E+01
 0.32781250E+00  0.13330000E+02  0.10000000E+02  0.00000000E+00  0.39989995E+01
 0.32796875E+00  0.13330000E+02  0.10000000E+02  0.00000000E+00  0.39989995E+01
 0.32812500E+00  0.13330000E+02  0.10000000E+02  0.00000000E+00  0.39989995E+01
 0.32828125E+00  0.13330000E+02  0.10000000E+02  0.00000000E+00  0.39989995E+01
 0.32843750E+00  0.13330000E+02  0.10000000E+02  0.00000000E+00  0.39989995E+01
 0.32859375E+00  0.13330000E+02  0.10000000E+02  0.00000000E+00  0.39989995E+01
 0.32875000E+00  0.13330000E+02  0.10000000E+02  0.00000000E+00  0.39989995E+01
 0.32890625E+00  0.13330000E+02  0.10000000E+02  0.00000000E+00  0.39989995E+01
 0.32906250E+00  0.13330000E+02  0.10000000E+02  0.00000000E+00  0.39989995E+01
 0.32921875E+00  0.13330000E+02  0.10000000E+02  0.00000000E+00  0.39989995E+01
 0.32937500E+00  0.13330000E+02  0.10000000E+02  0.00000000E+00  0.39989995E+01
 0.32953125E+00  0.13330000E+02  0.10000000E+02  0.00000000E+00  0.39989995E+01
 0.32968750E+00  0.13330000E+02  0.10000000E+02  0.00000000E+00  0.39989995E+01
 0.32984375E+00  0.13330000E+02  0.10000000E+02  0.00000000E+00  0.39989995E+01
 0.33000000E+00  0.13330000E+02  0.10000000E+02  0.00000000E+00  0.39989995E+01
 0.33015625E+00  0.13330000E+02  0.10000000E+02  0.00000000E+00  0.39989995E+01
 0.33031250E+00  0.13330000E+02  0.10000000E+02  0.00000000E+00  0.39989995E+01
 0.33046875E+00  0.13330000E+02  0.10000000E+02  0.00000000E+00  0.39989995E+01
 0.33062500E+00  0.13330000E+02  0.10000000E+02  0.00000000E+00  0.39989995E+01
 0.33078125E+00  0.13330000E+02  0.10000000E+02  0.00000000E+00  0.39989995E+01
 0.33093750E+00  0.13330000E+02  0.10000000E+02  0.00000000E+00  0.39989995E+01
 0.33109375E+00  0.13330000E+02  0.10000000E+02  0.00000000E+00  0.39989995E+01
 0.33125000E+00  0.13330000E+02  0.10000000E+02  0.00000000E+00  0.39989995E+01
 0.33140625E+00  0.13330000E+02  0.10000000E+02  0.00000000E+00  0.39989995E+01
 0.33156250E+00  0.13330000E+02  0.10000000E+02  0.00000000E+00  0.39989995E+01
 0.33171875E+00  0.13330000E+02  0.10000000E+02  0.00000000E+00  0.39989995E+01
 0.33187500E+00  0.13330000E+02  0.10000000E+02  0.00000000E+00  0.39989995E+01
 0.33203125E+00  0.13330000E+02  0.10000000E+02  0.00000000E+00  0.39989995E+01
 0.33218750E+00  0.13330000E+02  0.10000000E+02  0.00000000E+00  0.39989995E+01
 0.33234375E+00  0.13330000E+02  0.10000000E+02  0.00000000E+00  0.39989995E+01
 0.33250000E+00  0.13330000E+02  0.10000000E+02  0.00000000E+00  0.39989995E+01
 0.33265625E+00  0.13330000E+02  0.10000000E+02  0.00000000E+00  0.39989995E+01
 0.33281250E+00  0.13330000E+02  0.10000000E+02  0.00000000E+00  0.39989995E+01
 0.33296875E+00  0.13330000E+02  0.10000000E+02  0.00000000E+00  0.39989995E+01
 0.33312500E+00  0.13330000E+02  0.10000000E+02  0.00000000E+00  0.39989995E+01
 0.33328125E+00  0.13330000E+02  0.10000000E+02  0.00000000E+00  0.39989995E+01
 0.33343750E+00  0.13330000E+02  0.10000000E+02  0.00000000E+00  0.39989995E+01
 0.33359375E+00  0.13330000E+02  0.10000000E+02  0.00000000E+00  0.39989995E+01
 0.33375000E+00  0.13330000E+02  0.10000000E+02  0.00000000E+00  0.39989995E+01
 0.33390625E+00  0.13330000E+02  0.10000000E+02  0.00000000E+00  0.39989995E+01
 0.33406250E+00  0.13330000E+02  0.10000000E+02  0.00000000E+00  0.39989995E+01
 0.33421875E+00  0.13330000E+02  0.10000000E+02  0.00000000E+00  0.39989995E+01
 0.33437500E+00  0.13330000E+02  0.10000000E+02  0.00000000E+00  0.39989995E+01
 0.33453125E+00  0.13330000E+02  0.10000000E+02  0.00000000E+00  0.39989995E+01
 0.33468750E+00  0.13330000E+02  0.10000000E+02  0.00000000E+00  0.39989995E+01
 0.33484375E+00  0.13330000E+02  0.10000000E+02  0.00000000E+00  0.39989995E+01
 0.33500000E+00  0.13330000E+02  0.10000000E+02  0.00000000E+00  0.39989995E+01
 0.33515625E+00  0.13330000E+02  0.10000000E+02  0.00000000E+00  0.39989995E+01
 0.33531250E+00  0.13330000E+02  0.10000000E+02  0.00000000E+00  0.39989995E+01
 0.33546875E+00  0.13330000E+02  0.10000000E+02  0.00000000E+00  0.39989995E+01
 0.33562500E+00  0.13330000E+02  0.10000000E+02  0.00000000E+00  0.39989995E+01
 0.33578125E+00  0.13330000E+02  0.10000000E+02  0.00000000E+00  0.39989995E+01
 0.33593750E+00  0.13330000E+02  0.10000000E+02  0.00000000E+00  0.39989995E+01
 0.33609375E+00  0.13330000E+02  0.10000000E+02  0.00000000E+00  0.39989995E+01
 0.33625000E+00  0.13330000E+02  0.10000000E+02  0.00000000E+00  0.39989995E+01
 0.33640625E+00  0.13330000E+02  0.10000000E+02  0.00000000E+00  0.39989995E+01
 0.33656250E+00  0.13330000E+02  0.10000000E+02  0.00000000E+00  0.39989995E+01
 0.33671875E+00  0.13330000E+02  0.10000000E+02  0.00000000E+00  0.39989995E+01
 0.33687500E+00  0.13330000E+02  0.10000000E+02  0.00000000E+00  0.39989995E+01
 0.33703125E+00  0.13330000E+02  0.10000000E+02  0.00000000E+00  0.39989995E+01
 0.33718750E+00  0.13330000E+02  0.10000000E+02  0.00000000E+00  0.39989995E+01
 0.33734375E+00  0.13330000E+02  0.10000000E+02  0.00000000E+00  0.39989995E+01
 0.33750000E+00  0.13330000E+02  0.10000000E+02  0.00000000E+00  0.39989995E+01
 0.33765625E+00  0.13330000E+02  0.10000000E+02  0.00000000E+00  0.39989995E+01
 0.33781250E+00  0.13330000E+02  0.10000000E+02  0.00000000E+00  0.39989995E+01
 0.33796875E+00  0.13330000E+02  0.10000000E+02  0.00000000E+00  0.39989995E+01
 0.33812500E+00  0.13330000E+02  0.10000000E+02  0.00000000E+00  0.39989995E+01
 0.33828125E+00  0.13330000E+02  0.10000000E+02  0.00000000E+00  0.39989995E+01
 0.33843750E+00  0.13330000E+02  0.10000000E+02  0.00000000E+00  0.39989995E+01
 0.33859375E+00  0.13330000E+02  0.10000000E+02  0.00000000E+00  0.39989995E+01
 0.33875000E+00  0.13330000E+02  0.10000000E+02  0.00000000E+00  0.39989995E+01
 0.33890625E+00  0.13330000E+02  0.10000000E+02  0.00000000E+00  0.39989995E+01
 0.33906250E+00  0.13330000E+02  0.10000000E+02  0.00000000E+00  0.39989995E+01
 0.33921875E+00  0.13330000E+02  0.10000000E+02  0.00000000E+00  0.39989995E+01
 0.33937500E+00  0.13330000E+02  0.10000000E+02  0.00000000E+00  0.39989995E+01
 0.33953125E+00  0.13330000E+02  0.10000000E+02  0.00000000E+00  0.39989995E+01
 0.33968750E+00  0.13330000E+02  0.10000000E+02  0.00000000E+00  0.39989995E+01
 0.33984375E+00  0.13330000E+02  0.10000000E+02  0.00000000E+00  0.39989995E+01
 0.34000000E+00  0.13330000E+02  0.10000000E+02  0.00000000E+00  0.39989995E+01
 0.34015625E+00  0.13330000E+02  0.10000000E+02  0.00000000E+00  0.39989995E+01
 0.34031250E+00  0.13330000E+02  0.10000000E+02  0.00000000E+00  0.39989995E+01
 0.34046875E+00  0.13330000E+02  0.10000000E+02  0.00000000E+00  0.39989995E+01
 0.34062500E+00  0.13330000E+02  0.10000000E+02  0.00000000E+00  0.39989995E+01
 0.34078125E+00  0.13330000E+02  0.10000000E+02  0.00000000E+00  0.39989995E+01
 0.34093750E+00  0.13330000E+02  0.10000000E+02  0.00000000E+00  0.39989995E+01
 0.34109375E+00  0.13330000E+02  0.10000000E+02  0.00000000E+00  0.39989995E+01
 0.34125000E+00  0.13330000E+02  0.10000000E+02  0.00000000E+00  0.39989995E+01
 0.34140625E+00  0.13330000E+02  0.10000000E+02  0.00000000E+00  0.39989995E+01
 0.34156250E+00  0.13330000E+02  0.10000000E+02  0.00000000E+00  0.39989995E+01
 0.34171875E+00  0.13330000E+02  0.10000000E+02  0.00000000E+00  0.39989995E+01
 0.34187500E+00  0.13330000E+02  0.10000000E+02  0.00000000E+00  0.39989995E+01
 0.34203125E+00  0.13330000E+02  0.10000000E+02  0.00000000E+00  0.39989995E+01
 0.34218750E+00  0.13330000E+02  0.10000000E+02  0.00000000E+00  0.39989995E+01
 0.34234375E+00  0.13330000E+02  0.10000000E+02  0.00000000E+00  0.39989995E+01
 0.34250000E+00  0.13330000E+02  0.10000000E+02  0.00000000E+00  0.39989995E+01
 0.34265625E+00  0.13330000E+02  0.10000000E+02  0.00000000E+00  0.39989995E+01
 0.34281250E+00  0.13330000E+02  0.10000000E+02  0.00000000E+00  0.39989995E+01
 0.34296875E+00  0.13330000E+02  0.10000000E+02  0.00000000E+00  0.39989995E+01
 0.34312500E+00  0.13330000E+02  0.10000000E+02  0.00000000E+00  0.39989995E+01
 0.34328125E+00  0.13330000E+02  0.10000000E+02  0.00000000E+00  0.39989995E+01
 0.34343750E+00  0.13330000E+02  0.10000000E+02  0.00000000E+00  0.39989995E+01
 0.34359375E+00  0.13330000E+02  0.10000000E+02  0.00000000E+00  0.39989995E+01
 0.34375000E+00  0.13330000E+02  0.10000000E+02  0.00000000E+00  0.39989995E+01
 0.34390625E+00  0.13330000E+02  0.10000000E+02  0.00000000E+00  0.39989995E+01
 0.34406250E+00  0.13330000E+02  0.10000000E+02  0.00000000E+00  0.39989995E+01
 0.34421875E+00  0.13330000E+02  0.10000000E+02  0.00000000E+00  0.39989995E+01
 0.34437500E+00  0.13330000E+02  0.10000000E+02  0.00000000E+00  0.39989995E+01
 0.34453125E+00  0.13330000E+02  0.10000000E+02  0.00000000E+00  0.39989995E+01
 0.34468750E+00  0.13330000E+02  0.10000000E+02  0.00000000E+00  0.39989995E+01
 0.34484375E+00  0.13330000E+02  0.10000000E+02  0.00000000E+00  0.39989995E+01
 0.34500000E+00  0.13330000E+02  0.10000000E+02  0.00000000E+00  0.39989995E+01
 0.34515625E+00  0.13330000E+02  0.10000000E+02  0.00000000E+00  0.39989995E+01
 0.34531250E+00  0.13330000E+02  0.10000000E+02  0.00000000E+00  0.39989995E+01
 0.34546875E+00  0.13330000E+02  0.10000000E+02  0.00000000E+00  0.39989995E+01
 0.34562500E+00  0.13330000E+02  0.10000000E+02  0.00000000E+00  0.39989995E+01
 0.34578125E+00  0.13330000E+02  0.10000000E+02  0.00000000E+00  0.39989995E+01
 0.34593750E+00  0.13330000E+02  0.10000000E+02  0.00000000E+00  0.39989995E+01
 0.34609375E+00  0.13330000E+02  0.10000000E+02  0.00000000E+00  0.39989995E+01
 0.34625000E+00  0.13330000E+02  0.10000000E+02  0.00000000E+00  0.39989995E+01
 0.34640625E+00  0.13330000E+02  0.10000000E+02  0.00000000E+00  0.39989995E+01
 0.34656250E+00  0.13330000E+02  0.10000000E+02  0.00000000E+00  0.39989995E+01
 0.34671875E+00  0.13330000E+02  0.10000000E+02  0.00000000E+00  0.39989995E+01
 0.34687500E+00  0.13330000E+02  0.10000000E+02  0.00000000E+00  0.39989995E+01
 0.34703125E+00  0.13330000E+02  0.10000000E+02  0.00000000E+00  0.39989995E+01
 0.34718750E+00  0.13330000E+02  0.10000000E+02  0.00000000E+00  0.39989995E+01
 0.34734375E+00  0.13330000E+02  0.10000000E+02  0.00000000E+00  0.39989995E+01
 0.34750000E+00  0.13330000E+02  0.10000000E+02  0.00000000E+00  0.39989995E+01
 0.34765625E+00  0.13330000E+02  0.10000000E+02  0.00000000E+00  0.39989995E+01
 0.34781250E+00  0.13330000E+02  0.10000000E+02  0.00000000E+00  0.39989995E+01
 0.34796875E+00  0.13330000E+02  0.10000000E+02  0.00000000E+00  0.39989995E+01
 0.34812500E+00  0.13330000E+02  0.10000000E+02  0.00000000E+00  0.39989995E+01
 0.34828125E+00  0.13330000E+02  0.10000000E+02  0.00000000E+00  0.39989995E+01
 0.34843750E+00  0.13330000E+02  0.10000000E+02  0.00000000E+00  0.39989995E+01
 0.34859375E+00  0.13330000E+02  0.10000000E+02  0.00000000E+00  0.39989995E+01
 0.34875000E+00  0.13330000E+02  0.10000000E+02  0.00000000E+00  0.39989995E+01
 0.34890625E+00  0.13330000E+02  0.10000000E+02  0.00000000E+00  0.39989995E+01
 0.34906250E+00  0.13330000E+02  0.10000000E+02  0.00000000E+00  0.39989995E+01
 0.34921875E+00  0.13330000E+02  0.10000000E+02  0.00000000E+00  0.39989995E+01
 0.34937500E+00  0.13330000E+02  0.10000000E+02  0.00000000E+00  0.39989995E+01
 0.34953125E+00  0.13330000E+02  0.10000000E+02  0.00000000E+00  0.39989995E+01
 0.34968750E+00  0.13330000E+02  0.10000000E+02  0.00000000E+00  0.39989995E+01
 0.34984375E+00  0.13330000E+02  0.10000000E+02  0.00000000E+00  0.39989995E+01
 0.35000000E+00  0.13330000E+02  0.10000000E+02  0.00000000E+00  0.39989995E+01
 0.35015625E+00  0.13330000E+02  0.10000000E+02  0.00000000E+00  0.39989995E+01
 0.35031250E+00  0.13330000E+02  0.10000000E+02  0.00000000E+00  0.39989995E+01
 0.35046875E+00  0.13330000E+02  0.10000000E+02  0.00000000E+00  0.39989995E+01
 0.35062500E+00  0.13330000E+02  0.10000000E+02  0.00000000E+00  0.39989995E+01
 0.35078125E+00  0.13330000E+02  0.10000000E+02  0.00000000E+00  0.39989995E+01
 0.35093750E+00  0.13330000E+02  0.10000000E+02  0.00000000E+00  0.39989995E+01
 0.35109375E+00  0.13330000E+02  0.10000000E+02  0.00000000E+00  0.39989995E+01
 0.35125000E+00  0.13330000E+02  0.10000000E+02  0.00000000E+00  0.39989995E+01
 0.35140625E+00  0.13330000E+02  0.10000000E+02  0.00000000E+00  0.39989995E+01
 0.35156250E+00  0.13330000E+02  0.10000000E+02  0.00000000E+00  0.39989995E+01
 0.35171875E+00  0.13330000E+02  0.10000000E+02  0.00000000E+00  0.39989995E+01
 0.35187500E+00  0.13330000E+02  0.10000000E+02  0.00000000E+00  0.39989995E+01
 0.35203125E+00  0.13330000E+02  0.10000000E+02  0.00000000E+00  0.39989995E+01
 0.35218750E+00  0.13330000E+02  0.10000000E+02  0.00000000E+00  0.39989995E+01
 0.35234375E+00  0.13330000E+02  0.10000000E+02  0.00000000E+00  0.39989995E+01
 0.35250000E+00  0.13330000E+02  0.10000000E+02  0.00000000E+00  0.39989995E+01
 0.35265625E+00  0.13330000E+02  0.10000000E+02  0.00000000E+00  0.39989995E+01
 0.35281250E+00  0.13330000E+02  0.10000000E+02  0.00000000E+00  0.39989995E+01
 0.35296875E+00  0.13330000E+02  0.10000000E+02  0.00000000E+00  0.39989995E+01
 0.35312500E+00  0.13330000E+02  0.10000000E+02  0.00000000E+00  0.39989995E+01
 0.35328125E+00  0.13330000E+02  0.10000000E+02  0.00000000E+00  0.39989995E+01
 0.35343750E+00  0.13330000E+02  0.10000000E+02  0.00000000E+00  0.39989995E+01
 0.35359375E+00  0.13330000E+02  0.10000000E+02  0.00000000E+00  0.39989995E+01
 0.35375000E+00  0.13330000E+02  0.10000000E+02  0.00000000E+00  0.39989995E+01
 0.35390625E+00  0.13330000E+02  0.10000000E+02  0.00000000E+00  0.39989995E+01
 0.35406250E+00  0.13330000E+02  0.10000000E+02  0.00000000E+00  0.39989995E+01
 0.35421875E+00  0.13330000E+02  0.10000000E+02  0.00000000E+00  0.39989995E+01
 0.35437500E+00  0.13330000E+02  0.10000000E+02  0.00000000E+00  0.39989995E+01
 0.35453125E+00  0.13330000E+02  0.10000000E+02  0.00000000E+00  0.39989995E+01
 0.35468750E+00  0.13330000E+02  0.10000000E+02  0.00000000E+00  0.39989995E+01
 0.35484375E+00  0.13330000E+02  0.10000000E+02  0.00000000E+00  0.39989995E+01
 0.35500000E+00  0.13330000E+02  0.10000000E+02  0.00000000E+00  0.39989995E+01
 0.35515625E+00  0.13330000E+02  0.10000000E+02  0.00000000E+00  0.39989995E+01
 0.35531250E+00  0.13330000E+02  0.10000000E+02  0.00000000E+00  0.39989995E+01
 0.35546875E+00  0.13330000E+02  0.10000000E+02  0.00000000E+00  0.39989995E+01
 0.35562500E+00  0.13330000E+02  0.10000000E+02  0.00000000E+00  0.39989995E+01
 0.35578125E+00  0.13330000E+02  0.10000000E+02  0.00000000E+00  0.39989995E+01
 0.35593750E+00  0.13330000E+02  0.10000000E+02  0.00000000E+00  0.39989995E+01
 0.35609375E+00  0.13330000E+02  0.10000000E+02  0.00000000E+00  0.39989995E+01
 0.35625000E+00  0.13330000E+02  0.10000000E+02  0.00000000E+00  0.39989995E+01
 0.35640625E+00  0.13330000E+02  0.10000000E+02  0.00000000E+00  0.39989995E+01
 0.35656250E+00  0.13330000E+02  0.10000000E+02  0.00000000E+00  0.39989995E+01
 0.35671875E+00  0.13330000E+02  0.10000000E+02  0.00000000E+00  0.39989995E+01
 0.35687500E+00  0.13330000E+02  0.10000000E+02  0.00000000E+00  0.39989995E+01
 0.35703125E+00  0.13330000E+02  0.10000000E+02  0.00000000E+00  0.39989995E+01
 0.35718750E+00  0.13330000E+02  0.10000000E+02  0.00000000E+00  0.39989995E+01
 0.35734375E+00  0.13330000E+02  0.10000000E+02  0.00000000E+00  0.39989995E+01
 0.35750000E+00  0.13330000E+02  0.10000000E+02  0.00000000E+00  0.39989995E+01
 0.35765625E+00  0.13330000E+02  0.10000000E+02  0.00000000E+00  0.39989995E+01
 0.35781250E+00  0.13330000E+02  0.10000000E+02  0.00000000E+00  0.39989995E+01
 0.35796875E+00  0.13330000E+02  0.10000000E+02  0.00000000E+00  0.39989995E+01
 0.35812500E+00  0.13330000E+02  0.10000000E+02  0.00000000E+00  0.39989995E+01
 0.35828125E+00  0.13330000E+02  0.10000000E+02  0.00000000E+00  0.39989995E+01
 0.35843750E+00  0.13330000E+02  0.10000000E+02  0.00000000E+00  0.39989995E+01
 0.35859375E+00  0.13330000E+02  0.10000000E+02  0.00000000E+00  0.39989995E+01
 0.35875000E+00  0.13330000E+02  0.10000000E+02  0.00000000E+00  0.39989995E+01
 0.35890625E+00  0.13330000E+02  0.10000000E+02  0.00000000E+00  0.39989995E+01
 0.35906250E+00  0.13330000E+02  0.10000000E+02  0.00000000E+00  0.39989995E+01
 0.35921875E+00  0.13330000E+02  0.10000000E+02  0.00000000E+00  0.39989995E+01
 0.35937500E+00  0.13330000E+02  0.10000000E+02  0.00000000E+00  0.39989995E+01
 0.35953125E+00  0.13330000E+02  0.10000000E+02  0.00000000E+00  0.39989995E+01
 0.35968750E+00  0.13330000E+02  0.10000000E+02  0.00000000E+00  0.39989995E+01
 0.35984375E+00  0.13330000E+02  0.10000000E+02  0.00000000E+00  0.39989995E+01
 0.36000000E+00  0.13330000E+02  0.10000000E+02  0.00000000E+00  0.39989995E+01
 0.36015625E+00  0.13330000E+02  0.10000000E+02  0.00000000E+00  0.39989995E+01
 0.36031250E+00  0.13330000E+02  0.10000000E+02  0.00000000E+00  0.39989995E+01
 0.36046875E+00  0.13330000E+02  0.10000000E+02  0.00000000E+00  0.39989995E+01
 0.36062500E+00  0.13330000E+02  0.10000000E+02  0.00000000E+00  0.39989995E+01
 0.36078125E+00  0.13330000E+02  0.10000000E+02  0.00000000E+00  0.39989995E+01
 0.36093750E+00  0.13330000E+02  0.10000000E+02  0.00000000E+00  0.39989995E+01
 0.36109375E+00  0.13330000E+02  0.10000000E+02  0.00000000E+00  0.39989995E+01
 0.36125000E+00  0.13330000E+02  0.10000000E+02  0.00000000E+00  0.39989995E+01
 0.36140625E+00  0.13330000E+02  0.10000000E+02  0.00000000E+00  0.39989995E+01
 0.36156250E+00  0.13330000E+02  0.10000000E+02  0.00000000E+00  0.39989995E+01
 0.36171875E+00  0.13330000E+02  0.10000000E+02  0.00000000E+00  0.39989995E+01
 0.36187500E+00  0.13330000E+02  0.10000000E+02  0.00000000E+00  0.39989995E+01
 0.36203125E+00  0.13330000E+02  0.10000000E+02  0.00000000E+00  0.39989995E+01
 0.36218750E+00  0.13330000E+02  0.10000000E+02  0.00000000E+00  0.39989995E+01
 0.36234375E+00  0.13330000E+02  0.10000000E+02  0.00000000E+00  0.39989995E+01
 0.36250000E+00  0.13330000E+02  0.10000000E+02  0.00000000E+00  0.39989995E+01
 0.36265625E+00  0.13330000E+02  0.10000000E+02  0.00000000E+00  0.39989995E+01
 0.36281250E+00  0.13330000E+02  0.10000000E+02  0.00000000E+00  0.39989995E+01
 0.36296875E+00  0.13330000E+02  0.10000000E+02  0.00000000E+00  0.39989995E+01
 0.36312500E+00  0.13330000E+02  0.10000000E+02  0.00000000E+00  0.39989995E+01
 0.36328125E+00  0.13330000E+02  0.10000000E+02  0.00000000E+00  0.39989995E+01
 0.36343750E+00  0.13330000E+02  0.10000000E+02  0.00000000E+00  0.39989995E+01
 0.36359375E+00  0.13330000E+02  0.10000000E+02  0.00000000E+00  0.39989995E+01
 0.36375000E+00  0.13330000E+02  0.10000000E+02  0.00000000E+00  0.39989995E+01
 0.36390625E+00  0.13330000E+02  0.10000000E+02  0.00000000E+00  0.39989995E+01
 0.36406250E+00  0.13330000E+02  0.10000000E+02  0.00000000E+00  0.39989995E+01
 0.36421875E+00  0.13330000E+02  0.10000000E+02  0.00000000E+00  0.39989995E+01
 0.36437500E+00  0.13330000E+02  0.10000000E+02  0.00000000E+00  0.39989995E+01
 0.36453125E+00  0.13330000E+02  0.10000000E+02  0.00000000E+00  0.39989995E+01
 0.36468750E+00  0.13330000E+02  0.10000000E+02  0.00000000E+00  0.39989995E+01
 0.36484375E+00  0.13330000E+02  0.10000000E+02  0.00000000E+00  0.39989995E+01
 0.36500000E+00  0.13330000E+02  0.10000000E+02  0.00000000E+00  0.39989995E+01
 0.36515625E+00  0.13330000E+02  0.10000000E+02  0.00000000E+00  0.39989995E+01
 0.36531250E+00  0.13330000E+02  0.10000000E+02  0.00000000E+00  0.39989995E+01
 0.36546875E+00  0.13330000E+02  0.10000000E+02  0.00000000E+00  0.39989995E+01
 0.36562500E+00  0.13330000E+02  0.10000000E+02  0.00000000E+00  0.39989995E+01
 0.36578125E+00  0.13330000E+02  0.10000000E+02  0.00000000E+00  0.39989995E+01
 0.36593750E+00  0.13330000E+02  0.10000000E+02  0.00000000E+00  0.39989995E+01
 0.36609375E+00  0.13330000E+02  0.10000000E+02  0.00000000E+00  0.39989995E+01
 0.36625000E+00  0.13330000E+02  0.10000000E+02  0.00000000E+00  0.39989995E+01
 0.36640625E+00  0.13330000E+02  0.10000000E+02  0.00000000E+00  0.39989995E+01
 0.36656250E+00  0.13330000E+02  0.10000000E+02  0.00000000E+00  0.39989995E+01
 0.36671875E+00  0.13330000E+02  0.10000000E+02  0.00000000E+00  0.39989995E+01
 0.36687500E+00  0.13330000E+02  0.10000000E+02  0.00000000E+00  0.39989995E+01
 0.36703125E+00  0.13330000E+02  0.10000000E+02  0.00000000E+00  0.39989995E+01
 0.36718750E+00  0.13330000E+02  0.10000000E+02  0.00000000E+00  0.39989995E+01
 0.36734375E+00  0.13330000E+02  0.10000000E+02  0.00000000E+00  0.39989995E+01
 0.36750000E+00  0.13330000E+02  0.10000000E+02  0.00000000E+00  0.39989995E+01
 0.36765625E+00  0.13310785E+02  0.99891871E+01  0.57317199E-03  0.39975576E+01
 0.36781250E+00  0.13282765E+02  0.99734121E+01  0.14104613E-02  0.39954522E+01
 0.36796875E+00  0.13254829E+02  0.99576759E+01  0.22469688E-02  0.39933497E+01
 0.36812500E+00  0.13226976E+02  0.99419786E+01  0.30826955E-02  0.39912502E+01
 0.36828125E+00  0.13199207E+02  0.99263199E+01  0.39176426E-02  0.39891537E+01
 0.36843750E+00  0.13171520E+02  0.99106996E+01  0.47518113E-02  0.39870601E+01
 0.36859375E+00  0.13143916E+02  0.98951177E+01  0.55852028E-02  0.39849695E+01
 0.36875000E+00  0.13116393E+02  0.98795739E+01  0.64178183E-02  0.39828818E+01
 0.36890625E+00  0.13088953E+02  0.98640682E+01  0.72496589E-02  0.39807971E+01
 0.36906250E+00  0.13061594E+02  0.98486004E+01  0.80807257E-02  0.39787152E+01
 0.36921875E+00  0.13034316E+02  0.98331704E+01  0.89110200E-02  0.39766363E+01
 0.36937500E+00  0.13007118E+02  0.98177780E+01  0.97405429E-02  0.39745603E+01
 0.36953125E+00  0.12980001E+02  0.98024230E+01  0.10569296E-01  0.39724871E+01
 0.36968750E+00  0.12952964E+02  0.97871054E+01  0.11397279E-01  0.39704168E+01
 0.36984375E+00  0.12926007E+02  0.97718249E+01  0.12224495E-01  0.39683494E+01
 0.37000000E+00  0.12899129E+02  0.97565815E+01  0.13050944E-01  0.39662849E+01
 0.37015625E+00  0.12872330E+02  0.97413750E+01  0.13876627E-01  0.39642232E+01
 0.37031250E+00  0.12845610E+02  0.97262053E+01  0.14701545E-01  0.39621644E+01
 0.37046875E+00  0.12818968E+02  0.97110722E+01  0.15525701E-01  0.39601084E+01
 0.37062500E+00  0.12792404E+02  0.96959757E+01  0.16349094E-01  0.39580553E+01
 0.37078125E+00  0.12765918E+02  0.96809155E+01  0.17171726E-01  0.39560049E+01
 0.37093750E+00  0.12739509E+02  0.96658915E+01  0.17993598E-01  0.39539574E+01
 0.37109375E+00  0.12713178E+02  0.96509036E+01  0.18814711E-01  0.39519127E+01
 0.37125000E+00  0.12686923E+02  0.96359517E+01  0.19635067E-01  0.39498708E+01
 0.37140625E+00  0.12660744E+02  0.96210356E+01  0.20454666E-01  0.39478316E+01
 0.37156250E+00  0.12634642E+02  0.96061552E+01  0.21273509E-01  0.39457953E+01
 0.37171875E+00  0.12608616E+02  0.95913103E+01  0.22091599E-01  0.39437617E+01
 0.37187500E+00  0.12582665E+02  0.95765009E+01  0.22908935E-01  0.39417309E+01
 0.37203125E+00  0.12556789E+02  0.95617268E+01  0.23725519E-01  0.39397028E+01
 0.37218750E+00  0.12530988E+02  0.95469879E+01  0.24541352E-01  0.39376775E+01
 0.37234375E+00  0.12505261E+02  0.95322840E+01  0.25356435E-01  0.39356549E+01
 0.37250000E+00  0.12479609E+02  0.95176150E+01  0.26170769E-01  0.39336350E+01
 0.37265625E+00  0.12454031E+02  0.95029808E+01  0.26984356E-01  0.39316179E+01
 0.37281250E+00  0.12428527E+02  0.94883812E+01  0.27797196E-01  0.39296034E+01
 0.37296875E+00  0.12403096E+02  0.94738162E+01  0.28609291E-01  0.39275917E+01
 0.37312500E+00  0.12377737E+02  0.94592856E+01  0.29420642E-01  0.39255827E+01
 0.37328125E+00  0.12352452E+02  0.94447893E+01  0.30231249E-01  0.39235763E+01
 0.37343750E+00  0.12327239E+02  0.94303271E+01  0.31041115E-01  0.39215727E+01
 0.37359375E+00  0.12302099E+02  0.94158990E+01  0.31850239E-01  0.39195717E+01
 0.37375000E+00  0.12277030E+02  0.94015048E+01  0.32658623E-01  0.39175734E+01
 0.37390625E+00  0.12252033E+02  0.93871443E+01  0.33466269E-01  0.39155777E+01
 0.37406250E+00  0.12227107E+02  0.93728176E+01  0.34273177E-01  0.39135847E+01
 0.37421875E+00  0.12202252E+02  0.93585243E+01  0.35079348E-01  0.39115943E+01
 0.37437500E+00  0.12177467E+02  0.93442645E+01  0.35884783E-01  0.39096066E+01
 0.37453125E+00  0.12152754E+02  0.93300380E+01  0.36689485E-01  0.39076215E+01
 0.37468750E+00  0.12128110E+02  0.93158446E+01  0.37493452E-01  0.39056390E+01
 0.37484375E+00  0.12103536E+02  0.93016844E+01  0.38296688E-01  0.39036591E+01
 0.37500000E+00  0.12079032E+02  0.92875570E+01  0.39099192E-01  0.39016818E+01
 0.37515625E+00  0.12054597E+02  0.92734625E+01  0.39900966E-01  0.38997071E+01
 0.37531250E+00  0.12030231E+02  0.92594007E+01  0.40702010E-01  0.38977350E+01
 0.37546875E+00  0.12005934E+02  0.92453714E+01  0.41502327E-01  0.38957655E+01
 0.37562500E+00  0.11981706E+02  0.92313747E+01  0.42301917E-01  0.38937985E+01
 0.37578125E+00  0.11957545E+02  0.92174103E+01  0.43100781E-01  0.38918341E+01
 0.37593750E+00  0.11933453E+02  0.92034781E+01  0.43898920E-01  0.38898723E+01
 0.37609375E+00  0.11909428E+02  0.91895781E+01  0.44696335E-01  0.38879130E+01
 0.37625000E+00  0.11885471E+02  0.91757100E+01  0.45493028E-01  0.38859563E+01
 0.37640625E+00  0.11861580E+02  0.91618739E+01  0.46288999E-01  0.38840021E+01
 0.37656250E+00  0.11837757E+02  0.91480695E+01  0.47084249E-01  0.38820504E+01
 0.37671875E+00  0.11814000E+02  0.91342968E+01  0.47878780E-01  0.38801012E+01
 0.37687500E+00  0.11790310E+02  0.91205557E+01  0.48672592E-01  0.38781546E+01
 0.37703125E+00  0.11766685E+02  0.91068460E+01  0.49465686E-01  0.38762104E+01
 0.37718750E+00  0.11743127E+02  0.90931677E+01  0.50258065E-01  0.38742688E+01
 0.37734375E+00  0.11719634E+02  0.90795205E+01  0.51049728E-01  0.38723296E+01
 0.37750000E+00  0.11696206E+02  0.90659045E+01  0.51840676E-01  0.38703930E+01
 0.37765625E+00  0.11672843E+02  0.90523195E+01  0.52630911E-01  0.38684588E+01
 0.37781250E+00  0.11649545E+02  0.90387654E+01  0.53420434E-01  0.38665271E+01
 0.37796875E+00  0.11626312E+02  0.90252421E+01  0.54209246E-01  0.38645978E+01
 0.37812500E+00  0.11603142E+02  0.90117494E+01  0.54997348E-01  0.38626710E+01
 0.37828125E+00  0.11580037E+02  0.89982873E+01  0.55784740E-01  0.38607466E+01
 0.37843750E+00  0.11556996E+02  0.89848557E+01  0.56571424E-01  0.38588247E+01
 0.37859375E+00  0.11534018E+02  0.89714545E+01  0.57357402E-01  0.38569052E+01
 0.37875000E+00  0.11511103E+02  0.89580835E+01  0.58142673E-01  0.38549882E+01
 0.37890625E+00  0.11488252E+02  0.89447426E+01  0.58927239E-01  0.38530735E+01
 0.37906250E+00  0.11465463E+02  0.89314318E+01  0.59711101E-01  0.38511613E+01
 0.37921875E+00  0.11442737E+02  0.89181509E+01  0.60494260E-01  0.38492515E+01
 0.37937500E+00  0.11420073E+02  0.89048999E+01  0.61276717E-01  0.38473441E+01
 0.37953125E+00  0.11397471E+02  0.88916786E+01  0.62058473E-01  0.38454391E+01
 0.37968750E+00  0.11374931E+02  0.88784869E+01  0.62839529E-01  0.38435364E+01
 0.37984375E+00  0.11352452E+02  0.88653247E+01  0.63619886E-01  0.38416362E+01
 0.38000000E+00  0.11330035E+02  0.88521919E+01  0.64399545E-01  0.38397383E+01
 0.38015625E+00  0.11307679E+02  0.88390885E+01  0.65178507E-01  0.38378427E+01
 0.38031250E+00  0.11285383E+02  0.88260143E+01  0.65956773E-01  0.38359496E+01
 0.38046875E+00  0.11263149E+02  0.88129692E+01  0.66734344E-01  0.38340588E+01
 0.38062500E+00  0.11240974E+02  0.87999531E+01  0.67511221E-01  0.38321703E+01
 0.38078125E+00  0.11218860E+02  0.87869660E+01  0.68287406E-01  0.38302842E+01
 0.38093750E+00  0.11196806E+02  0.87740077E+01  0.69062898E-01  0.38284004E+01
 0.38109375E+00  0.11174812E+02  0.87610780E+01  0.69837699E-01  0.38265189E+01
 0.38125000E+00  0.11152877E+02  0.87481771E+01  0.70611811E-01  0.38246398E+01
 0.38140625E+00  0.11131001E+02  0.87353046E+01  0.71385233E-01  0.38227629E+01
 0.38156250E+00  0.11109184E+02  0.87224605E+01  0.72157968E-01  0.38208884E+01
 0.38171875E+00  0.11087426E+02  0.87096448E+01  0.72930015E-01  0.38190162E+01
 0.38187500E+00  0.11065727E+02  0.86968573E+01  0.73701377E-01  0.38171462E+01
 0.38203125E+00  0.11044086E+02  0.86840980E+01  0.74472053E-01  0.38152786E+01
 0.38218750E+00  0.11022503E+02  0.86713667E+01  0.75242046E-01  0.38134132E+01
 0.38234375E+00  0.11000978E+02  0.86586633E+01  0.76011355E-01  0.38115501E+01
 0.38250000E+00  0.10979510E+02  0.86459878E+01  0.76779982E-01  0.38096893E+01
 0.38265625E+00  0.10958100E+02  0.86333401E+01  0.77547928E-01  0.38078307E+01
 0.38281250E+00  0.10936748E+02  0.86207200E+01  0.78315194E-01  0.38059744E+01
 0.38296875E+00  0.10915452E+02  0.86081275E+01  0.79081781E-01  0.38041203E+01
 0.38312500E+00  0.10894213E+02  0.85955624E+01  0.79847689E-01  0.38022685E+01
 0.38328125E+00  0.10873031E+02  0.85830248E+01  0.80612921E-01  0.38004189E+01
 0.38343750E+00  0.10851905E+02  0.85705144E+01  0.81377476E-01  0.37985715E+01
 0.38359375E+00  0.10830836E+02  0.85580312E+01  0.82141355E-01  0.37967264E+01
 0.38375000E+00  0.10809822E+02  0.85455752E+01  0.82904561E-01  0.37948835E+01
 0.38390625E+00  0.10788864E+02  0.85331461E+01  0.83667093E-01  0.37930428E+01
 0.38406250E+00  0.10767962E+02  0.85207440E+01  0.84428952E-01  0.37912043E+01
 0.38421875E+00  0.10747115E+02  0.85083687E+01  0.85190140E-01  0.37893680E+01
 0.38437500E+00  0.10726323E+02  0.84960202E+01  0.85950658E-01  0.37875339E+01
 0.38453125E+00  0.10705586E+02  0.84836983E+01  0.86710506E-01  0.37857019E+01
 0.38468750E+00  0.10684903E+02  0.84714030E+01  0.87469685E-01  0.37838722E+01
 0.38484375E+00  0.10664276E+02  0.84591341E+01  0.88228196E-01  0.37820446E+01
 0.38500000E+00  0.10643702E+02  0.84468917E+01  0.88986041E-01  0.37802192E+01
 0.38515625E+00  0.10623183E+02  0.84346756E+01  0.89743220E-01  0.37783960E+01
 0.38531250E+00  0.10602717E+02  0.84224856E+01  0.90499735E-01  0.37765749E+01
 0.38546875E+00  0.10582306E+02  0.84103218E+01  0.91255585E-01  0.37747560E+01
 0.38562500E+00  0.10561947E+02  0.83981841E+01  0.92010773E-01  0.37729392E+01
 0.38578125E+00  0.10541642E+02  0.83860723E+01  0.92765298E-01  0.37711246E+01
 0.38593750E+00  0.10521391E+02  0.83739864E+01  0.93519162E-01  0.37693121E+01
 0.38609375E+00  0.10501192E+02  0.83619262E+01  0.94272366E-01  0.37675017E+01
 0.38625000E+00  0.10481046E+02  0.83498918E+01  0.95024911E-01  0.37656934E+01
 0.38640625E+00  0.10460952E+02  0.83378830E+01  0.95776798E-01  0.37638873E+01
 0.38656250E+00  0.10440911E+02  0.83258997E+01  0.96528027E-01  0.37620833E+01
 0.38671875E+00  0.10420921E+02  0.83139418E+01  0.97278600E-01  0.37602813E+01
 0.38687500E+00  0.10400984E+02  0.83020094E+01  0.98028517E-01  0.37584815E+01
 0.38703125E+00  0.10381099E+02  0.82901022E+01  0.98777780E-01  0.37566838E+01
 0.38718750E+00  0.10361265E+02  0.82782201E+01  0.99526389E-01  0.37548881E+01
 0.38734375E+00  0.10341482E+02  0.82663633E+01  0.10027435E+00  0.37530946E+01
 0.38750000E+00  0.10321751E+02  0.82545314E+01  0.10102165E+00  0.37513031E+01
 0.38765625E+00  0.10302071E+02  0.82427245E+01  0.10176830E+00  0.37495137E+01
 0.38781250E+00  0.10282441E+02  0.82309425E+01  0.10251431E+00  0.37477263E+01
 0.38796875E+00  0.10262862E+02  0.82191852E+01  0.10325966E+00  0.37459410E+01
 0.38812500E+00  0.10243334E+02  0.82074527E+01  0.10400437E+00  0.37441578E+01
 0.38828125E+00  0.10223856E+02  0.81957448E+01  0.10474843E+00  0.37423766E+01
 0.38843750E+00  0.10204428E+02  0.81840614E+01  0.10549184E+00  0.37405974E+01
 0.38859375E+00  0.10185049E+02  0.81724025E+01  0.10623461E+00  0.37388203E+01
 0.38875000E+00  0.10165721E+02  0.81607680E+01  0.10697673E+00  0.37370453E+01
 0.38890625E+00  0.10146442E+02  0.81491578E+01  0.10771821E+00  0.37352722E+01
 0.38906250E+00  0.10127212E+02  0.81375718E+01  0.10845904E+00  0.37335012E+01
 0.38921875E+00  0.10108032E+02  0.81260100E+01  0.10919924E+00  0.37317321E+01
 0.38937500E+00  0.10088901E+02  0.81144723E+01  0.10993879E+00  0.37299651E+01
 0.38953125E+00  0.10069818E+02  0.81029585E+01  0.11067770E+00  0.37282001E+01
 0.38968750E+00  0.10050784E+02  0.80914687E+01  0.11141598E+00  0.37264371E+01
 0.38984375E+00  0.10031799E+02  0.80800027E+01  0.11215361E+00  0.37246761E+01
 0.39000000E+00  0.10012862E+02  0.80685605E+01  0.11289061E+00  0.37229171E+01
 0.39015625E+00  0.99939729E+01  0.80571420E+01  0.11362697E+00  0.37211601E+01
 0.39031250E+00  0.99751319E+01  0.80457471E+01  0.11436270E+00  0.37194050E+01
 0.39046875E+00  0.99563386E+01  0.80343757E+01  0.11509779E+00  0.37176519E+01
 0.39062500E+00  0.99375930E+01  0.80230278E+01  0.11583225E+00  0.37159008E+01
 0.39078125E+00  0.99188949E+01  0.80117033E+01  0.11656608E+00  0.37141516E+01
 0.39093750E+00  0.99002440E+01  0.80004021E+01  0.11729927E+00  0.37124044E+01
 0.39109375E+00  0.98816402E+01  0.79891241E+01  0.11803183E+00  0.37106592E+01
 0.39125000E+00  0.98630833E+01  0.79778694E+01  0.11876376E+00  0.37089159E+01
 0.39140625E+00  0.98445733E+01  0.79666377E+01  0.11949506E+00  0.37071745E+01
 0.39156250E+00  0.98261098E+01  0.79554290E+01  0.12022573E+00  0.37054351E+01
 0.39171875E+00  0.98076928E+01  0.79442432E+01  0.12095578E+00  0.37036976E+01
 0.39187500E+00  0.97893220E+01  0.79330804E+01  0.12168520E+00  0.37019621E+01
 0.39203125E+00  0.97709974E+01  0.79219403E+01  0.12241399E+00  0.37002284E+01
 0.39218750E+00  0.97527187E+01  0.79108230E+01  0.12314216E+00  0.36984967E+01
 0.39234375E+00  0.97344858E+01  0.78997283E+01  0.12386970E+00  0.36967669E+01
 0.39250000E+00  0.97162986E+01  0.78886562E+01  0.12459662E+00  0.36950390E+01
 0.39265625E+00  0.96981567E+01  0.78776067E+01  0.12532292E+00  0.36933130E+01
 0.39281250E+00  0.96800602E+01  0.78665795E+01  0.12604859E+00  0.36915888E+01
 0.39296875E+00  0.96620089E+01  0.78555748E+01  0.12677365E+00  0.36898666E+01
 0.39312500E+00  0.96440025E+01  0.78445923E+01  0.12749808E+00  0.36881463E+01
 0.39328125E+00  0.96260410E+01  0.78336321E+01  0.12822190E+00  0.36864278E+01
 0.39343750E+00  0.96081241E+01  0.78226940E+01  0.12894510E+00  0.36847113E+01
 0.39359375E+00  0.95902517E+01  0.78117781E+01  0.12966768E+00  0.36829965E+01
 0.39375000E+00  0.95724237E+01  0.78008841E+01  0.13038964E+00  0.36812837E+01
 0.39390625E+00  0.95546399E+01  0.77900122E+01  0.13111099E+00  0.36795727E+01
 0.39406250E+00  0.95369002E+01  0.77791621E+01  0.13183172E+00  0.36778636E+01
 0.39421875E+00  0.95192043E+01  0.77683338E+01  0.13255184E+00  0.36761563E+01
 0.39437500E+00  0.95015522E+01  0.77575273E+01  0.13327134E+00  0.36744509E+01
 0.39453125E+00  0.94839437E+01  0.77467424E+01  0.13399024E+00  0.36727473E+01
 0.39468750E+00  0.94663786E+01  0.77359792E+01  0.13470852E+00  0.36710456E+01
 0.39484375E+00  0.94488568E+01  0.77252375E+01  0.13542619E+00  0.36693457E+01
 0.39500000E+00  0.94313781E+01  0.77145174E+01  0.13614325E+00  0.36676476E+01
 0.39515625E+00  0.94139424E+01  0.77038186E+01  0.13685970E+00  0.36659513E+01
 0.39531250E+00  0.93965496E+01  0.76931412E+01  0.13757555E+00  0.36642569E+01
 0.39546875E+00  0.93791994E+01  0.76824850E+01  0.13829079E+00  0.36625643E+01
 0.39562500E+00  0.93618918E+01  0.76718501E+01  0.13900542E+00  0.36608734E+01
 0.39578125E+00  0.93446266E+01  0.76612363E+01  0.13971944E+00  0.36591844E+01
 0.39593750E+00  0.93274037E+01  0.76506436E+01  0.14043286E+00  0.36574972E+01
 0.39609375E+00  0.93102228E+01  0.76400720E+01  0.14114568E+00  0.36558118E+01
 0.39625000E+00  0.92930839E+01  0.76295213E+01  0.14185789E+00  0.36541282E+01
 0.39640625E+00  0.92759869E+01  0.76189915E+01  0.14256950E+00  0.36524463E+01
 0.39656250E+00  0.92589314E+01  0.76084825E+01  0.14328051E+00  0.36507662E+01
 0.39671875E+00  0.92419176E+01  0.75979943E+01  0.14399092E+00  0.36490880E+01
 0.39687500E+00  0.92249451E+01  0.75875268E+01  0.14470073E+00  0.36474114E+01
 0.39703125E+00  0.92080138E+01  0.75770799E+01  0.14540993E+00  0.36457367E+01
 0.39718750E+00  0.91911237E+01  0.75666536E+01  0.14611855E+00  0.36440637E+01
 0.39734375E+00  0.91742745E+01  0.75562478E+01  0.14682656E+00  0.36423925E+01
 0.39750000E+00  0.91574662E+01  0.75458625E+01  0.14753398E+00  0.36407230E+01
 0.39765625E+00  0.91406985E+01  0.75354975E+01  0.14824080E+00  0.36390553E+01
 0.39781250E+00  0.91239714E+01  0.75251529E+01  0.14894702E+00  0.36373893E+01
 0.39796875E+00  0.91072847E+01  0.75148285E+01  0.14965266E+00  0.36357251E+01
 0.39812500E+00  0.90906382E+01  0.75045244E+01  0.15035769E+00  0.36340626E+01
 0.39828125E+00  0.90740319E+01  0.74942404E+01  0.15106214E+00  0.36324018E+01
 0.39843750E+00  0.90574656E+01  0.74839765E+01  0.15176599E+00  0.36307428E+01
 0.39859375E+00  0.90409391E+01  0.74737326E+01  0.15246926E+00  0.36290855E+01
 0.39875000E+00  0.90244524E+01  0.74635086E+01  0.15317193E+00  0.36274299E+01
 0.39890625E+00  0.90080053E+01  0.74533046E+01  0.15387401E+00  0.36257760E+01
 0.39906250E+00  0.89915976E+01  0.74431203E+01  0.15457551E+00  0.36241238E+01
 0.39921875E+00  0.89752293E+01  0.74329559E+01  0.15527642E+00  0.36224733E+01
 0.39937500E+00  0.89589001E+01  0.74228112E+01  0.15597674E+00  0.36208246E+01
 0.39953125E+00  0.89426100E+01  0.74126862E+01  0.15667647E+00  0.36191775E+01
 0.39968750E+00  0.89263589E+01  0.74025807E+01  0.15737562E+00  0.36175321E+01
 0.39984375E+00  0.89101465E+01  0.73924948E+01  0.15807418E+00  0.36158884E+01
 0.40000000E+00  0.88939728E+01  0.73824284E+01  0.15877216E+00  0.36142464E+01
 0.40015625E+00  0.88778377E+01  0.73723814E+01  0.15946956E+00  0.36126061E+01
 0.40031250E+00  0.88617409E+01  0.73623538E+01  0.16016637E+00  0.36109674E+01
 0.40046875E+00  0.88456825E+01  0.73523454E+01  0.16086261E+00  0.36093305E+01
 0.40062500E+00  0.88296622E+01  0.73423564E+01  0.16155826E+00  0.36076951E+01
 0.40078125E+00  0.88136799E+01  0.73323865E+01  0.16225333E+00  0.36060615E+01
 0.40093750E+00  0.87977356E+01  0.73224358E+01  0.16294783E+00  0.36044295E+01
 0.40109375E+00  0.87818290E+01  0.73125041E+01  0.16364174E+00  0.36027992E+01
 0.40125000E+00  0.87659600E+01  0.73025915E+01  0.16433508E+00  0.36011705E+01
 0.40140625E+00  0.87501286E+01  0.72926978E+01  0.16502784E+00  0.35995434E+01
 0.40156250E+00  0.87343346E+01  0.72828231E+01  0.16572002E+00  0.35979180E+01
 0.40171875E+00  0.87185778E+01  0.72729672E+01  0.16641163E+00  0.35962943E+01
 0.40187500E+00  0.87028582E+01  0.72631301E+01  0.16710267E+00  0.35946721E+01
 0.40203125E+00  0.86871756E+01  0.72533118E+01  0.16779313E+00  0.35930516E+01
 0.40218750E+00  0.86715300E+01  0.72435121E+01  0.16848302E+00  0.35914328E+01
 0.40234375E+00  0.86559211E+01  0.72337311E+01  0.16917233E+00  0.35898155E+01
 0.40250000E+00  0.86403488E+01  0.72239686E+01  0.16986108E+00  0.35881999E+01
 0.40265625E+00  0.86248132E+01  0.72142247E+01  0.17054925E+00  0.35865859E+01
 0.40281250E+00  0.86093139E+01  0.72044993E+01  0.17123686E+00  0.35849735E+01
 0.40296875E+00  0.85938509E+01  0.71947922E+01  0.17192389E+00  0.35833627E+01
 0.40312500E+00  0.85784242E+01  0.71851035E+01  0.17261036E+00  0.35817534E+01
 0.40328125E+00  0.85630334E+01  0.71754332E+01  0.17329626E+00  0.35801458E+01
 0.40343750E+00  0.85476787E+01  0.71657811E+01  0.17398159E+00  0.35785398E+01
 0.40359375E+00  0.85323597E+01  0.71561471E+01  0.17466635E+00  0.35769354E+01
 0.40375000E+00  0.85170765E+01  0.71465314E+01  0.17535056E+00  0.35753326E+01
 0.40390625E+00  0.85018288E+01  0.71369337E+01  0.17603419E+00  0.35737313E+01
 0.40406250E+00  0.84866167E+01  0.71273541E+01  0.17671726E+00  0.35721316E+01
 0.40421875E+00  0.84714399E+01  0.71177924E+01  0.17739977E+00  0.35705335E+01
 0.40437500E+00  0.84562983E+01  0.71082487E+01  0.17808172E+00  0.35689370E+01
 0.40453125E+00  0.84411919E+01  0.70987229E+01  0.17876310E+00  0.35673420E+01
 0.40468750E+00  0.84261204E+01  0.70892149E+01  0.17944393E+00  0.35657486E+01
 0.40484375E+00  0.84110839E+01  0.70797247E+01  0.18012419E+00  0.35641568E+01
 0.40500000E+00  0.83960822E+01  0.70702522E+01  0.18080390E+00  0.35625665E+01
 0.40515625E+00  0.83811151E+01  0.70607974E+01  0.18148304E+00  0.35609778E+01
 0.40531250E+00  0.83661826E+01  0.70513602E+01  0.18216163E+00  0.35593906E+01
 0.40546875E+00  0.83512846E+01  0.70419406E+01  0.18283966E+00  0.35578049E+01
 0.40562500E+00  0.83364209E+01  0.70325385E+01  0.18351714E+00  0.35562208E+01
 0.40578125E+00  0.83215914E+01  0.70231539E+01  0.18419406E+00  0.35546382E+01
 0.40593750E+00  0.83067961E+01  0.70137867E+01  0.18487042E+00  0.35530572E+01
 0.40609375E+00  0.82920347E+01  0.70044369E+01  0.18554623E+00  0.35514777E+01
 0.40625000E+00  0.82773073E+01  0.69951044E+01  0.18622149E+00  0.35498997E+01
 0.40640625E+00  0.82626136E+01  0.69857892E+01  0.18689619E+00  0.35483232E+01
 0.40656250E+00  0.82479536E+01  0.69764912E+01  0.18757034E+00  0.35467482E+01
 0.40671875E+00  0.82333272E+01  0.69672104E+01  0.18824394E+00  0.35451748E+01
 0.40687500E+00  0.82187343E+01  0.69579467E+01  0.18891699E+00  0.35436029E+01
 0.40703125E+00  0.82041747E+01  0.69487001E+01  0.18958950E+00  0.35420324E+01
 0.40718750E+00  0.81896484E+01  0.69394705E+01  0.19026145E+00  0.35404635E+01
 0.40734375E+00  0.81751552E+01  0.69302579E+01  0.19093285E+00  0.35388961E+01
 0.40750000E+00  0.81606950E+01  0.69210623E+01  0.19160370E+00  0.35373301E+01
 0.40765625E+00  0.81462678E+01  0.69118835E+01  0.19227401E+00  0.35357657E+01
 0.40781250E+00  0.81318734E+01  0.69027215E+01  0.19294377E+00  0.35342028E+01
 0.40796875E+00  0.81175117E+01  0.68935763E+01  0.19361299E+00  0.35326413E+01
 0.40812500E+00  0.81031827E+01  0.68844479E+01  0.19428166E+00  0.35310813E+01
 0.40828125E+00  0.80888861E+01  0.68753362E+01  0.19494979E+00  0.35295228E+01
 0.40843750E+00  0.80746220E+01  0.68662411E+01  0.19561737E+00  0.35279657E+01
 0.40859375E+00  0.80603902E+01  0.68571625E+01  0.19628442E+00  0.35264102E+01
 0.40875000E+00  0.80461906E+01  0.68481006E+01  0.19695092E+00  0.35248561E+01
 0.40890625E+00  0.80320231E+01  0.68390551E+01  0.19761687E+00  0.35233034E+01
 0.40906250E+00  0.80178876E+01  0.68300261E+01  0.19828229E+00  0.35217522E+01
 0.40921875E+00  0.80037840E+01  0.68210136E+01  0.19894717E+00  0.35202025E+01
 0.40937500E+00  0.79897121E+01  0.68120173E+01  0.19961151E+00  0.35186542E+01
 0.40953125E+00  0.79756720E+01  0.68030374E+01  0.20027531E+00  0.35171074E+01
 0.40968750E+00  0.79616635E+01  0.67940738E+01  0.20093857E+00  0.35155620E+01
 0.40984375E+00  0.79476865E+01  0.67851264E+01  0.20160130E+00  0.35140181E+01
 0.41000000E+00  0.79337409E+01  0.67761952E+01  0.20226349E+00  0.35124756E+01
 0.41015625E+00  0.79198266E+01  0.67672801E+01  0.20292514E+00  0.35109345E+01
 0.41031250E+00  0.79059435E+01  0.67583811E+01  0.20358626E+00  0.35093949E+01
 0.41046875E+00  0.78920915E+01  0.67494981E+01  0.20424685E+00  0.35078566E+01
 0.41062500E+00  0.78782705E+01  0.67406311E+01  0.20490690E+00  0.35063198E+01
 0.41078125E+00  0.78644804E+01  0.67317801E+01  0.20556642E+00  0.35047845E+01
 0.41093750E+00  0.78507212E+01  0.67229450E+01  0.20622541E+00  0.35032505E+01
 0.41109375E+00  0.78369926E+01  0.67141258E+01  0.20688386E+00  0.35017180E+01
 0.41125000E+00  0.78232947E+01  0.67053224E+01  0.20754179E+00  0.35001869E+01
 0.41140625E+00  0.78096273E+01  0.66965347E+01  0.20819918E+00  0.34986571E+01
 0.41156250E+00  0.77959903E+01  0.66877628E+01  0.20885605E+00  0.34971288E+01
 0.41171875E+00  0.77823837E+01  0.66790066E+01  0.20951238E+00  0.34956019E+01
 0.41187500E+00  0.77688073E+01  0.66702661E+01  0.21016819E+00  0.34940764E+01
 0.41203125E+00  0.77552611E+01  0.66615411E+01  0.21082347E+00  0.34925523E+01
 0.41218750E+00  0.77417449E+01  0.66528317E+01  0.21147823E+00  0.34910295E+01
 0.41234375E+00  0.77282586E+01  0.66441378E+01  0.21213246E+00  0.34895082E+01
 0.41250000E+00  0.77148023E+01  0.66354594E+01  0.21278616E+00  0.34879882E+01
 0.41265625E+00  0.77013757E+01  0.66267964E+01  0.21343934E+00  0.34864696E+01
 0.41281250E+00  0.76879788E+01  0.66181488E+01  0.21409200E+00  0.34849524E+01
 0.41296875E+00  0.76746115E+01  0.66095166E+01  0.21474413E+00  0.34834366E+01
 0.41312500E+00  0.76612737E+01  0.66008996E+01  0.21539574E+00  0.34819221E+01
 0.41328125E+00  0.76479653E+01  0.65922979E+01  0.21604683E+00  0.34804090E+01
 0.41343750E+00  0.76346862E+01  0.65837115E+01  0.21669739E+00  0.34788973E+01
 0.41359375E+00  0.76214363E+01  0.65751402E+01  0.21734744E+00  0.34773869E+01
 0.41375000E+00  0.76082156E+01  0.65665840E+01  0.21799697E+00  0.34758779E+01
 0.41390625E+00  0.75950240E+01  0.65580429E+01  0.21864598E+00  0.34743702E+01
 0.41406250E+00  0.75818612E+01  0.65495169E+01  0.21929446E+00  0.34728639E+01
 0.41421875E+00  0.75687274E+01  0.65410059E+01  0.21994244E+00  0.34713590E+01
 0.41437500E+00  0.75556224E+01  0.65325099E+01  0.22058989E+00  0.34698553E+01
 0.41453125E+00  0.75425460E+01  0.65240288E+01  0.22123683E+00  0.34683531E+01
 0.41468750E+00  0.75294982E+01  0.65155626E+01  0.22188325E+00  0.34668521E+01
 0.41484375E+00  0.75164790E+01  0.65071113E+01  0.22252916E+00  0.34653525E+01
 0.41500000E+00  0.75034882E+01  0.64986747E+01  0.22317455E+00  0.34638542E+01
 0.41515625E+00  0.74905257E+01  0.64902529E+01  0.22381943E+00  0.34623573E+01
 0.41531250E+00  0.74775915E+01  0.64818459E+01  0.22446379E+00  0.34608617E+01
 0.41546875E+00  0.74646855E+01  0.64734535E+01  0.22510765E+00  0.34593674E+01
 0.41562500E+00  0.74518076E+01  0.64650758E+01  0.22575099E+00  0.34578744E+01
 0.41578125E+00  0.74389576E+01  0.64567127E+01  0.22639382E+00  0.34563827E+01
 0.41593750E+00  0.74261356E+01  0.64483641E+01  0.22703614E+00  0.34548924E+01
 0.41609375E+00  0.74133414E+01  0.64400301E+01  0.22767795E+00  0.34534034E+01
 0.41625000E+00  0.74005750E+01  0.64317106E+01  0.22831925E+00  0.34519156E+01
 0.41640625E+00  0.73878362E+01  0.64234055E+01  0.22896004E+00  0.34504292E+01
 0.41656250E+00  0.73751250E+01  0.64151148E+01  0.22960032E+00  0.34489441E+01
 0.41671875E+00  0.73624413E+01  0.64068385E+01  0.23024010E+00  0.34474603E+01
 0.41687500E+00  0.73497850E+01  0.63985766E+01  0.23087937E+00  0.34459777E+01
 0.41703125E+00  0.73371560E+01  0.63903289E+01  0.23151813E+00  0.34444965E+01
 0.41718750E+00  0.73245543E+01  0.63820955E+01  0.23215639E+00  0.34430165E+01
 0.41734375E+00  0.73119797E+01  0.63738763E+01  0.23279415E+00  0.34415379E+01
 0.41750000E+00  0.72994323E+01  0.63656713E+01  0.23343140E+00  0.34400605E+01
 0.41765625E+00  0.72869118E+01  0.63574804E+01  0.23406815E+00  0.34385844E+01
 0.41781250E+00  0.72744183E+01  0.63493036E+01  0.23470439E+00  0.34371095E+01
 0.41796875E+00  0.72619516E+01  0.63411410E+01  0.23534013E+00  0.34356360E+01
 0.41812500E+00  0.72495116E+01  0.63329923E+01  0.23597537E+00  0.34341637E+01
 0.41828125E+00  0.72370984E+01  0.63248576E+01  0.23661011E+00  0.34326927E+01
 0.41843750E+00  0.72247117E+01  0.63167369E+01  0.23724435E+00  0.34312229E+01
 0.41859375E+00  0.72123516E+01  0.63086301E+01  0.23787809E+00  0.34297545E+01
 0.41875000E+00  0.72000179E+01  0.63005372E+01  0.23851133E+00  0.34282872E+01
 0.41890625E+00  0.71877105E+01  0.62924581E+01  0.23914408E+00  0.34268213E+01
 0.41906250E+00  0.71754295E+01  0.62843928E+01  0.23977632E+00  0.34253565E+01
 0.41921875E+00  0.71631746E+01  0.62763413E+01  0.24040807E+00  0.34238931E+01
 0.41937500E+00  0.71509459E+01  0.62683035E+01  0.24103932E+00  0.34224308E+01
 0.41953125E+00  0.71387433E+01  0.62602794E+01  0.24167008E+00  0.34209699E+01
 0.41968750E+00  0.71265666E+01  0.62522690E+01  0.24230034E+00  0.34195101E+01
 0.41984375E+00  0.71144158E+01  0.62442722E+01  0.24293011E+00  0.34180516E+01
 0.42000000E+00  0.71022908E+01  0.62362890E+01  0.24355938E+00  0.34165944E+01
 0.42015625E+00  0.70901916E+01  0.62283194E+01  0.24418816E+00  0.34151383E+01
 0.42031250E+00  0.70781180E+01  0.62203632E+01  0.24481645E+00  0.34136835E+01
 0.42046875E+00  0.70660700E+01  0.62124206E+01  0.24544425E+00  0.34122300E+01
 0.42062500E+00  0.70540475E+01  0.62044913E+01  0.24607155E+00  0.34107776E+01
 0.42078125E+00  0.70420505E+01  0.61965755E+01  0.24669836E+00  0.34093265E+01
 0.42093750E+00  0.70300789E+01  0.61886731E+01  0.24732469E+00  0.34078766E+01
 0.42109375E+00  0.70181325E+01  0.61807840E+01  0.24795052E+00  0.34064279E+01
 0.42125000E+00  0.70062113E+01  0.61729082E+01  0.24857586E+00  0.34049804E+01
 0.42140625E+00  0.69943153E+01  0.61650457E+01  0.24920072E+00  0.34035341E+01
 0.42156250E+00  0.69824444E+01  0.61571964E+01  0.24982509E+00  0.34020891E+01
 0.42171875E+00  0.69705984E+01  0.61493604E+01  0.25044897E+00  0.34006452E+01
 0.42187500E+00  0.69587774E+01  0.61415374E+01  0.25107237E+00  0.33992025E+01
 0.42203125E+00  0.69469812E+01  0.61337277E+01  0.25169528E+00  0.33977611E+01
 0.42218750E+00  0.69352098E+01  0.61259310E+01  0.25231770E+00  0.33963208E+01
 0.42234375E+00  0.69234631E+01  0.61181473E+01  0.25293964E+00  0.33948818E+01
 0.42250000E+00  0.69117410E+01  0.61103768E+01  0.25356110E+00  0.33934439E+01
 0.42265625E+00  0.69000435E+01  0.61026192E+01  0.25418207E+00  0.33920072E+01
 0.42281250E+00  0.68883705E+01  0.60948745E+01  0.25480256E+00  0.33905717E+01
 0.42296875E+00  0.68767218E+01  0.60871428E+01  0.25542257E+00  0.33891374E+01
 0.42312500E+00  0.68650976E+01  0.60794240E+01  0.25604210E+00  0.33877042E+01
 0.42328125E+00  0.68534976E+01  0.60717180E+01  0.25666114E+00  0.33862723E+01
 0.42343750E+00  0.68419218E+01  0.60640249E+01  0.25727971E+00  0.33848415E+01
 0.42359375E+00  0.68303701E+01  0.60563445E+01  0.25789779E+00  0.33834118E+01
 0.42375000E+00  0.68188425E+01  0.60486770E+01  0.25851540E+00  0.33819834E+01
 0.42390625E+00  0.68073389E+01  0.60410221E+01  0.25913253E+00  0.33805561E+01
 0.42406250E+00  0.67958592E+01  0.60333800E+01  0.25974918E+00  0.33791300E+01
 0.42421875E+00  0.67844034E+01  0.60257505E+01  0.26036535E+00  0.33777050E+01
 0.42437500E+00  0.67729713E+01  0.60181336E+01  0.26098105E+00  0.33762812E+01
 0.42453125E+00  0.67615630E+01  0.60105293E+01  0.26159627E+00  0.33748586E+01
 0.42468750E+00  0.67501783E+01  0.60029376E+01  0.26221101E+00  0.33734371E+01
 0.42484375E+00  0.67388172E+01  0.59953584E+01  0.26282528E+00  0.33720168E+01
 0.42500000E+00  0.67274796E+01  0.59877918E+01  0.26343908E+00  0.33705976E+01
 0.42515625E+00  0.67161655E+01  0.59802376E+01  0.26405240E+00  0.33691795E+01
 0.42531250E+00  0.67048747E+01  0.59726958E+01  0.26466525E+00  0.33677626E+01
 0.42546875E+00  0.66936072E+01  0.59651664E+01  0.26527762E+00  0.33663469E+01
 0.42562500E+00  0.66823630E+01  0.59576494E+01  0.26588953E+00  0.33649322E+01
 0.42578125E+00  0.66711419E+01  0.59501448E+01  0.26650096E+00  0.33635187E+01
 0.42593750E+00  0.66599440E+01  0.59426524E+01  0.26711192E+00  0.33621064E+01
 0.42609375E+00  0.66487691E+01  0.59351724E+01  0.26772241E+00  0.33606952E+01
 0.42625000E+00  0.66376172E+01  0.59277045E+01  0.26833243E+00  0.33592850E+01
 0.42640625E+00  0.66264882E+01  0.59202489E+01  0.26894199E+00  0.33578761E+01
 0.42656250E+00  0.66153820E+01  0.59128055E+01  0.26955107E+00  0.33564682E+01
 0.42671875E+00  0.66042987E+01  0.59053742E+01  0.27015969E+00  0.33550615E+01
 0.42687500E+00  0.65932380E+01  0.58979551E+01  0.27076784E+00  0.33536559E+01
 0.42703125E+00  0.65822000E+01  0.58905480E+01  0.27137552E+00  0.33522514E+01
 0.42718750E+00  0.65711846E+01  0.58831530E+01  0.27198274E+00  0.33508480E+01
 0.42734375E+00  0.65601917E+01  0.58757701E+01  0.27258949E+00  0.33494457E+01
 0.42750000E+00  0.65492212E+01  0.58683991E+01  0.27319577E+00  0.33480445E+01
 0.42765625E+00  0.65382732E+01  0.58610401E+01  0.27380159E+00  0.33466444E+01
 0.42781250E+00  0.65273474E+01  0.58536930E+01  0.27440695E+00  0.33452455E+01
 0.42796875E+00  0.65164440E+01  0.58463579E+01  0.27501185E+00  0.33438476E+01
 0.42812500E+00  0.65055628E+01  0.58390346E+01  0.27561628E+00  0.33424508E+01
 0.42828125E+00  0.64947037E+01  0.58317232E+01  0.27622025E+00  0.33410551E+01
 0.42843750E+00  0.64838666E+01  0.58244236E+01  0.27682376E+00  0.33396605E+01
 0.42859375E+00  0.64730516E+01  0.58171358E+01  0.27742680E+00  0.33382670E+01
 0.42875000E+00  0.64622586E+01  0.58098597E+01  0.27802939E+00  0.33368746E+01
 0.42890625E+00  0.64514874E+01  0.58025954E+01  0.27863152E+00  0.33354833E+01
 0.42906250E+00  0.64407381E+01  0.57953428E+01  0.27923319E+00  0.33340930E+01
 0.42921875E+00  0.64300105E+01  0.57881018E+01  0.27983440E+00  0.33327039E+01
 0.42937500E+00  0.64193047E+01  0.57808725E+01  0.28043515E+00  0.33313158E+01
 0.42953125E+00  0.64086205E+01  0.57736548E+01  0.28103544E+00  0.33299288E+01
 0.42968750E+00  0.63979579E+01  0.57664487E+01  0.28163528E+00  0.33285428E+01
 0.42984375E+00  0.63873168E+01  0.57592541E+01  0.28223466E+00  0.33271580E+01
 0.43000000E+00  0.63766972E+01  0.57520711E+01  0.28283358E+00  0.33257742E+01
 0.43015625E+00  0.63660990E+01  0.57448995E+01  0.28343205E+00  0.33243914E+01
 0.43031250E+00  0.63555221E+01  0.57377394E+01  0.28403007E+00  0.33230097E+01
 0.43046875E+00  0.63449665E+01  0.57305908E+01  0.28462763E+00  0.33216291E+01
 0.43062500E+00  0.63344322E+01  0.57234536E+01  0.28522473E+00  0.33202496E+01
 0.43078125E+00  0.63239190E+01  0.57163277E+01  0.28582139E+00  0.33188711E+01
 0.43093750E+00  0.63134269E+01  0.57092133E+01  0.28641759E+00  0.33174936E+01
 0.43109375E+00  0.63029559E+01  0.57021101E+01  0.28701334E+00  0.33161172E+01
 0.43125000E+00  0.62925059E+01  0.56950182E+01  0.28760864E+00  0.33147419E+01
 0.43140625E+00  0.62820768E+01  0.56879376E+01  0.28820348E+00  0.33133676E+01
 0.43156250E+00  0.62716686E+01  0.56808683E+01  0.28879788E+00  0.33119943E+01
 0.43171875E+00  0.62612812E+01  0.56738102E+01  0.28939183E+00  0.33106221E+01
 0.43187500E+00  0.62509145E+01  0.56667632E+01  0.28998533E+00  0.33092509E+01
 0.43203125E+00  0.62405686E+01  0.56597274E+01  0.29057838E+00  0.33078808E+01
 0.43218750E+00  0.62302433E+01  0.56527028E+01  0.29117098E+00  0.33065116E+01
 0.43234375E+00  0.62199386E+01  0.56456892E+01  0.29176313E+00  0.33051436E+01
 0.43250000E+00  0.62096544E+01  0.56386867E+01  0.29235484E+00  0.33037765E+01
 0.43265625E+00  0.61993907E+01  0.56316953E+01  0.29294610E+00  0.33024105E+01
 0.43281250E+00  0.61891474E+01  0.56247149E+01  0.29353691E+00  0.33010455E+01
 0.43296875E+00  0.61789245E+01  0.56177455E+01  0.29412728E+00  0.32996815E+01
 0.43312500E+00  0.61687218E+01  0.56107871E+01  0.29471721E+00  0.32983186E+01
 0.43328125E+00  0.61585395E+01  0.56038396E+01  0.29530669E+00  0.32969567E+01
 0.43343750E+00  0.61483773E+01  0.55969030E+01  0.29589572E+00  0.32955957E+01
 0.43359375E+00  0.61382352E+01  0.55899773E+01  0.29648432E+00  0.32942358E+01
 0.43375000E+00  0.61281133E+01  0.55830625E+01  0.29707247E+00  0.32928769E+01
 0.43390625E+00  0.61180114E+01  0.55761585E+01  0.29766018E+00  0.32915191E+01
 0.43406250E+00  0.61079294E+01  0.55692653E+01  0.29824744E+00  0.32901622E+01
 0.43421875E+00  0.60978674E+01  0.55623829E+01  0.29883427E+00  0.32888063E+01
 0.43437500E+00  0.60878252E+01  0.55555112E+01  0.29942066E+00  0.32874515E+01
 0.43453125E+00  0.60778028E+01  0.55486503E+01  0.30000660E+00  0.32860976E+01
 0.43468750E+00  0.60678002E+01  0.55418000E+01  0.30059211E+00  0.32847447E+01
 0.43484375E+00  0.60578173E+01  0.55349605E+01  0.30117718E+00  0.32833929E+01
 0.43500000E+00  0.60478540E+01  0.55281316E+01  0.30176180E+00  0.32820420E+01
 0.43515625E+00  0.60379104E+01  0.55213133E+01  0.30234600E+00  0.32806921E+01
 0.43531250E+00  0.60279863E+01  0.55145057E+01  0.30292975E+00  0.32793432E+01
 0.43546875E+00  0.60180816E+01  0.55077086E+01  0.30351307E+00  0.32779953E+01
 0.43562500E+00  0.60081964E+01  0.55009220E+01  0.30409595E+00  0.32766484E+01
 0.43578125E+00  0.59983306E+01  0.54941460E+01  0.30467839E+00  0.32753024E+01
 0.43593750E+00  0.59884841E+01  0.54873805E+01  0.30526041E+00  0.32739574E+01
 0.43609375E+00  0.59786569E+01  0.54806254E+01  0.30584198E+00  0.32726135E+01
 0.43625000E+00  0.59688489E+01  0.54738808E+01  0.30642312E+00  0.32712705E+01
 0.43640625E+00  0.59590601E+01  0.54671466E+01  0.30700383E+00  0.32699284E+01
 0.43656250E+00  0.59492904E+01  0.54604228E+01  0.30758411E+00  0.32685874E+01
 0.43671875E+00  0.59395398E+01  0.54537094E+01  0.30816395E+00  0.32672473E+01
 0.43687500E+00  0.59298082E+01  0.54470063E+01  0.30874336E+00  0.32659081E+01
 0.43703125E+00  0.59200955E+01  0.54403136E+01  0.30932234E+00  0.32645700E+01
 0.43718750E+00  0.59104018E+01  0.54336311E+01  0.30990089E+00  0.32632328E+01
 0.43734375E+00  0.59007269E+01  0.54269589E+01  0.31047901E+00  0.32618966E+01
 0.43750000E+00  0.58910709E+01  0.54202970E+01  0.31105669E+00  0.32605613E+01
 0.43765625E+00  0.58814336E+01  0.54136453E+01  0.31163395E+00  0.32592270E+01
 0.43781250E+00  0.58718150E+01  0.54070038E+01  0.31221078E+00  0.32578936E+01
 0.43796875E+00  0.58622151E+01  0.54003724E+01  0.31278718E+00  0.32565612E+01
 0.43812500E+00  0.58526338E+01  0.53937512E+01  0.31336316E+00  0.32552297E+01
 0.43828125E+00  0.58430711E+01  0.53871402E+01  0.31393870E+00  0.32538992E+01
 0.43843750E+00  0.58335269E+01  0.53805392E+01  0.31451382E+00  0.32525697E+01
 0.43859375E+00  0.58240011E+01  0.53739483E+01  0.31508852E+00  0.32512410E+01
 0.43875000E+00  0.58144938E+01  0.53673675E+01  0.31566278E+00  0.32499134E+01
 0.43890625E+00  0.58050048E+01  0.53607967E+01  0.31623663E+00  0.32485866E+01
 0.43906250E+00  0.57955341E+01  0.53542358E+01  0.31681004E+00  0.32472608E+01
 0.43921875E+00  0.57860817E+01  0.53476850E+01  0.31738304E+00  0.32459359E+01
 0.43937500E+00  0.57766475E+01  0.53411442E+01  0.31795561E+00  0.32446120E+01
 0.43953125E+00  0.57672315E+01  0.53346132E+01  0.31852775E+00  0.32432890E+01
 0.43968750E+00  0.57578336E+01  0.53280922E+01  0.31909948E+00  0.32419669E+01
 0.43984375E+00  0.57484538E+01  0.53215811E+01  0.31967078E+00  0.32406458E+01
 0.44000000E+00  0.57390920E+01  0.53150798E+01  0.32024166E+00  0.32393256E+01
 0.44015625E+00  0.57297482E+01  0.53085884E+01  0.32081211E+00  0.32380063E+01
 0.44031250E+00  0.57204223E+01  0.53021068E+01  0.32138215E+00  0.32366879E+01
 0.44046875E+00  0.57111143E+01  0.52956349E+01  0.32195177E+00  0.32353705E+01
 0.44062500E+00  0.57018242E+01  0.52891729E+01  0.32252097E+00  0.32340539E+01
 0.44078125E+00  0.56925518E+01  0.52827206E+01  0.32308975E+00  0.32327383E+01
 0.44093750E+00  0.56832972E+01  0.52762780E+01  0.32365811E+00  0.32314236E+01
 0.44109375E+00  0.56740602E+01  0.52698452E+01  0.32422605E+00  0.32301098E+01
 0.44125000E+00  0.56648409E+01  0.52634220E+01  0.32479357E+00  0.32287970E+01
 0.44140625E+00  0.56556392E+01  0.52570084E+01  0.32536068E+00  0.32274850E+01
 0.44156250E+00  0.56464551E+01  0.52506045E+01  0.32592737E+00  0.32261739E+01
 0.44171875E+00  0.56372885E+01  0.52442102E+01  0.32649364E+00  0.32248637E+01
 0.44187500E+00  0.56281393E+01  0.52378255E+01  0.32705950E+00  0.32235545E+01
 0.44203125E+00  0.56190076E+01  0.52314504E+01  0.32762495E+00  0.32222461E+01
 0.44218750E+00  0.56098932E+01  0.52250848E+01  0.32818997E+00  0.32209387E+01
 0.44234375E+00  0.56007961E+01  0.52187287E+01  0.32875459E+00  0.32196321E+01
 0.44250000E+00  0.55917164E+01  0.52123821E+01  0.32931879E+00  0.32183264E+01
 0.44265625E+00  0.55826538E+01  0.52060450E+01  0.32988258E+00  0.32170216E+01
 0.44281250E+00  0.55736085E+01  0.51997174E+01  0.33044595E+00  0.32157177E+01
 0.44296875E+00  0.55645803E+01  0.51933992E+01  0.33100891E+00  0.32144147E+01
 0.44312500E+00  0.55555692E+01  0.51870904E+01  0.33157147E+00  0.32131126E+01
 0.44328125E+00  0.55465751E+01  0.51807910E+01  0.33213360E+00  0.32118114E+01
 0.44343750E+00  0.55375981E+01  0.51745009E+01  0.33269533E+00  0.32105110E+01
 0.44359375E+00  0.55286380E+01  0.51682202E+01  0.33325665E+00  0.32092115E+01
 0.44375000E+00  0.55196948E+01  0.51619489E+01  0.33381756E+00  0.32079129E+01
 0.44390625E+00  0.55107686E+01  0.51556868E+01  0.33437806E+00  0.32066152E+01
 0.44406250E+00  0.55018591E+01  0.51494340E+01  0.33493815E+00  0.32053184E+01
 0.44421875E+00  0.54929665E+01  0.51431905E+01  0.33549783E+00  0.32040224E+01
 0.44437500E+00  0.54840906E+01  0.51369562E+01  0.33605711E+00  0.32027273E+01
 0.44453125E+00  0.54752314E+01  0.51307311E+01  0.33661598E+00  0.32014330E+01
 0.44468750E+00  0.54663888E+01  0.51245152E+01  0.33717444E+00  0.32001397E+01
 0.44484375E+00  0.54575629E+01  0.51183085E+01  0.33773249E+00  0.31988472E+01
 0.44500000E+00  0.54487535E+01  0.51121110E+01  0.33829014E+00  0.31975555E+01
 0.44515625E+00  0.54399607E+01  0.51059225E+01  0.33884738E+00  0.31962648E+01
 0.44531250E+00  0.54311844E+01  0.50997432E+01  0.33940422E+00  0.31949748E+01
 0.44546875E+00  0.54224245E+01  0.50935730E+01  0.33996065E+00  0.31936858E+01
 0.44562500E+00  0.54136810E+01  0.50874118E+01  0.34051668E+00  0.31923976E+01
 0.44578125E+00  0.54049539E+01  0.50812597E+01  0.34107231E+00  0.31911102E+01
 0.44593750E+00  0.53962431E+01  0.50751166E+01  0.34162753E+00  0.31898237E+01
 0.44609375E+00  0.53875486E+01  0.50689826E+01  0.34218235E+00  0.31885381E+01
 0.44625000E+00  0.53788703E+01  0.50628575E+01  0.34273677E+00  0.31872532E+01
 0.44640625E+00  0.53702082E+01  0.50567413E+01  0.34329078E+00  0.31859693E+01
 0.44656250E+00  0.53615622E+01  0.50506342E+01  0.34384440E+00  0.31846862E+01
 0.44671875E+00  0.53529324E+01  0.50445359E+01  0.34439761E+00  0.31834039E+01
 0.44687500E+00  0.53443186E+01  0.50384466E+01  0.34495043E+00  0.31821225E+01
 0.44703125E+00  0.53357209E+01  0.50323661E+01  0.34550284E+00  0.31808419E+01
 0.44718750E+00  0.53271391E+01  0.50262945E+01  0.34605486E+00  0.31795621E+01
 0.44734375E+00  0.53185733E+01  0.50202317E+01  0.34660647E+00  0.31782832E+01
 0.44750000E+00  0.53100234E+01  0.50141778E+01  0.34715769E+00  0.31770051E+01
 0.44765625E+00  0.53014894E+01  0.50081326E+01  0.34770851E+00  0.31757279E+01
 0.44781250E+00  0.52929712E+01  0.50020963E+01  0.34825893E+00  0.31744514E+01
 0.44796875E+00  0.52844688E+01  0.49960687E+01  0.34880896E+00  0.31731758E+01
 0.44812500E+00  0.52759821E+01  0.49900498E+01  0.34935859E+00  0.31719011E+01
 0.44828125E+00  0.52675111E+01  0.49840397E+01  0.34990782E+00  0.31706271E+01
 0.44843750E+00  0.52590558E+01  0.49780383E+01  0.35045666E+00  0.31693540E+01
 0.44859375E+00  0.52506161E+01  0.49720455E+01  0.35100510E+00  0.31680817E+01
 0.44875000E+00  0.52421920E+01  0.49660615E+01  0.35155315E+00  0.31668102E+01
 0.44890625E+00  0.52337834E+01  0.49600860E+01  0.35210081E+00  0.31655395E+01
 0.44906250E+00  0.52253904E+01  0.49541192E+01  0.35264807E+00  0.31642697E+01
 0.44921875E+00  0.52170128E+01  0.49481610E+01  0.35319494E+00  0.31630006E+01
 0.44937500E+00  0.52086506E+01  0.49422114E+01  0.35374141E+00  0.31617324E+01
 0.44953125E+00  0.52003038E+01  0.49362704E+01  0.35428749E+00  0.31604650E+01
 0.44968750E+00  0.51919724E+01  0.49303379E+01  0.35483318E+00  0.31591984E+01
 0.44984375E+00  0.51836563E+01  0.49244139E+01  0.35537848E+00  0.31579326E+01
 0.45000000E+00  0.51753554E+01  0.49184984E+01  0.35592339E+00  0.31566676E+01
 0.45015625E+00  0.51670698E+01  0.49125914E+01  0.35646791E+00  0.31554034E+01
 0.45031250E+00  0.51587994E+01  0.49066929E+01  0.35701204E+00  0.31541400E+01
 0.45046875E+00  0.51505441E+01  0.49008029E+01  0.35755577E+00  0.31528774E+01
 0.45062500E+00  0.51423040E+01  0.48949213E+01  0.35809912E+00  0.31516156E+01
 0.45078125E+00  0.51340789E+01  0.48890480E+01  0.35864208E+00  0.31503546E+01
 0.45093750E+00  0.51258689E+01  0.48831832E+01  0.35918466E+00  0.31490944E+01
 0.45109375E+00  0.51176739E+01  0.48773268E+01  0.35972684E+00  0.31478350E+01
 0.45125000E+00  0.51094938E+01  0.48714787E+01  0.36026864E+00  0.31465763E+01
 0.45140625E+00  0.51013287E+01  0.48656390E+01  0.36081005E+00  0.31453185E+01
 0.45156250E+00  0.50931785E+01  0.48598075E+01  0.36135107E+00  0.31440615E+01
 0.45171875E+00  0.50850431E+01  0.48539844E+01  0.36189171E+00  0.31428052E+01
 0.45187500E+00  0.50769226E+01  0.48481696E+01  0.36243197E+00  0.31415497E+01
 0.45203125E+00  0.50688168E+01  0.48423630E+01  0.36297183E+00  0.31402950E+01
 0.45218750E+00  0.50607257E+01  0.48365647E+01  0.36351132E+00  0.31390411E+01
 0.45234375E+00  0.50526494E+01  0.48307746E+01  0.36405042E+00  0.31377880E+01
 0.45250000E+00  0.50445878E+01  0.48249927E+01  0.36458913E+00  0.31365356E+01
 0.45265625E+00  0.50365407E+01  0.48192190E+01  0.36512746E+00  0.31352840E+01
 0.45281250E+00  0.50285083E+01  0.48134535E+01  0.36566541E+00  0.31340332E+01
 0.45296875E+00  0.50204905E+01  0.48076961E+01  0.36620298E+00  0.31327832E+01
 0.45312500E+00  0.50124871E+01  0.48019469E+01  0.36674016E+00  0.31315339E+01
 0.45328125E+00  0.50044983E+01  0.47962058E+01  0.36727697E+00  0.31302854E+01
 0.45343750E+00  0.49965239E+01  0.47904728E+01  0.36781339E+00  0.31290377E+01
 0.45359375E+00  0.49885639E+01  0.47847478E+01  0.36834943E+00  0.31277907E+01
 0.45375000E+00  0.49806183E+01  0.47790310E+01  0.36888509E+00  0.31265445E+01
 0.45390625E+00  0.49726871E+01  0.47733221E+01  0.36942038E+00  0.31252991E+01
 0.45406250E+00  0.49647701E+01  0.47676214E+01  0.36995528E+00  0.31240544E+01
 0.45421875E+00  0.49568674E+01  0.47619286E+01  0.37048980E+00  0.31228105E+01
 0.45437500E+00  0.49489790E+01  0.47562438E+01  0.37102395E+00  0.31215673E+01
 0.45453125E+00  0.49411048E+01  0.47505670E+01  0.37155772E+00  0.31203249E+01
 0.45468750E+00  0.49332447E+01  0.47448982E+01  0.37209111E+00  0.31190833E+01
 0.45484375E+00  0.49253988E+01  0.47392373E+01  0.37262412E+00  0.31178424E+01
 0.45500000E+00  0.49175670E+01  0.47335843E+01  0.37315676E+00  0.31166022E+01
 0.45515625E+00  0.49097493E+01  0.47279392E+01  0.37368902E+00  0.31153628E+01
 0.45531250E+00  0.49019455E+01  0.47223020E+01  0.37422090E+00  0.31141242E+01
 0.45546875E+00  0.48941558E+01  0.47166727E+01  0.37475241E+00  0.31128863E+01
 0.45562500E+00  0.48863800E+01  0.47110513E+01  0.37528354E+00  0.31116491E+01
 0.45578125E+00  0.48786182E+01  0.47054377E+01  0.37581430E+00  0.31104127E+01
 0.45593750E+00  0.48708703E+01  0.46998319E+01  0.37634469E+00  0.31091770E+01
 0.45609375E+00  0.48631362E+01  0.46942339E+01  0.37687470E+00  0.31079420E+01
 0.45625000E+00  0.48554159E+01  0.46886437E+01  0.37740434E+00  0.31067078E+01
 0.45640625E+00  0.48477095E+01  0.46830612E+01  0.37793361E+00  0.31054744E+01
 0.45656250E+00  0.48400168E+01  0.46774866E+01  0.37846250E+00  0.31042416E+01
 0.45671875E+00  0.48323378E+01  0.46719196E+01  0.37899102E+00  0.31030096E+01
 0.45687500E+00  0.48246725E+01  0.46663604E+01  0.37951917E+00  0.31017784E+01
 0.45703125E+00  0.48170208E+01  0.46608089E+01  0.38004695E+00  0.31005478E+01
 0.45718750E+00  0.48093828E+01  0.46552650E+01  0.38057436E+00  0.30993180E+01
 0.45734375E+00  0.48017584E+01  0.46497289E+01  0.38110140E+00  0.30980889E+01
 0.45750000E+00  0.47941475E+01  0.46442003E+01  0.38162807E+00  0.30968606E+01
 0.45765625E+00  0.47865502E+01  0.46386795E+01  0.38215437E+00  0.30956329E+01
 0.45781250E+00  0.47789664E+01  0.46331662E+01  0.38268030E+00  0.30944060E+01
 0.45796875E+00  0.47713960E+01  0.46276606E+01  0.38320586E+00  0.30931798E+01
 0.45812500E+00  0.47638390E+01  0.46221625E+01  0.38373106E+00  0.30919543E+01
 0.45828125E+00  0.47562955E+01  0.46166720E+01  0.38425588E+00  0.30907296E+01
 0.45843750E+00  0.47487653E+01  0.46111890E+01  0.38478034E+00  0.30895055E+01
 0.45859375E+00  0.47412484E+01  0.46057136E+01  0.38530443E+00  0.30882822E+01
 0.45875000E+00  0.47337448E+01  0.46002457E+01  0.38582816E+00  0.30870596E+01
 0.45890625E+00  0.47262545E+01  0.45947853E+01  0.38635152E+00  0.30858377E+01
 0.45906250E+00  0.47187774E+01  0.45893325E+01  0.38687451E+00  0.30846165E+01
 0.45921875E+00  0.47113135E+01  0.45838870E+01  0.38739714E+00  0.30833960E+01
 0.45937500E+00  0.47038628E+01  0.45784491E+01  0.38791941E+00  0.30821762E+01
 0.45953125E+00  0.46964253E+01  0.45730185E+01  0.38844131E+00  0.30809571E+01
 0.45968750E+00  0.46890008E+01  0.45675954E+01  0.38896284E+00  0.30797388E+01
 0.45984375E+00  0.46815894E+01  0.45621797E+01  0.38948402E+00  0.30785211E+01
 0.46000000E+00  0.46741911E+01  0.45567714E+01  0.39000483E+00  0.30773041E+01
 0.46015625E+00  0.46668057E+01  0.45513705E+01  0.39052527E+00  0.30760878E+01
 0.46031250E+00  0.46594334E+01  0.45459770E+01  0.39104536E+00  0.30748723E+01
 0.46046875E+00  0.46520740E+01  0.45405907E+01  0.39156508E+00  0.30736574E+01
 0.46062500E+00  0.46447275E+01  0.45352119E+01  0.39208444E+00  0.30724432E+01
 0.46078125E+00  0.46373939E+01  0.45298403E+01  0.39260344E+00  0.30712297E+01
 0.46093750E+00  0.46300732E+01  0.45244760E+01  0.39312208E+00  0.30700169E+01
 0.46109375E+00  0.46227653E+01  0.45191190E+01  0.39364036E+00  0.30688048E+01
 0.46125000E+00  0.46154701E+01  0.45137693E+01  0.39415828E+00  0.30675934E+01
 0.46140625E+00  0.46081878E+01  0.45084268E+01  0.39467584E+00  0.30663826E+01
 0.46156250E+00  0.46009182E+01  0.45030916E+01  0.39519305E+00  0.30651726E+01
 0.46171875E+00  0.45936612E+01  0.44977636E+01  0.39570989E+00  0.30639632E+01
 0.46187500E+00  0.45864170E+01  0.44924428E+01  0.39622637E+00  0.30627545E+01
 0.46203125E+00  0.45791854E+01  0.44871292E+01  0.39674250E+00  0.30615465E+01
 0.46218750E+00  0.45719664E+01  0.44818227E+01  0.39725827E+00  0.30603392E+01
 0.46234375E+00  0.45647600E+01  0.44765234E+01  0.39777368E+00  0.30591325E+01
 0.46250000E+00  0.45575662E+01  0.44712313E+01  0.39828874E+00  0.30579265E+01
 0.46265625E+00  0.45503848E+01  0.44659463E+01  0.39880344E+00  0.30567212E+01
 0.46281250E+00  0.45432160E+01  0.44606684E+01  0.39931779E+00  0.30555166E+01
 0.46296875E+00  0.45360597E+01  0.44553976E+01  0.39983177E+00  0.30543127E+01
 0.46312500E+00  0.45289157E+01  0.44501339E+01  0.40034541E+00  0.30531094E+01
 0.46328125E+00  0.45217842E+01  0.44448773E+01  0.40085869E+00  0.30519068E+01
 0.46343750E+00  0.45146650E+01  0.44396277E+01  0.40137161E+00  0.30507048E+01
 0.46359375E+00  0.45075582E+01  0.44343851E+01  0.40188419E+00  0.30495035E+01
 0.46375000E+00  0.45004638E+01  0.44291496E+01  0.40239641E+00  0.30483029E+01
 0.46390625E+00  0.44933816E+01  0.44239211E+01  0.40290827E+00  0.30471029E+01
 0.46406250E+00  0.44863116E+01  0.44186996E+01  0.40341979E+00  0.30459037E+01
 0.46421875E+00  0.44792539E+01  0.44134851E+01  0.40393095E+00  0.30447050E+01
 0.46437500E+00  0.44722084E+01  0.44082775E+01  0.40444176E+00  0.30435070E+01
 0.46453125E+00  0.44651751E+01  0.44030769E+01  0.40495221E+00  0.30423097E+01
 0.46468750E+00  0.44581539E+01  0.43978832E+01  0.40546232E+00  0.30411131E+01
 0.46484375E+00  0.44511448E+01  0.43926965E+01  0.40597208E+00  0.30399171E+01
 0.46500000E+00  0.44441479E+01  0.43875166E+01  0.40648149E+00  0.30387217E+01
 0.46515625E+00  0.44371629E+01  0.43823437E+01  0.40699054E+00  0.30375270E+01
 0.46531250E+00  0.44301901E+01  0.43771776E+01  0.40749925E+00  0.30363329E+01
 0.46546875E+00  0.44232292E+01  0.43720184E+01  0.40800761E+00  0.30351395E+01
 0.46562500E+00  0.44162803E+01  0.43668660E+01  0.40851562E+00  0.30339468E+01
 0.46578125E+00  0.44093433E+01  0.43617205E+01  0.40902328E+00  0.30327547E+01
 0.46593750E+00  0.44024182E+01  0.43565818E+01  0.40953059E+00  0.30315632E+01
 0.46609375E+00  0.43955051E+01  0.43514499E+01  0.41003756E+00  0.30303724E+01
 0.46625000E+00  0.43886038E+01  0.43463248E+01  0.41054418E+00  0.30291822E+01
 0.46640625E+00  0.43817143E+01  0.43412065E+01  0.41105045E+00  0.30279927E+01
 0.46656250E+00  0.43748367E+01  0.43360950E+01  0.41155638E+00  0.30268038E+01
 0.46671875E+00  0.43679708E+01  0.43309902E+01  0.41206196E+00  0.30256155E+01
 0.46687500E+00  0.43611167E+01  0.43258921E+01  0.41256720E+00  0.30244279E+01
 0.46703125E+00  0.43542743E+01  0.43208008E+01  0.41307209E+00  0.30232409E+01
 0.46718750E+00  0.43474436E+01  0.43157161E+01  0.41357663E+00  0.30220545E+01
 0.46734375E+00  0.43406246E+01  0.43106382E+01  0.41408084E+00  0.30208688E+01
 0.46750000E+00  0.43338172E+01  0.43055669E+01  0.41458469E+00  0.30196837E+01
 0.46765625E+00  0.43270215E+01  0.43005024E+01  0.41508821E+00  0.30184992E+01
 0.46781250E+00  0.43202373E+01  0.42954444E+01  0.41559138E+00  0.30173154E+01
 0.46796875E+00  0.43134647E+01  0.42903931E+01  0.41609421E+00  0.30161321E+01
 0.46812500E+00  0.43067037E+01  0.42853485E+01  0.41659669E+00  0.30149496E+01
 0.46828125E+00  0.42999541E+01  0.42803104E+01  0.41709884E+00  0.30137676E+01
 0.46843750E+00  0.42932160E+01  0.42752790E+01  0.41760064E+00  0.30125862E+01
 0.46859375E+00  0.42864894E+01  0.42702541E+01  0.41810210E+00  0.30114055E+01
 0.46875000E+00  0.42797742E+01  0.42652358E+01  0.41860322E+00  0.30102254E+01
 0.46890625E+00  0.42730705E+01  0.42602241E+01  0.41910400E+00  0.30090459E+01
 0.46906250E+00  0.42663781E+01  0.42552189E+01  0.41960444E+00  0.30078671E+01
 0.46921875E+00  0.42596970E+01  0.42502202E+01  0.42010454E+00  0.30066888E+01
 0.46937500E+00  0.42530273E+01  0.42452281E+01  0.42060430E+00  0.30055112E+01
 0.46953125E+00  0.42463689E+01  0.42402424E+01  0.42110373E+00  0.30043341E+01
 0.46968750E+00  0.42397217E+01  0.42352633E+01  0.42160281E+00  0.30031577E+01
 0.46984375E+00  0.42330858E+01  0.42302906E+01  0.42210155E+00  0.30019819E+01
 0.47000000E+00  0.42264611E+01  0.42253244E+01  0.42259996E+00  0.30008067E+01
 0.47015625E+00  0.42198477E+01  0.42203647E+01  0.42309803E+00  0.29996321E+01
 0.47031250E+00  0.42132453E+01  0.42154114E+01  0.42359577E+00  0.29984581E+01
 0.47046875E+00  0.42066542E+01  0.42104645E+01  0.42409316E+00  0.29972848E+01
 0.47062500E+00  0.42000741E+01  0.42055240E+01  0.42459022E+00  0.29961120E+01
 0.47078125E+00  0.41935052E+01  0.42005899E+01  0.42508695E+00  0.29949398E+01
 0.47093750E+00  0.41869473E+01  0.41956623E+01  0.42558333E+00  0.29937682E+01
 0.47109375E+00  0.41804005E+01  0.41907409E+01  0.42607939E+00  0.29925973E+01
 0.47125000E+00  0.41738646E+01  0.41858260E+01  0.42657511E+00  0.29914269E+01
 0.47140625E+00  0.41673398E+01  0.41809174E+01  0.42707049E+00  0.29902571E+01
 0.47156250E+00  0.41608259E+01  0.41760151E+01  0.42756554E+00  0.29890879E+01
 0.47171875E+00  0.41543230E+01  0.41711192E+01  0.42806026E+00  0.29879193E+01
 0.47187500E+00  0.41478310E+01  0.41662295E+01  0.42855464E+00  0.29867513E+01
 0.47203125E+00  0.41413499E+01  0.41613462E+01  0.42904869E+00  0.29855839E+01
 0.47218750E+00  0.41348797E+01  0.41564691E+01  0.42954241E+00  0.29844171E+01
 0.47234375E+00  0.41284203E+01  0.41515983E+01  0.43003579E+00  0.29832509E+01
 0.47250000E+00  0.41219717E+01  0.41467338E+01  0.43052885E+00  0.29820852E+01
 0.47265625E+00  0.41155339E+01  0.41418755E+01  0.43102157E+00  0.29809202E+01
 0.47281250E+00  0.41091069E+01  0.41370235E+01  0.43151396E+00  0.29797557E+01
 0.47296875E+00  0.41026907E+01  0.41321776E+01  0.43200602E+00  0.29785918E+01
 0.47312500E+00  0.40962851E+01  0.41273380E+01  0.43249775E+00  0.29774285E+01
 0.47328125E+00  0.40898903E+01  0.41225046E+01  0.43298915E+00  0.29762658E+01
 0.47343750E+00  0.40835061E+01  0.41176773E+01  0.43348022E+00  0.29751037E+01
 0.47359375E+00  0.40771326E+01  0.41128562E+01  0.43397096E+00  0.29739421E+01
 0.47375000E+00  0.40707697E+01  0.41080413E+01  0.43446137E+00  0.29727811E+01
 0.47390625E+00  0.40644174E+01  0.41032325E+01  0.43495145E+00  0.29716207E+01
 0.47406250E+00  0.40580757E+01  0.40984299E+01  0.43544121E+00  0.29704609E+01
 0.47421875E+00  0.40517446E+01  0.40936334E+01  0.43593064E+00  0.29693016E+01
 0.47437500E+00  0.40454239E+01  0.40888430E+01  0.43641973E+00  0.29681429E+01
 0.47453125E+00  0.40391138E+01  0.40840586E+01  0.43690851E+00  0.29669848E+01
 0.47468750E+00  0.40328142E+01  0.40792804E+01  0.43739695E+00  0.29658273E+01
 0.47484375E+00  0.40265250E+01  0.40745082E+01  0.43788507E+00  0.29646703E+01
 0.47500000E+00  0.40202462E+01  0.40697421E+01  0.43837287E+00  0.29635139E+01
 0.47515625E+00  0.40139779E+01  0.40649821E+01  0.43886033E+00  0.29623580E+01
 0.47531250E+00  0.40077200E+01  0.40602281E+01  0.43934748E+00  0.29612027E+01
 0.47546875E+00  0.40014724E+01  0.40554801E+01  0.43983429E+00  0.29600480E+01
 0.47562500E+00  0.39952352E+01  0.40507381E+01  0.44032079E+00  0.29588939E+01
 0.47578125E+00  0.39890083E+01  0.40460021E+01  0.44080695E+00  0.29577403E+01
 0.47593750E+00  0.39827916E+01  0.40412721E+01  0.44129280E+00  0.29565872E+01
 0.47609375E+00  0.39765853E+01  0.40365481E+01  0.44177832E+00  0.29554348E+01
 0.47625000E+00  0.39703892E+01  0.40318300E+01  0.44226352E+00  0.29542828E+01
 0.47640625E+00  0.39642033E+01  0.40271179E+01  0.44274839E+00  0.29531315E+01
 0.47656250E+00  0.39580277E+01  0.40224117E+01  0.44323294E+00  0.29519807E+01
 0.47671875E+00  0.39518622E+01  0.40177115E+01  0.44371717E+00  0.29508304E+01
 0.47687500E+00  0.39457069E+01  0.40130171E+01  0.44420108E+00  0.29496807E+01
 0.47703125E+00  0.39395617E+01  0.40083287E+01  0.44468467E+00  0.29485315E+01
 0.47718750E+00  0.39334266E+01  0.40036462E+01  0.44516794E+00  0.29473829E+01
 0.47734375E+00  0.39273017E+01  0.39989696E+01  0.44565088E+00  0.29462349E+01
 0.47750000E+00  0.39211868E+01  0.39942988E+01  0.44613351E+00  0.29450874E+01
 0.47765625E+00  0.39150819E+01  0.39896339E+01  0.44661581E+00  0.29439404E+01
 0.47781250E+00  0.39089871E+01  0.39849748E+01  0.44709780E+00  0.29427940E+01
 0.47796875E+00  0.39029022E+01  0.39803215E+01  0.44757946E+00  0.29416481E+01
 0.47812500E+00  0.38968274E+01  0.39756741E+01  0.44806081E+00  0.29405028E+01
 0.47828125E+00  0.38907625E+01  0.39710325E+01  0.44854184E+00  0.29393580E+01
 0.47843750E+00  0.38847076E+01  0.39663967E+01  0.44902255E+00  0.29382137E+01
 0.47859375E+00  0.38786625E+01  0.39617667E+01  0.44950294E+00  0.29370700E+01
 0.47875000E+00  0.38726274E+01  0.39571425E+01  0.44998302E+00  0.29359268E+01
 0.47890625E+00  0.38666021E+01  0.39525240E+01  0.45046277E+00  0.29347842E+01
 0.47906250E+00  0.38605867E+01  0.39479113E+01  0.45094221E+00  0.29336421E+01
 0.47921875E+00  0.38545811E+01  0.39433043E+01  0.45142134E+00  0.29325005E+01
 0.47937500E+00  0.38485853E+01  0.39387030E+01  0.45190015E+00  0.29313595E+01
 0.47953125E+00  0.38425993E+01  0.39341075E+01  0.45237864E+00  0.29302190E+01
 0.47968750E+00  0.38366230E+01  0.39295177E+01  0.45285681E+00  0.29290790E+01
 0.47984375E+00  0.38306566E+01  0.39249336E+01  0.45333468E+00  0.29279395E+01
 0.48000000E+00  0.38246998E+01  0.39203552E+01  0.45381222E+00  0.29268006E+01
 0.48015625E+00  0.38187527E+01  0.39157824E+01  0.45428945E+00  0.29256622E+01
 0.48031250E+00  0.38128153E+01  0.39112153E+01  0.45476637E+00  0.29245244E+01
 0.48046875E+00  0.38068875E+01  0.39066539E+01  0.45524298E+00  0.29233870E+01
 0.48062500E+00  0.38009694E+01  0.39020981E+01  0.45571927E+00  0.29222502E+01
 0.48078125E+00  0.37950609E+01  0.38975480E+01  0.45619524E+00  0.29211139E+01
 0.48093750E+00  0.37891620E+01  0.38930034E+01  0.45667091E+00  0.29199781E+01
 0.48109375E+00  0.37832727E+01  0.38884645E+01  0.45714626E+00  0.29188428E+01
 0.48125000E+00  0.37773929E+01  0.38839312E+01  0.45762130E+00  0.29177081E+01
 0.48140625E+00  0.37715227E+01  0.38794034E+01  0.45809603E+00  0.29165739E+01
 0.48156250E+00  0.37656620E+01  0.38748813E+01  0.45857045E+00  0.29154402E+01
 0.48171875E+00  0.37598107E+01  0.38703647E+01  0.45904455E+00  0.29143070E+01
 0.48187500E+00  0.37539689E+01  0.38658536E+01  0.45951835E+00  0.29131743E+01
 0.48203125E+00  0.37481366E+01  0.38613481E+01  0.45999183E+00  0.29120421E+01
 0.48218750E+00  0.37423137E+01  0.38568482E+01  0.46046501E+00  0.29109105E+01
 0.48234375E+00  0.37365002E+01  0.38523537E+01  0.46093787E+00  0.29097793E+01
 0.48250000E+00  0.37306961E+01  0.38478648E+01  0.46141043E+00  0.29086487E+01
 0.48265625E+00  0.37249014E+01  0.38433814E+01  0.46188268E+00  0.29075186E+01
 0.48281250E+00  0.37191160E+01  0.38389035E+01  0.46235461E+00  0.29063889E+01
 0.48296875E+00  0.37133399E+01  0.38344310E+01  0.46282624E+00  0.29052598E+01
 0.48312500E+00  0.37075731E+01  0.38299640E+01  0.46329756E+00  0.29041312E+01
 0.48328125E+00  0.37018157E+01  0.38255025E+01  0.46376858E+00  0.29030031E+01
 0.48343750E+00  0.36960674E+01  0.38210465E+01  0.46423928E+00  0.29018755E+01
 0.48359375E+00  0.36903285E+01  0.38165958E+01  0.46470968E+00  0.29007484E+01
 0.48375000E+00  0.36845987E+01  0.38121506E+01  0.46517978E+00  0.28996218E+01
 0.48390625E+00  0.36788782E+01  0.38077108E+01  0.46564956E+00  0.28984956E+01
 0.48406250E+00  0.36731668E+01  0.38032764E+01  0.46611904E+00  0.28973700E+01
 0.48421875E+00  0.36674647E+01  0.37988475E+01  0.46658822E+00  0.28962449E+01
 0.48437500E+00  0.36617716E+01  0.37944239E+01  0.46705708E+00  0.28951203E+01
 0.48453125E+00  0.36560877E+01  0.37900056E+01  0.46752565E+00  0.28939962E+01
 0.48468750E+00  0.36504129E+01  0.37855928E+01  0.46799391E+00  0.28928725E+01
 0.48484375E+00  0.36447472E+01  0.37811853E+01  0.46846186E+00  0.28917494E+01
 0.48500000E+00  0.36390905E+01  0.37767831E+01  0.46892951E+00  0.28906267E+01
 0.48515625E+00  0.36334429E+01  0.37723863E+01  0.46939686E+00  0.28895046E+01
 0.48531250E+00  0.36278044E+01  0.37679948E+01  0.46986390E+00  0.28883829E+01
 0.48546875E+00  0.36221748E+01  0.37636086E+01  0.47033064E+00  0.28872617E+01
 0.48562500E+00  0.36165542E+01  0.37592278E+01  0.47079708E+00  0.28861410E+01
 0.48578125E+00  0.36109426E+01  0.37548522E+01  0.47126321E+00  0.28850208E+01
 0.48593750E+00  0.36053400E+01  0.37504819E+01  0.47172905E+00  0.28839011E+01
 0.48609375E+00  0.35997463E+01  0.37461169E+01  0.47219458E+00  0.28827818E+01
 0.48625000E+00  0.35941615E+01  0.37417571E+01  0.47265981E+00  0.28816630E+01
 0.48640625E+00  0.35885856E+01  0.37374026E+01  0.47312474E+00  0.28805448E+01
 0.48656250E+00  0.35830186E+01  0.37330533E+01  0.47358936E+00  0.28794269E+01
 0.48671875E+00  0.35774604E+01  0.37287093E+01  0.47405369E+00  0.28783096E+01
 0.48687500E+00  0.35719110E+01  0.37243705E+01  0.47451772E+00  0.28771928E+01
 0.48703125E+00  0.35663705E+01  0.37200369E+01  0.47498144E+00  0.28760764E+01
 0.48718750E+00  0.35608388E+01  0.37157085E+01  0.47544487E+00  0.28749605E+01
 0.48734375E+00  0.35553159E+01  0.37113853E+01  0.47590800E+00  0.28738451E+01
 0.48750000E+00  0.35498017E+01  0.37070673E+01  0.47637083E+00  0.28727301E+01
 0.48765625E+00  0.35442963E+01  0.37027545E+01  0.47683336E+00  0.28716156E+01
 0.48781250E+00  0.35387996E+01  0.36984468E+01  0.47729559E+00  0.28705016E+01
 0.48796875E+00  0.35333116E+01  0.36941443E+01  0.47775753E+00  0.28693881E+01
 0.48812500E+00  0.35278323E+01  0.36898470E+01  0.47821916E+00  0.28682750E+01
 0.48828125E+00  0.35223617E+01  0.36855547E+01  0.47868050E+00  0.28671624E+01
 0.48843750E+00  0.35168997E+01  0.36812676E+01  0.47914154E+00  0.28660502E+01
 0.48859375E+00  0.35114464E+01  0.36769856E+01  0.47960229E+00  0.28649385E+01
 0.48875000E+00  0.35060016E+01  0.36727087E+01  0.48006274E+00  0.28638273E+01
 0.48890625E+00  0.35005655E+01  0.36684370E+01  0.48052289E+00  0.28627166E+01
 0.48906250E+00  0.34951380E+01  0.36641703E+01  0.48098275E+00  0.28616063E+01
 0.48921875E+00  0.34897190E+01  0.36599086E+01  0.48144231E+00  0.28604965E+01
 0.48937500E+00  0.34843085E+01  0.36556521E+01  0.48190158E+00  0.28593871E+01
 0.48953125E+00  0.34789066E+01  0.36514006E+01  0.48236055E+00  0.28582782E+01
 0.48968750E+00  0.34735132E+01  0.36471541E+01  0.48281923E+00  0.28571697E+01
 0.48984375E+00  0.34681283E+01  0.36429127E+01  0.48327761E+00  0.28560617E+01
 0.49000000E+00  0.34627518E+01  0.36386763E+01  0.48373570E+00  0.28549542E+01
 0.49015625E+00  0.34573838E+01  0.36344450E+01  0.48419350E+00  0.28538471E+01
 0.49031250E+00  0.34520243E+01  0.36302186E+01  0.48465100E+00  0.28527404E+01
 0.49046875E+00  0.34466731E+01  0.36259973E+01  0.48510821E+00  0.28516343E+01
 0.49062500E+00  0.34413304E+01  0.36217810E+01  0.48556513E+00  0.28505285E+01
 0.49078125E+00  0.34359960E+01  0.36175696E+01  0.48602175E+00  0.28494232E+01
 0.49093750E+00  0.34306700E+01  0.36133632E+01  0.48647809E+00  0.28483184E+01
 0.49109375E+00  0.34253524E+01  0.36091618E+01  0.48693413E+00  0.28472140E+01
 0.49125000E+00  0.34200431E+01  0.36049653E+01  0.48738988E+00  0.28461101E+01
 0.49140625E+00  0.34147421E+01  0.36007738E+01  0.48784534E+00  0.28450066E+01
 0.49156250E+00  0.34094494E+01  0.35965872E+01  0.48830051E+00  0.28439035E+01
 0.49171875E+00  0.34041650E+01  0.35924055E+01  0.48875538E+00  0.28428009E+01
 0.49187500E+00  0.33988888E+01  0.35882288E+01  0.48920997E+00  0.28416988E+01
 0.49203125E+00  0.33936209E+01  0.35840569E+01  0.48966427E+00  0.28405970E+01
 0.49218750E+00  0.33883612E+01  0.35798900E+01  0.49011828E+00  0.28394958E+01
 0.49234375E+00  0.33831097E+01  0.35757279E+01  0.49057200E+00  0.28383949E+01
 0.49250000E+00  0.33778665E+01  0.35715708E+01  0.49102543E+00  0.28372945E+01
 0.49265625E+00  0.33726314E+01  0.35674185E+01  0.49147857E+00  0.28361946E+01
 0.49281250E+00  0.33674044E+01  0.35632711E+01  0.49193142E+00  0.28350950E+01
 0.49296875E+00  0.33621856E+01  0.35591285E+01  0.49238399E+00  0.28339959E+01
 0.49312500E+00  0.33569749E+01  0.35549908E+01  0.49283627E+00  0.28328973E+01
 0.49328125E+00  0.33517724E+01  0.35508579E+01  0.49328826E+00  0.28317990E+01
 0.49343750E+00  0.33465779E+01  0.35467298E+01  0.49373996E+00  0.28307012E+01
 0.49359375E+00  0.33413915E+01  0.35426066E+01  0.49419138E+00  0.28296039E+01
 0.49375000E+00  0.33362131E+01  0.35384881E+01  0.49464251E+00  0.28285069E+01
 0.49390625E+00  0.33310428E+01  0.35343745E+01  0.49509335E+00  0.28274104E+01
 0.49406250E+00  0.33258805E+01  0.35302657E+01  0.49554391E+00  0.28263143E+01
 0.49421875E+00  0.33207263E+01  0.35261616E+01  0.49599418E+00  0.28252187E+01
 0.49437500E+00  0.33155800E+01  0.35220623E+01  0.49644417E+00  0.28241234E+01
 0.49453125E+00  0.33104417E+01  0.35179678E+01  0.49689387E+00  0.28230286E+01
 0.49468750E+00  0.33053113E+01  0.35138780E+01  0.49734329E+00  0.28219343E+01
 0.49484375E+00  0.33001889E+01  0.35097930E+01  0.49779242E+00  0.28208403E+01
 0.49500000E+00  0.32950745E+01  0.35057127E+01  0.49824127E+00  0.28197468E+01
 0.49515625E+00  0.32899679E+01  0.35016372E+01  0.49868984E+00  0.28186537E+01
 0.49531250E+00  0.32848692E+01  0.34975664E+01  0.49913812E+00  0.28175610E+01
 0.49546875E+00  0.32797784E+01  0.34935003E+01  0.49958612E+00  0.28164687E+01
 0.49562500E+00  0.32746955E+01  0.34894389E+01  0.50003384E+00  0.28153768E+01
 0.49578125E+00  0.32696204E+01  0.34853822E+01  0.50048127E+00  0.28142854E+01
 0.49593750E+00  0.32645532E+01  0.34813302E+01  0.50092842E+00  0.28131943E+01
 0.49609375E+00  0.32594937E+01  0.34772828E+01  0.50137529E+00  0.28121037E+01
 0.49625000E+00  0.32544421E+01  0.34732401E+01  0.50182188E+00  0.28110135E+01
 0.49640625E+00  0.32493982E+01  0.34692021E+01  0.50226819E+00  0.28099237E+01
 0.49656250E+00  0.32443621E+01  0.34651688E+01  0.50271421E+00  0.28088344E+01
 0.49671875E+00  0.32393337E+01  0.34611401E+01  0.50315996E+00  0.28077454E+01
 0.49687500E+00  0.32343131E+01  0.34571160E+01  0.50360542E+00  0.28066568E+01
 0.49703125E+00  0.32293002E+01  0.34530965E+01  0.50405060E+00  0.28055687E+01
 0.49718750E+00  0.32242950E+01  0.34490817E+01  0.50449551E+00  0.28044809E+01
 0.49734375E+00  0.32192975E+01  0.34450715E+01  0.50494013E+00  0.28033936E+01
 0.49750000E+00  0.32143077E+01  0.34410659E+01  0.50538448E+00  0.28023067E+01
 0.49765625E+00  0.32093255E+01  0.34370649E+01  0.50582854E+00  0.28012201E+01
 0.49781250E+00  0.32043510E+01  0.34330684E+01  0.50627233E+00  0.28001340E+01
 0.49796875E+00  0.31993840E+01  0.34290766E+01  0.50671584E+00  0.27990483E+01
 0.49812500E+00  0.31944247E+01  0.34250893E+01  0.50715907E+00  0.27979630E+01
 0.49828125E+00  0.31894730E+01  0.34211066E+01  0.50760202E+00  0.27968781E+01
 0.49843750E+00  0.31845289E+01  0.34171284E+01  0.50804470E+00  0.27957935E+01
 0.49859375E+00  0.31795923E+01  0.34131548E+01  0.50848710E+00  0.27947094E+01
 0.49875000E+00  0.31746633E+01  0.34091857E+01  0.50892922E+00  0.27936257E+01
 0.49890625E+00  0.31697418E+01  0.34052211E+01  0.50937106E+00  0.27925424E+01
 0.49906250E+00  0.31648278E+01  0.34012611E+01  0.50981263E+00  0.27914594E+01
 0.49921875E+00  0.31599213E+01  0.33973055E+01  0.51025392E+00  0.27903769E+01
 0.49937500E+00  0.31550223E+01  0.33933545E+01  0.51069494E+00  0.27892947E+01
 0.49953125E+00  0.31501308E+01  0.33894079E+01  0.51113568E+00  0.27882130E+01
 0.49968750E+00  0.31452467E+01  0.33854659E+01  0.51157615E+00  0.27871316E+01
 0.49984375E+00  0.31403701E+01  0.33815283E+01  0.51201634E+00  0.27860507E+01
 0.50000000E+00  0.31355009E+01  0.33775952E+01  0.51245625E+00  0.27849701E+01
 0.50015625E+00  0.31306391E+01  0.33736666E+01  0.51289589E+00  0.27838899E+01
 0.50031250E+00  0.31257847E+01  0.33697424E+01  0.51333526E+00  0.27828101E+01
 0.50046875E+00  0.31209377E+01  0.33658227E+01  0.51377435E+00  0.27817306E+01
 0.50062500E+00  0.31160981E+01  0.33619074E+01  0.51421317E+00  0.27806516E+01
 0.50078125E+00  0.31112658E+01  0.33579965E+01  0.51465172E+00  0.27795730E+01
 0.50093750E+00  0.31064408E+01  0.33540901E+01  0.51508999E+00  0.27784947E+01
 0.50109375E+00  0.31016232E+01  0.33501880E+01  0.51552800E+00  0.27774168E+01
 0.50125000E+00  0.30968129E+01  0.33462904E+01  0.51596572E+00  0.27763393E+01
 0.50140625E+00  0.30920099E+01  0.33423972E+01  0.51640318E+00  0.27752622E+01
 0.50156250E+00  0.30872141E+01  0.33385083E+01  0.51684037E+00  0.27741854E+01
 0.50171875E+00  0.30824256E+01  0.33346239E+01  0.51727728E+00  0.27731091E+01
 0.50187500E+00  0.30776444E+01  0.33307438E+01  0.51771392E+00  0.27720331E+01
 0.50203125E+00  0.30728704E+01  0.33268681E+01  0.51815029E+00  0.27709575E+01
 0.50218750E+00  0.30681036E+01  0.33229968E+01  0.51858639E+00  0.27698822E+01
 0.50234375E+00  0.30633440E+01  0.33191298E+01  0.51902222E+00  0.27688074E+01
 0.50250000E+00  0.30585916E+01  0.33152671E+01  0.51945778E+00  0.27677329E+01
 0.50265625E+00  0.30538464E+01  0.33114088E+01  0.51989307E+00  0.27666588E+01
 0.50281250E+00  0.30491084E+01  0.33075548E+01  0.52032809E+00  0.27655850E+01
 0.50296875E+00  0.30443775E+01  0.33037052E+01  0.52076284E+00  0.27645116E+01
 0.50312500E+00  0.30396537E+01  0.32998598E+01  0.52119733E+00  0.27634386E+01
 0.50328125E+00  0.30349371E+01  0.32960188E+01  0.52163154E+00  0.27623660E+01
 0.50343750E+00  0.30302276E+01  0.32921820E+01  0.52206549E+00  0.27612937E+01
 0.50359375E+00  0.30255251E+01  0.32883495E+01  0.52249916E+00  0.27602218E+01
 0.50375000E+00  0.30208297E+01  0.32845214E+01  0.52293257E+00  0.27591503E+01
 0.50390625E+00  0.30161414E+01  0.32806975E+01  0.52336571E+00  0.27580791E+01
 0.50406250E+00  0.30114602E+01  0.32768778E+01  0.52379859E+00  0.27570083E+01
 0.50421875E+00  0.30067860E+01  0.32730625E+01  0.52423119E+00  0.27559379E+01
 0.50437500E+00  0.30021188E+01  0.32692513E+01  0.52466353E+00  0.27548678E+01
 0.50453125E+00  0.29974586E+01  0.32654445E+01  0.52509561E+00  0.27537981E+01
 0.50468750E+00  0.29928054E+01  0.32616418E+01  0.52552741E+00  0.27527288E+01
 0.50484375E+00  0.29881592E+01  0.32578434E+01  0.52595896E+00  0.27516598E+01
 0.50500000E+00  0.29835200E+01  0.32540492E+01  0.52639023E+00  0.27505911E+01
 0.50515625E+00  0.29788877E+01  0.32502592E+01  0.52682124E+00  0.27495228E+01
 0.50531250E+00  0.29742623E+01  0.32464735E+01  0.52725199E+00  0.27484549E+01
 0.50546875E+00  0.29696439E+01  0.32426919E+01  0.52768247E+00  0.27473873E+01
 0.50562500E+00  0.29650324E+01  0.32389145E+01  0.52811268E+00  0.27463201E+01
 0.50578125E+00  0.29604278E+01  0.32351413E+01  0.52854264E+00  0.27452533E+01
 0.50593750E+00  0.29558301E+01  0.32313723E+01  0.52897232E+00  0.27441868E+01
 0.50609375E+00  0.29512392E+01  0.32276075E+01  0.52940175E+00  0.27431206E+01
 0.50625000E+00  0.29466552E+01  0.32238468E+01  0.52983091E+00  0.27420548E+01
 0.50640625E+00  0.29420781E+01  0.32200903E+01  0.53025980E+00  0.27409893E+01
 0.50656250E+00  0.29375077E+01  0.32163379E+01  0.53068844E+00  0.27399242E+01
 0.50671875E+00  0.29329442E+01  0.32125897E+01  0.53111681E+00  0.27388595E+01
 0.50687500E+00  0.29283875E+01  0.32088456E+01  0.53154492E+00  0.27377951E+01
 0.50703125E+00  0.29238376E+01  0.32051056E+01  0.53197276E+00  0.27367310E+01
 0.50718750E+00  0.29192945E+01  0.32013697E+01  0.53240035E+00  0.27356673E+01
 0.50734375E+00  0.29147581E+01  0.31976380E+01  0.53282767E+00  0.27346039E+01
 0.50750000E+00  0.29102285E+01  0.31939104E+01  0.53325473E+00  0.27335409E+01
 0.50765625E+00  0.29057056E+01  0.31901868E+01  0.53368154E+00  0.27324782E+01
 0.50781250E+00  0.29011895E+01  0.31864674E+01  0.53410808E+00  0.27314158E+01
 0.50796875E+00  0.28966800E+01  0.31827520E+01  0.53453436E+00  0.27303538E+01
 0.50812500E+00  0.28921773E+01  0.31790407E+01  0.53496038E+00  0.27292922E+01
 0.50828125E+00  0.28876812E+01  0.31753335E+01  0.53538613E+00  0.27282308E+01
 0.50843750E+00  0.28831919E+01  0.31716303E+01  0.53581163E+00  0.27271698E+01
 0.50859375E+00  0.28787091E+01  0.31679312E+01  0.53623687E+00  0.27261092E+01
 0.50875000E+00  0.28742331E+01  0.31642362E+01  0.53666186E+00  0.27250489E+01
 0.50890625E+00  0.28697636E+01  0.31605451E+01  0.53708658E+00  0.27239889E+01
 0.50906250E+00  0.28653008E+01  0.31568582E+01  0.53751104E+00  0.27229292E+01
 0.50921875E+00  0.28608446E+01  0.31531752E+01  0.53793525E+00  0.27218699E+01
 0.50937500E+00  0.28563950E+01  0.31494963E+01  0.53835919E+00  0.27208109E+01
 0.50953125E+00  0.28519519E+01  0.31458213E+01  0.53878288E+00  0.27197523E+01
 0.50968750E+00  0.28475154E+01  0.31421504E+01  0.53920631E+00  0.27186939E+01
 0.50984375E+00  0.28430855E+01  0.31384835E+01  0.53962949E+00  0.27176360E+01
 0.51000000E+00  0.28386622E+01  0.31348206E+01  0.54005240E+00  0.27165783E+01
 0.51015625E+00  0.28342453E+01  0.31311616E+01  0.54047506E+00  0.27155210E+01
 0.51031250E+00  0.28298350E+01  0.31275067E+01  0.54089747E+00  0.27144639E+01
 0.51046875E+00  0.28254312E+01  0.31238557E+01  0.54131962E+00  0.27134073E+01
 0.51062500E+00  0.28210339E+01  0.31202086E+01  0.54174151E+00  0.27123509E+01
 0.51078125E+00  0.28166431E+01  0.31165656E+01  0.54216314E+00  0.27112949E+01
 0.51093750E+00  0.28122587E+01  0.31129264E+01  0.54258452E+00  0.27102392E+01
 0.51109375E+00  0.28078808E+01  0.31092913E+01  0.54300565E+00  0.27091838E+01
 0.51125000E+00  0.28035093E+01  0.31056600E+01  0.54342652E+00  0.27081287E+01
 0.51140625E+00  0.27991443E+01  0.31020327E+01  0.54384713E+00  0.27070740E+01
 0.51156250E+00  0.27947857E+01  0.30984093E+01  0.54426749E+00  0.27060195E+01
 0.51171875E+00  0.27904335E+01  0.30947898E+01  0.54468760E+00  0.27049654E+01
 0.51187500E+00  0.27860877E+01  0.30911743E+01  0.54510745E+00  0.27039116E+01
 0.51203125E+00  0.27817482E+01  0.30875626E+01  0.54552705E+00  0.27028581E+01
 0.51218750E+00  0.27774152E+01  0.30839548E+01  0.54594640E+00  0.27018050E+01
 0.51234375E+00  0.27730885E+01  0.30803510E+01  0.54636549E+00  0.27007521E+01
 0.51250000E+00  0.27687681E+01  0.30767510E+01  0.54678433E+00  0.26996996E+01
 0.51265625E+00  0.27644541E+01  0.30731548E+01  0.54720292E+00  0.26986474E+01
 0.51281250E+00  0.27601464E+01  0.30695626E+01  0.54762125E+00  0.26975955E+01
 0.51296875E+00  0.27558450E+01  0.30659742E+01  0.54803933E+00  0.26965439E+01
 0.51312500E+00  0.27515499E+01  0.30623897E+01  0.54845716E+00  0.26954926E+01
 0.51328125E+00  0.27472611E+01  0.30588090E+01  0.54887474E+00  0.26944416E+01
 0.51343750E+00  0.27429786E+01  0.30552322E+01  0.54929207E+00  0.26933910E+01
 0.51359375E+00  0.27387023E+01  0.30516592E+01  0.54970915E+00  0.26923406E+01
 0.51375000E+00  0.27344323E+01  0.30480900E+01  0.55012597E+00  0.26912906E+01
 0.51390625E+00  0.27301685E+01  0.30445246E+01  0.55054255E+00  0.26902408E+01
 0.51406250E+00  0.27259109E+01  0.30409631E+01  0.55095887E+00  0.26891914E+01
 0.51421875E+00  0.27216596E+01  0.30374054E+01  0.55137495E+00  0.26881423E+01
 0.51437500E+00  0.27174145E+01  0.30338515E+01  0.55179077E+00  0.26870934E+01
 0.51453125E+00  0.27131755E+01  0.30303014E+01  0.55220635E+00  0.26860449E+01
 0.51468750E+00  0.27089427E+01  0.30267550E+01  0.55262167E+00  0.26849967E+01
 0.51484375E+00  0.27047161E+01  0.30232125E+01  0.55303675E+00  0.26839488E+01
 0.51500000E+00  0.27004957E+01  0.30196737E+01  0.55345158E+00  0.26829011E+01
 0.51515625E+00  0.26962813E+01  0.30161387E+01  0.55386616E+00  0.26818538E+01
 0.51531250E+00  0.26920732E+01  0.30126075E+01  0.55428049E+00  0.26808068E+01
 0.51546875E+00  0.26878711E+01  0.30090800E+01  0.55469457E+00  0.26797600E+01
 0.51562500E+00  0.26836752E+01  0.30055563E+01  0.55510841E+00  0.26787136E+01
 0.51578125E+00  0.26794853E+01  0.30020363E+01  0.55552199E+00  0.26776675E+01
 0.51593750E+00  0.26753015E+01  0.29985201E+01  0.55593533E+00  0.26766216E+01
 0.51609375E+00  0.26711239E+01  0.29950076E+01  0.55634843E+00  0.26755761E+01
 0.51625000E+00  0.26669522E+01  0.29914988E+01  0.55676127E+00  0.26745308E+01
 0.51640625E+00  0.26627866E+01  0.29879937E+01  0.55717387E+00  0.26734859E+01
 0.51656250E+00  0.26586271E+01  0.29844924E+01  0.55758623E+00  0.26724412E+01
 0.51671875E+00  0.26544736E+01  0.29809948E+01  0.55799833E+00  0.26713968E+01
 0.51687500E+00  0.26503261E+01  0.29775008E+01  0.55841020E+00  0.26703527E+01
 0.51703125E+00  0.26461846E+01  0.29740106E+01  0.55882181E+00  0.26693089E+01
 0.51718750E+00  0.26420491E+01  0.29705240E+01  0.55923318E+00  0.26682654E+01
 0.51734375E+00  0.26379196E+01  0.29670412E+01  0.55964431E+00  0.26672221E+01
 0.51750000E+00  0.26337961E+01  0.29635620E+01  0.56005519E+00  0.26661792E+01
 0.51765625E+00  0.26296785E+01  0.29600865E+01  0.56046583E+00  0.26651365E+01
 0.51781250E+00  0.26255669E+01  0.29566146E+01  0.56087622E+00  0.26640941E+01
 0.51796875E+00  0.26214612E+01  0.29531464E+01  0.56128637E+00  0.26630520E+01
 0.51812500E+00  0.26173614E+01  0.29496819E+01  0.56169627E+00  0.26620102E+01
 0.51828125E+00  0.26132676E+01  0.29462210E+01  0.56210593E+00  0.26609687E+01
 0.51843750E+00  0.26091796E+01  0.29427637E+01  0.56251535E+00  0.26599275E+01
 0.51859375E+00  0.26050976E+01  0.29393101E+01  0.56292452E+00  0.26588865E+01
 0.51875000E+00  0.26010214E+01  0.29358601E+01  0.56333346E+00  0.26578458E+01
 0.51890625E+00  0.25969511E+01  0.29324137E+01  0.56374214E+00  0.26568054E+01
 0.51906250E+00  0.25928867E+01  0.29289709E+01  0.56415059E+00  0.26557652E+01
 0.51921875E+00  0.25888281E+01  0.29255318E+01  0.56455880E+00  0.26547254E+01
 0.51937500E+00  0.25847754E+01  0.29220962E+01  0.56496676E+00  0.26536858E+01
 0.51953125E+00  0.25807285E+01  0.29186643E+01  0.56537448E+00  0.26526465E+01
 0.51968750E+00  0.25766874E+01  0.29152359E+01  0.56578196E+00  0.26516074E+01
 0.51984375E+00  0.25726521E+01  0.29118111E+01  0.56618920E+00  0.26505687E+01
 0.52000000E+00  0.25686226E+01  0.29083899E+01  0.56659619E+00  0.26495302E+01
 0.52015625E+00  0.25645989E+01  0.29049723E+01  0.56700295E+00  0.26484920E+01
 0.52031250E+00  0.25605809E+01  0.29015582E+01  0.56740947E+00  0.26474540E+01
 0.52046875E+00  0.25565688E+01  0.28981477E+01  0.56781574E+00  0.26464163E+01
 0.52062500E+00  0.25525624E+01  0.28947408E+01  0.56822178E+00  0.26453789E+01
 0.52078125E+00  0.25485617E+01  0.28913374E+01  0.56862758E+00  0.26443418E+01
 0.52093750E+00  0.25445667E+01  0.28879375E+01  0.56903314E+00  0.26433049E+01
 0.52109375E+00  0.25405775E+01  0.28845412E+01  0.56943845E+00  0.26422683E+01
 0.52125000E+00  0.25365940E+01  0.28811484E+01  0.56984353E+00  0.26412319E+01
 0.52140625E+00  0.25326162E+01  0.28777591E+01  0.57024837E+00  0.26401958E+01
 0.52156250E+00  0.25286441E+01  0.28743734E+01  0.57065297E+00  0.26391600E+01
 0.52171875E+00  0.25246776E+01  0.28709912E+01  0.57105734E+00  0.26381245E+01
 0.52187500E+00  0.25207169E+01  0.28676125E+01  0.57146146E+00  0.26370892E+01
 0.52203125E+00  0.25167618E+01  0.28642372E+01  0.57186535E+00  0.26360541E+01
 0.52218750E+00  0.25128123E+01  0.28608655E+01  0.57226900E+00  0.26350194E+01
 0.52234375E+00  0.25088685E+01  0.28574973E+01  0.57267242E+00  0.26339848E+01
 0.52250000E+00  0.25049303E+01  0.28541325E+01  0.57307559E+00  0.26329506E+01
 0.52265625E+00  0.25009977E+01  0.28507713E+01  0.57347853E+00  0.26319166E+01
 0.52281250E+00  0.24970707E+01  0.28474135E+01  0.57388123E+00  0.26308828E+01
 0.52296875E+00  0.24931493E+01  0.28440591E+01  0.57428370E+00  0.26298493E+01
 0.52312500E+00  0.24892335E+01  0.28407083E+01  0.57468593E+00  0.26288161E+01
 0.52328125E+00  0.24853233E+01  0.28373609E+01  0.57508792E+00  0.26277831E+01
 0.52343750E+00  0.24814186E+01  0.28340169E+01  0.57548968E+00  0.26267504E+01
 0.52359375E+00  0.24775195E+01  0.28306764E+01  0.57589121E+00  0.26257179E+01
 0.52375000E+00  0.24736260E+01  0.28273393E+01  0.57629250E+00  0.26246857E+01
 0.52390625E+00  0.24697380E+01  0.28240057E+01  0.57669355E+00  0.26236537E+01
 0.52406250E+00  0.24658555E+01  0.28206754E+01  0.57709437E+00  0.26226220E+01
 0.52421875E+00  0.24619785E+01  0.28173486E+01  0.57749495E+00  0.26215905E+01
 0.52437500E+00  0.24581070E+01  0.28140253E+01  0.57789530E+00  0.26205593E+01
 0.52453125E+00  0.24542410E+01  0.28107053E+01  0.57829542E+00  0.26195283E+01
 0.52468750E+00  0.24503805E+01  0.28073887E+01  0.57869530E+00  0.26184976E+01
 0.52484375E+00  0.24465255E+01  0.28040756E+01  0.57909495E+00  0.26174671E+01
 0.52500000E+00  0.24426759E+01  0.28007658E+01  0.57949436E+00  0.26164369E+01
 0.52515625E+00  0.24388318E+01  0.27974594E+01  0.57989355E+00  0.26154069E+01
 0.52531250E+00  0.24349931E+01  0.27941564E+01  0.58029250E+00  0.26143771E+01
 0.52546875E+00  0.24311599E+01  0.27908568E+01  0.58069121E+00  0.26133476E+01
 0.52562500E+00  0.24273321E+01  0.27875605E+01  0.58108970E+00  0.26123183E+01
 0.52578125E+00  0.24235097E+01  0.27842676E+01  0.58148795E+00  0.26112893E+01
 0.52593750E+00  0.24196927E+01  0.27809781E+01  0.58188597E+00  0.26102605E+01
 0.52609375E+00  0.24158811E+01  0.27776919E+01  0.58228376E+00  0.26092319E+01
 0.52625000E+00  0.24120749E+01  0.27744091E+01  0.58268132E+00  0.26082036E+01
 0.52640625E+00  0.24082741E+01  0.27711296E+01  0.58307864E+00  0.26071756E+01
 0.52656250E+00  0.24044786E+01  0.27678535E+01  0.58347574E+00  0.26061477E+01
 0.52671875E+00  0.24006885E+01  0.27645807E+01  0.58387260E+00  0.26051201E+01
 0.52687500E+00  0.23969038E+01  0.27613112E+01  0.58426924E+00  0.26040927E+01
 0.52703125E+00  0.23931243E+01  0.27580450E+01  0.58466564E+00  0.26030656E+01
 0.52718750E+00  0.23893502E+01  0.27547822E+01  0.58506182E+00  0.26020387E+01
 0.52734375E+00  0.23855815E+01  0.27515227E+01  0.58545776E+00  0.26010120E+01
 0.52750000E+00  0.23818180E+01  0.27482664E+01  0.58585347E+00  0.25999856E+01
 0.52765625E+00  0.23780598E+01  0.27450135E+01  0.58624896E+00  0.25989594E+01
 0.52781250E+00  0.23743069E+01  0.27417639E+01  0.58664421E+00  0.25979334E+01
 0.52796875E+00  0.23705593E+01  0.27385175E+01  0.58703924E+00  0.25969076E+01
 0.52812500E+00  0.23668170E+01  0.27352745E+01  0.58743404E+00  0.25958821E+01
 0.52828125E+00  0.23630799E+01  0.27320347E+01  0.58782861E+00  0.25948568E+01
 0.52843750E+00  0.23593481E+01  0.27287982E+01  0.58822295E+00  0.25938317E+01
 0.52859375E+00  0.23556215E+01  0.27255650E+01  0.58861707E+00  0.25928069E+01
 0.52875000E+00  0.23519001E+01  0.27223350E+01  0.58901095E+00  0.25917823E+01
 0.52890625E+00  0.23481840E+01  0.27191083E+01  0.58940461E+00  0.25907579E+01
 0.52906250E+00  0.23444731E+01  0.27158848E+01  0.58979804E+00  0.25897337E+01
 0.52921875E+00  0.23407674E+01  0.27126646E+01  0.59019124E+00  0.25887098E+01
 0.52937500E+00  0.23370669E+01  0.27094476E+01  0.59058422E+00  0.25876860E+01
 0.52953125E+00  0.23333715E+01  0.27062339E+01  0.59097697E+00  0.25866625E+01
 0.52968750E+00  0.23296814E+01  0.27030234E+01  0.59136950E+00  0.25856392E+01
 0.52984375E+00  0.23259964E+01  0.26998161E+01  0.59176179E+00  0.25846162E+01
 0.53000000E+00  0.23223165E+01  0.26966120E+01  0.59215387E+00  0.25835933E+01
 0.53015625E+00  0.23186419E+01  0.26934112E+01  0.59254571E+00  0.25825707E+01
 0.53031250E+00  0.23149723E+01  0.26902136E+01  0.59293733E+00  0.25815482E+01
 0.53046875E+00  0.23113079E+01  0.26870191E+01  0.59332873E+00  0.25805260E+01
 0.53062500E+00  0.23076486E+01  0.26838279E+01  0.59371990E+00  0.25795041E+01
 0.53078125E+00  0.23039944E+01  0.26806399E+01  0.59411084E+00  0.25784823E+01
 0.53093750E+00  0.23003453E+01  0.26774550E+01  0.59450156E+00  0.25774607E+01
 0.53109375E+00  0.22967013E+01  0.26742734E+01  0.59489206E+00  0.25764394E+01
 0.53125000E+00  0.22930624E+01  0.26710949E+01  0.59528233E+00  0.25754182E+01
 0.53140625E+00  0.22894286E+01  0.26679196E+01  0.59567238E+00  0.25743973E+01
 0.53156250E+00  0.22857998E+01  0.26647474E+01  0.59606220E+00  0.25733766E+01
 0.53171875E+00  0.22821761E+01  0.26615785E+01  0.59645181E+00  0.25723561E+01
 0.53187500E+00  0.22785575E+01  0.26584127E+01  0.59684118E+00  0.25713358E+01
 0.53203125E+00  0.22749439E+01  0.26552500E+01  0.59723034E+00  0.25703157E+01
 0.53218750E+00  0.22713353E+01  0.26520905E+01  0.59761927E+00  0.25692958E+01
 0.53234375E+00  0.22677317E+01  0.26489341E+01  0.59800798E+00  0.25682761E+01
 0.53250000E+00  0.22641331E+01  0.26457809E+01  0.59839646E+00  0.25672566E+01
 0.53265625E+00  0.22605396E+01  0.26426308E+01  0.59878473E+00  0.25662374E+01
 0.53281250E+00  0.22569510E+01  0.26394839E+01  0.59917277E+00  0.25652183E+01
 0.53296875E+00  0.22533675E+01  0.26363400E+01  0.59956059E+00  0.25641994E+01
 0.53312500E+00  0.22497889E+01  0.26331993E+01  0.59994819E+00  0.25631808E+01
 0.53328125E+00  0.22462152E+01  0.26300617E+01  0.60033557E+00  0.25621623E+01
 0.53343750E+00  0.22426466E+01  0.26269272E+01  0.60072273E+00  0.25611440E+01
 0.53359375E+00  0.22390829E+01  0.26237958E+01  0.60110966E+00  0.25601260E+01
 0.53375000E+00  0.22355241E+01  0.26206675E+01  0.60149638E+00  0.25591081E+01
 0.53390625E+00  0.22319703E+01  0.26175423E+01  0.60188287E+00  0.25580905E+01
 0.53406250E+00  0.22284213E+01  0.26144202E+01  0.60226915E+00  0.25570730E+01
 0.53421875E+00  0.22248773E+01  0.26113012E+01  0.60265520E+00  0.25560557E+01
 0.53437500E+00  0.22213383E+01  0.26081852E+01  0.60304103E+00  0.25550386E+01
 0.53453125E+00  0.22178041E+01  0.26050723E+01  0.60342665E+00  0.25540217E+01
 0.53468750E+00  0.22142748E+01  0.26019625E+01  0.60381205E+00  0.25530050E+01
 0.53484375E+00  0.22107503E+01  0.25988558E+01  0.60419722E+00  0.25519885E+01
 0.53500000E+00  0.22072308E+01  0.25957521E+01  0.60458218E+00  0.25509722E+01
 0.53515625E+00  0.22037161E+01  0.25926515E+01  0.60496692E+00  0.25499561E+01
 0.53531250E+00  0.22002063E+01  0.25895539E+01  0.60535144E+00  0.25489402E+01
 0.53546875E+00  0.21967013E+01  0.25864594E+01  0.60573574E+00  0.25479245E+01
 0.53562500E+00  0.21932012E+01  0.25833679E+01  0.60611982E+00  0.25469089E+01
 0.53578125E+00  0.21897059E+01  0.25802794E+01  0.60650369E+00  0.25458935E+01
 0.53593750E+00  0.21862154E+01  0.25771940E+01  0.60688734E+00  0.25448784E+01
 0.53609375E+00  0.21827297E+01  0.25741116E+01  0.60727077E+00  0.25438634E+01
 0.53625000E+00  0.21792488E+01  0.25710322E+01  0.60765398E+00  0.25428486E+01
 0.53640625E+00  0.21757728E+01  0.25679559E+01  0.60803698E+00  0.25418340E+01
 0.53656250E+00  0.21723015E+01  0.25648825E+01  0.60841976E+00  0.25408195E+01
 0.53671875E+00  0.21688350E+01  0.25618122E+01  0.60880232E+00  0.25398053E+01
 0.53687500E+00  0.21653732E+01  0.25587449E+01  0.60918467E+00  0.25387912E+01
 0.53703125E+00  0.21619163E+01  0.25556805E+01  0.60956680E+00  0.25377773E+01
 0.53718750E+00  0.21584641E+01  0.25526192E+01  0.60994872E+00  0.25367636E+01
 0.53734375E+00  0.21550166E+01  0.25495608E+01  0.61033041E+00  0.25357501E+01
 0.53750000E+00  0.21515739E+01  0.25465054E+01  0.61071190E+00  0.25347367E+01
 0.53765625E+00  0.21481359E+01  0.25434530E+01  0.61109317E+00  0.25337236E+01
 0.53781250E+00  0.21447026E+01  0.25404036E+01  0.61147422E+00  0.25327106E+01
 0.53796875E+00  0.21412741E+01  0.25373571E+01  0.61185506E+00  0.25316978E+01
 0.53812500E+00  0.21378502E+01  0.25343136E+01  0.61223568E+00  0.25306851E+01
 0.53828125E+00  0.21344311E+01  0.25312731E+01  0.61261609E+00  0.25296727E+01
 0.53843750E+00  0.21310166E+01  0.25282355E+01  0.61299628E+00  0.25286604E+01
 0.53859375E+00  0.21276068E+01  0.25252009E+01  0.61337627E+00  0.25276483E+01
 0.53875000E+00  0.21242017E+01  0.25221692E+01  0.61375603E+00  0.25266363E+01
 0.53890625E+00  0.21208013E+01  0.25191405E+01  0.61413559E+00  0.25256245E+01
 0.53906250E+00  0.21174055E+01  0.25161147E+01  0.61451493E+00  0.25246129E+01
 0.53921875E+00  0.21140143E+01  0.25130918E+01  0.61489405E+00  0.25236015E+01
 0.53937500E+00  0.21106278E+01  0.25100719E+01  0.61527297E+00  0.25225902E+01
 0.53953125E+00  0.21072460E+01  0.25070548E+01  0.61565167E+00  0.25215791E+01
 0.53968750E+00  0.21038687E+01  0.25040407E+01  0.61603015E+00  0.25205682E+01
 0.53984375E+00  0.21004961E+01  0.25010295E+01  0.61640843E+00  0.25195575E+01
 0.54000000E+00  0.20971281E+01  0.24980213E+01  0.61678649E+00  0.25185469E+01
 0.54015625E+00  0.20937647E+01  0.24950159E+01  0.61716435E+00  0.25175364E+01
 0.54031250E+00  0.20904059E+01  0.24920134E+01  0.61754199E+00  0.25165262E+01
 0.54046875E+00  0.20870517E+01  0.24890138E+01  0.61791941E+00  0.25155161E+01
 0.54062500E+00  0.20837020E+01  0.24860171E+01  0.61829663E+00  0.25145061E+01
 0.54078125E+00  0.20803569E+01  0.24830233E+01  0.61867364E+00  0.25134964E+01
 0.54093750E+00  0.20770164E+01  0.24800324E+01  0.61905043E+00  0.25124867E+01
 0.54109375E+00  0.20736805E+01  0.24770444E+01  0.61942702E+00  0.25114773E+01
 0.54125000E+00  0.20703490E+01  0.24740592E+01  0.61980339E+00  0.25104680E+01
 0.54140625E+00  0.20670222E+01  0.24710769E+01  0.62017955E+00  0.25094588E+01
 0.54156250E+00  0.20636998E+01  0.24680974E+01  0.62055551E+00  0.25084499E+01
 0.54171875E+00  0.20603820E+01  0.24651209E+01  0.62093125E+00  0.25074410E+01
 0.54187500E+00  0.20570687E+01  0.24621471E+01  0.62130678E+00  0.25064324E+01
 0.54203125E+00  0.20537599E+01  0.24591763E+01  0.62168211E+00  0.25054239E+01
 0.54218750E+00  0.20504556E+01  0.24562082E+01  0.62205722E+00  0.25044155E+01
 0.54234375E+00  0.20471558E+01  0.24532430E+01  0.62243213E+00  0.25034073E+01
 0.54250000E+00  0.20438605E+01  0.24502807E+01  0.62280682E+00  0.25023993E+01
 0.54265625E+00  0.20405696E+01  0.24473212E+01  0.62318131E+00  0.25013914E+01
 0.54281250E+00  0.20372832E+01  0.24443645E+01  0.62355559E+00  0.25003836E+01
 0.54296875E+00  0.20340013E+01  0.24414106E+01  0.62392966E+00  0.24993760E+01
 0.54312500E+00  0.20307239E+01  0.24384596E+01  0.62430353E+00  0.24983686E+01
 0.54328125E+00  0.20274509E+01  0.24355114E+01  0.62467718E+00  0.24973613E+01
 0.54343750E+00  0.20241823E+01  0.24325659E+01  0.62505063E+00  0.24963542E+01
 0.54359375E+00  0.20209181E+01  0.24296233E+01  0.62542387E+00  0.24953472E+01
 0.54375000E+00  0.20176584E+01  0.24266835E+01  0.62579690E+00  0.24943403E+01
 0.54390625E+00  0.20144031E+01  0.24237465E+01  0.62616973E+00  0.24933336E+01
 0.54406250E+00  0.20111522E+01  0.24208123E+01  0.62654235E+00  0.24923271E+01
 0.54421875E+00  0.20079057E+01  0.24178809E+01  0.62691476E+00  0.24913206E+01
 0.54437500E+00  0.20046637E+01  0.24149522E+01  0.62728697E+00  0.24903144E+01
 0.54453125E+00  0.20014259E+01  0.24120264E+01  0.62765897E+00  0.24893082E+01
 0.54468750E+00  0.19981926E+01  0.24091033E+01  0.62803076E+00  0.24883023E+01
 0.54484375E+00  0.19949637E+01  0.24061830E+01  0.62840235E+00  0.24872964E+01
 0.54500000E+00  0.19917391E+01  0.24032654E+01  0.62877373E+00  0.24862907E+01
 0.54515625E+00  0.19885188E+01  0.24003507E+01  0.62914491E+00  0.24852851E+01
 0.54531250E+00  0.19853030E+01  0.23974386E+01  0.62951588E+00  0.24842797E+01
 0.54546875E+00  0.19820914E+01  0.23945294E+01  0.62988664E+00  0.24832744E+01
 0.54562500E+00  0.19788842E+01  0.23916229E+01  0.63025720E+00  0.24822693E+01
 0.54578125E+00  0.19756813E+01  0.23887191E+01  0.63062756E+00  0.24812643E+01
 0.54593750E+00  0.19724828E+01  0.23858181E+01  0.63099771E+00  0.24802594E+01
 0.54609375E+00  0.19692885E+01  0.23829198E+01  0.63136766E+00  0.24792546E+01
 0.54625000E+00  0.19660986E+01  0.23800242E+01  0.63173741E+00  0.24782500E+01
 0.54640625E+00  0.19629130E+01  0.23771314E+01  0.63210695E+00  0.24772455E+01
 0.54656250E+00  0.19597316E+01  0.23742413E+01  0.63247628E+00  0.24762412E+01
 0.54671875E+00  0.19565546E+01  0.23713539E+01  0.63284541E+00  0.24752370E+01
 0.54687500E+00  0.19533818E+01  0.23684693E+01  0.63321434E+00  0.24742329E+01
 0.54703125E+00  0.19502133E+01  0.23655873E+01  0.63358307E+00  0.24732289E+01
 0.54718750E+00  0.19470490E+01  0.23627081E+01  0.63395159E+00  0.24722251E+01
 0.54734375E+00  0.19438890E+01  0.23598316E+01  0.63431992E+00  0.24712214E+01
 0.54750000E+00  0.19407333E+01  0.23569578E+01  0.63468803E+00  0.24702179E+01
 0.54765625E+00  0.19375818E+01  0.23540866E+01  0.63505595E+00  0.24692144E+01
 0.54781250E+00  0.19344345E+01  0.23512182E+01  0.63542366E+00  0.24682111E+01
 0.54796875E+00  0.19312915E+01  0.23483524E+01  0.63579118E+00  0.24672079E+01
 0.54812500E+00  0.19281527E+01  0.23454894E+01  0.63615849E+00  0.24662049E+01
 0.54828125E+00  0.19250181E+01  0.23426290E+01  0.63652559E+00  0.24652019E+01
 0.54843750E+00  0.19218877E+01  0.23397713E+01  0.63689250E+00  0.24641991E+01
 0.54859375E+00  0.19187615E+01  0.23369163E+01  0.63725921E+00  0.24631964E+01
 0.54875000E+00  0.19156395E+01  0.23340639E+01  0.63762571E+00  0.24621938E+01
 0.54890625E+00  0.19125216E+01  0.23312142E+01  0.63799202E+00  0.24611914E+01
 0.54906250E+00  0.19094080E+01  0.23283671E+01  0.63835812E+00  0.24601890E+01
 0.54921875E+00  0.19062985E+01  0.23255228E+01  0.63872403E+00  0.24591868E+01
 0.54937500E+00  0.19031932E+01  0.23226810E+01  0.63908973E+00  0.24581847E+01
 0.54953125E+00  0.19000921E+01  0.23198419E+01  0.63945523E+00  0.24571827E+01
 0.54968750E+00  0.18969951E+01  0.23170055E+01  0.63982054E+00  0.24561809E+01
 0.54984375E+00  0.18939022E+01  0.23141717E+01  0.64018564E+00  0.24551791E+01
 0.55000000E+00  0.18908135E+01  0.23113405E+01  0.64055055E+00  0.24541775E+01
 0.55015625E+00  0.18877289E+01  0.23085120E+01  0.64091525E+00  0.24531760E+01
 0.55031250E+00  0.18846485E+01  0.23056861E+01  0.64127976E+00  0.24521746E+01
 0.55046875E+00  0.18815721E+01  0.23028628E+01  0.64164407E+00  0.24511733E+01
 0.55062500E+00  0.18784999E+01  0.23000421E+01  0.64200818E+00  0.24501721E+01
 0.55078125E+00  0.18754318E+01  0.22972241E+01  0.64237209E+00  0.24491710E+01
 0.55093750E+00  0.18723677E+01  0.22944087E+01  0.64273580E+00  0.24481701E+01
 0.55109375E+00  0.18693078E+01  0.22915958E+01  0.64309931E+00  0.24471692E+01
 0.55125000E+00  0.18662519E+01  0.22887856E+01  0.64346263E+00  0.24461685E+01
 0.55140625E+00  0.18632002E+01  0.22859780E+01  0.64382575E+00  0.24451678E+01
 0.55156250E+00  0.18601524E+01  0.22831730E+01  0.64418867E+00  0.24441673E+01
 0.55171875E+00  0.18571088E+01  0.22803705E+01  0.64455139E+00  0.24431669E+01
 0.55187500E+00  0.18540692E+01  0.22775707E+01  0.64491392E+00  0.24421666E+01
 0.55203125E+00  0.18510337E+01  0.22747734E+01  0.64527625E+00  0.24411663E+01
 0.55218750E+00  0.18480022E+01  0.22719787E+01  0.64563838E+00  0.24401662E+01
 0.55234375E+00  0.18449747E+01  0.22691866E+01  0.64600032E+00  0.24391662E+01
 0.55250000E+00  0.18419513E+01  0.22663971E+01  0.64636206E+00  0.24381663E+01
 0.55265625E+00  0.18389318E+01  0.22636102E+01  0.64672361E+00  0.24371665E+01
 0.55281250E+00  0.18359164E+01  0.22608258E+01  0.64708496E+00  0.24361668E+01
 0.55296875E+00  0.18329051E+01  0.22580439E+01  0.64744611E+00  0.24351672E+01
 0.55312500E+00  0.18298977E+01  0.22552647E+01  0.64780707E+00  0.24341677E+01
 0.55328125E+00  0.18268943E+01  0.22524879E+01  0.64816783E+00  0.24331683E+01
 0.55343750E+00  0.18238949E+01  0.22497138E+01  0.64852839E+00  0.24321690E+01
 0.55359375E+00  0.18208995E+01  0.22469421E+01  0.64888876E+00  0.24311698E+01
 0.55375000E+00  0.18179081E+01  0.22441731E+01  0.64924894E+00  0.24301707E+01
 0.55390625E+00  0.18149206E+01  0.22414065E+01  0.64960892E+00  0.24291716E+01
 0.55406250E+00  0.18119371E+01  0.22386425E+01  0.64996871E+00  0.24281727E+01
 0.55421875E+00  0.18089575E+01  0.22358810E+01  0.65032830E+00  0.24271739E+01
 0.55437500E+00  0.18059820E+01  0.22331221E+01  0.65068770E+00  0.24261751E+01
 0.55453125E+00  0.18030103E+01  0.22303656E+01  0.65104691E+00  0.24251765E+01
 0.55468750E+00  0.18000426E+01  0.22276117E+01  0.65140592E+00  0.24241779E+01
 0.55484375E+00  0.17970788E+01  0.22248603E+01  0.65176474E+00  0.24231794E+01
 0.55500000E+00  0.17941190E+01  0.22221115E+01  0.65212336E+00  0.24221811E+01
 0.55515625E+00  0.17911631E+01  0.22193651E+01  0.65248179E+00  0.24211828E+01
 0.55531250E+00  0.17882110E+01  0.22166212E+01  0.65284003E+00  0.24201846E+01
 0.55546875E+00  0.17852629E+01  0.22138799E+01  0.65319808E+00  0.24191864E+01
 0.55562500E+00  0.17823187E+01  0.22111410E+01  0.65355593E+00  0.24181884E+01
 0.55578125E+00  0.17793784E+01  0.22084046E+01  0.65391359E+00  0.24171905E+01
 0.55593750E+00  0.17764420E+01  0.22056707E+01  0.65427106E+00  0.24161926E+01
 0.55609375E+00  0.17735094E+01  0.22029393E+01  0.65462834E+00  0.24151948E+01
 0.55625000E+00  0.17705808E+01  0.22002104E+01  0.65498542E+00  0.24141971E+01
 0.55640625E+00  0.17676560E+01  0.21974840E+01  0.65534231E+00  0.24131995E+01
 0.55656250E+00  0.17647350E+01  0.21947600E+01  0.65569902E+00  0.24122020E+01
 0.55671875E+00  0.17618179E+01  0.21920385E+01  0.65605553E+00  0.24112045E+01
 0.55687500E+00  0.17589047E+01  0.21893195E+01  0.65641185E+00  0.24102072E+01
 0.55703125E+00  0.17559953E+01  0.21866029E+01  0.65676797E+00  0.24092099E+01
 0.55718750E+00  0.17530898E+01  0.21838888E+01  0.65712391E+00  0.24082126E+01
 0.55734375E+00  0.17501881E+01  0.21811772E+01  0.65747966E+00  0.24072155E+01
 0.55750000E+00  0.17472902E+01  0.21784680E+01  0.65783521E+00  0.24062184E+01
 0.55765625E+00  0.17443961E+01  0.21757612E+01  0.65819058E+00  0.24052215E+01
 0.55781250E+00  0.17415058E+01  0.21730570E+01  0.65854576E+00  0.24042245E+01
 0.55796875E+00  0.17386194E+01  0.21703551E+01  0.65890074E+00  0.24032277E+01
 0.55812500E+00  0.17357367E+01  0.21676557E+01  0.65925554E+00  0.24022309E+01
 0.55828125E+00  0.17328579E+01  0.21649587E+01  0.65961015E+00  0.24012342E+01
 0.55843750E+00  0.17299828E+01  0.21622641E+01  0.65996456E+00  0.24002376E+01
 0.55859375E+00  0.17271115E+01  0.21595720E+01  0.66031879E+00  0.23992411E+01
 0.55875000E+00  0.17242440E+01  0.21568823E+01  0.66067283E+00  0.23982446E+01
 0.55890625E+00  0.17213803E+01  0.21541951E+01  0.66102668E+00  0.23972482E+01
 0.55906250E+00  0.17185203E+01  0.21515102E+01  0.66138034E+00  0.23962518E+01
 0.55921875E+00  0.17156641E+01  0.21488277E+01  0.66173382E+00  0.23952556E+01
 0.55937500E+00  0.17128116E+01  0.21461477E+01  0.66208710E+00  0.23942594E+01
 0.55953125E+00  0.17099629E+01  0.21434701E+01  0.66244020E+00  0.23932632E+01
 0.55968750E+00  0.17071179E+01  0.21407949E+01  0.66279311E+00  0.23922671E+01
 0.55984375E+00  0.17042767E+01  0.21381220E+01  0.66314583E+00  0.23912711E+01
 0.56000000E+00  0.17014392E+01  0.21354516E+01  0.66349837E+00  0.23902752E+01
 0.56015625E+00  0.16986054E+01  0.21327836E+01  0.66385072E+00  0.23892793E+01
 0.56031250E+00  0.16957753E+01  0.21301179E+01  0.66420288E+00  0.23882835E+01
 0.56046875E+00  0.16929490E+01  0.21274546E+01  0.66455485E+00  0.23872877E+01
 0.56062500E+00  0.16901263E+01  0.21247937E+01  0.66490664E+00  0.23862920E+01
 0.56078125E+00  0.16873073E+01  0.21221352E+01  0.66525823E+00  0.23852963E+01
 0.56093750E+00  0.16844921E+01  0.21194791E+01  0.66560965E+00  0.23843008E+01
 0.56109375E+00  0.16816805E+01  0.21168253E+01  0.66596088E+00  0.23833052E+01
 0.56125000E+00  0.16788726E+01  0.21141740E+01  0.66631192E+00  0.23823098E+01
 0.56140625E+00  0.16760684E+01  0.21115249E+01  0.66666277E+00  0.23813143E+01
 0.56156250E+00  0.16732678E+01  0.21088783E+01  0.66701344E+00  0.23803190E+01
 0.56171875E+00  0.16704710E+01  0.21062339E+01  0.66736392E+00  0.23793237E+01
 0.56187500E+00  0.16676777E+01  0.21035920E+01  0.66771422E+00  0.23783284E+01
 0.56203125E+00  0.16648882E+01  0.21009524E+01  0.66806434E+00  0.23773332E+01
 0.56218750E+00  0.16621022E+01  0.20983151E+01  0.66841426E+00  0.23763381E+01
 0.56234375E+00  0.16593200E+01  0.20956802E+01  0.66876401E+00  0.23753430E+01
 0.56250000E+00  0.16565413E+01  0.20930476E+01  0.66911357E+00  0.23743479E+01
 0.56265625E+00  0.16537663E+01  0.20904174E+01  0.66946294E+00  0.23733529E+01
 0.56281250E+00  0.16509949E+01  0.20877895E+01  0.66981213E+00  0.23723580E+01
 0.56296875E+00  0.16482271E+01  0.20851639E+01  0.67016114E+00  0.23713631E+01
 0.56312500E+00  0.16454630E+01  0.20825407E+01  0.67050996E+00  0.23703682E+01
 0.56328125E+00  0.16427024E+01  0.20799197E+01  0.67085860E+00  0.23693734E+01
 0.56343750E+00  0.16399454E+01  0.20773011E+01  0.67120705E+00  0.23683787E+01
 0.56359375E+00  0.16371921E+01  0.20746849E+01  0.67155532E+00  0.23673840E+01
 0.56375000E+00  0.16344423E+01  0.20720709E+01  0.67190341E+00  0.23663893E+01
 0.56390625E+00  0.16316961E+01  0.20694592E+01  0.67225131E+00  0.23653947E+01
 0.56406250E+00  0.16289535E+01  0.20668499E+01  0.67259904E+00  0.23644001E+01
 0.56421875E+00  0.16274849E+01  0.20654521E+01  0.67278535E+00  0.23638670E+01
 0.56437500E+00  0.16274849E+01  0.20654521E+01  0.67278535E+00  0.23638670E+01
 0.56453125E+00  0.16274849E+01  0.20654521E+01  0.67278535E+00  0.23638670E+01
 0.56468750E+00  0.16274849E+01  0.20654521E+01  0.67278535E+00  0.23638670E+01
 0.56484375E+00  0.16274849E+01  0.20654521E+01  0.67278535E+00  0.23638670E+01
 0.56500000E+00  0.16274849E+01  0.20654521E+01  0.67278535E+00  0.23638670E+01
 0.56515625E+00  0.16274849E+01  0.20654521E+01  0.67278535E+00  0.23638670E+01
 0.56531250E+00  0.16274849E+01  0.20654521E+01  0.67278535E+00  0.23638670E+01
 0.56546875E+00  0.16274849E+01  0.20654521E+01  0.67278535E+00  0.23638670E+01
 0.56562500E+00  0.16274849E+01  0.20654521E+01  0.67278535E+00  0.23638670E+01
 0.56578125E+00  0.16274849E+01  0.20654521E+01  0.67278535E+00  0.23638670E+01
 0.56593750E+00  0.16274849E+01  0.20654521E+01  0.67278535E+00  0.23638670E+01
 0.56609375E+00  0.16274849E+01  0.20654521E+01  0.67278535E+00  0.23638670E+01
 0.56625000E+00  0.16274849E+01  0.20654521E+01  0.67278535E+00  0.23638670E+01
 0.56640625E+00  0.16274849E+01  0.20654521E+01  0.67278535E+00  0.23638670E+01
 0.56656250E+00  0.16274849E+01  0.20654521E+01  0.67278535E+00  0.23638670E+01
 0.56671875E+00  0.16274849E+01  0.20654521E+01  0.67278535E+00  0.23638670E+01
 0.56687500E+00  0.16274849E+01  0.20654521E+01  0.67278535E+00  0.23638670E+01
 0.56703125E+00  0.16274849E+01  0.20654521E+01  0.67278535E+00  0.23638670E+01
 0.56718750E+00  0.16274849E+01  0.20654521E+01  0.67278535E+00  0.23638670E+01
 0.56734375E+00  0.16274849E+01  0.20654521E+01  0.67278535E+00  0.23638670E+01
 0.56750000E+00  0.16274849E+01  0.20654521E+01  0.67278535E+00  0.23638670E+01
 0.56765625E+00  0.16274849E+01  0.20654521E+01  0.67278535E+00  0.23638670E+01
 0.56781250E+00  0.16274849E+01  0.20654521E+01  0.67278535E+00  0.23638670E+01
 0.56796875E+00  0.16274849E+01  0.20654521E+01  0.67278535E+00  0.23638670E+01
 0.56812500E+00  0.16274849E+01  0.20654521E+01  0.67278535E+00  0.23638670E+01
 0.56828125E+00  0.16274849E+01  0.20654521E+01  0.67278535E+00  0.23638670E+01
 0.56843750E+00  0.16274849E+01  0.20654521E+01  0.67278535E+00  0.23638670E+01
 0.56859375E+00  0.16274849E+01  0.20654521E+01  0.67278535E+00  0.23638670E+01
 0.56875000E+00  0.16274849E+01  0.20654521E+01  0.67278535E+00  0.23638670E+01
 0.56890625E+00  0.16274849E+01  0.20654521E+01  0.67278535E+00  0.23638670E+01
 0.56906250E+00  0.16274849E+01  0.20654521E+01  0.67278535E+00  0.23638670E+01
 0.56921875E+00  0.16274849E+01  0.20654521E+01  0.67278535E+00  0.23638670E+01
 0.56937500E+00  0.16274849E+01  0.20654521E+01  0.67278535E+00  0.23638670E+01
 0.56953125E+00  0.16274849E+01  0.20654521E+01  0.67278535E+00  0.23638670E+01
 0.56968750E+00  0.16274849E+01  0.20654521E+01  0.67278535E+00  0.23638670E+01
 0.56984375E+00  0.16274849E+01  0.20654521E+01  0.67278535E+00  0.23638670E+01
 0.57000000E+00  0.16274849E+01  0.20654521E+01  0.67278535E+00  0.23638670E+01
 0.57015625E+00  0.16274849E+01  0.20654521E+01  0.67278535E+00  0.23638670E+01
 0.57031250E+00  0.16274849E+01  0.20654521E+01  0.67278535E+00  0.23638670E+01
 0.57046875E+00  0.16274849E+01  0.20654521E+01  0.67278535E+00  0.23638670E+01
 0.57062500E+00  0.16274849E+01  0.20654521E+01  0.67278535E+00  0.23638670E+01
 0.57078125E+00  0.16274849E+01  0.20654521E+01  0.67278535E+00  0.23638670E+01
 0.57093750E+00  0.16274849E+01  0.20654521E+01  0.67278535E+00  0.23638670E+01
 0.57109375E+00  0.16274849E+01  0.20654521E+01  0.67278535E+00  0.23638670E+01
 0.57125000E+00  0.16274849E+01  0.20654521E+01  0.67278535E+00  0.23638670E+01
 0.57140625E+00  0.16274849E+01  0.20654521E+01  0.67278535E+00  0.23638670E+01
 0.57156250E+00  0.16274849E+01  0.20654521E+01  0.67278535E+00  0.23638670E+01
 0.57171875E+00  0.16274849E+01  0.20654521E+01  0.67278535E+00  0.23638670E+01
 0.57187500E+00  0.16274849E+01  0.20654521E+01  0.67278535E+00  0.23638670E+01
 0.57203125E+00  0.16274849E+01  0.20654521E+01  0.67278535E+00  0.23638670E+01
 0.57218750E+00  0.16274849E+01  0.20654521E+01  0.67278535E+00  0.23638670E+01
 0.57234375E+00  0.16274849E+01  0.20654521E+01  0.67278535E+00  0.23638670E+01
 0.57250000E+00  0.16274849E+01  0.20654521E+01  0.67278535E+00  0.23638670E+01
 0.57265625E+00  0.16274849E+01  0.20654521E+01  0.67278535E+00  0.23638670E+01
 0.57281250E+00  0.16274849E+01  0.20654521E+01  0.67278535E+00  0.23638670E+01
 0.57296875E+00  0.16274849E+01  0.20654521E+01  0.67278535E+00  0.23638670E+01
 0.57312500E+00  0.16274849E+01  0.20654521E+01  0.67278535E+00  0.23638670E+01
 0.57328125E+00  0.16274849E+01  0.20654521E+01  0.67278535E+00  0.23638670E+01
 0.57343750E+00  0.16274849E+01  0.20654521E+01  0.67278535E+00  0.23638670E+01
 0.57359375E+00  0.16274849E+01  0.20654521E+01  0.67278535E+00  0.23638670E+01
 0.57375000E+00  0.16274849E+01  0.20654521E+01  0.67278535E+00  0.23638670E+01
 0.57390625E+00  0.16274849E+01  0.20654521E+01  0.67278535E+00  0.23638670E+01
 0.57406250E+00  0.16274849E+01  0.20654521E+01  0.67278535E+00  0.23638670E+01
 0.57421875E+00  0.16274849E+01  0.20654521E+01  0.67278535E+00  0.23638670E+01
 0.57437500E+00  0.16274849E+01  0.20654521E+01  0.67278535E+00  0.23638670E+01
 0.57453125E+00  0.16274849E+01  0.20654521E+01  0.67278535E+00  0.23638670E+01
 0.57468750E+00  0.16274849E+01  0.20654521E+01  0.67278535E+00  0.23638670E+01
 0.57484375E+00  0.16274849E+01  0.20654521E+01  0.67278535E+00  0.23638670E+01
 0.57500000E+00  0.16274849E+01  0.20654521E+01  0.67278535E+00  0.23638670E+01
 0.57515625E+00  0.16274849E+01  0.20654521E+01  0.67278535E+00  0.23638670E+01
 0.57531250E+00  0.16274849E+01  0.20654521E+01  0.67278535E+00  0.23638670E+01
 0.57546875E+00  0.16274849E+01  0.20654521E+01  0.67278535E+00  0.23638670E+01
 0.57562500E+00  0.16274849E+01  0.20654521E+01  0.67278535E+00  0.23638670E+01
 0.57578125E+00  0.16274849E+01  0.20654521E+01  0.67278535E+00  0.23638670E+01
 0.57593750E+00  0.16274849E+01  0.20654521E+01  0.67278535E+00  0.23638670E+01
 0.57609375E+00  0.16274849E+01  0.20654521E+01  0.67278535E+00  0.23638670E+01
 0.57625000E+00  0.16274849E+01  0.20654521E+01  0.67278535E+00  0.23638670E+01
 0.57640625E+00  0.16274849E+01  0.20654521E+01  0.67278535E+00  0.23638670E+01
 0.57656250E+00  0.16274849E+01  0.20654521E+01  0.67278535E+00  0.23638670E+01
 0.57671875E+00  0.16274849E+01  0.20654521E+01  0.67278535E+00  0.23638670E+01
 0.57687500E+00  0.16274849E+01  0.20654521E+01  0.67278535E+00  0.23638670E+01
 0.57703125E+00  0.16274849E+01  0.20654521E+01  0.67278535E+00  0.23638670E+01
 0.57718750E+00  0.16274849E+01  0.20654521E+01  0.67278535E+00  0.23638670E+01
 0.57734375E+00  0.16274849E+01  0.20654521E+01  0.67278535E+00  0.23638670E+01
 0.57750000E+00  0.16274849E+01  0.20654521E+01  0.67278535E+00  0.23638670E+01
 0.57765625E+00  0.16274849E+01  0.20654521E+01  0.67278535E+00  0.23638670E+01
 0.57781250E+00  0.16274849E+01  0.20654521E+01  0.67278535E+00  0.23638670E+01
 0.57796875E+00  0.16274849E+01  0.20654521E+01  0.67278535E+00  0.23638670E+01
 0.57812500E+00  0.16274849E+01  0.20654521E+01  0.67278535E+00  0.23638670E+01
 0.57828125E+00  0.16274849E+01  0.20654521E+01  0.67278535E+00  0.23638670E+01
 0.57843750E+00  0.16274849E+01  0.20654521E+01  0.67278535E+00  0.23638670E+01
 0.57859375E+00  0.16274849E+01  0.20654521E+01  0.67278535E+00  0.23638670E+01
 0.57875000E+00  0.16274849E+01  0.20654521E+01  0.67278535E+00  0.23638670E+01
 0.57890625E+00  0.16274849E+01  0.20654521E+01  0.67278535E+00  0.23638670E+01
 0.57906250E+00  0.16274849E+01  0.20654521E+01  0.67278535E+00  0.23638670E+01
 0.57921875E+00  0.16274849E+01  0.20654521E+01  0.67278535E+00  0.23638670E+01
 0.57937500E+00  0.16274849E+01  0.20654521E+01  0.67278535E+00  0.23638670E+01
 0.57953125E+00  0.16274849E+01  0.20654521E+01  0.67278535E+00  0.23638670E+01
 0.57968750E+00  0.16274849E+01  0.20654521E+01  0.67278535E+00  0.23638670E+01
 0.57984375E+00  0.16274849E+01  0.20654521E+01  0.67278535E+00  0.23638670E+01
 0.58000000E+00  0.16274849E+01  0.20654521E+01  0.67278535E+00  0.23638670E+01
 0.58015625E+00  0.16274849E+01  0.20654521E+01  0.67278535E+00  0.23638670E+01
 0.58031250E+00  0.16274849E+01  0.20654521E+01  0.67278535E+00  0.23638670E+01
 0.58046875E+00  0.16274849E+01  0.20654521E+01  0.67278535E+00  0.23638670E+01
 0.58062500E+00  0.16274849E+01  0.20654521E+01  0.67278535E+00  0.23638670E+01
 0.58078125E+00  0.16274849E+01  0.20654521E+01  0.67278535E+00  0.23638670E+01
 0.58093750E+00  0.16274849E+01  0.20654521E+01  0.67278535E+00  0.23638670E+01
 0.58109375E+00  0.16274849E+01  0.20654521E+01  0.67278535E+00  0.23638670E+01
 0.58125000E+00  0.16274849E+01  0.20654521E+01  0.67278535E+00  0.23638670E+01
 0.58140625E+00  0.16274849E+01  0.20654521E+01  0.67278535E+00  0.23638670E+01
 0.58156250E+00  0.16274849E+01  0.20654521E+01  0.67278535E+00  0.23638670E+01
 0.58171875E+00  0.16274849E+01  0.20654521E+01  0.67278535E+00  0.23638670E+01
 0.58187500E+00  0.16274849E+01  0.20654521E+01  0.67278535E+00  0.23638670E+01
 0.58203125E+00  0.16274849E+01  0.20654521E+01  0.67278535E+00  0.23638670E+01
 0.58218750E+00  0.16274849E+01  0.20654521E+01  0.67278535E+00  0.23638670E+01
 0.58234375E+00  0.16274849E+01  0.20654521E+01  0.67278535E+00  0.23638670E+01
 0.58250000E+00  0.16274849E+01  0.20654521E+01  0.67278535E+00  0.23638670E+01
 0.58265625E+00  0.16274849E+01  0.20654521E+01  0.67278535E+00  0.23638670E+01
 0.58281250E+00  0.16274849E+01  0.20654521E+01  0.67278535E+00  0.23638670E+01
 0.58296875E+00  0.16274849E+01  0.20654521E+01  0.67278535E+00  0.23638670E+01
 0.58312500E+00  0.16274849E+01  0.20654521E+01  0.67278535E+00  0.23638670E+01
 0.58328125E+00  0.16274849E+01  0.20654521E+01  0.67278535E+00  0.23638670E+01
 0.58343750E+00  0.16274849E+01  0.20654521E+01  0.67278535E+00  0.23638670E+01
 0.58359375E+00  0.16274849E+01  0.20654521E+01  0.67278535E+00  0.23638670E+01
 0.58375000E+00  0.16274849E+01  0.20654521E+01  0.67278535E+00  0.23638670E+01
 0.58390625E+00  0.16274849E+01  0.20654521E+01  0.67278535E+00  0.23638670E+01
 0.58406250E+00  0.16274849E+01  0.20654521E+01  0.67278535E+00  0.23638670E+01
 0.58421875E+00  0.16274849E+01  0.20654521E+01  0.67278535E+00  0.23638670E+01
 0.58437500E+00  0.16274849E+01  0.20654521E+01  0.67278535E+00  0.23638670E+01
 0.58453125E+00  0.16274849E+01  0.20654521E+01  0.67278535E+00  0.23638670E+01
 0.58468750E+00  0.16274849E+01  0.20654521E+01  0.67278535E+00  0.23638670E+01
 0.58484375E+00  0.16274849E+01  0.20654521E+01  0.67278535E+00  0.23638670E+01
 0.58500000E+00  0.16274849E+01  0.20654521E+01  0.67278535E+00  0.23638670E+01
 0.58515625E+00  0.16274849E+01  0.20654521E+01  0.67278535E+00  0.23638670E+01
 0.58531250E+00  0.16274849E+01  0.20654521E+01  0.67278535E+00  0.23638670E+01
 0.58546875E+00  0.16274849E+01  0.20654521E+01  0.67278535E+00  0.23638670E+01
 0.58562500E+00  0.16274849E+01  0.20654521E+01  0.67278535E+00  0.23638670E+01
 0.58578125E+00  0.16274849E+01  0.20654521E+01  0.67278535E+00  0.23638670E+01
 0.58593750E+00  0.16274849E+01  0.20654521E+01  0.67278535E+00  0.23638670E+01
 0.58609375E+00  0.16274849E+01  0.20654521E+01  0.67278535E+00  0.23638670E+01
 0.58625000E+00  0.16274849E+01  0.20654521E+01  0.67278535E+00  0.23638670E+01
 0.58640625E+00  0.16274849E+01  0.20654521E+01  0.67278535E+00  0.23638670E+01
 0.58656250E+00  0.16274849E+01  0.20654521E+01  0.67278535E+00  0.23638670E+01
 0.58671875E+00  0.16274849E+01  0.20654521E+01  0.67278535E+00  0.23638670E+01
 0.58687500E+00  0.16274849E+01  0.20654521E+01  0.67278535E+00  0.23638670E+01
 0.58703125E+00  0.16274849E+01  0.20654521E+01  0.67278535E+00  0.23638670E+01
 0.58718750E+00  0.16274849E+01  0.20654521E+01  0.67278535E+00  0.23638670E+01
 0.58734375E+00  0.16274849E+01  0.20654521E+01  0.67278535E+00  0.23638670E+01
 0.58750000E+00  0.16274849E+01  0.20654521E+01  0.67278535E+00  0.23638670E+01
 0.58765625E+00  0.16274849E+01  0.20654521E+01  0.67278535E+00  0.23638670E+01
 0.58781250E+00  0.16274849E+01  0.20654521E+01  0.67278535E+00  0.23638670E+01
 0.58796875E+00  0.16274849E+01  0.20654521E+01  0.67278535E+00  0.23638670E+01
 0.58812500E+00  0.16274849E+01  0.20654521E+01  0.67278535E+00  0.23638670E+01
 0.58828125E+00  0.16274849E+01  0.20654521E+01  0.67278535E+00  0.23638670E+01
 0.58843750E+00  0.16274849E+01  0.20654521E+01  0.67278535E+00  0.23638670E+01
 0.58859375E+00  0.16274849E+01  0.20654521E+01  0.67278535E+00  0.23638670E+01
 0.58875000E+00  0.16274849E+01  0.20654521E+01  0.67278535E+00  0.23638670E+01
 0.58890625E+00  0.16274849E+01  0.20654521E+01  0.67278535E+00  0.23638670E+01
 0.58906250E+00  0.16274849E+01  0.20654521E+01  0.67278535E+00  0.23638670E+01
 0.58921875E+00  0.16274849E+01  0.20654521E+01  0.67278535E+00  0.23638670E+01
 0.58937500E+00  0.16274849E+01  0.20654521E+01  0.67278535E+00  0.23638670E+01
 0.58953125E+00  0.16274849E+01  0.20654521E+01  0.67278535E+00  0.23638670E+01
 0.58968750E+00  0.16274849E+01  0.20654521E+01  0.67278535E+00  0.23638670E+01
 0.58984375E+00  0.16274849E+01  0.20654521E+01  0.67278535E+00  0.23638670E+01
 0.59000000E+00  0.16274849E+01  0.20654521E+01  0.67278535E+00  0.23638670E+01
 0.59015625E+00  0.16274849E+01  0.20654521E+01  0.67278535E+00  0.23638670E+01
 0.59031250E+00  0.16274849E+01  0.20654521E+01  0.67278535E+00  0.23638670E+01
 0.59046875E+00  0.16274849E+01  0.20654521E+01  0.67278535E+00  0.23638670E+01
 0.59062500E+00  0.16274849E+01  0.20654521E+01  0.67278535E+00  0.23638670E+01
 0.59078125E+00  0.16274849E+01  0.20654521E+01  0.67278535E+00  0.23638670E+01
 0.59093750E+00  0.16274849E+01  0.20654521E+01  0.67278535E+00  0.23638670E+01
 0.59109375E+00  0.16274849E+01  0.20654521E+01  0.67278535E+00  0.23638670E+01
 0.59125000E+00  0.16274849E+01  0.20654521E+01  0.67278535E+00  0.23638670E+01
 0.59140625E+00  0.16274849E+01  0.20654521E+01  0.67278535E+00  0.23638670E+01
 0.59156250E+00  0.16274849E+01  0.20654521E+01  0.67278535E+00  0.23638670E+01
 0.59171875E+00  0.16274849E+01  0.20654521E+01  0.67278535E+00  0.23638670E+01
 0.59187500E+00  0.16274849E+01  0.20654521E+01  0.67278535E+00  0.23638670E+01
 0.59203125E+00  0.16274849E+01  0.20654521E+01  0.67278535E+00  0.23638670E+01
 0.59218750E+00  0.16274849E+01  0.20654521E+01  0.67278535E+00  0.23638670E+01
 0.59234375E+00  0.16274849E+01  0.20654521E+01  0.67278535E+00  0.23638670E+01
 0.59250000E+00  0.16274849E+01  0.20654521E+01  0.67278535E+00  0.23638670E+01
 0.59265625E+00  0.16274849E+01  0.20654521E+01  0.67278535E+00  0.23638670E+01
 0.59281250E+00  0.16274849E+01  0.20654521E+01  0.67278535E+00  0.23638670E+01
 0.59296875E+00  0.16274849E+01  0.20654521E+01  0.67278535E+00  0.23638670E+01
 0.59312500E+00  0.16274849E+01  0.20654521E+01  0.67278535E+00  0.23638670E+01
 0.59328125E+00  0.16274849E+01  0.20654521E+01  0.67278535E+00  0.23638670E+01
 0.59343750E+00  0.16274849E+01  0.20654521E+01  0.67278535E+00  0.23638670E+01
 0.59359375E+00  0.16274849E+01  0.20654521E+01  0.67278535E+00  0.23638670E+01
 0.59375000E+00  0.16274849E+01  0.20654521E+01  0.67278535E+00  0.23638670E+01
 0.59390625E+00  0.16274849E+01  0.20654521E+01  0.67278535E+00  0.23638670E+01
 0.59406250E+00  0.16274849E+01  0.20654521E+01  0.67278535E+00  0.23638670E+01
 0.59421875E+00  0.16274849E+01  0.20654521E+01  0.67278535E+00  0.23638670E+01
 0.59437500E+00  0.16274849E+01  0.20654521E+01  0.67278535E+00  0.23638670E+01
 0.59453125E+00  0.16274849E+01  0.20654521E+01  0.67278535E+00  0.23638670E+01
 0.59468750E+00  0.16274849E+01  0.20654521E+01  0.67278535E+00  0.23638670E+01
 0.59484375E+00  0.16274849E+01  0.20654521E+01  0.67278535E+00  0.23638670E+01
 0.59500000E+00  0.16274849E+01  0.20654521E+01  0.67278535E+00  0.23638670E+01
 0.59515625E+00  0.16274849E+01  0.20654521E+01  0.67278535E+00  0.23638670E+01
 0.59531250E+00  0.16274849E+01  0.20654521E+01  0.67278535E+00  0.23638670E+01
 0.59546875E+00  0.16274849E+01  0.20654521E+01  0.67278535E+00  0.23638670E+01
 0.59562500E+00  0.16274849E+01  0.20654521E+01  0.67278535E+00  0.23638670E+01
 0.59578125E+00  0.16274849E+01  0.20654521E+01  0.67278535E+00  0.23638670E+01
 0.59593750E+00  0.16274849E+01  0.20654521E+01  0.67278535E+00  0.23638670E+01
 0.59609375E+00  0.16274849E+01  0.20654521E+01  0.67278535E+00  0.23638670E+01
 0.59625000E+00  0.16274849E+01  0.20654521E+01  0.67278535E+00  0.23638670E+01
 0.59640625E+00  0.16274849E+01  0.20654521E+01  0.67278535E+00  0.23638670E+01
 0.59656250E+00  0.16274849E+01  0.20654521E+01  0.67278535E+00  0.23638670E+01
 0.59671875E+00  0.16274849E+01  0.20654521E+01  0.67278535E+00  0.23638670E+01
 0.59687500E+00  0.16274849E+01  0.20654521E+01  0.67278535E+00  0.23638670E+01
 0.59703125E+00  0.16274849E+01  0.20654521E+01  0.67278535E+00  0.23638670E+01
 0.59718750E+00  0.16274849E+01  0.20654521E+01  0.67278535E+00  0.23638670E+01
 0.59734375E+00  0.16274849E+01  0.20654521E+01  0.67278535E+00  0.23638670E+01
 0.59750000E+00  0.16274849E+01  0.20654521E+01  0.67278535E+00  0.23638670E+01
 0.59765625E+00  0.16274849E+01  0.20654521E+01  0.67278535E+00  0.23638670E+01
 0.59781250E+00  0.16274849E+01  0.20654521E+01  0.67278535E+00  0.23638670E+01
 0.59796875E+00  0.16274849E+01  0.20654521E+01  0.67278535E+00  0.23638670E+01
 0.59812500E+00  0.16274849E+01  0.20654521E+01  0.67278535E+00  0.23638670E+01
 0.59828125E+00  0.16274849E+01  0.20654521E+01  0.67278535E+00  0.23638670E+01
 0.59843750E+00  0.16274849E+01  0.20654521E+01  0.67278535E+00  0.23638670E+01
 0.59859375E+00  0.16274849E+01  0.20654521E+01  0.67278535E+00  0.23638670E+01
 0.59875000E+00  0.16274849E+01  0.20654521E+01  0.67278535E+00  0.23638670E+01
 0.59890625E+00  0.16274849E+01  0.20654521E+01  0.67278535E+00  0.23638670E+01
 0.59906250E+00  0.16274849E+01  0.20654521E+01  0.67278535E+00  0.23638670E+01
 0.59921875E+00  0.16274849E+01  0.20654521E+01  0.67278535E+00  0.23638670E+01
 0.59937500E+00  0.16274849E+01  0.20654521E+01  0.67278535E+00  0.23638670E+01
 0.59953125E+00  0.16274849E+01  0.20654521E+01  0.67278535E+00  0.23638670E+01
 0.59968750E+00  0.16274849E+01  0.20654521E+01  0.67278535E+00  0.23638670E+01
 0.59984375E+00  0.16274849E+01  0.20654521E+01  0.67278535E+00  0.23638670E+01
 0.60000000E+00  0.16274849E+01  0.20654521E+01  0.67278535E+00  0.23638670E+01
 0.60015625E+00  0.16274849E+01  0.20654521E+01  0.67278535E+00  0.23638670E+01
 0.60031250E+00  0.16274849E+01  0.20654521E+01  0.67278535E+00  0.23638670E+01
 0.60046875E+00  0.16274849E+01  0.20654521E+01  0.67278535E+00  0.23638670E+01
 0.60062500E+00  0.16274849E+01  0.20654521E+01  0.67278535E+00  0.23638670E+01
 0.60078125E+00  0.16274849E+01  0.20654521E+01  0.67278535E+00  0.23638670E+01
 0.60093750E+00  0.16274849E+01  0.20654521E+01  0.67278535E+00  0.23638670E+01
 0.60109375E+00  0.16274849E+01  0.20654521E+01  0.67278535E+00  0.23638670E+01
 0.60125000E+00  0.16274849E+01  0.20654521E+01  0.67278535E+00  0.23638670E+01
 0.60140625E+00  0.16274849E+01  0.20654521E+01  0.67278535E+00  0.23638670E+01
 0.60156250E+00  0.16274849E+01  0.20654521E+01  0.67278535E+00  0.23638670E+01
 0.60171875E+00  0.16274849E+01  0.20654521E+01  0.67278535E+00  0.23638670E+01
 0.60187500E+00  0.16274849E+01  0.20654521E+01  0.67278535E+00  0.23638670E+01
 0.60203125E+00  0.16274849E+01  0.20654521E+01  0.67278535E+00  0.23638670E+01
 0.60218750E+00  0.16274849E+01  0.20654521E+01  0.67278535E+00  0.23638670E+01
 0.60234375E+00  0.16274849E+01  0.20654521E+01  0.67278535E+00  0.23638670E+01
 0.60250000E+00  0.16274849E+01  0.20654521E+01  0.67278535E+00  0.23638670E+01
 0.60265625E+00  0.16274849E+01  0.20654521E+01  0.67278535E+00  0.23638670E+01
 0.60281250E+00  0.16274849E+01  0.20654521E+01  0.67278535E+00  0.23638670E+01
 0.60296875E+00  0.16274849E+01  0.20654521E+01  0.67278535E+00  0.23638670E+01
 0.60312500E+00  0.16274849E+01  0.20654521E+01  0.67278535E+00  0.23638670E+01
 0.60328125E+00  0.16274849E+01  0.20654521E+01  0.67278535E+00  0.23638670E+01
 0.60343750E+00  0.16274849E+01  0.20654521E+01  0.67278535E+00  0.23638670E+01
 0.60359375E+00  0.16274849E+01  0.20654521E+01  0.67278535E+00  0.23638670E+01
 0.60375000E+00  0.16274849E+01  0.20654521E+01  0.67278535E+00  0.23638670E+01
 0.60390625E+00  0.16274849E+01  0.20654521E+01  0.67278535E+00  0.23638670E+01
 0.60406250E+00  0.16274849E+01  0.20654521E+01  0.67278535E+00  0.23638670E+01
 0.60421875E+00  0.16274849E+01  0.20654521E+01  0.67278535E+00  0.23638670E+01
 0.60437500E+00  0.16274849E+01  0.20654521E+01  0.67278535E+00  0.23638670E+01
 0.60453125E+00  0.16274849E+01  0.20654521E+01  0.67278535E+00  0.23638670E+01
 0.60468750E+00  0.16274849E+01  0.20654521E+01  0.67278535E+00  0.23638670E+01
 0.60484375E+00  0.16274849E+01  0.20654521E+01  0.67278535E+00  0.23638670E+01
 0.60500000E+00  0.16274849E+01  0.20654521E+01  0.67278535E+00  0.23638670E+01
 0.60515625E+00  0.16274849E+01  0.20654521E+01  0.67278535E+00  0.23638670E+01
 0.60531250E+00  0.16274849E+01  0.20654521E+01  0.67278535E+00  0.23638670E+01
 0.60546875E+00  0.16274849E+01  0.20654521E+01  0.67278535E+00  0.23638670E+01
 0.60562500E+00  0.16274849E+01  0.20654521E+01  0.67278535E+00  0.23638670E+01
 0.60578125E+00  0.16274849E+01  0.20654521E+01  0.67278535E+00  0.23638670E+01
 0.60593750E+00  0.16274849E+01  0.20654521E+01  0.67278535E+00  0.23638670E+01
 0.60609375E+00  0.16274849E+01  0.20654521E+01  0.67278535E+00  0.23638670E+01
 0.60625000E+00  0.16274849E+01  0.20654521E+01  0.67278535E+00  0.23638670E+01
 0.60640625E+00  0.16274849E+01  0.20654521E+01  0.67278535E+00  0.23638670E+01
 0.60656250E+00  0.16274849E+01  0.20654521E+01  0.67278535E+00  0.23638670E+01
 0.60671875E+00  0.16274849E+01  0.20654521E+01  0.67278535E+00  0.23638670E+01
 0.60687500E+00  0.16274849E+01  0.20654521E+01  0.67278535E+00  0.23638670E+01
 0.60703125E+00  0.16274849E+01  0.20654521E+01  0.67278535E+00  0.23638670E+01
 0.60718750E+00  0.16274849E+01  0.20654521E+01  0.67278535E+00  0.23638670E+01
 0.60734375E+00  0.16274849E+01  0.20654521E+01  0.67278535E+00  0.23638670E+01
 0.60750000E+00  0.16274849E+01  0.20654521E+01  0.67278535E+00  0.23638670E+01
 0.60765625E+00  0.16274849E+01  0.20654521E+01  0.67278535E+00  0.23638670E+01
 0.60781250E+00  0.16274849E+01  0.20654521E+01  0.67278535E+00  0.23638670E+01
 0.60796875E+00  0.16274849E+01  0.20654521E+01  0.67278535E+00  0.23638670E+01
 0.60812500E+00  0.16274849E+01  0.20654521E+01  0.67278535E+00  0.23638670E+01
 0.60828125E+00  0.16274849E+01  0.20654521E+01  0.67278535E+00  0.23638670E+01
 0.60843750E+00  0.16274849E+01  0.20654521E+01  0.67278535E+00  0.23638670E+01
 0.60859375E+00  0.16274849E+01  0.20654521E+01  0.67278535E+00  0.23638670E+01
 0.60875000E+00  0.16274849E+01  0.20654521E+01  0.67278535E+00  0.23638670E+01
 0.60890625E+00  0.16274849E+01  0.20654521E+01  0.67278535E+00  0.23638670E+01
 0.60906250E+00  0.16274849E+01  0.20654521E+01  0.67278535E+00  0.23638670E+01
 0.60921875E+00  0.16274849E+01  0.20654521E+01  0.67278535E+00  0.23638670E+01
 0.60937500E+00  0.16274849E+01  0.20654521E+01  0.67278535E+00  0.23638670E+01
 0.60953125E+00  0.16274849E+01  0.20654521E+01  0.67278535E+00  0.23638670E+01
 0.60968750E+00  0.16274849E+01  0.20654521E+01  0.67278535E+00  0.23638670E+01
 0.60984375E+00  0.16274849E+01  0.20654521E+01  0.67278535E+00  0.23638670E+01
 0.61000000E+00  0.16274849E+01  0.20654521E+01  0.67278535E+00  0.23638670E+01
 0.61015625E+00  0.16274849E+01  0.20654521E+01  0.67278535E+00  0.23638670E+01
 0.61031250E+00  0.16274849E+01  0.20654521E+01  0.67278535E+00  0.23638670E+01
 0.61046875E+00  0.16274849E+01  0.20654521E+01  0.67278535E+00  0.23638670E+01
 0.61062500E+00  0.16274849E+01  0.20654521E+01  0.67278535E+00  0.23638670E+01
 0.61078125E+00  0.16274849E+01  0.20654521E+01  0.67278535E+00  0.23638670E+01
 0.61093750E+00  0.16274849E+01  0.20654521E+01  0.67278535E+00  0.23638670E+01
 0.61109375E+00  0.16274849E+01  0.20654521E+01  0.67278535E+00  0.23638670E+01
 0.61125000E+00  0.16274849E+01  0.20654521E+01  0.67278535E+00  0.23638670E+01
 0.61140625E+00  0.16274849E+01  0.20654521E+01  0.67278535E+00  0.23638670E+01
 0.61156250E+00  0.16274849E+01  0.20654521E+01  0.67278535E+00  0.23638670E+01
 0.61171875E+00  0.16274849E+01  0.20654521E+01  0.67278535E+00  0.23638670E+01
 0.61187500E+00  0.16274849E+01  0.20654521E+01  0.67278535E+00  0.23638670E+01
 0.61203125E+00  0.16274849E+01  0.20654521E+01  0.67278535E+00  0.23638670E+01
 0.61218750E+00  0.16274849E+01  0.20654521E+01  0.67278535E+00  0.23638670E+01
 0.61234375E+00  0.16274849E+01  0.20654521E+01  0.67278535E+00  0.23638670E+01
 0.61250000E+00  0.16274849E+01  0.20654521E+01  0.67278535E+00  0.23638670E+01
 0.61265625E+00  0.16274849E+01  0.20654521E+01  0.67278535E+00  0.23638670E+01
 0.61281250E+00  0.16274849E+01  0.20654521E+01  0.67278535E+00  0.23638670E+01
 0.61296875E+00  0.16274849E+01  0.20654521E+01  0.67278535E+00  0.23638670E+01
 0.61312500E+00  0.16274849E+01  0.20654521E+01  0.67278535E+00  0.23638670E+01
 0.61328125E+00  0.16274849E+01  0.20654521E+01  0.67278535E+00  0.23638670E+01
 0.61343750E+00  0.16274849E+01  0.20654521E+01  0.67278535E+00  0.23638670E+01
 0.61359375E+00  0.16274849E+01  0.20654521E+01  0.67278535E+00  0.23638670E+01
 0.61375000E+00  0.16274849E+01  0.20654521E+01  0.67278535E+00  0.23638670E+01
 0.61390625E+00  0.16274849E+01  0.20654521E+01  0.67278535E+00  0.23638670E+01
 0.61406250E+00  0.16274849E+01  0.20654521E+01  0.67278535E+00  0.23638670E+01
 0.61421875E+00  0.16274849E+01  0.20654521E+01  0.67278535E+00  0.23638670E+01
 0.61437500E+00  0.16274849E+01  0.20654521E+01  0.67278535E+00  0.23638670E+01
 0.61453125E+00  0.16274849E+01  0.20654521E+01  0.67278535E+00  0.23638670E+01
 0.61468750E+00  0.16274849E+01  0.20654521E+01  0.67278535E+00  0.23638670E+01
 0.61484375E+00  0.16274849E+01  0.20654521E+01  0.67278535E+00  0.23638670E+01
 0.61500000E+00  0.16274849E+01  0.20654521E+01  0.67278535E+00  0.23638670E+01
 0.61515625E+00  0.16274849E+01  0.20654521E+01  0.67278535E+00  0.23638670E+01
 0.61531250E+00  0.16274849E+01  0.20654521E+01  0.67278535E+00  0.23638670E+01
 0.61546875E+00  0.16274849E+01  0.20654521E+01  0.67278535E+00  0.23638670E+01
 0.61562500E+00  0.16274849E+01  0.20654521E+01  0.67278535E+00  0.23638670E+01
 0.61578125E+00  0.16274849E+01  0.20654521E+01  0.67278535E+00  0.23638670E+01
 0.61593750E+00  0.16274849E+01  0.20654521E+01  0.67278535E+00  0.23638670E+01
 0.61609375E+00  0.16274849E+01  0.20654521E+01  0.67278535E+00  0.23638670E+01
 0.61625000E+00  0.16274849E+01  0.20654521E+01  0.67278535E+00  0.23638670E+01
 0.61640625E+00  0.16274849E+01  0.20654521E+01  0.67278535E+00  0.23638670E+01
 0.61656250E+00  0.16274849E+01  0.20654521E+01  0.67278535E+00  0.23638670E+01
 0.61671875E+00  0.16274849E+01  0.20654521E+01  0.67278535E+00  0.23638670E+01
 0.61687500E+00  0.16274849E+01  0.20654521E+01  0.67278535E+00  0.23638670E+01
 0.61703125E+00  0.16274849E+01  0.20654521E+01  0.67278535E+00  0.23638670E+01
 0.61718750E+00  0.16274849E+01  0.20654521E+01  0.67278535E+00  0.23638670E+01
 0.61734375E+00  0.16274849E+01  0.20654521E+01  0.67278535E+00  0.23638670E+01
 0.61750000E+00  0.16274849E+01  0.20654521E+01  0.67278535E+00  0.23638670E+01
 0.61765625E+00  0.16274849E+01  0.20654521E+01  0.67278535E+00  0.23638670E+01
 0.61781250E+00  0.16274849E+01  0.20654521E+01  0.67278535E+00  0.23638670E+01
 0.61796875E+00  0.16274849E+01  0.20654521E+01  0.67278535E+00  0.23638670E+01
 0.61812500E+00  0.16274849E+01  0.20654521E+01  0.67278535E+00  0.23638670E+01
 0.61828125E+00  0.16274849E+01  0.20654521E+01  0.67278535E+00  0.23638670E+01
 0.61843750E+00  0.16274849E+01  0.20654521E+01  0.67278535E+00  0.23638670E+01
 0.61859375E+00  0.16274849E+01  0.20654521E+01  0.67278535E+00  0.23638670E+01
 0.61875000E+00  0.16274849E+01  0.20654521E+01  0.67278535E+00  0.23638670E+01
 0.61890625E+00  0.16274849E+01  0.20654521E+01  0.67278535E+00  0.23638670E+01
 0.61906250E+00  0.16274849E+01  0.20654521E+01  0.67278535E+00  0.23638670E+01
 0.61921875E+00  0.16274849E+01  0.20654521E+01  0.67278535E+00  0.23638670E+01
 0.61937500E+00  0.16274849E+01  0.20654521E+01  0.67278535E+00  0.23638670E+01
 0.61953125E+00  0.16274849E+01  0.20654521E+01  0.67278535E+00  0.23638670E+01
 0.61968750E+00  0.16274849E+01  0.20654521E+01  0.67278535E+00  0.23638670E+01
 0.61984375E+00  0.16274849E+01  0.20654521E+01  0.67278535E+00  0.23638670E+01
 0.62000000E+00  0.16274849E+01  0.20654521E+01  0.67278535E+00  0.23638670E+01
 0.62015625E+00  0.16274849E+01  0.20654521E+01  0.67278535E+00  0.23638670E+01
 0.62031250E+00  0.16274849E+01  0.20654521E+01  0.67278535E+00  0.23638670E+01
 0.62046875E+00  0.16274849E+01  0.20654521E+01  0.67278535E+00  0.23638670E+01
 0.62062500E+00  0.16274849E+01  0.20654521E+01  0.67278535E+00  0.23638670E+01
 0.62078125E+00  0.16274849E+01  0.20654521E+01  0.67278535E+00  0.23638670E+01
 0.62093750E+00  0.16274849E+01  0.20654521E+01  0.67278535E+00  0.23638670E+01
 0.62109375E+00  0.16274849E+01  0.20654521E+01  0.67278535E+00  0.23638670E+01
 0.62125000E+00  0.16274849E+01  0.20654521E+01  0.67278535E+00  0.23638670E+01
 0.62140625E+00  0.16274849E+01  0.20654521E+01  0.67278535E+00  0.23638670E+01
 0.62156250E+00  0.16274849E+01  0.20654521E+01  0.67278535E+00  0.23638670E+01
 0.62171875E+00  0.16274849E+01  0.20654521E+01  0.67278535E+00  0.23638670E+01
 0.62187500E+00  0.16274849E+01  0.20654521E+01  0.67278535E+00  0.23638670E+01
 0.62203125E+00  0.16274849E+01  0.20654521E+01  0.67278535E+00  0.23638670E+01
 0.62218750E+00  0.16274849E+01  0.20654521E+01  0.67278535E+00  0.23638670E+01
 0.62234375E+00  0.16274849E+01  0.20654521E+01  0.67278535E+00  0.23638670E+01
 0.62250000E+00  0.16274849E+01  0.20654521E+01  0.67278535E+00  0.23638670E+01
 0.62265625E+00  0.16274849E+01  0.20654521E+01  0.67278535E+00  0.23638670E+01
 0.62281250E+00  0.16274849E+01  0.20654521E+01  0.67278535E+00  0.23638670E+01
 0.62296875E+00  0.16274849E+01  0.20654521E+01  0.67278535E+00  0.23638670E+01
 0.62312500E+00  0.16274849E+01  0.20654521E+01  0.67278535E+00  0.23638670E+01
 0.62328125E+00  0.16274849E+01  0.20654521E+01  0.67278535E+00  0.23638670E+01
 0.62343750E+00  0.16274849E+01  0.20654521E+01  0.67278535E+00  0.23638670E+01
 0.62359375E+00  0.16274849E+01  0.20654521E+01  0.67278535E+00  0.23638670E+01
 0.62375000E+00  0.16274849E+01  0.20654521E+01  0.67278535E+00  0.23638670E+01
 0.62390625E+00  0.16274849E+01  0.20654521E+01  0.67278535E+00  0.23638670E+01
 0.62406250E+00  0.16274849E+01  0.20654521E+01  0.67278535E+00  0.23638670E+01
 0.62421875E+00  0.16274849E+01  0.20654521E+01  0.67278535E+00  0.23638670E+01
 0.62437500E+00  0.16274849E+01  0.20654521E+01  0.67278535E+00  0.23638670E+01
 0.62453125E+00  0.16274849E+01  0.20654521E+01  0.67278535E+00  0.23638670E+01
 0.62468750E+00  0.16274849E+01  0.20654521E+01  0.67278535E+00  0.23638670E+01
 0.62484375E+00  0.16274849E+01  0.20654521E+01  0.67278535E+00  0.23638670E+01
 0.62500000E+00  0.16274849E+01  0.20654521E+01  0.67278535E+00  0.23638670E+01
 0.62515625E+00  0.16274849E+01  0.20654521E+01  0.67278535E+00  0.23638670E+01
 0.62531250E+00  0.16274849E+01  0.20654521E+01  0.67278535E+00  0.23638670E+01
 0.62546875E+00  0.16274849E+01  0.20654521E+01  0.67278535E+00  0.23638670E+01
 0.62562500E+00  0.16274849E+01  0.20654521E+01  0.67278535E+00  0.23638670E+01
 0.62578125E+00  0.16274849E+01  0.20654521E+01  0.67278535E+00  0.23638670E+01
 0.62593750E+00  0.16274849E+01  0.20654521E+01  0.67278535E+00  0.23638670E+01
 0.62609375E+00  0.16274849E+01  0.20654521E+01  0.67278535E+00  0.23638670E+01
 0.62625000E+00  0.16274849E+01  0.20654521E+01  0.67278535E+00  0.23638670E+01
 0.62640625E+00  0.16274849E+01  0.20654521E+01  0.67278535E+00  0.23638670E+01
 0.62656250E+00  0.16274849E+01  0.20654521E+01  0.67278535E+00  0.23638670E+01
 0.62671875E+00  0.16274849E+01  0.20654521E+01  0.67278535E+00  0.23638670E+01
 0.62687500E+00  0.16274849E+01  0.20654521E+01  0.67278535E+00  0.23638670E+01
 0.62703125E+00  0.16274849E+01  0.20654521E+01  0.67278535E+00  0.23638670E+01
 0.62718750E+00  0.16274849E+01  0.20654521E+01  0.67278535E+00  0.23638670E+01
 0.62734375E+00  0.16274849E+01  0.20654521E+01  0.67278535E+00  0.23638670E+01
 0.62750000E+00  0.16274849E+01  0.20654521E+01  0.67278535E+00  0.23638670E+01
 0.62765625E+00  0.16274849E+01  0.20654521E+01  0.67278535E+00  0.23638670E+01
 0.62781250E+00  0.16274849E+01  0.20654521E+01  0.67278535E+00  0.23638670E+01
 0.62796875E+00  0.16274849E+01  0.20654521E+01  0.67278535E+00  0.23638670E+01
 0.62812500E+00  0.16274849E+01  0.20654521E+01  0.67278535E+00  0.23638670E+01
 0.62828125E+00  0.16274849E+01  0.20654521E+01  0.67278535E+00  0.23638670E+01
 0.62843750E+00  0.16274849E+01  0.20654521E+01  0.67278535E+00  0.23638670E+01
 0.62859375E+00  0.16274849E+01  0.20654521E+01  0.67278535E+00  0.23638670E+01
 0.62875000E+00  0.16274849E+01  0.20654521E+01  0.67278535E+00  0.23638670E+01
 0.62890625E+00  0.16274849E+01  0.20654521E+01  0.67278535E+00  0.23638670E+01
 0.62906250E+00  0.16274849E+01  0.20654521E+01  0.67278535E+00  0.23638670E+01
 0.62921875E+00  0.16274849E+01  0.20654521E+01  0.67278535E+00  0.23638670E+01
 0.62937500E+00  0.16274849E+01  0.20654521E+01  0.67278535E+00  0.23638670E+01
 0.62953125E+00  0.16274849E+01  0.20654521E+01  0.67278535E+00  0.23638670E+01
 0.62968750E+00  0.16274849E+01  0.20654521E+01  0.67278535E+00  0.23638670E+01
 0.62984375E+00  0.16274849E+01  0.20654521E+01  0.67278535E+00  0.23638670E+01
 0.63000000E+00  0.16274849E+01  0.20654521E+01  0.67278535E+00  0.23638670E+01
 0.63015625E+00  0.16274849E+01  0.20654521E+01  0.67278535E+00  0.23638670E+01
 0.63031250E+00  0.16274849E+01  0.20654521E+01  0.67278535E+00  0.23638670E+01
 0.63046875E+00  0.16274849E+01  0.20654521E+01  0.67278535E+00  0.23638670E+01
 0.63062500E+00  0.16274849E+01  0.20654521E+01  0.67278535E+00  0.23638670E+01
 0.63078125E+00  0.16274849E+01  0.20654521E+01  0.67278535E+00  0.23638670E+01
 0.63093750E+00  0.16274849E+01  0.20654521E+01  0.67278535E+00  0.23638670E+01
 0.63109375E+00  0.16274849E+01  0.20654521E+01  0.67278535E+00  0.23638670E+01
 0.63125000E+00  0.16274849E+01  0.20654521E+01  0.67278535E+00  0.23638670E+01
 0.63140625E+00  0.16274849E+01  0.20654521E+01  0.67278535E+00  0.23638670E+01
 0.63156250E+00  0.16274849E+01  0.20654521E+01  0.67278535E+00  0.23638670E+01
 0.63171875E+00  0.16274849E+01  0.20654521E+01  0.67278535E+00  0.23638670E+01
 0.63187500E+00  0.16274849E+01  0.20654521E+01  0.67278535E+00  0.23638670E+01
 0.63203125E+00  0.16274849E+01  0.20654521E+01  0.67278535E+00  0.23638670E+01
 0.63218750E+00  0.16274849E+01  0.20654521E+01  0.67278535E+00  0.23638670E+01
 0.63234375E+00  0.16274849E+01  0.20654521E+01  0.67278535E+00  0.23638670E+01
 0.63250000E+00  0.16274849E+01  0.20654521E+01  0.67278535E+00  0.23638670E+01
 0.63265625E+00  0.16274849E+01  0.20654521E+01  0.67278535E+00  0.23638670E+01
 0.63281250E+00  0.16274849E+01  0.20654521E+01  0.67278535E+00  0.23638670E+01
 0.63296875E+00  0.16274849E+01  0.20654521E+01  0.67278535E+00  0.23638670E+01
 0.63312500E+00  0.16274849E+01  0.20654521E+01  0.67278535E+00  0.23638670E+01
 0.63328125E+00  0.16274849E+01  0.20654521E+01  0.67278535E+00  0.23638670E+01
 0.63343750E+00  0.16274849E+01  0.20654521E+01  0.67278535E+00  0.23638670E+01
 0.63359375E+00  0.16274849E+01  0.20654521E+01  0.67278535E+00  0.23638670E+01
 0.63375000E+00  0.16274849E+01  0.20654521E+01  0.67278535E+00  0.23638670E+01
 0.63390625E+00  0.16274849E+01  0.20654521E+01  0.67278535E+00  0.23638670E+01
 0.63406250E+00  0.16274849E+01  0.20654521E+01  0.67278535E+00  0.23638670E+01
 0.63421875E+00  0.16274849E+01  0.20654521E+01  0.67278535E+00  0.23638670E+01
 0.63437500E+00  0.16274849E+01  0.20654521E+01  0.67278535E+00  0.23638670E+01
 0.63453125E+00  0.16274849E+01  0.20654521E+01  0.67278535E+00  0.23638670E+01
 0.63468750E+00  0.16274849E+01  0.20654521E+01  0.67278535E+00  0.23638670E+01
 0.63484375E+00  0.16274849E+01  0.20654521E+01  0.67278535E+00  0.23638670E+01
 0.63500000E+00  0.16274849E+01  0.20654521E+01  0.67278535E+00  0.23638670E+01
 0.63515625E+00  0.16274849E+01  0.20654521E+01  0.67278535E+00  0.23638670E+01
 0.63531250E+00  0.16274849E+01  0.20654521E+01  0.67278535E+00  0.23638670E+01
 0.63546875E+00  0.16274849E+01  0.20654521E+01  0.67278535E+00  0.23638670E+01
 0.63562500E+00  0.16274849E+01  0.20654521E+01  0.67278535E+00  0.23638670E+01
 0.63578125E+00  0.16274849E+01  0.20654521E+01  0.67278535E+00  0.23638670E+01
 0.63593750E+00  0.16274849E+01  0.20654521E+01  0.67278535E+00  0.23638670E+01
 0.63609375E+00  0.16274849E+01  0.20654521E+01  0.67278535E+00  0.23638670E+01
 0.63625000E+00  0.16274849E+01  0.20654521E+01  0.67278535E+00  0.23638670E+01
 0.63640625E+00  0.16274849E+01  0.20654521E+01  0.67278535E+00  0.23638670E+01
 0.63656250E+00  0.16274849E+01  0.20654521E+01  0.67278535E+00  0.23638670E+01
 0.63671875E+00  0.16274849E+01  0.20654521E+01  0.67278535E+00  0.23638670E+01
 0.63687500E+00  0.16274849E+01  0.20654521E+01  0.67278535E+00  0.23638670E+01
 0.63703125E+00  0.16274849E+01  0.20654521E+01  0.67278535E+00  0.23638670E+01
 0.63718750E+00  0.16274849E+01  0.20654521E+01  0.67278535E+00  0.23638670E+01
 0.63734375E+00  0.16274849E+01  0.20654521E+01  0.67278535E+00  0.23638670E+01
 0.63750000E+00  0.16274849E+01  0.20654521E+01  0.67278535E+00  0.23638670E+01
 0.63765625E+00  0.16274849E+01  0.20654521E+01  0.67278535E+00  0.23638670E+01
 0.63781250E+00  0.16274849E+01  0.20654521E+01  0.67278535E+00  0.23638670E+01
 0.63796875E+00  0.16274849E+01  0.20654521E+01  0.67278535E+00  0.23638670E+01
 0.63812500E+00  0.16274849E+01  0.20654521E+01  0.67278535E+00  0.23638670E+01
 0.63828125E+00  0.16274849E+01  0.20654521E+01  0.67278535E+00  0.23638670E+01
 0.63843750E+00  0.16274849E+01  0.20654521E+01  0.67278535E+00  0.23638670E+01
 0.63859375E+00  0.16274849E+01  0.20654521E+01  0.67278535E+00  0.23638670E+01
 0.63875000E+00  0.16274849E+01  0.20654521E+01  0.67278535E+00  0.23638670E+01
 0.63890625E+00  0.16274849E+01  0.20654521E+01  0.67278535E+00  0.23638670E+01
 0.63906250E+00  0.16274849E+01  0.20654521E+01  0.67278535E+00  0.23638670E+01
 0.63921875E+00  0.16274849E+01  0.20654521E+01  0.67278535E+00  0.23638670E+01
 0.63937500E+00  0.16274849E+01  0.20654521E+01  0.67278535E+00  0.23638670E+01
 0.63953125E+00  0.16274849E+01  0.20654521E+01  0.67278535E+00  0.23638670E+01
 0.63968750E+00  0.16274849E+01  0.20654521E+01  0.67278535E+00  0.23638670E+01
 0.63984375E+00  0.16274849E+01  0.20654521E+01  0.67278535E+00  0.23638670E+01
 0.64000000E+00  0.16274849E+01  0.20654521E+01  0.67278535E+00  0.23638670E+01
 0.64015625E+00  0.16274849E+01  0.20654521E+01  0.67278535E+00  0.23638670E+01
 0.64031250E+00  0.16274849E+01  0.20654521E+01  0.67278535E+00  0.23638670E+01
 0.64046875E+00  0.16274849E+01  0.20654521E+01  0.67278535E+00  0.23638670E+01
 0.64062500E+00  0.16274849E+01  0.20654521E+01  0.67278535E+00  0.23638670E+01
 0.64078125E+00  0.16274849E+01  0.20654521E+01  0.67278535E+00  0.23638670E+01
 0.64093750E+00  0.16274849E+01  0.20654521E+01  0.67278535E+00  0.23638670E+01
 0.64109375E+00  0.16274849E+01  0.20654521E+01  0.67278535E+00  0.23638670E+01
 0.64125000E+00  0.16274849E+01  0.20654521E+01  0.67278535E+00  0.23638670E+01
 0.64140625E+00  0.16274849E+01  0.20654521E+01  0.67278535E+00  0.23638670E+01
 0.64156250E+00  0.16274849E+01  0.20654521E+01  0.67278535E+00  0.23638670E+01
 0.64171875E+00  0.16274849E+01  0.20654521E+01  0.67278535E+00  0.23638670E+01
 0.64187500E+00  0.16274849E+01  0.20654521E+01  0.67278535E+00  0.23638670E+01
 0.64203125E+00  0.16274849E+01  0.20654521E+01  0.67278535E+00  0.23638670E+01
 0.64218750E+00  0.16274849E+01  0.20654521E+01  0.67278535E+00  0.23638670E+01
 0.64234375E+00  0.16274849E+01  0.20654521E+01  0.67278535E+00  0.23638670E+01
 0.64250000E+00  0.16274849E+01  0.20654521E+01  0.67278535E+00  0.23638670E+01
 0.64265625E+00  0.16274849E+01  0.20654521E+01  0.67278535E+00  0.23638670E+01
 0.64281250E+00  0.16274849E+01  0.20654521E+01  0.67278535E+00  0.23638670E+01
 0.64296875E+00  0.16274849E+01  0.20654521E+01  0.67278535E+00  0.23638670E+01
 0.64312500E+00  0.16274849E+01  0.20654521E+01  0.67278535E+00  0.23638670E+01
 0.64328125E+00  0.16274849E+01  0.20654521E+01  0.67278535E+00  0.23638670E+01
 0.64343750E+00  0.16274849E+01  0.20654521E+01  0.67278535E+00  0.23638670E+01
 0.64359375E+00  0.16274849E+01  0.20654521E+01  0.67278535E+00  0.23638670E+01
 0.64375000E+00  0.16274849E+01  0.20654521E+01  0.67278535E+00  0.23638670E+01
 0.64390625E+00  0.16274849E+01  0.20654521E+01  0.67278535E+00  0.23638670E+01
 0.64406250E+00  0.16274849E+01  0.20654521E+01  0.67278535E+00  0.23638670E+01
 0.64421875E+00  0.16274849E+01  0.20654521E+01  0.67278535E+00  0.23638670E+01
 0.64437500E+00  0.16274849E+01  0.20654521E+01  0.67278535E+00  0.23638670E+01
 0.64453125E+00  0.16274849E+01  0.20654521E+01  0.67278535E+00  0.23638670E+01
 0.64468750E+00  0.16274849E+01  0.20654521E+01  0.67278535E+00  0.23638670E+01
 0.64484375E+00  0.16274849E+01  0.20654521E+01  0.67278535E+00  0.23638670E+01
 0.64500000E+00  0.16274849E+01  0.20654521E+01  0.67278535E+00  0.23638670E+01
 0.64515625E+00  0.16274849E+01  0.20654521E+01  0.67278535E+00  0.23638670E+01
 0.64531250E+00  0.16274849E+01  0.20654521E+01  0.67278535E+00  0.23638670E+01
 0.64546875E+00  0.16274849E+01  0.20654521E+01  0.67278535E+00  0.23638670E+01
 0.64562500E+00  0.16274849E+01  0.20654521E+01  0.67278535E+00  0.23638670E+01
 0.64578125E+00  0.16274849E+01  0.20654521E+01  0.67278535E+00  0.23638670E+01
 0.64593750E+00  0.16274849E+01  0.20654521E+01  0.67278535E+00  0.23638670E+01
 0.64609375E+00  0.16274849E+01  0.20654521E+01  0.67278535E+00  0.23638670E+01
 0.64625000E+00  0.16274849E+01  0.20654521E+01  0.67278535E+00  0.23638670E+01
 0.64640625E+00  0.16274849E+01  0.20654521E+01  0.67278535E+00  0.23638670E+01
 0.64656250E+00  0.16274849E+01  0.20654521E+01  0.67278535E+00  0.23638670E+01
 0.64671875E+00  0.16274849E+01  0.20654521E+01  0.67278535E+00  0.23638670E+01
 0.64687500E+00  0.16274849E+01  0.20654521E+01  0.67278535E+00  0.23638670E+01
 0.64703125E+00  0.16274849E+01  0.20654521E+01  0.67278535E+00  0.23638670E+01
 0.64718750E+00  0.16274849E+01  0.20654521E+01  0.67278535E+00  0.23638670E+01
 0.64734375E+00  0.16274849E+01  0.20654521E+01  0.67278535E+00  0.23638670E+01
 0.64750000E+00  0.16274849E+01  0.20654521E+01  0.67278535E+00  0.23638670E+01
 0.64765625E+00  0.16274849E+01  0.20654521E+01  0.67278535E+00  0.23638670E+01
 0.64781250E+00  0.16274849E+01  0.20654521E+01  0.67278535E+00  0.23638670E+01
 0.64796875E+00  0.16274849E+01  0.20654521E+01  0.67278535E+00  0.23638670E+01
 0.64812500E+00  0.16274849E+01  0.20654521E+01  0.67278535E+00  0.23638670E+01
 0.64828125E+00  0.16274849E+01  0.20654521E+01  0.67278535E+00  0.23638670E+01
 0.64843750E+00  0.16274849E+01  0.20654521E+01  0.67278535E+00  0.23638670E+01
 0.64859375E+00  0.16274849E+01  0.20654521E+01  0.67278535E+00  0.23638670E+01
 0.64875000E+00  0.16274849E+01  0.20654521E+01  0.67278535E+00  0.23638670E+01
 0.64890625E+00  0.16274849E+01  0.20654521E+01  0.67278535E+00  0.23638670E+01
 0.64906250E+00  0.16274849E+01  0.20654521E+01  0.67278535E+00  0.23638670E+01
 0.64921875E+00  0.16274849E+01  0.20654521E+01  0.67278535E+00  0.23638670E+01
 0.64937500E+00  0.16274849E+01  0.20654521E+01  0.67278535E+00  0.23638670E+01
 0.64953125E+00  0.16274849E+01  0.20654521E+01  0.67278535E+00  0.23638670E+01
 0.64968750E+00  0.16274849E+01  0.20654521E+01  0.67278535E+00  0.23638670E+01
 0.64984375E+00  0.16274849E+01  0.20654521E+01  0.67278535E+00  0.23638670E+01
 0.65000000E+00  0.16274849E+01  0.20654521E+01  0.67278535E+00  0.23638670E+01
 0.65015625E+00  0.16274849E+01  0.20654521E+01  0.67278535E+00  0.23638670E+01
 0.65031250E+00  0.16274849E+01  0.20654521E+01  0.67278535E+00  0.23638670E+01
 0.65046875E+00  0.16274849E+01  0.20654521E+01  0.67278535E+00  0.23638670E+01
 0.65062500E+00  0.16274849E+01  0.20654521E+01  0.67278535E+00  0.23638670E+01
 0.65078125E+00  0.16274849E+01  0.20654521E+01  0.67278535E+00  0.23638670E+01
 0.65093750E+00  0.16274849E+01  0.20654521E+01  0.67278535E+00  0.23638670E+01
 0.65109375E+00  0.16274849E+01  0.20654521E+01  0.67278535E+00  0.23638670E+01
 0.65125000E+00  0.16274849E+01  0.20654521E+01  0.67278535E+00  0.23638670E+01
 0.65140625E+00  0.16274849E+01  0.20654521E+01  0.67278535E+00  0.23638670E+01
 0.65156250E+00  0.16274849E+01  0.20654521E+01  0.67278535E+00  0.23638670E+01
 0.65171875E+00  0.16274849E+01  0.20654521E+01  0.67278535E+00  0.23638670E+01
 0.65187500E+00  0.16274849E+01  0.20654521E+01  0.67278535E+00  0.23638670E+01
 0.65203125E+00  0.16274849E+01  0.20654521E+01  0.67278535E+00  0.23638670E+01
 0.65218750E+00  0.16274849E+01  0.20654521E+01  0.67278535E+00  0.23638670E+01
 0.65234375E+00  0.16274849E+01  0.20654521E+01  0.67278535E+00  0.23638670E+01
 0.65250000E+00  0.16274849E+01  0.20654521E+01  0.67278535E+00  0.23638670E+01
 0.65265625E+00  0.16274849E+01  0.20654521E+01  0.67278535E+00  0.23638670E+01
 0.65281250E+00  0.16274849E+01  0.20654521E+01  0.67278535E+00  0.23638670E+01
 0.65296875E+00  0.16274849E+01  0.20654521E+01  0.67278535E+00  0.23638670E+01
 0.65312500E+00  0.16274849E+01  0.20654521E+01  0.67278535E+00  0.23638670E+01
 0.65328125E+00  0.16274849E+01  0.20654521E+01  0.67278535E+00  0.23638670E+01
 0.65343750E+00  0.16274849E+01  0.20654521E+01  0.67278535E+00  0.23638670E+01
 0.65359375E+00  0.16274849E+01  0.20654521E+01  0.67278535E+00  0.23638670E+01
 0.65375000E+00  0.16274849E+01  0.20654521E+01  0.67278535E+00  0.23638670E+01
 0.65390625E+00  0.16274849E+01  0.20654521E+01  0.67278535E+00  0.23638670E+01
 0.65406250E+00  0.16274849E+01  0.20654521E+01  0.67278535E+00  0.23638670E+01
 0.65421875E+00  0.16274849E+01  0.20654521E+01  0.67278535E+00  0.23638670E+01
 0.65437500E+00  0.16274849E+01  0.20654521E+01  0.67278535E+00  0.23638670E+01
 0.65453125E+00  0.16274849E+01  0.20654521E+01  0.67278535E+00  0.23638670E+01
 0.65468750E+00  0.16274849E+01  0.20654521E+01  0.67278535E+00  0.23638670E+01
 0.65484375E+00  0.16274849E+01  0.20654521E+01  0.67278535E+00  0.23638670E+01
 0.65500000E+00  0.16274849E+01  0.20654521E+01  0.67278535E+00  0.23638670E+01
 0.65515625E+00  0.16274849E+01  0.20654521E+01  0.67278535E+00  0.23638670E+01
 0.65531250E+00  0.16274849E+01  0.20654521E+01  0.67278535E+00  0.23638670E+01
 0.65546875E+00  0.16274849E+01  0.20654521E+01  0.67278535E+00  0.23638670E+01
 0.65562500E+00  0.16274849E+01  0.20654521E+01  0.67278535E+00  0.23638670E+01
 0.65578125E+00  0.16274849E+01  0.20654521E+01  0.67278535E+00  0.23638670E+01
 0.65593750E+00  0.16274849E+01  0.20654521E+01  0.67278535E+00  0.23638670E+01
 0.65609375E+00  0.16274849E+01  0.20654521E+01  0.67278535E+00  0.23638670E+01
 0.65625000E+00  0.16274849E+01  0.20654521E+01  0.67278535E+00  0.23638670E+01
 0.65640625E+00  0.16274849E+01  0.20654521E+01  0.67278535E+00  0.23638670E+01
 0.65656250E+00  0.16274849E+01  0.20654521E+01  0.67278535E+00  0.23638670E+01
 0.65671875E+00  0.16274849E+01  0.20654521E+01  0.67278535E+00  0.23638670E+01
 0.65687500E+00  0.16274849E+01  0.20654521E+01  0.67278535E+00  0.23638670E+01
 0.65703125E+00  0.16274849E+01  0.20654521E+01  0.67278535E+00  0.23638670E+01
 0.65718750E+00  0.16274849E+01  0.20654521E+01  0.67278535E+00  0.23638670E+01
 0.65734375E+00  0.16274849E+01  0.20654521E+01  0.67278535E+00  0.23638670E+01
 0.65750000E+00  0.16274849E+01  0.20654521E+01  0.67278535E+00  0.23638670E+01
 0.65765625E+00  0.16274849E+01  0.20654521E+01  0.67278535E+00  0.23638670E+01
 0.65781250E+00  0.16274849E+01  0.20654521E+01  0.67278535E+00  0.23638670E+01
 0.65796875E+00  0.16274849E+01  0.20654521E+01  0.67278535E+00  0.23638670E+01
 0.65812500E+00  0.16274849E+01  0.20654521E+01  0.67278535E+00  0.23638670E+01
 0.65828125E+00  0.16274849E+01  0.20654521E+01  0.67278535E+00  0.23638670E+01
 0.65843750E+00  0.16274849E+01  0.20654521E+01  0.67278535E+00  0.23638670E+01
 0.65859375E+00  0.16274849E+01  0.20654521E+01  0.67278535E+00  0.23638670E+01
 0.65875000E+00  0.16274849E+01  0.20654521E+01  0.67278535E+00  0.23638670E+01
 0.65890625E+00  0.16274849E+01  0.20654521E+01  0.67278535E+00  0.23638670E+01
 0.65906250E+00  0.16274849E+01  0.20654521E+01  0.67278535E+00  0.23638670E+01
 0.65921875E+00  0.16274849E+01  0.20654521E+01  0.67278535E+00  0.23638670E+01
 0.65937500E+00  0.16274849E+01  0.20654521E+01  0.67278535E+00  0.23638670E+01
 0.65953125E+00  0.16274849E+01  0.20654521E+01  0.67278535E+00  0.23638670E+01
 0.65968750E+00  0.16274849E+01  0.20654521E+01  0.67278535E+00  0.23638670E+01
 0.65984375E+00  0.16274849E+01  0.20654521E+01  0.67278535E+00  0.23638670E+01
 0.66000000E+00  0.16274849E+01  0.20654521E+01  0.67278535E+00  0.23638670E+01
 0.66015625E+00  0.16274849E+01  0.20654521E+01  0.67278535E+00  0.23638670E+01
 0.66031250E+00  0.16274849E+01  0.20654521E+01  0.67278535E+00  0.23638670E+01
 0.66046875E+00  0.16274849E+01  0.20654521E+01  0.67278535E+00  0.23638670E+01
 0.66062500E+00  0.16274849E+01  0.20654521E+01  0.67278535E+00  0.23638670E+01
 0.66078125E+00  0.16274849E+01  0.20654521E+01  0.67278535E+00  0.23638670E+01
 0.66093750E+00  0.16274849E+01  0.20654521E+01  0.67278535E+00  0.23638670E+01
 0.66109375E+00  0.16274849E+01  0.20654521E+01  0.67278535E+00  0.23638670E+01
 0.66125000E+00  0.16274849E+01  0.20654521E+01  0.67278535E+00  0.23638670E+01
 0.66140625E+00  0.16274849E+01  0.20654521E+01  0.67278535E+00  0.23638670E+01
 0.66156250E+00  0.16274849E+01  0.20654521E+01  0.67278535E+00  0.23638670E+01
 0.66171875E+00  0.16274849E+01  0.20654521E+01  0.67278535E+00  0.23638670E+01
 0.66187500E+00  0.16274849E+01  0.20654521E+01  0.67278535E+00  0.23638670E+01
 0.66203125E+00  0.16274849E+01  0.20654521E+01  0.67278535E+00  0.23638670E+01
 0.66218750E+00  0.16274849E+01  0.20654521E+01  0.67278535E+00  0.23638670E+01
 0.66234375E+00  0.16274849E+01  0.20654521E+01  0.67278535E+00  0.23638670E+01
 0.66250000E+00  0.16274849E+01  0.20654521E+01  0.67278535E+00  0.23638670E+01
 0.66265625E+00  0.16274849E+01  0.20654521E+01  0.67278535E+00  0.23638670E+01
 0.66281250E+00  0.16274849E+01  0.20654521E+01  0.67278535E+00  0.23638670E+01
 0.66296875E+00  0.16274849E+01  0.20654521E+01  0.67278535E+00  0.23638670E+01
 0.66312500E+00  0.16274849E+01  0.20654521E+01  0.67278535E+00  0.23638670E+01
 0.66328125E+00  0.16274849E+01  0.20654521E+01  0.67278535E+00  0.23638670E+01
 0.66343750E+00  0.16274849E+01  0.20654521E+01  0.67278535E+00  0.23638670E+01
 0.66359375E+00  0.16274849E+01  0.20654521E+01  0.67278535E+00  0.23638670E+01
 0.66375000E+00  0.16274849E+01  0.20654521E+01  0.67278535E+00  0.23638670E+01
 0.66390625E+00  0.16274849E+01  0.20654521E+01  0.67278535E+00  0.23638670E+01
 0.66406250E+00  0.16274849E+01  0.20654521E+01  0.67278535E+00  0.23638670E+01
 0.66421875E+00  0.16274849E+01  0.20654521E+01  0.67278535E+00  0.23638670E+01
 0.66437500E+00  0.16274849E+01  0.20654521E+01  0.67278535E+00  0.23638670E+01
 0.66453125E+00  0.16274849E+01  0.20654521E+01  0.67278535E+00  0.23638670E+01
 0.66468750E+00  0.16274849E+01  0.20654521E+01  0.67278535E+00  0.23638670E+01
 0.66484375E+00  0.16274849E+01  0.20654521E+01  0.67278535E+00  0.23638670E+01
 0.66500000E+00  0.16274849E+01  0.20654521E+01  0.67278535E+00  0.23638670E+01
 0.66515625E+00  0.16274849E+01  0.20654521E+01  0.67278535E+00  0.23638670E+01
 0.66531250E+00  0.16274849E+01  0.20654521E+01  0.67278535E+00  0.23638670E+01
 0.66546875E+00  0.16274849E+01  0.20654521E+01  0.67278535E+00  0.23638670E+01
 0.66562500E+00  0.16274849E+01  0.20654521E+01  0.67278535E+00  0.23638670E+01
 0.66578125E+00  0.16274849E+01  0.20654521E+01  0.67278535E+00  0.23638670E+01
 0.66593750E+00  0.16274849E+01  0.20654521E+01  0.67278535E+00  0.23638670E+01
 0.66609375E+00  0.16274849E+01  0.20654521E+01  0.67278535E+00  0.23638670E+01
 0.66625000E+00  0.16274849E+01  0.20654521E+01  0.67278535E+00  0.23638670E+01
 0.66640625E+00  0.16274849E+01  0.20654521E+01  0.67278535E+00  0.23638670E+01
 0.66656250E+00  0.16274849E+01  0.20654521E+01  0.67278535E+00  0.23638670E+01
 0.66671875E+00  0.16274849E+01  0.20654521E+01  0.67278535E+00  0.23638670E+01
 0.66687500E+00  0.16274849E+01  0.20654521E+01  0.67278535E+00  0.23638670E+01
 0.66703125E+00  0.16274849E+01  0.20654521E+01  0.67278535E+00  0.23638670E+01
 0.66718750E+00  0.16274849E+01  0.20654521E+01  0.67278535E+00  0.23638670E+01
 0.66734375E+00  0.16274849E+01  0.20654521E+01  0.67278535E+00  0.23638670E+01
 0.66750000E+00  0.16274849E+01  0.20654521E+01  0.67278535E+00  0.23638670E+01
 0.66765625E+00  0.16274849E+01  0.20654521E+01  0.67278535E+00  0.23638670E+01
 0.66781250E+00  0.16274849E+01  0.20654521E+01  0.67278535E+00  0.23638670E+01
 0.66796875E+00  0.16274849E+01  0.20654521E+01  0.67278535E+00  0.23638670E+01
 0.66812500E+00  0.16274849E+01  0.20654521E+01  0.67278535E+00  0.23638670E+01
 0.66828125E+00  0.16274849E+01  0.55837904E+01  0.67278535E+00  0.87439780E+00
 0.66843750E+00  0.16274849E+01  0.55837904E+01  0.67278535E+00  0.87439780E+00
 0.66859375E+00  0.16274849E+01  0.55837904E+01  0.67278535E+00  0.87439780E+00
 0.66875000E+00  0.16274849E+01  0.55837904E+01  0.67278535E+00  0.87439780E+00
 0.66890625E+00  0.16274849E+01  0.55837904E+01  0.67278535E+00  0.87439780E+00
 0.66906250E+00  0.16274849E+01  0.55837904E+01  0.67278535E+00  0.87439780E+00
 0.66921875E+00  0.16274849E+01  0.55837904E+01  0.67278535E+00  0.87439780E+00
 0.66937500E+00  0.16274849E+01  0.55837904E+01  0.67278535E+00  0.87439780E+00
 0.66953125E+00  0.16274849E+01  0.55837904E+01  0.67278535E+00  0.87439780E+00
 0.66968750E+00  0.16274849E+01  0.55837904E+01  0.67278535E+00  0.87439780E+00
 0.66984375E+00  0.16274849E+01  0.55837904E+01  0.67278535E+00  0.87439780E+00
 0.67000000E+00  0.16274849E+01  0.55837904E+01  0.67278535E+00  0.87439780E+00
 0.67015625E+00  0.16274849E+01  0.55837904E+01  0.67278535E+00  0.87439780E+00
 0.67031250E+00  0.16274849E+01  0.55837904E+01  0.67278535E+00  0.87439780E+00
 0.67046875E+00  0.16274849E+01  0.55837904E+01  0.67278535E+00  0.87439780E+00
 0.67062500E+00  0.16274849E+01  0.55837904E+01  0.67278535E+00  0.87439780E+00
 0.67078125E+00  0.16274849E+01  0.55837904E+01  0.67278535E+00  0.87439780E+00
 0.67093750E+00  0.16274849E+01  0.55837904E+01  0.67278535E+00  0.87439780E+00
 0.67109375E+00  0.16274849E+01  0.55837904E+01  0.67278535E+00  0.87439780E+00
 0.67125000E+00  0.16274849E+01  0.55837904E+01  0.67278535E+00  0.87439780E+00
 0.67140625E+00  0.16274849E+01  0.55837904E+01  0.67278535E+00  0.87439780E+00
 0.67156250E+00  0.16274849E+01  0.55837904E+01  0.67278535E+00  0.87439780E+00
 0.67171875E+00  0.16274849E+01  0.55837904E+01  0.67278535E+00  0.87439780E+00
 0.67187500E+00  0.16274849E+01  0.55837904E+01  0.67278535E+00  0.87439780E+00
 0.67203125E+00  0.16274849E+01  0.55837904E+01  0.67278535E+00  0.87439780E+00
 0.67218750E+00  0.16274849E+01  0.55837904E+01  0.67278535E+00  0.87439780E+00
 0.67234375E+00  0.16274849E+01  0.55837904E+01  0.67278535E+00  0.87439780E+00
 0.67250000E+00  0.16274849E+01  0.55837904E+01  0.67278535E+00  0.87439780E+00
 0.67265625E+00  0.16274849E+01  0.55837904E+01  0.67278535E+00  0.87439780E+00
 0.67281250E+00  0.16274849E+01  0.55837904E+01  0.67278535E+00  0.87439780E+00
 0.67296875E+00  0.16274849E+01  0.55837904E+01  0.67278535E+00  0.87439780E+00
 0.67312500E+00  0.16274849E+01  0.55837904E+01  0.67278535E+00  0.87439780E+00
 0.67328125E+00  0.16274849E+01  0.55837904E+01  0.67278535E+00  0.87439780E+00
 0.67343750E+00  0.16274849E+01  0.55837904E+01  0.67278535E+00  0.87439780E+00
 0.67359375E+00  0.16274849E+01  0.55837904E+01  0.67278535E+00  0.87439780E+00
 0.67375000E+00  0.16274849E+01  0.55837904E+01  0.67278535E+00  0.87439780E+00
 0.67390625E+00  0.16274849E+01  0.55837904E+01  0.67278535E+00  0.87439780E+00
 0.67406250E+00  0.16274849E+01  0.55837904E+01  0.67278535E+00  0.87439780E+00
 0.67421875E+00  0.16274849E+01  0.55837904E+01  0.67278535E+00  0.87439780E+00
 0.67437500E+00  0.16274849E+01  0.55837904E+01  0.67278535E+00  0.87439780E+00
 0.67453125E+00  0.16274849E+01  0.55837904E+01  0.67278535E+00  0.87439780E+00
 0.67468750E+00  0.16274849E+01  0.55837904E+01  0.67278535E+00  0.87439780E+00
 0.67484375E+00  0.16274849E+01  0.55837904E+01  0.67278535E+00  0.87439780E+00
 0.67500000E+00  0.16274849E+01  0.55837904E+01  0.67278535E+00  0.87439780E+00
 0.67515625E+00  0.16274849E+01  0.55837904E+01  0.67278535E+00  0.87439780E+00
 0.67531250E+00  0.16274849E+01  0.55837904E+01  0.67278535E+00  0.87439780E+00
 0.67546875E+00  0.16274849E+01  0.55837904E+01  0.67278535E+00  0.87439780E+00
 0.67562500E+00  0.16274849E+01  0.55837904E+01  0.67278535E+00  0.87439780E+00
 0.67578125E+00  0.16274849E+01  0.55837904E+01  0.67278535E+00  0.87439780E+00
 0.67593750E+00  0.16274849E+01  0.55837904E+01  0.67278535E+00  0.87439780E+00
 0.67609375E+00  0.16274849E+01  0.55837904E+01  0.67278535E+00  0.87439780E+00
 0.67625000E+00  0.16274849E+01  0.55837904E+01  0.67278535E+00  0.87439780E+00
 0.67640625E+00  0.16274849E+01  0.55837904E+01  0.67278535E+00  0.87439780E+00
 0.67656250E+00  0.16274849E+01  0.55837904E+01  0.67278535E+00  0.87439780E+00
 0.67671875E+00  0.16274849E+01  0.55837904E+01  0.67278535E+00  0.87439780E+00
 0.67687500E+00  0.16274849E+01  0.55837904E+01  0.67278535E+00  0.87439780E+00
 0.67703125E+00  0.16274849E+01  0.55837904E+01  0.67278535E+00  0.87439780E+00
 0.67718750E+00  0.16274849E+01  0.55837904E+01  0.67278535E+00  0.87439780E+00
 0.67734375E+00  0.16274849E+01  0.55837904E+01  0.67278535E+00  0.87439780E+00
 0.67750000E+00  0.16274849E+01  0.55837904E+01  0.67278535E+00  0.87439780E+00
 0.67765625E+00  0.16274849E+01  0.55837904E+01  0.67278535E+00  0.87439780E+00
 0.67781250E+00  0.16274849E+01  0.55837904E+01  0.67278535E+00  0.87439780E+00
 0.67796875E+00  0.16274849E+01  0.55837904E+01  0.67278535E+00  0.87439780E+00
 0.67812500E+00  0.16274849E+01  0.55837904E+01  0.67278535E+00  0.87439780E+00
 0.67828125E+00  0.16274849E+01  0.55837904E+01  0.67278535E+00  0.87439780E+00
 0.67843750E+00  0.16274849E+01  0.55837904E+01  0.67278535E+00  0.87439780E+00
 0.67859375E+00  0.16274849E+01  0.55837904E+01  0.67278535E+00  0.87439780E+00
 0.67875000E+00  0.16274849E+01  0.55837904E+01  0.67278535E+00  0.87439780E+00
 0.67890625E+00  0.16274849E+01  0.55837904E+01  0.67278535E+00  0.87439780E+00
 0.67906250E+00  0.16274849E+01  0.55837904E+01  0.67278535E+00  0.87439780E+00
 0.67921875E+00  0.16274849E+01  0.55837904E+01  0.67278535E+00  0.87439780E+00
 0.67937500E+00  0.16274849E+01  0.55837904E+01  0.67278535E+00  0.87439780E+00
 0.67953125E+00  0.16274849E+01  0.55837904E+01  0.67278535E+00  0.87439780E+00
 0.67968750E+00  0.16274849E+01  0.55837904E+01  0.67278535E+00  0.87439780E+00
 0.67984375E+00  0.16274849E+01  0.55837904E+01  0.67278535E+00  0.87439780E+00
 0.68000000E+00  0.16274849E+01  0.55837904E+01  0.67278535E+00  0.87439780E+00
 0.68015625E+00  0.16274849E+01  0.55837904E+01  0.67278535E+00  0.87439780E+00
 0.68031250E+00  0.16274849E+01  0.55837904E+01  0.67278535E+00  0.87439780E+00
 0.68046875E+00  0.16274849E+01  0.55837904E+01  0.67278535E+00  0.87439780E+00
 0.68062500E+00  0.16274849E+01  0.55837904E+01  0.67278535E+00  0.87439780E+00
 0.68078125E+00  0.16274849E+01  0.55837904E+01  0.67278535E+00  0.87439780E+00
 0.68093750E+00  0.16274849E+01  0.55837904E+01  0.67278535E+00  0.87439780E+00
 0.68109375E+00  0.16274849E+01  0.55837904E+01  0.67278535E+00  0.87439780E+00
 0.68125000E+00  0.16274849E+01  0.55837904E+01  0.67278535E+00  0.87439780E+00
 0.68140625E+00  0.16274849E+01  0.55837904E+01  0.67278535E+00  0.87439780E+00
 0.68156250E+00  0.16274849E+01  0.55837904E+01  0.67278535E+00  0.87439780E+00
 0.68171875E+00  0.16274849E+01  0.55837904E+01  0.67278535E+00  0.87439780E+00
 0.68187500E+00  0.16274849E+01  0.55837904E+01  0.67278535E+00  0.87439780E+00
 0.68203125E+00  0.16274849E+01  0.55837904E+01  0.67278535E+00  0.87439780E+00
 0.68218750E+00  0.16274849E+01  0.55837904E+01  0.67278535E+00  0.87439780E+00
 0.68234375E+00  0.16274849E+01  0.55837904E+01  0.67278535E+00  0.87439780E+00
 0.68250000E+00  0.16274849E+01  0.55837904E+01  0.67278535E+00  0.87439780E+00
 0.68265625E+00  0.16274849E+01  0.55837904E+01  0.67278535E+00  0.87439780E+00
 0.68281250E+00  0.16274849E+01  0.55837904E+01  0.67278535E+00  0.87439780E+00
 0.68296875E+00  0.16274849E+01  0.55837904E+01  0.67278535E+00  0.87439780E+00
 0.68312500E+00  0.16274849E+01  0.55837904E+01  0.67278535E+00  0.87439780E+00
 0.68328125E+00  0.16274849E+01  0.55837904E+01  0.67278535E+00  0.87439780E+00
 0.68343750E+00  0.16274849E+01  0.55837904E+01  0.67278535E+00  0.87439780E+00
 0.68359375E+00  0.16274849E+01  0.55837904E+01  0.67278535E+00  0.87439780E+00
 0.68375000E+00  0.16274849E+01  0.55837904E+01  0.67278535E+00  0.87439780E+00
 0.68390625E+00  0.16274849E+01  0.55837904E+01  0.67278535E+00  0.87439780E+00
 0.68406250E+00  0.16274849E+01  0.55837904E+01  0.67278535E+00  0.87439780E+00
 0.68421875E+00  0.16274849E+01  0.55837904E+01  0.67278535E+00  0.87439780E+00
 0.68437500E+00  0.16274849E+01  0.55837904E+01  0.67278535E+00  0.87439780E+00
 0.68453125E+00  0.16274849E+01  0.55837904E+01  0.67278535E+00  0.87439780E+00
 0.68468750E+00  0.16274849E+01  0.55837904E+01  0.67278535E+00  0.87439780E+00
 0.68484375E+00  0.16274849E+01  0.55837904E+01  0.67278535E+00  0.87439780E+00
 0.68500000E+00  0.16274849E+01  0.55837904E+01  0.67278535E+00  0.87439780E+00
 0.68515625E+00  0.16274849E+01  0.55837904E+01  0.67278535E+00  0.87439780E+00
 0.68531250E+00  0.16274849E+01  0.55837904E+01  0.67278535E+00  0.87439780E+00
 0.68546875E+00  0.16274849E+01  0.55837904E+01  0.67278535E+00  0.87439780E+00
 0.68562500E+00  0.16274849E+01  0.55837904E+01  0.67278535E+00  0.87439780E+00
 0.68578125E+00  0.16274849E+01  0.55837904E+01  0.67278535E+00  0.87439780E+00
 0.68593750E+00  0.16274849E+01  0.55837904E+01  0.67278535E+00  0.87439780E+00
 0.68609375E+00  0.16274849E+01  0.55837904E+01  0.67278535E+00  0.87439780E+00
 0.68625000E+00  0.16274849E+01  0.55837904E+01  0.67278535E+00  0.87439780E+00
 0.68640625E+00  0.16274849E+01  0.55837904E+01  0.67278535E+00  0.87439780E+00
 0.68656250E+00  0.16274849E+01  0.55837904E+01  0.67278535E+00  0.87439780E+00
 0.68671875E+00  0.16274849E+01  0.55837904E+01  0.67278535E+00  0.87439780E+00
 0.68687500E+00  0.16274849E+01  0.55837904E+01  0.67278535E+00  0.87439780E+00
 0.68703125E+00  0.16274849E+01  0.55837904E+01  0.67278535E+00  0.87439780E+00
 0.68718750E+00  0.16274849E+01  0.55837904E+01  0.67278535E+00  0.87439780E+00
 0.68734375E+00  0.16274849E+01  0.55837904E+01  0.67278535E+00  0.87439780E+00
 0.68750000E+00  0.16274849E+01  0.55837904E+01  0.67278535E+00  0.87439780E+00
 0.68765625E+00  0.16274849E+01  0.55837904E+01  0.67278535E+00  0.87439780E+00
 0.68781250E+00  0.16274849E+01  0.55837904E+01  0.67278535E+00  0.87439780E+00
 0.68796875E+00  0.16274849E+01  0.55837904E+01  0.67278535E+00  0.87439780E+00
 0.68812500E+00  0.16274849E+01  0.55837904E+01  0.67278535E+00  0.87439780E+00
 0.68828125E+00  0.16274849E+01  0.55837904E+01  0.67278535E+00  0.87439780E+00
 0.68843750E+00  0.16274849E+01  0.55837904E+01  0.67278535E+00  0.87439780E+00
 0.68859375E+00  0.16274849E+01  0.55837904E+01  0.67278535E+00  0.87439780E+00
 0.68875000E+00  0.16274849E+01  0.55837904E+01  0.67278535E+00  0.87439780E+00
 0.68890625E+00  0.16274849E+01  0.55837904E+01  0.67278535E+00  0.87439780E+00
 0.68906250E+00  0.16274849E+01  0.55837904E+01  0.67278535E+00  0.87439780E+00
 0.68921875E+00  0.16274849E+01  0.55837904E+01  0.67278535E+00  0.87439780E+00
 0.68937500E+00  0.16274849E+01  0.55837904E+01  0.67278535E+00  0.87439780E+00
 0.68953125E+00  0.16274849E+01  0.55837904E+01  0.67278535E+00  0.87439780E+00
 0.68968750E+00  0.16274849E+01  0.55837904E+01  0.67278535E+00  0.87439780E+00
 0.68984375E+00  0.16274849E+01  0.55837904E+01  0.67278535E+00  0.87439780E+00
 0.69000000E+00  0.16274849E+01  0.55837904E+01  0.67278535E+00  0.87439780E+00
 0.69015625E+00  0.16274849E+01  0.55837904E+01  0.67278535E+00  0.87439780E+00
 0.69031250E+00  0.16274849E+01  0.55837904E+01  0.67278535E+00  0.87439780E+00
 0.69046875E+00  0.16274849E+01  0.55837904E+01  0.67278535E+00  0.87439780E+00
 0.69062500E+00  0.16274849E+01  0.55837904E+01  0.67278535E+00  0.87439780E+00
 0.69078125E+00  0.16274849E+01  0.55837904E+01  0.67278535E+00  0.87439780E+00
 0.69093750E+00  0.16274849E+01  0.55837904E+01  0.67278535E+00  0.87439780E+00
 0.69109375E+00  0.16274849E+01  0.55837904E+01  0.67278535E+00  0.87439780E+00
 0.69125000E+00  0.16274849E+01  0.55837904E+01  0.67278535E+00  0.87439780E+00
 0.69140625E+00  0.16274849E+01  0.55837904E+01  0.67278535E+00  0.87439780E+00
 0.69156250E+00  0.16274849E+01  0.55837904E+01  0.67278535E+00  0.87439780E+00
 0.69171875E+00  0.16274849E+01  0.55837904E+01  0.67278535E+00  0.87439780E+00
 0.69187500E+00  0.16274849E+01  0.55837904E+01  0.67278535E+00  0.87439780E+00
 0.69203125E+00  0.16274849E+01  0.55837904E+01  0.67278535E+00  0.87439780E+00
 0.69218750E+00  0.16274849E+01  0.55837904E+01  0.67278535E+00  0.87439780E+00
 0.69234375E+00  0.16274849E+01  0.55837904E+01  0.67278535E+00  0.87439780E+00
 0.69250000E+00  0.16274849E+01  0.55837904E+01  0.67278535E+00  0.87439780E+00
 0.69265625E+00  0.16274849E+01  0.55837904E+01  0.67278535E+00  0.87439780E+00
 0.69281250E+00  0.16274849E+01  0.55837904E+01  0.67278535E+00  0.87439780E+00
 0.69296875E+00  0.16274849E+01  0.55837904E+01  0.67278535E+00  0.87439780E+00
 0.69312500E+00  0.16274849E+01  0.55837904E+01  0.67278535E+00  0.87439780E+00
 0.69328125E+00  0.16274849E+01  0.55837904E+01  0.67278535E+00  0.87439780E+00
 0.69343750E+00  0.16274849E+01  0.55837904E+01  0.67278535E+00  0.87439780E+00
 0.69359375E+00  0.16274849E+01  0.55837904E+01  0.67278535E+00  0.87439780E+00
 0.69375000E+00  0.16274849E+01  0.55837904E+01  0.67278535E+00  0.87439780E+00
 0.69390625E+00  0.10000000E+00  0.10000000E+01  0.00000000E+00  0.29999997E+00
 0.69406250E+00  0.10000000E+00  0.10000000E+01  0.00000000E+00  0.29999997E+00
 0.69421875E+00  0.10000000E+00  0.10000000E+01  0.00000000E+00  0.29999997E+00
 0.69437500E+00  0.10000000E+00  0.10000000E+01  0.00000000E+00  0.29999997E+00
 0.69453125E+00  0.10000000E+00  0.10000000E+01  0.00000000E+00  0.29999997E+00
 0.69468750E+00  0.10000000E+00  0.10000000E+01  0.00000000E+00  0.29999997E+00
 0.69484375E+00  0.10000000E+00  0.10000000E+01  0.00000000E+00  0.29999997E+00
 0.69500000E+00  0.10000000E+00  0.10000000E+01  0.00000000E+00  0.29999997E+00
 0.69515625E+00  0.10000000E+00  0.10000000E+01  0.00000000E+00  0.29999997E+00
 0.69531250E+00  0.10000000E+00  0.10000000E+01  0.00000000E+00  0.29999997E+00
 0.69546875E+00  0.10000000E+00  0.10000000E+01  0.00000000E+00  0.29999997E+00
 0.69562500E+00  0.10000000E+00  0.10000000E+01  0.00000000E+00  0.29999997E+00
 0.69578125E+00  0.10000000E+00  0.10000000E+01  0.00000000E+00  0.29999997E+00
 0.69593750E+00  0.10000000E+00  0.10000000E+01  0.00000000E+00  0.29999997E+00
 0.69609375E+00  0.10000000E+00  0.10000000E+01  0.00000000E+00  0.29999997E+00
 0.69625000E+00  0.10000000E+00  0.10000000E+01  0.00000000E+00  0.29999997E+00
 0.69640625E+00  0.10000000E+00  0.10000000E+01  0.00000000E+00  0.29999997E+00
 0.69656250E+00  0.10000000E+00  0.10000000E+01  0.00000000E+00  0.29999997E+00
 0.69671875E+00  0.10000000E+00  0.10000000E+01  0.00000000E+00  0.29999997E+00
 0.69687500E+00  0.10000000E+00  0.10000000E+01  0.00000000E+00  0.29999997E+00
 0.69703125E+00  0.10000000E+00  0.10000000E+01  0.00000000E+00  0.29999997E+00
 0.69718750E+00  0.10000000E+00  0.10000000E+01  0.00000000E+00  0.29999997E+00
 0.69734375E+00  0.10000000E+00  0.10000000E+01  0.00000000E+00  0.29999997E+00
 0.69750000E+00  0.10000000E+00  0.10000000E+01  0.00000000E+00  0.29999997E+00
 0.69765625E+00  0.10000000E+00  0.10000000E+01  0.00000000E+00  0.29999997E+00
 0.69781250E+00  0.10000000E+00  0.10000000E+01  0.00000000E+00  0.29999997E+00
 0.69796875E+00  0.10000000E+00  0.10000000E+01  0.00000000E+00  0.29999997E+00
 0.69812500E+00  0.10000000E+00  0.10000000E+01  0.00000000E+00  0.29999997E+00
 0.69828125E+00  0.10000000E+00  0.10000000E+01  0.00000000E+00  0.29999997E+00
 0.69843750E+00  0.10000000E+00  0.10000000E+01  0.00000000E+00  0.29999997E+00
 0.69859375E+00  0.10000000E+00  0.10000000E+01  0.00000000E+00  0.29999997E+00
 0.69875000E+00  0.10000000E+00  0.10000000E+01  0.00000000E+00  0.29999997E+00
 0.69890625E+00  0.10000000E+00  0.10000000E+01  0.00000000E+00  0.29999997E+00
 0.69906250E+00  0.10000000E+00  0.10000000E+01  0.00000000E+00  0.29999997E+00
 0.69921875E+00  0.10000000E+00  0.10000000E+01  0.00000000E+00  0.29999997E+00
 0.69937500E+00  0.10000000E+00  0.10000000E+01  0.00000000E+00  0.29999997E+00
 0.69953125E+00  0.10000000E+00  0.10000000E+01  0.00000000E+00  0.29999997E+00
 0.69968750E+00  0.10000000E+00  0.10000000E+01  0.00000000E+00  0.29999997E+00
 0.69984375E+00  0.10000000E+00  0.10000000E+01  0.00000000E+00  0.29999997E+00
 0.70000000E+00  0.10000000E+00  0.10000000E+01  0.00000000E+00  0.29999997E+00
 0.70015625E+00  0.10000000E+00  0.10000000E+01  0.00000000E+00  0.29999997E+00
 0.70031250E+00  0.10000000E+00  0.10000000E+01  0.00000000E+00  0.29999997E+00
 0.70046875E+00  0.10000000E+00  0.10000000E+01  0.00000000E+00  0.29999997E+00
 0.70062500E+00  0.10000000E+00  0.10000000E+01  0.00000000E+00  0.29999997E+00
 0.70078125E+00  0.10000000E+00  0.10000000E+01  0.00000000E+00  0.29999997E+00
 0.70093750E+00  0.10000000E+00  0.10000000E+01  0.00000000E+00  0.29999997E+00
 0.70109375E+00  0.10000000E+00  0.10000000E+01  0.00000000E+00  0.29999997E+00
 0.70125000E+00  0.10000000E+00  0.10000000E+01  0.00000000E+00  0.29999997E+00
 0.70140625E+00  0.10000000E+00  0.10000000E+01  0.00000000E+00  0.29999997E+00
 0.70156250E+00  0.10000000E+00  0.10000000E+01  0.00000000E+00  0.29999997E+00
 0.70171875E+00  0.10000000E+00  0.10000000E+01  0.00000000E+00  0.29999997E+00
 0.70187500E+00  0.10000000E+00  0.10000000E+01  0.00000000E+00  0.29999997E+00
 0.70203125E+00  0.10000000E+00  0.10000000E+01  0.00000000E+00  0.29999997E+00
 0.70218750E+00  0.10000000E+00  0.10000000E+01  0.00000000E+00  0.29999997E+00
 0.70234375E+00  0.10000000E+00  0.10000000E+01  0.00000000E+00  0.29999997E+00
 0.70250000E+00  0.10000000E+00  0.10000000E+01  0.00000000E+00  0.29999997E+00
 0.70265625E+00  0.10000000E+00  0.10000000E+01  0.00000000E+00  0.29999997E+00
 0.70281250E+00  0.10000000E+00  0.10000000E+01  0.00000000E+00  0.29999997E+00
 0.70296875E+00  0.10000000E+00  0.10000000E+01  0.00000000E+00  0.29999997E+00
 0.70312500E+00  0.10000000E+00  0.10000000E+01  0.00000000E+00  0.29999997E+00
 0.70328125E+00  0.10000000E+00  0.10000000E+01  0.00000000E+00  0.29999997E+00
 0.70343750E+00  0.10000000E+00  0.10000000E+01  0.00000000E+00  0.29999997E+00
 0.70359375E+00  0.10000000E+00  0.10000000E+01  0.00000000E+00  0.29999997E+00
 0.70375000E+00  0.10000000E+00  0.10000000E+01  0.00000000E+00  0.29999997E+00
 0.70390625E+00  0.10000000E+00  0.10000000E+01  0.00000000E+00  0.29999997E+00
 0.70406250E+00  0.10000000E+00  0.10000000E+01  0.00000000E+00  0.29999997E+00
 0.70421875E+00  0.10000000E+00  0.10000000E+01  0.00000000E+00  0.29999997E+00
 0.70437500E+00  0.10000000E+00  0.10000000E+01  0.00000000E+00  0.29999997E+00
 0.70453125E+00  0.10000000E+00  0.10000000E+01  0.00000000E+00  0.29999997E+00
 0.70468750E+00  0.10000000E+00  0.10000000E+01  0.00000000E+00  0.29999997E+00
 0.70484375E+00  0.10000000E+00  0.10000000E+01  0.00000000E+00  0.29999997E+00
 0.70500000E+00  0.10000000E+00  0.10000000E+01  0.00000000E+00  0.29999997E+00
 0.70515625E+00  0.10000000E+00  0.10000000E+01  0.00000000E+00  0.29999997E+00
 0.70531250E+00  0.10000000E+00  0.10000000E+01  0.00000000E+00  0.29999997E+00
 0.70546875E+00  0.10000000E+00  0.10000000E+01  0.00000000E+00  0.29999997E+00
 0.70562500E+00  0.10000000E+00  0.10000000E+01  0.00000000E+00  0.29999997E+00
 0.70578125E+00  0.10000000E+00  0.10000000E+01  0.00000000E+00  0.29999997E+00
 0.70593750E+00  0.10000000E+00  0.10000000E+01  0.00000000E+00  0.29999997E+00
 0.70609375E+00  0.10000000E+00  0.10000000E+01  0.00000000E+00  0.29999997E+00
 0.70625000E+00  0.10000000E+00  0.10000000E+01  0.00000000E+00  0.29999997E+00
 0.70640625E+00  0.10000000E+00  0.10000000E+01  0.00000000E+00  0.29999997E+00
 0.70656250E+00  0.10000000E+00  0.10000000E+01  0.00000000E+00  0.29999997E+00
 0.70671875E+00  0.10000000E+00  0.10000000E+01  0.00000000E+00  0.29999997E+00
 0.70687500E+00  0.10000000E+00  0.10000000E+01  0.00000000E+00  0.29999997E+00
 0.70703125E+00  0.10000000E+00  0.10000000E+01  0.00000000E+00  0.29999997E+00
 0.70718750E+00  0.10000000E+00  0.10000000E+01  0.00000000E+00  0.29999997E+00
 0.70734375E+00  0.10000000E+00  0.10000000E+01  0.00000000E+00  0.29999997E+00
 0.70750000E+00  0.10000000E+00  0.10000000E+01  0.00000000E+00  0.29999997E+00
 0.70765625E+00  0.10000000E+00  0.10000000E+01  0.00000000E+00  0.29999997E+00
 0.70781250E+00  0.10000000E+00  0.10000000E+01  0.00000000E+00  0.29999997E+00
 0.70796875E+00  0.10000000E+00  0.10000000E+01  0.00000000E+00  0.29999997E+00
 0.70812500E+00  0.10000000E+00  0.10000000E+01  0.00000000E+00  0.29999997E+00
 0.70828125E+00  0.10000000E+00  0.10000000E+01  0.00000000E+00  0.29999997E+00
 0.70843750E+00  0.10000000E+00  0.10000000E+01  0.00000000E+00  0.29999997E+00
 0.70859375E+00  0.10000000E+00  0.10000000E+01  0.00000000E+00  0.29999997E+00
 0.70875000E+00  0.10000000E+00  0.10000000E+01  0.00000000E+00  0.29999997E+00
 0.70890625E+00  0.10000000E+00  0.10000000E+01  0.00000000E+00  0.29999997E+00
 0.70906250E+00  0.10000000E+00  0.10000000E+01  0.00000000E+00  0.29999997E+00
 0.70921875E+00  0.10000000E+00  0.10000000E+01  0.00000000E+00  0.29999997E+00
 0.70937500E+00  0.10000000E+00  0.10000000E+01  0.00000000E+00  0.29999997E+00
 0.70953125E+00  0.10000000E+00  0.10000000E+01  0.00000000E+00  0.29999997E+00
 0.70968750E+00  0.10000000E+00  0.10000000E+01  0.00000000E+00  0.29999997E+00
 0.70984375E+00  0.10000000E+00  0.10000000E+01  0.00000000E+00  0.29999997E+00
 0.71000000E+00  0.10000000E+00  0.10000000E+01  0.00000000E+00  0.29999997E+00
 0.71015625E+00  0.10000000E+00  0.10000000E+01  0.00000000E+00  0.29999997E+00
 0.71031250E+00  0.10000000E+00  0.10000000E+01  0.00000000E+00  0.29999997E+00
 0.71046875E+00  0.10000000E+00  0.10000000E+01  0.00000000E+00  0.29999997E+00
 0.71062500E+00  0.10000000E+00  0.10000000E+01  0.00000000E+00  0.29999997E+00
 0.71078125E+00  0.10000000E+00  0.10000000E+01  0.00000000E+00  0.29999997E+00
 0.71093750E+00  0.10000000E+00  0.10000000E+01  0.00000000E+00  0.29999997E+00
 0.71109375E+00  0.10000000E+00  0.10000000E+01  0.00000000E+00  0.29999997E+00
 0.71125000E+00  0.10000000E+00  0.10000000E+01  0.00000000E+00  0.29999997E+00
 0.71140625E+00  0.10000000E+00  0.10000000E+01  0.00000000E+00  0.29999997E+00
 0.71156250E+00  0.10000000E+00  0.10000000E+01  0.00000000E+00  0.29999997E+00
 0.71171875E+00  0.10000000E+00  0.10000000E+01  0.00000000E+00  0.29999997E+00
 0.71187500E+00  0.10000000E+00  0.10000000E+01  0.00000000E+00  0.29999997E+00
 0.71203125E+00  0.10000000E+00  0.10000000E+01  0.00000000E+00  0.29999997E+00
 0.71218750E+00  0.10000000E+00  0.10000000E+01  0.00000000E+00  0.29999997E+00
 0.71234375E+00  0.10000000E+00  0.10000000E+01  0.00000000E+00  0.29999997E+00
 0.71250000E+00  0.10000000E+00  0.10000000E+01  0.00000000E+00  0.29999997E+00
 0.71265625E+00  0.10000000E+00  0.10000000E+01  0.00000000E+00  0.29999997E+00
 0.71281250E+00  0.10000000E+00  0.10000000E+01  0.00000000E+00  0.29999997E+00
 0.71296875E+00  0.10000000E+00  0.10000000E+01  0.00000000E+00  0.29999997E+00
 0.71312500E+00  0.10000000E+00  0.10000000E+01  0.00000000E+00  0.29999997E+00
 0.71328125E+00  0.10000000E+00  0.10000000E+01  0.00000000E+00  0.29999997E+00
 0.71343750E+00  0.10000000E+00  0.10000000E+01  0.00000000E+00  0.29999997E+00
 0.71359375E+00  0.10000000E+00  0.10000000E+01  0.00000000E+00  0.29999997E+00
 0.71375000E+00  0.10000000E+00  0.10000000E+01  0.00000000E+00  0.29999997E+00
 0.71390625E+00  0.10000000E+00  0.10000000E+01  0.00000000E+00  0.29999997E+00
 0.71406250E+00  0.10000000E+00  0.10000000E+01  0.00000000E+00  0.29999997E+00
 0.71421875E+00  0.10000000E+00  0.10000000E+01  0.00000000E+00  0.29999997E+00
 0.71437500E+00  0.10000000E+00  0.10000000E+01  0.00000000E+00  0.29999997E+00
 0.71453125E+00  0.10000000E+00  0.10000000E+01  0.00000000E+00  0.29999997E+00
 0.71468750E+00  0.10000000E+00  0.10000000E+01  0.00000000E+00  0.29999997E+00
 0.71484375E+00  0.10000000E+00  0.10000000E+01  0.00000000E+00  0.29999997E+00
 0.71500000E+00  0.10000000E+00  0.10000000E+01  0.00000000E+00  0.29999997E+00
 0.71515625E+00  0.10000000E+00  0.10000000E+01  0.00000000E+00  0.29999997E+00
 0.71531250E+00  0.10000000E+00  0.10000000E+01  0.00000000E+00  0.29999997E+00
 0.71546875E+00  0.10000000E+00  0.10000000E+01  0.00000000E+00  0.29999997E+00
 0.71562500E+00  0.10000000E+00  0.10000000E+01  0.00000000E+00  0.29999997E+00
 0.71578125E+00  0.10000000E+00  0.10000000E+01  0.00000000E+00  0.29999997E+00
 0.71593750E+00  0.10000000E+00  0.10000000E+01  0.00000000E+00  0.29999997E+00
 0.71609375E+00  0.10000000E+00  0.10000000E+01  0.00000000E+00  0.29999997E+00
 0.71625000E+00  0.10000000E+00  0.10000000E+01  0.00000000E+00  0.29999997E+00
 0.71640625E+00  0.10000000E+00  0.10000000E+01  0.00000000E+00  0.29999997E+00
 0.71656250E+00  0.10000000E+00  0.10000000E+01  0.00000000E+00  0.29999997E+00
 0.71671875E+00  0.10000000E+00  0.10000000E+01  0.00000000E+00  0.29999997E+00
 0.71687500E+00  0.10000000E+00  0.10000000E+01  0.00000000E+00  0.29999997E+00
 0.71703125E+00  0.10000000E+00  0.10000000E+01  0.00000000E+00  0.29999997E+00
 0.71718750E+00  0.10000000E+00  0.10000000E+01  0.00000000E+00  0.29999997E+00
 0.71734375E+00  0.10000000E+00  0.10000000E+01  0.00000000E+00  0.29999997E+00
 0.71750000E+00  0.10000000E+00  0.10000000E+01  0.00000000E+00  0.29999997E+00
 0.71765625E+00  0.10000000E+00  0.10000000E+01  0.00000000E+00  0.29999997E+00
 0.71781250E+00  0.10000000E+00  0.10000000E+01  0.00000000E+00  0.29999997E+00
 0.71796875E+00  0.10000000E+00  0.10000000E+01  0.00000000E+00  0.29999997E+00
 0.71812500E+00  0.10000000E+00  0.10000000E+01  0.00000000E+00  0.29999997E+00
 0.71828125E+00  0.10000000E+00  0.10000000E+01  0.00000000E+00  0.29999997E+00
 0.71843750E+00  0.10000000E+00  0.10000000E+01  0.00000000E+00  0.29999997E+00
 0.71859375E+00  0.10000000E+00  0.10000000E+01  0.00000000E+00  0.29999997E+00
 0.71875000E+00  0.10000000E+00  0.10000000E+01  0.00000000E+00  0.29999997E+00
 0.71890625E+00  0.10000000E+00  0.10000000E+01  0.00000000E+00  0.29999997E+00
 0.71906250E+00  0.10000000E+00  0.10000000E+01  0.00000000E+00  0.29999997E+00
 0.71921875E+00  0.10000000E+00  0.10000000E+01  0.00000000E+00  0.29999997E+00
 0.71937500E+00  0.10000000E+00  0.10000000E+01  0.00000000E+00  0.29999997E+00
 0.71953125E+00  0.10000000E+00  0.10000000E+01  0.00000000E+00  0.29999997E+00
 0.71968750E+00  0.10000000E+00  0.10000000E+01  0.00000000E+00  0.29999997E+00
 0.71984375E+00  0.10000000E+00  0.10000000E+01  0.00000000E+00  0.29999997E+00
 0.72000000E+00  0.10000000E+00  0.10000000E+01  0.00000000E+00  0.29999997E+00
 0.72015625E+00  0.10000000E+00  0.10000000E+01  0.00000000E+00  0.29999997E+00
 0.72031250E+00  0.10000000E+00  0.10000000E+01  0.00000000E+00  0.29999997E+00
 0.72046875E+00  0.10000000E+00  0.10000000E+01  0.00000000E+00  0.29999997E+00
 0.72062500E+00  0.10000000E+00  0.10000000E+01  0.00000000E+00  0.29999997E+00
 0.72078125E+00  0.10000000E+00  0.10000000E+01  0.00000000E+00  0.29999997E+00
 0.72093750E+00  0.10000000E+00  0.10000000E+01  0.00000000E+00  0.29999997E+00
 0.72109375E+00  0.10000000E+00  0.10000000E+01  0.00000000E+00  0.29999997E+00
 0.72125000E+00  0.10000000E+00  0.10000000E+01  0.00000000E+00  0.29999997E+00
 0.72140625E+00  0.10000000E+00  0.10000000E+01  0.00000000E+00  0.29999997E+00
 0.72156250E+00  0.10000000E+00  0.10000000E+01  0.00000000E+00  0.29999997E+00
 0.72171875E+00  0.10000000E+00  0.10000000E+01  0.00000000E+00  0.29999997E+00
 0.72187500E+00  0.10000000E+00  0.10000000E+01  0.00000000E+00  0.29999997E+00
 0.72203125E+00  0.10000000E+00  0.10000000E+01  0.00000000E+00  0.29999997E+00
 0.72218750E+00  0.10000000E+00  0.10000000E+01  0.00000000E+00  0.29999997E+00
 0.72234375E+00  0.10000000E+00  0.10000000E+01  0.00000000E+00  0.29999997E+00
 0.72250000E+00  0.10000000E+00  0.10000000E+01  0.00000000E+00  0.29999997E+00
 0.72265625E+00  0.10000000E+00  0.10000000E+01  0.00000000E+00  0.29999997E+00
 0.72281250E+00  0.10000000E+00  0.10000000E+01  0.00000000E+00  0.29999997E+00
 0.72296875E+00  0.10000000E+00  0.10000000E+01  0.00000000E+00  0.29999997E+00
 0.72312500E+00  0.10000000E+00  0.10000000E+01  0.00000000E+00  0.29999997E+00
 0.72328125E+00  0.10000000E+00  0.10000000E+01  0.00000000E+00  0.29999997E+00
 0.72343750E+00  0.10000000E+00  0.10000000E+01  0.00000000E+00  0.29999997E+00
 0.72359375E+00  0.10000000E+00  0.10000000E+01  0.00000000E+00  0.29999997E+00
 0.72375000E+00  0.10000000E+00  0.10000000E+01  0.00000000E+00  0.29999997E+00
 0.72390625E+00  0.10000000E+00  0.10000000E+01  0.00000000E+00  0.29999997E+00
 0.72406250E+00  0.10000000E+00  0.10000000E+01  0.00000000E+00  0.29999997E+00
 0.72421875E+00  0.10000000E+00  0.10000000E+01  0.00000000E+00  0.29999997E+00
 0.72437500E+00  0.10000000E+00  0.10000000E+01  0.00000000E+00  0.29999997E+00
 0.72453125E+00  0.10000000E+00  0.10000000E+01  0.00000000E+00  0.29999997E+00
 0.72468750E+00  0.10000000E+00  0.10000000E+01  0.00000000E+00  0.29999997E+00
 0.72484375E+00  0.10000000E+00  0.10000000E+01  0.00000000E+00  0.29999997E+00
 0.72500000E+00  0.10000000E+00  0.10000000E+01  0.00000000E+00  0.29999997E+00
 0.72515625E+00  0.10000000E+00  0.10000000E+01  0.00000000E+00  0.29999997E+00
 0.72531250E+00  0.10000000E+00  0.10000000E+01  0.00000000E+00  0.29999997E+00
 0.72546875E+00  0.10000000E+00  0.10000000E+01  0.00000000E+00  0.29999997E+00
 0.72562500E+00  0.10000000E+00  0.10000000E+01  0.00000000E+00  0.29999997E+00
 0.72578125E+00  0.10000000E+00  0.10000000E+01  0.00000000E+00  0.29999997E+00
 0.72593750E+00  0.10000000E+00  0.10000000E+01  0.00000000E+00  0.29999997E+00
 0.72609375E+00  0.10000000E+00  0.10000000E+01  0.00000000E+00  0.29999997E+00
 0.72625000E+00  0.10000000E+00  0.10000000E+01  0.00000000E+00  0.29999997E+00
 0.72640625E+00  0.10000000E+00  0.10000000E+01  0.00000000E+00  0.29999997E+00
 0.72656250E+00  0.10000000E+00  0.10000000E+01  0.00000000E+00  0.29999997E+00
 0.72671875E+00  0.10000000E+00  0.10000000E+01  0.00000000E+00  0.29999997E+00
 0.72687500E+00  0.10000000E+00  0.10000000E+01  0.00000000E+00  0.29999997E+00
 0.72703125E+00  0.10000000E+00  0.10000000E+01  0.00000000E+00  0.29999997E+00
 0.72718750E+00  0.10000000E+00  0.10000000E+01  0.00000000E+00  0.29999997E+00
 0.72734375E+00  0.10000000E+00  0.10000000E+01  0.00000000E+00  0.29999997E+00
 0.72750000E+00  0.10000000E+00  0.10000000E+01  0.00000000E+00  0.29999997E+00
 0.72765625E+00  0.10000000E+00  0.10000000E+01  0.00000000E+00  0.29999997E+00
 0.72781250E+00  0.10000000E+00  0.10000000E+01  0.00000000E+00  0.29999997E+00
 0.72796875E+00  0.10000000E+00  0.10000000E+01  0.00000000E+00  0.29999997E+00
 0.72812500E+00  0.10000000E+00  0.10000000E+01  0.00000000E+00  0.29999997E+00
 0.72828125E+00  0.10000000E+00  0.10000000E+01  0.00000000E+00  0.29999997E+00
 0.72843750E+00  0.10000000E+00  0.10000000E+01  0.00000000E+00  0.29999997E+00
 0.72859375E+00  0.10000000E+00  0.10000000E+01  0.00000000E+00  0.29999997E+00
 0.72875000E+00  0.10000000E+00  0.10000000E+01  0.00000000E+00  0.29999997E+00
 0.72890625E+00  0.10000000E+00  0.10000000E+01  0.00000000E+00  0.29999997E+00
 0.72906250E+00  0.10000000E+00  0.10000000E+01  0.00000000E+00  0.29999997E+00
 0.72921875E+00  0.10000000E+00  0.10000000E+01  0.00000000E+00  0.29999997E+00
 0.72937500E+00  0.10000000E+00  0.10000000E+01  0.00000000E+00  0.29999997E+00
 0.72953125E+00  0.10000000E+00  0.10000000E+01  0.00000000E+00  0.29999997E+00
 0.72968750E+00  0.10000000E+00  0.10000000E+01  0.00000000E+00  0.29999997E+00
 0.72984375E+00  0.10000000E+00  0.10000000E+01  0.00000000E+00  0.29999997E+00
 0.73000000E+00  0.10000000E+00  0.10000000E+01  0.00000000E+00  0.29999997E+00
 0.73015625E+00  0.10000000E+00  0.10000000E+01  0.00000000E+00  0.29999997E+00
 0.73031250E+00  0.10000000E+00  0.10000000E+01  0.00000000E+00  0.29999997E+00
 0.73046875E+00  0.10000000E+00  0.10000000E+01  0.00000000E+00  0.29999997E+00
 0.73062500E+00  0.10000000E+00  0.10000000E+01  0.00000000E+00  0.29999997E+00
 0.73078125E+00  0.10000000E+00  0.10000000E+01  0.00000000E+00  0.29999997E+00
 0.73093750E+00  0.10000000E+00  0.10000000E+01  0.00000000E+00  0.29999997E+00
 0.73109375E+00  0.10000000E+00  0.10000000E+01  0.00000000E+00  0.29999997E+00
 0.73125000E+00  0.10000000E+00  0.10000000E+01  0.00000000E+00  0.29999997E+00
 0.73140625E+00  0.10000000E+00  0.10000000E+01  0.00000000E+00  0.29999997E+00
 0.73156250E+00  0.10000000E+00  0.10000000E+01  0.00000000E+00  0.29999997E+00
 0.73171875E+00  0.10000000E+00  0.10000000E+01  0.00000000E+00  0.29999997E+00
 0.73187500E+00  0.10000000E+00  0.10000000E+01  0.00000000E+00  0.29999997E+00
 0.73203125E+00  0.10000000E+00  0.10000000E+01  0.00000000E+00  0.29999997E+00
 0.73218750E+00  0.10000000E+00  0.10000000E+01  0.00000000E+00  0.29999997E+00
 0.73234375E+00  0.10000000E+00  0.10000000E+01  0.00000000E+00  0.29999997E+00
 0.73250000E+00  0.10000000E+00  0.10000000E+01  0.00000000E+00  0.29999997E+00
 0.73265625E+00  0.10000000E+00  0.10000000E+01  0.00000000E+00  0.29999997E+00
 0.73281250E+00  0.10000000E+00  0.10000000E+01  0.00000000E+00  0.29999997E+00
 0.73296875E+00  0.10000000E+00  0.10000000E+01  0.00000000E+00  0.29999997E+00
 0.73312500E+00  0.10000000E+00  0.10000000E+01  0.00000000E+00  0.29999997E+00
 0.73328125E+00  0.10000000E+00  0.10000000E+01  0.00000000E+00  0.29999997E+00
 0.73343750E+00  0.10000000E+00  0.10000000E+01  0.00000000E+00  0.29999997E+00
 0.73359375E+00  0.10000000E+00  0.10000000E+01  0.00000000E+00  0.29999997E+00
 0.73375000E+00  0.10000000E+00  0.10000000E+01  0.00000000E+00  0.29999997E+00
 0.73390625E+00  0.10000000E+00  0.10000000E+01  0.00000000E+00  0.29999997E+00
 0.73406250E+00  0.10000000E+00  0.10000000E+01  0.00000000E+00  0.29999997E+00
 0.73421875E+00  0.10000000E+00  0.10000000E+01  0.00000000E+00  0.29999997E+00
 0.73437500E+00  0.10000000E+00  0.10000000E+01  0.00000000E+00  0.29999997E+00
 0.73453125E+00  0.10000000E+00  0.10000000E+01  0.00000000E+00  0.29999997E+00
 0.73468750E+00  0.10000000E+00  0.10000000E+01  0.00000000E+00  0.29999997E+00
 0.73484375E+00  0.10000000E+00  0.10000000E+01  0.00000000E+00  0.29999997E+00
 0.73500000E+00  0.10000000E+00  0.10000000E+01  0.00000000E+00  0.29999997E+00
 0.73515625E+00  0.10000000E+00  0.10000000E+01  0.00000000E+00  0.29999997E+00
 0.73531250E+00  0.10000000E+00  0.10000000E+01  0.00000000E+00  0.29999997E+00
 0.73546875E+00  0.10000000E+00  0.10000000E+01  0.00000000E+00  0.29999997E+00
 0.73562500E+00  0.10000000E+00  0.10000000E+01  0.00000000E+00  0.29999997E+00
 0.73578125E+00  0.10000000E+00  0.10000000E+01  0.00000000E+00  0.29999997E+00
 0.73593750E+00  0.10000000E+00  0.10000000E+01  0.00000000E+00  0.29999997E+00
 0.73609375E+00  0.10000000E+00  0.10000000E+01  0.00000000E+00  0.29999997E+00
 0.73625000E+00  0.10000000E+00  0.10000000E+01  0.00000000E+00  0.29999997E+00
 0.73640625E+00  0.10000000E+00  0.10000000E+01  0.00000000E+00  0.29999997E+00
 0.73656250E+00  0.10000000E+00  0.10000000E+01  0.00000000E+00  0.29999997E+00
 0.73671875E+00  0.10000000E+00  0.10000000E+01  0.00000000E+00  0.29999997E+00
 0.73687500E+00  0.10000000E+00  0.10000000E+01  0.00000000E+00  0.29999997E+00
 0.73703125E+00  0.10000000E+00  0.10000000E+01  0.00000000E+00  0.29999997E+00
 0.73718750E+00  0.10000000E+00  0.10000000E+01  0.00000000E+00  0.29999997E+00
 0.73734375E+00  0.10000000E+00  0.10000000E+01  0.00000000E+00  0.29999997E+00
 0.73750000E+00  0.10000000E+00  0.10000000E+01  0.00000000E+00  0.29999997E+00
 0.73765625E+00  0.10000000E+00  0.10000000E+01  0.00000000E+00  0.29999997E+00
 0.73781250E+00  0.10000000E+00  0.10000000E+01  0.00000000E+00  0.29999997E+00
 0.73796875E+00  0.10000000E+00  0.10000000E+01  0.00000000E+00  0.29999997E+00
 0.73812500E+00  0.10000000E+00  0.10000000E+01  0.00000000E+00  0.29999997E+00
 0.73828125E+00  0.10000000E+00  0.10000000E+01  0.00000000E+00  0.29999997E+00
 0.73843750E+00  0.10000000E+00  0.10000000E+01  0.00000000E+00  0.29999997E+00
 0.73859375E+00  0.10000000E+00  0.10000000E+01  0.00000000E+00  0.29999997E+00
 0.73875000E+00  0.10000000E+00  0.10000000E+01  0.00000000E+00  0.29999997E+00
 0.73890625E+00  0.10000000E+00  0.10000000E+01  0.00000000E+00  0.29999997E+00
 0.73906250E+00  0.10000000E+00  0.10000000E+01  0.00000000E+00  0.29999997E+00
 0.73921875E+00  0.10000000E+00  0.10000000E+01  0.00000000E+00  0.29999997E+00
 0.73937500E+00  0.10000000E+00  0.10000000E+01  0.00000000E+00  0.29999997E+00
 0.73953125E+00  0.10000000E+00  0.10000000E+01  0.00000000E+00  0.29999997E+00
 0.73968750E+00  0.10000000E+00  0.10000000E+01  0.00000000E+00  0.29999997E+00
 0.73984375E+00  0.10000000E+00  0.10000000E+01  0.00000000E+00  0.29999997E+00
 0.74000000E+00  0.10000000E+00  0.10000000E+01  0.00000000E+00  0.29999997E+00
 0.74015625E+00  0.10000000E+00  0.10000000E+01  0.00000000E+00  0.29999997E+00
 0.74031250E+00  0.10000000E+00  0.10000000E+01  0.00000000E+00  0.29999997E+00
 0.74046875E+00  0.10000000E+00  0.10000000E+01  0.00000000E+00  0.29999997E+00
 0.74062500E+00  0.10000000E+00  0.10000000E+01  0.00000000E+00  0.29999997E+00
 0.74078125E+00  0.10000000E+00  0.10000000E+01  0.00000000E+00  0.29999997E+00
 0.74093750E+00  0.10000000E+00  0.10000000E+01  0.00000000E+00  0.29999997E+00
 0.74109375E+00  0.10000000E+00  0.10000000E+01  0.00000000E+00  0.29999997E+00
 0.74125000E+00  0.10000000E+00  0.10000000E+01  0.00000000E+00  0.29999997E+00
 0.74140625E+00  0.10000000E+00  0.10000000E+01  0.00000000E+00  0.29999997E+00
 0.74156250E+00  0.10000000E+00  0.10000000E+01  0.00000000E+00  0.29999997E+00
 0.74171875E+00  0.10000000E+00  0.10000000E+01  0.00000000E+00  0.29999997E+00
 0.74187500E+00  0.10000000E+00  0.10000000E+01  0.00000000E+00  0.29999997E+00
 0.74203125E+00  0.10000000E+00  0.10000000E+01  0.00000000E+00  0.29999997E+00
 0.74218750E+00  0.10000000E+00  0.10000000E+01  0.00000000E+00  0.29999997E+00
 0.74234375E+00  0.10000000E+00  0.10000000E+01  0.00000000E+00  0.29999997E+00
 0.74250000E+00  0.10000000E+00  0.10000000E+01  0.00000000E+00  0.29999997E+00
 0.74265625E+00  0.10000000E+00  0.10000000E+01  0.00000000E+00  0.29999997E+00
 0.74281250E+00  0.10000000E+00  0.10000000E+01  0.00000000E+00  0.29999997E+00
 0.74296875E+00  0.10000000E+00  0.10000000E+01  0.00000000E+00  0.29999997E+00
 0.74312500E+00  0.10000000E+00  0.10000000E+01  0.00000000E+00  0.29999997E+00
 0.74328125E+00  0.10000000E+00  0.10000000E+01  0.00000000E+00  0.29999997E+00
 0.74343750E+00  0.10000000E+00  0.10000000E+01  0.00000000E+00  0.29999997E+00
 0.74359375E+00  0.10000000E+00  0.10000000E+01  0.00000000E+00  0.29999997E+00
 0.74375000E+00  0.10000000E+00  0.10000000E+01  0.00000000E+00  0.29999997E+00
 0.74390625E+00  0.10000000E+00  0.10000000E+01  0.00000000E+00  0.29999997E+00
 0.74406250E+00  0.10000000E+00  0.10000000E+01  0.00000000E+00  0.29999997E+00
 0.74421875E+00  0.10000000E+00  0.10000000E+01  0.00000000E+00  0.29999997E+00
 0.74437500E+00  0.10000000E+00  0.10000000E+01  0.00000000E+00  0.29999997E+00
 0.74453125E+00  0.10000000E+00  0.10000000E+01  0.00000000E+00  0.29999997E+00
 0.74468750E+00  0.10000000E+00  0.10000000E+01  0.00000000E+00  0.29999997E+00
 0.74484375E+00  0.10000000E+00  0.10000000E+01  0.00000000E+00  0.29999997E+00
 0.74500000E+00  0.10000000E+00  0.10000000E+01  0.00000000E+00  0.29999997E+00
 0.74515625E+00  0.10000000E+00  0.10000000E+01  0.00000000E+00  0.29999997E+00
 0.74531250E+00  0.10000000E+00  0.10000000E+01  0.00000000E+00  0.29999997E+00
 0.74546875E+00  0.10000000E+00  0.10000000E+01  0.00000000E+00  0.29999997E+00
 0.74562500E+00  0.10000000E+00  0.10000000E+01  0.00000000E+00  0.29999997E+00
 0.74578125E+00  0.10000000E+00  0.10000000E+01  0.00000000E+00  0.29999997E+00
 0.74593750E+00  0.10000000E+00  0.10000000E+01  0.00000000E+00  0.29999997E+00
 0.74609375E+00  0.10000000E+00  0.10000000E+01  0.00000000E+00  0.29999997E+00
 0.74625000E+00  0.10000000E+00  0.10000000E+01  0.00000000E+00  0.29999997E+00
 0.74640625E+00  0.10000000E+00  0.10000000E+01  0.00000000E+00  0.29999997E+00
 0.74656250E+00  0.10000000E+00  0.10000000E+01  0.00000000E+00  0.29999997E+00
 0.74671875E+00  0.10000000E+00  0.10000000E+01  0.00000000E+00  0.29999997E+00
 0.74687500E+00  0.10000000E+00  0.10000000E+01  0.00000000E+00  0.29999997E+00
 0.74703125E+00  0.10000000E+00  0.10000000E+01  0.00000000E+00  0.29999997E+00
 0.74718750E+00  0.10000000E+00  0.10000000E+01  0.00000000E+00  0.29999997E+00
 0.74734375E+00  0.10000000E+00  0.10000000E+01  0.00000000E+00  0.29999997E+00
 0.74750000E+00  0.10000000E+00  0.10000000E+01  0.00000000E+00  0.29999997E+00
 0.74765625E+00  0.10000000E+00  0.10000000E+01  0.00000000E+00  0.29999997E+00
 0.74781250E+00  0.10000000E+00  0.10000000E+01  0.00000000E+00  0.29999997E+00
 0.74796875E+00  0.10000000E+00  0.10000000E+01  0.00000000E+00  0.29999997E+00
 0.74812500E+00  0.10000000E+00  0.10000000E+01  0.00000000E+00  0.29999997E+00
 0.74828125E+00  0.10000000E+00  0.10000000E+01  0.00000000E+00  0.29999997E+00
 0.74843750E+00  0.10000000E+00  0.10000000E+01  0.00000000E+00  0.29999997E+00
 0.74859375E+00  0.10000000E+00  0.10000000E+01  0.00000000E+00  0.29999997E+00
 0.74875000E+00  0.10000000E+00  0.10000000E+01  0.00000000E+00  0.29999997E+00
 0.74890625E+00  0.10000000E+00  0.10000000E+01  0.00000000E+00  0.29999997E+00
 0.74906250E+00  0.10000000E+00  0.10000000E+01  0.00000000E+00  0.29999997E+00
 0.74921875E+00  0.10000000E+00  0.10000000E+01  0.00000000E+00  0.29999997E+00
 0.74937500E+00  0.10000000E+00  0.10000000E+01  0.00000000E+00  0.29999997E+00
 0.74953125E+00  0.10000000E+00  0.10000000E+01  0.00000000E+00  0.29999997E+00
 0.74968750E+00  0.10000000E+00  0.10000000E+01  0.00000000E+00  0.29999997E+00
 0.74984375E+00  0.10000000E+00  0.10000000E+01  0.00000000E+00  0.29999997E+00
 0.75000000E+00  0.10000000E+00  0.10000000E+01  0.00000000E+00  0.29999997E+00
 0.75015625E+00  0.10000000E+00  0.10000000E+01  0.00000000E+00  0.29999997E+00
 0.75031250E+00  0.10000000E+00  0.10000000E+01  0.00000000E+00  0.29999997E+00
 0.75046875E+00  0.10000000E+00  0.10000000E+01  0.00000000E+00  0.29999997E+00
 0.75062500E+00  0.10000000E+00  0.10000000E+01  0.00000000E+00  0.29999997E+00
 0.75078125E+00  0.10000000E+00  0.10000000E+01  0.00000000E+00  0.29999997E+00
 0.75093750E+00  0.10000000E+00  0.10000000E+01  0.00000000E+00  0.29999997E+00
 0.75109375E+00  0.10000000E+00  0.10000000E+01  0.00000000E+00  0.29999997E+00
 0.75125000E+00  0.10000000E+00  0.10000000E+01  0.00000000E+00  0.29999997E+00
 0.75140625E+00  0.10000000E+00  0.10000000E+01  0.00000000E+00  0.29999997E+00
 0.75156250E+00  0.10000000E+00  0.10000000E+01  0.00000000E+00  0.29999997E+00
 0.75171875E+00  0.10000000E+00  0.10000000E+01  0.00000000E+00  0.29999997E+00
 0.75187500E+00  0.10000000E+00  0.10000000E+01  0.00000000E+00  0.29999997E+00
 0.75203125E+00  0.10000000E+00  0.10000000E+01  0.00000000E+00  0.29999997E+00
 0.75218750E+00  0.10000000E+00  0.10000000E+01  0.00000000E+00  0.29999997E+00
 0.75234375E+00  0.10000000E+00  0.10000000E+01  0.00000000E+00  0.29999997E+00
 0.75250000E+00  0.10000000E+00  0.10000000E+01  0.00000000E+00  0.29999997E+00
 0.75265625E+00  0.10000000E+00  0.10000000E+01  0.00000000E+00  0.29999997E+00
 0.75281250E+00  0.10000000E+00  0.10000000E+01  0.00000000E+00  0.29999997E+00
 0.75296875E+00  0.10000000E+00  0.10000000E+01  0.00000000E+00  0.29999997E+00
 0.75312500E+00  0.10000000E+00  0.10000000E+01  0.00000000E+00  0.29999997E+00
 0.75328125E+00  0.10000000E+00  0.10000000E+01  0.00000000E+00  0.29999997E+00
 0.75343750E+00  0.10000000E+00  0.10000000E+01  0.00000000E+00  0.29999997E+00
 0.75359375E+00  0.10000000E+00  0.10000000E+01  0.00000000E+00  0.29999997E+00
 0.75375000E+00  0.10000000E+00  0.10000000E+01  0.00000000E+00  0.29999997E+00
 0.75390625E+00  0.10000000E+00  0.10000000E+01  0.00000000E+00  0.29999997E+00
 0.75406250E+00  0.10000000E+00  0.10000000E+01  0.00000000E+00  0.29999997E+00
 0.75421875E+00  0.10000000E+00  0.10000000E+01  0.00000000E+00  0.29999997E+00
 0.75437500E+00  0.10000000E+00  0.10000000E+01  0.00000000E+00  0.29999997E+00
 0.75453125E+00  0.10000000E+00  0.10000000E+01  0.00000000E+00  0.29999997E+00
 0.75468750E+00  0.10000000E+00  0.10000000E+01  0.00000000E+00  0.29999997E+00
 0.75484375E+00  0.10000000E+00  0.10000000E+01  0.00000000E+00  0.29999997E+00
 0.75500000E+00  0.10000000E+00  0.10000000E+01  0.00000000E+00  0.29999997E+00
 0.75515625E+00  0.10000000E+00  0.10000000E+01  0.00000000E+00  0.29999997E+00
 0.75531250E+00  0.10000000E+00  0.10000000E+01  0.00000000E+00  0.29999997E+00
 0.75546875E+00  0.10000000E+00  0.10000000E+01  0.00000000E+00  0.29999997E+00
 0.75562500E+00  0.10000000E+00  0.10000000E+01  0.00000000E+00  0.29999997E+00
 0.75578125E+00  0.10000000E+00  0.10000000E+01  0.00000000E+00  0.29999997E+00
 0.75593750E+00  0.10000000E+00  0.10000000E+01  0.00000000E+00  0.29999997E+00
 0.75609375E+00  0.10000000E+00  0.10000000E+01  0.00000000E+00  0.29999997E+00
 0.75625000E+00  0.10000000E+00  0.10000000E+01  0.00000000E+00  0.29999997E+00
 0.75640625E+00  0.10000000E+00  0.10000000E+01  0.00000000E+00  0.29999997E+00
 0.75656250E+00  0.10000000E+00  0.10000000E+01  0.00000000E+00  0.29999997E+00
 0.75671875E+00  0.10000000E+00  0.10000000E+01  0.00000000E+00  0.29999997E+00
 0.75687500E+00  0.10000000E+00  0.10000000E+01  0.00000000E+00  0.29999997E+00
 0.75703125E+00  0.10000000E+00  0.10000000E+01  0.00000000E+00  0.29999997E+00
 0.75718750E+00  0.10000000E+00  0.10000000E+01  0.00000000E+00  0.29999997E+00
 0.75734375E+00  0.10000000E+00  0.10000000E+01  0.00000000E+00  0.29999997E+00
 0.75750000E+00  0.10000000E+00  0.10000000E+01  0.00000000E+00  0.29999997E+00
 0.75765625E+00  0.10000000E+00  0.10000000E+01  0.00000000E+00  0.29999997E+00
 0.75781250E+00  0.10000000E+00  0.10000000E+01  0.00000000E+00  0.29999997E+00
 0.75796875E+00  0.10000000E+00  0.10000000E+01  0.00000000E+00  0.29999997E+00
 0.75812500E+00  0.10000000E+00  0.10000000E+01  0.00000000E+00  0.29999997E+00
 0.75828125E+00  0.10000000E+00  0.10000000E+01  0.00000000E+00  0.29999997E+00
 0.75843750E+00  0.10000000E+00  0.10000000E+01  0.00000000E+00  0.29999997E+00
 0.75859375E+00  0.10000000E+00  0.10000000E+01  0.00000000E+00  0.29999997E+00
 0.75875000E+00  0.10000000E+00  0.10000000E+01  0.00000000E+00  0.29999997E+00
 0.75890625E+00  0.10000000E+00  0.10000000E+01  0.00000000E+00  0.29999997E+00
 0.75906250E+00  0.10000000E+00  0.10000000E+01  0.00000000E+00  0.29999997E+00
 0.75921875E+00  0.10000000E+00  0.10000000E+01  0.00000000E+00  0.29999997E+00
 0.75937500E+00  0.10000000E+00  0.10000000E+01  0.00000000E+00  0.29999997E+00
 0.75953125E+00  0.10000000E+00  0.10000000E+01  0.00000000E+00  0.29999997E+00
 0.75968750E+00  0.10000000E+00  0.10000000E+01  0.00000000E+00  0.29999997E+00
 0.75984375E+00  0.10000000E+00  0.10000000E+01  0.00000000E+00  0.29999997E+00
 0.76000000E+00  0.10000000E+00  0.10000000E+01  0.00000000E+00  0.29999997E+00
 0.76015625E+00  0.10000000E+00  0.10000000E+01  0.00000000E+00  0.29999997E+00
 0.76031250E+00  0.10000000E+00  0.10000000E+01  0.00000000E+00  0.29999997E+00
 0.76046875E+00  0.10000000E+00  0.10000000E+01  0.00000000E+00  0.29999997E+00
 0.76062500E+00  0.10000000E+00  0.10000000E+01  0.00000000E+00  0.29999997E+00
 0.76078125E+00  0.10000000E+00  0.10000000E+01  0.00000000E+00  0.29999997E+00
 0.76093750E+00  0.10000000E+00  0.10000000E+01  0.00000000E+00  0.29999997E+00
 0.76109375E+00  0.10000000E+00  0.10000000E+01  0.00000000E+00  0.29999997E+00
 0.76125000E+00  0.10000000E+00  0.10000000E+01  0.00000000E+00  0.29999997E+00
 0.76140625E+00  0.10000000E+00  0.10000000E+01  0.00000000E+00  0.29999997E+00
 0.76156250E+00  0.10000000E+00  0.10000000E+01  0.00000000E+00  0.29999997E+00
 0.76171875E+00  0.10000000E+00  0.10000000E+01  0.00000000E+00  0.29999997E+00
 0.76187500E+00  0.10000000E+00  0.10000000E+01  0.00000000E+00  0.29999997E+00
 0.76203125E+00  0.10000000E+00  0.10000000E+01  0.00000000E+00  0.29999997E+00
 0.76218750E+00  0.10000000E+00  0.10000000E+01  0.00000000E+00  0.29999997E+00
 0.76234375E+00  0.10000000E+00  0.10000000E+01  0.00000000E+00  0.29999997E+00
 0.76250000E+00  0.10000000E+00  0.10000000E+01  0.00000000E+00  0.29999997E+00
 0.76265625E+00  0.10000000E+00  0.10000000E+01  0.00000000E+00  0.29999997E+00
 0.76281250E+00  0.10000000E+00  0.10000000E+01  0.00000000E+00  0.29999997E+00
 0.76296875E+00  0.10000000E+00  0.10000000E+01  0.00000000E+00  0.29999997E+00
 0.76312500E+00  0.10000000E+00  0.10000000E+01  0.00000000E+00  0.29999997E+00
 0.76328125E+00  0.10000000E+00  0.10000000E+01  0.00000000E+00  0.29999997E+00
 0.76343750E+00  0.10000000E+00  0.10000000E+01  0.00000000E+00  0.29999997E+00
 0.76359375E+00  0.10000000E+00  0.10000000E+01  0.00000000E+00  0.29999997E+00
 0.76375000E+00  0.10000000E+00  0.10000000E+01  0.00000000E+00  0.29999997E+00
 0.76390625E+00  0.10000000E+00  0.10000000E+01  0.00000000E+00  0.29999997E+00
 0.76406250E+00  0.10000000E+00  0.10000000E+01  0.00000000E+00  0.29999997E+00
 0.76421875E+00  0.10000000E+00  0.10000000E+01  0.00000000E+00  0.29999997E+00
 0.76437500E+00  0.10000000E+00  0.10000000E+01  0.00000000E+00  0.29999997E+00
 0.76453125E+00  0.10000000E+00  0.10000000E+01  0.00000000E+00  0.29999997E+00
 0.76468750E+00  0.10000000E+00  0.10000000E+01  0.00000000E+00  0.29999997E+00
 0.76484375E+00  0.10000000E+00  0.10000000E+01  0.00000000E+00  0.29999997E+00
 0.76500000E+00  0.10000000E+00  0.10000000E+01  0.00000000E+00  0.29999997E+00
 0.76515625E+00  0.10000000E+00  0.10000000E+01  0.00000000E+00  0.29999997E+00
 0.76531250E+00  0.10000000E+00  0.10000000E+01  0.00000000E+00  0.29999997E+00
 0.76546875E+00  0.10000000E+00  0.10000000E+01  0.00000000E+00  0.29999997E+00
 0.76562500E+00  0.10000000E+00  0.10000000E+01  0.00000000E+00  0.29999997E+00
 0.76578125E+00  0.10000000E+00  0.10000000E+01  0.00000000E+00  0.29999997E+00
 0.76593750E+00  0.10000000E+00  0.10000000E+01  0.00000000E+00  0.29999997E+00
 0.76609375E+00  0.10000000E+00  0.10000000E+01  0.00000000E+00  0.29999997E+00
 0.76625000E+00  0.10000000E+00  0.10000000E+01  0.00000000E+00  0.29999997E+00
 0.76640625E+00  0.10000000E+00  0.10000000E+01  0.00000000E+00  0.29999997E+00
 0.76656250E+00  0.10000000E+00  0.10000000E+01  0.00000000E+00  0.29999997E+00
 0.76671875E+00  0.10000000E+00  0.10000000E+01  0.00000000E+00  0.29999997E+00
 0.76687500E+00  0.10000000E+00  0.10000000E+01  0.00000000E+00  0.29999997E+00
 0.76703125E+00  0.10000000E+00  0.10000000E+01  0.00000000E+00  0.29999997E+00
 0.76718750E+00  0.10000000E+00  0.10000000E+01  0.00000000E+00  0.29999997E+00
 0.76734375E+00  0.10000000E+00  0.10000000E+01  0.00000000E+00  0.29999997E+00
 0.76750000E+00  0.10000000E+00  0.10000000E+01  0.00000000E+00  0.29999997E+00
 0.76765625E+00  0.10000000E+00  0.10000000E+01  0.00000000E+00  0.29999997E+00
 0.76781250E+00  0.10000000E+00  0.10000000E+01  0.00000000E+00  0.29999997E+00
 0.76796875E+00  0.10000000E+00  0.10000000E+01  0.00000000E+00  0.29999997E+00
 0.76812500E+00  0.10000000E+00  0.10000000E+01  0.00000000E+00  0.29999997E+00
 0.76828125E+00  0.10000000E+00  0.10000000E+01  0.00000000E+00  0.29999997E+00
 0.76843750E+00  0.10000000E+00  0.10000000E+01  0.00000000E+00  0.29999997E+00
 0.76859375E+00  0.10000000E+00  0.10000000E+01  0.00000000E+00  0.29999997E+00
 0.76875000E+00  0.10000000E+00  0.10000000E+01  0.00000000E+00  0.29999997E+00
 0.76890625E+00  0.10000000E+00  0.10000000E+01  0.00000000E+00  0.29999997E+00
 0.76906250E+00  0.10000000E+00  0.10000000E+01  0.00000000E+00  0.29999997E+00
 0.76921875E+00  0.10000000E+00  0.10000000E+01  0.00000000E+00  0.29999997E+00
 0.76937500E+00  0.10000000E+00  0.10000000E+01  0.00000000E+00  0.29999997E+00
 0.76953125E+00  0.10000000E+00  0.10000000E+01  0.00000000E+00  0.29999997E+00
 0.76968750E+00  0.10000000E+00  0.10000000E+01  0.00000000E+00  0.29999997E+00
 0.76984375E+00  0.10000000E+00  0.10000000E+01  0.00000000E+00  0.29999997E+00
 0.77000000E+00  0.10000000E+00  0.10000000E+01  0.00000000E+00  0.29999997E+00
 0.77015625E+00  0.10000000E+00  0.10000000E+01  0.00000000E+00  0.29999997E+00
 0.77031250E+00  0.10000000E+00  0.10000000E+01  0.00000000E+00  0.29999997E+00
 0.77046875E+00  0.10000000E+00  0.10000000E+01  0.00000000E+00  0.29999997E+00
 0.77062500E+00  0.10000000E+00  0.10000000E+01  0.00000000E+00  0.29999997E+00
 0.77078125E+00  0.10000000E+00  0.10000000E+01  0.00000000E+00  0.29999997E+00
 0.77093750E+00  0.10000000E+00  0.10000000E+01  0.00000000E+00  0.29999997E+00
 0.77109375E+00  0.10000000E+00  0.10000000E+01  0.00000000E+00  0.29999997E+00
 0.77125000E+00  0.10000000E+00  0.10000000E+01  0.00000000E+00  0.29999997E+00
 0.77140625E+00  0.10000000E+00  0.10000000E+01  0.00000000E+00  0.29999997E+00
 0.77156250E+00  0.10000000E+00  0.10000000E+01  0.00000000E+00  0.29999997E+00
 0.77171875E+00  0.10000000E+00  0.10000000E+01  0.00000000E+00  0.29999997E+00
 0.77187500E+00  0.10000000E+00  0.10000000E+01  0.00000000E+00  0.29999997E+00
 0.77203125E+00  0.10000000E+00  0.10000000E+01  0.00000000E+00  0.29999997E+00
 0.77218750E+00  0.10000000E+00  0.10000000E+01  0.00000000E+00  0.29999997E+00
 0.77234375E+00  0.10000000E+00  0.10000000E+01  0.00000000E+00  0.29999997E+00
 0.77250000E+00  0.10000000E+00  0.10000000E+01  0.00000000E+00  0.29999997E+00
 0.77265625E+00  0.10000000E+00  0.10000000E+01  0.00000000E+00  0.29999997E+00
 0.77281250E+00  0.10000000E+00  0.10000000E+01  0.00000000E+00  0.29999997E+00
 0.77296875E+00  0.10000000E+00  0.10000000E+01  0.00000000E+00  0.29999997E+00
 0.77312500E+00  0.10000000E+00  0.10000000E+01  0.00000000E+00  0.29999997E+00
 0.77328125E+00  0.10000000E+00  0.10000000E+01  0.00000000E+00  0.29999997E+00
 0.77343750E+00  0.10000000E+00  0.10000000E+01  0.00000000E+00  0.29999997E+00
 0.77359375E+00  0.10000000E+00  0.10000000E+01  0.00000000E+00  0.29999997E+00
 0.77375000E+00  0.10000000E+00  0.10000000E+01  0.00000000E+00  0.29999997E+00
 0.77390625E+00  0.10000000E+00  0.10000000E+01  0.00000000E+00  0.29999997E+00
 0.77406250E+00  0.10000000E+00  0.10000000E+01  0.00000000E+00  0.29999997E+00
 0.77421875E+00  0.10000000E+00  0.10000000E+01  0.00000000E+00  0.29999997E+00
 0.77437500E+00  0.10000000E+00  0.10000000E+01  0.00000000E+00  0.29999997E+00
 0.77453125E+00  0.10000000E+00  0.10000000E+01  0.00000000E+00  0.29999997E+00
 0.77468750E+00  0.10000000E+00  0.10000000E+01  0.00000000E+00  0.29999997E+00
 0.77484375E+00  0.10000000E+00  0.10000000E+01  0.00000000E+00  0.29999997E+00
 0.77500000E+00  0.10000000E+00  0.10000000E+01  0.00000000E+00  0.29999997E+00
 0.77515625E+00  0.10000000E+00  0.10000000E+01  0.00000000E+00  0.29999997E+00
 0.77531250E+00  0.10000000E+00  0.10000000E+01  0.00000000E+00  0.29999997E+00
 0.77546875E+00  0.10000000E+00  0.10000000E+01  0.00000000E+00  0.29999997E+00
 0.77562500E+00  0.10000000E+00  0.10000000E+01  0.00000000E+00  0.29999997E+00
 0.77578125E+00  0.10000000E+00  0.10000000E+01  0.00000000E+00  0.29999997E+00
 0.77593750E+00  0.10000000E+00  0.10000000E+01  0.00000000E+00  0.29999997E+00
 0.77609375E+00  0.10000000E+00  0.10000000E+01  0.00000000E+00  0.29999997E+00
 0.77625000E+00  0.10000000E+00  0.10000000E+01  0.00000000E+00  0.29999997E+00
 0.77640625E+00  0.10000000E+00  0.10000000E+01  0.00000000E+00  0.29999997E+00
 0.77656250E+00  0.10000000E+00  0.10000000E+01  0.00000000E+00  0.29999997E+00
 0.77671875E+00  0.10000000E+00  0.10000000E+01  0.00000000E+00  0.29999997E+00
 0.77687500E+00  0.10000000E+00  0.10000000E+01  0.00000000E+00  0.29999997E+00
 0.77703125E+00  0.10000000E+00  0.10000000E+01  0.00000000E+00  0.29999997E+00
 0.77718750E+00  0.10000000E+00  0.10000000E+01  0.00000000E+00  0.29999997E+00
 0.77734375E+00  0.10000000E+00  0.10000000E+01  0.00000000E+00  0.29999997E+00
 0.77750000E+00  0.10000000E+00  0.10000000E+01  0.00000000E+00  0.29999997E+00
 0.77765625E+00  0.10000000E+00  0.10000000E+01  0.00000000E+00  0.29999997E+00
 0.77781250E+00  0.10000000E+00  0.10000000E+01  0.00000000E+00  0.29999997E+00
 0.77796875E+00  0.10000000E+00  0.10000000E+01  0.00000000E+00  0.29999997E+00
 0.77812500E+00  0.10000000E+00  0.10000000E+01  0.00000000E+00  0.29999997E+00
 0.77828125E+00  0.10000000E+00  0.10000000E+01  0.00000000E+00  0.29999997E+00
 0.77843750E+00  0.10000000E+00  0.10000000E+01  0.00000000E+00  0.29999997E+00
 0.77859375E+00  0.10000000E+00  0.10000000E+01  0.00000000E+00  0.29999997E+00
 0.77875000E+00  0.10000000E+00  0.10000000E+01  0.00000000E+00  0.29999997E+00
 0.77890625E+00  0.10000000E+00  0.10000000E+01  0.00000000E+00  0.29999997E+00
 0.77906250E+00  0.10000000E+00  0.10000000E+01  0.00000000E+00  0.29999997E+00
 0.77921875E+00  0.10000000E+00  0.10000000E+01  0.00000000E+00  0.29999997E+00
 0.77937500E+00  0.10000000E+00  0.10000000E+01  0.00000000E+00  0.29999997E+00
 0.77953125E+00  0.10000000E+00  0.10000000E+01  0.00000000E+00  0.29999997E+00
 0.77968750E+00  0.10000000E+00  0.10000000E+01  0.00000000E+00  0.29999997E+00
 0.77984375E+00  0.10000000E+00  0.10000000E+01  0.00000000E+00  0.29999997E+00
 0.78000000E+00  0.10000000E+00  0.10000000E+01  0.00000000E+00  0.29999997E+00
 0.78015625E+00  0.10000000E+00  0.10000000E+01  0.00000000E+00  0.29999997E+00
 0.78031250E+00  0.10000000E+00  0.10000000E+01  0.00000000E+00  0.29999997E+00
 0.78046875E+00  0.10000000E+00  0.10000000E+01  0.00000000E+00  0.29999997E+00
 0.78062500E+00  0.10000000E+00  0.10000000E+01  0.00000000E+00  0.29999997E+00
 0.78078125E+00  0.10000000E+00  0.10000000E+01  0.00000000E+00  0.29999997E+00
 0.78093750E+00  0.10000000E+00  0.10000000E+01  0.00000000E+00  0.29999997E+00
 0.78109375E+00  0.10000000E+00  0.10000000E+01  0.00000000E+00  0.29999997E+00
[truncated: 112,081 more chars]
