# Supplementary material for: A direct Primitive Variable Recovery Scheme for hyperbolic conservative equations: The case of relativistic hydrodynamics
Source: PLoS One. 2018 Apr 16;13(4):e0195494. doi: 10.1371/journal.pone.0195494 (PMC5901931; doi:10.1371/journal.pone.0195494)
Supplement: S1 File — In the file “S1_File.tar.gz”, we attached the relevant data of the comparison between numerical simulations and exact solutions used to obtain the L1—norm. (GZ) [file pone.0195494.s001.gz › numerical-and-exact-data_plosone_aguayo-mendoza-olvera/Test2/Mesh6400/13Ex6400t31]

 0.00000000E-03  0.13330000E+02  0.10000000E+02  0.00000000E+00  0.39989995E+01
 0.15625000E-03  0.13330000E+02  0.10000000E+02  0.00000000E+00  0.39989995E+01
 0.31250000E-03  0.13330000E+02  0.10000000E+02  0.00000000E+00  0.39989995E+01
 0.46875000E-03  0.13330000E+02  0.10000000E+02  0.00000000E+00  0.39989995E+01
 0.62500000E-03  0.13330000E+02  0.10000000E+02  0.00000000E+00  0.39989995E+01
 0.78125000E-03  0.13330000E+02  0.10000000E+02  0.00000000E+00  0.39989995E+01
 0.93750000E-03  0.13330000E+02  0.10000000E+02  0.00000000E+00  0.39989995E+01
 0.10937500E-02  0.13330000E+02  0.10000000E+02  0.00000000E+00  0.39989995E+01
 0.12500000E-02  0.13330000E+02  0.10000000E+02  0.00000000E+00  0.39989995E+01
 0.14062500E-02  0.13330000E+02  0.10000000E+02  0.00000000E+00  0.39989995E+01
 0.15625000E-02  0.13330000E+02  0.10000000E+02  0.00000000E+00  0.39989995E+01
 0.17187500E-02  0.13330000E+02  0.10000000E+02  0.00000000E+00  0.39989995E+01
 0.18750000E-02  0.13330000E+02  0.10000000E+02  0.00000000E+00  0.39989995E+01
 0.20312500E-02  0.13330000E+02  0.10000000E+02  0.00000000E+00  0.39989995E+01
 0.21875000E-02  0.13330000E+02  0.10000000E+02  0.00000000E+00  0.39989995E+01
 0.23437500E-02  0.13330000E+02  0.10000000E+02  0.00000000E+00  0.39989995E+01
 0.25000000E-02  0.13330000E+02  0.10000000E+02  0.00000000E+00  0.39989995E+01
 0.26562500E-02  0.13330000E+02  0.10000000E+02  0.00000000E+00  0.39989995E+01
 0.28125000E-02  0.13330000E+02  0.10000000E+02  0.00000000E+00  0.39989995E+01
 0.29687500E-02  0.13330000E+02  0.10000000E+02  0.00000000E+00  0.39989995E+01
 0.31250000E-02  0.13330000E+02  0.10000000E+02  0.00000000E+00  0.39989995E+01
 0.32812500E-02  0.13330000E+02  0.10000000E+02  0.00000000E+00  0.39989995E+01
 0.34375000E-02  0.13330000E+02  0.10000000E+02  0.00000000E+00  0.39989995E+01
 0.35937500E-02  0.13330000E+02  0.10000000E+02  0.00000000E+00  0.39989995E+01
 0.37500000E-02  0.13330000E+02  0.10000000E+02  0.00000000E+00  0.39989995E+01
 0.39062500E-02  0.13330000E+02  0.10000000E+02  0.00000000E+00  0.39989995E+01
 0.40625000E-02  0.13330000E+02  0.10000000E+02  0.00000000E+00  0.39989995E+01
 0.42187500E-02  0.13330000E+02  0.10000000E+02  0.00000000E+00  0.39989995E+01
 0.43750000E-02  0.13330000E+02  0.10000000E+02  0.00000000E+00  0.39989995E+01
 0.45312500E-02  0.13330000E+02  0.10000000E+02  0.00000000E+00  0.39989995E+01
 0.46875000E-02  0.13330000E+02  0.10000000E+02  0.00000000E+00  0.39989995E+01
 0.48437500E-02  0.13330000E+02  0.10000000E+02  0.00000000E+00  0.39989995E+01
 0.50000000E-02  0.13330000E+02  0.10000000E+02  0.00000000E+00  0.39989995E+01
 0.51562500E-02  0.13330000E+02  0.10000000E+02  0.00000000E+00  0.39989995E+01
 0.53125000E-02  0.13330000E+02  0.10000000E+02  0.00000000E+00  0.39989995E+01
 0.54687500E-02  0.13330000E+02  0.10000000E+02  0.00000000E+00  0.39989995E+01
 0.56250000E-02  0.13330000E+02  0.10000000E+02  0.00000000E+00  0.39989995E+01
 0.57812500E-02  0.13330000E+02  0.10000000E+02  0.00000000E+00  0.39989995E+01
 0.59375000E-02  0.13330000E+02  0.10000000E+02  0.00000000E+00  0.39989995E+01
 0.60937500E-02  0.13330000E+02  0.10000000E+02  0.00000000E+00  0.39989995E+01
 0.62500000E-02  0.13330000E+02  0.10000000E+02  0.00000000E+00  0.39989995E+01
 0.64062500E-02  0.13330000E+02  0.10000000E+02  0.00000000E+00  0.39989995E+01
 0.65625000E-02  0.13330000E+02  0.10000000E+02  0.00000000E+00  0.39989995E+01
 0.67187500E-02  0.13330000E+02  0.10000000E+02  0.00000000E+00  0.39989995E+01
 0.68750000E-02  0.13330000E+02  0.10000000E+02  0.00000000E+00  0.39989995E+01
 0.70312500E-02  0.13330000E+02  0.10000000E+02  0.00000000E+00  0.39989995E+01
 0.71875000E-02  0.13330000E+02  0.10000000E+02  0.00000000E+00  0.39989995E+01
 0.73437500E-02  0.13330000E+02  0.10000000E+02  0.00000000E+00  0.39989995E+01
 0.75000000E-02  0.13330000E+02  0.10000000E+02  0.00000000E+00  0.39989995E+01
 0.76562500E-02  0.13330000E+02  0.10000000E+02  0.00000000E+00  0.39989995E+01
 0.78125000E-02  0.13330000E+02  0.10000000E+02  0.00000000E+00  0.39989995E+01
 0.79687500E-02  0.13330000E+02  0.10000000E+02  0.00000000E+00  0.39989995E+01
 0.81250000E-02  0.13330000E+02  0.10000000E+02  0.00000000E+00  0.39989995E+01
 0.82812500E-02  0.13330000E+02  0.10000000E+02  0.00000000E+00  0.39989995E+01
 0.84375000E-02  0.13330000E+02  0.10000000E+02  0.00000000E+00  0.39989995E+01
 0.85937500E-02  0.13330000E+02  0.10000000E+02  0.00000000E+00  0.39989995E+01
 0.87500000E-02  0.13330000E+02  0.10000000E+02  0.00000000E+00  0.39989995E+01
 0.89062500E-02  0.13330000E+02  0.10000000E+02  0.00000000E+00  0.39989995E+01
 0.90625000E-02  0.13330000E+02  0.10000000E+02  0.00000000E+00  0.39989995E+01
 0.92187500E-02  0.13330000E+02  0.10000000E+02  0.00000000E+00  0.39989995E+01
 0.93750000E-02  0.13330000E+02  0.10000000E+02  0.00000000E+00  0.39989995E+01
 0.95312500E-02  0.13330000E+02  0.10000000E+02  0.00000000E+00  0.39989995E+01
 0.96875000E-02  0.13330000E+02  0.10000000E+02  0.00000000E+00  0.39989995E+01
 0.98437500E-02  0.13330000E+02  0.10000000E+02  0.00000000E+00  0.39989995E+01
 0.10000000E-01  0.13330000E+02  0.10000000E+02  0.00000000E+00  0.39989995E+01
 0.10156250E-01  0.13330000E+02  0.10000000E+02  0.00000000E+00  0.39989995E+01
 0.10312500E-01  0.13330000E+02  0.10000000E+02  0.00000000E+00  0.39989995E+01
 0.10468750E-01  0.13330000E+02  0.10000000E+02  0.00000000E+00  0.39989995E+01
 0.10625000E-01  0.13330000E+02  0.10000000E+02  0.00000000E+00  0.39989995E+01
 0.10781250E-01  0.13330000E+02  0.10000000E+02  0.00000000E+00  0.39989995E+01
 0.10937500E-01  0.13330000E+02  0.10000000E+02  0.00000000E+00  0.39989995E+01
 0.11093750E-01  0.13330000E+02  0.10000000E+02  0.00000000E+00  0.39989995E+01
 0.11250000E-01  0.13330000E+02  0.10000000E+02  0.00000000E+00  0.39989995E+01
 0.11406250E-01  0.13330000E+02  0.10000000E+02  0.00000000E+00  0.39989995E+01
 0.11562500E-01  0.13330000E+02  0.10000000E+02  0.00000000E+00  0.39989995E+01
 0.11718750E-01  0.13330000E+02  0.10000000E+02  0.00000000E+00  0.39989995E+01
 0.11875000E-01  0.13330000E+02  0.10000000E+02  0.00000000E+00  0.39989995E+01
 0.12031250E-01  0.13330000E+02  0.10000000E+02  0.00000000E+00  0.39989995E+01
 0.12187500E-01  0.13330000E+02  0.10000000E+02  0.00000000E+00  0.39989995E+01
 0.12343750E-01  0.13330000E+02  0.10000000E+02  0.00000000E+00  0.39989995E+01
 0.12500000E-01  0.13330000E+02  0.10000000E+02  0.00000000E+00  0.39989995E+01
 0.12656250E-01  0.13330000E+02  0.10000000E+02  0.00000000E+00  0.39989995E+01
 0.12812500E-01  0.13330000E+02  0.10000000E+02  0.00000000E+00  0.39989995E+01
 0.12968750E-01  0.13330000E+02  0.10000000E+02  0.00000000E+00  0.39989995E+01
 0.13125000E-01  0.13330000E+02  0.10000000E+02  0.00000000E+00  0.39989995E+01
 0.13281250E-01  0.13330000E+02  0.10000000E+02  0.00000000E+00  0.39989995E+01
 0.13437500E-01  0.13330000E+02  0.10000000E+02  0.00000000E+00  0.39989995E+01
 0.13593750E-01  0.13330000E+02  0.10000000E+02  0.00000000E+00  0.39989995E+01
 0.13750000E-01  0.13330000E+02  0.10000000E+02  0.00000000E+00  0.39989995E+01
 0.13906250E-01  0.13330000E+02  0.10000000E+02  0.00000000E+00  0.39989995E+01
 0.14062500E-01  0.13330000E+02  0.10000000E+02  0.00000000E+00  0.39989995E+01
 0.14218750E-01  0.13330000E+02  0.10000000E+02  0.00000000E+00  0.39989995E+01
 0.14375000E-01  0.13330000E+02  0.10000000E+02  0.00000000E+00  0.39989995E+01
 0.14531250E-01  0.13330000E+02  0.10000000E+02  0.00000000E+00  0.39989995E+01
 0.14687500E-01  0.13330000E+02  0.10000000E+02  0.00000000E+00  0.39989995E+01
 0.14843750E-01  0.13330000E+02  0.10000000E+02  0.00000000E+00  0.39989995E+01
 0.15000000E-01  0.13330000E+02  0.10000000E+02  0.00000000E+00  0.39989995E+01
 0.15156250E-01  0.13330000E+02  0.10000000E+02  0.00000000E+00  0.39989995E+01
 0.15312500E-01  0.13330000E+02  0.10000000E+02  0.00000000E+00  0.39989995E+01
 0.15468750E-01  0.13330000E+02  0.10000000E+02  0.00000000E+00  0.39989995E+01
 0.15625000E-01  0.13330000E+02  0.10000000E+02  0.00000000E+00  0.39989995E+01
 0.15781250E-01  0.13330000E+02  0.10000000E+02  0.00000000E+00  0.39989995E+01
 0.15937500E-01  0.13330000E+02  0.10000000E+02  0.00000000E+00  0.39989995E+01
 0.16093750E-01  0.13330000E+02  0.10000000E+02  0.00000000E+00  0.39989995E+01
 0.16250000E-01  0.13330000E+02  0.10000000E+02  0.00000000E+00  0.39989995E+01
 0.16406250E-01  0.13330000E+02  0.10000000E+02  0.00000000E+00  0.39989995E+01
 0.16562500E-01  0.13330000E+02  0.10000000E+02  0.00000000E+00  0.39989995E+01
 0.16718750E-01  0.13330000E+02  0.10000000E+02  0.00000000E+00  0.39989995E+01
 0.16875000E-01  0.13330000E+02  0.10000000E+02  0.00000000E+00  0.39989995E+01
 0.17031250E-01  0.13330000E+02  0.10000000E+02  0.00000000E+00  0.39989995E+01
 0.17187500E-01  0.13330000E+02  0.10000000E+02  0.00000000E+00  0.39989995E+01
 0.17343750E-01  0.13330000E+02  0.10000000E+02  0.00000000E+00  0.39989995E+01
 0.17500000E-01  0.13330000E+02  0.10000000E+02  0.00000000E+00  0.39989995E+01
 0.17656250E-01  0.13330000E+02  0.10000000E+02  0.00000000E+00  0.39989995E+01
 0.17812500E-01  0.13330000E+02  0.10000000E+02  0.00000000E+00  0.39989995E+01
 0.17968750E-01  0.13330000E+02  0.10000000E+02  0.00000000E+00  0.39989995E+01
 0.18125000E-01  0.13330000E+02  0.10000000E+02  0.00000000E+00  0.39989995E+01
 0.18281250E-01  0.13330000E+02  0.10000000E+02  0.00000000E+00  0.39989995E+01
 0.18437500E-01  0.13330000E+02  0.10000000E+02  0.00000000E+00  0.39989995E+01
 0.18593750E-01  0.13330000E+02  0.10000000E+02  0.00000000E+00  0.39989995E+01
 0.18750000E-01  0.13330000E+02  0.10000000E+02  0.00000000E+00  0.39989995E+01
 0.18906250E-01  0.13330000E+02  0.10000000E+02  0.00000000E+00  0.39989995E+01
 0.19062500E-01  0.13330000E+02  0.10000000E+02  0.00000000E+00  0.39989995E+01
 0.19218750E-01  0.13330000E+02  0.10000000E+02  0.00000000E+00  0.39989995E+01
 0.19375000E-01  0.13330000E+02  0.10000000E+02  0.00000000E+00  0.39989995E+01
 0.19531250E-01  0.13330000E+02  0.10000000E+02  0.00000000E+00  0.39989995E+01
 0.19687500E-01  0.13330000E+02  0.10000000E+02  0.00000000E+00  0.39989995E+01
 0.19843750E-01  0.13330000E+02  0.10000000E+02  0.00000000E+00  0.39989995E+01
 0.20000000E-01  0.13330000E+02  0.10000000E+02  0.00000000E+00  0.39989995E+01
 0.20156250E-01  0.13330000E+02  0.10000000E+02  0.00000000E+00  0.39989995E+01
 0.20312500E-01  0.13330000E+02  0.10000000E+02  0.00000000E+00  0.39989995E+01
 0.20468750E-01  0.13330000E+02  0.10000000E+02  0.00000000E+00  0.39989995E+01
 0.20625000E-01  0.13330000E+02  0.10000000E+02  0.00000000E+00  0.39989995E+01
 0.20781250E-01  0.13330000E+02  0.10000000E+02  0.00000000E+00  0.39989995E+01
 0.20937500E-01  0.13330000E+02  0.10000000E+02  0.00000000E+00  0.39989995E+01
 0.21093750E-01  0.13330000E+02  0.10000000E+02  0.00000000E+00  0.39989995E+01
 0.21250000E-01  0.13330000E+02  0.10000000E+02  0.00000000E+00  0.39989995E+01
 0.21406250E-01  0.13330000E+02  0.10000000E+02  0.00000000E+00  0.39989995E+01
 0.21562500E-01  0.13330000E+02  0.10000000E+02  0.00000000E+00  0.39989995E+01
 0.21718750E-01  0.13330000E+02  0.10000000E+02  0.00000000E+00  0.39989995E+01
 0.21875000E-01  0.13330000E+02  0.10000000E+02  0.00000000E+00  0.39989995E+01
 0.22031250E-01  0.13330000E+02  0.10000000E+02  0.00000000E+00  0.39989995E+01
 0.22187500E-01  0.13330000E+02  0.10000000E+02  0.00000000E+00  0.39989995E+01
 0.22343750E-01  0.13330000E+02  0.10000000E+02  0.00000000E+00  0.39989995E+01
 0.22500000E-01  0.13330000E+02  0.10000000E+02  0.00000000E+00  0.39989995E+01
 0.22656250E-01  0.13330000E+02  0.10000000E+02  0.00000000E+00  0.39989995E+01
 0.22812500E-01  0.13330000E+02  0.10000000E+02  0.00000000E+00  0.39989995E+01
 0.22968750E-01  0.13330000E+02  0.10000000E+02  0.00000000E+00  0.39989995E+01
 0.23125000E-01  0.13330000E+02  0.10000000E+02  0.00000000E+00  0.39989995E+01
 0.23281250E-01  0.13330000E+02  0.10000000E+02  0.00000000E+00  0.39989995E+01
 0.23437500E-01  0.13330000E+02  0.10000000E+02  0.00000000E+00  0.39989995E+01
 0.23593750E-01  0.13330000E+02  0.10000000E+02  0.00000000E+00  0.39989995E+01
 0.23750000E-01  0.13330000E+02  0.10000000E+02  0.00000000E+00  0.39989995E+01
 0.23906250E-01  0.13330000E+02  0.10000000E+02  0.00000000E+00  0.39989995E+01
 0.24062500E-01  0.13330000E+02  0.10000000E+02  0.00000000E+00  0.39989995E+01
 0.24218750E-01  0.13330000E+02  0.10000000E+02  0.00000000E+00  0.39989995E+01
 0.24375000E-01  0.13330000E+02  0.10000000E+02  0.00000000E+00  0.39989995E+01
 0.24531250E-01  0.13330000E+02  0.10000000E+02  0.00000000E+00  0.39989995E+01
 0.24687500E-01  0.13330000E+02  0.10000000E+02  0.00000000E+00  0.39989995E+01
 0.24843750E-01  0.13330000E+02  0.10000000E+02  0.00000000E+00  0.39989995E+01
 0.25000000E-01  0.13330000E+02  0.10000000E+02  0.00000000E+00  0.39989995E+01
 0.25156250E-01  0.13330000E+02  0.10000000E+02  0.00000000E+00  0.39989995E+01
 0.25312500E-01  0.13330000E+02  0.10000000E+02  0.00000000E+00  0.39989995E+01
 0.25468750E-01  0.13330000E+02  0.10000000E+02  0.00000000E+00  0.39989995E+01
 0.25625000E-01  0.13330000E+02  0.10000000E+02  0.00000000E+00  0.39989995E+01
 0.25781250E-01  0.13330000E+02  0.10000000E+02  0.00000000E+00  0.39989995E+01
 0.25937500E-01  0.13330000E+02  0.10000000E+02  0.00000000E+00  0.39989995E+01
 0.26093750E-01  0.13330000E+02  0.10000000E+02  0.00000000E+00  0.39989995E+01
 0.26250000E-01  0.13330000E+02  0.10000000E+02  0.00000000E+00  0.39989995E+01
 0.26406250E-01  0.13330000E+02  0.10000000E+02  0.00000000E+00  0.39989995E+01
 0.26562500E-01  0.13330000E+02  0.10000000E+02  0.00000000E+00  0.39989995E+01
 0.26718750E-01  0.13330000E+02  0.10000000E+02  0.00000000E+00  0.39989995E+01
 0.26875000E-01  0.13330000E+02  0.10000000E+02  0.00000000E+00  0.39989995E+01
 0.27031250E-01  0.13330000E+02  0.10000000E+02  0.00000000E+00  0.39989995E+01
 0.27187500E-01  0.13330000E+02  0.10000000E+02  0.00000000E+00  0.39989995E+01
 0.27343750E-01  0.13330000E+02  0.10000000E+02  0.00000000E+00  0.39989995E+01
 0.27500000E-01  0.13330000E+02  0.10000000E+02  0.00000000E+00  0.39989995E+01
 0.27656250E-01  0.13330000E+02  0.10000000E+02  0.00000000E+00  0.39989995E+01
 0.27812500E-01  0.13330000E+02  0.10000000E+02  0.00000000E+00  0.39989995E+01
 0.27968750E-01  0.13330000E+02  0.10000000E+02  0.00000000E+00  0.39989995E+01
 0.28125000E-01  0.13330000E+02  0.10000000E+02  0.00000000E+00  0.39989995E+01
 0.28281250E-01  0.13330000E+02  0.10000000E+02  0.00000000E+00  0.39989995E+01
 0.28437500E-01  0.13330000E+02  0.10000000E+02  0.00000000E+00  0.39989995E+01
 0.28593750E-01  0.13330000E+02  0.10000000E+02  0.00000000E+00  0.39989995E+01
 0.28750000E-01  0.13330000E+02  0.10000000E+02  0.00000000E+00  0.39989995E+01
 0.28906250E-01  0.13330000E+02  0.10000000E+02  0.00000000E+00  0.39989995E+01
 0.29062500E-01  0.13330000E+02  0.10000000E+02  0.00000000E+00  0.39989995E+01
 0.29218750E-01  0.13330000E+02  0.10000000E+02  0.00000000E+00  0.39989995E+01
 0.29375000E-01  0.13330000E+02  0.10000000E+02  0.00000000E+00  0.39989995E+01
 0.29531250E-01  0.13330000E+02  0.10000000E+02  0.00000000E+00  0.39989995E+01
 0.29687500E-01  0.13330000E+02  0.10000000E+02  0.00000000E+00  0.39989995E+01
 0.29843750E-01  0.13330000E+02  0.10000000E+02  0.00000000E+00  0.39989995E+01
 0.30000000E-01  0.13330000E+02  0.10000000E+02  0.00000000E+00  0.39989995E+01
 0.30156250E-01  0.13330000E+02  0.10000000E+02  0.00000000E+00  0.39989995E+01
 0.30312500E-01  0.13330000E+02  0.10000000E+02  0.00000000E+00  0.39989995E+01
 0.30468750E-01  0.13330000E+02  0.10000000E+02  0.00000000E+00  0.39989995E+01
 0.30625000E-01  0.13330000E+02  0.10000000E+02  0.00000000E+00  0.39989995E+01
 0.30781250E-01  0.13330000E+02  0.10000000E+02  0.00000000E+00  0.39989995E+01
 0.30937500E-01  0.13330000E+02  0.10000000E+02  0.00000000E+00  0.39989995E+01
 0.31093750E-01  0.13330000E+02  0.10000000E+02  0.00000000E+00  0.39989995E+01
 0.31250000E-01  0.13330000E+02  0.10000000E+02  0.00000000E+00  0.39989995E+01
 0.31406250E-01  0.13330000E+02  0.10000000E+02  0.00000000E+00  0.39989995E+01
 0.31562500E-01  0.13330000E+02  0.10000000E+02  0.00000000E+00  0.39989995E+01
 0.31718750E-01  0.13330000E+02  0.10000000E+02  0.00000000E+00  0.39989995E+01
 0.31875000E-01  0.13330000E+02  0.10000000E+02  0.00000000E+00  0.39989995E+01
 0.32031250E-01  0.13330000E+02  0.10000000E+02  0.00000000E+00  0.39989995E+01
 0.32187500E-01  0.13330000E+02  0.10000000E+02  0.00000000E+00  0.39989995E+01
 0.32343750E-01  0.13330000E+02  0.10000000E+02  0.00000000E+00  0.39989995E+01
 0.32500000E-01  0.13330000E+02  0.10000000E+02  0.00000000E+00  0.39989995E+01
 0.32656250E-01  0.13330000E+02  0.10000000E+02  0.00000000E+00  0.39989995E+01
 0.32812500E-01  0.13330000E+02  0.10000000E+02  0.00000000E+00  0.39989995E+01
 0.32968750E-01  0.13330000E+02  0.10000000E+02  0.00000000E+00  0.39989995E+01
 0.33125000E-01  0.13330000E+02  0.10000000E+02  0.00000000E+00  0.39989995E+01
 0.33281250E-01  0.13330000E+02  0.10000000E+02  0.00000000E+00  0.39989995E+01
 0.33437500E-01  0.13330000E+02  0.10000000E+02  0.00000000E+00  0.39989995E+01
 0.33593750E-01  0.13330000E+02  0.10000000E+02  0.00000000E+00  0.39989995E+01
 0.33750000E-01  0.13330000E+02  0.10000000E+02  0.00000000E+00  0.39989995E+01
 0.33906250E-01  0.13330000E+02  0.10000000E+02  0.00000000E+00  0.39989995E+01
 0.34062500E-01  0.13330000E+02  0.10000000E+02  0.00000000E+00  0.39989995E+01
 0.34218750E-01  0.13330000E+02  0.10000000E+02  0.00000000E+00  0.39989995E+01
 0.34375000E-01  0.13330000E+02  0.10000000E+02  0.00000000E+00  0.39989995E+01
 0.34531250E-01  0.13330000E+02  0.10000000E+02  0.00000000E+00  0.39989995E+01
 0.34687500E-01  0.13330000E+02  0.10000000E+02  0.00000000E+00  0.39989995E+01
 0.34843750E-01  0.13330000E+02  0.10000000E+02  0.00000000E+00  0.39989995E+01
 0.35000000E-01  0.13330000E+02  0.10000000E+02  0.00000000E+00  0.39989995E+01
 0.35156250E-01  0.13330000E+02  0.10000000E+02  0.00000000E+00  0.39989995E+01
 0.35312500E-01  0.13330000E+02  0.10000000E+02  0.00000000E+00  0.39989995E+01
 0.35468750E-01  0.13330000E+02  0.10000000E+02  0.00000000E+00  0.39989995E+01
 0.35625000E-01  0.13330000E+02  0.10000000E+02  0.00000000E+00  0.39989995E+01
 0.35781250E-01  0.13330000E+02  0.10000000E+02  0.00000000E+00  0.39989995E+01
 0.35937500E-01  0.13330000E+02  0.10000000E+02  0.00000000E+00  0.39989995E+01
 0.36093750E-01  0.13330000E+02  0.10000000E+02  0.00000000E+00  0.39989995E+01
 0.36250000E-01  0.13330000E+02  0.10000000E+02  0.00000000E+00  0.39989995E+01
 0.36406250E-01  0.13330000E+02  0.10000000E+02  0.00000000E+00  0.39989995E+01
 0.36562500E-01  0.13330000E+02  0.10000000E+02  0.00000000E+00  0.39989995E+01
 0.36718750E-01  0.13330000E+02  0.10000000E+02  0.00000000E+00  0.39989995E+01
 0.36875000E-01  0.13330000E+02  0.10000000E+02  0.00000000E+00  0.39989995E+01
 0.37031250E-01  0.13330000E+02  0.10000000E+02  0.00000000E+00  0.39989995E+01
 0.37187500E-01  0.13330000E+02  0.10000000E+02  0.00000000E+00  0.39989995E+01
 0.37343750E-01  0.13330000E+02  0.10000000E+02  0.00000000E+00  0.39989995E+01
 0.37500000E-01  0.13330000E+02  0.10000000E+02  0.00000000E+00  0.39989995E+01
 0.37656250E-01  0.13330000E+02  0.10000000E+02  0.00000000E+00  0.39989995E+01
 0.37812500E-01  0.13330000E+02  0.10000000E+02  0.00000000E+00  0.39989995E+01
 0.37968750E-01  0.13330000E+02  0.10000000E+02  0.00000000E+00  0.39989995E+01
 0.38125000E-01  0.13330000E+02  0.10000000E+02  0.00000000E+00  0.39989995E+01
 0.38281250E-01  0.13330000E+02  0.10000000E+02  0.00000000E+00  0.39989995E+01
 0.38437500E-01  0.13330000E+02  0.10000000E+02  0.00000000E+00  0.39989995E+01
 0.38593750E-01  0.13330000E+02  0.10000000E+02  0.00000000E+00  0.39989995E+01
 0.38750000E-01  0.13330000E+02  0.10000000E+02  0.00000000E+00  0.39989995E+01
 0.38906250E-01  0.13330000E+02  0.10000000E+02  0.00000000E+00  0.39989995E+01
 0.39062500E-01  0.13330000E+02  0.10000000E+02  0.00000000E+00  0.39989995E+01
 0.39218750E-01  0.13330000E+02  0.10000000E+02  0.00000000E+00  0.39989995E+01
 0.39375000E-01  0.13330000E+02  0.10000000E+02  0.00000000E+00  0.39989995E+01
 0.39531250E-01  0.13330000E+02  0.10000000E+02  0.00000000E+00  0.39989995E+01
 0.39687500E-01  0.13330000E+02  0.10000000E+02  0.00000000E+00  0.39989995E+01
 0.39843750E-01  0.13330000E+02  0.10000000E+02  0.00000000E+00  0.39989995E+01
 0.40000000E-01  0.13330000E+02  0.10000000E+02  0.00000000E+00  0.39989995E+01
 0.40156250E-01  0.13330000E+02  0.10000000E+02  0.00000000E+00  0.39989995E+01
 0.40312500E-01  0.13330000E+02  0.10000000E+02  0.00000000E+00  0.39989995E+01
 0.40468750E-01  0.13330000E+02  0.10000000E+02  0.00000000E+00  0.39989995E+01
 0.40625000E-01  0.13330000E+02  0.10000000E+02  0.00000000E+00  0.39989995E+01
 0.40781250E-01  0.13330000E+02  0.10000000E+02  0.00000000E+00  0.39989995E+01
 0.40937500E-01  0.13330000E+02  0.10000000E+02  0.00000000E+00  0.39989995E+01
 0.41093750E-01  0.13330000E+02  0.10000000E+02  0.00000000E+00  0.39989995E+01
 0.41250000E-01  0.13330000E+02  0.10000000E+02  0.00000000E+00  0.39989995E+01
 0.41406250E-01  0.13330000E+02  0.10000000E+02  0.00000000E+00  0.39989995E+01
 0.41562500E-01  0.13330000E+02  0.10000000E+02  0.00000000E+00  0.39989995E+01
 0.41718750E-01  0.13330000E+02  0.10000000E+02  0.00000000E+00  0.39989995E+01
 0.41875000E-01  0.13330000E+02  0.10000000E+02  0.00000000E+00  0.39989995E+01
 0.42031250E-01  0.13330000E+02  0.10000000E+02  0.00000000E+00  0.39989995E+01
 0.42187500E-01  0.13330000E+02  0.10000000E+02  0.00000000E+00  0.39989995E+01
 0.42343750E-01  0.13330000E+02  0.10000000E+02  0.00000000E+00  0.39989995E+01
 0.42500000E-01  0.13330000E+02  0.10000000E+02  0.00000000E+00  0.39989995E+01
 0.42656250E-01  0.13330000E+02  0.10000000E+02  0.00000000E+00  0.39989995E+01
 0.42812500E-01  0.13330000E+02  0.10000000E+02  0.00000000E+00  0.39989995E+01
 0.42968750E-01  0.13330000E+02  0.10000000E+02  0.00000000E+00  0.39989995E+01
 0.43125000E-01  0.13330000E+02  0.10000000E+02  0.00000000E+00  0.39989995E+01
 0.43281250E-01  0.13330000E+02  0.10000000E+02  0.00000000E+00  0.39989995E+01
 0.43437500E-01  0.13330000E+02  0.10000000E+02  0.00000000E+00  0.39989995E+01
 0.43593750E-01  0.13330000E+02  0.10000000E+02  0.00000000E+00  0.39989995E+01
 0.43750000E-01  0.13330000E+02  0.10000000E+02  0.00000000E+00  0.39989995E+01
 0.43906250E-01  0.13330000E+02  0.10000000E+02  0.00000000E+00  0.39989995E+01
 0.44062500E-01  0.13330000E+02  0.10000000E+02  0.00000000E+00  0.39989995E+01
 0.44218750E-01  0.13330000E+02  0.10000000E+02  0.00000000E+00  0.39989995E+01
 0.44375000E-01  0.13330000E+02  0.10000000E+02  0.00000000E+00  0.39989995E+01
 0.44531250E-01  0.13330000E+02  0.10000000E+02  0.00000000E+00  0.39989995E+01
 0.44687500E-01  0.13330000E+02  0.10000000E+02  0.00000000E+00  0.39989995E+01
 0.44843750E-01  0.13330000E+02  0.10000000E+02  0.00000000E+00  0.39989995E+01
 0.45000000E-01  0.13330000E+02  0.10000000E+02  0.00000000E+00  0.39989995E+01
 0.45156250E-01  0.13330000E+02  0.10000000E+02  0.00000000E+00  0.39989995E+01
 0.45312500E-01  0.13330000E+02  0.10000000E+02  0.00000000E+00  0.39989995E+01
 0.45468750E-01  0.13330000E+02  0.10000000E+02  0.00000000E+00  0.39989995E+01
 0.45625000E-01  0.13330000E+02  0.10000000E+02  0.00000000E+00  0.39989995E+01
 0.45781250E-01  0.13330000E+02  0.10000000E+02  0.00000000E+00  0.39989995E+01
 0.45937500E-01  0.13330000E+02  0.10000000E+02  0.00000000E+00  0.39989995E+01
 0.46093750E-01  0.13330000E+02  0.10000000E+02  0.00000000E+00  0.39989995E+01
 0.46250000E-01  0.13330000E+02  0.10000000E+02  0.00000000E+00  0.39989995E+01
 0.46406250E-01  0.13330000E+02  0.10000000E+02  0.00000000E+00  0.39989995E+01
 0.46562500E-01  0.13330000E+02  0.10000000E+02  0.00000000E+00  0.39989995E+01
 0.46718750E-01  0.13330000E+02  0.10000000E+02  0.00000000E+00  0.39989995E+01
 0.46875000E-01  0.13330000E+02  0.10000000E+02  0.00000000E+00  0.39989995E+01
 0.47031250E-01  0.13330000E+02  0.10000000E+02  0.00000000E+00  0.39989995E+01
 0.47187500E-01  0.13330000E+02  0.10000000E+02  0.00000000E+00  0.39989995E+01
 0.47343750E-01  0.13330000E+02  0.10000000E+02  0.00000000E+00  0.39989995E+01
 0.47500000E-01  0.13330000E+02  0.10000000E+02  0.00000000E+00  0.39989995E+01
 0.47656250E-01  0.13330000E+02  0.10000000E+02  0.00000000E+00  0.39989995E+01
 0.47812500E-01  0.13330000E+02  0.10000000E+02  0.00000000E+00  0.39989995E+01
 0.47968750E-01  0.13330000E+02  0.10000000E+02  0.00000000E+00  0.39989995E+01
 0.48125000E-01  0.13330000E+02  0.10000000E+02  0.00000000E+00  0.39989995E+01
 0.48281250E-01  0.13330000E+02  0.10000000E+02  0.00000000E+00  0.39989995E+01
 0.48437500E-01  0.13330000E+02  0.10000000E+02  0.00000000E+00  0.39989995E+01
 0.48593750E-01  0.13330000E+02  0.10000000E+02  0.00000000E+00  0.39989995E+01
 0.48750000E-01  0.13330000E+02  0.10000000E+02  0.00000000E+00  0.39989995E+01
 0.48906250E-01  0.13330000E+02  0.10000000E+02  0.00000000E+00  0.39989995E+01
 0.49062500E-01  0.13330000E+02  0.10000000E+02  0.00000000E+00  0.39989995E+01
 0.49218750E-01  0.13330000E+02  0.10000000E+02  0.00000000E+00  0.39989995E+01
 0.49375000E-01  0.13330000E+02  0.10000000E+02  0.00000000E+00  0.39989995E+01
 0.49531250E-01  0.13330000E+02  0.10000000E+02  0.00000000E+00  0.39989995E+01
 0.49687500E-01  0.13330000E+02  0.10000000E+02  0.00000000E+00  0.39989995E+01
 0.49843750E-01  0.13330000E+02  0.10000000E+02  0.00000000E+00  0.39989995E+01
 0.50000000E-01  0.13330000E+02  0.10000000E+02  0.00000000E+00  0.39989995E+01
 0.50156250E-01  0.13330000E+02  0.10000000E+02  0.00000000E+00  0.39989995E+01
 0.50312500E-01  0.13330000E+02  0.10000000E+02  0.00000000E+00  0.39989995E+01
 0.50468750E-01  0.13330000E+02  0.10000000E+02  0.00000000E+00  0.39989995E+01
 0.50625000E-01  0.13330000E+02  0.10000000E+02  0.00000000E+00  0.39989995E+01
 0.50781250E-01  0.13330000E+02  0.10000000E+02  0.00000000E+00  0.39989995E+01
 0.50937500E-01  0.13330000E+02  0.10000000E+02  0.00000000E+00  0.39989995E+01
 0.51093750E-01  0.13330000E+02  0.10000000E+02  0.00000000E+00  0.39989995E+01
 0.51250000E-01  0.13330000E+02  0.10000000E+02  0.00000000E+00  0.39989995E+01
 0.51406250E-01  0.13330000E+02  0.10000000E+02  0.00000000E+00  0.39989995E+01
 0.51562500E-01  0.13330000E+02  0.10000000E+02  0.00000000E+00  0.39989995E+01
 0.51718750E-01  0.13330000E+02  0.10000000E+02  0.00000000E+00  0.39989995E+01
 0.51875000E-01  0.13330000E+02  0.10000000E+02  0.00000000E+00  0.39989995E+01
 0.52031250E-01  0.13330000E+02  0.10000000E+02  0.00000000E+00  0.39989995E+01
 0.52187500E-01  0.13330000E+02  0.10000000E+02  0.00000000E+00  0.39989995E+01
 0.52343750E-01  0.13330000E+02  0.10000000E+02  0.00000000E+00  0.39989995E+01
 0.52500000E-01  0.13330000E+02  0.10000000E+02  0.00000000E+00  0.39989995E+01
 0.52656250E-01  0.13330000E+02  0.10000000E+02  0.00000000E+00  0.39989995E+01
 0.52812500E-01  0.13330000E+02  0.10000000E+02  0.00000000E+00  0.39989995E+01
 0.52968750E-01  0.13330000E+02  0.10000000E+02  0.00000000E+00  0.39989995E+01
 0.53125000E-01  0.13330000E+02  0.10000000E+02  0.00000000E+00  0.39989995E+01
 0.53281250E-01  0.13330000E+02  0.10000000E+02  0.00000000E+00  0.39989995E+01
 0.53437500E-01  0.13330000E+02  0.10000000E+02  0.00000000E+00  0.39989995E+01
 0.53593750E-01  0.13330000E+02  0.10000000E+02  0.00000000E+00  0.39989995E+01
 0.53750000E-01  0.13330000E+02  0.10000000E+02  0.00000000E+00  0.39989995E+01
 0.53906250E-01  0.13330000E+02  0.10000000E+02  0.00000000E+00  0.39989995E+01
 0.54062500E-01  0.13330000E+02  0.10000000E+02  0.00000000E+00  0.39989995E+01
 0.54218750E-01  0.13330000E+02  0.10000000E+02  0.00000000E+00  0.39989995E+01
 0.54375000E-01  0.13330000E+02  0.10000000E+02  0.00000000E+00  0.39989995E+01
 0.54531250E-01  0.13330000E+02  0.10000000E+02  0.00000000E+00  0.39989995E+01
 0.54687500E-01  0.13330000E+02  0.10000000E+02  0.00000000E+00  0.39989995E+01
 0.54843750E-01  0.13330000E+02  0.10000000E+02  0.00000000E+00  0.39989995E+01
 0.55000000E-01  0.13330000E+02  0.10000000E+02  0.00000000E+00  0.39989995E+01
 0.55156250E-01  0.13330000E+02  0.10000000E+02  0.00000000E+00  0.39989995E+01
 0.55312500E-01  0.13330000E+02  0.10000000E+02  0.00000000E+00  0.39989995E+01
 0.55468750E-01  0.13330000E+02  0.10000000E+02  0.00000000E+00  0.39989995E+01
 0.55625000E-01  0.13330000E+02  0.10000000E+02  0.00000000E+00  0.39989995E+01
 0.55781250E-01  0.13330000E+02  0.10000000E+02  0.00000000E+00  0.39989995E+01
 0.55937500E-01  0.13330000E+02  0.10000000E+02  0.00000000E+00  0.39989995E+01
 0.56093750E-01  0.13330000E+02  0.10000000E+02  0.00000000E+00  0.39989995E+01
 0.56250000E-01  0.13330000E+02  0.10000000E+02  0.00000000E+00  0.39989995E+01
 0.56406250E-01  0.13330000E+02  0.10000000E+02  0.00000000E+00  0.39989995E+01
 0.56562500E-01  0.13330000E+02  0.10000000E+02  0.00000000E+00  0.39989995E+01
 0.56718750E-01  0.13330000E+02  0.10000000E+02  0.00000000E+00  0.39989995E+01
 0.56875000E-01  0.13330000E+02  0.10000000E+02  0.00000000E+00  0.39989995E+01
 0.57031250E-01  0.13330000E+02  0.10000000E+02  0.00000000E+00  0.39989995E+01
 0.57187500E-01  0.13330000E+02  0.10000000E+02  0.00000000E+00  0.39989995E+01
 0.57343750E-01  0.13330000E+02  0.10000000E+02  0.00000000E+00  0.39989995E+01
 0.57500000E-01  0.13330000E+02  0.10000000E+02  0.00000000E+00  0.39989995E+01
 0.57656250E-01  0.13330000E+02  0.10000000E+02  0.00000000E+00  0.39989995E+01
 0.57812500E-01  0.13330000E+02  0.10000000E+02  0.00000000E+00  0.39989995E+01
 0.57968750E-01  0.13330000E+02  0.10000000E+02  0.00000000E+00  0.39989995E+01
 0.58125000E-01  0.13330000E+02  0.10000000E+02  0.00000000E+00  0.39989995E+01
 0.58281250E-01  0.13330000E+02  0.10000000E+02  0.00000000E+00  0.39989995E+01
 0.58437500E-01  0.13330000E+02  0.10000000E+02  0.00000000E+00  0.39989995E+01
 0.58593750E-01  0.13330000E+02  0.10000000E+02  0.00000000E+00  0.39989995E+01
 0.58750000E-01  0.13330000E+02  0.10000000E+02  0.00000000E+00  0.39989995E+01
 0.58906250E-01  0.13330000E+02  0.10000000E+02  0.00000000E+00  0.39989995E+01
 0.59062500E-01  0.13330000E+02  0.10000000E+02  0.00000000E+00  0.39989995E+01
 0.59218750E-01  0.13330000E+02  0.10000000E+02  0.00000000E+00  0.39989995E+01
 0.59375000E-01  0.13330000E+02  0.10000000E+02  0.00000000E+00  0.39989995E+01
 0.59531250E-01  0.13330000E+02  0.10000000E+02  0.00000000E+00  0.39989995E+01
 0.59687500E-01  0.13330000E+02  0.10000000E+02  0.00000000E+00  0.39989995E+01
 0.59843750E-01  0.13330000E+02  0.10000000E+02  0.00000000E+00  0.39989995E+01
 0.60000000E-01  0.13330000E+02  0.10000000E+02  0.00000000E+00  0.39989995E+01
 0.60156250E-01  0.13330000E+02  0.10000000E+02  0.00000000E+00  0.39989995E+01
 0.60312500E-01  0.13330000E+02  0.10000000E+02  0.00000000E+00  0.39989995E+01
 0.60468750E-01  0.13330000E+02  0.10000000E+02  0.00000000E+00  0.39989995E+01
 0.60625000E-01  0.13330000E+02  0.10000000E+02  0.00000000E+00  0.39989995E+01
 0.60781250E-01  0.13330000E+02  0.10000000E+02  0.00000000E+00  0.39989995E+01
 0.60937500E-01  0.13330000E+02  0.10000000E+02  0.00000000E+00  0.39989995E+01
 0.61093750E-01  0.13330000E+02  0.10000000E+02  0.00000000E+00  0.39989995E+01
 0.61250000E-01  0.13330000E+02  0.10000000E+02  0.00000000E+00  0.39989995E+01
 0.61406250E-01  0.13330000E+02  0.10000000E+02  0.00000000E+00  0.39989995E+01
 0.61562500E-01  0.13330000E+02  0.10000000E+02  0.00000000E+00  0.39989995E+01
 0.61718750E-01  0.13330000E+02  0.10000000E+02  0.00000000E+00  0.39989995E+01
 0.61875000E-01  0.13330000E+02  0.10000000E+02  0.00000000E+00  0.39989995E+01
 0.62031250E-01  0.13330000E+02  0.10000000E+02  0.00000000E+00  0.39989995E+01
 0.62187500E-01  0.13330000E+02  0.10000000E+02  0.00000000E+00  0.39989995E+01
 0.62343750E-01  0.13330000E+02  0.10000000E+02  0.00000000E+00  0.39989995E+01
 0.62500000E-01  0.13330000E+02  0.10000000E+02  0.00000000E+00  0.39989995E+01
 0.62656250E-01  0.13330000E+02  0.10000000E+02  0.00000000E+00  0.39989995E+01
 0.62812500E-01  0.13330000E+02  0.10000000E+02  0.00000000E+00  0.39989995E+01
 0.62968750E-01  0.13330000E+02  0.10000000E+02  0.00000000E+00  0.39989995E+01
 0.63125000E-01  0.13330000E+02  0.10000000E+02  0.00000000E+00  0.39989995E+01
 0.63281250E-01  0.13330000E+02  0.10000000E+02  0.00000000E+00  0.39989995E+01
 0.63437500E-01  0.13330000E+02  0.10000000E+02  0.00000000E+00  0.39989995E+01
 0.63593750E-01  0.13330000E+02  0.10000000E+02  0.00000000E+00  0.39989995E+01
 0.63750000E-01  0.13330000E+02  0.10000000E+02  0.00000000E+00  0.39989995E+01
 0.63906250E-01  0.13330000E+02  0.10000000E+02  0.00000000E+00  0.39989995E+01
 0.64062500E-01  0.13330000E+02  0.10000000E+02  0.00000000E+00  0.39989995E+01
 0.64218750E-01  0.13330000E+02  0.10000000E+02  0.00000000E+00  0.39989995E+01
 0.64375000E-01  0.13330000E+02  0.10000000E+02  0.00000000E+00  0.39989995E+01
 0.64531250E-01  0.13330000E+02  0.10000000E+02  0.00000000E+00  0.39989995E+01
 0.64687500E-01  0.13330000E+02  0.10000000E+02  0.00000000E+00  0.39989995E+01
 0.64843750E-01  0.13330000E+02  0.10000000E+02  0.00000000E+00  0.39989995E+01
 0.65000000E-01  0.13330000E+02  0.10000000E+02  0.00000000E+00  0.39989995E+01
 0.65156250E-01  0.13330000E+02  0.10000000E+02  0.00000000E+00  0.39989995E+01
 0.65312500E-01  0.13330000E+02  0.10000000E+02  0.00000000E+00  0.39989995E+01
 0.65468750E-01  0.13330000E+02  0.10000000E+02  0.00000000E+00  0.39989995E+01
 0.65625000E-01  0.13330000E+02  0.10000000E+02  0.00000000E+00  0.39989995E+01
 0.65781250E-01  0.13330000E+02  0.10000000E+02  0.00000000E+00  0.39989995E+01
 0.65937500E-01  0.13330000E+02  0.10000000E+02  0.00000000E+00  0.39989995E+01
 0.66093750E-01  0.13330000E+02  0.10000000E+02  0.00000000E+00  0.39989995E+01
 0.66250000E-01  0.13330000E+02  0.10000000E+02  0.00000000E+00  0.39989995E+01
 0.66406250E-01  0.13330000E+02  0.10000000E+02  0.00000000E+00  0.39989995E+01
 0.66562500E-01  0.13330000E+02  0.10000000E+02  0.00000000E+00  0.39989995E+01
 0.66718750E-01  0.13330000E+02  0.10000000E+02  0.00000000E+00  0.39989995E+01
 0.66875000E-01  0.13330000E+02  0.10000000E+02  0.00000000E+00  0.39989995E+01
 0.67031250E-01  0.13330000E+02  0.10000000E+02  0.00000000E+00  0.39989995E+01
 0.67187500E-01  0.13330000E+02  0.10000000E+02  0.00000000E+00  0.39989995E+01
 0.67343750E-01  0.13330000E+02  0.10000000E+02  0.00000000E+00  0.39989995E+01
 0.67500000E-01  0.13330000E+02  0.10000000E+02  0.00000000E+00  0.39989995E+01
 0.67656250E-01  0.13330000E+02  0.10000000E+02  0.00000000E+00  0.39989995E+01
 0.67812500E-01  0.13330000E+02  0.10000000E+02  0.00000000E+00  0.39989995E+01
 0.67968750E-01  0.13330000E+02  0.10000000E+02  0.00000000E+00  0.39989995E+01
 0.68125000E-01  0.13330000E+02  0.10000000E+02  0.00000000E+00  0.39989995E+01
 0.68281250E-01  0.13330000E+02  0.10000000E+02  0.00000000E+00  0.39989995E+01
 0.68437500E-01  0.13330000E+02  0.10000000E+02  0.00000000E+00  0.39989995E+01
 0.68593750E-01  0.13330000E+02  0.10000000E+02  0.00000000E+00  0.39989995E+01
 0.68750000E-01  0.13330000E+02  0.10000000E+02  0.00000000E+00  0.39989995E+01
 0.68906250E-01  0.13330000E+02  0.10000000E+02  0.00000000E+00  0.39989995E+01
 0.69062500E-01  0.13330000E+02  0.10000000E+02  0.00000000E+00  0.39989995E+01
 0.69218750E-01  0.13330000E+02  0.10000000E+02  0.00000000E+00  0.39989995E+01
 0.69375000E-01  0.13330000E+02  0.10000000E+02  0.00000000E+00  0.39989995E+01
 0.69531250E-01  0.13330000E+02  0.10000000E+02  0.00000000E+00  0.39989995E+01
 0.69687500E-01  0.13330000E+02  0.10000000E+02  0.00000000E+00  0.39989995E+01
 0.69843750E-01  0.13330000E+02  0.10000000E+02  0.00000000E+00  0.39989995E+01
 0.70000000E-01  0.13330000E+02  0.10000000E+02  0.00000000E+00  0.39989995E+01
 0.70156250E-01  0.13330000E+02  0.10000000E+02  0.00000000E+00  0.39989995E+01
 0.70312500E-01  0.13330000E+02  0.10000000E+02  0.00000000E+00  0.39989995E+01
 0.70468750E-01  0.13330000E+02  0.10000000E+02  0.00000000E+00  0.39989995E+01
 0.70625000E-01  0.13330000E+02  0.10000000E+02  0.00000000E+00  0.39989995E+01
 0.70781250E-01  0.13330000E+02  0.10000000E+02  0.00000000E+00  0.39989995E+01
 0.70937500E-01  0.13330000E+02  0.10000000E+02  0.00000000E+00  0.39989995E+01
 0.71093750E-01  0.13330000E+02  0.10000000E+02  0.00000000E+00  0.39989995E+01
 0.71250000E-01  0.13330000E+02  0.10000000E+02  0.00000000E+00  0.39989995E+01
 0.71406250E-01  0.13330000E+02  0.10000000E+02  0.00000000E+00  0.39989995E+01
 0.71562500E-01  0.13330000E+02  0.10000000E+02  0.00000000E+00  0.39989995E+01
 0.71718750E-01  0.13330000E+02  0.10000000E+02  0.00000000E+00  0.39989995E+01
 0.71875000E-01  0.13330000E+02  0.10000000E+02  0.00000000E+00  0.39989995E+01
 0.72031250E-01  0.13330000E+02  0.10000000E+02  0.00000000E+00  0.39989995E+01
 0.72187500E-01  0.13330000E+02  0.10000000E+02  0.00000000E+00  0.39989995E+01
 0.72343750E-01  0.13330000E+02  0.10000000E+02  0.00000000E+00  0.39989995E+01
 0.72500000E-01  0.13330000E+02  0.10000000E+02  0.00000000E+00  0.39989995E+01
 0.72656250E-01  0.13330000E+02  0.10000000E+02  0.00000000E+00  0.39989995E+01
 0.72812500E-01  0.13330000E+02  0.10000000E+02  0.00000000E+00  0.39989995E+01
 0.72968750E-01  0.13330000E+02  0.10000000E+02  0.00000000E+00  0.39989995E+01
 0.73125000E-01  0.13330000E+02  0.10000000E+02  0.00000000E+00  0.39989995E+01
 0.73281250E-01  0.13330000E+02  0.10000000E+02  0.00000000E+00  0.39989995E+01
 0.73437500E-01  0.13330000E+02  0.10000000E+02  0.00000000E+00  0.39989995E+01
 0.73593750E-01  0.13330000E+02  0.10000000E+02  0.00000000E+00  0.39989995E+01
 0.73750000E-01  0.13330000E+02  0.10000000E+02  0.00000000E+00  0.39989995E+01
 0.73906250E-01  0.13330000E+02  0.10000000E+02  0.00000000E+00  0.39989995E+01
 0.74062500E-01  0.13330000E+02  0.10000000E+02  0.00000000E+00  0.39989995E+01
 0.74218750E-01  0.13330000E+02  0.10000000E+02  0.00000000E+00  0.39989995E+01
 0.74375000E-01  0.13330000E+02  0.10000000E+02  0.00000000E+00  0.39989995E+01
 0.74531250E-01  0.13330000E+02  0.10000000E+02  0.00000000E+00  0.39989995E+01
 0.74687500E-01  0.13330000E+02  0.10000000E+02  0.00000000E+00  0.39989995E+01
 0.74843750E-01  0.13330000E+02  0.10000000E+02  0.00000000E+00  0.39989995E+01
 0.75000000E-01  0.13330000E+02  0.10000000E+02  0.00000000E+00  0.39989995E+01
 0.75156250E-01  0.13330000E+02  0.10000000E+02  0.00000000E+00  0.39989995E+01
 0.75312500E-01  0.13330000E+02  0.10000000E+02  0.00000000E+00  0.39989995E+01
 0.75468750E-01  0.13330000E+02  0.10000000E+02  0.00000000E+00  0.39989995E+01
 0.75625000E-01  0.13330000E+02  0.10000000E+02  0.00000000E+00  0.39989995E+01
 0.75781250E-01  0.13330000E+02  0.10000000E+02  0.00000000E+00  0.39989995E+01
 0.75937500E-01  0.13330000E+02  0.10000000E+02  0.00000000E+00  0.39989995E+01
 0.76093750E-01  0.13330000E+02  0.10000000E+02  0.00000000E+00  0.39989995E+01
 0.76250000E-01  0.13330000E+02  0.10000000E+02  0.00000000E+00  0.39989995E+01
 0.76406250E-01  0.13330000E+02  0.10000000E+02  0.00000000E+00  0.39989995E+01
 0.76562500E-01  0.13330000E+02  0.10000000E+02  0.00000000E+00  0.39989995E+01
 0.76718750E-01  0.13330000E+02  0.10000000E+02  0.00000000E+00  0.39989995E+01
 0.76875000E-01  0.13330000E+02  0.10000000E+02  0.00000000E+00  0.39989995E+01
 0.77031250E-01  0.13330000E+02  0.10000000E+02  0.00000000E+00  0.39989995E+01
 0.77187500E-01  0.13330000E+02  0.10000000E+02  0.00000000E+00  0.39989995E+01
 0.77343750E-01  0.13330000E+02  0.10000000E+02  0.00000000E+00  0.39989995E+01
 0.77500000E-01  0.13330000E+02  0.10000000E+02  0.00000000E+00  0.39989995E+01
 0.77656250E-01  0.13330000E+02  0.10000000E+02  0.00000000E+00  0.39989995E+01
 0.77812500E-01  0.13330000E+02  0.10000000E+02  0.00000000E+00  0.39989995E+01
 0.77968750E-01  0.13330000E+02  0.10000000E+02  0.00000000E+00  0.39989995E+01
 0.78125000E-01  0.13330000E+02  0.10000000E+02  0.00000000E+00  0.39989995E+01
 0.78281250E-01  0.13330000E+02  0.10000000E+02  0.00000000E+00  0.39989995E+01
 0.78437500E-01  0.13330000E+02  0.10000000E+02  0.00000000E+00  0.39989995E+01
 0.78593750E-01  0.13330000E+02  0.10000000E+02  0.00000000E+00  0.39989995E+01
 0.78750000E-01  0.13330000E+02  0.10000000E+02  0.00000000E+00  0.39989995E+01
 0.78906250E-01  0.13330000E+02  0.10000000E+02  0.00000000E+00  0.39989995E+01
 0.79062500E-01  0.13330000E+02  0.10000000E+02  0.00000000E+00  0.39989995E+01
 0.79218750E-01  0.13330000E+02  0.10000000E+02  0.00000000E+00  0.39989995E+01
 0.79375000E-01  0.13330000E+02  0.10000000E+02  0.00000000E+00  0.39989995E+01
 0.79531250E-01  0.13330000E+02  0.10000000E+02  0.00000000E+00  0.39989995E+01
 0.79687500E-01  0.13330000E+02  0.10000000E+02  0.00000000E+00  0.39989995E+01
 0.79843750E-01  0.13330000E+02  0.10000000E+02  0.00000000E+00  0.39989995E+01
 0.80000000E-01  0.13330000E+02  0.10000000E+02  0.00000000E+00  0.39989995E+01
 0.80156250E-01  0.13330000E+02  0.10000000E+02  0.00000000E+00  0.39989995E+01
 0.80312500E-01  0.13330000E+02  0.10000000E+02  0.00000000E+00  0.39989995E+01
 0.80468750E-01  0.13330000E+02  0.10000000E+02  0.00000000E+00  0.39989995E+01
 0.80625000E-01  0.13330000E+02  0.10000000E+02  0.00000000E+00  0.39989995E+01
 0.80781250E-01  0.13330000E+02  0.10000000E+02  0.00000000E+00  0.39989995E+01
 0.80937500E-01  0.13330000E+02  0.10000000E+02  0.00000000E+00  0.39989995E+01
 0.81093750E-01  0.13330000E+02  0.10000000E+02  0.00000000E+00  0.39989995E+01
 0.81250000E-01  0.13330000E+02  0.10000000E+02  0.00000000E+00  0.39989995E+01
 0.81406250E-01  0.13330000E+02  0.10000000E+02  0.00000000E+00  0.39989995E+01
 0.81562500E-01  0.13330000E+02  0.10000000E+02  0.00000000E+00  0.39989995E+01
 0.81718750E-01  0.13330000E+02  0.10000000E+02  0.00000000E+00  0.39989995E+01
 0.81875000E-01  0.13330000E+02  0.10000000E+02  0.00000000E+00  0.39989995E+01
 0.82031250E-01  0.13330000E+02  0.10000000E+02  0.00000000E+00  0.39989995E+01
 0.82187500E-01  0.13330000E+02  0.10000000E+02  0.00000000E+00  0.39989995E+01
 0.82343750E-01  0.13330000E+02  0.10000000E+02  0.00000000E+00  0.39989995E+01
 0.82500000E-01  0.13330000E+02  0.10000000E+02  0.00000000E+00  0.39989995E+01
 0.82656250E-01  0.13330000E+02  0.10000000E+02  0.00000000E+00  0.39989995E+01
 0.82812500E-01  0.13330000E+02  0.10000000E+02  0.00000000E+00  0.39989995E+01
 0.82968750E-01  0.13330000E+02  0.10000000E+02  0.00000000E+00  0.39989995E+01
 0.83125000E-01  0.13330000E+02  0.10000000E+02  0.00000000E+00  0.39989995E+01
 0.83281250E-01  0.13330000E+02  0.10000000E+02  0.00000000E+00  0.39989995E+01
 0.83437500E-01  0.13330000E+02  0.10000000E+02  0.00000000E+00  0.39989995E+01
 0.83593750E-01  0.13330000E+02  0.10000000E+02  0.00000000E+00  0.39989995E+01
 0.83750000E-01  0.13330000E+02  0.10000000E+02  0.00000000E+00  0.39989995E+01
 0.83906250E-01  0.13330000E+02  0.10000000E+02  0.00000000E+00  0.39989995E+01
 0.84062500E-01  0.13330000E+02  0.10000000E+02  0.00000000E+00  0.39989995E+01
 0.84218750E-01  0.13330000E+02  0.10000000E+02  0.00000000E+00  0.39989995E+01
 0.84375000E-01  0.13330000E+02  0.10000000E+02  0.00000000E+00  0.39989995E+01
 0.84531250E-01  0.13330000E+02  0.10000000E+02  0.00000000E+00  0.39989995E+01
 0.84687500E-01  0.13330000E+02  0.10000000E+02  0.00000000E+00  0.39989995E+01
 0.84843750E-01  0.13330000E+02  0.10000000E+02  0.00000000E+00  0.39989995E+01
 0.85000000E-01  0.13330000E+02  0.10000000E+02  0.00000000E+00  0.39989995E+01
 0.85156250E-01  0.13330000E+02  0.10000000E+02  0.00000000E+00  0.39989995E+01
 0.85312500E-01  0.13330000E+02  0.10000000E+02  0.00000000E+00  0.39989995E+01
 0.85468750E-01  0.13330000E+02  0.10000000E+02  0.00000000E+00  0.39989995E+01
 0.85625000E-01  0.13330000E+02  0.10000000E+02  0.00000000E+00  0.39989995E+01
 0.85781250E-01  0.13330000E+02  0.10000000E+02  0.00000000E+00  0.39989995E+01
 0.85937500E-01  0.13330000E+02  0.10000000E+02  0.00000000E+00  0.39989995E+01
 0.86093750E-01  0.13330000E+02  0.10000000E+02  0.00000000E+00  0.39989995E+01
 0.86250000E-01  0.13330000E+02  0.10000000E+02  0.00000000E+00  0.39989995E+01
 0.86406250E-01  0.13330000E+02  0.10000000E+02  0.00000000E+00  0.39989995E+01
 0.86562500E-01  0.13330000E+02  0.10000000E+02  0.00000000E+00  0.39989995E+01
 0.86718750E-01  0.13330000E+02  0.10000000E+02  0.00000000E+00  0.39989995E+01
 0.86875000E-01  0.13330000E+02  0.10000000E+02  0.00000000E+00  0.39989995E+01
 0.87031250E-01  0.13330000E+02  0.10000000E+02  0.00000000E+00  0.39989995E+01
 0.87187500E-01  0.13330000E+02  0.10000000E+02  0.00000000E+00  0.39989995E+01
 0.87343750E-01  0.13330000E+02  0.10000000E+02  0.00000000E+00  0.39989995E+01
 0.87500000E-01  0.13330000E+02  0.10000000E+02  0.00000000E+00  0.39989995E+01
 0.87656250E-01  0.13330000E+02  0.10000000E+02  0.00000000E+00  0.39989995E+01
 0.87812500E-01  0.13330000E+02  0.10000000E+02  0.00000000E+00  0.39989995E+01
 0.87968750E-01  0.13330000E+02  0.10000000E+02  0.00000000E+00  0.39989995E+01
 0.88125000E-01  0.13330000E+02  0.10000000E+02  0.00000000E+00  0.39989995E+01
 0.88281250E-01  0.13330000E+02  0.10000000E+02  0.00000000E+00  0.39989995E+01
 0.88437500E-01  0.13330000E+02  0.10000000E+02  0.00000000E+00  0.39989995E+01
 0.88593750E-01  0.13330000E+02  0.10000000E+02  0.00000000E+00  0.39989995E+01
 0.88750000E-01  0.13330000E+02  0.10000000E+02  0.00000000E+00  0.39989995E+01
 0.88906250E-01  0.13330000E+02  0.10000000E+02  0.00000000E+00  0.39989995E+01
 0.89062500E-01  0.13330000E+02  0.10000000E+02  0.00000000E+00  0.39989995E+01
 0.89218750E-01  0.13330000E+02  0.10000000E+02  0.00000000E+00  0.39989995E+01
 0.89375000E-01  0.13330000E+02  0.10000000E+02  0.00000000E+00  0.39989995E+01
 0.89531250E-01  0.13330000E+02  0.10000000E+02  0.00000000E+00  0.39989995E+01
 0.89687500E-01  0.13330000E+02  0.10000000E+02  0.00000000E+00  0.39989995E+01
 0.89843750E-01  0.13330000E+02  0.10000000E+02  0.00000000E+00  0.39989995E+01
 0.90000000E-01  0.13330000E+02  0.10000000E+02  0.00000000E+00  0.39989995E+01
 0.90156250E-01  0.13330000E+02  0.10000000E+02  0.00000000E+00  0.39989995E+01
 0.90312500E-01  0.13330000E+02  0.10000000E+02  0.00000000E+00  0.39989995E+01
 0.90468750E-01  0.13330000E+02  0.10000000E+02  0.00000000E+00  0.39989995E+01
 0.90625000E-01  0.13330000E+02  0.10000000E+02  0.00000000E+00  0.39989995E+01
 0.90781250E-01  0.13330000E+02  0.10000000E+02  0.00000000E+00  0.39989995E+01
 0.90937500E-01  0.13330000E+02  0.10000000E+02  0.00000000E+00  0.39989995E+01
 0.91093750E-01  0.13330000E+02  0.10000000E+02  0.00000000E+00  0.39989995E+01
 0.91250000E-01  0.13330000E+02  0.10000000E+02  0.00000000E+00  0.39989995E+01
 0.91406250E-01  0.13330000E+02  0.10000000E+02  0.00000000E+00  0.39989995E+01
 0.91562500E-01  0.13330000E+02  0.10000000E+02  0.00000000E+00  0.39989995E+01
 0.91718750E-01  0.13330000E+02  0.10000000E+02  0.00000000E+00  0.39989995E+01
 0.91875000E-01  0.13330000E+02  0.10000000E+02  0.00000000E+00  0.39989995E+01
 0.92031250E-01  0.13330000E+02  0.10000000E+02  0.00000000E+00  0.39989995E+01
 0.92187500E-01  0.13330000E+02  0.10000000E+02  0.00000000E+00  0.39989995E+01
 0.92343750E-01  0.13330000E+02  0.10000000E+02  0.00000000E+00  0.39989995E+01
 0.92500000E-01  0.13330000E+02  0.10000000E+02  0.00000000E+00  0.39989995E+01
 0.92656250E-01  0.13330000E+02  0.10000000E+02  0.00000000E+00  0.39989995E+01
 0.92812500E-01  0.13330000E+02  0.10000000E+02  0.00000000E+00  0.39989995E+01
 0.92968750E-01  0.13330000E+02  0.10000000E+02  0.00000000E+00  0.39989995E+01
 0.93125000E-01  0.13330000E+02  0.10000000E+02  0.00000000E+00  0.39989995E+01
 0.93281250E-01  0.13330000E+02  0.10000000E+02  0.00000000E+00  0.39989995E+01
 0.93437500E-01  0.13330000E+02  0.10000000E+02  0.00000000E+00  0.39989995E+01
 0.93593750E-01  0.13330000E+02  0.10000000E+02  0.00000000E+00  0.39989995E+01
 0.93750000E-01  0.13330000E+02  0.10000000E+02  0.00000000E+00  0.39989995E+01
 0.93906250E-01  0.13330000E+02  0.10000000E+02  0.00000000E+00  0.39989995E+01
 0.94062500E-01  0.13330000E+02  0.10000000E+02  0.00000000E+00  0.39989995E+01
 0.94218750E-01  0.13330000E+02  0.10000000E+02  0.00000000E+00  0.39989995E+01
 0.94375000E-01  0.13330000E+02  0.10000000E+02  0.00000000E+00  0.39989995E+01
 0.94531250E-01  0.13330000E+02  0.10000000E+02  0.00000000E+00  0.39989995E+01
 0.94687500E-01  0.13330000E+02  0.10000000E+02  0.00000000E+00  0.39989995E+01
 0.94843750E-01  0.13330000E+02  0.10000000E+02  0.00000000E+00  0.39989995E+01
 0.95000000E-01  0.13330000E+02  0.10000000E+02  0.00000000E+00  0.39989995E+01
 0.95156250E-01  0.13330000E+02  0.10000000E+02  0.00000000E+00  0.39989995E+01
 0.95312500E-01  0.13330000E+02  0.10000000E+02  0.00000000E+00  0.39989995E+01
 0.95468750E-01  0.13330000E+02  0.10000000E+02  0.00000000E+00  0.39989995E+01
 0.95625000E-01  0.13330000E+02  0.10000000E+02  0.00000000E+00  0.39989995E+01
 0.95781250E-01  0.13330000E+02  0.10000000E+02  0.00000000E+00  0.39989995E+01
 0.95937500E-01  0.13330000E+02  0.10000000E+02  0.00000000E+00  0.39989995E+01
 0.96093750E-01  0.13330000E+02  0.10000000E+02  0.00000000E+00  0.39989995E+01
 0.96250000E-01  0.13330000E+02  0.10000000E+02  0.00000000E+00  0.39989995E+01
 0.96406250E-01  0.13330000E+02  0.10000000E+02  0.00000000E+00  0.39989995E+01
 0.96562500E-01  0.13330000E+02  0.10000000E+02  0.00000000E+00  0.39989995E+01
 0.96718750E-01  0.13330000E+02  0.10000000E+02  0.00000000E+00  0.39989995E+01
 0.96875000E-01  0.13330000E+02  0.10000000E+02  0.00000000E+00  0.39989995E+01
 0.97031250E-01  0.13330000E+02  0.10000000E+02  0.00000000E+00  0.39989995E+01
 0.97187500E-01  0.13330000E+02  0.10000000E+02  0.00000000E+00  0.39989995E+01
 0.97343750E-01  0.13330000E+02  0.10000000E+02  0.00000000E+00  0.39989995E+01
 0.97500000E-01  0.13330000E+02  0.10000000E+02  0.00000000E+00  0.39989995E+01
 0.97656250E-01  0.13330000E+02  0.10000000E+02  0.00000000E+00  0.39989995E+01
 0.97812500E-01  0.13330000E+02  0.10000000E+02  0.00000000E+00  0.39989995E+01
 0.97968750E-01  0.13330000E+02  0.10000000E+02  0.00000000E+00  0.39989995E+01
 0.98125000E-01  0.13330000E+02  0.10000000E+02  0.00000000E+00  0.39989995E+01
 0.98281250E-01  0.13330000E+02  0.10000000E+02  0.00000000E+00  0.39989995E+01
 0.98437500E-01  0.13330000E+02  0.10000000E+02  0.00000000E+00  0.39989995E+01
 0.98593750E-01  0.13330000E+02  0.10000000E+02  0.00000000E+00  0.39989995E+01
 0.98750000E-01  0.13330000E+02  0.10000000E+02  0.00000000E+00  0.39989995E+01
 0.98906250E-01  0.13330000E+02  0.10000000E+02  0.00000000E+00  0.39989995E+01
 0.99062500E-01  0.13330000E+02  0.10000000E+02  0.00000000E+00  0.39989995E+01
 0.99218750E-01  0.13330000E+02  0.10000000E+02  0.00000000E+00  0.39989995E+01
 0.99375000E-01  0.13330000E+02  0.10000000E+02  0.00000000E+00  0.39989995E+01
 0.99531250E-01  0.13330000E+02  0.10000000E+02  0.00000000E+00  0.39989995E+01
 0.99687500E-01  0.13330000E+02  0.10000000E+02  0.00000000E+00  0.39989995E+01
 0.99843750E-01  0.13330000E+02  0.10000000E+02  0.00000000E+00  0.39989995E+01
 0.10000000E+00  0.13330000E+02  0.10000000E+02  0.00000000E+00  0.39989995E+01
 0.10015625E+00  0.13330000E+02  0.10000000E+02  0.00000000E+00  0.39989995E+01
 0.10031250E+00  0.13330000E+02  0.10000000E+02  0.00000000E+00  0.39989995E+01
 0.10046875E+00  0.13330000E+02  0.10000000E+02  0.00000000E+00  0.39989995E+01
 0.10062500E+00  0.13330000E+02  0.10000000E+02  0.00000000E+00  0.39989995E+01
 0.10078125E+00  0.13330000E+02  0.10000000E+02  0.00000000E+00  0.39989995E+01
 0.10093750E+00  0.13330000E+02  0.10000000E+02  0.00000000E+00  0.39989995E+01
 0.10109375E+00  0.13330000E+02  0.10000000E+02  0.00000000E+00  0.39989995E+01
 0.10125000E+00  0.13330000E+02  0.10000000E+02  0.00000000E+00  0.39989995E+01
 0.10140625E+00  0.13330000E+02  0.10000000E+02  0.00000000E+00  0.39989995E+01
 0.10156250E+00  0.13330000E+02  0.10000000E+02  0.00000000E+00  0.39989995E+01
 0.10171875E+00  0.13330000E+02  0.10000000E+02  0.00000000E+00  0.39989995E+01
 0.10187500E+00  0.13330000E+02  0.10000000E+02  0.00000000E+00  0.39989995E+01
 0.10203125E+00  0.13330000E+02  0.10000000E+02  0.00000000E+00  0.39989995E+01
 0.10218750E+00  0.13330000E+02  0.10000000E+02  0.00000000E+00  0.39989995E+01
 0.10234375E+00  0.13330000E+02  0.10000000E+02  0.00000000E+00  0.39989995E+01
 0.10250000E+00  0.13330000E+02  0.10000000E+02  0.00000000E+00  0.39989995E+01
 0.10265625E+00  0.13330000E+02  0.10000000E+02  0.00000000E+00  0.39989995E+01
 0.10281250E+00  0.13330000E+02  0.10000000E+02  0.00000000E+00  0.39989995E+01
 0.10296875E+00  0.13330000E+02  0.10000000E+02  0.00000000E+00  0.39989995E+01
 0.10312500E+00  0.13330000E+02  0.10000000E+02  0.00000000E+00  0.39989995E+01
 0.10328125E+00  0.13330000E+02  0.10000000E+02  0.00000000E+00  0.39989995E+01
 0.10343750E+00  0.13330000E+02  0.10000000E+02  0.00000000E+00  0.39989995E+01
 0.10359375E+00  0.13330000E+02  0.10000000E+02  0.00000000E+00  0.39989995E+01
 0.10375000E+00  0.13330000E+02  0.10000000E+02  0.00000000E+00  0.39989995E+01
 0.10390625E+00  0.13330000E+02  0.10000000E+02  0.00000000E+00  0.39989995E+01
 0.10406250E+00  0.13330000E+02  0.10000000E+02  0.00000000E+00  0.39989995E+01
 0.10421875E+00  0.13330000E+02  0.10000000E+02  0.00000000E+00  0.39989995E+01
 0.10437500E+00  0.13330000E+02  0.10000000E+02  0.00000000E+00  0.39989995E+01
 0.10453125E+00  0.13330000E+02  0.10000000E+02  0.00000000E+00  0.39989995E+01
 0.10468750E+00  0.13330000E+02  0.10000000E+02  0.00000000E+00  0.39989995E+01
 0.10484375E+00  0.13330000E+02  0.10000000E+02  0.00000000E+00  0.39989995E+01
 0.10500000E+00  0.13330000E+02  0.10000000E+02  0.00000000E+00  0.39989995E+01
 0.10515625E+00  0.13330000E+02  0.10000000E+02  0.00000000E+00  0.39989995E+01
 0.10531250E+00  0.13330000E+02  0.10000000E+02  0.00000000E+00  0.39989995E+01
 0.10546875E+00  0.13330000E+02  0.10000000E+02  0.00000000E+00  0.39989995E+01
 0.10562500E+00  0.13330000E+02  0.10000000E+02  0.00000000E+00  0.39989995E+01
 0.10578125E+00  0.13330000E+02  0.10000000E+02  0.00000000E+00  0.39989995E+01
 0.10593750E+00  0.13330000E+02  0.10000000E+02  0.00000000E+00  0.39989995E+01
 0.10609375E+00  0.13330000E+02  0.10000000E+02  0.00000000E+00  0.39989995E+01
 0.10625000E+00  0.13330000E+02  0.10000000E+02  0.00000000E+00  0.39989995E+01
 0.10640625E+00  0.13330000E+02  0.10000000E+02  0.00000000E+00  0.39989995E+01
 0.10656250E+00  0.13330000E+02  0.10000000E+02  0.00000000E+00  0.39989995E+01
 0.10671875E+00  0.13330000E+02  0.10000000E+02  0.00000000E+00  0.39989995E+01
 0.10687500E+00  0.13330000E+02  0.10000000E+02  0.00000000E+00  0.39989995E+01
 0.10703125E+00  0.13330000E+02  0.10000000E+02  0.00000000E+00  0.39989995E+01
 0.10718750E+00  0.13330000E+02  0.10000000E+02  0.00000000E+00  0.39989995E+01
 0.10734375E+00  0.13330000E+02  0.10000000E+02  0.00000000E+00  0.39989995E+01
 0.10750000E+00  0.13330000E+02  0.10000000E+02  0.00000000E+00  0.39989995E+01
 0.10765625E+00  0.13330000E+02  0.10000000E+02  0.00000000E+00  0.39989995E+01
 0.10781250E+00  0.13330000E+02  0.10000000E+02  0.00000000E+00  0.39989995E+01
 0.10796875E+00  0.13330000E+02  0.10000000E+02  0.00000000E+00  0.39989995E+01
 0.10812500E+00  0.13330000E+02  0.10000000E+02  0.00000000E+00  0.39989995E+01
 0.10828125E+00  0.13330000E+02  0.10000000E+02  0.00000000E+00  0.39989995E+01
 0.10843750E+00  0.13330000E+02  0.10000000E+02  0.00000000E+00  0.39989995E+01
 0.10859375E+00  0.13330000E+02  0.10000000E+02  0.00000000E+00  0.39989995E+01
 0.10875000E+00  0.13330000E+02  0.10000000E+02  0.00000000E+00  0.39989995E+01
 0.10890625E+00  0.13330000E+02  0.10000000E+02  0.00000000E+00  0.39989995E+01
 0.10906250E+00  0.13330000E+02  0.10000000E+02  0.00000000E+00  0.39989995E+01
 0.10921875E+00  0.13330000E+02  0.10000000E+02  0.00000000E+00  0.39989995E+01
 0.10937500E+00  0.13330000E+02  0.10000000E+02  0.00000000E+00  0.39989995E+01
 0.10953125E+00  0.13330000E+02  0.10000000E+02  0.00000000E+00  0.39989995E+01
 0.10968750E+00  0.13330000E+02  0.10000000E+02  0.00000000E+00  0.39989995E+01
 0.10984375E+00  0.13330000E+02  0.10000000E+02  0.00000000E+00  0.39989995E+01
 0.11000000E+00  0.13330000E+02  0.10000000E+02  0.00000000E+00  0.39989995E+01
 0.11015625E+00  0.13330000E+02  0.10000000E+02  0.00000000E+00  0.39989995E+01
 0.11031250E+00  0.13330000E+02  0.10000000E+02  0.00000000E+00  0.39989995E+01
 0.11046875E+00  0.13330000E+02  0.10000000E+02  0.00000000E+00  0.39989995E+01
 0.11062500E+00  0.13330000E+02  0.10000000E+02  0.00000000E+00  0.39989995E+01
 0.11078125E+00  0.13330000E+02  0.10000000E+02  0.00000000E+00  0.39989995E+01
 0.11093750E+00  0.13330000E+02  0.10000000E+02  0.00000000E+00  0.39989995E+01
 0.11109375E+00  0.13330000E+02  0.10000000E+02  0.00000000E+00  0.39989995E+01
 0.11125000E+00  0.13330000E+02  0.10000000E+02  0.00000000E+00  0.39989995E+01
 0.11140625E+00  0.13330000E+02  0.10000000E+02  0.00000000E+00  0.39989995E+01
 0.11156250E+00  0.13330000E+02  0.10000000E+02  0.00000000E+00  0.39989995E+01
 0.11171875E+00  0.13330000E+02  0.10000000E+02  0.00000000E+00  0.39989995E+01
 0.11187500E+00  0.13330000E+02  0.10000000E+02  0.00000000E+00  0.39989995E+01
 0.11203125E+00  0.13330000E+02  0.10000000E+02  0.00000000E+00  0.39989995E+01
 0.11218750E+00  0.13330000E+02  0.10000000E+02  0.00000000E+00  0.39989995E+01
 0.11234375E+00  0.13330000E+02  0.10000000E+02  0.00000000E+00  0.39989995E+01
 0.11250000E+00  0.13330000E+02  0.10000000E+02  0.00000000E+00  0.39989995E+01
 0.11265625E+00  0.13330000E+02  0.10000000E+02  0.00000000E+00  0.39989995E+01
 0.11281250E+00  0.13330000E+02  0.10000000E+02  0.00000000E+00  0.39989995E+01
 0.11296875E+00  0.13330000E+02  0.10000000E+02  0.00000000E+00  0.39989995E+01
 0.11312500E+00  0.13330000E+02  0.10000000E+02  0.00000000E+00  0.39989995E+01
 0.11328125E+00  0.13330000E+02  0.10000000E+02  0.00000000E+00  0.39989995E+01
 0.11343750E+00  0.13330000E+02  0.10000000E+02  0.00000000E+00  0.39989995E+01
 0.11359375E+00  0.13330000E+02  0.10000000E+02  0.00000000E+00  0.39989995E+01
 0.11375000E+00  0.13330000E+02  0.10000000E+02  0.00000000E+00  0.39989995E+01
 0.11390625E+00  0.13330000E+02  0.10000000E+02  0.00000000E+00  0.39989995E+01
 0.11406250E+00  0.13330000E+02  0.10000000E+02  0.00000000E+00  0.39989995E+01
 0.11421875E+00  0.13330000E+02  0.10000000E+02  0.00000000E+00  0.39989995E+01
 0.11437500E+00  0.13330000E+02  0.10000000E+02  0.00000000E+00  0.39989995E+01
 0.11453125E+00  0.13330000E+02  0.10000000E+02  0.00000000E+00  0.39989995E+01
 0.11468750E+00  0.13330000E+02  0.10000000E+02  0.00000000E+00  0.39989995E+01
 0.11484375E+00  0.13330000E+02  0.10000000E+02  0.00000000E+00  0.39989995E+01
 0.11500000E+00  0.13330000E+02  0.10000000E+02  0.00000000E+00  0.39989995E+01
 0.11515625E+00  0.13330000E+02  0.10000000E+02  0.00000000E+00  0.39989995E+01
 0.11531250E+00  0.13330000E+02  0.10000000E+02  0.00000000E+00  0.39989995E+01
 0.11546875E+00  0.13330000E+02  0.10000000E+02  0.00000000E+00  0.39989995E+01
 0.11562500E+00  0.13330000E+02  0.10000000E+02  0.00000000E+00  0.39989995E+01
 0.11578125E+00  0.13330000E+02  0.10000000E+02  0.00000000E+00  0.39989995E+01
 0.11593750E+00  0.13330000E+02  0.10000000E+02  0.00000000E+00  0.39989995E+01
 0.11609375E+00  0.13330000E+02  0.10000000E+02  0.00000000E+00  0.39989995E+01
 0.11625000E+00  0.13330000E+02  0.10000000E+02  0.00000000E+00  0.39989995E+01
 0.11640625E+00  0.13330000E+02  0.10000000E+02  0.00000000E+00  0.39989995E+01
 0.11656250E+00  0.13330000E+02  0.10000000E+02  0.00000000E+00  0.39989995E+01
 0.11671875E+00  0.13330000E+02  0.10000000E+02  0.00000000E+00  0.39989995E+01
 0.11687500E+00  0.13330000E+02  0.10000000E+02  0.00000000E+00  0.39989995E+01
 0.11703125E+00  0.13330000E+02  0.10000000E+02  0.00000000E+00  0.39989995E+01
 0.11718750E+00  0.13330000E+02  0.10000000E+02  0.00000000E+00  0.39989995E+01
 0.11734375E+00  0.13330000E+02  0.10000000E+02  0.00000000E+00  0.39989995E+01
 0.11750000E+00  0.13330000E+02  0.10000000E+02  0.00000000E+00  0.39989995E+01
 0.11765625E+00  0.13330000E+02  0.10000000E+02  0.00000000E+00  0.39989995E+01
 0.11781250E+00  0.13330000E+02  0.10000000E+02  0.00000000E+00  0.39989995E+01
 0.11796875E+00  0.13330000E+02  0.10000000E+02  0.00000000E+00  0.39989995E+01
 0.11812500E+00  0.13330000E+02  0.10000000E+02  0.00000000E+00  0.39989995E+01
 0.11828125E+00  0.13330000E+02  0.10000000E+02  0.00000000E+00  0.39989995E+01
 0.11843750E+00  0.13330000E+02  0.10000000E+02  0.00000000E+00  0.39989995E+01
 0.11859375E+00  0.13330000E+02  0.10000000E+02  0.00000000E+00  0.39989995E+01
 0.11875000E+00  0.13330000E+02  0.10000000E+02  0.00000000E+00  0.39989995E+01
 0.11890625E+00  0.13330000E+02  0.10000000E+02  0.00000000E+00  0.39989995E+01
 0.11906250E+00  0.13330000E+02  0.10000000E+02  0.00000000E+00  0.39989995E+01
 0.11921875E+00  0.13330000E+02  0.10000000E+02  0.00000000E+00  0.39989995E+01
 0.11937500E+00  0.13330000E+02  0.10000000E+02  0.00000000E+00  0.39989995E+01
 0.11953125E+00  0.13330000E+02  0.10000000E+02  0.00000000E+00  0.39989995E+01
 0.11968750E+00  0.13330000E+02  0.10000000E+02  0.00000000E+00  0.39989995E+01
 0.11984375E+00  0.13330000E+02  0.10000000E+02  0.00000000E+00  0.39989995E+01
 0.12000000E+00  0.13330000E+02  0.10000000E+02  0.00000000E+00  0.39989995E+01
 0.12015625E+00  0.13330000E+02  0.10000000E+02  0.00000000E+00  0.39989995E+01
 0.12031250E+00  0.13330000E+02  0.10000000E+02  0.00000000E+00  0.39989995E+01
 0.12046875E+00  0.13330000E+02  0.10000000E+02  0.00000000E+00  0.39989995E+01
 0.12062500E+00  0.13330000E+02  0.10000000E+02  0.00000000E+00  0.39989995E+01
 0.12078125E+00  0.13330000E+02  0.10000000E+02  0.00000000E+00  0.39989995E+01
 0.12093750E+00  0.13330000E+02  0.10000000E+02  0.00000000E+00  0.39989995E+01
 0.12109375E+00  0.13330000E+02  0.10000000E+02  0.00000000E+00  0.39989995E+01
 0.12125000E+00  0.13330000E+02  0.10000000E+02  0.00000000E+00  0.39989995E+01
 0.12140625E+00  0.13330000E+02  0.10000000E+02  0.00000000E+00  0.39989995E+01
 0.12156250E+00  0.13330000E+02  0.10000000E+02  0.00000000E+00  0.39989995E+01
 0.12171875E+00  0.13330000E+02  0.10000000E+02  0.00000000E+00  0.39989995E+01
 0.12187500E+00  0.13330000E+02  0.10000000E+02  0.00000000E+00  0.39989995E+01
 0.12203125E+00  0.13330000E+02  0.10000000E+02  0.00000000E+00  0.39989995E+01
 0.12218750E+00  0.13330000E+02  0.10000000E+02  0.00000000E+00  0.39989995E+01
 0.12234375E+00  0.13330000E+02  0.10000000E+02  0.00000000E+00  0.39989995E+01
 0.12250000E+00  0.13330000E+02  0.10000000E+02  0.00000000E+00  0.39989995E+01
 0.12265625E+00  0.13330000E+02  0.10000000E+02  0.00000000E+00  0.39989995E+01
 0.12281250E+00  0.13330000E+02  0.10000000E+02  0.00000000E+00  0.39989995E+01
 0.12296875E+00  0.13330000E+02  0.10000000E+02  0.00000000E+00  0.39989995E+01
 0.12312500E+00  0.13330000E+02  0.10000000E+02  0.00000000E+00  0.39989995E+01
 0.12328125E+00  0.13330000E+02  0.10000000E+02  0.00000000E+00  0.39989995E+01
 0.12343750E+00  0.13330000E+02  0.10000000E+02  0.00000000E+00  0.39989995E+01
 0.12359375E+00  0.13330000E+02  0.10000000E+02  0.00000000E+00  0.39989995E+01
 0.12375000E+00  0.13330000E+02  0.10000000E+02  0.00000000E+00  0.39989995E+01
 0.12390625E+00  0.13330000E+02  0.10000000E+02  0.00000000E+00  0.39989995E+01
 0.12406250E+00  0.13330000E+02  0.10000000E+02  0.00000000E+00  0.39989995E+01
 0.12421875E+00  0.13330000E+02  0.10000000E+02  0.00000000E+00  0.39989995E+01
 0.12437500E+00  0.13330000E+02  0.10000000E+02  0.00000000E+00  0.39989995E+01
 0.12453125E+00  0.13330000E+02  0.10000000E+02  0.00000000E+00  0.39989995E+01
 0.12468750E+00  0.13330000E+02  0.10000000E+02  0.00000000E+00  0.39989995E+01
 0.12484375E+00  0.13330000E+02  0.10000000E+02  0.00000000E+00  0.39989995E+01
 0.12500000E+00  0.13330000E+02  0.10000000E+02  0.00000000E+00  0.39989995E+01
 0.12515625E+00  0.13330000E+02  0.10000000E+02  0.00000000E+00  0.39989995E+01
 0.12531250E+00  0.13330000E+02  0.10000000E+02  0.00000000E+00  0.39989995E+01
 0.12546875E+00  0.13330000E+02  0.10000000E+02  0.00000000E+00  0.39989995E+01
 0.12562500E+00  0.13330000E+02  0.10000000E+02  0.00000000E+00  0.39989995E+01
 0.12578125E+00  0.13330000E+02  0.10000000E+02  0.00000000E+00  0.39989995E+01
 0.12593750E+00  0.13330000E+02  0.10000000E+02  0.00000000E+00  0.39989995E+01
 0.12609375E+00  0.13330000E+02  0.10000000E+02  0.00000000E+00  0.39989995E+01
 0.12625000E+00  0.13330000E+02  0.10000000E+02  0.00000000E+00  0.39989995E+01
 0.12640625E+00  0.13330000E+02  0.10000000E+02  0.00000000E+00  0.39989995E+01
 0.12656250E+00  0.13330000E+02  0.10000000E+02  0.00000000E+00  0.39989995E+01
 0.12671875E+00  0.13330000E+02  0.10000000E+02  0.00000000E+00  0.39989995E+01
 0.12687500E+00  0.13330000E+02  0.10000000E+02  0.00000000E+00  0.39989995E+01
 0.12703125E+00  0.13330000E+02  0.10000000E+02  0.00000000E+00  0.39989995E+01
 0.12718750E+00  0.13330000E+02  0.10000000E+02  0.00000000E+00  0.39989995E+01
 0.12734375E+00  0.13330000E+02  0.10000000E+02  0.00000000E+00  0.39989995E+01
 0.12750000E+00  0.13330000E+02  0.10000000E+02  0.00000000E+00  0.39989995E+01
 0.12765625E+00  0.13330000E+02  0.10000000E+02  0.00000000E+00  0.39989995E+01
 0.12781250E+00  0.13330000E+02  0.10000000E+02  0.00000000E+00  0.39989995E+01
 0.12796875E+00  0.13330000E+02  0.10000000E+02  0.00000000E+00  0.39989995E+01
 0.12812500E+00  0.13330000E+02  0.10000000E+02  0.00000000E+00  0.39989995E+01
 0.12828125E+00  0.13330000E+02  0.10000000E+02  0.00000000E+00  0.39989995E+01
 0.12843750E+00  0.13330000E+02  0.10000000E+02  0.00000000E+00  0.39989995E+01
 0.12859375E+00  0.13330000E+02  0.10000000E+02  0.00000000E+00  0.39989995E+01
 0.12875000E+00  0.13330000E+02  0.10000000E+02  0.00000000E+00  0.39989995E+01
 0.12890625E+00  0.13330000E+02  0.10000000E+02  0.00000000E+00  0.39989995E+01
 0.12906250E+00  0.13330000E+02  0.10000000E+02  0.00000000E+00  0.39989995E+01
 0.12921875E+00  0.13330000E+02  0.10000000E+02  0.00000000E+00  0.39989995E+01
 0.12937500E+00  0.13330000E+02  0.10000000E+02  0.00000000E+00  0.39989995E+01
 0.12953125E+00  0.13330000E+02  0.10000000E+02  0.00000000E+00  0.39989995E+01
 0.12968750E+00  0.13330000E+02  0.10000000E+02  0.00000000E+00  0.39989995E+01
 0.12984375E+00  0.13330000E+02  0.10000000E+02  0.00000000E+00  0.39989995E+01
 0.13000000E+00  0.13330000E+02  0.10000000E+02  0.00000000E+00  0.39989995E+01
 0.13015625E+00  0.13330000E+02  0.10000000E+02  0.00000000E+00  0.39989995E+01
 0.13031250E+00  0.13330000E+02  0.10000000E+02  0.00000000E+00  0.39989995E+01
 0.13046875E+00  0.13330000E+02  0.10000000E+02  0.00000000E+00  0.39989995E+01
 0.13062500E+00  0.13330000E+02  0.10000000E+02  0.00000000E+00  0.39989995E+01
 0.13078125E+00  0.13330000E+02  0.10000000E+02  0.00000000E+00  0.39989995E+01
 0.13093750E+00  0.13330000E+02  0.10000000E+02  0.00000000E+00  0.39989995E+01
 0.13109375E+00  0.13330000E+02  0.10000000E+02  0.00000000E+00  0.39989995E+01
 0.13125000E+00  0.13330000E+02  0.10000000E+02  0.00000000E+00  0.39989995E+01
 0.13140625E+00  0.13330000E+02  0.10000000E+02  0.00000000E+00  0.39989995E+01
 0.13156250E+00  0.13330000E+02  0.10000000E+02  0.00000000E+00  0.39989995E+01
 0.13171875E+00  0.13330000E+02  0.10000000E+02  0.00000000E+00  0.39989995E+01
 0.13187500E+00  0.13330000E+02  0.10000000E+02  0.00000000E+00  0.39989995E+01
 0.13203125E+00  0.13330000E+02  0.10000000E+02  0.00000000E+00  0.39989995E+01
 0.13218750E+00  0.13330000E+02  0.10000000E+02  0.00000000E+00  0.39989995E+01
 0.13234375E+00  0.13330000E+02  0.10000000E+02  0.00000000E+00  0.39989995E+01
 0.13250000E+00  0.13330000E+02  0.10000000E+02  0.00000000E+00  0.39989995E+01
 0.13265625E+00  0.13330000E+02  0.10000000E+02  0.00000000E+00  0.39989995E+01
 0.13281250E+00  0.13330000E+02  0.10000000E+02  0.00000000E+00  0.39989995E+01
 0.13296875E+00  0.13330000E+02  0.10000000E+02  0.00000000E+00  0.39989995E+01
 0.13312500E+00  0.13330000E+02  0.10000000E+02  0.00000000E+00  0.39989995E+01
 0.13328125E+00  0.13330000E+02  0.10000000E+02  0.00000000E+00  0.39989995E+01
 0.13343750E+00  0.13330000E+02  0.10000000E+02  0.00000000E+00  0.39989995E+01
 0.13359375E+00  0.13330000E+02  0.10000000E+02  0.00000000E+00  0.39989995E+01
 0.13375000E+00  0.13330000E+02  0.10000000E+02  0.00000000E+00  0.39989995E+01
 0.13390625E+00  0.13330000E+02  0.10000000E+02  0.00000000E+00  0.39989995E+01
 0.13406250E+00  0.13330000E+02  0.10000000E+02  0.00000000E+00  0.39989995E+01
 0.13421875E+00  0.13330000E+02  0.10000000E+02  0.00000000E+00  0.39989995E+01
 0.13437500E+00  0.13330000E+02  0.10000000E+02  0.00000000E+00  0.39989995E+01
 0.13453125E+00  0.13330000E+02  0.10000000E+02  0.00000000E+00  0.39989995E+01
 0.13468750E+00  0.13330000E+02  0.10000000E+02  0.00000000E+00  0.39989995E+01
 0.13484375E+00  0.13330000E+02  0.10000000E+02  0.00000000E+00  0.39989995E+01
 0.13500000E+00  0.13330000E+02  0.10000000E+02  0.00000000E+00  0.39989995E+01
 0.13515625E+00  0.13330000E+02  0.10000000E+02  0.00000000E+00  0.39989995E+01
 0.13531250E+00  0.13330000E+02  0.10000000E+02  0.00000000E+00  0.39989995E+01
 0.13546875E+00  0.13330000E+02  0.10000000E+02  0.00000000E+00  0.39989995E+01
 0.13562500E+00  0.13330000E+02  0.10000000E+02  0.00000000E+00  0.39989995E+01
 0.13578125E+00  0.13330000E+02  0.10000000E+02  0.00000000E+00  0.39989995E+01
 0.13593750E+00  0.13330000E+02  0.10000000E+02  0.00000000E+00  0.39989995E+01
 0.13609375E+00  0.13330000E+02  0.10000000E+02  0.00000000E+00  0.39989995E+01
 0.13625000E+00  0.13330000E+02  0.10000000E+02  0.00000000E+00  0.39989995E+01
 0.13640625E+00  0.13330000E+02  0.10000000E+02  0.00000000E+00  0.39989995E+01
 0.13656250E+00  0.13330000E+02  0.10000000E+02  0.00000000E+00  0.39989995E+01
 0.13671875E+00  0.13330000E+02  0.10000000E+02  0.00000000E+00  0.39989995E+01
 0.13687500E+00  0.13330000E+02  0.10000000E+02  0.00000000E+00  0.39989995E+01
 0.13703125E+00  0.13330000E+02  0.10000000E+02  0.00000000E+00  0.39989995E+01
 0.13718750E+00  0.13330000E+02  0.10000000E+02  0.00000000E+00  0.39989995E+01
 0.13734375E+00  0.13330000E+02  0.10000000E+02  0.00000000E+00  0.39989995E+01
 0.13750000E+00  0.13330000E+02  0.10000000E+02  0.00000000E+00  0.39989995E+01
 0.13765625E+00  0.13330000E+02  0.10000000E+02  0.00000000E+00  0.39989995E+01
 0.13781250E+00  0.13330000E+02  0.10000000E+02  0.00000000E+00  0.39989995E+01
 0.13796875E+00  0.13330000E+02  0.10000000E+02  0.00000000E+00  0.39989995E+01
 0.13812500E+00  0.13330000E+02  0.10000000E+02  0.00000000E+00  0.39989995E+01
 0.13828125E+00  0.13330000E+02  0.10000000E+02  0.00000000E+00  0.39989995E+01
 0.13843750E+00  0.13330000E+02  0.10000000E+02  0.00000000E+00  0.39989995E+01
 0.13859375E+00  0.13330000E+02  0.10000000E+02  0.00000000E+00  0.39989995E+01
 0.13875000E+00  0.13330000E+02  0.10000000E+02  0.00000000E+00  0.39989995E+01
 0.13890625E+00  0.13330000E+02  0.10000000E+02  0.00000000E+00  0.39989995E+01
 0.13906250E+00  0.13330000E+02  0.10000000E+02  0.00000000E+00  0.39989995E+01
 0.13921875E+00  0.13330000E+02  0.10000000E+02  0.00000000E+00  0.39989995E+01
 0.13937500E+00  0.13330000E+02  0.10000000E+02  0.00000000E+00  0.39989995E+01
 0.13953125E+00  0.13330000E+02  0.10000000E+02  0.00000000E+00  0.39989995E+01
 0.13968750E+00  0.13330000E+02  0.10000000E+02  0.00000000E+00  0.39989995E+01
 0.13984375E+00  0.13330000E+02  0.10000000E+02  0.00000000E+00  0.39989995E+01
 0.14000000E+00  0.13330000E+02  0.10000000E+02  0.00000000E+00  0.39989995E+01
 0.14015625E+00  0.13330000E+02  0.10000000E+02  0.00000000E+00  0.39989995E+01
 0.14031250E+00  0.13330000E+02  0.10000000E+02  0.00000000E+00  0.39989995E+01
 0.14046875E+00  0.13330000E+02  0.10000000E+02  0.00000000E+00  0.39989995E+01
 0.14062500E+00  0.13330000E+02  0.10000000E+02  0.00000000E+00  0.39989995E+01
 0.14078125E+00  0.13330000E+02  0.10000000E+02  0.00000000E+00  0.39989995E+01
 0.14093750E+00  0.13330000E+02  0.10000000E+02  0.00000000E+00  0.39989995E+01
 0.14109375E+00  0.13330000E+02  0.10000000E+02  0.00000000E+00  0.39989995E+01
 0.14125000E+00  0.13330000E+02  0.10000000E+02  0.00000000E+00  0.39989995E+01
 0.14140625E+00  0.13330000E+02  0.10000000E+02  0.00000000E+00  0.39989995E+01
 0.14156250E+00  0.13330000E+02  0.10000000E+02  0.00000000E+00  0.39989995E+01
 0.14171875E+00  0.13330000E+02  0.10000000E+02  0.00000000E+00  0.39989995E+01
 0.14187500E+00  0.13330000E+02  0.10000000E+02  0.00000000E+00  0.39989995E+01
 0.14203125E+00  0.13330000E+02  0.10000000E+02  0.00000000E+00  0.39989995E+01
 0.14218750E+00  0.13330000E+02  0.10000000E+02  0.00000000E+00  0.39989995E+01
 0.14234375E+00  0.13330000E+02  0.10000000E+02  0.00000000E+00  0.39989995E+01
 0.14250000E+00  0.13330000E+02  0.10000000E+02  0.00000000E+00  0.39989995E+01
 0.14265625E+00  0.13330000E+02  0.10000000E+02  0.00000000E+00  0.39989995E+01
 0.14281250E+00  0.13330000E+02  0.10000000E+02  0.00000000E+00  0.39989995E+01
 0.14296875E+00  0.13330000E+02  0.10000000E+02  0.00000000E+00  0.39989995E+01
 0.14312500E+00  0.13330000E+02  0.10000000E+02  0.00000000E+00  0.39989995E+01
 0.14328125E+00  0.13330000E+02  0.10000000E+02  0.00000000E+00  0.39989995E+01
 0.14343750E+00  0.13330000E+02  0.10000000E+02  0.00000000E+00  0.39989995E+01
 0.14359375E+00  0.13330000E+02  0.10000000E+02  0.00000000E+00  0.39989995E+01
 0.14375000E+00  0.13330000E+02  0.10000000E+02  0.00000000E+00  0.39989995E+01
 0.14390625E+00  0.13330000E+02  0.10000000E+02  0.00000000E+00  0.39989995E+01
 0.14406250E+00  0.13330000E+02  0.10000000E+02  0.00000000E+00  0.39989995E+01
 0.14421875E+00  0.13330000E+02  0.10000000E+02  0.00000000E+00  0.39989995E+01
 0.14437500E+00  0.13330000E+02  0.10000000E+02  0.00000000E+00  0.39989995E+01
 0.14453125E+00  0.13330000E+02  0.10000000E+02  0.00000000E+00  0.39989995E+01
 0.14468750E+00  0.13330000E+02  0.10000000E+02  0.00000000E+00  0.39989995E+01
 0.14484375E+00  0.13330000E+02  0.10000000E+02  0.00000000E+00  0.39989995E+01
 0.14500000E+00  0.13330000E+02  0.10000000E+02  0.00000000E+00  0.39989995E+01
 0.14515625E+00  0.13330000E+02  0.10000000E+02  0.00000000E+00  0.39989995E+01
 0.14531250E+00  0.13330000E+02  0.10000000E+02  0.00000000E+00  0.39989995E+01
 0.14546875E+00  0.13330000E+02  0.10000000E+02  0.00000000E+00  0.39989995E+01
 0.14562500E+00  0.13330000E+02  0.10000000E+02  0.00000000E+00  0.39989995E+01
 0.14578125E+00  0.13330000E+02  0.10000000E+02  0.00000000E+00  0.39989995E+01
 0.14593750E+00  0.13330000E+02  0.10000000E+02  0.00000000E+00  0.39989995E+01
 0.14609375E+00  0.13330000E+02  0.10000000E+02  0.00000000E+00  0.39989995E+01
 0.14625000E+00  0.13330000E+02  0.10000000E+02  0.00000000E+00  0.39989995E+01
 0.14640625E+00  0.13330000E+02  0.10000000E+02  0.00000000E+00  0.39989995E+01
 0.14656250E+00  0.13330000E+02  0.10000000E+02  0.00000000E+00  0.39989995E+01
 0.14671875E+00  0.13330000E+02  0.10000000E+02  0.00000000E+00  0.39989995E+01
 0.14687500E+00  0.13330000E+02  0.10000000E+02  0.00000000E+00  0.39989995E+01
 0.14703125E+00  0.13330000E+02  0.10000000E+02  0.00000000E+00  0.39989995E+01
 0.14718750E+00  0.13330000E+02  0.10000000E+02  0.00000000E+00  0.39989995E+01
 0.14734375E+00  0.13330000E+02  0.10000000E+02  0.00000000E+00  0.39989995E+01
 0.14750000E+00  0.13330000E+02  0.10000000E+02  0.00000000E+00  0.39989995E+01
 0.14765625E+00  0.13330000E+02  0.10000000E+02  0.00000000E+00  0.39989995E+01
 0.14781250E+00  0.13330000E+02  0.10000000E+02  0.00000000E+00  0.39989995E+01
 0.14796875E+00  0.13330000E+02  0.10000000E+02  0.00000000E+00  0.39989995E+01
 0.14812500E+00  0.13330000E+02  0.10000000E+02  0.00000000E+00  0.39989995E+01
 0.14828125E+00  0.13330000E+02  0.10000000E+02  0.00000000E+00  0.39989995E+01
 0.14843750E+00  0.13330000E+02  0.10000000E+02  0.00000000E+00  0.39989995E+01
 0.14859375E+00  0.13330000E+02  0.10000000E+02  0.00000000E+00  0.39989995E+01
 0.14875000E+00  0.13330000E+02  0.10000000E+02  0.00000000E+00  0.39989995E+01
 0.14890625E+00  0.13330000E+02  0.10000000E+02  0.00000000E+00  0.39989995E+01
 0.14906250E+00  0.13330000E+02  0.10000000E+02  0.00000000E+00  0.39989995E+01
 0.14921875E+00  0.13330000E+02  0.10000000E+02  0.00000000E+00  0.39989995E+01
 0.14937500E+00  0.13330000E+02  0.10000000E+02  0.00000000E+00  0.39989995E+01
 0.14953125E+00  0.13330000E+02  0.10000000E+02  0.00000000E+00  0.39989995E+01
 0.14968750E+00  0.13330000E+02  0.10000000E+02  0.00000000E+00  0.39989995E+01
 0.14984375E+00  0.13330000E+02  0.10000000E+02  0.00000000E+00  0.39989995E+01
 0.15000000E+00  0.13330000E+02  0.10000000E+02  0.00000000E+00  0.39989995E+01
 0.15015625E+00  0.13330000E+02  0.10000000E+02  0.00000000E+00  0.39989995E+01
 0.15031250E+00  0.13330000E+02  0.10000000E+02  0.00000000E+00  0.39989995E+01
 0.15046875E+00  0.13330000E+02  0.10000000E+02  0.00000000E+00  0.39989995E+01
 0.15062500E+00  0.13330000E+02  0.10000000E+02  0.00000000E+00  0.39989995E+01
 0.15078125E+00  0.13330000E+02  0.10000000E+02  0.00000000E+00  0.39989995E+01
 0.15093750E+00  0.13330000E+02  0.10000000E+02  0.00000000E+00  0.39989995E+01
 0.15109375E+00  0.13330000E+02  0.10000000E+02  0.00000000E+00  0.39989995E+01
 0.15125000E+00  0.13330000E+02  0.10000000E+02  0.00000000E+00  0.39989995E+01
 0.15140625E+00  0.13330000E+02  0.10000000E+02  0.00000000E+00  0.39989995E+01
 0.15156250E+00  0.13330000E+02  0.10000000E+02  0.00000000E+00  0.39989995E+01
 0.15171875E+00  0.13330000E+02  0.10000000E+02  0.00000000E+00  0.39989995E+01
 0.15187500E+00  0.13330000E+02  0.10000000E+02  0.00000000E+00  0.39989995E+01
 0.15203125E+00  0.13330000E+02  0.10000000E+02  0.00000000E+00  0.39989995E+01
 0.15218750E+00  0.13330000E+02  0.10000000E+02  0.00000000E+00  0.39989995E+01
 0.15234375E+00  0.13330000E+02  0.10000000E+02  0.00000000E+00  0.39989995E+01
 0.15250000E+00  0.13330000E+02  0.10000000E+02  0.00000000E+00  0.39989995E+01
 0.15265625E+00  0.13330000E+02  0.10000000E+02  0.00000000E+00  0.39989995E+01
 0.15281250E+00  0.13330000E+02  0.10000000E+02  0.00000000E+00  0.39989995E+01
 0.15296875E+00  0.13330000E+02  0.10000000E+02  0.00000000E+00  0.39989995E+01
 0.15312500E+00  0.13330000E+02  0.10000000E+02  0.00000000E+00  0.39989995E+01
 0.15328125E+00  0.13330000E+02  0.10000000E+02  0.00000000E+00  0.39989995E+01
 0.15343750E+00  0.13330000E+02  0.10000000E+02  0.00000000E+00  0.39989995E+01
 0.15359375E+00  0.13330000E+02  0.10000000E+02  0.00000000E+00  0.39989995E+01
 0.15375000E+00  0.13330000E+02  0.10000000E+02  0.00000000E+00  0.39989995E+01
 0.15390625E+00  0.13330000E+02  0.10000000E+02  0.00000000E+00  0.39989995E+01
 0.15406250E+00  0.13330000E+02  0.10000000E+02  0.00000000E+00  0.39989995E+01
 0.15421875E+00  0.13330000E+02  0.10000000E+02  0.00000000E+00  0.39989995E+01
 0.15437500E+00  0.13330000E+02  0.10000000E+02  0.00000000E+00  0.39989995E+01
 0.15453125E+00  0.13330000E+02  0.10000000E+02  0.00000000E+00  0.39989995E+01
 0.15468750E+00  0.13330000E+02  0.10000000E+02  0.00000000E+00  0.39989995E+01
 0.15484375E+00  0.13330000E+02  0.10000000E+02  0.00000000E+00  0.39989995E+01
 0.15500000E+00  0.13330000E+02  0.10000000E+02  0.00000000E+00  0.39989995E+01
 0.15515625E+00  0.13330000E+02  0.10000000E+02  0.00000000E+00  0.39989995E+01
 0.15531250E+00  0.13330000E+02  0.10000000E+02  0.00000000E+00  0.39989995E+01
 0.15546875E+00  0.13330000E+02  0.10000000E+02  0.00000000E+00  0.39989995E+01
 0.15562500E+00  0.13330000E+02  0.10000000E+02  0.00000000E+00  0.39989995E+01
 0.15578125E+00  0.13330000E+02  0.10000000E+02  0.00000000E+00  0.39989995E+01
 0.15593750E+00  0.13330000E+02  0.10000000E+02  0.00000000E+00  0.39989995E+01
 0.15609375E+00  0.13330000E+02  0.10000000E+02  0.00000000E+00  0.39989995E+01
 0.15625000E+00  0.13330000E+02  0.10000000E+02  0.00000000E+00  0.39989995E+01
 0.15640625E+00  0.13330000E+02  0.10000000E+02  0.00000000E+00  0.39989995E+01
 0.15656250E+00  0.13330000E+02  0.10000000E+02  0.00000000E+00  0.39989995E+01
 0.15671875E+00  0.13330000E+02  0.10000000E+02  0.00000000E+00  0.39989995E+01
 0.15687500E+00  0.13330000E+02  0.10000000E+02  0.00000000E+00  0.39989995E+01
 0.15703125E+00  0.13330000E+02  0.10000000E+02  0.00000000E+00  0.39989995E+01
 0.15718750E+00  0.13330000E+02  0.10000000E+02  0.00000000E+00  0.39989995E+01
 0.15734375E+00  0.13330000E+02  0.10000000E+02  0.00000000E+00  0.39989995E+01
 0.15750000E+00  0.13330000E+02  0.10000000E+02  0.00000000E+00  0.39989995E+01
 0.15765625E+00  0.13330000E+02  0.10000000E+02  0.00000000E+00  0.39989995E+01
 0.15781250E+00  0.13330000E+02  0.10000000E+02  0.00000000E+00  0.39989995E+01
 0.15796875E+00  0.13330000E+02  0.10000000E+02  0.00000000E+00  0.39989995E+01
 0.15812500E+00  0.13330000E+02  0.10000000E+02  0.00000000E+00  0.39989995E+01
 0.15828125E+00  0.13330000E+02  0.10000000E+02  0.00000000E+00  0.39989995E+01
 0.15843750E+00  0.13330000E+02  0.10000000E+02  0.00000000E+00  0.39989995E+01
 0.15859375E+00  0.13330000E+02  0.10000000E+02  0.00000000E+00  0.39989995E+01
 0.15875000E+00  0.13330000E+02  0.10000000E+02  0.00000000E+00  0.39989995E+01
 0.15890625E+00  0.13330000E+02  0.10000000E+02  0.00000000E+00  0.39989995E+01
 0.15906250E+00  0.13330000E+02  0.10000000E+02  0.00000000E+00  0.39989995E+01
 0.15921875E+00  0.13330000E+02  0.10000000E+02  0.00000000E+00  0.39989995E+01
 0.15937500E+00  0.13330000E+02  0.10000000E+02  0.00000000E+00  0.39989995E+01
 0.15953125E+00  0.13330000E+02  0.10000000E+02  0.00000000E+00  0.39989995E+01
 0.15968750E+00  0.13330000E+02  0.10000000E+02  0.00000000E+00  0.39989995E+01
 0.15984375E+00  0.13330000E+02  0.10000000E+02  0.00000000E+00  0.39989995E+01
 0.16000000E+00  0.13330000E+02  0.10000000E+02  0.00000000E+00  0.39989995E+01
 0.16015625E+00  0.13330000E+02  0.10000000E+02  0.00000000E+00  0.39989995E+01
 0.16031250E+00  0.13330000E+02  0.10000000E+02  0.00000000E+00  0.39989995E+01
 0.16046875E+00  0.13330000E+02  0.10000000E+02  0.00000000E+00  0.39989995E+01
 0.16062500E+00  0.13330000E+02  0.10000000E+02  0.00000000E+00  0.39989995E+01
 0.16078125E+00  0.13330000E+02  0.10000000E+02  0.00000000E+00  0.39989995E+01
 0.16093750E+00  0.13330000E+02  0.10000000E+02  0.00000000E+00  0.39989995E+01
 0.16109375E+00  0.13330000E+02  0.10000000E+02  0.00000000E+00  0.39989995E+01
 0.16125000E+00  0.13330000E+02  0.10000000E+02  0.00000000E+00  0.39989995E+01
 0.16140625E+00  0.13330000E+02  0.10000000E+02  0.00000000E+00  0.39989995E+01
 0.16156250E+00  0.13330000E+02  0.10000000E+02  0.00000000E+00  0.39989995E+01
 0.16171875E+00  0.13330000E+02  0.10000000E+02  0.00000000E+00  0.39989995E+01
 0.16187500E+00  0.13330000E+02  0.10000000E+02  0.00000000E+00  0.39989995E+01
 0.16203125E+00  0.13330000E+02  0.10000000E+02  0.00000000E+00  0.39989995E+01
 0.16218750E+00  0.13330000E+02  0.10000000E+02  0.00000000E+00  0.39989995E+01
 0.16234375E+00  0.13330000E+02  0.10000000E+02  0.00000000E+00  0.39989995E+01
 0.16250000E+00  0.13330000E+02  0.10000000E+02  0.00000000E+00  0.39989995E+01
 0.16265625E+00  0.13330000E+02  0.10000000E+02  0.00000000E+00  0.39989995E+01
 0.16281250E+00  0.13330000E+02  0.10000000E+02  0.00000000E+00  0.39989995E+01
 0.16296875E+00  0.13330000E+02  0.10000000E+02  0.00000000E+00  0.39989995E+01
 0.16312500E+00  0.13330000E+02  0.10000000E+02  0.00000000E+00  0.39989995E+01
 0.16328125E+00  0.13330000E+02  0.10000000E+02  0.00000000E+00  0.39989995E+01
 0.16343750E+00  0.13330000E+02  0.10000000E+02  0.00000000E+00  0.39989995E+01
 0.16359375E+00  0.13330000E+02  0.10000000E+02  0.00000000E+00  0.39989995E+01
 0.16375000E+00  0.13330000E+02  0.10000000E+02  0.00000000E+00  0.39989995E+01
 0.16390625E+00  0.13330000E+02  0.10000000E+02  0.00000000E+00  0.39989995E+01
 0.16406250E+00  0.13330000E+02  0.10000000E+02  0.00000000E+00  0.39989995E+01
 0.16421875E+00  0.13330000E+02  0.10000000E+02  0.00000000E+00  0.39989995E+01
 0.16437500E+00  0.13330000E+02  0.10000000E+02  0.00000000E+00  0.39989995E+01
 0.16453125E+00  0.13330000E+02  0.10000000E+02  0.00000000E+00  0.39989995E+01
 0.16468750E+00  0.13330000E+02  0.10000000E+02  0.00000000E+00  0.39989995E+01
 0.16484375E+00  0.13330000E+02  0.10000000E+02  0.00000000E+00  0.39989995E+01
 0.16500000E+00  0.13330000E+02  0.10000000E+02  0.00000000E+00  0.39989995E+01
 0.16515625E+00  0.13330000E+02  0.10000000E+02  0.00000000E+00  0.39989995E+01
 0.16531250E+00  0.13330000E+02  0.10000000E+02  0.00000000E+00  0.39989995E+01
 0.16546875E+00  0.13330000E+02  0.10000000E+02  0.00000000E+00  0.39989995E+01
 0.16562500E+00  0.13330000E+02  0.10000000E+02  0.00000000E+00  0.39989995E+01
 0.16578125E+00  0.13330000E+02  0.10000000E+02  0.00000000E+00  0.39989995E+01
 0.16593750E+00  0.13330000E+02  0.10000000E+02  0.00000000E+00  0.39989995E+01
 0.16609375E+00  0.13330000E+02  0.10000000E+02  0.00000000E+00  0.39989995E+01
 0.16625000E+00  0.13330000E+02  0.10000000E+02  0.00000000E+00  0.39989995E+01
 0.16640625E+00  0.13330000E+02  0.10000000E+02  0.00000000E+00  0.39989995E+01
 0.16656250E+00  0.13330000E+02  0.10000000E+02  0.00000000E+00  0.39989995E+01
 0.16671875E+00  0.13330000E+02  0.10000000E+02  0.00000000E+00  0.39989995E+01
 0.16687500E+00  0.13330000E+02  0.10000000E+02  0.00000000E+00  0.39989995E+01
 0.16703125E+00  0.13330000E+02  0.10000000E+02  0.00000000E+00  0.39989995E+01
 0.16718750E+00  0.13330000E+02  0.10000000E+02  0.00000000E+00  0.39989995E+01
 0.16734375E+00  0.13330000E+02  0.10000000E+02  0.00000000E+00  0.39989995E+01
 0.16750000E+00  0.13330000E+02  0.10000000E+02  0.00000000E+00  0.39989995E+01
 0.16765625E+00  0.13330000E+02  0.10000000E+02  0.00000000E+00  0.39989995E+01
 0.16781250E+00  0.13330000E+02  0.10000000E+02  0.00000000E+00  0.39989995E+01
 0.16796875E+00  0.13330000E+02  0.10000000E+02  0.00000000E+00  0.39989995E+01
 0.16812500E+00  0.13330000E+02  0.10000000E+02  0.00000000E+00  0.39989995E+01
 0.16828125E+00  0.13330000E+02  0.10000000E+02  0.00000000E+00  0.39989995E+01
 0.16843750E+00  0.13330000E+02  0.10000000E+02  0.00000000E+00  0.39989995E+01
 0.16859375E+00  0.13330000E+02  0.10000000E+02  0.00000000E+00  0.39989995E+01
 0.16875000E+00  0.13330000E+02  0.10000000E+02  0.00000000E+00  0.39989995E+01
 0.16890625E+00  0.13330000E+02  0.10000000E+02  0.00000000E+00  0.39989995E+01
 0.16906250E+00  0.13330000E+02  0.10000000E+02  0.00000000E+00  0.39989995E+01
 0.16921875E+00  0.13330000E+02  0.10000000E+02  0.00000000E+00  0.39989995E+01
 0.16937500E+00  0.13330000E+02  0.10000000E+02  0.00000000E+00  0.39989995E+01
 0.16953125E+00  0.13330000E+02  0.10000000E+02  0.00000000E+00  0.39989995E+01
 0.16968750E+00  0.13330000E+02  0.10000000E+02  0.00000000E+00  0.39989995E+01
 0.16984375E+00  0.13330000E+02  0.10000000E+02  0.00000000E+00  0.39989995E+01
 0.17000000E+00  0.13330000E+02  0.10000000E+02  0.00000000E+00  0.39989995E+01
 0.17015625E+00  0.13330000E+02  0.10000000E+02  0.00000000E+00  0.39989995E+01
 0.17031250E+00  0.13330000E+02  0.10000000E+02  0.00000000E+00  0.39989995E+01
 0.17046875E+00  0.13330000E+02  0.10000000E+02  0.00000000E+00  0.39989995E+01
 0.17062500E+00  0.13330000E+02  0.10000000E+02  0.00000000E+00  0.39989995E+01
 0.17078125E+00  0.13330000E+02  0.10000000E+02  0.00000000E+00  0.39989995E+01
 0.17093750E+00  0.13330000E+02  0.10000000E+02  0.00000000E+00  0.39989995E+01
 0.17109375E+00  0.13330000E+02  0.10000000E+02  0.00000000E+00  0.39989995E+01
 0.17125000E+00  0.13330000E+02  0.10000000E+02  0.00000000E+00  0.39989995E+01
 0.17140625E+00  0.13330000E+02  0.10000000E+02  0.00000000E+00  0.39989995E+01
 0.17156250E+00  0.13330000E+02  0.10000000E+02  0.00000000E+00  0.39989995E+01
 0.17171875E+00  0.13330000E+02  0.10000000E+02  0.00000000E+00  0.39989995E+01
 0.17187500E+00  0.13330000E+02  0.10000000E+02  0.00000000E+00  0.39989995E+01
 0.17203125E+00  0.13330000E+02  0.10000000E+02  0.00000000E+00  0.39989995E+01
 0.17218750E+00  0.13330000E+02  0.10000000E+02  0.00000000E+00  0.39989995E+01
 0.17234375E+00  0.13330000E+02  0.10000000E+02  0.00000000E+00  0.39989995E+01
 0.17250000E+00  0.13330000E+02  0.10000000E+02  0.00000000E+00  0.39989995E+01
 0.17265625E+00  0.13330000E+02  0.10000000E+02  0.00000000E+00  0.39989995E+01
 0.17281250E+00  0.13330000E+02  0.10000000E+02  0.00000000E+00  0.39989995E+01
 0.17296875E+00  0.13330000E+02  0.10000000E+02  0.00000000E+00  0.39989995E+01
 0.17312500E+00  0.13330000E+02  0.10000000E+02  0.00000000E+00  0.39989995E+01
 0.17328125E+00  0.13330000E+02  0.10000000E+02  0.00000000E+00  0.39989995E+01
 0.17343750E+00  0.13330000E+02  0.10000000E+02  0.00000000E+00  0.39989995E+01
 0.17359375E+00  0.13330000E+02  0.10000000E+02  0.00000000E+00  0.39989995E+01
 0.17375000E+00  0.13330000E+02  0.10000000E+02  0.00000000E+00  0.39989995E+01
 0.17390625E+00  0.13330000E+02  0.10000000E+02  0.00000000E+00  0.39989995E+01
 0.17406250E+00  0.13330000E+02  0.10000000E+02  0.00000000E+00  0.39989995E+01
 0.17421875E+00  0.13330000E+02  0.10000000E+02  0.00000000E+00  0.39989995E+01
 0.17437500E+00  0.13330000E+02  0.10000000E+02  0.00000000E+00  0.39989995E+01
 0.17453125E+00  0.13330000E+02  0.10000000E+02  0.00000000E+00  0.39989995E+01
 0.17468750E+00  0.13330000E+02  0.10000000E+02  0.00000000E+00  0.39989995E+01
 0.17484375E+00  0.13330000E+02  0.10000000E+02  0.00000000E+00  0.39989995E+01
 0.17500000E+00  0.13330000E+02  0.10000000E+02  0.00000000E+00  0.39989995E+01
 0.17515625E+00  0.13330000E+02  0.10000000E+02  0.00000000E+00  0.39989995E+01
 0.17531250E+00  0.13330000E+02  0.10000000E+02  0.00000000E+00  0.39989995E+01
 0.17546875E+00  0.13330000E+02  0.10000000E+02  0.00000000E+00  0.39989995E+01
 0.17562500E+00  0.13330000E+02  0.10000000E+02  0.00000000E+00  0.39989995E+01
 0.17578125E+00  0.13330000E+02  0.10000000E+02  0.00000000E+00  0.39989995E+01
 0.17593750E+00  0.13330000E+02  0.10000000E+02  0.00000000E+00  0.39989995E+01
 0.17609375E+00  0.13330000E+02  0.10000000E+02  0.00000000E+00  0.39989995E+01
 0.17625000E+00  0.13330000E+02  0.10000000E+02  0.00000000E+00  0.39989995E+01
 0.17640625E+00  0.13330000E+02  0.10000000E+02  0.00000000E+00  0.39989995E+01
 0.17656250E+00  0.13330000E+02  0.10000000E+02  0.00000000E+00  0.39989995E+01
 0.17671875E+00  0.13330000E+02  0.10000000E+02  0.00000000E+00  0.39989995E+01
 0.17687500E+00  0.13330000E+02  0.10000000E+02  0.00000000E+00  0.39989995E+01
 0.17703125E+00  0.13330000E+02  0.10000000E+02  0.00000000E+00  0.39989995E+01
 0.17718750E+00  0.13330000E+02  0.10000000E+02  0.00000000E+00  0.39989995E+01
 0.17734375E+00  0.13330000E+02  0.10000000E+02  0.00000000E+00  0.39989995E+01
 0.17750000E+00  0.13330000E+02  0.10000000E+02  0.00000000E+00  0.39989995E+01
 0.17765625E+00  0.13330000E+02  0.10000000E+02  0.00000000E+00  0.39989995E+01
 0.17781250E+00  0.13330000E+02  0.10000000E+02  0.00000000E+00  0.39989995E+01
 0.17796875E+00  0.13330000E+02  0.10000000E+02  0.00000000E+00  0.39989995E+01
 0.17812500E+00  0.13330000E+02  0.10000000E+02  0.00000000E+00  0.39989995E+01
 0.17828125E+00  0.13330000E+02  0.10000000E+02  0.00000000E+00  0.39989995E+01
 0.17843750E+00  0.13330000E+02  0.10000000E+02  0.00000000E+00  0.39989995E+01
 0.17859375E+00  0.13330000E+02  0.10000000E+02  0.00000000E+00  0.39989995E+01
 0.17875000E+00  0.13330000E+02  0.10000000E+02  0.00000000E+00  0.39989995E+01
 0.17890625E+00  0.13330000E+02  0.10000000E+02  0.00000000E+00  0.39989995E+01
 0.17906250E+00  0.13330000E+02  0.10000000E+02  0.00000000E+00  0.39989995E+01
 0.17921875E+00  0.13330000E+02  0.10000000E+02  0.00000000E+00  0.39989995E+01
 0.17937500E+00  0.13330000E+02  0.10000000E+02  0.00000000E+00  0.39989995E+01
 0.17953125E+00  0.13330000E+02  0.10000000E+02  0.00000000E+00  0.39989995E+01
 0.17968750E+00  0.13330000E+02  0.10000000E+02  0.00000000E+00  0.39989995E+01
 0.17984375E+00  0.13330000E+02  0.10000000E+02  0.00000000E+00  0.39989995E+01
 0.18000000E+00  0.13330000E+02  0.10000000E+02  0.00000000E+00  0.39989995E+01
 0.18015625E+00  0.13330000E+02  0.10000000E+02  0.00000000E+00  0.39989995E+01
 0.18031250E+00  0.13330000E+02  0.10000000E+02  0.00000000E+00  0.39989995E+01
 0.18046875E+00  0.13330000E+02  0.10000000E+02  0.00000000E+00  0.39989995E+01
 0.18062500E+00  0.13330000E+02  0.10000000E+02  0.00000000E+00  0.39989995E+01
 0.18078125E+00  0.13330000E+02  0.10000000E+02  0.00000000E+00  0.39989995E+01
 0.18093750E+00  0.13330000E+02  0.10000000E+02  0.00000000E+00  0.39989995E+01
 0.18109375E+00  0.13330000E+02  0.10000000E+02  0.00000000E+00  0.39989995E+01
 0.18125000E+00  0.13330000E+02  0.10000000E+02  0.00000000E+00  0.39989995E+01
 0.18140625E+00  0.13330000E+02  0.10000000E+02  0.00000000E+00  0.39989995E+01
 0.18156250E+00  0.13330000E+02  0.10000000E+02  0.00000000E+00  0.39989995E+01
 0.18171875E+00  0.13330000E+02  0.10000000E+02  0.00000000E+00  0.39989995E+01
 0.18187500E+00  0.13330000E+02  0.10000000E+02  0.00000000E+00  0.39989995E+01
 0.18203125E+00  0.13330000E+02  0.10000000E+02  0.00000000E+00  0.39989995E+01
 0.18218750E+00  0.13330000E+02  0.10000000E+02  0.00000000E+00  0.39989995E+01
 0.18234375E+00  0.13330000E+02  0.10000000E+02  0.00000000E+00  0.39989995E+01
 0.18250000E+00  0.13330000E+02  0.10000000E+02  0.00000000E+00  0.39989995E+01
 0.18265625E+00  0.13330000E+02  0.10000000E+02  0.00000000E+00  0.39989995E+01
 0.18281250E+00  0.13330000E+02  0.10000000E+02  0.00000000E+00  0.39989995E+01
 0.18296875E+00  0.13330000E+02  0.10000000E+02  0.00000000E+00  0.39989995E+01
 0.18312500E+00  0.13330000E+02  0.10000000E+02  0.00000000E+00  0.39989995E+01
 0.18328125E+00  0.13330000E+02  0.10000000E+02  0.00000000E+00  0.39989995E+01
 0.18343750E+00  0.13330000E+02  0.10000000E+02  0.00000000E+00  0.39989995E+01
 0.18359375E+00  0.13330000E+02  0.10000000E+02  0.00000000E+00  0.39989995E+01
 0.18375000E+00  0.13330000E+02  0.10000000E+02  0.00000000E+00  0.39989995E+01
 0.18390625E+00  0.13330000E+02  0.10000000E+02  0.00000000E+00  0.39989995E+01
 0.18406250E+00  0.13330000E+02  0.10000000E+02  0.00000000E+00  0.39989995E+01
 0.18421875E+00  0.13330000E+02  0.10000000E+02  0.00000000E+00  0.39989995E+01
 0.18437500E+00  0.13330000E+02  0.10000000E+02  0.00000000E+00  0.39989995E+01
 0.18453125E+00  0.13330000E+02  0.10000000E+02  0.00000000E+00  0.39989995E+01
 0.18468750E+00  0.13330000E+02  0.10000000E+02  0.00000000E+00  0.39989995E+01
 0.18484375E+00  0.13330000E+02  0.10000000E+02  0.00000000E+00  0.39989995E+01
 0.18500000E+00  0.13330000E+02  0.10000000E+02  0.00000000E+00  0.39989995E+01
 0.18515625E+00  0.13330000E+02  0.10000000E+02  0.00000000E+00  0.39989995E+01
 0.18531250E+00  0.13330000E+02  0.10000000E+02  0.00000000E+00  0.39989995E+01
 0.18546875E+00  0.13330000E+02  0.10000000E+02  0.00000000E+00  0.39989995E+01
 0.18562500E+00  0.13330000E+02  0.10000000E+02  0.00000000E+00  0.39989995E+01
 0.18578125E+00  0.13330000E+02  0.10000000E+02  0.00000000E+00  0.39989995E+01
 0.18593750E+00  0.13330000E+02  0.10000000E+02  0.00000000E+00  0.39989995E+01
 0.18609375E+00  0.13330000E+02  0.10000000E+02  0.00000000E+00  0.39989995E+01
 0.18625000E+00  0.13330000E+02  0.10000000E+02  0.00000000E+00  0.39989995E+01
 0.18640625E+00  0.13330000E+02  0.10000000E+02  0.00000000E+00  0.39989995E+01
 0.18656250E+00  0.13330000E+02  0.10000000E+02  0.00000000E+00  0.39989995E+01
 0.18671875E+00  0.13330000E+02  0.10000000E+02  0.00000000E+00  0.39989995E+01
 0.18687500E+00  0.13330000E+02  0.10000000E+02  0.00000000E+00  0.39989995E+01
 0.18703125E+00  0.13330000E+02  0.10000000E+02  0.00000000E+00  0.39989995E+01
 0.18718750E+00  0.13330000E+02  0.10000000E+02  0.00000000E+00  0.39989995E+01
 0.18734375E+00  0.13330000E+02  0.10000000E+02  0.00000000E+00  0.39989995E+01
 0.18750000E+00  0.13330000E+02  0.10000000E+02  0.00000000E+00  0.39989995E+01
 0.18765625E+00  0.13330000E+02  0.10000000E+02  0.00000000E+00  0.39989995E+01
 0.18781250E+00  0.13330000E+02  0.10000000E+02  0.00000000E+00  0.39989995E+01
 0.18796875E+00  0.13330000E+02  0.10000000E+02  0.00000000E+00  0.39989995E+01
 0.18812500E+00  0.13330000E+02  0.10000000E+02  0.00000000E+00  0.39989995E+01
 0.18828125E+00  0.13330000E+02  0.10000000E+02  0.00000000E+00  0.39989995E+01
 0.18843750E+00  0.13330000E+02  0.10000000E+02  0.00000000E+00  0.39989995E+01
 0.18859375E+00  0.13330000E+02  0.10000000E+02  0.00000000E+00  0.39989995E+01
 0.18875000E+00  0.13330000E+02  0.10000000E+02  0.00000000E+00  0.39989995E+01
 0.18890625E+00  0.13330000E+02  0.10000000E+02  0.00000000E+00  0.39989995E+01
 0.18906250E+00  0.13330000E+02  0.10000000E+02  0.00000000E+00  0.39989995E+01
 0.18921875E+00  0.13330000E+02  0.10000000E+02  0.00000000E+00  0.39989995E+01
 0.18937500E+00  0.13330000E+02  0.10000000E+02  0.00000000E+00  0.39989995E+01
 0.18953125E+00  0.13330000E+02  0.10000000E+02  0.00000000E+00  0.39989995E+01
 0.18968750E+00  0.13330000E+02  0.10000000E+02  0.00000000E+00  0.39989995E+01
 0.18984375E+00  0.13330000E+02  0.10000000E+02  0.00000000E+00  0.39989995E+01
 0.19000000E+00  0.13330000E+02  0.10000000E+02  0.00000000E+00  0.39989995E+01
 0.19015625E+00  0.13330000E+02  0.10000000E+02  0.00000000E+00  0.39989995E+01
 0.19031250E+00  0.13330000E+02  0.10000000E+02  0.00000000E+00  0.39989995E+01
 0.19046875E+00  0.13330000E+02  0.10000000E+02  0.00000000E+00  0.39989995E+01
 0.19062500E+00  0.13330000E+02  0.10000000E+02  0.00000000E+00  0.39989995E+01
 0.19078125E+00  0.13330000E+02  0.10000000E+02  0.00000000E+00  0.39989995E+01
 0.19093750E+00  0.13330000E+02  0.10000000E+02  0.00000000E+00  0.39989995E+01
 0.19109375E+00  0.13330000E+02  0.10000000E+02  0.00000000E+00  0.39989995E+01
 0.19125000E+00  0.13330000E+02  0.10000000E+02  0.00000000E+00  0.39989995E+01
 0.19140625E+00  0.13330000E+02  0.10000000E+02  0.00000000E+00  0.39989995E+01
 0.19156250E+00  0.13330000E+02  0.10000000E+02  0.00000000E+00  0.39989995E+01
 0.19171875E+00  0.13330000E+02  0.10000000E+02  0.00000000E+00  0.39989995E+01
 0.19187500E+00  0.13330000E+02  0.10000000E+02  0.00000000E+00  0.39989995E+01
 0.19203125E+00  0.13330000E+02  0.10000000E+02  0.00000000E+00  0.39989995E+01
 0.19218750E+00  0.13330000E+02  0.10000000E+02  0.00000000E+00  0.39989995E+01
 0.19234375E+00  0.13330000E+02  0.10000000E+02  0.00000000E+00  0.39989995E+01
 0.19250000E+00  0.13330000E+02  0.10000000E+02  0.00000000E+00  0.39989995E+01
 0.19265625E+00  0.13330000E+02  0.10000000E+02  0.00000000E+00  0.39989995E+01
 0.19281250E+00  0.13330000E+02  0.10000000E+02  0.00000000E+00  0.39989995E+01
 0.19296875E+00  0.13330000E+02  0.10000000E+02  0.00000000E+00  0.39989995E+01
 0.19312500E+00  0.13330000E+02  0.10000000E+02  0.00000000E+00  0.39989995E+01
 0.19328125E+00  0.13330000E+02  0.10000000E+02  0.00000000E+00  0.39989995E+01
 0.19343750E+00  0.13330000E+02  0.10000000E+02  0.00000000E+00  0.39989995E+01
 0.19359375E+00  0.13330000E+02  0.10000000E+02  0.00000000E+00  0.39989995E+01
 0.19375000E+00  0.13330000E+02  0.10000000E+02  0.00000000E+00  0.39989995E+01
 0.19390625E+00  0.13330000E+02  0.10000000E+02  0.00000000E+00  0.39989995E+01
 0.19406250E+00  0.13330000E+02  0.10000000E+02  0.00000000E+00  0.39989995E+01
 0.19421875E+00  0.13330000E+02  0.10000000E+02  0.00000000E+00  0.39989995E+01
 0.19437500E+00  0.13330000E+02  0.10000000E+02  0.00000000E+00  0.39989995E+01
 0.19453125E+00  0.13330000E+02  0.10000000E+02  0.00000000E+00  0.39989995E+01
 0.19468750E+00  0.13330000E+02  0.10000000E+02  0.00000000E+00  0.39989995E+01
 0.19484375E+00  0.13330000E+02  0.10000000E+02  0.00000000E+00  0.39989995E+01
 0.19500000E+00  0.13330000E+02  0.10000000E+02  0.00000000E+00  0.39989995E+01
 0.19515625E+00  0.13330000E+02  0.10000000E+02  0.00000000E+00  0.39989995E+01
 0.19531250E+00  0.13330000E+02  0.10000000E+02  0.00000000E+00  0.39989995E+01
 0.19546875E+00  0.13330000E+02  0.10000000E+02  0.00000000E+00  0.39989995E+01
 0.19562500E+00  0.13330000E+02  0.10000000E+02  0.00000000E+00  0.39989995E+01
 0.19578125E+00  0.13330000E+02  0.10000000E+02  0.00000000E+00  0.39989995E+01
 0.19593750E+00  0.13330000E+02  0.10000000E+02  0.00000000E+00  0.39989995E+01
 0.19609375E+00  0.13330000E+02  0.10000000E+02  0.00000000E+00  0.39989995E+01
 0.19625000E+00  0.13330000E+02  0.10000000E+02  0.00000000E+00  0.39989995E+01
 0.19640625E+00  0.13330000E+02  0.10000000E+02  0.00000000E+00  0.39989995E+01
 0.19656250E+00  0.13330000E+02  0.10000000E+02  0.00000000E+00  0.39989995E+01
 0.19671875E+00  0.13330000E+02  0.10000000E+02  0.00000000E+00  0.39989995E+01
 0.19687500E+00  0.13330000E+02  0.10000000E+02  0.00000000E+00  0.39989995E+01
 0.19703125E+00  0.13330000E+02  0.10000000E+02  0.00000000E+00  0.39989995E+01
 0.19718750E+00  0.13330000E+02  0.10000000E+02  0.00000000E+00  0.39989995E+01
 0.19734375E+00  0.13330000E+02  0.10000000E+02  0.00000000E+00  0.39989995E+01
 0.19750000E+00  0.13330000E+02  0.10000000E+02  0.00000000E+00  0.39989995E+01
 0.19765625E+00  0.13330000E+02  0.10000000E+02  0.00000000E+00  0.39989995E+01
 0.19781250E+00  0.13330000E+02  0.10000000E+02  0.00000000E+00  0.39989995E+01
 0.19796875E+00  0.13330000E+02  0.10000000E+02  0.00000000E+00  0.39989995E+01
 0.19812500E+00  0.13330000E+02  0.10000000E+02  0.00000000E+00  0.39989995E+01
 0.19828125E+00  0.13330000E+02  0.10000000E+02  0.00000000E+00  0.39989995E+01
 0.19843750E+00  0.13330000E+02  0.10000000E+02  0.00000000E+00  0.39989995E+01
 0.19859375E+00  0.13330000E+02  0.10000000E+02  0.00000000E+00  0.39989995E+01
 0.19875000E+00  0.13330000E+02  0.10000000E+02  0.00000000E+00  0.39989995E+01
 0.19890625E+00  0.13330000E+02  0.10000000E+02  0.00000000E+00  0.39989995E+01
 0.19906250E+00  0.13330000E+02  0.10000000E+02  0.00000000E+00  0.39989995E+01
 0.19921875E+00  0.13330000E+02  0.10000000E+02  0.00000000E+00  0.39989995E+01
 0.19937500E+00  0.13330000E+02  0.10000000E+02  0.00000000E+00  0.39989995E+01
 0.19953125E+00  0.13330000E+02  0.10000000E+02  0.00000000E+00  0.39989995E+01
 0.19968750E+00  0.13330000E+02  0.10000000E+02  0.00000000E+00  0.39989995E+01
 0.19984375E+00  0.13330000E+02  0.10000000E+02  0.00000000E+00  0.39989995E+01
 0.20000000E+00  0.13330000E+02  0.10000000E+02  0.00000000E+00  0.39989995E+01
 0.20015625E+00  0.13330000E+02  0.10000000E+02  0.00000000E+00  0.39989995E+01
 0.20031250E+00  0.13330000E+02  0.10000000E+02  0.00000000E+00  0.39989995E+01
 0.20046875E+00  0.13330000E+02  0.10000000E+02  0.00000000E+00  0.39989995E+01
 0.20062500E+00  0.13330000E+02  0.10000000E+02  0.00000000E+00  0.39989995E+01
 0.20078125E+00  0.13330000E+02  0.10000000E+02  0.00000000E+00  0.39989995E+01
 0.20093750E+00  0.13330000E+02  0.10000000E+02  0.00000000E+00  0.39989995E+01
 0.20109375E+00  0.13330000E+02  0.10000000E+02  0.00000000E+00  0.39989995E+01
 0.20125000E+00  0.13330000E+02  0.10000000E+02  0.00000000E+00  0.39989995E+01
 0.20140625E+00  0.13330000E+02  0.10000000E+02  0.00000000E+00  0.39989995E+01
 0.20156250E+00  0.13330000E+02  0.10000000E+02  0.00000000E+00  0.39989995E+01
 0.20171875E+00  0.13330000E+02  0.10000000E+02  0.00000000E+00  0.39989995E+01
 0.20187500E+00  0.13330000E+02  0.10000000E+02  0.00000000E+00  0.39989995E+01
 0.20203125E+00  0.13330000E+02  0.10000000E+02  0.00000000E+00  0.39989995E+01
 0.20218750E+00  0.13330000E+02  0.10000000E+02  0.00000000E+00  0.39989995E+01
 0.20234375E+00  0.13330000E+02  0.10000000E+02  0.00000000E+00  0.39989995E+01
 0.20250000E+00  0.13330000E+02  0.10000000E+02  0.00000000E+00  0.39989995E+01
 0.20265625E+00  0.13330000E+02  0.10000000E+02  0.00000000E+00  0.39989995E+01
 0.20281250E+00  0.13330000E+02  0.10000000E+02  0.00000000E+00  0.39989995E+01
 0.20296875E+00  0.13330000E+02  0.10000000E+02  0.00000000E+00  0.39989995E+01
 0.20312500E+00  0.13330000E+02  0.10000000E+02  0.00000000E+00  0.39989995E+01
 0.20328125E+00  0.13330000E+02  0.10000000E+02  0.00000000E+00  0.39989995E+01
 0.20343750E+00  0.13330000E+02  0.10000000E+02  0.00000000E+00  0.39989995E+01
 0.20359375E+00  0.13330000E+02  0.10000000E+02  0.00000000E+00  0.39989995E+01
 0.20375000E+00  0.13330000E+02  0.10000000E+02  0.00000000E+00  0.39989995E+01
 0.20390625E+00  0.13330000E+02  0.10000000E+02  0.00000000E+00  0.39989995E+01
 0.20406250E+00  0.13330000E+02  0.10000000E+02  0.00000000E+00  0.39989995E+01
 0.20421875E+00  0.13330000E+02  0.10000000E+02  0.00000000E+00  0.39989995E+01
 0.20437500E+00  0.13330000E+02  0.10000000E+02  0.00000000E+00  0.39989995E+01
 0.20453125E+00  0.13330000E+02  0.10000000E+02  0.00000000E+00  0.39989995E+01
 0.20468750E+00  0.13330000E+02  0.10000000E+02  0.00000000E+00  0.39989995E+01
 0.20484375E+00  0.13330000E+02  0.10000000E+02  0.00000000E+00  0.39989995E+01
 0.20500000E+00  0.13330000E+02  0.10000000E+02  0.00000000E+00  0.39989995E+01
 0.20515625E+00  0.13330000E+02  0.10000000E+02  0.00000000E+00  0.39989995E+01
 0.20531250E+00  0.13330000E+02  0.10000000E+02  0.00000000E+00  0.39989995E+01
 0.20546875E+00  0.13330000E+02  0.10000000E+02  0.00000000E+00  0.39989995E+01
 0.20562500E+00  0.13330000E+02  0.10000000E+02  0.00000000E+00  0.39989995E+01
 0.20578125E+00  0.13330000E+02  0.10000000E+02  0.00000000E+00  0.39989995E+01
 0.20593750E+00  0.13330000E+02  0.10000000E+02  0.00000000E+00  0.39989995E+01
 0.20609375E+00  0.13330000E+02  0.10000000E+02  0.00000000E+00  0.39989995E+01
 0.20625000E+00  0.13330000E+02  0.10000000E+02  0.00000000E+00  0.39989995E+01
 0.20640625E+00  0.13330000E+02  0.10000000E+02  0.00000000E+00  0.39989995E+01
 0.20656250E+00  0.13330000E+02  0.10000000E+02  0.00000000E+00  0.39989995E+01
 0.20671875E+00  0.13330000E+02  0.10000000E+02  0.00000000E+00  0.39989995E+01
 0.20687500E+00  0.13330000E+02  0.10000000E+02  0.00000000E+00  0.39989995E+01
 0.20703125E+00  0.13330000E+02  0.10000000E+02  0.00000000E+00  0.39989995E+01
 0.20718750E+00  0.13330000E+02  0.10000000E+02  0.00000000E+00  0.39989995E+01
 0.20734375E+00  0.13330000E+02  0.10000000E+02  0.00000000E+00  0.39989995E+01
 0.20750000E+00  0.13330000E+02  0.10000000E+02  0.00000000E+00  0.39989995E+01
 0.20765625E+00  0.13330000E+02  0.10000000E+02  0.00000000E+00  0.39989995E+01
 0.20781250E+00  0.13330000E+02  0.10000000E+02  0.00000000E+00  0.39989995E+01
 0.20796875E+00  0.13330000E+02  0.10000000E+02  0.00000000E+00  0.39989995E+01
 0.20812500E+00  0.13330000E+02  0.10000000E+02  0.00000000E+00  0.39989995E+01
 0.20828125E+00  0.13330000E+02  0.10000000E+02  0.00000000E+00  0.39989995E+01
 0.20843750E+00  0.13330000E+02  0.10000000E+02  0.00000000E+00  0.39989995E+01
 0.20859375E+00  0.13330000E+02  0.10000000E+02  0.00000000E+00  0.39989995E+01
 0.20875000E+00  0.13330000E+02  0.10000000E+02  0.00000000E+00  0.39989995E+01
 0.20890625E+00  0.13330000E+02  0.10000000E+02  0.00000000E+00  0.39989995E+01
 0.20906250E+00  0.13330000E+02  0.10000000E+02  0.00000000E+00  0.39989995E+01
 0.20921875E+00  0.13330000E+02  0.10000000E+02  0.00000000E+00  0.39989995E+01
 0.20937500E+00  0.13330000E+02  0.10000000E+02  0.00000000E+00  0.39989995E+01
 0.20953125E+00  0.13330000E+02  0.10000000E+02  0.00000000E+00  0.39989995E+01
 0.20968750E+00  0.13330000E+02  0.10000000E+02  0.00000000E+00  0.39989995E+01
 0.20984375E+00  0.13330000E+02  0.10000000E+02  0.00000000E+00  0.39989995E+01
 0.21000000E+00  0.13330000E+02  0.10000000E+02  0.00000000E+00  0.39989995E+01
 0.21015625E+00  0.13330000E+02  0.10000000E+02  0.00000000E+00  0.39989995E+01
 0.21031250E+00  0.13330000E+02  0.10000000E+02  0.00000000E+00  0.39989995E+01
 0.21046875E+00  0.13330000E+02  0.10000000E+02  0.00000000E+00  0.39989995E+01
 0.21062500E+00  0.13330000E+02  0.10000000E+02  0.00000000E+00  0.39989995E+01
 0.21078125E+00  0.13330000E+02  0.10000000E+02  0.00000000E+00  0.39989995E+01
 0.21093750E+00  0.13330000E+02  0.10000000E+02  0.00000000E+00  0.39989995E+01
 0.21109375E+00  0.13330000E+02  0.10000000E+02  0.00000000E+00  0.39989995E+01
 0.21125000E+00  0.13330000E+02  0.10000000E+02  0.00000000E+00  0.39989995E+01
 0.21140625E+00  0.13330000E+02  0.10000000E+02  0.00000000E+00  0.39989995E+01
 0.21156250E+00  0.13330000E+02  0.10000000E+02  0.00000000E+00  0.39989995E+01
 0.21171875E+00  0.13330000E+02  0.10000000E+02  0.00000000E+00  0.39989995E+01
 0.21187500E+00  0.13330000E+02  0.10000000E+02  0.00000000E+00  0.39989995E+01
 0.21203125E+00  0.13330000E+02  0.10000000E+02  0.00000000E+00  0.39989995E+01
 0.21218750E+00  0.13330000E+02  0.10000000E+02  0.00000000E+00  0.39989995E+01
 0.21234375E+00  0.13330000E+02  0.10000000E+02  0.00000000E+00  0.39989995E+01
 0.21250000E+00  0.13330000E+02  0.10000000E+02  0.00000000E+00  0.39989995E+01
 0.21265625E+00  0.13330000E+02  0.10000000E+02  0.00000000E+00  0.39989995E+01
 0.21281250E+00  0.13330000E+02  0.10000000E+02  0.00000000E+00  0.39989995E+01
 0.21296875E+00  0.13330000E+02  0.10000000E+02  0.00000000E+00  0.39989995E+01
 0.21312500E+00  0.13330000E+02  0.10000000E+02  0.00000000E+00  0.39989995E+01
 0.21328125E+00  0.13330000E+02  0.10000000E+02  0.00000000E+00  0.39989995E+01
 0.21343750E+00  0.13330000E+02  0.10000000E+02  0.00000000E+00  0.39989995E+01
 0.21359375E+00  0.13330000E+02  0.10000000E+02  0.00000000E+00  0.39989995E+01
 0.21375000E+00  0.13330000E+02  0.10000000E+02  0.00000000E+00  0.39989995E+01
 0.21390625E+00  0.13330000E+02  0.10000000E+02  0.00000000E+00  0.39989995E+01
 0.21406250E+00  0.13330000E+02  0.10000000E+02  0.00000000E+00  0.39989995E+01
 0.21421875E+00  0.13330000E+02  0.10000000E+02  0.00000000E+00  0.39989995E+01
 0.21437500E+00  0.13330000E+02  0.10000000E+02  0.00000000E+00  0.39989995E+01
 0.21453125E+00  0.13330000E+02  0.10000000E+02  0.00000000E+00  0.39989995E+01
 0.21468750E+00  0.13330000E+02  0.10000000E+02  0.00000000E+00  0.39989995E+01
 0.21484375E+00  0.13330000E+02  0.10000000E+02  0.00000000E+00  0.39989995E+01
 0.21500000E+00  0.13330000E+02  0.10000000E+02  0.00000000E+00  0.39989995E+01
 0.21515625E+00  0.13330000E+02  0.10000000E+02  0.00000000E+00  0.39989995E+01
 0.21531250E+00  0.13330000E+02  0.10000000E+02  0.00000000E+00  0.39989995E+01
 0.21546875E+00  0.13330000E+02  0.10000000E+02  0.00000000E+00  0.39989995E+01
 0.21562500E+00  0.13330000E+02  0.10000000E+02  0.00000000E+00  0.39989995E+01
 0.21578125E+00  0.13330000E+02  0.10000000E+02  0.00000000E+00  0.39989995E+01
 0.21593750E+00  0.13330000E+02  0.10000000E+02  0.00000000E+00  0.39989995E+01
 0.21609375E+00  0.13330000E+02  0.10000000E+02  0.00000000E+00  0.39989995E+01
 0.21625000E+00  0.13330000E+02  0.10000000E+02  0.00000000E+00  0.39989995E+01
 0.21640625E+00  0.13330000E+02  0.10000000E+02  0.00000000E+00  0.39989995E+01
 0.21656250E+00  0.13330000E+02  0.10000000E+02  0.00000000E+00  0.39989995E+01
 0.21671875E+00  0.13330000E+02  0.10000000E+02  0.00000000E+00  0.39989995E+01
 0.21687500E+00  0.13330000E+02  0.10000000E+02  0.00000000E+00  0.39989995E+01
 0.21703125E+00  0.13330000E+02  0.10000000E+02  0.00000000E+00  0.39989995E+01
 0.21718750E+00  0.13330000E+02  0.10000000E+02  0.00000000E+00  0.39989995E+01
 0.21734375E+00  0.13330000E+02  0.10000000E+02  0.00000000E+00  0.39989995E+01
 0.21750000E+00  0.13330000E+02  0.10000000E+02  0.00000000E+00  0.39989995E+01
 0.21765625E+00  0.13330000E+02  0.10000000E+02  0.00000000E+00  0.39989995E+01
 0.21781250E+00  0.13330000E+02  0.10000000E+02  0.00000000E+00  0.39989995E+01
 0.21796875E+00  0.13330000E+02  0.10000000E+02  0.00000000E+00  0.39989995E+01
 0.21812500E+00  0.13330000E+02  0.10000000E+02  0.00000000E+00  0.39989995E+01
 0.21828125E+00  0.13330000E+02  0.10000000E+02  0.00000000E+00  0.39989995E+01
 0.21843750E+00  0.13330000E+02  0.10000000E+02  0.00000000E+00  0.39989995E+01
 0.21859375E+00  0.13330000E+02  0.10000000E+02  0.00000000E+00  0.39989995E+01
 0.21875000E+00  0.13330000E+02  0.10000000E+02  0.00000000E+00  0.39989995E+01
 0.21890625E+00  0.13330000E+02  0.10000000E+02  0.00000000E+00  0.39989995E+01
 0.21906250E+00  0.13330000E+02  0.10000000E+02  0.00000000E+00  0.39989995E+01
 0.21921875E+00  0.13330000E+02  0.10000000E+02  0.00000000E+00  0.39989995E+01
 0.21937500E+00  0.13330000E+02  0.10000000E+02  0.00000000E+00  0.39989995E+01
 0.21953125E+00  0.13330000E+02  0.10000000E+02  0.00000000E+00  0.39989995E+01
 0.21968750E+00  0.13330000E+02  0.10000000E+02  0.00000000E+00  0.39989995E+01
 0.21984375E+00  0.13330000E+02  0.10000000E+02  0.00000000E+00  0.39989995E+01
 0.22000000E+00  0.13330000E+02  0.10000000E+02  0.00000000E+00  0.39989995E+01
 0.22015625E+00  0.13330000E+02  0.10000000E+02  0.00000000E+00  0.39989995E+01
 0.22031250E+00  0.13330000E+02  0.10000000E+02  0.00000000E+00  0.39989995E+01
 0.22046875E+00  0.13330000E+02  0.10000000E+02  0.00000000E+00  0.39989995E+01
 0.22062500E+00  0.13330000E+02  0.10000000E+02  0.00000000E+00  0.39989995E+01
 0.22078125E+00  0.13330000E+02  0.10000000E+02  0.00000000E+00  0.39989995E+01
 0.22093750E+00  0.13330000E+02  0.10000000E+02  0.00000000E+00  0.39989995E+01
 0.22109375E+00  0.13330000E+02  0.10000000E+02  0.00000000E+00  0.39989995E+01
 0.22125000E+00  0.13330000E+02  0.10000000E+02  0.00000000E+00  0.39989995E+01
 0.22140625E+00  0.13330000E+02  0.10000000E+02  0.00000000E+00  0.39989995E+01
 0.22156250E+00  0.13330000E+02  0.10000000E+02  0.00000000E+00  0.39989995E+01
 0.22171875E+00  0.13330000E+02  0.10000000E+02  0.00000000E+00  0.39989995E+01
 0.22187500E+00  0.13330000E+02  0.10000000E+02  0.00000000E+00  0.39989995E+01
 0.22203125E+00  0.13330000E+02  0.10000000E+02  0.00000000E+00  0.39989995E+01
 0.22218750E+00  0.13330000E+02  0.10000000E+02  0.00000000E+00  0.39989995E+01
 0.22234375E+00  0.13330000E+02  0.10000000E+02  0.00000000E+00  0.39989995E+01
 0.22250000E+00  0.13330000E+02  0.10000000E+02  0.00000000E+00  0.39989995E+01
 0.22265625E+00  0.13330000E+02  0.10000000E+02  0.00000000E+00  0.39989995E+01
 0.22281250E+00  0.13330000E+02  0.10000000E+02  0.00000000E+00  0.39989995E+01
 0.22296875E+00  0.13330000E+02  0.10000000E+02  0.00000000E+00  0.39989995E+01
 0.22312500E+00  0.13330000E+02  0.10000000E+02  0.00000000E+00  0.39989995E+01
 0.22328125E+00  0.13330000E+02  0.10000000E+02  0.00000000E+00  0.39989995E+01
 0.22343750E+00  0.13330000E+02  0.10000000E+02  0.00000000E+00  0.39989995E+01
 0.22359375E+00  0.13330000E+02  0.10000000E+02  0.00000000E+00  0.39989995E+01
 0.22375000E+00  0.13330000E+02  0.10000000E+02  0.00000000E+00  0.39989995E+01
 0.22390625E+00  0.13330000E+02  0.10000000E+02  0.00000000E+00  0.39989995E+01
 0.22406250E+00  0.13330000E+02  0.10000000E+02  0.00000000E+00  0.39989995E+01
 0.22421875E+00  0.13330000E+02  0.10000000E+02  0.00000000E+00  0.39989995E+01
 0.22437500E+00  0.13330000E+02  0.10000000E+02  0.00000000E+00  0.39989995E+01
 0.22453125E+00  0.13330000E+02  0.10000000E+02  0.00000000E+00  0.39989995E+01
 0.22468750E+00  0.13330000E+02  0.10000000E+02  0.00000000E+00  0.39989995E+01
 0.22484375E+00  0.13330000E+02  0.10000000E+02  0.00000000E+00  0.39989995E+01
 0.22500000E+00  0.13330000E+02  0.10000000E+02  0.00000000E+00  0.39989995E+01
 0.22515625E+00  0.13330000E+02  0.10000000E+02  0.00000000E+00  0.39989995E+01
 0.22531250E+00  0.13330000E+02  0.10000000E+02  0.00000000E+00  0.39989995E+01
 0.22546875E+00  0.13330000E+02  0.10000000E+02  0.00000000E+00  0.39989995E+01
 0.22562500E+00  0.13330000E+02  0.10000000E+02  0.00000000E+00  0.39989995E+01
 0.22578125E+00  0.13330000E+02  0.10000000E+02  0.00000000E+00  0.39989995E+01
 0.22593750E+00  0.13330000E+02  0.10000000E+02  0.00000000E+00  0.39989995E+01
 0.22609375E+00  0.13330000E+02  0.10000000E+02  0.00000000E+00  0.39989995E+01
 0.22625000E+00  0.13330000E+02  0.10000000E+02  0.00000000E+00  0.39989995E+01
 0.22640625E+00  0.13330000E+02  0.10000000E+02  0.00000000E+00  0.39989995E+01
 0.22656250E+00  0.13330000E+02  0.10000000E+02  0.00000000E+00  0.39989995E+01
 0.22671875E+00  0.13330000E+02  0.10000000E+02  0.00000000E+00  0.39989995E+01
 0.22687500E+00  0.13330000E+02  0.10000000E+02  0.00000000E+00  0.39989995E+01
 0.22703125E+00  0.13330000E+02  0.10000000E+02  0.00000000E+00  0.39989995E+01
 0.22718750E+00  0.13330000E+02  0.10000000E+02  0.00000000E+00  0.39989995E+01
 0.22734375E+00  0.13330000E+02  0.10000000E+02  0.00000000E+00  0.39989995E+01
 0.22750000E+00  0.13330000E+02  0.10000000E+02  0.00000000E+00  0.39989995E+01
 0.22765625E+00  0.13330000E+02  0.10000000E+02  0.00000000E+00  0.39989995E+01
 0.22781250E+00  0.13330000E+02  0.10000000E+02  0.00000000E+00  0.39989995E+01
 0.22796875E+00  0.13330000E+02  0.10000000E+02  0.00000000E+00  0.39989995E+01
 0.22812500E+00  0.13330000E+02  0.10000000E+02  0.00000000E+00  0.39989995E+01
 0.22828125E+00  0.13330000E+02  0.10000000E+02  0.00000000E+00  0.39989995E+01
 0.22843750E+00  0.13330000E+02  0.10000000E+02  0.00000000E+00  0.39989995E+01
 0.22859375E+00  0.13330000E+02  0.10000000E+02  0.00000000E+00  0.39989995E+01
 0.22875000E+00  0.13330000E+02  0.10000000E+02  0.00000000E+00  0.39989995E+01
 0.22890625E+00  0.13330000E+02  0.10000000E+02  0.00000000E+00  0.39989995E+01
 0.22906250E+00  0.13330000E+02  0.10000000E+02  0.00000000E+00  0.39989995E+01
 0.22921875E+00  0.13330000E+02  0.10000000E+02  0.00000000E+00  0.39989995E+01
 0.22937500E+00  0.13330000E+02  0.10000000E+02  0.00000000E+00  0.39989995E+01
 0.22953125E+00  0.13330000E+02  0.10000000E+02  0.00000000E+00  0.39989995E+01
 0.22968750E+00  0.13330000E+02  0.10000000E+02  0.00000000E+00  0.39989995E+01
 0.22984375E+00  0.13330000E+02  0.10000000E+02  0.00000000E+00  0.39989995E+01
 0.23000000E+00  0.13330000E+02  0.10000000E+02  0.00000000E+00  0.39989995E+01
 0.23015625E+00  0.13330000E+02  0.10000000E+02  0.00000000E+00  0.39989995E+01
 0.23031250E+00  0.13330000E+02  0.10000000E+02  0.00000000E+00  0.39989995E+01
 0.23046875E+00  0.13330000E+02  0.10000000E+02  0.00000000E+00  0.39989995E+01
 0.23062500E+00  0.13330000E+02  0.10000000E+02  0.00000000E+00  0.39989995E+01
 0.23078125E+00  0.13330000E+02  0.10000000E+02  0.00000000E+00  0.39989995E+01
 0.23093750E+00  0.13330000E+02  0.10000000E+02  0.00000000E+00  0.39989995E+01
 0.23109375E+00  0.13330000E+02  0.10000000E+02  0.00000000E+00  0.39989995E+01
 0.23125000E+00  0.13330000E+02  0.10000000E+02  0.00000000E+00  0.39989995E+01
 0.23140625E+00  0.13330000E+02  0.10000000E+02  0.00000000E+00  0.39989995E+01
 0.23156250E+00  0.13330000E+02  0.10000000E+02  0.00000000E+00  0.39989995E+01
 0.23171875E+00  0.13330000E+02  0.10000000E+02  0.00000000E+00  0.39989995E+01
 0.23187500E+00  0.13330000E+02  0.10000000E+02  0.00000000E+00  0.39989995E+01
 0.23203125E+00  0.13330000E+02  0.10000000E+02  0.00000000E+00  0.39989995E+01
 0.23218750E+00  0.13330000E+02  0.10000000E+02  0.00000000E+00  0.39989995E+01
 0.23234375E+00  0.13330000E+02  0.10000000E+02  0.00000000E+00  0.39989995E+01
 0.23250000E+00  0.13330000E+02  0.10000000E+02  0.00000000E+00  0.39989995E+01
 0.23265625E+00  0.13330000E+02  0.10000000E+02  0.00000000E+00  0.39989995E+01
 0.23281250E+00  0.13330000E+02  0.10000000E+02  0.00000000E+00  0.39989995E+01
 0.23296875E+00  0.13330000E+02  0.10000000E+02  0.00000000E+00  0.39989995E+01
 0.23312500E+00  0.13330000E+02  0.10000000E+02  0.00000000E+00  0.39989995E+01
 0.23328125E+00  0.13330000E+02  0.10000000E+02  0.00000000E+00  0.39989995E+01
 0.23343750E+00  0.13330000E+02  0.10000000E+02  0.00000000E+00  0.39989995E+01
 0.23359375E+00  0.13330000E+02  0.10000000E+02  0.00000000E+00  0.39989995E+01
 0.23375000E+00  0.13330000E+02  0.10000000E+02  0.00000000E+00  0.39989995E+01
 0.23390625E+00  0.13330000E+02  0.10000000E+02  0.00000000E+00  0.39989995E+01
 0.23406250E+00  0.13330000E+02  0.10000000E+02  0.00000000E+00  0.39989995E+01
 0.23421875E+00  0.13330000E+02  0.10000000E+02  0.00000000E+00  0.39989995E+01
 0.23437500E+00  0.13330000E+02  0.10000000E+02  0.00000000E+00  0.39989995E+01
 0.23453125E+00  0.13330000E+02  0.10000000E+02  0.00000000E+00  0.39989995E+01
 0.23468750E+00  0.13330000E+02  0.10000000E+02  0.00000000E+00  0.39989995E+01
 0.23484375E+00  0.13330000E+02  0.10000000E+02  0.00000000E+00  0.39989995E+01
 0.23500000E+00  0.13330000E+02  0.10000000E+02  0.00000000E+00  0.39989995E+01
 0.23515625E+00  0.13330000E+02  0.10000000E+02  0.00000000E+00  0.39989995E+01
 0.23531250E+00  0.13330000E+02  0.10000000E+02  0.00000000E+00  0.39989995E+01
 0.23546875E+00  0.13330000E+02  0.10000000E+02  0.00000000E+00  0.39989995E+01
 0.23562500E+00  0.13330000E+02  0.10000000E+02  0.00000000E+00  0.39989995E+01
 0.23578125E+00  0.13330000E+02  0.10000000E+02  0.00000000E+00  0.39989995E+01
 0.23593750E+00  0.13330000E+02  0.10000000E+02  0.00000000E+00  0.39989995E+01
 0.23609375E+00  0.13330000E+02  0.10000000E+02  0.00000000E+00  0.39989995E+01
 0.23625000E+00  0.13330000E+02  0.10000000E+02  0.00000000E+00  0.39989995E+01
 0.23640625E+00  0.13330000E+02  0.10000000E+02  0.00000000E+00  0.39989995E+01
 0.23656250E+00  0.13330000E+02  0.10000000E+02  0.00000000E+00  0.39989995E+01
 0.23671875E+00  0.13330000E+02  0.10000000E+02  0.00000000E+00  0.39989995E+01
 0.23687500E+00  0.13330000E+02  0.10000000E+02  0.00000000E+00  0.39989995E+01
 0.23703125E+00  0.13330000E+02  0.10000000E+02  0.00000000E+00  0.39989995E+01
 0.23718750E+00  0.13330000E+02  0.10000000E+02  0.00000000E+00  0.39989995E+01
 0.23734375E+00  0.13330000E+02  0.10000000E+02  0.00000000E+00  0.39989995E+01
 0.23750000E+00  0.13330000E+02  0.10000000E+02  0.00000000E+00  0.39989995E+01
 0.23765625E+00  0.13330000E+02  0.10000000E+02  0.00000000E+00  0.39989995E+01
 0.23781250E+00  0.13330000E+02  0.10000000E+02  0.00000000E+00  0.39989995E+01
 0.23796875E+00  0.13330000E+02  0.10000000E+02  0.00000000E+00  0.39989995E+01
 0.23812500E+00  0.13330000E+02  0.10000000E+02  0.00000000E+00  0.39989995E+01
 0.23828125E+00  0.13330000E+02  0.10000000E+02  0.00000000E+00  0.39989995E+01
 0.23843750E+00  0.13330000E+02  0.10000000E+02  0.00000000E+00  0.39989995E+01
 0.23859375E+00  0.13330000E+02  0.10000000E+02  0.00000000E+00  0.39989995E+01
 0.23875000E+00  0.13330000E+02  0.10000000E+02  0.00000000E+00  0.39989995E+01
 0.23890625E+00  0.13330000E+02  0.10000000E+02  0.00000000E+00  0.39989995E+01
 0.23906250E+00  0.13330000E+02  0.10000000E+02  0.00000000E+00  0.39989995E+01
 0.23921875E+00  0.13330000E+02  0.10000000E+02  0.00000000E+00  0.39989995E+01
 0.23937500E+00  0.13330000E+02  0.10000000E+02  0.00000000E+00  0.39989995E+01
 0.23953125E+00  0.13330000E+02  0.10000000E+02  0.00000000E+00  0.39989995E+01
 0.23968750E+00  0.13330000E+02  0.10000000E+02  0.00000000E+00  0.39989995E+01
 0.23984375E+00  0.13330000E+02  0.10000000E+02  0.00000000E+00  0.39989995E+01
 0.24000000E+00  0.13330000E+02  0.10000000E+02  0.00000000E+00  0.39989995E+01
 0.24015625E+00  0.13330000E+02  0.10000000E+02  0.00000000E+00  0.39989995E+01
 0.24031250E+00  0.13330000E+02  0.10000000E+02  0.00000000E+00  0.39989995E+01
 0.24046875E+00  0.13330000E+02  0.10000000E+02  0.00000000E+00  0.39989995E+01
 0.24062500E+00  0.13330000E+02  0.10000000E+02  0.00000000E+00  0.39989995E+01
 0.24078125E+00  0.13330000E+02  0.10000000E+02  0.00000000E+00  0.39989995E+01
 0.24093750E+00  0.13330000E+02  0.10000000E+02  0.00000000E+00  0.39989995E+01
 0.24109375E+00  0.13330000E+02  0.10000000E+02  0.00000000E+00  0.39989995E+01
 0.24125000E+00  0.13330000E+02  0.10000000E+02  0.00000000E+00  0.39989995E+01
 0.24140625E+00  0.13330000E+02  0.10000000E+02  0.00000000E+00  0.39989995E+01
 0.24156250E+00  0.13330000E+02  0.10000000E+02  0.00000000E+00  0.39989995E+01
 0.24171875E+00  0.13330000E+02  0.10000000E+02  0.00000000E+00  0.39989995E+01
 0.24187500E+00  0.13330000E+02  0.10000000E+02  0.00000000E+00  0.39989995E+01
 0.24203125E+00  0.13330000E+02  0.10000000E+02  0.00000000E+00  0.39989995E+01
 0.24218750E+00  0.13330000E+02  0.10000000E+02  0.00000000E+00  0.39989995E+01
 0.24234375E+00  0.13330000E+02  0.10000000E+02  0.00000000E+00  0.39989995E+01
 0.24250000E+00  0.13330000E+02  0.10000000E+02  0.00000000E+00  0.39989995E+01
 0.24265625E+00  0.13330000E+02  0.10000000E+02  0.00000000E+00  0.39989995E+01
 0.24281250E+00  0.13330000E+02  0.10000000E+02  0.00000000E+00  0.39989995E+01
 0.24296875E+00  0.13330000E+02  0.10000000E+02  0.00000000E+00  0.39989995E+01
 0.24312500E+00  0.13330000E+02  0.10000000E+02  0.00000000E+00  0.39989995E+01
 0.24328125E+00  0.13330000E+02  0.10000000E+02  0.00000000E+00  0.39989995E+01
 0.24343750E+00  0.13330000E+02  0.10000000E+02  0.00000000E+00  0.39989995E+01
 0.24359375E+00  0.13330000E+02  0.10000000E+02  0.00000000E+00  0.39989995E+01
 0.24375000E+00  0.13330000E+02  0.10000000E+02  0.00000000E+00  0.39989995E+01
 0.24390625E+00  0.13330000E+02  0.10000000E+02  0.00000000E+00  0.39989995E+01
 0.24406250E+00  0.13330000E+02  0.10000000E+02  0.00000000E+00  0.39989995E+01
 0.24421875E+00  0.13330000E+02  0.10000000E+02  0.00000000E+00  0.39989995E+01
 0.24437500E+00  0.13330000E+02  0.10000000E+02  0.00000000E+00  0.39989995E+01
 0.24453125E+00  0.13330000E+02  0.10000000E+02  0.00000000E+00  0.39989995E+01
 0.24468750E+00  0.13330000E+02  0.10000000E+02  0.00000000E+00  0.39989995E+01
 0.24484375E+00  0.13330000E+02  0.10000000E+02  0.00000000E+00  0.39989995E+01
 0.24500000E+00  0.13330000E+02  0.10000000E+02  0.00000000E+00  0.39989995E+01
 0.24515625E+00  0.13330000E+02  0.10000000E+02  0.00000000E+00  0.39989995E+01
 0.24531250E+00  0.13330000E+02  0.10000000E+02  0.00000000E+00  0.39989995E+01
 0.24546875E+00  0.13330000E+02  0.10000000E+02  0.00000000E+00  0.39989995E+01
 0.24562500E+00  0.13330000E+02  0.10000000E+02  0.00000000E+00  0.39989995E+01
 0.24578125E+00  0.13330000E+02  0.10000000E+02  0.00000000E+00  0.39989995E+01
 0.24593750E+00  0.13330000E+02  0.10000000E+02  0.00000000E+00  0.39989995E+01
 0.24609375E+00  0.13330000E+02  0.10000000E+02  0.00000000E+00  0.39989995E+01
 0.24625000E+00  0.13330000E+02  0.10000000E+02  0.00000000E+00  0.39989995E+01
 0.24640625E+00  0.13330000E+02  0.10000000E+02  0.00000000E+00  0.39989995E+01
 0.24656250E+00  0.13330000E+02  0.10000000E+02  0.00000000E+00  0.39989995E+01
 0.24671875E+00  0.13330000E+02  0.10000000E+02  0.00000000E+00  0.39989995E+01
 0.24687500E+00  0.13330000E+02  0.10000000E+02  0.00000000E+00  0.39989995E+01
 0.24703125E+00  0.13330000E+02  0.10000000E+02  0.00000000E+00  0.39989995E+01
 0.24718750E+00  0.13330000E+02  0.10000000E+02  0.00000000E+00  0.39989995E+01
 0.24734375E+00  0.13330000E+02  0.10000000E+02  0.00000000E+00  0.39989995E+01
 0.24750000E+00  0.13330000E+02  0.10000000E+02  0.00000000E+00  0.39989995E+01
 0.24765625E+00  0.13330000E+02  0.10000000E+02  0.00000000E+00  0.39989995E+01
 0.24781250E+00  0.13330000E+02  0.10000000E+02  0.00000000E+00  0.39989995E+01
 0.24796875E+00  0.13330000E+02  0.10000000E+02  0.00000000E+00  0.39989995E+01
 0.24812500E+00  0.13330000E+02  0.10000000E+02  0.00000000E+00  0.39989995E+01
 0.24828125E+00  0.13330000E+02  0.10000000E+02  0.00000000E+00  0.39989995E+01
 0.24843750E+00  0.13330000E+02  0.10000000E+02  0.00000000E+00  0.39989995E+01
 0.24859375E+00  0.13330000E+02  0.10000000E+02  0.00000000E+00  0.39989995E+01
 0.24875000E+00  0.13330000E+02  0.10000000E+02  0.00000000E+00  0.39989995E+01
 0.24890625E+00  0.13330000E+02  0.10000000E+02  0.00000000E+00  0.39989995E+01
 0.24906250E+00  0.13330000E+02  0.10000000E+02  0.00000000E+00  0.39989995E+01
 0.24921875E+00  0.13330000E+02  0.10000000E+02  0.00000000E+00  0.39989995E+01
 0.24937500E+00  0.13330000E+02  0.10000000E+02  0.00000000E+00  0.39989995E+01
 0.24953125E+00  0.13330000E+02  0.10000000E+02  0.00000000E+00  0.39989995E+01
 0.24968750E+00  0.13330000E+02  0.10000000E+02  0.00000000E+00  0.39989995E+01
 0.24984375E+00  0.13330000E+02  0.10000000E+02  0.00000000E+00  0.39989995E+01
 0.25000000E+00  0.13330000E+02  0.10000000E+02  0.00000000E+00  0.39989995E+01
 0.25015625E+00  0.13330000E+02  0.10000000E+02  0.00000000E+00  0.39989995E+01
 0.25031250E+00  0.13330000E+02  0.10000000E+02  0.00000000E+00  0.39989995E+01
 0.25046875E+00  0.13330000E+02  0.10000000E+02  0.00000000E+00  0.39989995E+01
 0.25062500E+00  0.13330000E+02  0.10000000E+02  0.00000000E+00  0.39989995E+01
 0.25078125E+00  0.13330000E+02  0.10000000E+02  0.00000000E+00  0.39989995E+01
 0.25093750E+00  0.13330000E+02  0.10000000E+02  0.00000000E+00  0.39989995E+01
 0.25109375E+00  0.13330000E+02  0.10000000E+02  0.00000000E+00  0.39989995E+01
 0.25125000E+00  0.13330000E+02  0.10000000E+02  0.00000000E+00  0.39989995E+01
 0.25140625E+00  0.13330000E+02  0.10000000E+02  0.00000000E+00  0.39989995E+01
 0.25156250E+00  0.13330000E+02  0.10000000E+02  0.00000000E+00  0.39989995E+01
 0.25171875E+00  0.13330000E+02  0.10000000E+02  0.00000000E+00  0.39989995E+01
 0.25187500E+00  0.13330000E+02  0.10000000E+02  0.00000000E+00  0.39989995E+01
 0.25203125E+00  0.13330000E+02  0.10000000E+02  0.00000000E+00  0.39989995E+01
 0.25218750E+00  0.13330000E+02  0.10000000E+02  0.00000000E+00  0.39989995E+01
 0.25234375E+00  0.13330000E+02  0.10000000E+02  0.00000000E+00  0.39989995E+01
 0.25250000E+00  0.13330000E+02  0.10000000E+02  0.00000000E+00  0.39989995E+01
 0.25265625E+00  0.13330000E+02  0.10000000E+02  0.00000000E+00  0.39989995E+01
 0.25281250E+00  0.13330000E+02  0.10000000E+02  0.00000000E+00  0.39989995E+01
 0.25296875E+00  0.13330000E+02  0.10000000E+02  0.00000000E+00  0.39989995E+01
 0.25312500E+00  0.13330000E+02  0.10000000E+02  0.00000000E+00  0.39989995E+01
 0.25328125E+00  0.13330000E+02  0.10000000E+02  0.00000000E+00  0.39989995E+01
 0.25343750E+00  0.13330000E+02  0.10000000E+02  0.00000000E+00  0.39989995E+01
 0.25359375E+00  0.13330000E+02  0.10000000E+02  0.00000000E+00  0.39989995E+01
 0.25375000E+00  0.13330000E+02  0.10000000E+02  0.00000000E+00  0.39989995E+01
 0.25390625E+00  0.13330000E+02  0.10000000E+02  0.00000000E+00  0.39989995E+01
 0.25406250E+00  0.13330000E+02  0.10000000E+02  0.00000000E+00  0.39989995E+01
 0.25421875E+00  0.13330000E+02  0.10000000E+02  0.00000000E+00  0.39989995E+01
 0.25437500E+00  0.13330000E+02  0.10000000E+02  0.00000000E+00  0.39989995E+01
 0.25453125E+00  0.13330000E+02  0.10000000E+02  0.00000000E+00  0.39989995E+01
 0.25468750E+00  0.13330000E+02  0.10000000E+02  0.00000000E+00  0.39989995E+01
 0.25484375E+00  0.13330000E+02  0.10000000E+02  0.00000000E+00  0.39989995E+01
 0.25500000E+00  0.13330000E+02  0.10000000E+02  0.00000000E+00  0.39989995E+01
 0.25515625E+00  0.13330000E+02  0.10000000E+02  0.00000000E+00  0.39989995E+01
 0.25531250E+00  0.13330000E+02  0.10000000E+02  0.00000000E+00  0.39989995E+01
 0.25546875E+00  0.13330000E+02  0.10000000E+02  0.00000000E+00  0.39989995E+01
 0.25562500E+00  0.13330000E+02  0.10000000E+02  0.00000000E+00  0.39989995E+01
 0.25578125E+00  0.13330000E+02  0.10000000E+02  0.00000000E+00  0.39989995E+01
 0.25593750E+00  0.13330000E+02  0.10000000E+02  0.00000000E+00  0.39989995E+01
 0.25609375E+00  0.13330000E+02  0.10000000E+02  0.00000000E+00  0.39989995E+01
 0.25625000E+00  0.13330000E+02  0.10000000E+02  0.00000000E+00  0.39989995E+01
 0.25640625E+00  0.13330000E+02  0.10000000E+02  0.00000000E+00  0.39989995E+01
 0.25656250E+00  0.13330000E+02  0.10000000E+02  0.00000000E+00  0.39989995E+01
 0.25671875E+00  0.13330000E+02  0.10000000E+02  0.00000000E+00  0.39989995E+01
 0.25687500E+00  0.13330000E+02  0.10000000E+02  0.00000000E+00  0.39989995E+01
 0.25703125E+00  0.13330000E+02  0.10000000E+02  0.00000000E+00  0.39989995E+01
 0.25718750E+00  0.13330000E+02  0.10000000E+02  0.00000000E+00  0.39989995E+01
 0.25734375E+00  0.13330000E+02  0.10000000E+02  0.00000000E+00  0.39989995E+01
 0.25750000E+00  0.13330000E+02  0.10000000E+02  0.00000000E+00  0.39989995E+01
 0.25765625E+00  0.13330000E+02  0.10000000E+02  0.00000000E+00  0.39989995E+01
 0.25781250E+00  0.13330000E+02  0.10000000E+02  0.00000000E+00  0.39989995E+01
 0.25796875E+00  0.13330000E+02  0.10000000E+02  0.00000000E+00  0.39989995E+01
 0.25812500E+00  0.13330000E+02  0.10000000E+02  0.00000000E+00  0.39989995E+01
 0.25828125E+00  0.13330000E+02  0.10000000E+02  0.00000000E+00  0.39989995E+01
 0.25843750E+00  0.13330000E+02  0.10000000E+02  0.00000000E+00  0.39989995E+01
 0.25859375E+00  0.13330000E+02  0.10000000E+02  0.00000000E+00  0.39989995E+01
 0.25875000E+00  0.13330000E+02  0.10000000E+02  0.00000000E+00  0.39989995E+01
 0.25890625E+00  0.13330000E+02  0.10000000E+02  0.00000000E+00  0.39989995E+01
 0.25906250E+00  0.13330000E+02  0.10000000E+02  0.00000000E+00  0.39989995E+01
 0.25921875E+00  0.13330000E+02  0.10000000E+02  0.00000000E+00  0.39989995E+01
 0.25937500E+00  0.13330000E+02  0.10000000E+02  0.00000000E+00  0.39989995E+01
 0.25953125E+00  0.13330000E+02  0.10000000E+02  0.00000000E+00  0.39989995E+01
 0.25968750E+00  0.13330000E+02  0.10000000E+02  0.00000000E+00  0.39989995E+01
 0.25984375E+00  0.13330000E+02  0.10000000E+02  0.00000000E+00  0.39989995E+01
 0.26000000E+00  0.13330000E+02  0.10000000E+02  0.00000000E+00  0.39989995E+01
 0.26015625E+00  0.13330000E+02  0.10000000E+02  0.00000000E+00  0.39989995E+01
 0.26031250E+00  0.13330000E+02  0.10000000E+02  0.00000000E+00  0.39989995E+01
 0.26046875E+00  0.13330000E+02  0.10000000E+02  0.00000000E+00  0.39989995E+01
 0.26062500E+00  0.13330000E+02  0.10000000E+02  0.00000000E+00  0.39989995E+01
 0.26078125E+00  0.13330000E+02  0.10000000E+02  0.00000000E+00  0.39989995E+01
 0.26093750E+00  0.13330000E+02  0.10000000E+02  0.00000000E+00  0.39989995E+01
 0.26109375E+00  0.13330000E+02  0.10000000E+02  0.00000000E+00  0.39989995E+01
 0.26125000E+00  0.13330000E+02  0.10000000E+02  0.00000000E+00  0.39989995E+01
 0.26140625E+00  0.13330000E+02  0.10000000E+02  0.00000000E+00  0.39989995E+01
 0.26156250E+00  0.13330000E+02  0.10000000E+02  0.00000000E+00  0.39989995E+01
 0.26171875E+00  0.13330000E+02  0.10000000E+02  0.00000000E+00  0.39989995E+01
 0.26187500E+00  0.13330000E+02  0.10000000E+02  0.00000000E+00  0.39989995E+01
 0.26203125E+00  0.13330000E+02  0.10000000E+02  0.00000000E+00  0.39989995E+01
 0.26218750E+00  0.13330000E+02  0.10000000E+02  0.00000000E+00  0.39989995E+01
 0.26234375E+00  0.13330000E+02  0.10000000E+02  0.00000000E+00  0.39989995E+01
 0.26250000E+00  0.13330000E+02  0.10000000E+02  0.00000000E+00  0.39989995E+01
 0.26265625E+00  0.13330000E+02  0.10000000E+02  0.00000000E+00  0.39989995E+01
 0.26281250E+00  0.13330000E+02  0.10000000E+02  0.00000000E+00  0.39989995E+01
 0.26296875E+00  0.13330000E+02  0.10000000E+02  0.00000000E+00  0.39989995E+01
 0.26312500E+00  0.13330000E+02  0.10000000E+02  0.00000000E+00  0.39989995E+01
 0.26328125E+00  0.13330000E+02  0.10000000E+02  0.00000000E+00  0.39989995E+01
 0.26343750E+00  0.13330000E+02  0.10000000E+02  0.00000000E+00  0.39989995E+01
 0.26359375E+00  0.13330000E+02  0.10000000E+02  0.00000000E+00  0.39989995E+01
 0.26375000E+00  0.13330000E+02  0.10000000E+02  0.00000000E+00  0.39989995E+01
 0.26390625E+00  0.13330000E+02  0.10000000E+02  0.00000000E+00  0.39989995E+01
 0.26406250E+00  0.13330000E+02  0.10000000E+02  0.00000000E+00  0.39989995E+01
 0.26421875E+00  0.13330000E+02  0.10000000E+02  0.00000000E+00  0.39989995E+01
 0.26437500E+00  0.13330000E+02  0.10000000E+02  0.00000000E+00  0.39989995E+01
 0.26453125E+00  0.13330000E+02  0.10000000E+02  0.00000000E+00  0.39989995E+01
 0.26468750E+00  0.13330000E+02  0.10000000E+02  0.00000000E+00  0.39989995E+01
 0.26484375E+00  0.13330000E+02  0.10000000E+02  0.00000000E+00  0.39989995E+01
 0.26500000E+00  0.13330000E+02  0.10000000E+02  0.00000000E+00  0.39989995E+01
 0.26515625E+00  0.13330000E+02  0.10000000E+02  0.00000000E+00  0.39989995E+01
 0.26531250E+00  0.13330000E+02  0.10000000E+02  0.00000000E+00  0.39989995E+01
 0.26546875E+00  0.13330000E+02  0.10000000E+02  0.00000000E+00  0.39989995E+01
 0.26562500E+00  0.13330000E+02  0.10000000E+02  0.00000000E+00  0.39989995E+01
 0.26578125E+00  0.13330000E+02  0.10000000E+02  0.00000000E+00  0.39989995E+01
 0.26593750E+00  0.13330000E+02  0.10000000E+02  0.00000000E+00  0.39989995E+01
 0.26609375E+00  0.13330000E+02  0.10000000E+02  0.00000000E+00  0.39989995E+01
 0.26625000E+00  0.13330000E+02  0.10000000E+02  0.00000000E+00  0.39989995E+01
 0.26640625E+00  0.13330000E+02  0.10000000E+02  0.00000000E+00  0.39989995E+01
 0.26656250E+00  0.13330000E+02  0.10000000E+02  0.00000000E+00  0.39989995E+01
 0.26671875E+00  0.13330000E+02  0.10000000E+02  0.00000000E+00  0.39989995E+01
 0.26687500E+00  0.13330000E+02  0.10000000E+02  0.00000000E+00  0.39989995E+01
 0.26703125E+00  0.13330000E+02  0.10000000E+02  0.00000000E+00  0.39989995E+01
 0.26718750E+00  0.13330000E+02  0.10000000E+02  0.00000000E+00  0.39989995E+01
 0.26734375E+00  0.13330000E+02  0.10000000E+02  0.00000000E+00  0.39989995E+01
 0.26750000E+00  0.13330000E+02  0.10000000E+02  0.00000000E+00  0.39989995E+01
 0.26765625E+00  0.13330000E+02  0.10000000E+02  0.00000000E+00  0.39989995E+01
 0.26781250E+00  0.13330000E+02  0.10000000E+02  0.00000000E+00  0.39989995E+01
 0.26796875E+00  0.13330000E+02  0.10000000E+02  0.00000000E+00  0.39989995E+01
 0.26812500E+00  0.13330000E+02  0.10000000E+02  0.00000000E+00  0.39989995E+01
 0.26828125E+00  0.13330000E+02  0.10000000E+02  0.00000000E+00  0.39989995E+01
 0.26843750E+00  0.13330000E+02  0.10000000E+02  0.00000000E+00  0.39989995E+01
 0.26859375E+00  0.13330000E+02  0.10000000E+02  0.00000000E+00  0.39989995E+01
 0.26875000E+00  0.13330000E+02  0.10000000E+02  0.00000000E+00  0.39989995E+01
 0.26890625E+00  0.13330000E+02  0.10000000E+02  0.00000000E+00  0.39989995E+01
 0.26906250E+00  0.13330000E+02  0.10000000E+02  0.00000000E+00  0.39989995E+01
 0.26921875E+00  0.13330000E+02  0.10000000E+02  0.00000000E+00  0.39989995E+01
 0.26937500E+00  0.13330000E+02  0.10000000E+02  0.00000000E+00  0.39989995E+01
 0.26953125E+00  0.13330000E+02  0.10000000E+02  0.00000000E+00  0.39989995E+01
 0.26968750E+00  0.13330000E+02  0.10000000E+02  0.00000000E+00  0.39989995E+01
 0.26984375E+00  0.13330000E+02  0.10000000E+02  0.00000000E+00  0.39989995E+01
 0.27000000E+00  0.13330000E+02  0.10000000E+02  0.00000000E+00  0.39989995E+01
 0.27015625E+00  0.13330000E+02  0.10000000E+02  0.00000000E+00  0.39989995E+01
 0.27031250E+00  0.13330000E+02  0.10000000E+02  0.00000000E+00  0.39989995E+01
 0.27046875E+00  0.13330000E+02  0.10000000E+02  0.00000000E+00  0.39989995E+01
 0.27062500E+00  0.13330000E+02  0.10000000E+02  0.00000000E+00  0.39989995E+01
 0.27078125E+00  0.13330000E+02  0.10000000E+02  0.00000000E+00  0.39989995E+01
 0.27093750E+00  0.13330000E+02  0.10000000E+02  0.00000000E+00  0.39989995E+01
 0.27109375E+00  0.13330000E+02  0.10000000E+02  0.00000000E+00  0.39989995E+01
 0.27125000E+00  0.13330000E+02  0.10000000E+02  0.00000000E+00  0.39989995E+01
 0.27140625E+00  0.13330000E+02  0.10000000E+02  0.00000000E+00  0.39989995E+01
 0.27156250E+00  0.13330000E+02  0.10000000E+02  0.00000000E+00  0.39989995E+01
 0.27171875E+00  0.13330000E+02  0.10000000E+02  0.00000000E+00  0.39989995E+01
 0.27187500E+00  0.13330000E+02  0.10000000E+02  0.00000000E+00  0.39989995E+01
 0.27203125E+00  0.13330000E+02  0.10000000E+02  0.00000000E+00  0.39989995E+01
 0.27218750E+00  0.13330000E+02  0.10000000E+02  0.00000000E+00  0.39989995E+01
 0.27234375E+00  0.13330000E+02  0.10000000E+02  0.00000000E+00  0.39989995E+01
 0.27250000E+00  0.13330000E+02  0.10000000E+02  0.00000000E+00  0.39989995E+01
 0.27265625E+00  0.13330000E+02  0.10000000E+02  0.00000000E+00  0.39989995E+01
 0.27281250E+00  0.13330000E+02  0.10000000E+02  0.00000000E+00  0.39989995E+01
 0.27296875E+00  0.13330000E+02  0.10000000E+02  0.00000000E+00  0.39989995E+01
 0.27312500E+00  0.13330000E+02  0.10000000E+02  0.00000000E+00  0.39989995E+01
 0.27328125E+00  0.13330000E+02  0.10000000E+02  0.00000000E+00  0.39989995E+01
 0.27343750E+00  0.13330000E+02  0.10000000E+02  0.00000000E+00  0.39989995E+01
 0.27359375E+00  0.13330000E+02  0.10000000E+02  0.00000000E+00  0.39989995E+01
 0.27375000E+00  0.13330000E+02  0.10000000E+02  0.00000000E+00  0.39989995E+01
 0.27390625E+00  0.13330000E+02  0.10000000E+02  0.00000000E+00  0.39989995E+01
 0.27406250E+00  0.13330000E+02  0.10000000E+02  0.00000000E+00  0.39989995E+01
 0.27421875E+00  0.13330000E+02  0.10000000E+02  0.00000000E+00  0.39989995E+01
 0.27437500E+00  0.13330000E+02  0.10000000E+02  0.00000000E+00  0.39989995E+01
 0.27453125E+00  0.13330000E+02  0.10000000E+02  0.00000000E+00  0.39989995E+01
 0.27468750E+00  0.13330000E+02  0.10000000E+02  0.00000000E+00  0.39989995E+01
 0.27484375E+00  0.13330000E+02  0.10000000E+02  0.00000000E+00  0.39989995E+01
 0.27500000E+00  0.13330000E+02  0.10000000E+02  0.00000000E+00  0.39989995E+01
 0.27515625E+00  0.13330000E+02  0.10000000E+02  0.00000000E+00  0.39989995E+01
 0.27531250E+00  0.13330000E+02  0.10000000E+02  0.00000000E+00  0.39989995E+01
 0.27546875E+00  0.13330000E+02  0.10000000E+02  0.00000000E+00  0.39989995E+01
 0.27562500E+00  0.13330000E+02  0.10000000E+02  0.00000000E+00  0.39989995E+01
 0.27578125E+00  0.13330000E+02  0.10000000E+02  0.00000000E+00  0.39989995E+01
 0.27593750E+00  0.13330000E+02  0.10000000E+02  0.00000000E+00  0.39989995E+01
 0.27609375E+00  0.13330000E+02  0.10000000E+02  0.00000000E+00  0.39989995E+01
 0.27625000E+00  0.13330000E+02  0.10000000E+02  0.00000000E+00  0.39989995E+01
 0.27640625E+00  0.13330000E+02  0.10000000E+02  0.00000000E+00  0.39989995E+01
 0.27656250E+00  0.13330000E+02  0.10000000E+02  0.00000000E+00  0.39989995E+01
 0.27671875E+00  0.13330000E+02  0.10000000E+02  0.00000000E+00  0.39989995E+01
 0.27687500E+00  0.13330000E+02  0.10000000E+02  0.00000000E+00  0.39989995E+01
 0.27703125E+00  0.13330000E+02  0.10000000E+02  0.00000000E+00  0.39989995E+01
 0.27718750E+00  0.13330000E+02  0.10000000E+02  0.00000000E+00  0.39989995E+01
 0.27734375E+00  0.13330000E+02  0.10000000E+02  0.00000000E+00  0.39989995E+01
 0.27750000E+00  0.13330000E+02  0.10000000E+02  0.00000000E+00  0.39989995E+01
 0.27765625E+00  0.13330000E+02  0.10000000E+02  0.00000000E+00  0.39989995E+01
 0.27781250E+00  0.13330000E+02  0.10000000E+02  0.00000000E+00  0.39989995E+01
 0.27796875E+00  0.13330000E+02  0.10000000E+02  0.00000000E+00  0.39989995E+01
 0.27812500E+00  0.13330000E+02  0.10000000E+02  0.00000000E+00  0.39989995E+01
 0.27828125E+00  0.13330000E+02  0.10000000E+02  0.00000000E+00  0.39989995E+01
 0.27843750E+00  0.13330000E+02  0.10000000E+02  0.00000000E+00  0.39989995E+01
 0.27859375E+00  0.13330000E+02  0.10000000E+02  0.00000000E+00  0.39989995E+01
 0.27875000E+00  0.13330000E+02  0.10000000E+02  0.00000000E+00  0.39989995E+01
 0.27890625E+00  0.13330000E+02  0.10000000E+02  0.00000000E+00  0.39989995E+01
 0.27906250E+00  0.13330000E+02  0.10000000E+02  0.00000000E+00  0.39989995E+01
 0.27921875E+00  0.13330000E+02  0.10000000E+02  0.00000000E+00  0.39989995E+01
 0.27937500E+00  0.13330000E+02  0.10000000E+02  0.00000000E+00  0.39989995E+01
 0.27953125E+00  0.13330000E+02  0.10000000E+02  0.00000000E+00  0.39989995E+01
 0.27968750E+00  0.13330000E+02  0.10000000E+02  0.00000000E+00  0.39989995E+01
 0.27984375E+00  0.13330000E+02  0.10000000E+02  0.00000000E+00  0.39989995E+01
 0.28000000E+00  0.13330000E+02  0.10000000E+02  0.00000000E+00  0.39989995E+01
 0.28015625E+00  0.13330000E+02  0.10000000E+02  0.00000000E+00  0.39989995E+01
 0.28031250E+00  0.13330000E+02  0.10000000E+02  0.00000000E+00  0.39989995E+01
 0.28046875E+00  0.13330000E+02  0.10000000E+02  0.00000000E+00  0.39989995E+01
 0.28062500E+00  0.13330000E+02  0.10000000E+02  0.00000000E+00  0.39989995E+01
 0.28078125E+00  0.13330000E+02  0.10000000E+02  0.00000000E+00  0.39989995E+01
 0.28093750E+00  0.13330000E+02  0.10000000E+02  0.00000000E+00  0.39989995E+01
 0.28109375E+00  0.13330000E+02  0.10000000E+02  0.00000000E+00  0.39989995E+01
 0.28125000E+00  0.13330000E+02  0.10000000E+02  0.00000000E+00  0.39989995E+01
 0.28140625E+00  0.13330000E+02  0.10000000E+02  0.00000000E+00  0.39989995E+01
 0.28156250E+00  0.13330000E+02  0.10000000E+02  0.00000000E+00  0.39989995E+01
 0.28171875E+00  0.13330000E+02  0.10000000E+02  0.00000000E+00  0.39989995E+01
 0.28187500E+00  0.13330000E+02  0.10000000E+02  0.00000000E+00  0.39989995E+01
 0.28203125E+00  0.13330000E+02  0.10000000E+02  0.00000000E+00  0.39989995E+01
 0.28218750E+00  0.13330000E+02  0.10000000E+02  0.00000000E+00  0.39989995E+01
 0.28234375E+00  0.13330000E+02  0.10000000E+02  0.00000000E+00  0.39989995E+01
 0.28250000E+00  0.13330000E+02  0.10000000E+02  0.00000000E+00  0.39989995E+01
 0.28265625E+00  0.13330000E+02  0.10000000E+02  0.00000000E+00  0.39989995E+01
 0.28281250E+00  0.13330000E+02  0.10000000E+02  0.00000000E+00  0.39989995E+01
 0.28296875E+00  0.13330000E+02  0.10000000E+02  0.00000000E+00  0.39989995E+01
 0.28312500E+00  0.13330000E+02  0.10000000E+02  0.00000000E+00  0.39989995E+01
 0.28328125E+00  0.13330000E+02  0.10000000E+02  0.00000000E+00  0.39989995E+01
 0.28343750E+00  0.13330000E+02  0.10000000E+02  0.00000000E+00  0.39989995E+01
 0.28359375E+00  0.13330000E+02  0.10000000E+02  0.00000000E+00  0.39989995E+01
 0.28375000E+00  0.13330000E+02  0.10000000E+02  0.00000000E+00  0.39989995E+01
 0.28390625E+00  0.13330000E+02  0.10000000E+02  0.00000000E+00  0.39989995E+01
 0.28406250E+00  0.13330000E+02  0.10000000E+02  0.00000000E+00  0.39989995E+01
 0.28421875E+00  0.13330000E+02  0.10000000E+02  0.00000000E+00  0.39989995E+01
 0.28437500E+00  0.13330000E+02  0.10000000E+02  0.00000000E+00  0.39989995E+01
 0.28453125E+00  0.13330000E+02  0.10000000E+02  0.00000000E+00  0.39989995E+01
 0.28468750E+00  0.13330000E+02  0.10000000E+02  0.00000000E+00  0.39989995E+01
 0.28484375E+00  0.13330000E+02  0.10000000E+02  0.00000000E+00  0.39989995E+01
 0.28500000E+00  0.13330000E+02  0.10000000E+02  0.00000000E+00  0.39989995E+01
 0.28515625E+00  0.13330000E+02  0.10000000E+02  0.00000000E+00  0.39989995E+01
 0.28531250E+00  0.13330000E+02  0.10000000E+02  0.00000000E+00  0.39989995E+01
 0.28546875E+00  0.13330000E+02  0.10000000E+02  0.00000000E+00  0.39989995E+01
 0.28562500E+00  0.13330000E+02  0.10000000E+02  0.00000000E+00  0.39989995E+01
 0.28578125E+00  0.13330000E+02  0.10000000E+02  0.00000000E+00  0.39989995E+01
 0.28593750E+00  0.13330000E+02  0.10000000E+02  0.00000000E+00  0.39989995E+01
 0.28609375E+00  0.13330000E+02  0.10000000E+02  0.00000000E+00  0.39989995E+01
 0.28625000E+00  0.13330000E+02  0.10000000E+02  0.00000000E+00  0.39989995E+01
 0.28640625E+00  0.13330000E+02  0.10000000E+02  0.00000000E+00  0.39989995E+01
 0.28656250E+00  0.13330000E+02  0.10000000E+02  0.00000000E+00  0.39989995E+01
 0.28671875E+00  0.13330000E+02  0.10000000E+02  0.00000000E+00  0.39989995E+01
 0.28687500E+00  0.13330000E+02  0.10000000E+02  0.00000000E+00  0.39989995E+01
 0.28703125E+00  0.13330000E+02  0.10000000E+02  0.00000000E+00  0.39989995E+01
 0.28718750E+00  0.13330000E+02  0.10000000E+02  0.00000000E+00  0.39989995E+01
 0.28734375E+00  0.13330000E+02  0.10000000E+02  0.00000000E+00  0.39989995E+01
 0.28750000E+00  0.13330000E+02  0.10000000E+02  0.00000000E+00  0.39989995E+01
 0.28765625E+00  0.13330000E+02  0.10000000E+02  0.00000000E+00  0.39989995E+01
 0.28781250E+00  0.13330000E+02  0.10000000E+02  0.00000000E+00  0.39989995E+01
 0.28796875E+00  0.13330000E+02  0.10000000E+02  0.00000000E+00  0.39989995E+01
 0.28812500E+00  0.13330000E+02  0.10000000E+02  0.00000000E+00  0.39989995E+01
 0.28828125E+00  0.13330000E+02  0.10000000E+02  0.00000000E+00  0.39989995E+01
 0.28843750E+00  0.13330000E+02  0.10000000E+02  0.00000000E+00  0.39989995E+01
 0.28859375E+00  0.13330000E+02  0.10000000E+02  0.00000000E+00  0.39989995E+01
 0.28875000E+00  0.13330000E+02  0.10000000E+02  0.00000000E+00  0.39989995E+01
 0.28890625E+00  0.13330000E+02  0.10000000E+02  0.00000000E+00  0.39989995E+01
 0.28906250E+00  0.13330000E+02  0.10000000E+02  0.00000000E+00  0.39989995E+01
 0.28921875E+00  0.13330000E+02  0.10000000E+02  0.00000000E+00  0.39989995E+01
 0.28937500E+00  0.13330000E+02  0.10000000E+02  0.00000000E+00  0.39989995E+01
 0.28953125E+00  0.13330000E+02  0.10000000E+02  0.00000000E+00  0.39989995E+01
 0.28968750E+00  0.13330000E+02  0.10000000E+02  0.00000000E+00  0.39989995E+01
 0.28984375E+00  0.13330000E+02  0.10000000E+02  0.00000000E+00  0.39989995E+01
 0.29000000E+00  0.13330000E+02  0.10000000E+02  0.00000000E+00  0.39989995E+01
 0.29015625E+00  0.13330000E+02  0.10000000E+02  0.00000000E+00  0.39989995E+01
 0.29031250E+00  0.13330000E+02  0.10000000E+02  0.00000000E+00  0.39989995E+01
 0.29046875E+00  0.13330000E+02  0.10000000E+02  0.00000000E+00  0.39989995E+01
 0.29062500E+00  0.13330000E+02  0.10000000E+02  0.00000000E+00  0.39989995E+01
 0.29078125E+00  0.13330000E+02  0.10000000E+02  0.00000000E+00  0.39989995E+01
 0.29093750E+00  0.13330000E+02  0.10000000E+02  0.00000000E+00  0.39989995E+01
 0.29109375E+00  0.13330000E+02  0.10000000E+02  0.00000000E+00  0.39989995E+01
 0.29125000E+00  0.13330000E+02  0.10000000E+02  0.00000000E+00  0.39989995E+01
 0.29140625E+00  0.13330000E+02  0.10000000E+02  0.00000000E+00  0.39989995E+01
 0.29156250E+00  0.13330000E+02  0.10000000E+02  0.00000000E+00  0.39989995E+01
 0.29171875E+00  0.13330000E+02  0.10000000E+02  0.00000000E+00  0.39989995E+01
 0.29187500E+00  0.13330000E+02  0.10000000E+02  0.00000000E+00  0.39989995E+01
 0.29203125E+00  0.13330000E+02  0.10000000E+02  0.00000000E+00  0.39989995E+01
 0.29218750E+00  0.13330000E+02  0.10000000E+02  0.00000000E+00  0.39989995E+01
 0.29234375E+00  0.13330000E+02  0.10000000E+02  0.00000000E+00  0.39989995E+01
 0.29250000E+00  0.13330000E+02  0.10000000E+02  0.00000000E+00  0.39989995E+01
 0.29265625E+00  0.13330000E+02  0.10000000E+02  0.00000000E+00  0.39989995E+01
 0.29281250E+00  0.13330000E+02  0.10000000E+02  0.00000000E+00  0.39989995E+01
 0.29296875E+00  0.13330000E+02  0.10000000E+02  0.00000000E+00  0.39989995E+01
 0.29312500E+00  0.13330000E+02  0.10000000E+02  0.00000000E+00  0.39989995E+01
 0.29328125E+00  0.13330000E+02  0.10000000E+02  0.00000000E+00  0.39989995E+01
 0.29343750E+00  0.13330000E+02  0.10000000E+02  0.00000000E+00  0.39989995E+01
 0.29359375E+00  0.13330000E+02  0.10000000E+02  0.00000000E+00  0.39989995E+01
 0.29375000E+00  0.13330000E+02  0.10000000E+02  0.00000000E+00  0.39989995E+01
 0.29390625E+00  0.13330000E+02  0.10000000E+02  0.00000000E+00  0.39989995E+01
 0.29406250E+00  0.13330000E+02  0.10000000E+02  0.00000000E+00  0.39989995E+01
 0.29421875E+00  0.13330000E+02  0.10000000E+02  0.00000000E+00  0.39989995E+01
 0.29437500E+00  0.13330000E+02  0.10000000E+02  0.00000000E+00  0.39989995E+01
 0.29453125E+00  0.13330000E+02  0.10000000E+02  0.00000000E+00  0.39989995E+01
 0.29468750E+00  0.13330000E+02  0.10000000E+02  0.00000000E+00  0.39989995E+01
 0.29484375E+00  0.13330000E+02  0.10000000E+02  0.00000000E+00  0.39989995E+01
 0.29500000E+00  0.13330000E+02  0.10000000E+02  0.00000000E+00  0.39989995E+01
 0.29515625E+00  0.13330000E+02  0.10000000E+02  0.00000000E+00  0.39989995E+01
 0.29531250E+00  0.13330000E+02  0.10000000E+02  0.00000000E+00  0.39989995E+01
 0.29546875E+00  0.13330000E+02  0.10000000E+02  0.00000000E+00  0.39989995E+01
 0.29562500E+00  0.13330000E+02  0.10000000E+02  0.00000000E+00  0.39989995E+01
 0.29578125E+00  0.13330000E+02  0.10000000E+02  0.00000000E+00  0.39989995E+01
 0.29593750E+00  0.13330000E+02  0.10000000E+02  0.00000000E+00  0.39989995E+01
 0.29609375E+00  0.13330000E+02  0.10000000E+02  0.00000000E+00  0.39989995E+01
 0.29625000E+00  0.13330000E+02  0.10000000E+02  0.00000000E+00  0.39989995E+01
 0.29640625E+00  0.13330000E+02  0.10000000E+02  0.00000000E+00  0.39989995E+01
 0.29656250E+00  0.13330000E+02  0.10000000E+02  0.00000000E+00  0.39989995E+01
 0.29671875E+00  0.13330000E+02  0.10000000E+02  0.00000000E+00  0.39989995E+01
 0.29687500E+00  0.13330000E+02  0.10000000E+02  0.00000000E+00  0.39989995E+01
 0.29703125E+00  0.13330000E+02  0.10000000E+02  0.00000000E+00  0.39989995E+01
 0.29718750E+00  0.13330000E+02  0.10000000E+02  0.00000000E+00  0.39989995E+01
 0.29734375E+00  0.13330000E+02  0.10000000E+02  0.00000000E+00  0.39989995E+01
 0.29750000E+00  0.13330000E+02  0.10000000E+02  0.00000000E+00  0.39989995E+01
 0.29765625E+00  0.13330000E+02  0.10000000E+02  0.00000000E+00  0.39989995E+01
 0.29781250E+00  0.13330000E+02  0.10000000E+02  0.00000000E+00  0.39989995E+01
 0.29796875E+00  0.13330000E+02  0.10000000E+02  0.00000000E+00  0.39989995E+01
 0.29812500E+00  0.13330000E+02  0.10000000E+02  0.00000000E+00  0.39989995E+01
 0.29828125E+00  0.13330000E+02  0.10000000E+02  0.00000000E+00  0.39989995E+01
 0.29843750E+00  0.13330000E+02  0.10000000E+02  0.00000000E+00  0.39989995E+01
 0.29859375E+00  0.13330000E+02  0.10000000E+02  0.00000000E+00  0.39989995E+01
 0.29875000E+00  0.13330000E+02  0.10000000E+02  0.00000000E+00  0.39989995E+01
 0.29890625E+00  0.13330000E+02  0.10000000E+02  0.00000000E+00  0.39989995E+01
 0.29906250E+00  0.13330000E+02  0.10000000E+02  0.00000000E+00  0.39989995E+01
 0.29921875E+00  0.13330000E+02  0.10000000E+02  0.00000000E+00  0.39989995E+01
 0.29937500E+00  0.13330000E+02  0.10000000E+02  0.00000000E+00  0.39989995E+01
 0.29953125E+00  0.13330000E+02  0.10000000E+02  0.00000000E+00  0.39989995E+01
 0.29968750E+00  0.13330000E+02  0.10000000E+02  0.00000000E+00  0.39989995E+01
 0.29984375E+00  0.13330000E+02  0.10000000E+02  0.00000000E+00  0.39989995E+01
 0.30000000E+00  0.13330000E+02  0.10000000E+02  0.00000000E+00  0.39989995E+01
 0.30015625E+00  0.13330000E+02  0.10000000E+02  0.00000000E+00  0.39989995E+01
 0.30031250E+00  0.13330000E+02  0.10000000E+02  0.00000000E+00  0.39989995E+01
 0.30046875E+00  0.13330000E+02  0.10000000E+02  0.00000000E+00  0.39989995E+01
 0.30062500E+00  0.13330000E+02  0.10000000E+02  0.00000000E+00  0.39989995E+01
 0.30078125E+00  0.13330000E+02  0.10000000E+02  0.00000000E+00  0.39989995E+01
 0.30093750E+00  0.13330000E+02  0.10000000E+02  0.00000000E+00  0.39989995E+01
 0.30109375E+00  0.13330000E+02  0.10000000E+02  0.00000000E+00  0.39989995E+01
 0.30125000E+00  0.13330000E+02  0.10000000E+02  0.00000000E+00  0.39989995E+01
 0.30140625E+00  0.13330000E+02  0.10000000E+02  0.00000000E+00  0.39989995E+01
 0.30156250E+00  0.13330000E+02  0.10000000E+02  0.00000000E+00  0.39989995E+01
 0.30171875E+00  0.13330000E+02  0.10000000E+02  0.00000000E+00  0.39989995E+01
 0.30187500E+00  0.13330000E+02  0.10000000E+02  0.00000000E+00  0.39989995E+01
 0.30203125E+00  0.13330000E+02  0.10000000E+02  0.00000000E+00  0.39989995E+01
 0.30218750E+00  0.13330000E+02  0.10000000E+02  0.00000000E+00  0.39989995E+01
 0.30234375E+00  0.13330000E+02  0.10000000E+02  0.00000000E+00  0.39989995E+01
 0.30250000E+00  0.13330000E+02  0.10000000E+02  0.00000000E+00  0.39989995E+01
 0.30265625E+00  0.13330000E+02  0.10000000E+02  0.00000000E+00  0.39989995E+01
 0.30281250E+00  0.13330000E+02  0.10000000E+02  0.00000000E+00  0.39989995E+01
 0.30296875E+00  0.13330000E+02  0.10000000E+02  0.00000000E+00  0.39989995E+01
 0.30312500E+00  0.13330000E+02  0.10000000E+02  0.00000000E+00  0.39989995E+01
 0.30328125E+00  0.13330000E+02  0.10000000E+02  0.00000000E+00  0.39989995E+01
 0.30343750E+00  0.13330000E+02  0.10000000E+02  0.00000000E+00  0.39989995E+01
 0.30359375E+00  0.13330000E+02  0.10000000E+02  0.00000000E+00  0.39989995E+01
 0.30375000E+00  0.13330000E+02  0.10000000E+02  0.00000000E+00  0.39989995E+01
 0.30390625E+00  0.13330000E+02  0.10000000E+02  0.00000000E+00  0.39989995E+01
 0.30406250E+00  0.13330000E+02  0.10000000E+02  0.00000000E+00  0.39989995E+01
 0.30421875E+00  0.13330000E+02  0.10000000E+02  0.00000000E+00  0.39989995E+01
 0.30437500E+00  0.13330000E+02  0.10000000E+02  0.00000000E+00  0.39989995E+01
 0.30453125E+00  0.13330000E+02  0.10000000E+02  0.00000000E+00  0.39989995E+01
 0.30468750E+00  0.13330000E+02  0.10000000E+02  0.00000000E+00  0.39989995E+01
 0.30484375E+00  0.13330000E+02  0.10000000E+02  0.00000000E+00  0.39989995E+01
 0.30500000E+00  0.13330000E+02  0.10000000E+02  0.00000000E+00  0.39989995E+01
 0.30515625E+00  0.13330000E+02  0.10000000E+02  0.00000000E+00  0.39989995E+01
 0.30531250E+00  0.13330000E+02  0.10000000E+02  0.00000000E+00  0.39989995E+01
 0.30546875E+00  0.13330000E+02  0.10000000E+02  0.00000000E+00  0.39989995E+01
 0.30562500E+00  0.13330000E+02  0.10000000E+02  0.00000000E+00  0.39989995E+01
 0.30578125E+00  0.13330000E+02  0.10000000E+02  0.00000000E+00  0.39989995E+01
 0.30593750E+00  0.13330000E+02  0.10000000E+02  0.00000000E+00  0.39989995E+01
 0.30609375E+00  0.13330000E+02  0.10000000E+02  0.00000000E+00  0.39989995E+01
 0.30625000E+00  0.13330000E+02  0.10000000E+02  0.00000000E+00  0.39989995E+01
 0.30640625E+00  0.13330000E+02  0.10000000E+02  0.00000000E+00  0.39989995E+01
 0.30656250E+00  0.13330000E+02  0.10000000E+02  0.00000000E+00  0.39989995E+01
 0.30671875E+00  0.13330000E+02  0.10000000E+02  0.00000000E+00  0.39989995E+01
 0.30687500E+00  0.13330000E+02  0.10000000E+02  0.00000000E+00  0.39989995E+01
 0.30703125E+00  0.13330000E+02  0.10000000E+02  0.00000000E+00  0.39989995E+01
 0.30718750E+00  0.13330000E+02  0.10000000E+02  0.00000000E+00  0.39989995E+01
 0.30734375E+00  0.13330000E+02  0.10000000E+02  0.00000000E+00  0.39989995E+01
 0.30750000E+00  0.13330000E+02  0.10000000E+02  0.00000000E+00  0.39989995E+01
 0.30765625E+00  0.13330000E+02  0.10000000E+02  0.00000000E+00  0.39989995E+01
 0.30781250E+00  0.13330000E+02  0.10000000E+02  0.00000000E+00  0.39989995E+01
 0.30796875E+00  0.13330000E+02  0.10000000E+02  0.00000000E+00  0.39989995E+01
 0.30812500E+00  0.13330000E+02  0.10000000E+02  0.00000000E+00  0.39989995E+01
 0.30828125E+00  0.13330000E+02  0.10000000E+02  0.00000000E+00  0.39989995E+01
 0.30843750E+00  0.13330000E+02  0.10000000E+02  0.00000000E+00  0.39989995E+01
 0.30859375E+00  0.13330000E+02  0.10000000E+02  0.00000000E+00  0.39989995E+01
 0.30875000E+00  0.13330000E+02  0.10000000E+02  0.00000000E+00  0.39989995E+01
 0.30890625E+00  0.13330000E+02  0.10000000E+02  0.00000000E+00  0.39989995E+01
 0.30906250E+00  0.13330000E+02  0.10000000E+02  0.00000000E+00  0.39989995E+01
 0.30921875E+00  0.13330000E+02  0.10000000E+02  0.00000000E+00  0.39989995E+01
 0.30937500E+00  0.13330000E+02  0.10000000E+02  0.00000000E+00  0.39989995E+01
 0.30953125E+00  0.13330000E+02  0.10000000E+02  0.00000000E+00  0.39989995E+01
 0.30968750E+00  0.13330000E+02  0.10000000E+02  0.00000000E+00  0.39989995E+01
 0.30984375E+00  0.13330000E+02  0.10000000E+02  0.00000000E+00  0.39989995E+01
 0.31000000E+00  0.13330000E+02  0.10000000E+02  0.00000000E+00  0.39989995E+01
 0.31015625E+00  0.13330000E+02  0.10000000E+02  0.00000000E+00  0.39989995E+01
 0.31031250E+00  0.13330000E+02  0.10000000E+02  0.00000000E+00  0.39989995E+01
 0.31046875E+00  0.13330000E+02  0.10000000E+02  0.00000000E+00  0.39989995E+01
 0.31062500E+00  0.13330000E+02  0.10000000E+02  0.00000000E+00  0.39989995E+01
 0.31078125E+00  0.13330000E+02  0.10000000E+02  0.00000000E+00  0.39989995E+01
 0.31093750E+00  0.13330000E+02  0.10000000E+02  0.00000000E+00  0.39989995E+01
 0.31109375E+00  0.13330000E+02  0.10000000E+02  0.00000000E+00  0.39989995E+01
 0.31125000E+00  0.13330000E+02  0.10000000E+02  0.00000000E+00  0.39989995E+01
 0.31140625E+00  0.13330000E+02  0.10000000E+02  0.00000000E+00  0.39989995E+01
 0.31156250E+00  0.13330000E+02  0.10000000E+02  0.00000000E+00  0.39989995E+01
 0.31171875E+00  0.13330000E+02  0.10000000E+02  0.00000000E+00  0.39989995E+01
 0.31187500E+00  0.13330000E+02  0.10000000E+02  0.00000000E+00  0.39989995E+01
 0.31203125E+00  0.13330000E+02  0.10000000E+02  0.00000000E+00  0.39989995E+01
 0.31218750E+00  0.13330000E+02  0.10000000E+02  0.00000000E+00  0.39989995E+01
 0.31234375E+00  0.13330000E+02  0.10000000E+02  0.00000000E+00  0.39989995E+01
 0.31250000E+00  0.13330000E+02  0.10000000E+02  0.00000000E+00  0.39989995E+01
 0.31265625E+00  0.13330000E+02  0.10000000E+02  0.00000000E+00  0.39989995E+01
 0.31281250E+00  0.13330000E+02  0.10000000E+02  0.00000000E+00  0.39989995E+01
 0.31296875E+00  0.13330000E+02  0.10000000E+02  0.00000000E+00  0.39989995E+01
 0.31312500E+00  0.13330000E+02  0.10000000E+02  0.00000000E+00  0.39989995E+01
 0.31328125E+00  0.13330000E+02  0.10000000E+02  0.00000000E+00  0.39989995E+01
 0.31343750E+00  0.13330000E+02  0.10000000E+02  0.00000000E+00  0.39989995E+01
 0.31359375E+00  0.13330000E+02  0.10000000E+02  0.00000000E+00  0.39989995E+01
 0.31375000E+00  0.13330000E+02  0.10000000E+02  0.00000000E+00  0.39989995E+01
 0.31390625E+00  0.13330000E+02  0.10000000E+02  0.00000000E+00  0.39989995E+01
 0.31406250E+00  0.13330000E+02  0.10000000E+02  0.00000000E+00  0.39989995E+01
 0.31421875E+00  0.13330000E+02  0.10000000E+02  0.00000000E+00  0.39989995E+01
 0.31437500E+00  0.13330000E+02  0.10000000E+02  0.00000000E+00  0.39989995E+01
 0.31453125E+00  0.13330000E+02  0.10000000E+02  0.00000000E+00  0.39989995E+01
 0.31468750E+00  0.13330000E+02  0.10000000E+02  0.00000000E+00  0.39989995E+01
 0.31484375E+00  0.13330000E+02  0.10000000E+02  0.00000000E+00  0.39989995E+01
 0.31500000E+00  0.13330000E+02  0.10000000E+02  0.00000000E+00  0.39989995E+01
 0.31515625E+00  0.13330000E+02  0.10000000E+02  0.00000000E+00  0.39989995E+01
 0.31531250E+00  0.13330000E+02  0.10000000E+02  0.00000000E+00  0.39989995E+01
 0.31546875E+00  0.13330000E+02  0.10000000E+02  0.00000000E+00  0.39989995E+01
 0.31562500E+00  0.13330000E+02  0.10000000E+02  0.00000000E+00  0.39989995E+01
 0.31578125E+00  0.13330000E+02  0.10000000E+02  0.00000000E+00  0.39989995E+01
 0.31593750E+00  0.13330000E+02  0.10000000E+02  0.00000000E+00  0.39989995E+01
 0.31609375E+00  0.13330000E+02  0.10000000E+02  0.00000000E+00  0.39989995E+01
 0.31625000E+00  0.13330000E+02  0.10000000E+02  0.00000000E+00  0.39989995E+01
 0.31640625E+00  0.13330000E+02  0.10000000E+02  0.00000000E+00  0.39989995E+01
 0.31656250E+00  0.13330000E+02  0.10000000E+02  0.00000000E+00  0.39989995E+01
 0.31671875E+00  0.13330000E+02  0.10000000E+02  0.00000000E+00  0.39989995E+01
 0.31687500E+00  0.13330000E+02  0.10000000E+02  0.00000000E+00  0.39989995E+01
 0.31703125E+00  0.13330000E+02  0.10000000E+02  0.00000000E+00  0.39989995E+01
 0.31718750E+00  0.13330000E+02  0.10000000E+02  0.00000000E+00  0.39989995E+01
 0.31734375E+00  0.13330000E+02  0.10000000E+02  0.00000000E+00  0.39989995E+01
 0.31750000E+00  0.13330000E+02  0.10000000E+02  0.00000000E+00  0.39989995E+01
 0.31765625E+00  0.13330000E+02  0.10000000E+02  0.00000000E+00  0.39989995E+01
 0.31781250E+00  0.13330000E+02  0.10000000E+02  0.00000000E+00  0.39989995E+01
 0.31796875E+00  0.13330000E+02  0.10000000E+02  0.00000000E+00  0.39989995E+01
 0.31812500E+00  0.13330000E+02  0.10000000E+02  0.00000000E+00  0.39989995E+01
 0.31828125E+00  0.13330000E+02  0.10000000E+02  0.00000000E+00  0.39989995E+01
 0.31843750E+00  0.13330000E+02  0.10000000E+02  0.00000000E+00  0.39989995E+01
 0.31859375E+00  0.13330000E+02  0.10000000E+02  0.00000000E+00  0.39989995E+01
 0.31875000E+00  0.13330000E+02  0.10000000E+02  0.00000000E+00  0.39989995E+01
 0.31890625E+00  0.13330000E+02  0.10000000E+02  0.00000000E+00  0.39989995E+01
 0.31906250E+00  0.13330000E+02  0.10000000E+02  0.00000000E+00  0.39989995E+01
 0.31921875E+00  0.13330000E+02  0.10000000E+02  0.00000000E+00  0.39989995E+01
 0.31937500E+00  0.13330000E+02  0.10000000E+02  0.00000000E+00  0.39989995E+01
 0.31953125E+00  0.13330000E+02  0.10000000E+02  0.00000000E+00  0.39989995E+01
 0.31968750E+00  0.13330000E+02  0.10000000E+02  0.00000000E+00  0.39989995E+01
 0.31984375E+00  0.13330000E+02  0.10000000E+02  0.00000000E+00  0.39989995E+01
 0.32000000E+00  0.13330000E+02  0.10000000E+02  0.00000000E+00  0.39989995E+01
 0.32015625E+00  0.13330000E+02  0.10000000E+02  0.00000000E+00  0.39989995E+01
 0.32031250E+00  0.13330000E+02  0.10000000E+02  0.00000000E+00  0.39989995E+01
 0.32046875E+00  0.13330000E+02  0.10000000E+02  0.00000000E+00  0.39989995E+01
 0.32062500E+00  0.13330000E+02  0.10000000E+02  0.00000000E+00  0.39989995E+01
 0.32078125E+00  0.13330000E+02  0.10000000E+02  0.00000000E+00  0.39989995E+01
 0.32093750E+00  0.13330000E+02  0.10000000E+02  0.00000000E+00  0.39989995E+01
 0.32109375E+00  0.13330000E+02  0.10000000E+02  0.00000000E+00  0.39989995E+01
 0.32125000E+00  0.13330000E+02  0.10000000E+02  0.00000000E+00  0.39989995E+01
 0.32140625E+00  0.13330000E+02  0.10000000E+02  0.00000000E+00  0.39989995E+01
 0.32156250E+00  0.13330000E+02  0.10000000E+02  0.00000000E+00  0.39989995E+01
 0.32171875E+00  0.13330000E+02  0.10000000E+02  0.00000000E+00  0.39989995E+01
 0.32187500E+00  0.13330000E+02  0.10000000E+02  0.00000000E+00  0.39989995E+01
 0.32203125E+00  0.13330000E+02  0.10000000E+02  0.00000000E+00  0.39989995E+01
 0.32218750E+00  0.13330000E+02  0.10000000E+02  0.00000000E+00  0.39989995E+01
 0.32234375E+00  0.13330000E+02  0.10000000E+02  0.00000000E+00  0.39989995E+01
 0.32250000E+00  0.13330000E+02  0.10000000E+02  0.00000000E+00  0.39989995E+01
 0.32265625E+00  0.13330000E+02  0.10000000E+02  0.00000000E+00  0.39989995E+01
 0.32281250E+00  0.13330000E+02  0.10000000E+02  0.00000000E+00  0.39989995E+01
 0.32296875E+00  0.13330000E+02  0.10000000E+02  0.00000000E+00  0.39989995E+01
 0.32312500E+00  0.13330000E+02  0.10000000E+02  0.00000000E+00  0.39989995E+01
 0.32328125E+00  0.13330000E+02  0.10000000E+02  0.00000000E+00  0.39989995E+01
 0.32343750E+00  0.13330000E+02  0.10000000E+02  0.00000000E+00  0.39989995E+01
 0.32359375E+00  0.13330000E+02  0.10000000E+02  0.00000000E+00  0.39989995E+01
 0.32375000E+00  0.13330000E+02  0.10000000E+02  0.00000000E+00  0.39989995E+01
 0.32390625E+00  0.13330000E+02  0.10000000E+02  0.00000000E+00  0.39989995E+01
 0.32406250E+00  0.13330000E+02  0.10000000E+02  0.00000000E+00  0.39989995E+01
 0.32421875E+00  0.13330000E+02  0.10000000E+02  0.00000000E+00  0.39989995E+01
 0.32437500E+00  0.13330000E+02  0.10000000E+02  0.00000000E+00  0.39989995E+01
 0.32453125E+00  0.13330000E+02  0.10000000E+02  0.00000000E+00  0.39989995E+01
 0.32468750E+00  0.13330000E+02  0.10000000E+02  0.00000000E+00  0.39989995E+01
 0.32484375E+00  0.13330000E+02  0.10000000E+02  0.00000000E+00  0.39989995E+01
 0.32500000E+00  0.13330000E+02  0.10000000E+02  0.00000000E+00  0.39989995E+01
 0.32515625E+00  0.13330000E+02  0.10000000E+02  0.00000000E+00  0.39989995E+01
 0.32531250E+00  0.13330000E+02  0.10000000E+02  0.00000000E+00  0.39989995E+01
 0.32546875E+00  0.13330000E+02  0.10000000E+02  0.00000000E+00  0.39989995E+01
 0.32562500E+00  0.13330000E+02  0.10000000E+02  0.00000000E+00  0.39989995E+01
 0.32578125E+00  0.13330000E+02  0.10000000E+02  0.00000000E+00  0.39989995E+01
 0.32593750E+00  0.13330000E+02  0.10000000E+02  0.00000000E+00  0.39989995E+01
 0.32609375E+00  0.13330000E+02  0.10000000E+02  0.00000000E+00  0.39989995E+01
 0.32625000E+00  0.13330000E+02  0.10000000E+02  0.00000000E+00  0.39989995E+01
 0.32640625E+00  0.13330000E+02  0.10000000E+02  0.00000000E+00  0.39989995E+01
 0.32656250E+00  0.13330000E+02  0.10000000E+02  0.00000000E+00  0.39989995E+01
 0.32671875E+00  0.13330000E+02  0.10000000E+02  0.00000000E+00  0.39989995E+01
 0.32687500E+00  0.13330000E+02  0.10000000E+02  0.00000000E+00  0.39989995E+01
 0.32703125E+00  0.13330000E+02  0.10000000E+02  0.00000000E+00  0.39989995E+01
 0.32718750E+00  0.13330000E+02  0.10000000E+02  0.00000000E+00  0.39989995E+01
 0.32734375E+00  0.13330000E+02  0.10000000E+02  0.00000000E+00  0.39989995E+01
 0.32750000E+00  0.13330000E+02  0.10000000E+02  0.00000000E+00  0.39989995E+01
 0.32765625E+00  0.13330000E+02  0.10000000E+02  0.00000000E+00  0.39989995E+01
 0.32781250E+00  0.13330000E+02  0.10000000E+02  0.00000000E+00  0.39989995E+01
 0.32796875E+00  0.13330000E+02  0.10000000E+02  0.00000000E+00  0.39989995E+01
 0.32812500E+00  0.13330000E+02  0.10000000E+02  0.00000000E+00  0.39989995E+01
 0.32828125E+00  0.13330000E+02  0.10000000E+02  0.00000000E+00  0.39989995E+01
 0.32843750E+00  0.13330000E+02  0.10000000E+02  0.00000000E+00  0.39989995E+01
 0.32859375E+00  0.13330000E+02  0.10000000E+02  0.00000000E+00  0.39989995E+01
 0.32875000E+00  0.13330000E+02  0.10000000E+02  0.00000000E+00  0.39989995E+01
 0.32890625E+00  0.13330000E+02  0.10000000E+02  0.00000000E+00  0.39989995E+01
 0.32906250E+00  0.13330000E+02  0.10000000E+02  0.00000000E+00  0.39989995E+01
 0.32921875E+00  0.13330000E+02  0.10000000E+02  0.00000000E+00  0.39989995E+01
 0.32937500E+00  0.13330000E+02  0.10000000E+02  0.00000000E+00  0.39989995E+01
 0.32953125E+00  0.13330000E+02  0.10000000E+02  0.00000000E+00  0.39989995E+01
 0.32968750E+00  0.13330000E+02  0.10000000E+02  0.00000000E+00  0.39989995E+01
 0.32984375E+00  0.13330000E+02  0.10000000E+02  0.00000000E+00  0.39989995E+01
 0.33000000E+00  0.13330000E+02  0.10000000E+02  0.00000000E+00  0.39989995E+01
 0.33015625E+00  0.13330000E+02  0.10000000E+02  0.00000000E+00  0.39989995E+01
 0.33031250E+00  0.13330000E+02  0.10000000E+02  0.00000000E+00  0.39989995E+01
 0.33046875E+00  0.13330000E+02  0.10000000E+02  0.00000000E+00  0.39989995E+01
 0.33062500E+00  0.13330000E+02  0.10000000E+02  0.00000000E+00  0.39989995E+01
 0.33078125E+00  0.13330000E+02  0.10000000E+02  0.00000000E+00  0.39989995E+01
 0.33093750E+00  0.13330000E+02  0.10000000E+02  0.00000000E+00  0.39989995E+01
 0.33109375E+00  0.13330000E+02  0.10000000E+02  0.00000000E+00  0.39989995E+01
 0.33125000E+00  0.13330000E+02  0.10000000E+02  0.00000000E+00  0.39989995E+01
 0.33140625E+00  0.13330000E+02  0.10000000E+02  0.00000000E+00  0.39989995E+01
 0.33156250E+00  0.13330000E+02  0.10000000E+02  0.00000000E+00  0.39989995E+01
 0.33171875E+00  0.13330000E+02  0.10000000E+02  0.00000000E+00  0.39989995E+01
 0.33187500E+00  0.13330000E+02  0.10000000E+02  0.00000000E+00  0.39989995E+01
 0.33203125E+00  0.13330000E+02  0.10000000E+02  0.00000000E+00  0.39989995E+01
 0.33218750E+00  0.13330000E+02  0.10000000E+02  0.00000000E+00  0.39989995E+01
 0.33234375E+00  0.13330000E+02  0.10000000E+02  0.00000000E+00  0.39989995E+01
 0.33250000E+00  0.13330000E+02  0.10000000E+02  0.00000000E+00  0.39989995E+01
 0.33265625E+00  0.13330000E+02  0.10000000E+02  0.00000000E+00  0.39989995E+01
 0.33281250E+00  0.13330000E+02  0.10000000E+02  0.00000000E+00  0.39989995E+01
 0.33296875E+00  0.13330000E+02  0.10000000E+02  0.00000000E+00  0.39989995E+01
 0.33312500E+00  0.13330000E+02  0.10000000E+02  0.00000000E+00  0.39989995E+01
 0.33328125E+00  0.13330000E+02  0.10000000E+02  0.00000000E+00  0.39989995E+01
 0.33343750E+00  0.13330000E+02  0.10000000E+02  0.00000000E+00  0.39989995E+01
 0.33359375E+00  0.13330000E+02  0.10000000E+02  0.00000000E+00  0.39989995E+01
 0.33375000E+00  0.13330000E+02  0.10000000E+02  0.00000000E+00  0.39989995E+01
 0.33390625E+00  0.13330000E+02  0.10000000E+02  0.00000000E+00  0.39989995E+01
 0.33406250E+00  0.13330000E+02  0.10000000E+02  0.00000000E+00  0.39989995E+01
 0.33421875E+00  0.13330000E+02  0.10000000E+02  0.00000000E+00  0.39989995E+01
 0.33437500E+00  0.13330000E+02  0.10000000E+02  0.00000000E+00  0.39989995E+01
 0.33453125E+00  0.13330000E+02  0.10000000E+02  0.00000000E+00  0.39989995E+01
 0.33468750E+00  0.13330000E+02  0.10000000E+02  0.00000000E+00  0.39989995E+01
 0.33484375E+00  0.13330000E+02  0.10000000E+02  0.00000000E+00  0.39989995E+01
 0.33500000E+00  0.13330000E+02  0.10000000E+02  0.00000000E+00  0.39989995E+01
 0.33515625E+00  0.13330000E+02  0.10000000E+02  0.00000000E+00  0.39989995E+01
 0.33531250E+00  0.13330000E+02  0.10000000E+02  0.00000000E+00  0.39989995E+01
 0.33546875E+00  0.13330000E+02  0.10000000E+02  0.00000000E+00  0.39989995E+01
 0.33562500E+00  0.13330000E+02  0.10000000E+02  0.00000000E+00  0.39989995E+01
 0.33578125E+00  0.13330000E+02  0.10000000E+02  0.00000000E+00  0.39989995E+01
 0.33593750E+00  0.13330000E+02  0.10000000E+02  0.00000000E+00  0.39989995E+01
 0.33609375E+00  0.13330000E+02  0.10000000E+02  0.00000000E+00  0.39989995E+01
 0.33625000E+00  0.13330000E+02  0.10000000E+02  0.00000000E+00  0.39989995E+01
 0.33640625E+00  0.13330000E+02  0.10000000E+02  0.00000000E+00  0.39989995E+01
 0.33656250E+00  0.13330000E+02  0.10000000E+02  0.00000000E+00  0.39989995E+01
 0.33671875E+00  0.13330000E+02  0.10000000E+02  0.00000000E+00  0.39989995E+01
 0.33687500E+00  0.13330000E+02  0.10000000E+02  0.00000000E+00  0.39989995E+01
 0.33703125E+00  0.13330000E+02  0.10000000E+02  0.00000000E+00  0.39989995E+01
 0.33718750E+00  0.13330000E+02  0.10000000E+02  0.00000000E+00  0.39989995E+01
 0.33734375E+00  0.13330000E+02  0.10000000E+02  0.00000000E+00  0.39989995E+01
 0.33750000E+00  0.13330000E+02  0.10000000E+02  0.00000000E+00  0.39989995E+01
 0.33765625E+00  0.13330000E+02  0.10000000E+02  0.00000000E+00  0.39989995E+01
 0.33781250E+00  0.13330000E+02  0.10000000E+02  0.00000000E+00  0.39989995E+01
 0.33796875E+00  0.13330000E+02  0.10000000E+02  0.00000000E+00  0.39989995E+01
 0.33812500E+00  0.13330000E+02  0.10000000E+02  0.00000000E+00  0.39989995E+01
 0.33828125E+00  0.13330000E+02  0.10000000E+02  0.00000000E+00  0.39989995E+01
 0.33843750E+00  0.13330000E+02  0.10000000E+02  0.00000000E+00  0.39989995E+01
 0.33859375E+00  0.13330000E+02  0.10000000E+02  0.00000000E+00  0.39989995E+01
 0.33875000E+00  0.13330000E+02  0.10000000E+02  0.00000000E+00  0.39989995E+01
 0.33890625E+00  0.13330000E+02  0.10000000E+02  0.00000000E+00  0.39989995E+01
 0.33906250E+00  0.13330000E+02  0.10000000E+02  0.00000000E+00  0.39989995E+01
 0.33921875E+00  0.13330000E+02  0.10000000E+02  0.00000000E+00  0.39989995E+01
 0.33937500E+00  0.13330000E+02  0.10000000E+02  0.00000000E+00  0.39989995E+01
 0.33953125E+00  0.13330000E+02  0.10000000E+02  0.00000000E+00  0.39989995E+01
 0.33968750E+00  0.13330000E+02  0.10000000E+02  0.00000000E+00  0.39989995E+01
 0.33984375E+00  0.13330000E+02  0.10000000E+02  0.00000000E+00  0.39989995E+01
 0.34000000E+00  0.13330000E+02  0.10000000E+02  0.00000000E+00  0.39989995E+01
 0.34015625E+00  0.13330000E+02  0.10000000E+02  0.00000000E+00  0.39989995E+01
 0.34031250E+00  0.13330000E+02  0.10000000E+02  0.00000000E+00  0.39989995E+01
 0.34046875E+00  0.13330000E+02  0.10000000E+02  0.00000000E+00  0.39989995E+01
 0.34062500E+00  0.13330000E+02  0.10000000E+02  0.00000000E+00  0.39989995E+01
 0.34078125E+00  0.13330000E+02  0.10000000E+02  0.00000000E+00  0.39989995E+01
 0.34093750E+00  0.13330000E+02  0.10000000E+02  0.00000000E+00  0.39989995E+01
 0.34109375E+00  0.13324827E+02  0.99970893E+01  0.15423372E-03  0.39986115E+01
 0.34125000E+00  0.13301436E+02  0.99839244E+01  0.85235539E-03  0.39968555E+01
 0.34140625E+00  0.13278103E+02  0.99707867E+01  0.15499335E-02  0.39951016E+01
 0.34156250E+00  0.13254829E+02  0.99576759E+01  0.22469688E-02  0.39933497E+01
 0.34171875E+00  0.13231613E+02  0.99445921E+01  0.29434618E-02  0.39915999E+01
 0.34187500E+00  0.13208454E+02  0.99315352E+01  0.36394134E-02  0.39898522E+01
 0.34203125E+00  0.13185353E+02  0.99185049E+01  0.43348242E-02  0.39881066E+01
 0.34218750E+00  0.13162309E+02  0.99055014E+01  0.50296948E-02  0.39863629E+01
 0.34234375E+00  0.13139323E+02  0.98925244E+01  0.57240260E-02  0.39846214E+01
 0.34250000E+00  0.13116393E+02  0.98795739E+01  0.64178183E-02  0.39828818E+01
 0.34265625E+00  0.13093521E+02  0.98666499E+01  0.71110726E-02  0.39811443E+01
 0.34281250E+00  0.13070704E+02  0.98537522E+01  0.78037894E-02  0.39794089E+01
 0.34296875E+00  0.13047945E+02  0.98408807E+01  0.84959694E-02  0.39776754E+01
 0.34312500E+00  0.13025241E+02  0.98280354E+01  0.91876133E-02  0.39759440E+01
 0.34328125E+00  0.13002593E+02  0.98152162E+01  0.98787218E-02  0.39742145E+01
 0.34343750E+00  0.12980001E+02  0.98024230E+01  0.10569296E-01  0.39724871E+01
 0.34359375E+00  0.12957465E+02  0.97896557E+01  0.11259335E-01  0.39707617E+01
 0.34375000E+00  0.12934984E+02  0.97769143E+01  0.11948841E-01  0.39690383E+01
 0.34390625E+00  0.12912558E+02  0.97641986E+01  0.12637815E-01  0.39673168E+01
 0.34406250E+00  0.12890187E+02  0.97515086E+01  0.13326256E-01  0.39655974E+01
 0.34421875E+00  0.12867871E+02  0.97388442E+01  0.14014166E-01  0.39638799E+01
 0.34437500E+00  0.12845610E+02  0.97262053E+01  0.14701545E-01  0.39621644E+01
 0.34453125E+00  0.12823403E+02  0.97135919E+01  0.15388394E-01  0.39604509E+01
 0.34468750E+00  0.12801250E+02  0.97010038E+01  0.16074714E-01  0.39587393E+01
 0.34484375E+00  0.12779151E+02  0.96884410E+01  0.16760505E-01  0.39570298E+01
 0.34500000E+00  0.12757106E+02  0.96759034E+01  0.17445768E-01  0.39553221E+01
 0.34515625E+00  0.12735115E+02  0.96633910E+01  0.18130503E-01  0.39536164E+01
 0.34531250E+00  0.12713178E+02  0.96509036E+01  0.18814711E-01  0.39519127E+01
 0.34546875E+00  0.12691293E+02  0.96384412E+01  0.19498393E-01  0.39502109E+01
 0.34562500E+00  0.12669462E+02  0.96260036E+01  0.20181550E-01  0.39485110E+01
 0.34578125E+00  0.12647684E+02  0.96135909E+01  0.20864182E-01  0.39468131E+01
 0.34593750E+00  0.12625958E+02  0.96012029E+01  0.21546289E-01  0.39451171E+01
 0.34609375E+00  0.12604285E+02  0.95888396E+01  0.22227873E-01  0.39434230E+01
 0.34625000E+00  0.12582665E+02  0.95765009E+01  0.22908935E-01  0.39417309E+01
 0.34640625E+00  0.12561096E+02  0.95641867E+01  0.23589473E-01  0.39400406E+01
 0.34656250E+00  0.12539580E+02  0.95518969E+01  0.24269491E-01  0.39383523E+01
 0.34671875E+00  0.12518115E+02  0.95396315E+01  0.24948987E-01  0.39366658E+01
 0.34687500E+00  0.12496702E+02  0.95273904E+01  0.25627963E-01  0.39349813E+01
 0.34703125E+00  0.12475341E+02  0.95151735E+01  0.26306419E-01  0.39332986E+01
 0.34718750E+00  0.12454031E+02  0.95029808E+01  0.26984356E-01  0.39316179E+01
 0.34734375E+00  0.12432772E+02  0.94908121E+01  0.27661775E-01  0.39299390E+01
 0.34750000E+00  0.12411564E+02  0.94786674E+01  0.28338676E-01  0.39282620E+01
 0.34765625E+00  0.12390407E+02  0.94665466E+01  0.29015060E-01  0.39265869E+01
 0.34781250E+00  0.12369301E+02  0.94544497E+01  0.29690927E-01  0.39249136E+01
 0.34796875E+00  0.12348245E+02  0.94423766E+01  0.30366278E-01  0.39232422E+01
 0.34812500E+00  0.12327239E+02  0.94303271E+01  0.31041115E-01  0.39215727E+01
 0.34828125E+00  0.12306284E+02  0.94183013E+01  0.31715436E-01  0.39199050E+01
 0.34843750E+00  0.12285378E+02  0.94062991E+01  0.32389244E-01  0.39182392E+01
 0.34859375E+00  0.12264522E+02  0.93943204E+01  0.33062538E-01  0.39165752E+01
 0.34875000E+00  0.12243716E+02  0.93823650E+01  0.33735320E-01  0.39149131E+01
 0.34890625E+00  0.12222959E+02  0.93704330E+01  0.34407590E-01  0.39132528E+01
 0.34906250E+00  0.12202252E+02  0.93585243E+01  0.35079348E-01  0.39115943E+01
 0.34921875E+00  0.12181593E+02  0.93466388E+01  0.35750595E-01  0.39099377E+01
 0.34937500E+00  0.12160984E+02  0.93347765E+01  0.36421332E-01  0.39082829E+01
 0.34953125E+00  0.12140423E+02  0.93229372E+01  0.37091560E-01  0.39066299E+01
 0.34968750E+00  0.12119911E+02  0.93111209E+01  0.37761279E-01  0.39049787E+01
 0.34984375E+00  0.12099447E+02  0.92993275E+01  0.38430489E-01  0.39033293E+01
 0.35000000E+00  0.12079032E+02  0.92875570E+01  0.39099192E-01  0.39016818E+01
 0.35015625E+00  0.12058665E+02  0.92758093E+01  0.39767387E-01  0.39000360E+01
 0.35031250E+00  0.12038346E+02  0.92640843E+01  0.40435076E-01  0.38983921E+01
 0.35046875E+00  0.12018074E+02  0.92523820E+01  0.41102260E-01  0.38967499E+01
 0.35062500E+00  0.11997851E+02  0.92407023E+01  0.41768938E-01  0.38951095E+01
 0.35078125E+00  0.11977674E+02  0.92290450E+01  0.42435111E-01  0.38934709E+01
 0.35093750E+00  0.11957545E+02  0.92174103E+01  0.43100781E-01  0.38918341E+01
 0.35109375E+00  0.11937464E+02  0.92057979E+01  0.43765947E-01  0.38901991E+01
 0.35125000E+00  0.11917429E+02  0.91942078E+01  0.44430610E-01  0.38885658E+01
 0.35140625E+00  0.11897441E+02  0.91826400E+01  0.45094772E-01  0.38869343E+01
 0.35156250E+00  0.11877500E+02  0.91710944E+01  0.45758431E-01  0.38853046E+01
 0.35171875E+00  0.11857605E+02  0.91595709E+01  0.46421590E-01  0.38836766E+01
 0.35187500E+00  0.11837757E+02  0.91480695E+01  0.47084249E-01  0.38820504E+01
 0.35203125E+00  0.11817955E+02  0.91365901E+01  0.47746408E-01  0.38804259E+01
 0.35218750E+00  0.11798199E+02  0.91251326E+01  0.48408067E-01  0.38788032E+01
 0.35234375E+00  0.11778489E+02  0.91136969E+01  0.49069229E-01  0.38771822E+01
 0.35250000E+00  0.11758825E+02  0.91022831E+01  0.49729892E-01  0.38755629E+01
 0.35265625E+00  0.11739207E+02  0.90908910E+01  0.50390058E-01  0.38739454E+01
 0.35281250E+00  0.11719634E+02  0.90795205E+01  0.51049728E-01  0.38723296E+01
 0.35296875E+00  0.11700106E+02  0.90681717E+01  0.51708901E-01  0.38707156E+01
 0.35312500E+00  0.11680623E+02  0.90568444E+01  0.52367579E-01  0.38691032E+01
 0.35328125E+00  0.11661186E+02  0.90455386E+01  0.53025762E-01  0.38674926E+01
 0.35343750E+00  0.11641793E+02  0.90342542E+01  0.53683451E-01  0.38658837E+01
 0.35359375E+00  0.11622446E+02  0.90229912E+01  0.54340646E-01  0.38642765E+01
 0.35375000E+00  0.11603142E+02  0.90117494E+01  0.54997348E-01  0.38626710E+01
 0.35390625E+00  0.11583884E+02  0.90005289E+01  0.55653557E-01  0.38610672E+01
 0.35406250E+00  0.11564669E+02  0.89893296E+01  0.56309275E-01  0.38594651E+01
 0.35421875E+00  0.11545499E+02  0.89781513E+01  0.56964501E-01  0.38578647E+01
 0.35437500E+00  0.11526373E+02  0.89669941E+01  0.57619237E-01  0.38562659E+01
 0.35453125E+00  0.11507290E+02  0.89558579E+01  0.58273483E-01  0.38546689E+01
 0.35468750E+00  0.11488252E+02  0.89447426E+01  0.58927239E-01  0.38530735E+01
 0.35484375E+00  0.11469257E+02  0.89336482E+01  0.59580506E-01  0.38514798E+01
 0.35500000E+00  0.11450305E+02  0.89225746E+01  0.60233285E-01  0.38498878E+01
 0.35515625E+00  0.11431397E+02  0.89115217E+01  0.60885576E-01  0.38482975E+01
 0.35531250E+00  0.11412532E+02  0.89004895E+01  0.61537380E-01  0.38467088E+01
 0.35546875E+00  0.11393710E+02  0.88894779E+01  0.62188697E-01  0.38451218E+01
 0.35562500E+00  0.11374931E+02  0.88784869E+01  0.62839529E-01  0.38435364E+01
 0.35578125E+00  0.11356194E+02  0.88675163E+01  0.63489875E-01  0.38419527E+01
 0.35593750E+00  0.11337500E+02  0.88565663E+01  0.64139736E-01  0.38403706E+01
 0.35609375E+00  0.11318849E+02  0.88456366E+01  0.64789113E-01  0.38387902E+01
 0.35625000E+00  0.11300240E+02  0.88347272E+01  0.65438006E-01  0.38372114E+01
 0.35640625E+00  0.11281673E+02  0.88238381E+01  0.66086416E-01  0.38356343E+01
 0.35656250E+00  0.11263149E+02  0.88129692E+01  0.66734344E-01  0.38340588E+01
 0.35671875E+00  0.11244666E+02  0.88021205E+01  0.67381790E-01  0.38324849E+01
 0.35687500E+00  0.11226225E+02  0.87912918E+01  0.68028755E-01  0.38309126E+01
 0.35703125E+00  0.11207826E+02  0.87804832E+01  0.68675238E-01  0.38293420E+01
 0.35718750E+00  0.11189468E+02  0.87696946E+01  0.69321242E-01  0.38277730E+01
 0.35734375E+00  0.11171152E+02  0.87589259E+01  0.69966766E-01  0.38262056E+01
 0.35750000E+00  0.11152877E+02  0.87481771E+01  0.70611811E-01  0.38246398E+01
 0.35765625E+00  0.11134643E+02  0.87374480E+01  0.71256377E-01  0.38230756E+01
 0.35781250E+00  0.11116450E+02  0.87267387E+01  0.71900466E-01  0.38215130E+01
 0.35796875E+00  0.11098298E+02  0.87160491E+01  0.72544077E-01  0.38199520E+01
 0.35812500E+00  0.11080186E+02  0.87053792E+01  0.73187212E-01  0.38183926E+01
 0.35828125E+00  0.11062116E+02  0.86947288E+01  0.73829870E-01  0.38168348E+01
 0.35843750E+00  0.11044086E+02  0.86840980E+01  0.74472053E-01  0.38152786E+01
 0.35859375E+00  0.11026096E+02  0.86734866E+01  0.75113761E-01  0.38137239E+01
 0.35875000E+00  0.11008146E+02  0.86628947E+01  0.75754994E-01  0.38121709E+01
 0.35890625E+00  0.10990237E+02  0.86523221E+01  0.76395754E-01  0.38106194E+01
 0.35906250E+00  0.10972367E+02  0.86417688E+01  0.77036040E-01  0.38090695E+01
 0.35921875E+00  0.10954538E+02  0.86312348E+01  0.77675853E-01  0.38075212E+01
 0.35937500E+00  0.10936748E+02  0.86207200E+01  0.78315194E-01  0.38059744E+01
 0.35953125E+00  0.10918997E+02  0.86102243E+01  0.78954063E-01  0.38044292E+01
 0.35968750E+00  0.10901287E+02  0.85997477E+01  0.79592462E-01  0.38028855E+01
 0.35984375E+00  0.10883615E+02  0.85892902E+01  0.80230390E-01  0.38013434E+01
 0.36000000E+00  0.10865983E+02  0.85788516E+01  0.80867847E-01  0.37998029E+01
 0.36015625E+00  0.10848390E+02  0.85684320E+01  0.81504836E-01  0.37982639E+01
 0.36031250E+00  0.10830836E+02  0.85580312E+01  0.82141355E-01  0.37967264E+01
 0.36046875E+00  0.10813320E+02  0.85476493E+01  0.82777407E-01  0.37951905E+01
 0.36062500E+00  0.10795844E+02  0.85372861E+01  0.83412990E-01  0.37936561E+01
 0.36078125E+00  0.10778406E+02  0.85269417E+01  0.84048106E-01  0.37921233E+01
 0.36093750E+00  0.10761006E+02  0.85166159E+01  0.84682756E-01  0.37905919E+01
 0.36109375E+00  0.10743645E+02  0.85063088E+01  0.85316940E-01  0.37890621E+01
 0.36125000E+00  0.10726323E+02  0.84960202E+01  0.85950658E-01  0.37875339E+01
 0.36140625E+00  0.10709038E+02  0.84857501E+01  0.86583911E-01  0.37860071E+01
 0.36156250E+00  0.10691791E+02  0.84754985E+01  0.87216699E-01  0.37844819E+01
 0.36171875E+00  0.10674583E+02  0.84652653E+01  0.87849024E-01  0.37829582E+01
 0.36187500E+00  0.10657412E+02  0.84550504E+01  0.88480885E-01  0.37814359E+01
 0.36203125E+00  0.10640278E+02  0.84448539E+01  0.89112284E-01  0.37799152E+01
 0.36218750E+00  0.10623183E+02  0.84346756E+01  0.89743220E-01  0.37783960E+01
 0.36234375E+00  0.10606125E+02  0.84245155E+01  0.90373695E-01  0.37768783E+01
 0.36250000E+00  0.10589104E+02  0.84143735E+01  0.91003709E-01  0.37753621E+01
 0.36265625E+00  0.10572120E+02  0.84042497E+01  0.91633262E-01  0.37738474E+01
 0.36281250E+00  0.10555173E+02  0.83941440E+01  0.92262355E-01  0.37723341E+01
 0.36296875E+00  0.10538263E+02  0.83840562E+01  0.92890988E-01  0.37708224E+01
 0.36312500E+00  0.10521391E+02  0.83739864E+01  0.93519162E-01  0.37693121E+01
 0.36328125E+00  0.10504555E+02  0.83639345E+01  0.94146878E-01  0.37678033E+01
 0.36343750E+00  0.10487755E+02  0.83539004E+01  0.94774136E-01  0.37662960E+01
 0.36359375E+00  0.10470992E+02  0.83438842E+01  0.95400937E-01  0.37647901E+01
 0.36375000E+00  0.10454266E+02  0.83338857E+01  0.96027281E-01  0.37632857E+01
 0.36390625E+00  0.10437575E+02  0.83239049E+01  0.96653168E-01  0.37617828E+01
 0.36406250E+00  0.10420921E+02  0.83139418E+01  0.97278600E-01  0.37602813E+01
 0.36421875E+00  0.10404303E+02  0.83039963E+01  0.97903577E-01  0.37587813E+01
 0.36437500E+00  0.10387721E+02  0.82940684E+01  0.98528098E-01  0.37572828E+01
 0.36453125E+00  0.10371175E+02  0.82841580E+01  0.99152166E-01  0.37557857E+01
 0.36468750E+00  0.10354665E+02  0.82742651E+01  0.99775780E-01  0.37542901E+01
 0.36484375E+00  0.10338190E+02  0.82643895E+01  0.10039894E+00  0.37527959E+01
 0.36500000E+00  0.10321751E+02  0.82545314E+01  0.10102165E+00  0.37513031E+01
 0.36515625E+00  0.10305347E+02  0.82446906E+01  0.10164391E+00  0.37498118E+01
 0.36531250E+00  0.10288979E+02  0.82348670E+01  0.10226571E+00  0.37483219E+01
 0.36546875E+00  0.10272645E+02  0.82250607E+01  0.10288707E+00  0.37468334E+01
 0.36562500E+00  0.10256347E+02  0.82152716E+01  0.10350797E+00  0.37453464E+01
 0.36578125E+00  0.10240084E+02  0.82054996E+01  0.10412842E+00  0.37438608E+01
 0.36593750E+00  0.10223856E+02  0.81957448E+01  0.10474843E+00  0.37423766E+01
 0.36609375E+00  0.10207662E+02  0.81860069E+01  0.10536798E+00  0.37408938E+01
 0.36625000E+00  0.10191503E+02  0.81762861E+01  0.10598709E+00  0.37394125E+01
 0.36640625E+00  0.10175379E+02  0.81665822E+01  0.10660575E+00  0.37379325E+01
 0.36656250E+00  0.10159289E+02  0.81568952E+01  0.10722396E+00  0.37364540E+01
 0.36671875E+00  0.10143234E+02  0.81472251E+01  0.10784173E+00  0.37349769E+01
 0.36687500E+00  0.10127212E+02  0.81375718E+01  0.10845904E+00  0.37335012E+01
 0.36703125E+00  0.10111225E+02  0.81279353E+01  0.10907592E+00  0.37320268E+01
 0.36718750E+00  0.10095272E+02  0.81183155E+01  0.10969234E+00  0.37305539E+01
 0.36734375E+00  0.10079353E+02  0.81087124E+01  0.11030833E+00  0.37290824E+01
 0.36750000E+00  0.10063468E+02  0.80991259E+01  0.11092387E+00  0.37276122E+01
 0.36765625E+00  0.10047617E+02  0.80895560E+01  0.11153896E+00  0.37261435E+01
 0.36781250E+00  0.10031799E+02  0.80800027E+01  0.11215361E+00  0.37246761E+01
 0.36796875E+00  0.10016015E+02  0.80704659E+01  0.11276782E+00  0.37232101E+01
 0.36812500E+00  0.10000264E+02  0.80609455E+01  0.11338159E+00  0.37217455E+01
 0.36828125E+00  0.99845464E+01  0.80514416E+01  0.11399492E+00  0.37202823E+01
 0.36843750E+00  0.99688621E+01  0.80419540E+01  0.11460780E+00  0.37188204E+01
 0.36859375E+00  0.99532111E+01  0.80324828E+01  0.11522025E+00  0.37173599E+01
 0.36875000E+00  0.99375930E+01  0.80230278E+01  0.11583225E+00  0.37159008E+01
 0.36890625E+00  0.99220079E+01  0.80135891E+01  0.11644382E+00  0.37144430E+01
 0.36906250E+00  0.99064557E+01  0.80041666E+01  0.11705494E+00  0.37129866E+01
 0.36921875E+00  0.98909362E+01  0.79947602E+01  0.11766563E+00  0.37115316E+01
 0.36937500E+00  0.98754494E+01  0.79853700E+01  0.11827588E+00  0.37100779E+01
 0.36953125E+00  0.98599951E+01  0.79759958E+01  0.11888569E+00  0.37086255E+01
 0.36968750E+00  0.98445733E+01  0.79666377E+01  0.11949506E+00  0.37071745E+01
 0.36984375E+00  0.98291838E+01  0.79572955E+01  0.12010400E+00  0.37057249E+01
 0.37000000E+00  0.98138266E+01  0.79479693E+01  0.12071250E+00  0.37042766E+01
 0.37015625E+00  0.97985016E+01  0.79386590E+01  0.12132057E+00  0.37028296E+01
 0.37031250E+00  0.97832087E+01  0.79293645E+01  0.12192820E+00  0.37013840E+01
 0.37046875E+00  0.97679478E+01  0.79200859E+01  0.12253540E+00  0.36999397E+01
 0.37062500E+00  0.97527187E+01  0.79108230E+01  0.12314216E+00  0.36984967E+01
 0.37078125E+00  0.97375215E+01  0.79015759E+01  0.12374849E+00  0.36970550E+01
 0.37093750E+00  0.97223559E+01  0.78923444E+01  0.12435438E+00  0.36956147E+01
 0.37109375E+00  0.97072220E+01  0.78831286E+01  0.12495985E+00  0.36941757E+01
 0.37125000E+00  0.96921195E+01  0.78739285E+01  0.12556488E+00  0.36927380E+01
 0.37140625E+00  0.96770485E+01  0.78647439E+01  0.12616948E+00  0.36913017E+01
 0.37156250E+00  0.96620089E+01  0.78555748E+01  0.12677365E+00  0.36898666E+01
 0.37171875E+00  0.96470004E+01  0.78464212E+01  0.12737739E+00  0.36884329E+01
 0.37187500E+00  0.96320232E+01  0.78372830E+01  0.12798070E+00  0.36870004E+01
 0.37203125E+00  0.96170769E+01  0.78281603E+01  0.12858357E+00  0.36855693E+01
 0.37218750E+00  0.96021617E+01  0.78190529E+01  0.12918602E+00  0.36841395E+01
 0.37234375E+00  0.95872773E+01  0.78099609E+01  0.12978805E+00  0.36827109E+01
 0.37250000E+00  0.95724237E+01  0.78008841E+01  0.13038964E+00  0.36812837E+01
 0.37265625E+00  0.95576008E+01  0.77918226E+01  0.13099080E+00  0.36798578E+01
 0.37281250E+00  0.95428085E+01  0.77827763E+01  0.13159154E+00  0.36784331E+01
 0.37296875E+00  0.95280467E+01  0.77737452E+01  0.13219186E+00  0.36770097E+01
 0.37312500E+00  0.95133154E+01  0.77647292E+01  0.13279174E+00  0.36755877E+01
 0.37328125E+00  0.94986144E+01  0.77557283E+01  0.13339120E+00  0.36741668E+01
 0.37343750E+00  0.94839437E+01  0.77467424E+01  0.13399024E+00  0.36727473E+01
 0.37359375E+00  0.94693031E+01  0.77377716E+01  0.13458885E+00  0.36713291E+01
 0.37375000E+00  0.94546926E+01  0.77288157E+01  0.13518703E+00  0.36699121E+01
 0.37390625E+00  0.94401121E+01  0.77198748E+01  0.13578480E+00  0.36684964E+01
 0.37406250E+00  0.94255614E+01  0.77109487E+01  0.13638214E+00  0.36670820E+01
 0.37421875E+00  0.94110406E+01  0.77020375E+01  0.13697905E+00  0.36656688E+01
 0.37437500E+00  0.93965496E+01  0.76931412E+01  0.13757555E+00  0.36642569E+01
 0.37453125E+00  0.93820882E+01  0.76842596E+01  0.13817162E+00  0.36628462E+01
 0.37468750E+00  0.93676563E+01  0.76753927E+01  0.13876727E+00  0.36614368E+01
 0.37484375E+00  0.93532539E+01  0.76665406E+01  0.13936250E+00  0.36600287E+01
 0.37500000E+00  0.93388810E+01  0.76577031E+01  0.13995731E+00  0.36586218E+01
 0.37515625E+00  0.93245373E+01  0.76488802E+01  0.14055171E+00  0.36572162E+01
 0.37531250E+00  0.93102228E+01  0.76400720E+01  0.14114568E+00  0.36558118E+01
 0.37546875E+00  0.92959375E+01  0.76312783E+01  0.14173923E+00  0.36544086E+01
 0.37562500E+00  0.92816812E+01  0.76224991E+01  0.14233236E+00  0.36530067E+01
 0.37578125E+00  0.92674540E+01  0.76137344E+01  0.14292508E+00  0.36516061E+01
 0.37593750E+00  0.92532555E+01  0.76049841E+01  0.14351738E+00  0.36502066E+01
 0.37609375E+00  0.92390860E+01  0.75962482E+01  0.14410926E+00  0.36488084E+01
 0.37625000E+00  0.92249451E+01  0.75875268E+01  0.14470073E+00  0.36474114E+01
 0.37640625E+00  0.92108329E+01  0.75788196E+01  0.14529177E+00  0.36460157E+01
 0.37656250E+00  0.91967492E+01  0.75701267E+01  0.14588241E+00  0.36446212E+01
 0.37671875E+00  0.91826940E+01  0.75614481E+01  0.14647263E+00  0.36432279E+01
 0.37687500E+00  0.91686672E+01  0.75527838E+01  0.14706243E+00  0.36418358E+01
 0.37703125E+00  0.91546687E+01  0.75441336E+01  0.14765182E+00  0.36404449E+01
 0.37718750E+00  0.91406985E+01  0.75354975E+01  0.14824080E+00  0.36390553E+01
 0.37734375E+00  0.91267564E+01  0.75268756E+01  0.14882936E+00  0.36376669E+01
 0.37750000E+00  0.91128424E+01  0.75182678E+01  0.14941751E+00  0.36362796E+01
 0.37765625E+00  0.90989564E+01  0.75096740E+01  0.15000525E+00  0.36348936E+01
 0.37781250E+00  0.90850983E+01  0.75010942E+01  0.15059257E+00  0.36335088E+01
 0.37796875E+00  0.90712681E+01  0.74925283E+01  0.15117949E+00  0.36321252E+01
 0.37812500E+00  0.90574656E+01  0.74839765E+01  0.15176599E+00  0.36307428E+01
 0.37828125E+00  0.90436908E+01  0.74754385E+01  0.15235209E+00  0.36293616E+01
 0.37843750E+00  0.90299436E+01  0.74669144E+01  0.15293777E+00  0.36279815E+01
 0.37859375E+00  0.90162239E+01  0.74584041E+01  0.15352305E+00  0.36266027E+01
 0.37875000E+00  0.90025317E+01  0.74499076E+01  0.15410791E+00  0.36252251E+01
 0.37890625E+00  0.89888668E+01  0.74414249E+01  0.15469237E+00  0.36238486E+01
 0.37906250E+00  0.89752293E+01  0.74329559E+01  0.15527642E+00  0.36224733E+01
 0.37921875E+00  0.89616189E+01  0.74245006E+01  0.15586006E+00  0.36210992E+01
 0.37937500E+00  0.89480357E+01  0.74160590E+01  0.15644329E+00  0.36197263E+01
 0.37953125E+00  0.89344796E+01  0.74076310E+01  0.15702612E+00  0.36183546E+01
 0.37968750E+00  0.89209504E+01  0.73992166E+01  0.15760854E+00  0.36169840E+01
 0.37984375E+00  0.89074482E+01  0.73908157E+01  0.15819055E+00  0.36156146E+01
 0.38000000E+00  0.88939728E+01  0.73824284E+01  0.15877216E+00  0.36142464E+01
 0.38015625E+00  0.88805242E+01  0.73740545E+01  0.15935337E+00  0.36128794E+01
 0.38031250E+00  0.88671023E+01  0.73656942E+01  0.15993417E+00  0.36115135E+01
 0.38046875E+00  0.88537069E+01  0.73573472E+01  0.16051456E+00  0.36101487E+01
 0.38062500E+00  0.88403382E+01  0.73490136E+01  0.16109456E+00  0.36087852E+01
 0.38078125E+00  0.88269958E+01  0.73406934E+01  0.16167415E+00  0.36074227E+01
 0.38093750E+00  0.88136799E+01  0.73323865E+01  0.16225333E+00  0.36060615E+01
 0.38109375E+00  0.88003903E+01  0.73240929E+01  0.16283212E+00  0.36047014E+01
 0.38125000E+00  0.87871270E+01  0.73158126E+01  0.16341050E+00  0.36033424E+01
 0.38140625E+00  0.87738898E+01  0.73075454E+01  0.16398848E+00  0.36019846E+01
 0.38156250E+00  0.87606787E+01  0.72992915E+01  0.16456606E+00  0.36006279E+01
 0.38171875E+00  0.87474936E+01  0.72910507E+01  0.16514324E+00  0.35992724E+01
 0.38187500E+00  0.87343346E+01  0.72828231E+01  0.16572002E+00  0.35979180E+01
 0.38203125E+00  0.87212013E+01  0.72746085E+01  0.16629640E+00  0.35965648E+01
 0.38218750E+00  0.87080939E+01  0.72664071E+01  0.16687239E+00  0.35952127E+01
 0.38234375E+00  0.86950123E+01  0.72582186E+01  0.16744797E+00  0.35938617E+01
 0.38250000E+00  0.86819563E+01  0.72500431E+01  0.16802316E+00  0.35925118E+01
 0.38265625E+00  0.86689259E+01  0.72418806E+01  0.16859794E+00  0.35911631E+01
 0.38281250E+00  0.86559211E+01  0.72337311E+01  0.16917233E+00  0.35898155E+01
 0.38296875E+00  0.86429417E+01  0.72255944E+01  0.16974633E+00  0.35884690E+01
 0.38312500E+00  0.86299877E+01  0.72174706E+01  0.17031992E+00  0.35871237E+01
 0.38328125E+00  0.86170590E+01  0.72093597E+01  0.17089313E+00  0.35857795E+01
 0.38343750E+00  0.86041556E+01  0.72012615E+01  0.17146593E+00  0.35844363E+01
 0.38359375E+00  0.85912773E+01  0.71931762E+01  0.17203834E+00  0.35830943E+01
 0.38375000E+00  0.85784242E+01  0.71851035E+01  0.17261036E+00  0.35817534E+01
 0.38390625E+00  0.85655961E+01  0.71770436E+01  0.17318198E+00  0.35804137E+01
 0.38406250E+00  0.85527929E+01  0.71689964E+01  0.17375321E+00  0.35790750E+01
 0.38421875E+00  0.85400147E+01  0.71609618E+01  0.17432404E+00  0.35777374E+01
 0.38437500E+00  0.85272613E+01  0.71529399E+01  0.17489448E+00  0.35764010E+01
 0.38453125E+00  0.85145327E+01  0.71449305E+01  0.17546453E+00  0.35750656E+01
 0.38468750E+00  0.85018288E+01  0.71369337E+01  0.17603419E+00  0.35737313E+01
 0.38484375E+00  0.84891496E+01  0.71289494E+01  0.17660346E+00  0.35723981E+01
 0.38500000E+00  0.84764949E+01  0.71209776E+01  0.17717233E+00  0.35710661E+01
 0.38515625E+00  0.84638647E+01  0.71130183E+01  0.17774082E+00  0.35697351E+01
 0.38531250E+00  0.84512589E+01  0.71050714E+01  0.17830891E+00  0.35684052E+01
 0.38546875E+00  0.84386775E+01  0.70971370E+01  0.17887661E+00  0.35670764E+01
 0.38562500E+00  0.84261204E+01  0.70892149E+01  0.17944393E+00  0.35657486E+01
 0.38578125E+00  0.84135876E+01  0.70813051E+01  0.18001085E+00  0.35644220E+01
 0.38593750E+00  0.84010789E+01  0.70734077E+01  0.18057739E+00  0.35630964E+01
 0.38609375E+00  0.83885943E+01  0.70655226E+01  0.18114354E+00  0.35617719E+01
 0.38625000E+00  0.83761338E+01  0.70576497E+01  0.18170930E+00  0.35604485E+01
 0.38640625E+00  0.83636972E+01  0.70497891E+01  0.18227468E+00  0.35591262E+01
 0.38656250E+00  0.83512846E+01  0.70419406E+01  0.18283966E+00  0.35578049E+01
 0.38671875E+00  0.83388958E+01  0.70341043E+01  0.18340427E+00  0.35564847E+01
 0.38687500E+00  0.83265308E+01  0.70262802E+01  0.18396848E+00  0.35551656E+01
 0.38703125E+00  0.83141895E+01  0.70184682E+01  0.18453231E+00  0.35538475E+01
 0.38718750E+00  0.83018719E+01  0.70106682E+01  0.18509575E+00  0.35525305E+01
 0.38734375E+00  0.82895778E+01  0.70028803E+01  0.18565881E+00  0.35512146E+01
 0.38750000E+00  0.82773073E+01  0.69951044E+01  0.18622149E+00  0.35498997E+01
 0.38765625E+00  0.82650602E+01  0.69873406E+01  0.18678378E+00  0.35485858E+01
 0.38781250E+00  0.82528366E+01  0.69795887E+01  0.18734569E+00  0.35472731E+01
 0.38796875E+00  0.82406363E+01  0.69718487E+01  0.18790721E+00  0.35459613E+01
 0.38812500E+00  0.82284592E+01  0.69641206E+01  0.18846836E+00  0.35446506E+01
 0.38828125E+00  0.82163054E+01  0.69564044E+01  0.18902912E+00  0.35433410E+01
 0.38843750E+00  0.82041747E+01  0.69487001E+01  0.18958950E+00  0.35420324E+01
 0.38859375E+00  0.81920671E+01  0.69410076E+01  0.19014949E+00  0.35407249E+01
 0.38875000E+00  0.81799826E+01  0.69333269E+01  0.19070911E+00  0.35394184E+01
 0.38890625E+00  0.81679210E+01  0.69256580E+01  0.19126834E+00  0.35381129E+01
 0.38906250E+00  0.81558823E+01  0.69180008E+01  0.19182720E+00  0.35368085E+01
 0.38921875E+00  0.81438665E+01  0.69103553E+01  0.19238568E+00  0.35355051E+01
 0.38937500E+00  0.81318734E+01  0.69027215E+01  0.19294377E+00  0.35342028E+01
 0.38953125E+00  0.81199031E+01  0.68950994E+01  0.19350149E+00  0.35329014E+01
 0.38968750E+00  0.81079554E+01  0.68874888E+01  0.19405883E+00  0.35316011E+01
 0.38984375E+00  0.80960304E+01  0.68798899E+01  0.19461579E+00  0.35303019E+01
 0.39000000E+00  0.80841278E+01  0.68723026E+01  0.19517238E+00  0.35290036E+01
 0.39015625E+00  0.80722478E+01  0.68647268E+01  0.19572859E+00  0.35277064E+01
 0.39031250E+00  0.80603902E+01  0.68571625E+01  0.19628442E+00  0.35264102E+01
 0.39046875E+00  0.80485550E+01  0.68496098E+01  0.19683987E+00  0.35251150E+01
 0.39062500E+00  0.80367420E+01  0.68420685E+01  0.19739495E+00  0.35238208E+01
 0.39078125E+00  0.80249513E+01  0.68345386E+01  0.19794965E+00  0.35225276E+01
 0.39093750E+00  0.80131828E+01  0.68270201E+01  0.19850398E+00  0.35212355E+01
 0.39109375E+00  0.80014365E+01  0.68195131E+01  0.19905793E+00  0.35199444E+01
 0.39125000E+00  0.79897121E+01  0.68120173E+01  0.19961151E+00  0.35186542E+01
 0.39140625E+00  0.79780099E+01  0.68045329E+01  0.20016471E+00  0.35173651E+01
 0.39156250E+00  0.79663295E+01  0.67970599E+01  0.20071755E+00  0.35160770E+01
 0.39171875E+00  0.79546711E+01  0.67895981E+01  0.20127000E+00  0.35147899E+01
 0.39187500E+00  0.79430345E+01  0.67821475E+01  0.20182209E+00  0.35135037E+01
 0.39203125E+00  0.79314197E+01  0.67747082E+01  0.20237380E+00  0.35122186E+01
 0.39218750E+00  0.79198266E+01  0.67672801E+01  0.20292514E+00  0.35109345E+01
 0.39234375E+00  0.79082552E+01  0.67598631E+01  0.20347611E+00  0.35096514E+01
 0.39250000E+00  0.78967054E+01  0.67524573E+01  0.20402671E+00  0.35083692E+01
 0.39265625E+00  0.78851771E+01  0.67450626E+01  0.20457694E+00  0.35070881E+01
 0.39281250E+00  0.78736704E+01  0.67376790E+01  0.20512680E+00  0.35058079E+01
 0.39296875E+00  0.78621851E+01  0.67303065E+01  0.20567629E+00  0.35045287E+01
 0.39312500E+00  0.78507212E+01  0.67229450E+01  0.20622541E+00  0.35032505E+01
 0.39328125E+00  0.78392786E+01  0.67155946E+01  0.20677416E+00  0.35019733E+01
 0.39343750E+00  0.78278573E+01  0.67082551E+01  0.20732254E+00  0.35006971E+01
 0.39359375E+00  0.78164572E+01  0.67009266E+01  0.20787055E+00  0.34994218E+01
 0.39375000E+00  0.78050783E+01  0.66936090E+01  0.20841819E+00  0.34981475E+01
 0.39390625E+00  0.77937204E+01  0.66863024E+01  0.20896547E+00  0.34968742E+01
 0.39406250E+00  0.77823837E+01  0.66790066E+01  0.20951238E+00  0.34956019E+01
 0.39421875E+00  0.77710679E+01  0.66717217E+01  0.21005893E+00  0.34943305E+01
 0.39437500E+00  0.77597731E+01  0.66644477E+01  0.21060510E+00  0.34930601E+01
 0.39453125E+00  0.77484992E+01  0.66571844E+01  0.21115092E+00  0.34917907E+01
 0.39468750E+00  0.77372461E+01  0.66499320E+01  0.21169636E+00  0.34905223E+01
 0.39484375E+00  0.77260138E+01  0.66426903E+01  0.21224144E+00  0.34892547E+01
 0.39500000E+00  0.77148023E+01  0.66354594E+01  0.21278616E+00  0.34879882E+01
 0.39515625E+00  0.77036114E+01  0.66282392E+01  0.21333051E+00  0.34867226E+01
 0.39531250E+00  0.76924411E+01  0.66210296E+01  0.21387450E+00  0.34854580E+01
 0.39546875E+00  0.76812914E+01  0.66138308E+01  0.21441813E+00  0.34841943E+01
 0.39562500E+00  0.76701623E+01  0.66066425E+01  0.21496139E+00  0.34829316E+01
 0.39578125E+00  0.76590536E+01  0.65994649E+01  0.21550429E+00  0.34816698E+01
 0.39593750E+00  0.76479653E+01  0.65922979E+01  0.21604683E+00  0.34804090E+01
 0.39609375E+00  0.76368973E+01  0.65851415E+01  0.21658900E+00  0.34791491E+01
 0.39625000E+00  0.76258497E+01  0.65779956E+01  0.21713082E+00  0.34778902E+01
 0.39640625E+00  0.76148223E+01  0.65708602E+01  0.21767227E+00  0.34766322E+01
 0.39656250E+00  0.76038152E+01  0.65637353E+01  0.21821336E+00  0.34753752E+01
 0.39671875E+00  0.75928282E+01  0.65566209E+01  0.21875409E+00  0.34741191E+01
 0.39687500E+00  0.75818612E+01  0.65495169E+01  0.21929446E+00  0.34728639E+01
 0.39703125E+00  0.75709144E+01  0.65424234E+01  0.21983448E+00  0.34716097E+01
 0.39718750E+00  0.75599875E+01  0.65353403E+01  0.22037413E+00  0.34703564E+01
 0.39734375E+00  0.75490806E+01  0.65282675E+01  0.22091342E+00  0.34691040E+01
 0.39750000E+00  0.75381936E+01  0.65212051E+01  0.22145236E+00  0.34678526E+01
 0.39765625E+00  0.75273264E+01  0.65141530E+01  0.22199094E+00  0.34666021E+01
 0.39781250E+00  0.75164790E+01  0.65071113E+01  0.22252916E+00  0.34653525E+01
 0.39796875E+00  0.75056514E+01  0.65000798E+01  0.22306702E+00  0.34641039E+01
 0.39812500E+00  0.74948434E+01  0.64930585E+01  0.22360453E+00  0.34628561E+01
 0.39828125E+00  0.74840551E+01  0.64860475E+01  0.22414167E+00  0.34616093E+01
 0.39843750E+00  0.74732864E+01  0.64790468E+01  0.22467847E+00  0.34603634E+01
 0.39859375E+00  0.74625372E+01  0.64720562E+01  0.22521491E+00  0.34591185E+01
 0.39875000E+00  0.74518076E+01  0.64650758E+01  0.22575099E+00  0.34578744E+01
 0.39890625E+00  0.74410973E+01  0.64581055E+01  0.22628671E+00  0.34566313E+01
 0.39906250E+00  0.74304065E+01  0.64511453E+01  0.22682209E+00  0.34553890E+01
 0.39921875E+00  0.74197350E+01  0.64441953E+01  0.22735711E+00  0.34541477E+01
 0.39937500E+00  0.74090828E+01  0.64372553E+01  0.22789177E+00  0.34529073E+01
 0.39953125E+00  0.73984499E+01  0.64303254E+01  0.22842608E+00  0.34516678E+01
 0.39968750E+00  0.73878362E+01  0.64234055E+01  0.22896004E+00  0.34504292E+01
 0.39984375E+00  0.73772416E+01  0.64164956E+01  0.22949364E+00  0.34491915E+01
 0.40000000E+00  0.73666661E+01  0.64095957E+01  0.23002690E+00  0.34479547E+01
 0.40015625E+00  0.73561097E+01  0.64027057E+01  0.23055980E+00  0.34467188E+01
 0.40031250E+00  0.73455723E+01  0.63958257E+01  0.23109235E+00  0.34454838E+01
 0.40046875E+00  0.73350538E+01  0.63889557E+01  0.23162455E+00  0.34442497E+01
 0.40062500E+00  0.73245543E+01  0.63820955E+01  0.23215639E+00  0.34430165E+01
 0.40078125E+00  0.73140736E+01  0.63752452E+01  0.23268789E+00  0.34417842E+01
 0.40093750E+00  0.73036118E+01  0.63684047E+01  0.23321904E+00  0.34405528E+01
 0.40109375E+00  0.72931687E+01  0.63615741E+01  0.23374984E+00  0.34393223E+01
 0.40125000E+00  0.72827443E+01  0.63547533E+01  0.23428028E+00  0.34380926E+01
 0.40140625E+00  0.72723386E+01  0.63479422E+01  0.23481038E+00  0.34368639E+01
 0.40156250E+00  0.72619516E+01  0.63411410E+01  0.23534013E+00  0.34356360E+01
 0.40171875E+00  0.72515831E+01  0.63343494E+01  0.23586953E+00  0.34344090E+01
 0.40187500E+00  0.72412332E+01  0.63275676E+01  0.23639859E+00  0.34331829E+01
 0.40203125E+00  0.72309017E+01  0.63207955E+01  0.23692730E+00  0.34319577E+01
 0.40218750E+00  0.72205887E+01  0.63140331E+01  0.23745566E+00  0.34307333E+01
 0.40234375E+00  0.72102941E+01  0.63072803E+01  0.23798367E+00  0.34295098E+01
 0.40250000E+00  0.72000179E+01  0.63005372E+01  0.23851133E+00  0.34282872E+01
 0.40265625E+00  0.71897599E+01  0.62938036E+01  0.23903866E+00  0.34270655E+01
 0.40281250E+00  0.71795203E+01  0.62870797E+01  0.23956563E+00  0.34258446E+01
 0.40296875E+00  0.71692988E+01  0.62803653E+01  0.24009226E+00  0.34246246E+01
 0.40312500E+00  0.71590955E+01  0.62736605E+01  0.24061854E+00  0.34234055E+01
 0.40328125E+00  0.71489103E+01  0.62669652E+01  0.24114449E+00  0.34221873E+01
 0.40343750E+00  0.71387433E+01  0.62602794E+01  0.24167008E+00  0.34209699E+01
 0.40359375E+00  0.71285942E+01  0.62536031E+01  0.24219533E+00  0.34197533E+01
 0.40375000E+00  0.71184632E+01  0.62469363E+01  0.24272024E+00  0.34185377E+01
 0.40390625E+00  0.71083501E+01  0.62402789E+01  0.24324481E+00  0.34173228E+01
 0.40406250E+00  0.70982549E+01  0.62336310E+01  0.24376903E+00  0.34161089E+01
 0.40421875E+00  0.70881775E+01  0.62269924E+01  0.24429291E+00  0.34148958E+01
 0.40437500E+00  0.70781180E+01  0.62203632E+01  0.24481645E+00  0.34136835E+01
 0.40453125E+00  0.70680762E+01  0.62137434E+01  0.24533965E+00  0.34124721E+01
 0.40468750E+00  0.70580522E+01  0.62071329E+01  0.24586250E+00  0.34112616E+01
 0.40484375E+00  0.70480459E+01  0.62005318E+01  0.24638502E+00  0.34100519E+01
 0.40500000E+00  0.70380572E+01  0.61939399E+01  0.24690719E+00  0.34088430E+01
 0.40515625E+00  0.70280860E+01  0.61873573E+01  0.24742903E+00  0.34076350E+01
 0.40531250E+00  0.70181325E+01  0.61807840E+01  0.24795052E+00  0.34064279E+01
 0.40546875E+00  0.70081965E+01  0.61742199E+01  0.24847167E+00  0.34052216E+01
 0.40562500E+00  0.69982779E+01  0.61676651E+01  0.24899249E+00  0.34040161E+01
 0.40578125E+00  0.69883767E+01  0.61611194E+01  0.24951297E+00  0.34028114E+01
 0.40593750E+00  0.69784930E+01  0.61545830E+01  0.25003311E+00  0.34016076E+01
 0.40609375E+00  0.69686265E+01  0.61480556E+01  0.25055291E+00  0.34004047E+01
 0.40625000E+00  0.69587774E+01  0.61415374E+01  0.25107237E+00  0.33992025E+01
 0.40640625E+00  0.69489455E+01  0.61350284E+01  0.25159149E+00  0.33980012E+01
 0.40656250E+00  0.69391309E+01  0.61285284E+01  0.25211028E+00  0.33968008E+01
 0.40671875E+00  0.69293334E+01  0.61220375E+01  0.25262873E+00  0.33956011E+01
 0.40687500E+00  0.69195530E+01  0.61155557E+01  0.25314685E+00  0.33944023E+01
 0.40703125E+00  0.69097897E+01  0.61090829E+01  0.25366463E+00  0.33932043E+01
 0.40718750E+00  0.69000435E+01  0.61026192E+01  0.25418207E+00  0.33920072E+01
 0.40734375E+00  0.68903143E+01  0.60961644E+01  0.25469918E+00  0.33908109E+01
 0.40750000E+00  0.68806020E+01  0.60897186E+01  0.25521595E+00  0.33896153E+01
 0.40765625E+00  0.68709067E+01  0.60832818E+01  0.25573239E+00  0.33884206E+01
 0.40781250E+00  0.68612282E+01  0.60768539E+01  0.25624850E+00  0.33872268E+01
 0.40796875E+00  0.68515666E+01  0.60704349E+01  0.25676427E+00  0.33860337E+01
 0.40812500E+00  0.68419218E+01  0.60640249E+01  0.25727971E+00  0.33848415E+01
 0.40828125E+00  0.68322937E+01  0.60576237E+01  0.25779481E+00  0.33836500E+01
 0.40843750E+00  0.68226824E+01  0.60512314E+01  0.25830958E+00  0.33824594E+01
 0.40859375E+00  0.68130877E+01  0.60448479E+01  0.25882402E+00  0.33812696E+01
 0.40875000E+00  0.68035097E+01  0.60384733E+01  0.25933813E+00  0.33800806E+01
 0.40890625E+00  0.67939482E+01  0.60321075E+01  0.25985191E+00  0.33788924E+01
 0.40906250E+00  0.67844034E+01  0.60257505E+01  0.26036535E+00  0.33777050E+01
 0.40921875E+00  0.67748750E+01  0.60194022E+01  0.26087846E+00  0.33765185E+01
 0.40937500E+00  0.67653631E+01  0.60130627E+01  0.26139125E+00  0.33753327E+01
 0.40953125E+00  0.67558677E+01  0.60067319E+01  0.26190370E+00  0.33741477E+01
 0.40968750E+00  0.67463887E+01  0.60004098E+01  0.26241582E+00  0.33729635E+01
 0.40984375E+00  0.67369260E+01  0.59940965E+01  0.26292761E+00  0.33717802E+01
 0.41000000E+00  0.67274796E+01  0.59877918E+01  0.26343908E+00  0.33705976E+01
 0.41015625E+00  0.67180495E+01  0.59814957E+01  0.26395021E+00  0.33694158E+01
 0.41031250E+00  0.67086357E+01  0.59752083E+01  0.26446102E+00  0.33682348E+01
 0.41046875E+00  0.66992380E+01  0.59689296E+01  0.26497149E+00  0.33670546E+01
 0.41062500E+00  0.66898566E+01  0.59626594E+01  0.26548164E+00  0.33658752E+01
 0.41078125E+00  0.66804912E+01  0.59563978E+01  0.26599146E+00  0.33646966E+01
 0.41093750E+00  0.66711419E+01  0.59501448E+01  0.26650096E+00  0.33635187E+01
 0.41109375E+00  0.66618087E+01  0.59439003E+01  0.26701013E+00  0.33623417E+01
 0.41125000E+00  0.66524915E+01  0.59376644E+01  0.26751897E+00  0.33611654E+01
 0.41140625E+00  0.66431903E+01  0.59314369E+01  0.26802748E+00  0.33599900E+01
 0.41156250E+00  0.66339050E+01  0.59252180E+01  0.26853567E+00  0.33588153E+01
 0.41171875E+00  0.66246356E+01  0.59190075E+01  0.26904353E+00  0.33576413E+01
 0.41187500E+00  0.66153820E+01  0.59128055E+01  0.26955107E+00  0.33564682E+01
 0.41203125E+00  0.66061443E+01  0.59066119E+01  0.27005828E+00  0.33552959E+01
 0.41218750E+00  0.65969224E+01  0.59004268E+01  0.27056517E+00  0.33541243E+01
 0.41234375E+00  0.65877162E+01  0.58942500E+01  0.27107174E+00  0.33529535E+01
 0.41250000E+00  0.65785257E+01  0.58880817E+01  0.27157798E+00  0.33517834E+01
 0.41265625E+00  0.65693508E+01  0.58819217E+01  0.27208389E+00  0.33506142E+01
 0.41281250E+00  0.65601917E+01  0.58757701E+01  0.27258949E+00  0.33494457E+01
 0.41296875E+00  0.65510481E+01  0.58696268E+01  0.27309476E+00  0.33482779E+01
 0.41312500E+00  0.65419200E+01  0.58634918E+01  0.27359971E+00  0.33471110E+01
 0.41328125E+00  0.65328075E+01  0.58573651E+01  0.27410433E+00  0.33459448E+01
 0.41343750E+00  0.65237105E+01  0.58512467E+01  0.27460864E+00  0.33447794E+01
 0.41359375E+00  0.65146289E+01  0.58451365E+01  0.27511262E+00  0.33436147E+01
 0.41375000E+00  0.65055628E+01  0.58390346E+01  0.27561628E+00  0.33424508E+01
 0.41390625E+00  0.64965120E+01  0.58329409E+01  0.27611962E+00  0.33412877E+01
 0.41406250E+00  0.64874765E+01  0.58268555E+01  0.27662264E+00  0.33401253E+01
 0.41421875E+00  0.64784564E+01  0.58207782E+01  0.27712534E+00  0.33389636E+01
 0.41437500E+00  0.64694515E+01  0.58147091E+01  0.27762772E+00  0.33378028E+01
 0.41453125E+00  0.64604619E+01  0.58086482E+01  0.27812978E+00  0.33366427E+01
 0.41468750E+00  0.64514874E+01  0.58025954E+01  0.27863152E+00  0.33354833E+01
 0.41484375E+00  0.64425281E+01  0.57965507E+01  0.27913294E+00  0.33343247E+01
 0.41500000E+00  0.64335840E+01  0.57905142E+01  0.27963404E+00  0.33331668E+01
 0.41515625E+00  0.64246549E+01  0.57844857E+01  0.28013483E+00  0.33320097E+01
 0.41531250E+00  0.64157409E+01  0.57784653E+01  0.28063530E+00  0.33308533E+01
 0.41546875E+00  0.64068419E+01  0.57724530E+01  0.28113545E+00  0.33296977E+01
 0.41562500E+00  0.63979579E+01  0.57664487E+01  0.28163528E+00  0.33285428E+01
 0.41578125E+00  0.63890888E+01  0.57604524E+01  0.28213479E+00  0.33273887E+01
 0.41593750E+00  0.63802347E+01  0.57544641E+01  0.28263399E+00  0.33262353E+01
 0.41609375E+00  0.63713954E+01  0.57484838E+01  0.28313287E+00  0.33250827E+01
 0.41625000E+00  0.63625710E+01  0.57425116E+01  0.28363144E+00  0.33239307E+01
 0.41640625E+00  0.63537614E+01  0.57365472E+01  0.28412969E+00  0.33227796E+01
 0.41656250E+00  0.63449665E+01  0.57305908E+01  0.28462763E+00  0.33216291E+01
 0.41671875E+00  0.63361864E+01  0.57246423E+01  0.28512525E+00  0.33204794E+01
 0.41687500E+00  0.63274210E+01  0.57187018E+01  0.28562255E+00  0.33193304E+01
 0.41703125E+00  0.63186703E+01  0.57127691E+01  0.28611955E+00  0.33181822E+01
 0.41718750E+00  0.63099343E+01  0.57068443E+01  0.28661622E+00  0.33170347E+01
 0.41734375E+00  0.63012128E+01  0.57009273E+01  0.28711259E+00  0.33158879E+01
 0.41750000E+00  0.62925059E+01  0.56950182E+01  0.28760864E+00  0.33147419E+01
 0.41765625E+00  0.62838135E+01  0.56891170E+01  0.28810437E+00  0.33135965E+01
 0.41781250E+00  0.62751356E+01  0.56832235E+01  0.28859980E+00  0.33124519E+01
 0.41796875E+00  0.62664723E+01  0.56773378E+01  0.28909491E+00  0.33113081E+01
 0.41812500E+00  0.62578233E+01  0.56714599E+01  0.28958971E+00  0.33101649E+01
 0.41828125E+00  0.62491887E+01  0.56655898E+01  0.29008420E+00  0.33090225E+01
 0.41843750E+00  0.62405686E+01  0.56597274E+01  0.29057838E+00  0.33078808E+01
 0.41859375E+00  0.62319627E+01  0.56538728E+01  0.29107224E+00  0.33067398E+01
 0.41875000E+00  0.62233712E+01  0.56480258E+01  0.29156580E+00  0.33055995E+01
 0.41890625E+00  0.62147939E+01  0.56421866E+01  0.29205904E+00  0.33044599E+01
 0.41906250E+00  0.62062309E+01  0.56363550E+01  0.29255197E+00  0.33033211E+01
 0.41921875E+00  0.61976820E+01  0.56305312E+01  0.29304460E+00  0.33021829E+01
 0.41937500E+00  0.61891474E+01  0.56247149E+01  0.29353691E+00  0.33010455E+01
 0.41953125E+00  0.61806269E+01  0.56189063E+01  0.29402892E+00  0.32999088E+01
 0.41968750E+00  0.61721205E+01  0.56131053E+01  0.29452061E+00  0.32987728E+01
 0.41984375E+00  0.61636281E+01  0.56073120E+01  0.29501200E+00  0.32976375E+01
 0.42000000E+00  0.61551498E+01  0.56015262E+01  0.29550308E+00  0.32965029E+01
 0.42015625E+00  0.61466855E+01  0.55957480E+01  0.29599385E+00  0.32953690E+01
 0.42031250E+00  0.61382352E+01  0.55899773E+01  0.29648432E+00  0.32942358E+01
 0.42046875E+00  0.61297989E+01  0.55842142E+01  0.29697447E+00  0.32931034E+01
 0.42062500E+00  0.61213764E+01  0.55784586E+01  0.29746432E+00  0.32919716E+01
 0.42078125E+00  0.61129679E+01  0.55727105E+01  0.29795387E+00  0.32908405E+01
 0.42093750E+00  0.61045732E+01  0.55669699E+01  0.29844310E+00  0.32897101E+01
 0.42109375E+00  0.60961923E+01  0.55612368E+01  0.29893203E+00  0.32885804E+01
 0.42125000E+00  0.60878252E+01  0.55555112E+01  0.29942066E+00  0.32874515E+01
 0.42140625E+00  0.60794718E+01  0.55497930E+01  0.29990897E+00  0.32863232E+01
 0.42156250E+00  0.60711322E+01  0.55440823E+01  0.30039699E+00  0.32851956E+01
 0.42171875E+00  0.60628063E+01  0.55383789E+01  0.30088470E+00  0.32840687E+01
 0.42187500E+00  0.60544940E+01  0.55326830E+01  0.30137210E+00  0.32829424E+01
 0.42203125E+00  0.60461954E+01  0.55269945E+01  0.30185920E+00  0.32818169E+01
 0.42218750E+00  0.60379104E+01  0.55213133E+01  0.30234600E+00  0.32806921E+01
 0.42234375E+00  0.60296389E+01  0.55156395E+01  0.30283249E+00  0.32795679E+01
 0.42250000E+00  0.60213810E+01  0.55099731E+01  0.30331868E+00  0.32784445E+01
 0.42265625E+00  0.60131366E+01  0.55043140E+01  0.30380456E+00  0.32773217E+01
 0.42281250E+00  0.60049057E+01  0.54986622E+01  0.30429015E+00  0.32761996E+01
 0.42296875E+00  0.59966882E+01  0.54930177E+01  0.30477543E+00  0.32750782E+01
 0.42312500E+00  0.59884841E+01  0.54873805E+01  0.30526041E+00  0.32739574E+01
 0.42328125E+00  0.59802934E+01  0.54817505E+01  0.30574508E+00  0.32728374E+01
 0.42343750E+00  0.59721161E+01  0.54761278E+01  0.30622946E+00  0.32717180E+01
 0.42359375E+00  0.59639521E+01  0.54705124E+01  0.30671353E+00  0.32705993E+01
 0.42375000E+00  0.59558014E+01  0.54649042E+01  0.30719730E+00  0.32694813E+01
 0.42390625E+00  0.59476640E+01  0.54593032E+01  0.30768078E+00  0.32683639E+01
 0.42406250E+00  0.59395398E+01  0.54537094E+01  0.30816395E+00  0.32672473E+01
 0.42421875E+00  0.59314288E+01  0.54481228E+01  0.30864682E+00  0.32661313E+01
 0.42437500E+00  0.59233310E+01  0.54425433E+01  0.30912939E+00  0.32650159E+01
 0.42453125E+00  0.59152463E+01  0.54369711E+01  0.30961167E+00  0.32639013E+01
 0.42468750E+00  0.59071747E+01  0.54314059E+01  0.31009364E+00  0.32627873E+01
 0.42484375E+00  0.58991163E+01  0.54258479E+01  0.31057532E+00  0.32616739E+01
 0.42500000E+00  0.58910709E+01  0.54202970E+01  0.31105669E+00  0.32605613E+01
 0.42515625E+00  0.58830385E+01  0.54147532E+01  0.31153777E+00  0.32594493E+01
 0.42531250E+00  0.58750191E+01  0.54092165E+01  0.31201855E+00  0.32583379E+01
 0.42546875E+00  0.58670127E+01  0.54036868E+01  0.31249904E+00  0.32572273E+01
 0.42562500E+00  0.58590193E+01  0.53981642E+01  0.31297922E+00  0.32561173E+01
 0.42578125E+00  0.58510387E+01  0.53926487E+01  0.31345911E+00  0.32550079E+01
 0.42593750E+00  0.58430711E+01  0.53871402E+01  0.31393870E+00  0.32538992E+01
 0.42609375E+00  0.58351163E+01  0.53816386E+01  0.31441800E+00  0.32527912E+01
 0.42625000E+00  0.58271743E+01  0.53761441E+01  0.31489700E+00  0.32516838E+01
 0.42640625E+00  0.58192451E+01  0.53706566E+01  0.31537570E+00  0.32505771E+01
 0.42656250E+00  0.58113287E+01  0.53651761E+01  0.31585411E+00  0.32494710E+01
 0.42671875E+00  0.58034251E+01  0.53597025E+01  0.31633222E+00  0.32483656E+01
 0.42687500E+00  0.57955341E+01  0.53542358E+01  0.31681004E+00  0.32472608E+01
 0.42703125E+00  0.57876558E+01  0.53487761E+01  0.31728757E+00  0.32461567E+01
 0.42718750E+00  0.57797902E+01  0.53433233E+01  0.31776480E+00  0.32450532E+01
 0.42734375E+00  0.57719373E+01  0.53378775E+01  0.31824173E+00  0.32439504E+01
 0.42750000E+00  0.57640969E+01  0.53324385E+01  0.31871837E+00  0.32428482E+01
 0.42765625E+00  0.57562691E+01  0.53270063E+01  0.31919472E+00  0.32417467E+01
 0.42781250E+00  0.57484538E+01  0.53215811E+01  0.31967078E+00  0.32406458E+01
 0.42796875E+00  0.57406511E+01  0.53161627E+01  0.32014654E+00  0.32395456E+01
 0.42812500E+00  0.57328608E+01  0.53107511E+01  0.32062201E+00  0.32384460E+01
 0.42828125E+00  0.57250830E+01  0.53053463E+01  0.32109719E+00  0.32373470E+01
 0.42843750E+00  0.57173177E+01  0.52999484E+01  0.32157207E+00  0.32362487E+01
 0.42859375E+00  0.57095647E+01  0.52945573E+01  0.32204667E+00  0.32351510E+01
 0.42875000E+00  0.57018242E+01  0.52891729E+01  0.32252097E+00  0.32340539E+01
 0.42890625E+00  0.56940960E+01  0.52837953E+01  0.32299498E+00  0.32329575E+01
 0.42906250E+00  0.56863801E+01  0.52784245E+01  0.32346870E+00  0.32318618E+01
 0.42921875E+00  0.56786765E+01  0.52730604E+01  0.32394213E+00  0.32307666E+01
 0.42937500E+00  0.56709852E+01  0.52677030E+01  0.32441527E+00  0.32296721E+01
 0.42953125E+00  0.56633061E+01  0.52623524E+01  0.32488812E+00  0.32285782E+01
 0.42968750E+00  0.56556392E+01  0.52570084E+01  0.32536068E+00  0.32274850E+01
 0.42984375E+00  0.56479846E+01  0.52516712E+01  0.32583295E+00  0.32263924E+01
 0.43000000E+00  0.56403421E+01  0.52463406E+01  0.32630493E+00  0.32253004E+01
 0.43015625E+00  0.56327117E+01  0.52410167E+01  0.32677663E+00  0.32242090E+01
 0.43031250E+00  0.56250935E+01  0.52356994E+01  0.32724803E+00  0.32231183E+01
 0.43046875E+00  0.56174873E+01  0.52303888E+01  0.32771915E+00  0.32220281E+01
 0.43062500E+00  0.56098932E+01  0.52250848E+01  0.32818997E+00  0.32209387E+01
 0.43078125E+00  0.56023111E+01  0.52197874E+01  0.32866052E+00  0.32198498E+01
 0.43093750E+00  0.55947410E+01  0.52144966E+01  0.32913077E+00  0.32187615E+01
 0.43109375E+00  0.55871829E+01  0.52092124E+01  0.32960073E+00  0.32176739E+01
 0.43125000E+00  0.55796368E+01  0.52039348E+01  0.33007041E+00  0.32165869E+01
 0.43140625E+00  0.55721026E+01  0.51986637E+01  0.33053981E+00  0.32155005E+01
 0.43156250E+00  0.55645803E+01  0.51933992E+01  0.33100891E+00  0.32144147E+01
 0.43171875E+00  0.55570698E+01  0.51881412E+01  0.33147774E+00  0.32133296E+01
 0.43187500E+00  0.55495712E+01  0.51828897E+01  0.33194627E+00  0.32122450E+01
 0.43203125E+00  0.55420845E+01  0.51776448E+01  0.33241452E+00  0.32111611E+01
 0.43218750E+00  0.55346095E+01  0.51724063E+01  0.33288249E+00  0.32100777E+01
 0.43234375E+00  0.55271463E+01  0.51671744E+01  0.33335017E+00  0.32089950E+01
 0.43250000E+00  0.55196948E+01  0.51619489E+01  0.33381756E+00  0.32079129E+01
 0.43265625E+00  0.55122551E+01  0.51567298E+01  0.33428467E+00  0.32068314E+01
 0.43281250E+00  0.55048271E+01  0.51515172E+01  0.33475150E+00  0.32057505E+01
 0.43296875E+00  0.54974107E+01  0.51463111E+01  0.33521804E+00  0.32046703E+01
 0.43312500E+00  0.54900060E+01  0.51411114E+01  0.33568430E+00  0.32035906E+01
 0.43328125E+00  0.54826129E+01  0.51359180E+01  0.33615028E+00  0.32025115E+01
 0.43343750E+00  0.54752314E+01  0.51307311E+01  0.33661598E+00  0.32014330E+01
 0.43359375E+00  0.54678614E+01  0.51255506E+01  0.33708139E+00  0.32003552E+01
 0.43375000E+00  0.54605030E+01  0.51203764E+01  0.33754652E+00  0.31992779E+01
 0.43390625E+00  0.54531561E+01  0.51152086E+01  0.33801136E+00  0.31982012E+01
 0.43406250E+00  0.54458208E+01  0.51100471E+01  0.33847593E+00  0.31971252E+01
 0.43421875E+00  0.54384969E+01  0.51048920E+01  0.33894021E+00  0.31960497E+01
 0.43437500E+00  0.54311844E+01  0.50997432E+01  0.33940422E+00  0.31949748E+01
 0.43453125E+00  0.54238833E+01  0.50946007E+01  0.33986794E+00  0.31939006E+01
 0.43468750E+00  0.54165937E+01  0.50894645E+01  0.34033138E+00  0.31928269E+01
 0.43484375E+00  0.54093154E+01  0.50843346E+01  0.34079454E+00  0.31917538E+01
 0.43500000E+00  0.54020485E+01  0.50792110E+01  0.34125742E+00  0.31906813E+01
 0.43515625E+00  0.53947929E+01  0.50740937E+01  0.34172003E+00  0.31896094E+01
 0.43531250E+00  0.53875486E+01  0.50689826E+01  0.34218235E+00  0.31885381E+01
 0.43546875E+00  0.53803155E+01  0.50638777E+01  0.34264439E+00  0.31874673E+01
 0.43562500E+00  0.53730938E+01  0.50587791E+01  0.34310615E+00  0.31863972E+01
 0.43578125E+00  0.53658832E+01  0.50536866E+01  0.34356764E+00  0.31853276E+01
 0.43593750E+00  0.53586838E+01  0.50486004E+01  0.34402885E+00  0.31842587E+01
 0.43609375E+00  0.53514957E+01  0.50435204E+01  0.34448978E+00  0.31831903E+01
 0.43625000E+00  0.53443186E+01  0.50384466E+01  0.34495043E+00  0.31821225E+01
 0.43640625E+00  0.53371527E+01  0.50333789E+01  0.34541080E+00  0.31810553E+01
 0.43656250E+00  0.53299980E+01  0.50283174E+01  0.34587089E+00  0.31799886E+01
 0.43671875E+00  0.53228543E+01  0.50232620E+01  0.34633071E+00  0.31789226E+01
 0.43687500E+00  0.53157216E+01  0.50182128E+01  0.34679026E+00  0.31778571E+01
 0.43703125E+00  0.53086000E+01  0.50131696E+01  0.34724952E+00  0.31767922E+01
 0.43718750E+00  0.53014894E+01  0.50081326E+01  0.34770851E+00  0.31757279E+01
 0.43734375E+00  0.52943898E+01  0.50031017E+01  0.34816722E+00  0.31746641E+01
 0.43750000E+00  0.52873012E+01  0.49980769E+01  0.34862566E+00  0.31736009E+01
 0.43765625E+00  0.52802235E+01  0.49930582E+01  0.34908382E+00  0.31725383E+01
 0.43781250E+00  0.52731567E+01  0.49880455E+01  0.34954171E+00  0.31714763E+01
 0.43796875E+00  0.52661008E+01  0.49830389E+01  0.34999932E+00  0.31704149E+01
 0.43812500E+00  0.52590558E+01  0.49780383E+01  0.35045666E+00  0.31693540E+01
 0.43828125E+00  0.52520216E+01  0.49730437E+01  0.35091372E+00  0.31682937E+01
 0.43843750E+00  0.52449983E+01  0.49680552E+01  0.35137051E+00  0.31672339E+01
 0.43859375E+00  0.52379858E+01  0.49630727E+01  0.35182703E+00  0.31661748E+01
 0.43875000E+00  0.52309840E+01  0.49580961E+01  0.35228327E+00  0.31651162E+01
 0.43890625E+00  0.52239930E+01  0.49531256E+01  0.35273924E+00  0.31640581E+01
 0.43906250E+00  0.52170128E+01  0.49481610E+01  0.35319494E+00  0.31630006E+01
 0.43921875E+00  0.52100432E+01  0.49432024E+01  0.35365036E+00  0.31619437E+01
 0.43937500E+00  0.52030844E+01  0.49382498E+01  0.35410551E+00  0.31608874E+01
 0.43953125E+00  0.51961362E+01  0.49333030E+01  0.35456039E+00  0.31598316E+01
 0.43968750E+00  0.51891987E+01  0.49283622E+01  0.35501499E+00  0.31587764E+01
 0.43984375E+00  0.51822717E+01  0.49234274E+01  0.35546933E+00  0.31577217E+01
 0.44000000E+00  0.51753554E+01  0.49184984E+01  0.35592339E+00  0.31566676E+01
 0.44015625E+00  0.51684497E+01  0.49135753E+01  0.35637718E+00  0.31556140E+01
 0.44031250E+00  0.51615545E+01  0.49086582E+01  0.35683070E+00  0.31545610E+01
 0.44046875E+00  0.51546699E+01  0.49037468E+01  0.35728395E+00  0.31535086E+01
 0.44062500E+00  0.51477957E+01  0.48988414E+01  0.35773693E+00  0.31524567E+01
 0.44078125E+00  0.51409321E+01  0.48939418E+01  0.35818964E+00  0.31514054E+01
 0.44093750E+00  0.51340789E+01  0.48890480E+01  0.35864208E+00  0.31503546E+01
 0.44109375E+00  0.51272362E+01  0.48841601E+01  0.35909426E+00  0.31493044E+01
 0.44125000E+00  0.51204039E+01  0.48792780E+01  0.35954616E+00  0.31482547E+01
 0.44140625E+00  0.51135820E+01  0.48744017E+01  0.35999779E+00  0.31472056E+01
 0.44156250E+00  0.51067705E+01  0.48695312E+01  0.36044915E+00  0.31461570E+01
 0.44171875E+00  0.50999693E+01  0.48646665E+01  0.36090025E+00  0.31451090E+01
 0.44187500E+00  0.50931785E+01  0.48598075E+01  0.36135107E+00  0.31440615E+01
 0.44203125E+00  0.50863980E+01  0.48549544E+01  0.36180163E+00  0.31430145E+01
 0.44218750E+00  0.50796278E+01  0.48501069E+01  0.36225192E+00  0.31419681E+01
 0.44234375E+00  0.50728678E+01  0.48452653E+01  0.36270195E+00  0.31409223E+01
 0.44250000E+00  0.50661181E+01  0.48404293E+01  0.36315170E+00  0.31398770E+01
 0.44265625E+00  0.50593787E+01  0.48355991E+01  0.36360119E+00  0.31388322E+01
 0.44281250E+00  0.50526494E+01  0.48307746E+01  0.36405042E+00  0.31377880E+01
 0.44296875E+00  0.50459304E+01  0.48259558E+01  0.36449937E+00  0.31367443E+01
 0.44312500E+00  0.50392215E+01  0.48211427E+01  0.36494806E+00  0.31357011E+01
 0.44328125E+00  0.50325227E+01  0.48163352E+01  0.36539649E+00  0.31346585E+01
 0.44343750E+00  0.50258341E+01  0.48115335E+01  0.36584464E+00  0.31336165E+01
 0.44359375E+00  0.50191556E+01  0.48067373E+01  0.36629254E+00  0.31325749E+01
 0.44375000E+00  0.50124871E+01  0.48019469E+01  0.36674016E+00  0.31315339E+01
 0.44390625E+00  0.50058287E+01  0.47971621E+01  0.36718753E+00  0.31304935E+01
 0.44406250E+00  0.49991804E+01  0.47923829E+01  0.36763463E+00  0.31294535E+01
 0.44421875E+00  0.49925421E+01  0.47876093E+01  0.36808146E+00  0.31284141E+01
 0.44437500E+00  0.49859138E+01  0.47828413E+01  0.36852803E+00  0.31273752E+01
 0.44453125E+00  0.49792954E+01  0.47780789E+01  0.36897433E+00  0.31263369E+01
 0.44468750E+00  0.49726871E+01  0.47733221E+01  0.36942038E+00  0.31252991E+01
 0.44484375E+00  0.49660886E+01  0.47685709E+01  0.36986616E+00  0.31242618E+01
 0.44500000E+00  0.49595001E+01  0.47638253E+01  0.37031167E+00  0.31232250E+01
 0.44515625E+00  0.49529215E+01  0.47590852E+01  0.37075692E+00  0.31221888E+01
 0.44531250E+00  0.49463527E+01  0.47543507E+01  0.37120191E+00  0.31211531E+01
 0.44546875E+00  0.49397938E+01  0.47496216E+01  0.37164664E+00  0.31201179E+01
 0.44562500E+00  0.49332447E+01  0.47448982E+01  0.37209111E+00  0.31190833E+01
 0.44578125E+00  0.49267055E+01  0.47401802E+01  0.37253531E+00  0.31180491E+01
 0.44593750E+00  0.49201761E+01  0.47354677E+01  0.37297925E+00  0.31170155E+01
 0.44609375E+00  0.49136564E+01  0.47307608E+01  0.37342293E+00  0.31159824E+01
 0.44625000E+00  0.49071465E+01  0.47260593E+01  0.37386635E+00  0.31149498E+01
 0.44640625E+00  0.49006463E+01  0.47213633E+01  0.37430951E+00  0.31139178E+01
 0.44656250E+00  0.48941558E+01  0.47166727E+01  0.37475241E+00  0.31128863E+01
 0.44671875E+00  0.48876750E+01  0.47119876E+01  0.37519505E+00  0.31118552E+01
 0.44687500E+00  0.48812039E+01  0.47073080E+01  0.37563743E+00  0.31108247E+01
 0.44703125E+00  0.48747425E+01  0.47026338E+01  0.37607954E+00  0.31097947E+01
 0.44718750E+00  0.48682907E+01  0.46979650E+01  0.37652140E+00  0.31087653E+01
 0.44734375E+00  0.48618485E+01  0.46933016E+01  0.37696300E+00  0.31077363E+01
 0.44750000E+00  0.48554159E+01  0.46886437E+01  0.37740434E+00  0.31067078E+01
 0.44765625E+00  0.48489929E+01  0.46839911E+01  0.37784542E+00  0.31056799E+01
 0.44781250E+00  0.48425795E+01  0.46793439E+01  0.37828624E+00  0.31046525E+01
 0.44796875E+00  0.48361755E+01  0.46747021E+01  0.37872681E+00  0.31036255E+01
 0.44812500E+00  0.48297812E+01  0.46700657E+01  0.37916711E+00  0.31025991E+01
 0.44828125E+00  0.48233963E+01  0.46654346E+01  0.37960716E+00  0.31015732E+01
 0.44843750E+00  0.48170208E+01  0.46608089E+01  0.38004695E+00  0.31005478E+01
 0.44859375E+00  0.48106549E+01  0.46561885E+01  0.38048649E+00  0.30995229E+01
 0.44875000E+00  0.48042984E+01  0.46515734E+01  0.38092576E+00  0.30984985E+01
 0.44890625E+00  0.47979513E+01  0.46469636E+01  0.38136478E+00  0.30974747E+01
 0.44906250E+00  0.47916136E+01  0.46423592E+01  0.38180354E+00  0.30964513E+01
 0.44921875E+00  0.47852853E+01  0.46377601E+01  0.38224205E+00  0.30954284E+01
 0.44937500E+00  0.47789664E+01  0.46331662E+01  0.38268030E+00  0.30944060E+01
 0.44953125E+00  0.47726568E+01  0.46285776E+01  0.38311829E+00  0.30933841E+01
 0.44968750E+00  0.47663565E+01  0.46239943E+01  0.38355603E+00  0.30923628E+01
 0.44984375E+00  0.47600656E+01  0.46194163E+01  0.38399351E+00  0.30913419E+01
 0.45000000E+00  0.47537839E+01  0.46148435E+01  0.38443074E+00  0.30903215E+01
 0.45015625E+00  0.47475115E+01  0.46102759E+01  0.38486772E+00  0.30893016E+01
 0.45031250E+00  0.47412484E+01  0.46057136E+01  0.38530443E+00  0.30882822E+01
 0.45046875E+00  0.47349945E+01  0.46011565E+01  0.38574090E+00  0.30872633E+01
 0.45062500E+00  0.47287498E+01  0.45966046E+01  0.38617711E+00  0.30862449E+01
 0.45078125E+00  0.47225143E+01  0.45920580E+01  0.38661306E+00  0.30852270E+01
 0.45093750E+00  0.47162880E+01  0.45875165E+01  0.38704876E+00  0.30842096E+01
 0.45109375E+00  0.47100708E+01  0.45829802E+01  0.38748421E+00  0.30831927E+01
 0.45125000E+00  0.47038628E+01  0.45784491E+01  0.38791941E+00  0.30821762E+01
 0.45140625E+00  0.46976640E+01  0.45739231E+01  0.38835435E+00  0.30811603E+01
 0.45156250E+00  0.46914742E+01  0.45694023E+01  0.38878904E+00  0.30801448E+01
 0.45171875E+00  0.46852935E+01  0.45648867E+01  0.38922348E+00  0.30791298E+01
 0.45187500E+00  0.46791219E+01  0.45603762E+01  0.38965766E+00  0.30781154E+01
 0.45203125E+00  0.46729593E+01  0.45558708E+01  0.39009159E+00  0.30771014E+01
 0.45218750E+00  0.46668057E+01  0.45513705E+01  0.39052527E+00  0.30760878E+01
 0.45234375E+00  0.46606612E+01  0.45468754E+01  0.39095870E+00  0.30750748E+01
 0.45250000E+00  0.46545257E+01  0.45423853E+01  0.39139188E+00  0.30740623E+01
 0.45265625E+00  0.46483991E+01  0.45379004E+01  0.39182481E+00  0.30730502E+01
 0.45281250E+00  0.46422815E+01  0.45334205E+01  0.39225748E+00  0.30720386E+01
 0.45296875E+00  0.46361729E+01  0.45289457E+01  0.39268991E+00  0.30710275E+01
 0.45312500E+00  0.46300732E+01  0.45244760E+01  0.39312208E+00  0.30700169E+01
 0.45328125E+00  0.46239824E+01  0.45200114E+01  0.39355401E+00  0.30690068E+01
 0.45343750E+00  0.46179004E+01  0.45155517E+01  0.39398568E+00  0.30679971E+01
 0.45359375E+00  0.46118274E+01  0.45110972E+01  0.39441711E+00  0.30669879E+01
 0.45375000E+00  0.46057632E+01  0.45066476E+01  0.39484828E+00  0.30659792E+01
 0.45390625E+00  0.45997078E+01  0.45022031E+01  0.39527921E+00  0.30649710E+01
 0.45406250E+00  0.45936612E+01  0.44977636E+01  0.39570989E+00  0.30639632E+01
 0.45421875E+00  0.45876235E+01  0.44933291E+01  0.39614032E+00  0.30629559E+01
 0.45437500E+00  0.45815945E+01  0.44888996E+01  0.39657050E+00  0.30619491E+01
 0.45453125E+00  0.45755743E+01  0.44844750E+01  0.39700043E+00  0.30609427E+01
 0.45468750E+00  0.45695629E+01  0.44800555E+01  0.39743011E+00  0.30599369E+01
 0.45484375E+00  0.45635602E+01  0.44756409E+01  0.39785955E+00  0.30589315E+01
 0.45500000E+00  0.45575662E+01  0.44712313E+01  0.39828874E+00  0.30579265E+01
 0.45515625E+00  0.45515809E+01  0.44668266E+01  0.39871768E+00  0.30569221E+01
 0.45531250E+00  0.45456042E+01  0.44624269E+01  0.39914638E+00  0.30559181E+01
 0.45546875E+00  0.45396363E+01  0.44580321E+01  0.39957482E+00  0.30549146E+01
 0.45562500E+00  0.45336770E+01  0.44536423E+01  0.40000303E+00  0.30539115E+01
 0.45578125E+00  0.45277263E+01  0.44492573E+01  0.40043098E+00  0.30529089E+01
 0.45593750E+00  0.45217842E+01  0.44448773E+01  0.40085869E+00  0.30519068E+01
 0.45609375E+00  0.45158507E+01  0.44405021E+01  0.40128615E+00  0.30509051E+01
 0.45625000E+00  0.45099258E+01  0.44361319E+01  0.40171337E+00  0.30499039E+01
 0.45640625E+00  0.45040095E+01  0.44317665E+01  0.40214034E+00  0.30489031E+01
 0.45656250E+00  0.44981017E+01  0.44274060E+01  0.40256707E+00  0.30479028E+01
 0.45671875E+00  0.44922024E+01  0.44230504E+01  0.40299355E+00  0.30469030E+01
 0.45687500E+00  0.44863116E+01  0.44186996E+01  0.40341979E+00  0.30459037E+01
 0.45703125E+00  0.44804294E+01  0.44143537E+01  0.40384578E+00  0.30449047E+01
 0.45718750E+00  0.44745556E+01  0.44100126E+01  0.40427153E+00  0.30439063E+01
 0.45734375E+00  0.44686902E+01  0.44056763E+01  0.40469703E+00  0.30429083E+01
 0.45750000E+00  0.44628334E+01  0.44013449E+01  0.40512229E+00  0.30419108E+01
 0.45765625E+00  0.44569849E+01  0.43970183E+01  0.40554731E+00  0.30409137E+01
 0.45781250E+00  0.44511448E+01  0.43926965E+01  0.40597208E+00  0.30399171E+01
 0.45796875E+00  0.44453132E+01  0.43883795E+01  0.40639661E+00  0.30389209E+01
 0.45812500E+00  0.44394899E+01  0.43840672E+01  0.40682090E+00  0.30379252E+01
 0.45828125E+00  0.44336750E+01  0.43797598E+01  0.40724494E+00  0.30369299E+01
 0.45843750E+00  0.44278684E+01  0.43754571E+01  0.40766874E+00  0.30359351E+01
 0.45859375E+00  0.44220702E+01  0.43711592E+01  0.40809230E+00  0.30349407E+01
 0.45875000E+00  0.44162803E+01  0.43668660E+01  0.40851562E+00  0.30339468E+01
 0.45890625E+00  0.44104986E+01  0.43625776E+01  0.40893869E+00  0.30329533E+01
 0.45906250E+00  0.44047253E+01  0.43582940E+01  0.40936153E+00  0.30319603E+01
 0.45921875E+00  0.43989602E+01  0.43540150E+01  0.40978412E+00  0.30309677E+01
 0.45937500E+00  0.43932033E+01  0.43497408E+01  0.41020647E+00  0.30299756E+01
 0.45953125E+00  0.43874547E+01  0.43454713E+01  0.41062858E+00  0.30289839E+01
 0.45968750E+00  0.43817143E+01  0.43412065E+01  0.41105045E+00  0.30279927E+01
 0.45984375E+00  0.43759822E+01  0.43369464E+01  0.41147208E+00  0.30270019E+01
 0.46000000E+00  0.43702581E+01  0.43326910E+01  0.41189347E+00  0.30260115E+01
 0.46015625E+00  0.43645423E+01  0.43284403E+01  0.41231462E+00  0.30250216E+01
 0.46031250E+00  0.43588346E+01  0.43241942E+01  0.41273553E+00  0.30240321E+01
 0.46046875E+00  0.43531351E+01  0.43199529E+01  0.41315620E+00  0.30230431E+01
 0.46062500E+00  0.43474436E+01  0.43157161E+01  0.41357663E+00  0.30220545E+01
 0.46078125E+00  0.43417603E+01  0.43114841E+01  0.41399683E+00  0.30210663E+01
 0.46093750E+00  0.43360851E+01  0.43072566E+01  0.41441678E+00  0.30200786E+01
 0.46109375E+00  0.43304179E+01  0.43030338E+01  0.41483649E+00  0.30190914E+01
 0.46125000E+00  0.43247588E+01  0.42988156E+01  0.41525597E+00  0.30181045E+01
 0.46140625E+00  0.43191078E+01  0.42946021E+01  0.41567521E+00  0.30171181E+01
 0.46156250E+00  0.43134647E+01  0.42903931E+01  0.41609421E+00  0.30161321E+01
 0.46171875E+00  0.43078297E+01  0.42861888E+01  0.41651297E+00  0.30151466E+01
 0.46187500E+00  0.43022027E+01  0.42819890E+01  0.41693150E+00  0.30141615E+01
 0.46203125E+00  0.42965836E+01  0.42777939E+01  0.41734978E+00  0.30131768E+01
 0.46218750E+00  0.42909726E+01  0.42736033E+01  0.41776783E+00  0.30121926E+01
 0.46234375E+00  0.42853694E+01  0.42694173E+01  0.41818565E+00  0.30112088E+01
 0.46250000E+00  0.42797742E+01  0.42652358E+01  0.41860322E+00  0.30102254E+01
 0.46265625E+00  0.42741870E+01  0.42610589E+01  0.41902056E+00  0.30092425E+01
 0.46281250E+00  0.42686076E+01  0.42568865E+01  0.41943767E+00  0.30082599E+01
 0.46296875E+00  0.42630361E+01  0.42527187E+01  0.41985454E+00  0.30072778E+01
 0.46312500E+00  0.42574725E+01  0.42485554E+01  0.42027117E+00  0.30062962E+01
 0.46328125E+00  0.42519168E+01  0.42443967E+01  0.42068756E+00  0.30053149E+01
 0.46343750E+00  0.42463689E+01  0.42402424E+01  0.42110373E+00  0.30043341E+01
 0.46359375E+00  0.42408288E+01  0.42360927E+01  0.42151965E+00  0.30033537E+01
 0.46375000E+00  0.42352965E+01  0.42319475E+01  0.42193534E+00  0.30023738E+01
 0.46390625E+00  0.42297721E+01  0.42278067E+01  0.42235080E+00  0.30013942E+01
 0.46406250E+00  0.42242554E+01  0.42236705E+01  0.42276602E+00  0.30004151E+01
 0.46421875E+00  0.42187465E+01  0.42195387E+01  0.42318101E+00  0.29994364E+01
 0.46437500E+00  0.42132453E+01  0.42154114E+01  0.42359577E+00  0.29984581E+01
 0.46453125E+00  0.42077519E+01  0.42112885E+01  0.42401029E+00  0.29974803E+01
 0.46468750E+00  0.42022662E+01  0.42071701E+01  0.42442457E+00  0.29965028E+01
 0.46484375E+00  0.41967883E+01  0.42030562E+01  0.42483863E+00  0.29955258E+01
 0.46500000E+00  0.41913180E+01  0.41989467E+01  0.42525245E+00  0.29945492E+01
 0.46515625E+00  0.41858554E+01  0.41948416E+01  0.42566603E+00  0.29935730E+01
 0.46531250E+00  0.41804005E+01  0.41907409E+01  0.42607939E+00  0.29925973E+01
 0.46546875E+00  0.41749532E+01  0.41866447E+01  0.42649251E+00  0.29916219E+01
 0.46562500E+00  0.41695135E+01  0.41825529E+01  0.42690540E+00  0.29906470E+01
 0.46578125E+00  0.41640815E+01  0.41784655E+01  0.42731806E+00  0.29896724E+01
 0.46593750E+00  0.41586571E+01  0.41743824E+01  0.42773048E+00  0.29886983E+01
 0.46609375E+00  0.41532403E+01  0.41703038E+01  0.42814268E+00  0.29877246E+01
 0.46625000E+00  0.41478310E+01  0.41662295E+01  0.42855464E+00  0.29867513E+01
 0.46640625E+00  0.41424293E+01  0.41621596E+01  0.42896637E+00  0.29857785E+01
 0.46656250E+00  0.41370352E+01  0.41580941E+01  0.42937787E+00  0.29848060E+01
 0.46671875E+00  0.41316486E+01  0.41540329E+01  0.42978914E+00  0.29838339E+01
 0.46687500E+00  0.41262696E+01  0.41499761E+01  0.43020018E+00  0.29828623E+01
 0.46703125E+00  0.41208980E+01  0.41459237E+01  0.43061099E+00  0.29818910E+01
 0.46718750E+00  0.41155339E+01  0.41418755E+01  0.43102157E+00  0.29809202E+01
 0.46734375E+00  0.41101774E+01  0.41378317E+01  0.43143192E+00  0.29799498E+01
 0.46750000E+00  0.41048282E+01  0.41337922E+01  0.43184204E+00  0.29789797E+01
 0.46765625E+00  0.40994866E+01  0.41297570E+01  0.43225192E+00  0.29780101E+01
 0.46781250E+00  0.40941523E+01  0.41257262E+01  0.43266158E+00  0.29770409E+01
 0.46796875E+00  0.40888255E+01  0.41216996E+01  0.43307102E+00  0.29760721E+01
 0.46812500E+00  0.40835061E+01  0.41176773E+01  0.43348022E+00  0.29751037E+01
 0.46828125E+00  0.40781941E+01  0.41136593E+01  0.43388919E+00  0.29741357E+01
 0.46843750E+00  0.40728895E+01  0.41096456E+01  0.43429794E+00  0.29731681E+01
 0.46859375E+00  0.40675923E+01  0.41056362E+01  0.43470645E+00  0.29722009E+01
 0.46875000E+00  0.40623024E+01  0.41016310E+01  0.43511474E+00  0.29712340E+01
 0.46890625E+00  0.40570198E+01  0.40976301E+01  0.43552280E+00  0.29702676E+01
 0.46906250E+00  0.40517446E+01  0.40936334E+01  0.43593064E+00  0.29693016E+01
 0.46921875E+00  0.40464766E+01  0.40896409E+01  0.43633824E+00  0.29683360E+01
 0.46937500E+00  0.40412160E+01  0.40856527E+01  0.43674562E+00  0.29673708E+01
 0.46953125E+00  0.40359627E+01  0.40816688E+01  0.43715277E+00  0.29664060E+01
 0.46968750E+00  0.40307166E+01  0.40776890E+01  0.43755970E+00  0.29654415E+01
 0.46984375E+00  0.40254778E+01  0.40737135E+01  0.43796639E+00  0.29644775E+01
 0.47000000E+00  0.40202462E+01  0.40697421E+01  0.43837287E+00  0.29635139E+01
 0.47015625E+00  0.40150219E+01  0.40657750E+01  0.43877911E+00  0.29625506E+01
 0.47031250E+00  0.40098048E+01  0.40618121E+01  0.43918513E+00  0.29615878E+01
 0.47046875E+00  0.40045949E+01  0.40578533E+01  0.43959092E+00  0.29606253E+01
 0.47062500E+00  0.39993922E+01  0.40538987E+01  0.43999649E+00  0.29596632E+01
 0.47078125E+00  0.39941966E+01  0.40499483E+01  0.44040184E+00  0.29587016E+01
 0.47093750E+00  0.39890083E+01  0.40460021E+01  0.44080695E+00  0.29577403E+01
 0.47109375E+00  0.39838270E+01  0.40420600E+01  0.44121185E+00  0.29567794E+01
 0.47125000E+00  0.39786529E+01  0.40381221E+01  0.44161651E+00  0.29558189E+01
 0.47140625E+00  0.39734860E+01  0.40341883E+01  0.44202096E+00  0.29548587E+01
 0.47156250E+00  0.39683261E+01  0.40302586E+01  0.44242518E+00  0.29538990E+01
 0.47171875E+00  0.39631733E+01  0.40263331E+01  0.44282917E+00  0.29529396E+01
 0.47187500E+00  0.39580277E+01  0.40224117E+01  0.44323294E+00  0.29519807E+01
 0.47203125E+00  0.39528891E+01  0.40184944E+01  0.44363649E+00  0.29510221E+01
 0.47218750E+00  0.39477575E+01  0.40145813E+01  0.44403982E+00  0.29500639E+01
 0.47234375E+00  0.39426330E+01  0.40106722E+01  0.44444292E+00  0.29491060E+01
 0.47250000E+00  0.39375156E+01  0.40067672E+01  0.44484580E+00  0.29481486E+01
 0.47265625E+00  0.39324051E+01  0.40028663E+01  0.44524845E+00  0.29471916E+01
 0.47281250E+00  0.39273017E+01  0.39989696E+01  0.44565088E+00  0.29462349E+01
 0.47296875E+00  0.39222052E+01  0.39950768E+01  0.44605309E+00  0.29452786E+01
 0.47312500E+00  0.39171157E+01  0.39911882E+01  0.44645508E+00  0.29443227E+01
 0.47328125E+00  0.39120332E+01  0.39873036E+01  0.44685684E+00  0.29433671E+01
 0.47343750E+00  0.39069577E+01  0.39834230E+01  0.44725839E+00  0.29424120E+01
 0.47359375E+00  0.39018891E+01  0.39795466E+01  0.44765971E+00  0.29414572E+01
 0.47375000E+00  0.38968274E+01  0.39756741E+01  0.44806081E+00  0.29405028E+01
 0.47390625E+00  0.38917726E+01  0.39718057E+01  0.44846169E+00  0.29395487E+01
 0.47406250E+00  0.38867248E+01  0.39679413E+01  0.44886235E+00  0.29385951E+01
 0.47421875E+00  0.38816838E+01  0.39640810E+01  0.44926279E+00  0.29376418E+01
 0.47437500E+00  0.38766497E+01  0.39602246E+01  0.44966300E+00  0.29366889E+01
 0.47453125E+00  0.38716225E+01  0.39563723E+01  0.45006300E+00  0.29357364E+01
 0.47468750E+00  0.38666021E+01  0.39525240E+01  0.45046277E+00  0.29347842E+01
 0.47484375E+00  0.38615886E+01  0.39486796E+01  0.45086233E+00  0.29338324E+01
 0.47500000E+00  0.38565819E+01  0.39448393E+01  0.45126167E+00  0.29328810E+01
 0.47515625E+00  0.38515820E+01  0.39410030E+01  0.45166078E+00  0.29319299E+01
 0.47531250E+00  0.38465889E+01  0.39371706E+01  0.45205968E+00  0.29309792E+01
 0.47546875E+00  0.38416026E+01  0.39333422E+01  0.45245836E+00  0.29300289E+01
 0.47562500E+00  0.38366230E+01  0.39295177E+01  0.45285681E+00  0.29290790E+01
 0.47578125E+00  0.38316503E+01  0.39256972E+01  0.45325505E+00  0.29281294E+01
 0.47593750E+00  0.38266843E+01  0.39218807E+01  0.45365307E+00  0.29271802E+01
 0.47609375E+00  0.38217250E+01  0.39180681E+01  0.45405088E+00  0.29262314E+01
 0.47625000E+00  0.38167725E+01  0.39142594E+01  0.45444846E+00  0.29252829E+01
 0.47640625E+00  0.38118267E+01  0.39104547E+01  0.45484583E+00  0.29243348E+01
 0.47656250E+00  0.38068875E+01  0.39066539E+01  0.45524298E+00  0.29233870E+01
 0.47671875E+00  0.38019551E+01  0.39028570E+01  0.45563991E+00  0.29224396E+01
 0.47687500E+00  0.37970294E+01  0.38990641E+01  0.45603662E+00  0.29214926E+01
 0.47703125E+00  0.37921103E+01  0.38952750E+01  0.45643312E+00  0.29205459E+01
 0.47718750E+00  0.37871979E+01  0.38914898E+01  0.45682939E+00  0.29195996E+01
 0.47734375E+00  0.37822921E+01  0.38877086E+01  0.45722546E+00  0.29186537E+01
 0.47750000E+00  0.37773929E+01  0.38839312E+01  0.45762130E+00  0.29177081E+01
 0.47765625E+00  0.37725004E+01  0.38801577E+01  0.45801693E+00  0.29167629E+01
 0.47781250E+00  0.37676145E+01  0.38763880E+01  0.45841234E+00  0.29158180E+01
 0.47796875E+00  0.37627351E+01  0.38726223E+01  0.45880754E+00  0.29148735E+01
 0.47812500E+00  0.37578624E+01  0.38688604E+01  0.45920252E+00  0.29139294E+01
 0.47828125E+00  0.37529962E+01  0.38651023E+01  0.45959728E+00  0.29129856E+01
 0.47843750E+00  0.37481366E+01  0.38613481E+01  0.45999183E+00  0.29120421E+01
 0.47859375E+00  0.37432835E+01  0.38575978E+01  0.46038617E+00  0.29110990E+01
 0.47875000E+00  0.37384370E+01  0.38538513E+01  0.46078029E+00  0.29101563E+01
 0.47890625E+00  0.37335970E+01  0.38501086E+01  0.46117419E+00  0.29092139E+01
 0.47906250E+00  0.37287635E+01  0.38463697E+01  0.46156788E+00  0.29082719E+01
 0.47921875E+00  0.37239365E+01  0.38426347E+01  0.46196135E+00  0.29073302E+01
 0.47937500E+00  0.37191160E+01  0.38389035E+01  0.46235461E+00  0.29063889E+01
 0.47953125E+00  0.37143019E+01  0.38351761E+01  0.46274766E+00  0.29054480E+01
 0.47968750E+00  0.37094944E+01  0.38314524E+01  0.46314049E+00  0.29045073E+01
 0.47984375E+00  0.37046932E+01  0.38277326E+01  0.46353311E+00  0.29035671E+01
 0.48000000E+00  0.36998986E+01  0.38240166E+01  0.46392551E+00  0.29026272E+01
 0.48015625E+00  0.36951103E+01  0.38203043E+01  0.46431770E+00  0.29016876E+01
 0.48031250E+00  0.36903285E+01  0.38165958E+01  0.46470968E+00  0.29007484E+01
 0.48046875E+00  0.36855530E+01  0.38128911E+01  0.46510145E+00  0.28998095E+01
 0.48062500E+00  0.36807840E+01  0.38091902E+01  0.46549300E+00  0.28988710E+01
 0.48078125E+00  0.36760214E+01  0.38054930E+01  0.46588434E+00  0.28979328E+01
 0.48093750E+00  0.36712651E+01  0.38017995E+01  0.46627547E+00  0.28969949E+01
 0.48109375E+00  0.36665152E+01  0.37981098E+01  0.46666638E+00  0.28960574E+01
 0.48125000E+00  0.36617716E+01  0.37944239E+01  0.46705708E+00  0.28951203E+01
 0.48140625E+00  0.36570344E+01  0.37907416E+01  0.46744758E+00  0.28941835E+01
 0.48156250E+00  0.36523035E+01  0.37870631E+01  0.46783785E+00  0.28932470E+01
 0.48171875E+00  0.36475789E+01  0.37833884E+01  0.46822792E+00  0.28923109E+01
 0.48187500E+00  0.36428606E+01  0.37797173E+01  0.46861778E+00  0.28913751E+01
 0.48203125E+00  0.36381487E+01  0.37760500E+01  0.46900742E+00  0.28904397E+01
 0.48218750E+00  0.36334429E+01  0.37723863E+01  0.46939686E+00  0.28895046E+01
 0.48234375E+00  0.36287435E+01  0.37687264E+01  0.46978608E+00  0.28885698E+01
 0.48250000E+00  0.36240503E+01  0.37650701E+01  0.47017510E+00  0.28876354E+01
 0.48265625E+00  0.36193634E+01  0.37614175E+01  0.47056390E+00  0.28867013E+01
 0.48281250E+00  0.36146827E+01  0.37577687E+01  0.47095249E+00  0.28857676E+01
 0.48296875E+00  0.36100082E+01  0.37541234E+01  0.47134087E+00  0.28848341E+01
 0.48312500E+00  0.36053400E+01  0.37504819E+01  0.47172905E+00  0.28839011E+01
 0.48328125E+00  0.36006780E+01  0.37468440E+01  0.47211701E+00  0.28829683E+01
 0.48343750E+00  0.35960221E+01  0.37432098E+01  0.47250477E+00  0.28820359E+01
 0.48359375E+00  0.35913724E+01  0.37395792E+01  0.47289231E+00  0.28811038E+01
 0.48375000E+00  0.35867289E+01  0.37359523E+01  0.47327965E+00  0.28801721E+01
 0.48390625E+00  0.35820916E+01  0.37323290E+01  0.47366677E+00  0.28792407E+01
 0.48406250E+00  0.35774604E+01  0.37287093E+01  0.47405369E+00  0.28783096E+01
 0.48421875E+00  0.35728353E+01  0.37250933E+01  0.47444040E+00  0.28773789E+01
 0.48437500E+00  0.35682164E+01  0.37214809E+01  0.47482690E+00  0.28764485E+01
 0.48453125E+00  0.35636036E+01  0.37178721E+01  0.47521320E+00  0.28755184E+01
 0.48468750E+00  0.35589969E+01  0.37142669E+01  0.47559928E+00  0.28745886E+01
 0.48484375E+00  0.35543963E+01  0.37106653E+01  0.47598516E+00  0.28736592E+01
 0.48500000E+00  0.35498017E+01  0.37070673E+01  0.47637083E+00  0.28727301E+01
 0.48515625E+00  0.35452133E+01  0.37034729E+01  0.47675629E+00  0.28718013E+01
 0.48531250E+00  0.35406309E+01  0.36998821E+01  0.47714155E+00  0.28708729E+01
 0.48546875E+00  0.35360545E+01  0.36962949E+01  0.47752660E+00  0.28699448E+01
 0.48562500E+00  0.35314842E+01  0.36927113E+01  0.47791144E+00  0.28690170E+01
 0.48578125E+00  0.35269199E+01  0.36891312E+01  0.47829607E+00  0.28680895E+01
 0.48593750E+00  0.35223617E+01  0.36855547E+01  0.47868050E+00  0.28671624E+01
 0.48609375E+00  0.35178094E+01  0.36819818E+01  0.47906472E+00  0.28662355E+01
 0.48625000E+00  0.35132632E+01  0.36784124E+01  0.47944874E+00  0.28653090E+01
 0.48640625E+00  0.35087229E+01  0.36748465E+01  0.47983255E+00  0.28643829E+01
 0.48656250E+00  0.35041886E+01  0.36712842E+01  0.48021616E+00  0.28634570E+01
 0.48671875E+00  0.34996603E+01  0.36677255E+01  0.48059956E+00  0.28625315E+01
 0.48687500E+00  0.34951380E+01  0.36641703E+01  0.48098275E+00  0.28616063E+01
 0.48703125E+00  0.34906215E+01  0.36606185E+01  0.48136574E+00  0.28606814E+01
 0.48718750E+00  0.34861111E+01  0.36570704E+01  0.48174852E+00  0.28597568E+01
 0.48734375E+00  0.34816065E+01  0.36535257E+01  0.48213110E+00  0.28588326E+01
 0.48750000E+00  0.34771079E+01  0.36499845E+01  0.48251348E+00  0.28579086E+01
 0.48765625E+00  0.34726151E+01  0.36464469E+01  0.48289565E+00  0.28569850E+01
 0.48781250E+00  0.34681283E+01  0.36429127E+01  0.48327761E+00  0.28560617E+01
 0.48796875E+00  0.34636473E+01  0.36393821E+01  0.48365937E+00  0.28551387E+01
 0.48812500E+00  0.34591722E+01  0.36358549E+01  0.48404093E+00  0.28542161E+01
 0.48828125E+00  0.34547030E+01  0.36323312E+01  0.48442229E+00  0.28532937E+01
 0.48843750E+00  0.34502396E+01  0.36288110E+01  0.48480344E+00  0.28523717E+01
 0.48859375E+00  0.34457821E+01  0.36252942E+01  0.48518438E+00  0.28514499E+01
 0.48875000E+00  0.34413304E+01  0.36217810E+01  0.48556513E+00  0.28505285E+01
 0.48890625E+00  0.34368845E+01  0.36182711E+01  0.48594567E+00  0.28496074E+01
 0.48906250E+00  0.34324445E+01  0.36147648E+01  0.48632601E+00  0.28486866E+01
 0.48921875E+00  0.34280102E+01  0.36112619E+01  0.48670614E+00  0.28477662E+01
 0.48937500E+00  0.34235817E+01  0.36077624E+01  0.48708608E+00  0.28468460E+01
 0.48953125E+00  0.34191590E+01  0.36042664E+01  0.48746581E+00  0.28459261E+01
 0.48968750E+00  0.34147421E+01  0.36007738E+01  0.48784534E+00  0.28450066E+01
 0.48984375E+00  0.34103309E+01  0.35972846E+01  0.48822467E+00  0.28440874E+01
 0.49000000E+00  0.34059255E+01  0.35937988E+01  0.48860379E+00  0.28431684E+01
 0.49015625E+00  0.34015259E+01  0.35903165E+01  0.48898271E+00  0.28422498E+01
 0.49031250E+00  0.33971319E+01  0.35868376E+01  0.48936144E+00  0.28413315E+01
 0.49046875E+00  0.33927437E+01  0.35833621E+01  0.48973996E+00  0.28404135E+01
 0.49062500E+00  0.33883612E+01  0.35798900E+01  0.49011828E+00  0.28394958E+01
 0.49078125E+00  0.33839844E+01  0.35764213E+01  0.49049640E+00  0.28385784E+01
 0.49093750E+00  0.33796133E+01  0.35729560E+01  0.49087432E+00  0.28376613E+01
 0.49109375E+00  0.33752479E+01  0.35694940E+01  0.49125204E+00  0.28367445E+01
 0.49125000E+00  0.33708881E+01  0.35660355E+01  0.49162955E+00  0.28358280E+01
 0.49140625E+00  0.33665340E+01  0.35625803E+01  0.49200687E+00  0.28349118E+01
 0.49156250E+00  0.33621856E+01  0.35591285E+01  0.49238399E+00  0.28339959E+01
 0.49171875E+00  0.33578428E+01  0.35556800E+01  0.49276091E+00  0.28330803E+01
 0.49187500E+00  0.33535056E+01  0.35522350E+01  0.49313763E+00  0.28321651E+01
 0.49203125E+00  0.33491741E+01  0.35487932E+01  0.49351415E+00  0.28312501E+01
 0.49218750E+00  0.33448482E+01  0.35453549E+01  0.49389046E+00  0.28303354E+01
 0.49234375E+00  0.33405278E+01  0.35419198E+01  0.49426659E+00  0.28294210E+01
 0.49250000E+00  0.33362131E+01  0.35384881E+01  0.49464251E+00  0.28285069E+01
 0.49265625E+00  0.33319040E+01  0.35350598E+01  0.49501823E+00  0.28275931E+01
 0.49281250E+00  0.33276004E+01  0.35316347E+01  0.49539376E+00  0.28266796E+01
 0.49296875E+00  0.33233024E+01  0.35282130E+01  0.49576908E+00  0.28257665E+01
 0.49312500E+00  0.33190100E+01  0.35247946E+01  0.49614421E+00  0.28248536E+01
 0.49328125E+00  0.33147230E+01  0.35213796E+01  0.49651914E+00  0.28239410E+01
 0.49343750E+00  0.33104417E+01  0.35179678E+01  0.49689387E+00  0.28230286E+01
 0.49359375E+00  0.33061658E+01  0.35145593E+01  0.49726841E+00  0.28221166E+01
 0.49375000E+00  0.33018955E+01  0.35111542E+01  0.49764274E+00  0.28212049E+01
 0.49390625E+00  0.32976307E+01  0.35077523E+01  0.49801688E+00  0.28202935E+01
 0.49406250E+00  0.32933714E+01  0.35043537E+01  0.49839083E+00  0.28193824E+01
 0.49421875E+00  0.32891176E+01  0.35009584E+01  0.49876457E+00  0.28184715E+01
 0.49437500E+00  0.32848692E+01  0.34975664E+01  0.49913812E+00  0.28175610E+01
 0.49453125E+00  0.32806263E+01  0.34941776E+01  0.49951147E+00  0.28166507E+01
 0.49468750E+00  0.32763889E+01  0.34907922E+01  0.49988463E+00  0.28157407E+01
 0.49484375E+00  0.32721570E+01  0.34874099E+01  0.50025759E+00  0.28148310E+01
 0.49500000E+00  0.32679305E+01  0.34840310E+01  0.50063035E+00  0.28139217E+01
 0.49515625E+00  0.32637094E+01  0.34806553E+01  0.50100292E+00  0.28130125E+01
 0.49531250E+00  0.32594937E+01  0.34772828E+01  0.50137529E+00  0.28121037E+01
 0.49546875E+00  0.32552835E+01  0.34739136E+01  0.50174747E+00  0.28111952E+01
 0.49562500E+00  0.32510786E+01  0.34705476E+01  0.50211945E+00  0.28102870E+01
 0.49578125E+00  0.32468792E+01  0.34671849E+01  0.50249123E+00  0.28093790E+01
 0.49593750E+00  0.32426851E+01  0.34638254E+01  0.50286282E+00  0.28084713E+01
 0.49609375E+00  0.32384964E+01  0.34604691E+01  0.50323422E+00  0.28075639E+01
 0.49625000E+00  0.32343131E+01  0.34571160E+01  0.50360542E+00  0.28066568E+01
 0.49640625E+00  0.32301352E+01  0.34537661E+01  0.50397643E+00  0.28057500E+01
 0.49656250E+00  0.32259626E+01  0.34504195E+01  0.50434724E+00  0.28048435E+01
 0.49671875E+00  0.32217953E+01  0.34470760E+01  0.50471785E+00  0.28039372E+01
 0.49687500E+00  0.32176334E+01  0.34437358E+01  0.50508828E+00  0.28030312E+01
 0.49703125E+00  0.32134768E+01  0.34403987E+01  0.50545851E+00  0.28021256E+01
 0.49718750E+00  0.32093255E+01  0.34370649E+01  0.50582854E+00  0.28012201E+01
 0.49734375E+00  0.32051795E+01  0.34337342E+01  0.50619839E+00  0.28003150E+01
 0.49750000E+00  0.32010388E+01  0.34304067E+01  0.50656803E+00  0.27994102E+01
 0.49765625E+00  0.31969034E+01  0.34270824E+01  0.50693749E+00  0.27985056E+01
 0.49781250E+00  0.31927733E+01  0.34237612E+01  0.50730675E+00  0.27976013E+01
 0.49796875E+00  0.31886485E+01  0.34204432E+01  0.50767582E+00  0.27966973E+01
 0.49812500E+00  0.31845289E+01  0.34171284E+01  0.50804470E+00  0.27957935E+01
 0.49828125E+00  0.31804145E+01  0.34138167E+01  0.50841338E+00  0.27948901E+01
 0.49843750E+00  0.31763054E+01  0.34105082E+01  0.50878188E+00  0.27939869E+01
 0.49859375E+00  0.31722016E+01  0.34072028E+01  0.50915017E+00  0.27930840E+01
 0.49875000E+00  0.31681029E+01  0.34039006E+01  0.50951828E+00  0.27921813E+01
 0.49890625E+00  0.31640095E+01  0.34006015E+01  0.50988620E+00  0.27912790E+01
 0.49906250E+00  0.31599213E+01  0.33973055E+01  0.51025392E+00  0.27903769E+01
 0.49921875E+00  0.31558383E+01  0.33940127E+01  0.51062146E+00  0.27894751E+01
 0.49937500E+00  0.31517605E+01  0.33907230E+01  0.51098880E+00  0.27885735E+01
 0.49953125E+00  0.31476878E+01  0.33874364E+01  0.51135595E+00  0.27876723E+01
 0.49968750E+00  0.31436204E+01  0.33841529E+01  0.51172291E+00  0.27867713E+01
 0.49984375E+00  0.31395581E+01  0.33808725E+01  0.51208967E+00  0.27858705E+01
 0.50000000E+00  0.31355009E+01  0.33775952E+01  0.51245625E+00  0.27849701E+01
 0.50015625E+00  0.31314489E+01  0.33743211E+01  0.51282264E+00  0.27840699E+01
 0.50031250E+00  0.31274020E+01  0.33710500E+01  0.51318883E+00  0.27831700E+01
 0.50046875E+00  0.31233603E+01  0.33677820E+01  0.51355484E+00  0.27822703E+01
 0.50062500E+00  0.31193237E+01  0.33645171E+01  0.51392066E+00  0.27813709E+01
 0.50078125E+00  0.31152922E+01  0.33612553E+01  0.51428628E+00  0.27804718E+01
 0.50093750E+00  0.31112658E+01  0.33579965E+01  0.51465172E+00  0.27795730E+01
 0.50109375E+00  0.31072445E+01  0.33547408E+01  0.51501697E+00  0.27786744E+01
 0.50125000E+00  0.31032283E+01  0.33514882E+01  0.51538203E+00  0.27777761E+01
 0.50140625E+00  0.30992171E+01  0.33482387E+01  0.51574689E+00  0.27768780E+01
 0.50156250E+00  0.30952111E+01  0.33449922E+01  0.51611157E+00  0.27759802E+01
 0.50171875E+00  0.30912101E+01  0.33417487E+01  0.51647606E+00  0.27750827E+01
 0.50187500E+00  0.30872141E+01  0.33385083E+01  0.51684037E+00  0.27741854E+01
 0.50203125E+00  0.30832232E+01  0.33352710E+01  0.51720448E+00  0.27732884E+01
 0.50218750E+00  0.30792373E+01  0.33320367E+01  0.51756840E+00  0.27723917E+01
 0.50234375E+00  0.30752565E+01  0.33288054E+01  0.51793214E+00  0.27714952E+01
 0.50250000E+00  0.30712806E+01  0.33255772E+01  0.51829569E+00  0.27705990E+01
 0.50265625E+00  0.30673098E+01  0.33223520E+01  0.51865905E+00  0.27697031E+01
 0.50281250E+00  0.30633440E+01  0.33191298E+01  0.51902222E+00  0.27688074E+01
 0.50296875E+00  0.30593832E+01  0.33159106E+01  0.51938521E+00  0.27679119E+01
 0.50312500E+00  0.30554274E+01  0.33126944E+01  0.51974801E+00  0.27670168E+01
 0.50328125E+00  0.30514765E+01  0.33094813E+01  0.52011062E+00  0.27661218E+01
 0.50343750E+00  0.30475306E+01  0.33062711E+01  0.52047304E+00  0.27652272E+01
 0.50359375E+00  0.30435897E+01  0.33030640E+01  0.52083528E+00  0.27643328E+01
 0.50375000E+00  0.30396537E+01  0.32998598E+01  0.52119733E+00  0.27634386E+01
 0.50390625E+00  0.30357227E+01  0.32966586E+01  0.52155919E+00  0.27625448E+01
 0.50406250E+00  0.30317966E+01  0.32934604E+01  0.52192087E+00  0.27616511E+01
 0.50421875E+00  0.30278754E+01  0.32902652E+01  0.52228236E+00  0.27607578E+01
 0.50437500E+00  0.30239592E+01  0.32870730E+01  0.52264366E+00  0.27598646E+01
 0.50453125E+00  0.30200479E+01  0.32838838E+01  0.52300478E+00  0.27589718E+01
 0.50468750E+00  0.30161414E+01  0.32806975E+01  0.52336571E+00  0.27580791E+01
 0.50484375E+00  0.30122399E+01  0.32775141E+01  0.52372646E+00  0.27571868E+01
 0.50500000E+00  0.30083433E+01  0.32743338E+01  0.52408702E+00  0.27562947E+01
 0.50515625E+00  0.30044515E+01  0.32711564E+01  0.52444740E+00  0.27554028E+01
 0.50531250E+00  0.30005646E+01  0.32679819E+01  0.52480759E+00  0.27545112E+01
 0.50546875E+00  0.29966826E+01  0.32648104E+01  0.52516759E+00  0.27536199E+01
 0.50562500E+00  0.29928054E+01  0.32616418E+01  0.52552741E+00  0.27527288E+01
 0.50578125E+00  0.29889331E+01  0.32584762E+01  0.52588705E+00  0.27518379E+01
 0.50593750E+00  0.29850656E+01  0.32553135E+01  0.52624650E+00  0.27509473E+01
 0.50609375E+00  0.29812030E+01  0.32521537E+01  0.52660577E+00  0.27500569E+01
 0.50625000E+00  0.29773451E+01  0.32489968E+01  0.52696485E+00  0.27491668E+01
 0.50640625E+00  0.29734921E+01  0.32458429E+01  0.52732375E+00  0.27482770E+01
 0.50656250E+00  0.29696439E+01  0.32426919E+01  0.52768247E+00  0.27473873E+01
 0.50671875E+00  0.29658005E+01  0.32395438E+01  0.52804100E+00  0.27464980E+01
 0.50687500E+00  0.29619619E+01  0.32363986E+01  0.52839935E+00  0.27456088E+01
 0.50703125E+00  0.29581281E+01  0.32332563E+01  0.52875751E+00  0.27447200E+01
 0.50718750E+00  0.29542990E+01  0.32301169E+01  0.52911549E+00  0.27438313E+01
 0.50734375E+00  0.29504747E+01  0.32269804E+01  0.52947329E+00  0.27429429E+01
 0.50750000E+00  0.29466552E+01  0.32238468E+01  0.52983091E+00  0.27420548E+01
 0.50765625E+00  0.29428404E+01  0.32207161E+01  0.53018834E+00  0.27411669E+01
 0.50781250E+00  0.29390304E+01  0.32175882E+01  0.53054559E+00  0.27402792E+01
 0.50796875E+00  0.29352251E+01  0.32144633E+01  0.53090266E+00  0.27393918E+01
 0.50812500E+00  0.29314246E+01  0.32113412E+01  0.53125954E+00  0.27385046E+01
 0.50828125E+00  0.29276287E+01  0.32082220E+01  0.53161624E+00  0.27376177E+01
 0.50843750E+00  0.29238376E+01  0.32051056E+01  0.53197276E+00  0.27367310E+01
 0.50859375E+00  0.29200512E+01  0.32019921E+01  0.53232910E+00  0.27358445E+01
 0.50875000E+00  0.29162695E+01  0.31988815E+01  0.53268526E+00  0.27349583E+01
 0.50890625E+00  0.29124925E+01  0.31957737E+01  0.53304124E+00  0.27340723E+01
 0.50906250E+00  0.29087201E+01  0.31926687E+01  0.53339703E+00  0.27331866E+01
 0.50921875E+00  0.29049525E+01  0.31895666E+01  0.53375264E+00  0.27323011E+01
 0.50937500E+00  0.29011895E+01  0.31864674E+01  0.53410808E+00  0.27314158E+01
 0.50953125E+00  0.28974311E+01  0.31833709E+01  0.53446333E+00  0.27305308E+01
 0.50968750E+00  0.28936775E+01  0.31802774E+01  0.53481840E+00  0.27296460E+01
 0.50984375E+00  0.28899284E+01  0.31771866E+01  0.53517329E+00  0.27287614E+01
 0.51000000E+00  0.28861840E+01  0.31740986E+01  0.53552800E+00  0.27278771E+01
 0.51015625E+00  0.28824443E+01  0.31710135E+01  0.53588253E+00  0.27269930E+01
 0.51031250E+00  0.28787091E+01  0.31679312E+01  0.53623687E+00  0.27261092E+01
 0.51046875E+00  0.28749786E+01  0.31648517E+01  0.53659104E+00  0.27252256E+01
 0.51062500E+00  0.28712527E+01  0.31617750E+01  0.53694503E+00  0.27243422E+01
 0.51078125E+00  0.28675314E+01  0.31587011E+01  0.53729884E+00  0.27234590E+01
 0.51093750E+00  0.28638146E+01  0.31556301E+01  0.53765247E+00  0.27225761E+01
 0.51109375E+00  0.28601025E+01  0.31525618E+01  0.53800592E+00  0.27216934E+01
 0.51125000E+00  0.28563950E+01  0.31494963E+01  0.53835919E+00  0.27208109E+01
 0.51140625E+00  0.28526920E+01  0.31464335E+01  0.53871228E+00  0.27199287E+01
 0.51156250E+00  0.28489935E+01  0.31433736E+01  0.53906520E+00  0.27190467E+01
 0.51171875E+00  0.28452997E+01  0.31403165E+01  0.53941793E+00  0.27181649E+01
 0.51187500E+00  0.28416104E+01  0.31372621E+01  0.53977049E+00  0.27172834E+01
 0.51203125E+00  0.28379256E+01  0.31342105E+01  0.54012287E+00  0.27164020E+01
 0.51218750E+00  0.28342453E+01  0.31311616E+01  0.54047506E+00  0.27155210E+01
 0.51234375E+00  0.28305696E+01  0.31281155E+01  0.54082709E+00  0.27146401E+01
 0.51250000E+00  0.28268984E+01  0.31250722E+01  0.54117893E+00  0.27137595E+01
 0.51265625E+00  0.28232317E+01  0.31220317E+01  0.54153059E+00  0.27128790E+01
 0.51281250E+00  0.28195696E+01  0.31189938E+01  0.54188208E+00  0.27119989E+01
 0.51296875E+00  0.28159119E+01  0.31159588E+01  0.54223339E+00  0.27111189E+01
 0.51312500E+00  0.28122587E+01  0.31129264E+01  0.54258452E+00  0.27102392E+01
 0.51328125E+00  0.28086100E+01  0.31098968E+01  0.54293548E+00  0.27093596E+01
 0.51343750E+00  0.28049658E+01  0.31068700E+01  0.54328626E+00  0.27084804E+01
 0.51359375E+00  0.28013260E+01  0.31038459E+01  0.54363686E+00  0.27076013E+01
 0.51375000E+00  0.27976907E+01  0.31008245E+01  0.54398728E+00  0.27067224E+01
 0.51390625E+00  0.27940599E+01  0.30978058E+01  0.54433753E+00  0.27058438E+01
 0.51406250E+00  0.27904335E+01  0.30947898E+01  0.54468760E+00  0.27049654E+01
 0.51421875E+00  0.27868115E+01  0.30917766E+01  0.54503750E+00  0.27040872E+01
 0.51437500E+00  0.27831940E+01  0.30887661E+01  0.54538721E+00  0.27032093E+01
 0.51453125E+00  0.27795809E+01  0.30857582E+01  0.54573676E+00  0.27023315E+01
 0.51468750E+00  0.27759722E+01  0.30827531E+01  0.54608612E+00  0.27014540E+01
 0.51484375E+00  0.27723680E+01  0.30797507E+01  0.54643531E+00  0.27005767E+01
 0.51500000E+00  0.27687681E+01  0.30767510E+01  0.54678433E+00  0.26996996E+01
 0.51515625E+00  0.27651727E+01  0.30737539E+01  0.54713317E+00  0.26988227E+01
 0.51531250E+00  0.27615816E+01  0.30707596E+01  0.54748183E+00  0.26979461E+01
 0.51546875E+00  0.27579949E+01  0.30677679E+01  0.54783032E+00  0.26970697E+01
 0.51562500E+00  0.27544126E+01  0.30647789E+01  0.54817864E+00  0.26961934E+01
 0.51578125E+00  0.27508347E+01  0.30617926E+01  0.54852678E+00  0.26953174E+01
 0.51593750E+00  0.27472611E+01  0.30588090E+01  0.54887474E+00  0.26944416E+01
 0.51609375E+00  0.27436919E+01  0.30558280E+01  0.54922253E+00  0.26935661E+01
 0.51625000E+00  0.27401270E+01  0.30528497E+01  0.54957015E+00  0.26926907E+01
 0.51640625E+00  0.27365665E+01  0.30498741E+01  0.54991759E+00  0.26918156E+01
 0.51656250E+00  0.27330103E+01  0.30469011E+01  0.55026486E+00  0.26909406E+01
 0.51671875E+00  0.27294585E+01  0.30439308E+01  0.55061195E+00  0.26900659E+01
 0.51687500E+00  0.27259109E+01  0.30409631E+01  0.55095887E+00  0.26891914E+01
 0.51703125E+00  0.27223677E+01  0.30379981E+01  0.55130562E+00  0.26883171E+01
 0.51718750E+00  0.27188288E+01  0.30350357E+01  0.55165219E+00  0.26874430E+01
 0.51734375E+00  0.27152942E+01  0.30320759E+01  0.55199859E+00  0.26865691E+01
 0.51750000E+00  0.27117639E+01  0.30291188E+01  0.55234482E+00  0.26856955E+01
 0.51765625E+00  0.27082379E+01  0.30261643E+01  0.55269087E+00  0.26848220E+01
 0.51781250E+00  0.27047161E+01  0.30232125E+01  0.55303675E+00  0.26839488E+01
 0.51796875E+00  0.27011986E+01  0.30202632E+01  0.55338246E+00  0.26830757E+01
 0.51812500E+00  0.26976854E+01  0.30173166E+01  0.55372799E+00  0.26822029E+01
 0.51828125E+00  0.26941765E+01  0.30143726E+01  0.55407335E+00  0.26813303E+01
 0.51843750E+00  0.26906718E+01  0.30114312E+01  0.55441854E+00  0.26804578E+01
 0.51859375E+00  0.26871714E+01  0.30084925E+01  0.55476356E+00  0.26795856E+01
 0.51875000E+00  0.26836752E+01  0.30055563E+01  0.55510841E+00  0.26787136E+01
 0.51890625E+00  0.26801832E+01  0.30026227E+01  0.55545308E+00  0.26778418E+01
 0.51906250E+00  0.26766955E+01  0.29996917E+01  0.55579758E+00  0.26769702E+01
 0.51921875E+00  0.26732119E+01  0.29967634E+01  0.55614191E+00  0.26760988E+01
 0.51937500E+00  0.26697326E+01  0.29938376E+01  0.55648607E+00  0.26752276E+01
 0.51953125E+00  0.26662575E+01  0.29909144E+01  0.55683006E+00  0.26743566E+01
 0.51968750E+00  0.26627866E+01  0.29879937E+01  0.55717387E+00  0.26734859E+01
 0.51984375E+00  0.26593199E+01  0.29850757E+01  0.55751752E+00  0.26726153E+01
 0.52000000E+00  0.26558574E+01  0.29821602E+01  0.55786099E+00  0.26717449E+01
 0.52015625E+00  0.26523991E+01  0.29792473E+01  0.55820430E+00  0.26708747E+01
 0.52031250E+00  0.26489449E+01  0.29763370E+01  0.55854743E+00  0.26700047E+01
 0.52046875E+00  0.26454949E+01  0.29734292E+01  0.55889039E+00  0.26691349E+01
 0.52062500E+00  0.26420491E+01  0.29705240E+01  0.55923318E+00  0.26682654E+01
 0.52078125E+00  0.26386074E+01  0.29676214E+01  0.55957581E+00  0.26673960E+01
 0.52093750E+00  0.26351699E+01  0.29647213E+01  0.55991826E+00  0.26665268E+01
 0.52109375E+00  0.26317365E+01  0.29618238E+01  0.56026054E+00  0.26656578E+01
 0.52125000E+00  0.26283073E+01  0.29589288E+01  0.56060265E+00  0.26647890E+01
 0.52140625E+00  0.26248822E+01  0.29560363E+01  0.56094459E+00  0.26639204E+01
 0.52156250E+00  0.26214612E+01  0.29531464E+01  0.56128637E+00  0.26630520E+01
 0.52171875E+00  0.26180443E+01  0.29502590E+01  0.56162797E+00  0.26621839E+01
 0.52187500E+00  0.26146315E+01  0.29473742E+01  0.56196941E+00  0.26613159E+01
 0.52203125E+00  0.26112229E+01  0.29444919E+01  0.56231067E+00  0.26604480E+01
 0.52218750E+00  0.26078183E+01  0.29416121E+01  0.56265177E+00  0.26595804E+01
 0.52234375E+00  0.26044178E+01  0.29387348E+01  0.56299270E+00  0.26587130E+01
 0.52250000E+00  0.26010214E+01  0.29358601E+01  0.56333346E+00  0.26578458E+01
 0.52265625E+00  0.25976291E+01  0.29329878E+01  0.56367405E+00  0.26569788E+01
 0.52281250E+00  0.25942409E+01  0.29301181E+01  0.56401447E+00  0.26561119E+01
 0.52296875E+00  0.25908567E+01  0.29272509E+01  0.56435472E+00  0.26552453E+01
 0.52312500E+00  0.25874766E+01  0.29243862E+01  0.56469481E+00  0.26543788E+01
 0.52328125E+00  0.25841005E+01  0.29215240E+01  0.56503473E+00  0.26535126E+01
 0.52343750E+00  0.25807285E+01  0.29186643E+01  0.56537448E+00  0.26526465E+01
 0.52359375E+00  0.25773605E+01  0.29158070E+01  0.56571406E+00  0.26517806E+01
 0.52375000E+00  0.25739965E+01  0.29129523E+01  0.56605348E+00  0.26509149E+01
 0.52390625E+00  0.25706366E+01  0.29101001E+01  0.56639273E+00  0.26500494E+01
 0.52406250E+00  0.25672807E+01  0.29072503E+01  0.56673181E+00  0.26491841E+01
 0.52421875E+00  0.25639288E+01  0.29044030E+01  0.56707072E+00  0.26483190E+01
 0.52437500E+00  0.25605809E+01  0.29015582E+01  0.56740947E+00  0.26474540E+01
 0.52453125E+00  0.25572371E+01  0.28987159E+01  0.56774805E+00  0.26465893E+01
 0.52468750E+00  0.25538972E+01  0.28958760E+01  0.56808646E+00  0.26457247E+01
 0.52484375E+00  0.25505613E+01  0.28930386E+01  0.56842471E+00  0.26448603E+01
 0.52500000E+00  0.25472294E+01  0.28902037E+01  0.56876279E+00  0.26439961E+01
 0.52515625E+00  0.25439015E+01  0.28873712E+01  0.56910070E+00  0.26431321E+01
 0.52531250E+00  0.25405775E+01  0.28845412E+01  0.56943845E+00  0.26422683E+01
 0.52546875E+00  0.25372575E+01  0.28817136E+01  0.56977604E+00  0.26414046E+01
 0.52562500E+00  0.25339415E+01  0.28788885E+01  0.57011345E+00  0.26405412E+01
 0.52578125E+00  0.25306294E+01  0.28760658E+01  0.57045070E+00  0.26396779E+01
 0.52593750E+00  0.25273213E+01  0.28732456E+01  0.57078779E+00  0.26388148E+01
 0.52609375E+00  0.25240171E+01  0.28704278E+01  0.57112471E+00  0.26379519E+01
 0.52625000E+00  0.25207169E+01  0.28676125E+01  0.57146146E+00  0.26370892E+01
 0.52640625E+00  0.25174206E+01  0.28647995E+01  0.57179805E+00  0.26362266E+01
 0.52656250E+00  0.25141282E+01  0.28619890E+01  0.57213448E+00  0.26353642E+01
 0.52671875E+00  0.25108397E+01  0.28591810E+01  0.57247074E+00  0.26345021E+01
 0.52687500E+00  0.25075551E+01  0.28563753E+01  0.57280683E+00  0.26336401E+01
 0.52703125E+00  0.25042744E+01  0.28535721E+01  0.57314276E+00  0.26327782E+01
 0.52718750E+00  0.25009977E+01  0.28507713E+01  0.57347853E+00  0.26319166E+01
 0.52734375E+00  0.24977248E+01  0.28479729E+01  0.57381413E+00  0.26310551E+01
 0.52750000E+00  0.24944558E+01  0.28451769E+01  0.57414957E+00  0.26301938E+01
 0.52765625E+00  0.24911907E+01  0.28423833E+01  0.57448484E+00  0.26293327E+01
 0.52781250E+00  0.24879295E+01  0.28395921E+01  0.57481995E+00  0.26284718E+01
 0.52796875E+00  0.24846721E+01  0.28368033E+01  0.57515490E+00  0.26276110E+01
 0.52812500E+00  0.24814186E+01  0.28340169E+01  0.57548968E+00  0.26267504E+01
 0.52828125E+00  0.24781690E+01  0.28312329E+01  0.57582430E+00  0.26258900E+01
 0.52843750E+00  0.24749232E+01  0.28284513E+01  0.57615876E+00  0.26250297E+01
 0.52859375E+00  0.24716813E+01  0.28256721E+01  0.57649305E+00  0.26241697E+01
 0.52875000E+00  0.24684432E+01  0.28228952E+01  0.57682718E+00  0.26233098E+01
 0.52890625E+00  0.24652089E+01  0.28201207E+01  0.57716115E+00  0.26224501E+01
 0.52906250E+00  0.24619785E+01  0.28173486E+01  0.57749495E+00  0.26215905E+01
 0.52921875E+00  0.24587519E+01  0.28145789E+01  0.57782859E+00  0.26207312E+01
 0.52937500E+00  0.24555291E+01  0.28118116E+01  0.57816207E+00  0.26198720E+01
 0.52953125E+00  0.24523101E+01  0.28090466E+01  0.57849539E+00  0.26190129E+01
 0.52968750E+00  0.24490949E+01  0.28062840E+01  0.57882854E+00  0.26181541E+01
 0.52984375E+00  0.24458835E+01  0.28035237E+01  0.57916153E+00  0.26172954E+01
 0.53000000E+00  0.24426759E+01  0.28007658E+01  0.57949436E+00  0.26164369E+01
 0.53015625E+00  0.24394721E+01  0.27980102E+01  0.57982703E+00  0.26155785E+01
 0.53031250E+00  0.24362721E+01  0.27952570E+01  0.58015954E+00  0.26147203E+01
 0.53046875E+00  0.24330758E+01  0.27925062E+01  0.58049188E+00  0.26138623E+01
 0.53062500E+00  0.24298834E+01  0.27897577E+01  0.58082407E+00  0.26130045E+01
 0.53078125E+00  0.24266947E+01  0.27870115E+01  0.58115609E+00  0.26121468E+01
 0.53093750E+00  0.24235097E+01  0.27842676E+01  0.58148795E+00  0.26112893E+01
 0.53109375E+00  0.24203285E+01  0.27815261E+01  0.58181965E+00  0.26104319E+01
 0.53125000E+00  0.24171511E+01  0.27787870E+01  0.58215119E+00  0.26095748E+01
 0.53140625E+00  0.24139774E+01  0.27760501E+01  0.58248257E+00  0.26087178E+01
 0.53156250E+00  0.24108074E+01  0.27733156E+01  0.58281378E+00  0.26078609E+01
 0.53171875E+00  0.24076411E+01  0.27705834E+01  0.58314484E+00  0.26070042E+01
 0.53187500E+00  0.24044786E+01  0.27678535E+01  0.58347574E+00  0.26061477E+01
 0.53203125E+00  0.24013198E+01  0.27651259E+01  0.58380648E+00  0.26052914E+01
 0.53218750E+00  0.23981648E+01  0.27624007E+01  0.58413705E+00  0.26044352E+01
 0.53234375E+00  0.23950134E+01  0.27596777E+01  0.58446747E+00  0.26035791E+01
 0.53250000E+00  0.23918657E+01  0.27569571E+01  0.58479772E+00  0.26027233E+01
 0.53265625E+00  0.23887217E+01  0.27542387E+01  0.58512782E+00  0.26018676E+01
 0.53281250E+00  0.23855815E+01  0.27515227E+01  0.58545776E+00  0.26010120E+01
 0.53296875E+00  0.23824449E+01  0.27488089E+01  0.58578754E+00  0.26001566E+01
 0.53312500E+00  0.23793119E+01  0.27460975E+01  0.58611716E+00  0.25993014E+01
 0.53328125E+00  0.23761827E+01  0.27433883E+01  0.58644662E+00  0.25984463E+01
 0.53343750E+00  0.23730571E+01  0.27406814E+01  0.58677592E+00  0.25975914E+01
 0.53359375E+00  0.23699352E+01  0.27379768E+01  0.58710506E+00  0.25967367E+01
 0.53375000E+00  0.23668170E+01  0.27352745E+01  0.58743404E+00  0.25958821E+01
 0.53390625E+00  0.23637024E+01  0.27325744E+01  0.58776286E+00  0.25950277E+01
 0.53406250E+00  0.23605914E+01  0.27298767E+01  0.58809153E+00  0.25941734E+01
 0.53421875E+00  0.23574841E+01  0.27271812E+01  0.58842004E+00  0.25933193E+01
 0.53437500E+00  0.23543805E+01  0.27244879E+01  0.58874839E+00  0.25924653E+01
 0.53453125E+00  0.23512804E+01  0.27217970E+01  0.58907658E+00  0.25916115E+01
 0.53468750E+00  0.23481840E+01  0.27191083E+01  0.58940461E+00  0.25907579E+01
 0.53484375E+00  0.23450912E+01  0.27164218E+01  0.58973248E+00  0.25899044E+01
 0.53500000E+00  0.23420020E+01  0.27137376E+01  0.59006020E+00  0.25890510E+01
 0.53515625E+00  0.23389165E+01  0.27110557E+01  0.59038776E+00  0.25881979E+01
 0.53531250E+00  0.23358345E+01  0.27083760E+01  0.59071516E+00  0.25873448E+01
 0.53546875E+00  0.23327561E+01  0.27056986E+01  0.59104241E+00  0.25864920E+01
 0.53562500E+00  0.23296814E+01  0.27030234E+01  0.59136950E+00  0.25856392E+01
 0.53578125E+00  0.23266102E+01  0.27003504E+01  0.59169643E+00  0.25847867E+01
 0.53593750E+00  0.23235426E+01  0.26976797E+01  0.59202320E+00  0.25839342E+01
 0.53609375E+00  0.23204786E+01  0.26950112E+01  0.59234982E+00  0.25830820E+01
 0.53625000E+00  0.23174181E+01  0.26923450E+01  0.59267628E+00  0.25822298E+01
 0.53640625E+00  0.23143612E+01  0.26896809E+01  0.59300258E+00  0.25813779E+01
 0.53656250E+00  0.23113079E+01  0.26870191E+01  0.59332873E+00  0.25805260E+01
 0.53671875E+00  0.23082581E+01  0.26843596E+01  0.59365472E+00  0.25796744E+01
 0.53687500E+00  0.23052119E+01  0.26817022E+01  0.59398055E+00  0.25788228E+01
 0.53703125E+00  0.23021692E+01  0.26790470E+01  0.59430623E+00  0.25779715E+01
 0.53718750E+00  0.22991301E+01  0.26763941E+01  0.59463175E+00  0.25771202E+01
 0.53734375E+00  0.22960945E+01  0.26737434E+01  0.59495712E+00  0.25762692E+01
 0.53750000E+00  0.22930624E+01  0.26710949E+01  0.59528233E+00  0.25754182E+01
 0.53765625E+00  0.22900339E+01  0.26684486E+01  0.59560739E+00  0.25745674E+01
 0.53781250E+00  0.22870089E+01  0.26658045E+01  0.59593229E+00  0.25737168E+01
 0.53796875E+00  0.22839874E+01  0.26631626E+01  0.59625703E+00  0.25728663E+01
 0.53812500E+00  0.22809694E+01  0.26605229E+01  0.59658162E+00  0.25720160E+01
 0.53828125E+00  0.22779549E+01  0.26578853E+01  0.59690606E+00  0.25711657E+01
 0.53843750E+00  0.22749439E+01  0.26552500E+01  0.59723034E+00  0.25703157E+01
 0.53859375E+00  0.22719363E+01  0.26526169E+01  0.59755446E+00  0.25694658E+01
 0.53875000E+00  0.22689323E+01  0.26499859E+01  0.59787843E+00  0.25686160E+01
 0.53890625E+00  0.22659318E+01  0.26473571E+01  0.59820225E+00  0.25677664E+01
 0.53906250E+00  0.22629347E+01  0.26447305E+01  0.59852591E+00  0.25669169E+01
 0.53921875E+00  0.22599412E+01  0.26421061E+01  0.59884942E+00  0.25660675E+01
 0.53937500E+00  0.22569510E+01  0.26394839E+01  0.59917277E+00  0.25652183E+01
 0.53953125E+00  0.22539644E+01  0.26368638E+01  0.59949597E+00  0.25643692E+01
 0.53968750E+00  0.22509812E+01  0.26342459E+01  0.59981902E+00  0.25635203E+01
 0.53984375E+00  0.22480014E+01  0.26316301E+01  0.60014191E+00  0.25626715E+01
 0.54000000E+00  0.22450251E+01  0.26290165E+01  0.60046465E+00  0.25618229E+01
 0.54015625E+00  0.22420523E+01  0.26264051E+01  0.60078723E+00  0.25609744E+01
 0.54031250E+00  0.22390829E+01  0.26237958E+01  0.60110966E+00  0.25601260E+01
 0.54046875E+00  0.22361169E+01  0.26211887E+01  0.60143194E+00  0.25592777E+01
 0.54062500E+00  0.22331543E+01  0.26185837E+01  0.60175406E+00  0.25584297E+01
 0.54078125E+00  0.22301952E+01  0.26159809E+01  0.60207604E+00  0.25575817E+01
 0.54093750E+00  0.22272395E+01  0.26133802E+01  0.60239785E+00  0.25567339E+01
 0.54109375E+00  0.22242872E+01  0.26107816E+01  0.60271952E+00  0.25558862E+01
 0.54125000E+00  0.22213383E+01  0.26081852E+01  0.60304103E+00  0.25550386E+01
 0.54140625E+00  0.22183928E+01  0.26055909E+01  0.60336240E+00  0.25541912E+01
 0.54156250E+00  0.22154507E+01  0.26029988E+01  0.60368360E+00  0.25533439E+01
 0.54171875E+00  0.22125119E+01  0.26004088E+01  0.60400466E+00  0.25524968E+01
 0.54187500E+00  0.22095766E+01  0.25978209E+01  0.60432556E+00  0.25516498E+01
 0.54203125E+00  0.22066447E+01  0.25952351E+01  0.60464632E+00  0.25508029E+01
 0.54218750E+00  0.22037161E+01  0.25926515E+01  0.60496692E+00  0.25499561E+01
 0.54234375E+00  0.22007909E+01  0.25900700E+01  0.60528737E+00  0.25491095E+01
 0.54250000E+00  0.21978691E+01  0.25874906E+01  0.60560766E+00  0.25482630E+01
 0.54265625E+00  0.21949506E+01  0.25849133E+01  0.60592781E+00  0.25474167E+01
 0.54281250E+00  0.21920355E+01  0.25823381E+01  0.60624780E+00  0.25465704E+01
 0.54296875E+00  0.21891238E+01  0.25797650E+01  0.60656765E+00  0.25457243E+01
 0.54312500E+00  0.21862154E+01  0.25771940E+01  0.60688734E+00  0.25448784E+01
 0.54328125E+00  0.21833103E+01  0.25746251E+01  0.60720688E+00  0.25440325E+01
 0.54343750E+00  0.21804086E+01  0.25720584E+01  0.60752627E+00  0.25431868E+01
 0.54359375E+00  0.21775102E+01  0.25694937E+01  0.60784551E+00  0.25423413E+01
 0.54375000E+00  0.21746151E+01  0.25669311E+01  0.60816460E+00  0.25414958E+01
 0.54390625E+00  0.21717234E+01  0.25643706E+01  0.60848353E+00  0.25406505E+01
 0.54406250E+00  0.21688350E+01  0.25618122E+01  0.60880232E+00  0.25398053E+01
 0.54421875E+00  0.21659499E+01  0.25592559E+01  0.60912096E+00  0.25389602E+01
 0.54437500E+00  0.21630681E+01  0.25567016E+01  0.60943945E+00  0.25381153E+01
 0.54453125E+00  0.21601896E+01  0.25541495E+01  0.60975778E+00  0.25372705E+01
 0.54468750E+00  0.21573144E+01  0.25515994E+01  0.61007597E+00  0.25364258E+01
 0.54484375E+00  0.21544425E+01  0.25490514E+01  0.61039401E+00  0.25355812E+01
 0.54500000E+00  0.21515739E+01  0.25465054E+01  0.61071190E+00  0.25347367E+01
 0.54515625E+00  0.21487086E+01  0.25439616E+01  0.61102964E+00  0.25338924E+01
 0.54531250E+00  0.21458465E+01  0.25414197E+01  0.61134723E+00  0.25330482E+01
 0.54546875E+00  0.21429878E+01  0.25388800E+01  0.61166467E+00  0.25322042E+01
 0.54562500E+00  0.21401323E+01  0.25363423E+01  0.61198196E+00  0.25313602E+01
 0.54578125E+00  0.21372800E+01  0.25338067E+01  0.61229910E+00  0.25305164E+01
 0.54593750E+00  0.21344311E+01  0.25312731E+01  0.61261609E+00  0.25296727E+01
 0.54609375E+00  0.21315853E+01  0.25287416E+01  0.61293293E+00  0.25288291E+01
 0.54625000E+00  0.21287429E+01  0.25262121E+01  0.61324963E+00  0.25279856E+01
 0.54640625E+00  0.21259037E+01  0.25236847E+01  0.61356618E+00  0.25271423E+01
 0.54656250E+00  0.21230677E+01  0.25211593E+01  0.61388257E+00  0.25262990E+01
 0.54671875E+00  0.21202350E+01  0.25186360E+01  0.61419882E+00  0.25254559E+01
 0.54687500E+00  0.21174055E+01  0.25161147E+01  0.61451493E+00  0.25246129E+01
 0.54703125E+00  0.21145792E+01  0.25135954E+01  0.61483088E+00  0.25237701E+01
 0.54718750E+00  0.21117562E+01  0.25110782E+01  0.61514668E+00  0.25229273E+01
 0.54734375E+00  0.21089363E+01  0.25085630E+01  0.61546234E+00  0.25220847E+01
 0.54750000E+00  0.21061197E+01  0.25060498E+01  0.61577785E+00  0.25212421E+01
 0.54765625E+00  0.21033063E+01  0.25035387E+01  0.61609322E+00  0.25203997E+01
 0.54781250E+00  0.21004961E+01  0.25010295E+01  0.61640843E+00  0.25195575E+01
 0.54796875E+00  0.20976891E+01  0.24985224E+01  0.61672350E+00  0.25187153E+01
 0.54812500E+00  0.20948853E+01  0.24960174E+01  0.61703842E+00  0.25178732E+01
 0.54828125E+00  0.20920847E+01  0.24935143E+01  0.61735319E+00  0.25170313E+01
 0.54843750E+00  0.20892873E+01  0.24910132E+01  0.61766782E+00  0.25161894E+01
 0.54859375E+00  0.20864931E+01  0.24885142E+01  0.61798230E+00  0.25153477E+01
 0.54875000E+00  0.20837020E+01  0.24860171E+01  0.61829663E+00  0.25145061E+01
 0.54890625E+00  0.20809141E+01  0.24835221E+01  0.61861082E+00  0.25136646E+01
 0.54906250E+00  0.20781294E+01  0.24810291E+01  0.61892486E+00  0.25128233E+01
 0.54921875E+00  0.20753479E+01  0.24785380E+01  0.61923875E+00  0.25119820E+01
 0.54937500E+00  0.20725695E+01  0.24760490E+01  0.61955250E+00  0.25111408E+01
 0.54953125E+00  0.20697942E+01  0.24735619E+01  0.61986610E+00  0.25102998E+01
 0.54968750E+00  0.20670222E+01  0.24710769E+01  0.62017955E+00  0.25094588E+01
 0.54984375E+00  0.20642532E+01  0.24685938E+01  0.62049286E+00  0.25086180E+01
 0.55000000E+00  0.20614874E+01  0.24661127E+01  0.62080603E+00  0.25077773E+01
 0.55015625E+00  0.20587248E+01  0.24636336E+01  0.62111904E+00  0.25069367E+01
 0.55031250E+00  0.20559653E+01  0.24611565E+01  0.62143191E+00  0.25060962E+01
 0.55046875E+00  0.20532089E+01  0.24586814E+01  0.62174464E+00  0.25052558E+01
 0.55062500E+00  0.20504556E+01  0.24562082E+01  0.62205722E+00  0.25044155E+01
 0.55078125E+00  0.20477054E+01  0.24537370E+01  0.62236966E+00  0.25035753E+01
 0.55093750E+00  0.20449584E+01  0.24512678E+01  0.62268195E+00  0.25027353E+01
 0.55109375E+00  0.20422145E+01  0.24488006E+01  0.62299409E+00  0.25018953E+01
 0.55125000E+00  0.20394737E+01  0.24463353E+01  0.62330610E+00  0.25010554E+01
 0.55140625E+00  0.20367359E+01  0.24438720E+01  0.62361795E+00  0.25002157E+01
 0.55156250E+00  0.20340013E+01  0.24414106E+01  0.62392966E+00  0.24993760E+01
 0.55171875E+00  0.20312698E+01  0.24389512E+01  0.62424123E+00  0.24985365E+01
 0.55187500E+00  0.20285414E+01  0.24364938E+01  0.62455265E+00  0.24976971E+01
 0.55203125E+00  0.20258160E+01  0.24340383E+01  0.62486393E+00  0.24968577E+01
 0.55218750E+00  0.20230937E+01  0.24315848E+01  0.62517507E+00  0.24960185E+01
 0.55234375E+00  0.20203745E+01  0.24291332E+01  0.62548606E+00  0.24951793E+01
 0.55250000E+00  0.20176584E+01  0.24266835E+01  0.62579690E+00  0.24943403E+01
 0.55265625E+00  0.20149454E+01  0.24242358E+01  0.62610761E+00  0.24935014E+01
 0.55281250E+00  0.20122354E+01  0.24217901E+01  0.62641816E+00  0.24926626E+01
 0.55296875E+00  0.20095284E+01  0.24193462E+01  0.62672858E+00  0.24918238E+01
 0.55312500E+00  0.20068246E+01  0.24169044E+01  0.62703885E+00  0.24909852E+01
 0.55328125E+00  0.20041237E+01  0.24144644E+01  0.62734898E+00  0.24901467E+01
 0.55343750E+00  0.20014259E+01  0.24120264E+01  0.62765897E+00  0.24893082E+01
 0.55359375E+00  0.19987312E+01  0.24095903E+01  0.62796881E+00  0.24884699E+01
 0.55375000E+00  0.19960395E+01  0.24071561E+01  0.62827851E+00  0.24876317E+01
 0.55390625E+00  0.19933508E+01  0.24047239E+01  0.62858806E+00  0.24867935E+01
 0.55406250E+00  0.19906652E+01  0.24022935E+01  0.62889748E+00  0.24859555E+01
 0.55421875E+00  0.19879826E+01  0.23998651E+01  0.62920675E+00  0.24851176E+01
 0.55437500E+00  0.19853030E+01  0.23974386E+01  0.62951588E+00  0.24842797E+01
 0.55453125E+00  0.19826264E+01  0.23950141E+01  0.62982486E+00  0.24834420E+01
 0.55468750E+00  0.19799528E+01  0.23925914E+01  0.63013371E+00  0.24826043E+01
 0.55484375E+00  0.19772822E+01  0.23901706E+01  0.63044241E+00  0.24817667E+01
 0.55500000E+00  0.19746147E+01  0.23877518E+01  0.63075097E+00  0.24809293E+01
 0.55515625E+00  0.19719501E+01  0.23853348E+01  0.63105939E+00  0.24800919E+01
 0.55531250E+00  0.19692885E+01  0.23829198E+01  0.63136766E+00  0.24792546E+01
 0.55546875E+00  0.19666300E+01  0.23805066E+01  0.63167580E+00  0.24784174E+01
 0.55562500E+00  0.19639744E+01  0.23780954E+01  0.63198379E+00  0.24775804E+01
 0.55578125E+00  0.19613218E+01  0.23756860E+01  0.63229164E+00  0.24767434E+01
 0.55593750E+00  0.19586721E+01  0.23732786E+01  0.63259935E+00  0.24759064E+01
 0.55609375E+00  0.19560255E+01  0.23708730E+01  0.63290692E+00  0.24750696E+01
 0.55625000E+00  0.19533818E+01  0.23684693E+01  0.63321434E+00  0.24742329E+01
 0.55640625E+00  0.19507411E+01  0.23660675E+01  0.63352163E+00  0.24733963E+01
 0.55656250E+00  0.19481033E+01  0.23636676E+01  0.63382878E+00  0.24725597E+01
 0.55671875E+00  0.19454685E+01  0.23612695E+01  0.63413578E+00  0.24717233E+01
 0.55687500E+00  0.19428366E+01  0.23588733E+01  0.63444264E+00  0.24708869E+01
 0.55703125E+00  0.19402077E+01  0.23564791E+01  0.63474937E+00  0.24700506E+01
 0.55718750E+00  0.19375818E+01  0.23540866E+01  0.63505595E+00  0.24692144E+01
 0.55734375E+00  0.19349588E+01  0.23516961E+01  0.63536239E+00  0.24683783E+01
 0.55750000E+00  0.19323387E+01  0.23493074E+01  0.63566869E+00  0.24675423E+01
 0.55765625E+00  0.19297215E+01  0.23469206E+01  0.63597486E+00  0.24667064E+01
 0.55781250E+00  0.19271073E+01  0.23445356E+01  0.63628088E+00  0.24658705E+01
 0.55796875E+00  0.19244960E+01  0.23421525E+01  0.63658676E+00  0.24650348E+01
 0.55812500E+00  0.19218877E+01  0.23397713E+01  0.63689250E+00  0.24641991E+01
 0.55828125E+00  0.19192822E+01  0.23373919E+01  0.63719810E+00  0.24633635E+01
 0.55843750E+00  0.19166797E+01  0.23350144E+01  0.63750357E+00  0.24625280E+01
 0.55859375E+00  0.19140800E+01  0.23326387E+01  0.63780889E+00  0.24616926E+01
 0.55875000E+00  0.19114833E+01  0.23302649E+01  0.63811408E+00  0.24608572E+01
 0.55890625E+00  0.19088895E+01  0.23278929E+01  0.63841912E+00  0.24600220E+01
 0.55906250E+00  0.19062985E+01  0.23255228E+01  0.63872403E+00  0.24591868E+01
 0.55921875E+00  0.19037105E+01  0.23231545E+01  0.63902879E+00  0.24583517E+01
 0.55937500E+00  0.19011253E+01  0.23207880E+01  0.63933342E+00  0.24575167E+01
 0.55953125E+00  0.18985431E+01  0.23184234E+01  0.63963791E+00  0.24566818E+01
 0.55968750E+00  0.18959637E+01  0.23160606E+01  0.63994226E+00  0.24558469E+01
 0.55984375E+00  0.18933872E+01  0.23136996E+01  0.64024647E+00  0.24550122E+01
 0.56000000E+00  0.18908135E+01  0.23113405E+01  0.64055055E+00  0.24541775E+01
 0.56015625E+00  0.18882427E+01  0.23089832E+01  0.64085448E+00  0.24533429E+01
 0.56031250E+00  0.18856748E+01  0.23066278E+01  0.64115828E+00  0.24525084E+01
 0.56046875E+00  0.18831098E+01  0.23042741E+01  0.64146194E+00  0.24516739E+01
 0.56062500E+00  0.18805476E+01  0.23019223E+01  0.64176546E+00  0.24508395E+01
 0.56078125E+00  0.18779883E+01  0.22995723E+01  0.64206884E+00  0.24500052E+01
 0.56093750E+00  0.18754318E+01  0.22972241E+01  0.64237209E+00  0.24491710E+01
 0.56109375E+00  0.18728781E+01  0.22948777E+01  0.64267519E+00  0.24483369E+01
 0.56125000E+00  0.18703273E+01  0.22925331E+01  0.64297816E+00  0.24475028E+01
 0.56140625E+00  0.18677794E+01  0.22901904E+01  0.64328100E+00  0.24466688E+01
 0.56156250E+00  0.18652342E+01  0.22878494E+01  0.64358369E+00  0.24458349E+01
 0.56171875E+00  0.18626919E+01  0.22855103E+01  0.64388625E+00  0.24450011E+01
 0.56187500E+00  0.18601524E+01  0.22831730E+01  0.64418867E+00  0.24441673E+01
 0.56203125E+00  0.18576158E+01  0.22808374E+01  0.64449095E+00  0.24433336E+01
 0.56218750E+00  0.18550820E+01  0.22785037E+01  0.64479310E+00  0.24425000E+01
 0.56234375E+00  0.18525509E+01  0.22761717E+01  0.64509511E+00  0.24416664E+01
 0.56250000E+00  0.18500227E+01  0.22738416E+01  0.64539698E+00  0.24408330E+01
 0.56265625E+00  0.18474973E+01  0.22715132E+01  0.64569872E+00  0.24399996E+01
 0.56281250E+00  0.18449747E+01  0.22691866E+01  0.64600032E+00  0.24391662E+01
 0.56296875E+00  0.18424549E+01  0.22668619E+01  0.64630179E+00  0.24383330E+01
 0.56312500E+00  0.18399379E+01  0.22645389E+01  0.64660311E+00  0.24374998E+01
 0.56328125E+00  0.18374236E+01  0.22622176E+01  0.64690431E+00  0.24366666E+01
 0.56343750E+00  0.18349122E+01  0.22598982E+01  0.64720536E+00  0.24358336E+01
 0.56359375E+00  0.18324036E+01  0.22575805E+01  0.64750628E+00  0.24350006E+01
 0.56375000E+00  0.18298977E+01  0.22552647E+01  0.64780707E+00  0.24341677E+01
 0.56390625E+00  0.18273946E+01  0.22529505E+01  0.64810771E+00  0.24333349E+01
 0.56406250E+00  0.18248943E+01  0.22506382E+01  0.64840823E+00  0.24325021E+01
 0.56421875E+00  0.18223967E+01  0.22483276E+01  0.64870860E+00  0.24316694E+01
 0.56437500E+00  0.18199019E+01  0.22460188E+01  0.64900885E+00  0.24308367E+01
 0.56453125E+00  0.18174099E+01  0.22437118E+01  0.64930895E+00  0.24300041E+01
 0.56468750E+00  0.18149206E+01  0.22414065E+01  0.64960892E+00  0.24291716E+01
 0.56484375E+00  0.18124341E+01  0.22391030E+01  0.64990876E+00  0.24283392E+01
 0.56500000E+00  0.18099503E+01  0.22368012E+01  0.65020846E+00  0.24275068E+01
 0.56515625E+00  0.18074693E+01  0.22345012E+01  0.65050803E+00  0.24266745E+01
 0.56531250E+00  0.18049910E+01  0.22322030E+01  0.65080746E+00  0.24258422E+01
 0.56546875E+00  0.18025154E+01  0.22299065E+01  0.65110676E+00  0.24250100E+01
 0.56562500E+00  0.18000426E+01  0.22276117E+01  0.65140592E+00  0.24241779E+01
 0.56578125E+00  0.17975725E+01  0.22253187E+01  0.65170495E+00  0.24233458E+01
 0.56593750E+00  0.17951052E+01  0.22230275E+01  0.65200384E+00  0.24225138E+01
 0.56609375E+00  0.17926405E+01  0.22207380E+01  0.65230260E+00  0.24216819E+01
 0.56625000E+00  0.17901786E+01  0.22184502E+01  0.65260123E+00  0.24208500E+01
 0.56640625E+00  0.17877194E+01  0.22161642E+01  0.65289972E+00  0.24200182E+01
 0.56656250E+00  0.17852629E+01  0.22138799E+01  0.65319808E+00  0.24191864E+01
 0.56671875E+00  0.17828091E+01  0.22115973E+01  0.65349630E+00  0.24183547E+01
 0.56687500E+00  0.17803581E+01  0.22093165E+01  0.65379439E+00  0.24175231E+01
 0.56703125E+00  0.17779097E+01  0.22070374E+01  0.65409235E+00  0.24166915E+01
 0.56718750E+00  0.17754640E+01  0.22047600E+01  0.65439017E+00  0.24158600E+01
 0.56734375E+00  0.17730211E+01  0.22024843E+01  0.65468786E+00  0.24150285E+01
 0.56750000E+00  0.17705808E+01  0.22002104E+01  0.65498542E+00  0.24141971E+01
 0.56765625E+00  0.17681432E+01  0.21979382E+01  0.65528285E+00  0.24133658E+01
 0.56781250E+00  0.17657082E+01  0.21956677E+01  0.65558014E+00  0.24125345E+01
 0.56796875E+00  0.17632760E+01  0.21933990E+01  0.65587730E+00  0.24117032E+01
 0.56812500E+00  0.17608464E+01  0.21911319E+01  0.65617432E+00  0.24108721E+01
 0.56828125E+00  0.17584195E+01  0.21888666E+01  0.65647121E+00  0.24100409E+01
 0.56843750E+00  0.17559953E+01  0.21866029E+01  0.65676797E+00  0.24092099E+01
 0.56859375E+00  0.17535738E+01  0.21843410E+01  0.65706460E+00  0.24083788E+01
 0.56875000E+00  0.17511549E+01  0.21820808E+01  0.65736110E+00  0.24075479E+01
 0.56890625E+00  0.17487386E+01  0.21798223E+01  0.65765746E+00  0.24067170E+01
 0.56906250E+00  0.17463250E+01  0.21775655E+01  0.65795369E+00  0.24058861E+01
 0.56921875E+00  0.17439141E+01  0.21753104E+01  0.65824979E+00  0.24050553E+01
 0.56937500E+00  0.17415058E+01  0.21730570E+01  0.65854576E+00  0.24042245E+01
 0.56953125E+00  0.17391002E+01  0.21708052E+01  0.65884159E+00  0.24033938E+01
 0.56968750E+00  0.17366972E+01  0.21685552E+01  0.65913729E+00  0.24025632E+01
 0.56984375E+00  0.17342968E+01  0.21663069E+01  0.65943287E+00  0.24017326E+01
 0.57000000E+00  0.17318991E+01  0.21640602E+01  0.65972831E+00  0.24009020E+01
 0.57015625E+00  0.17295040E+01  0.21618153E+01  0.66002361E+00  0.24000715E+01
 0.57031250E+00  0.17271115E+01  0.21595720E+01  0.66031879E+00  0.23992411E+01
 0.57046875E+00  0.17247217E+01  0.21573304E+01  0.66061384E+00  0.23984107E+01
 0.57062500E+00  0.17223344E+01  0.21550905E+01  0.66090875E+00  0.23975803E+01
 0.57078125E+00  0.17199498E+01  0.21528523E+01  0.66120354E+00  0.23967500E+01
 0.57093750E+00  0.17175678E+01  0.21506158E+01  0.66149819E+00  0.23959197E+01
 0.57109375E+00  0.17151884E+01  0.21483809E+01  0.66179271E+00  0.23950895E+01
 0.57125000E+00  0.17128116E+01  0.21461477E+01  0.66208710E+00  0.23942594E+01
 0.57140625E+00  0.17104374E+01  0.21439162E+01  0.66238137E+00  0.23934292E+01
 0.57156250E+00  0.17080658E+01  0.21416863E+01  0.66267550E+00  0.23925992E+01
 0.57171875E+00  0.17056968E+01  0.21394581E+01  0.66296950E+00  0.23917691E+01
 0.57187500E+00  0.17033304E+01  0.21372316E+01  0.66326337E+00  0.23909391E+01
 0.57203125E+00  0.17009666E+01  0.21350068E+01  0.66355711E+00  0.23901092E+01
 0.57218750E+00  0.16986054E+01  0.21327836E+01  0.66385072E+00  0.23892793E+01
 0.57234375E+00  0.16962467E+01  0.21305620E+01  0.66414420E+00  0.23884494E+01
 0.57250000E+00  0.16938907E+01  0.21283421E+01  0.66443755E+00  0.23876196E+01
 0.57265625E+00  0.16915372E+01  0.21261239E+01  0.66473077E+00  0.23867898E+01
 0.57281250E+00  0.16891862E+01  0.21239073E+01  0.66502386E+00  0.23859601E+01
 0.57296875E+00  0.16868379E+01  0.21216924E+01  0.66531682E+00  0.23851304E+01
 0.57312500E+00  0.16844921E+01  0.21194791E+01  0.66560965E+00  0.23843008E+01
 0.57328125E+00  0.16821488E+01  0.21172675E+01  0.66590235E+00  0.23834711E+01
 0.57343750E+00  0.16798082E+01  0.21150575E+01  0.66619492E+00  0.23826416E+01
 0.57359375E+00  0.16774700E+01  0.21128491E+01  0.66648737E+00  0.23818120E+01
 0.57375000E+00  0.16751345E+01  0.21106424E+01  0.66677968E+00  0.23809825E+01
 0.57390625E+00  0.16728014E+01  0.21084374E+01  0.66707187E+00  0.23801531E+01
 0.57406250E+00  0.16704710E+01  0.21062339E+01  0.66736392E+00  0.23793237E+01
 0.57421875E+00  0.16681430E+01  0.21040322E+01  0.66765585E+00  0.23784943E+01
 0.57437500E+00  0.16658176E+01  0.21018320E+01  0.66794765E+00  0.23776650E+01
 0.57453125E+00  0.16634948E+01  0.20996335E+01  0.66823932E+00  0.23768356E+01
 0.57468750E+00  0.16611744E+01  0.20974366E+01  0.66853087E+00  0.23760064E+01
 0.57484375E+00  0.16588566E+01  0.20952413E+01  0.66882228E+00  0.23751771E+01
 0.57500000E+00  0.16565413E+01  0.20930476E+01  0.66911357E+00  0.23743479E+01
 0.57515625E+00  0.16542285E+01  0.20908556E+01  0.66940472E+00  0.23735188E+01
 0.57531250E+00  0.16519183E+01  0.20886652E+01  0.66969575E+00  0.23726896E+01
 0.57546875E+00  0.16496106E+01  0.20864764E+01  0.66998666E+00  0.23718605E+01
 0.57562500E+00  0.16473053E+01  0.20842892E+01  0.67027743E+00  0.23710315E+01
 0.57578125E+00  0.16450026E+01  0.20821037E+01  0.67056808E+00  0.23702024E+01
 0.57593750E+00  0.16427024E+01  0.20799197E+01  0.67085860E+00  0.23693734E+01
 0.57609375E+00  0.16404047E+01  0.20777374E+01  0.67114899E+00  0.23685445E+01
 0.57625000E+00  0.16381095E+01  0.20755567E+01  0.67143925E+00  0.23677155E+01
 0.57640625E+00  0.16358167E+01  0.20733776E+01  0.67172939E+00  0.23668866E+01
 0.57656250E+00  0.16335265E+01  0.20712001E+01  0.67201940E+00  0.23660577E+01
 0.57671875E+00  0.16312388E+01  0.20690242E+01  0.67230928E+00  0.23652289E+01
 0.57687500E+00  0.16289535E+01  0.20668499E+01  0.67259904E+00  0.23644001E+01
 0.57703125E+00  0.16274849E+01  0.20654521E+01  0.67278535E+00  0.23638670E+01
 0.57718750E+00  0.16274849E+01  0.20654521E+01  0.67278535E+00  0.23638670E+01
 0.57734375E+00  0.16274849E+01  0.20654521E+01  0.67278535E+00  0.23638670E+01
 0.57750000E+00  0.16274849E+01  0.20654521E+01  0.67278535E+00  0.23638670E+01
 0.57765625E+00  0.16274849E+01  0.20654521E+01  0.67278535E+00  0.23638670E+01
 0.57781250E+00  0.16274849E+01  0.20654521E+01  0.67278535E+00  0.23638670E+01
 0.57796875E+00  0.16274849E+01  0.20654521E+01  0.67278535E+00  0.23638670E+01
 0.57812500E+00  0.16274849E+01  0.20654521E+01  0.67278535E+00  0.23638670E+01
 0.57828125E+00  0.16274849E+01  0.20654521E+01  0.67278535E+00  0.23638670E+01
 0.57843750E+00  0.16274849E+01  0.20654521E+01  0.67278535E+00  0.23638670E+01
 0.57859375E+00  0.16274849E+01  0.20654521E+01  0.67278535E+00  0.23638670E+01
 0.57875000E+00  0.16274849E+01  0.20654521E+01  0.67278535E+00  0.23638670E+01
 0.57890625E+00  0.16274849E+01  0.20654521E+01  0.67278535E+00  0.23638670E+01
 0.57906250E+00  0.16274849E+01  0.20654521E+01  0.67278535E+00  0.23638670E+01
 0.57921875E+00  0.16274849E+01  0.20654521E+01  0.67278535E+00  0.23638670E+01
 0.57937500E+00  0.16274849E+01  0.20654521E+01  0.67278535E+00  0.23638670E+01
 0.57953125E+00  0.16274849E+01  0.20654521E+01  0.67278535E+00  0.23638670E+01
 0.57968750E+00  0.16274849E+01  0.20654521E+01  0.67278535E+00  0.23638670E+01
 0.57984375E+00  0.16274849E+01  0.20654521E+01  0.67278535E+00  0.23638670E+01
 0.58000000E+00  0.16274849E+01  0.20654521E+01  0.67278535E+00  0.23638670E+01
 0.58015625E+00  0.16274849E+01  0.20654521E+01  0.67278535E+00  0.23638670E+01
 0.58031250E+00  0.16274849E+01  0.20654521E+01  0.67278535E+00  0.23638670E+01
 0.58046875E+00  0.16274849E+01  0.20654521E+01  0.67278535E+00  0.23638670E+01
 0.58062500E+00  0.16274849E+01  0.20654521E+01  0.67278535E+00  0.23638670E+01
 0.58078125E+00  0.16274849E+01  0.20654521E+01  0.67278535E+00  0.23638670E+01
 0.58093750E+00  0.16274849E+01  0.20654521E+01  0.67278535E+00  0.23638670E+01
 0.58109375E+00  0.16274849E+01  0.20654521E+01  0.67278535E+00  0.23638670E+01
 0.58125000E+00  0.16274849E+01  0.20654521E+01  0.67278535E+00  0.23638670E+01
 0.58140625E+00  0.16274849E+01  0.20654521E+01  0.67278535E+00  0.23638670E+01
 0.58156250E+00  0.16274849E+01  0.20654521E+01  0.67278535E+00  0.23638670E+01
 0.58171875E+00  0.16274849E+01  0.20654521E+01  0.67278535E+00  0.23638670E+01
 0.58187500E+00  0.16274849E+01  0.20654521E+01  0.67278535E+00  0.23638670E+01
 0.58203125E+00  0.16274849E+01  0.20654521E+01  0.67278535E+00  0.23638670E+01
 0.58218750E+00  0.16274849E+01  0.20654521E+01  0.67278535E+00  0.23638670E+01
 0.58234375E+00  0.16274849E+01  0.20654521E+01  0.67278535E+00  0.23638670E+01
 0.58250000E+00  0.16274849E+01  0.20654521E+01  0.67278535E+00  0.23638670E+01
 0.58265625E+00  0.16274849E+01  0.20654521E+01  0.67278535E+00  0.23638670E+01
 0.58281250E+00  0.16274849E+01  0.20654521E+01  0.67278535E+00  0.23638670E+01
 0.58296875E+00  0.16274849E+01  0.20654521E+01  0.67278535E+00  0.23638670E+01
 0.58312500E+00  0.16274849E+01  0.20654521E+01  0.67278535E+00  0.23638670E+01
 0.58328125E+00  0.16274849E+01  0.20654521E+01  0.67278535E+00  0.23638670E+01
 0.58343750E+00  0.16274849E+01  0.20654521E+01  0.67278535E+00  0.23638670E+01
 0.58359375E+00  0.16274849E+01  0.20654521E+01  0.67278535E+00  0.23638670E+01
 0.58375000E+00  0.16274849E+01  0.20654521E+01  0.67278535E+00  0.23638670E+01
 0.58390625E+00  0.16274849E+01  0.20654521E+01  0.67278535E+00  0.23638670E+01
 0.58406250E+00  0.16274849E+01  0.20654521E+01  0.67278535E+00  0.23638670E+01
 0.58421875E+00  0.16274849E+01  0.20654521E+01  0.67278535E+00  0.23638670E+01
 0.58437500E+00  0.16274849E+01  0.20654521E+01  0.67278535E+00  0.23638670E+01
 0.58453125E+00  0.16274849E+01  0.20654521E+01  0.67278535E+00  0.23638670E+01
 0.58468750E+00  0.16274849E+01  0.20654521E+01  0.67278535E+00  0.23638670E+01
 0.58484375E+00  0.16274849E+01  0.20654521E+01  0.67278535E+00  0.23638670E+01
 0.58500000E+00  0.16274849E+01  0.20654521E+01  0.67278535E+00  0.23638670E+01
 0.58515625E+00  0.16274849E+01  0.20654521E+01  0.67278535E+00  0.23638670E+01
 0.58531250E+00  0.16274849E+01  0.20654521E+01  0.67278535E+00  0.23638670E+01
 0.58546875E+00  0.16274849E+01  0.20654521E+01  0.67278535E+00  0.23638670E+01
 0.58562500E+00  0.16274849E+01  0.20654521E+01  0.67278535E+00  0.23638670E+01
 0.58578125E+00  0.16274849E+01  0.20654521E+01  0.67278535E+00  0.23638670E+01
 0.58593750E+00  0.16274849E+01  0.20654521E+01  0.67278535E+00  0.23638670E+01
 0.58609375E+00  0.16274849E+01  0.20654521E+01  0.67278535E+00  0.23638670E+01
 0.58625000E+00  0.16274849E+01  0.20654521E+01  0.67278535E+00  0.23638670E+01
 0.58640625E+00  0.16274849E+01  0.20654521E+01  0.67278535E+00  0.23638670E+01
 0.58656250E+00  0.16274849E+01  0.20654521E+01  0.67278535E+00  0.23638670E+01
 0.58671875E+00  0.16274849E+01  0.20654521E+01  0.67278535E+00  0.23638670E+01
 0.58687500E+00  0.16274849E+01  0.20654521E+01  0.67278535E+00  0.23638670E+01
 0.58703125E+00  0.16274849E+01  0.20654521E+01  0.67278535E+00  0.23638670E+01
 0.58718750E+00  0.16274849E+01  0.20654521E+01  0.67278535E+00  0.23638670E+01
 0.58734375E+00  0.16274849E+01  0.20654521E+01  0.67278535E+00  0.23638670E+01
 0.58750000E+00  0.16274849E+01  0.20654521E+01  0.67278535E+00  0.23638670E+01
 0.58765625E+00  0.16274849E+01  0.20654521E+01  0.67278535E+00  0.23638670E+01
 0.58781250E+00  0.16274849E+01  0.20654521E+01  0.67278535E+00  0.23638670E+01
 0.58796875E+00  0.16274849E+01  0.20654521E+01  0.67278535E+00  0.23638670E+01
 0.58812500E+00  0.16274849E+01  0.20654521E+01  0.67278535E+00  0.23638670E+01
 0.58828125E+00  0.16274849E+01  0.20654521E+01  0.67278535E+00  0.23638670E+01
 0.58843750E+00  0.16274849E+01  0.20654521E+01  0.67278535E+00  0.23638670E+01
 0.58859375E+00  0.16274849E+01  0.20654521E+01  0.67278535E+00  0.23638670E+01
 0.58875000E+00  0.16274849E+01  0.20654521E+01  0.67278535E+00  0.23638670E+01
 0.58890625E+00  0.16274849E+01  0.20654521E+01  0.67278535E+00  0.23638670E+01
 0.58906250E+00  0.16274849E+01  0.20654521E+01  0.67278535E+00  0.23638670E+01
 0.58921875E+00  0.16274849E+01  0.20654521E+01  0.67278535E+00  0.23638670E+01
 0.58937500E+00  0.16274849E+01  0.20654521E+01  0.67278535E+00  0.23638670E+01
 0.58953125E+00  0.16274849E+01  0.20654521E+01  0.67278535E+00  0.23638670E+01
 0.58968750E+00  0.16274849E+01  0.20654521E+01  0.67278535E+00  0.23638670E+01
 0.58984375E+00  0.16274849E+01  0.20654521E+01  0.67278535E+00  0.23638670E+01
 0.59000000E+00  0.16274849E+01  0.20654521E+01  0.67278535E+00  0.23638670E+01
 0.59015625E+00  0.16274849E+01  0.20654521E+01  0.67278535E+00  0.23638670E+01
 0.59031250E+00  0.16274849E+01  0.20654521E+01  0.67278535E+00  0.23638670E+01
 0.59046875E+00  0.16274849E+01  0.20654521E+01  0.67278535E+00  0.23638670E+01
 0.59062500E+00  0.16274849E+01  0.20654521E+01  0.67278535E+00  0.23638670E+01
 0.59078125E+00  0.16274849E+01  0.20654521E+01  0.67278535E+00  0.23638670E+01
 0.59093750E+00  0.16274849E+01  0.20654521E+01  0.67278535E+00  0.23638670E+01
 0.59109375E+00  0.16274849E+01  0.20654521E+01  0.67278535E+00  0.23638670E+01
 0.59125000E+00  0.16274849E+01  0.20654521E+01  0.67278535E+00  0.23638670E+01
 0.59140625E+00  0.16274849E+01  0.20654521E+01  0.67278535E+00  0.23638670E+01
 0.59156250E+00  0.16274849E+01  0.20654521E+01  0.67278535E+00  0.23638670E+01
 0.59171875E+00  0.16274849E+01  0.20654521E+01  0.67278535E+00  0.23638670E+01
 0.59187500E+00  0.16274849E+01  0.20654521E+01  0.67278535E+00  0.23638670E+01
 0.59203125E+00  0.16274849E+01  0.20654521E+01  0.67278535E+00  0.23638670E+01
 0.59218750E+00  0.16274849E+01  0.20654521E+01  0.67278535E+00  0.23638670E+01
 0.59234375E+00  0.16274849E+01  0.20654521E+01  0.67278535E+00  0.23638670E+01
 0.59250000E+00  0.16274849E+01  0.20654521E+01  0.67278535E+00  0.23638670E+01
 0.59265625E+00  0.16274849E+01  0.20654521E+01  0.67278535E+00  0.23638670E+01
 0.59281250E+00  0.16274849E+01  0.20654521E+01  0.67278535E+00  0.23638670E+01
 0.59296875E+00  0.16274849E+01  0.20654521E+01  0.67278535E+00  0.23638670E+01
 0.59312500E+00  0.16274849E+01  0.20654521E+01  0.67278535E+00  0.23638670E+01
 0.59328125E+00  0.16274849E+01  0.20654521E+01  0.67278535E+00  0.23638670E+01
 0.59343750E+00  0.16274849E+01  0.20654521E+01  0.67278535E+00  0.23638670E+01
 0.59359375E+00  0.16274849E+01  0.20654521E+01  0.67278535E+00  0.23638670E+01
 0.59375000E+00  0.16274849E+01  0.20654521E+01  0.67278535E+00  0.23638670E+01
 0.59390625E+00  0.16274849E+01  0.20654521E+01  0.67278535E+00  0.23638670E+01
 0.59406250E+00  0.16274849E+01  0.20654521E+01  0.67278535E+00  0.23638670E+01
 0.59421875E+00  0.16274849E+01  0.20654521E+01  0.67278535E+00  0.23638670E+01
 0.59437500E+00  0.16274849E+01  0.20654521E+01  0.67278535E+00  0.23638670E+01
 0.59453125E+00  0.16274849E+01  0.20654521E+01  0.67278535E+00  0.23638670E+01
 0.59468750E+00  0.16274849E+01  0.20654521E+01  0.67278535E+00  0.23638670E+01
 0.59484375E+00  0.16274849E+01  0.20654521E+01  0.67278535E+00  0.23638670E+01
 0.59500000E+00  0.16274849E+01  0.20654521E+01  0.67278535E+00  0.23638670E+01
 0.59515625E+00  0.16274849E+01  0.20654521E+01  0.67278535E+00  0.23638670E+01
 0.59531250E+00  0.16274849E+01  0.20654521E+01  0.67278535E+00  0.23638670E+01
 0.59546875E+00  0.16274849E+01  0.20654521E+01  0.67278535E+00  0.23638670E+01
 0.59562500E+00  0.16274849E+01  0.20654521E+01  0.67278535E+00  0.23638670E+01
 0.59578125E+00  0.16274849E+01  0.20654521E+01  0.67278535E+00  0.23638670E+01
 0.59593750E+00  0.16274849E+01  0.20654521E+01  0.67278535E+00  0.23638670E+01
 0.59609375E+00  0.16274849E+01  0.20654521E+01  0.67278535E+00  0.23638670E+01
 0.59625000E+00  0.16274849E+01  0.20654521E+01  0.67278535E+00  0.23638670E+01
 0.59640625E+00  0.16274849E+01  0.20654521E+01  0.67278535E+00  0.23638670E+01
 0.59656250E+00  0.16274849E+01  0.20654521E+01  0.67278535E+00  0.23638670E+01
 0.59671875E+00  0.16274849E+01  0.20654521E+01  0.67278535E+00  0.23638670E+01
 0.59687500E+00  0.16274849E+01  0.20654521E+01  0.67278535E+00  0.23638670E+01
 0.59703125E+00  0.16274849E+01  0.20654521E+01  0.67278535E+00  0.23638670E+01
 0.59718750E+00  0.16274849E+01  0.20654521E+01  0.67278535E+00  0.23638670E+01
 0.59734375E+00  0.16274849E+01  0.20654521E+01  0.67278535E+00  0.23638670E+01
 0.59750000E+00  0.16274849E+01  0.20654521E+01  0.67278535E+00  0.23638670E+01
 0.59765625E+00  0.16274849E+01  0.20654521E+01  0.67278535E+00  0.23638670E+01
 0.59781250E+00  0.16274849E+01  0.20654521E+01  0.67278535E+00  0.23638670E+01
 0.59796875E+00  0.16274849E+01  0.20654521E+01  0.67278535E+00  0.23638670E+01
 0.59812500E+00  0.16274849E+01  0.20654521E+01  0.67278535E+00  0.23638670E+01
 0.59828125E+00  0.16274849E+01  0.20654521E+01  0.67278535E+00  0.23638670E+01
 0.59843750E+00  0.16274849E+01  0.20654521E+01  0.67278535E+00  0.23638670E+01
 0.59859375E+00  0.16274849E+01  0.20654521E+01  0.67278535E+00  0.23638670E+01
 0.59875000E+00  0.16274849E+01  0.20654521E+01  0.67278535E+00  0.23638670E+01
 0.59890625E+00  0.16274849E+01  0.20654521E+01  0.67278535E+00  0.23638670E+01
 0.59906250E+00  0.16274849E+01  0.20654521E+01  0.67278535E+00  0.23638670E+01
 0.59921875E+00  0.16274849E+01  0.20654521E+01  0.67278535E+00  0.23638670E+01
 0.59937500E+00  0.16274849E+01  0.20654521E+01  0.67278535E+00  0.23638670E+01
 0.59953125E+00  0.16274849E+01  0.20654521E+01  0.67278535E+00  0.23638670E+01
 0.59968750E+00  0.16274849E+01  0.20654521E+01  0.67278535E+00  0.23638670E+01
 0.59984375E+00  0.16274849E+01  0.20654521E+01  0.67278535E+00  0.23638670E+01
 0.60000000E+00  0.16274849E+01  0.20654521E+01  0.67278535E+00  0.23638670E+01
 0.60015625E+00  0.16274849E+01  0.20654521E+01  0.67278535E+00  0.23638670E+01
 0.60031250E+00  0.16274849E+01  0.20654521E+01  0.67278535E+00  0.23638670E+01
 0.60046875E+00  0.16274849E+01  0.20654521E+01  0.67278535E+00  0.23638670E+01
 0.60062500E+00  0.16274849E+01  0.20654521E+01  0.67278535E+00  0.23638670E+01
 0.60078125E+00  0.16274849E+01  0.20654521E+01  0.67278535E+00  0.23638670E+01
 0.60093750E+00  0.16274849E+01  0.20654521E+01  0.67278535E+00  0.23638670E+01
 0.60109375E+00  0.16274849E+01  0.20654521E+01  0.67278535E+00  0.23638670E+01
 0.60125000E+00  0.16274849E+01  0.20654521E+01  0.67278535E+00  0.23638670E+01
 0.60140625E+00  0.16274849E+01  0.20654521E+01  0.67278535E+00  0.23638670E+01
 0.60156250E+00  0.16274849E+01  0.20654521E+01  0.67278535E+00  0.23638670E+01
 0.60171875E+00  0.16274849E+01  0.20654521E+01  0.67278535E+00  0.23638670E+01
 0.60187500E+00  0.16274849E+01  0.20654521E+01  0.67278535E+00  0.23638670E+01
 0.60203125E+00  0.16274849E+01  0.20654521E+01  0.67278535E+00  0.23638670E+01
 0.60218750E+00  0.16274849E+01  0.20654521E+01  0.67278535E+00  0.23638670E+01
 0.60234375E+00  0.16274849E+01  0.20654521E+01  0.67278535E+00  0.23638670E+01
 0.60250000E+00  0.16274849E+01  0.20654521E+01  0.67278535E+00  0.23638670E+01
 0.60265625E+00  0.16274849E+01  0.20654521E+01  0.67278535E+00  0.23638670E+01
 0.60281250E+00  0.16274849E+01  0.20654521E+01  0.67278535E+00  0.23638670E+01
 0.60296875E+00  0.16274849E+01  0.20654521E+01  0.67278535E+00  0.23638670E+01
 0.60312500E+00  0.16274849E+01  0.20654521E+01  0.67278535E+00  0.23638670E+01
 0.60328125E+00  0.16274849E+01  0.20654521E+01  0.67278535E+00  0.23638670E+01
 0.60343750E+00  0.16274849E+01  0.20654521E+01  0.67278535E+00  0.23638670E+01
 0.60359375E+00  0.16274849E+01  0.20654521E+01  0.67278535E+00  0.23638670E+01
 0.60375000E+00  0.16274849E+01  0.20654521E+01  0.67278535E+00  0.23638670E+01
 0.60390625E+00  0.16274849E+01  0.20654521E+01  0.67278535E+00  0.23638670E+01
 0.60406250E+00  0.16274849E+01  0.20654521E+01  0.67278535E+00  0.23638670E+01
 0.60421875E+00  0.16274849E+01  0.20654521E+01  0.67278535E+00  0.23638670E+01
 0.60437500E+00  0.16274849E+01  0.20654521E+01  0.67278535E+00  0.23638670E+01
 0.60453125E+00  0.16274849E+01  0.20654521E+01  0.67278535E+00  0.23638670E+01
 0.60468750E+00  0.16274849E+01  0.20654521E+01  0.67278535E+00  0.23638670E+01
 0.60484375E+00  0.16274849E+01  0.20654521E+01  0.67278535E+00  0.23638670E+01
 0.60500000E+00  0.16274849E+01  0.20654521E+01  0.67278535E+00  0.23638670E+01
 0.60515625E+00  0.16274849E+01  0.20654521E+01  0.67278535E+00  0.23638670E+01
 0.60531250E+00  0.16274849E+01  0.20654521E+01  0.67278535E+00  0.23638670E+01
 0.60546875E+00  0.16274849E+01  0.20654521E+01  0.67278535E+00  0.23638670E+01
 0.60562500E+00  0.16274849E+01  0.20654521E+01  0.67278535E+00  0.23638670E+01
 0.60578125E+00  0.16274849E+01  0.20654521E+01  0.67278535E+00  0.23638670E+01
 0.60593750E+00  0.16274849E+01  0.20654521E+01  0.67278535E+00  0.23638670E+01
 0.60609375E+00  0.16274849E+01  0.20654521E+01  0.67278535E+00  0.23638670E+01
 0.60625000E+00  0.16274849E+01  0.20654521E+01  0.67278535E+00  0.23638670E+01
 0.60640625E+00  0.16274849E+01  0.20654521E+01  0.67278535E+00  0.23638670E+01
 0.60656250E+00  0.16274849E+01  0.20654521E+01  0.67278535E+00  0.23638670E+01
 0.60671875E+00  0.16274849E+01  0.20654521E+01  0.67278535E+00  0.23638670E+01
 0.60687500E+00  0.16274849E+01  0.20654521E+01  0.67278535E+00  0.23638670E+01
 0.60703125E+00  0.16274849E+01  0.20654521E+01  0.67278535E+00  0.23638670E+01
 0.60718750E+00  0.16274849E+01  0.20654521E+01  0.67278535E+00  0.23638670E+01
 0.60734375E+00  0.16274849E+01  0.20654521E+01  0.67278535E+00  0.23638670E+01
 0.60750000E+00  0.16274849E+01  0.20654521E+01  0.67278535E+00  0.23638670E+01
 0.60765625E+00  0.16274849E+01  0.20654521E+01  0.67278535E+00  0.23638670E+01
 0.60781250E+00  0.16274849E+01  0.20654521E+01  0.67278535E+00  0.23638670E+01
 0.60796875E+00  0.16274849E+01  0.20654521E+01  0.67278535E+00  0.23638670E+01
 0.60812500E+00  0.16274849E+01  0.20654521E+01  0.67278535E+00  0.23638670E+01
 0.60828125E+00  0.16274849E+01  0.20654521E+01  0.67278535E+00  0.23638670E+01
 0.60843750E+00  0.16274849E+01  0.20654521E+01  0.67278535E+00  0.23638670E+01
 0.60859375E+00  0.16274849E+01  0.20654521E+01  0.67278535E+00  0.23638670E+01
 0.60875000E+00  0.16274849E+01  0.20654521E+01  0.67278535E+00  0.23638670E+01
 0.60890625E+00  0.16274849E+01  0.20654521E+01  0.67278535E+00  0.23638670E+01
 0.60906250E+00  0.16274849E+01  0.20654521E+01  0.67278535E+00  0.23638670E+01
 0.60921875E+00  0.16274849E+01  0.20654521E+01  0.67278535E+00  0.23638670E+01
 0.60937500E+00  0.16274849E+01  0.20654521E+01  0.67278535E+00  0.23638670E+01
 0.60953125E+00  0.16274849E+01  0.20654521E+01  0.67278535E+00  0.23638670E+01
 0.60968750E+00  0.16274849E+01  0.20654521E+01  0.67278535E+00  0.23638670E+01
 0.60984375E+00  0.16274849E+01  0.20654521E+01  0.67278535E+00  0.23638670E+01
 0.61000000E+00  0.16274849E+01  0.20654521E+01  0.67278535E+00  0.23638670E+01
 0.61015625E+00  0.16274849E+01  0.20654521E+01  0.67278535E+00  0.23638670E+01
 0.61031250E+00  0.16274849E+01  0.20654521E+01  0.67278535E+00  0.23638670E+01
 0.61046875E+00  0.16274849E+01  0.20654521E+01  0.67278535E+00  0.23638670E+01
 0.61062500E+00  0.16274849E+01  0.20654521E+01  0.67278535E+00  0.23638670E+01
 0.61078125E+00  0.16274849E+01  0.20654521E+01  0.67278535E+00  0.23638670E+01
 0.61093750E+00  0.16274849E+01  0.20654521E+01  0.67278535E+00  0.23638670E+01
 0.61109375E+00  0.16274849E+01  0.20654521E+01  0.67278535E+00  0.23638670E+01
 0.61125000E+00  0.16274849E+01  0.20654521E+01  0.67278535E+00  0.23638670E+01
 0.61140625E+00  0.16274849E+01  0.20654521E+01  0.67278535E+00  0.23638670E+01
 0.61156250E+00  0.16274849E+01  0.20654521E+01  0.67278535E+00  0.23638670E+01
 0.61171875E+00  0.16274849E+01  0.20654521E+01  0.67278535E+00  0.23638670E+01
 0.61187500E+00  0.16274849E+01  0.20654521E+01  0.67278535E+00  0.23638670E+01
 0.61203125E+00  0.16274849E+01  0.20654521E+01  0.67278535E+00  0.23638670E+01
 0.61218750E+00  0.16274849E+01  0.20654521E+01  0.67278535E+00  0.23638670E+01
 0.61234375E+00  0.16274849E+01  0.20654521E+01  0.67278535E+00  0.23638670E+01
 0.61250000E+00  0.16274849E+01  0.20654521E+01  0.67278535E+00  0.23638670E+01
 0.61265625E+00  0.16274849E+01  0.20654521E+01  0.67278535E+00  0.23638670E+01
 0.61281250E+00  0.16274849E+01  0.20654521E+01  0.67278535E+00  0.23638670E+01
 0.61296875E+00  0.16274849E+01  0.20654521E+01  0.67278535E+00  0.23638670E+01
 0.61312500E+00  0.16274849E+01  0.20654521E+01  0.67278535E+00  0.23638670E+01
 0.61328125E+00  0.16274849E+01  0.20654521E+01  0.67278535E+00  0.23638670E+01
 0.61343750E+00  0.16274849E+01  0.20654521E+01  0.67278535E+00  0.23638670E+01
 0.61359375E+00  0.16274849E+01  0.20654521E+01  0.67278535E+00  0.23638670E+01
 0.61375000E+00  0.16274849E+01  0.20654521E+01  0.67278535E+00  0.23638670E+01
 0.61390625E+00  0.16274849E+01  0.20654521E+01  0.67278535E+00  0.23638670E+01
 0.61406250E+00  0.16274849E+01  0.20654521E+01  0.67278535E+00  0.23638670E+01
 0.61421875E+00  0.16274849E+01  0.20654521E+01  0.67278535E+00  0.23638670E+01
 0.61437500E+00  0.16274849E+01  0.20654521E+01  0.67278535E+00  0.23638670E+01
 0.61453125E+00  0.16274849E+01  0.20654521E+01  0.67278535E+00  0.23638670E+01
 0.61468750E+00  0.16274849E+01  0.20654521E+01  0.67278535E+00  0.23638670E+01
 0.61484375E+00  0.16274849E+01  0.20654521E+01  0.67278535E+00  0.23638670E+01
 0.61500000E+00  0.16274849E+01  0.20654521E+01  0.67278535E+00  0.23638670E+01
 0.61515625E+00  0.16274849E+01  0.20654521E+01  0.67278535E+00  0.23638670E+01
 0.61531250E+00  0.16274849E+01  0.20654521E+01  0.67278535E+00  0.23638670E+01
 0.61546875E+00  0.16274849E+01  0.20654521E+01  0.67278535E+00  0.23638670E+01
 0.61562500E+00  0.16274849E+01  0.20654521E+01  0.67278535E+00  0.23638670E+01
 0.61578125E+00  0.16274849E+01  0.20654521E+01  0.67278535E+00  0.23638670E+01
 0.61593750E+00  0.16274849E+01  0.20654521E+01  0.67278535E+00  0.23638670E+01
 0.61609375E+00  0.16274849E+01  0.20654521E+01  0.67278535E+00  0.23638670E+01
 0.61625000E+00  0.16274849E+01  0.20654521E+01  0.67278535E+00  0.23638670E+01
 0.61640625E+00  0.16274849E+01  0.20654521E+01  0.67278535E+00  0.23638670E+01
 0.61656250E+00  0.16274849E+01  0.20654521E+01  0.67278535E+00  0.23638670E+01
 0.61671875E+00  0.16274849E+01  0.20654521E+01  0.67278535E+00  0.23638670E+01
 0.61687500E+00  0.16274849E+01  0.20654521E+01  0.67278535E+00  0.23638670E+01
 0.61703125E+00  0.16274849E+01  0.20654521E+01  0.67278535E+00  0.23638670E+01
 0.61718750E+00  0.16274849E+01  0.20654521E+01  0.67278535E+00  0.23638670E+01
 0.61734375E+00  0.16274849E+01  0.20654521E+01  0.67278535E+00  0.23638670E+01
 0.61750000E+00  0.16274849E+01  0.20654521E+01  0.67278535E+00  0.23638670E+01
 0.61765625E+00  0.16274849E+01  0.20654521E+01  0.67278535E+00  0.23638670E+01
 0.61781250E+00  0.16274849E+01  0.20654521E+01  0.67278535E+00  0.23638670E+01
 0.61796875E+00  0.16274849E+01  0.20654521E+01  0.67278535E+00  0.23638670E+01
 0.61812500E+00  0.16274849E+01  0.20654521E+01  0.67278535E+00  0.23638670E+01
 0.61828125E+00  0.16274849E+01  0.20654521E+01  0.67278535E+00  0.23638670E+01
 0.61843750E+00  0.16274849E+01  0.20654521E+01  0.67278535E+00  0.23638670E+01
 0.61859375E+00  0.16274849E+01  0.20654521E+01  0.67278535E+00  0.23638670E+01
 0.61875000E+00  0.16274849E+01  0.20654521E+01  0.67278535E+00  0.23638670E+01
 0.61890625E+00  0.16274849E+01  0.20654521E+01  0.67278535E+00  0.23638670E+01
 0.61906250E+00  0.16274849E+01  0.20654521E+01  0.67278535E+00  0.23638670E+01
 0.61921875E+00  0.16274849E+01  0.20654521E+01  0.67278535E+00  0.23638670E+01
 0.61937500E+00  0.16274849E+01  0.20654521E+01  0.67278535E+00  0.23638670E+01
 0.61953125E+00  0.16274849E+01  0.20654521E+01  0.67278535E+00  0.23638670E+01
 0.61968750E+00  0.16274849E+01  0.20654521E+01  0.67278535E+00  0.23638670E+01
 0.61984375E+00  0.16274849E+01  0.20654521E+01  0.67278535E+00  0.23638670E+01
 0.62000000E+00  0.16274849E+01  0.20654521E+01  0.67278535E+00  0.23638670E+01
 0.62015625E+00  0.16274849E+01  0.20654521E+01  0.67278535E+00  0.23638670E+01
 0.62031250E+00  0.16274849E+01  0.20654521E+01  0.67278535E+00  0.23638670E+01
 0.62046875E+00  0.16274849E+01  0.20654521E+01  0.67278535E+00  0.23638670E+01
 0.62062500E+00  0.16274849E+01  0.20654521E+01  0.67278535E+00  0.23638670E+01
 0.62078125E+00  0.16274849E+01  0.20654521E+01  0.67278535E+00  0.23638670E+01
 0.62093750E+00  0.16274849E+01  0.20654521E+01  0.67278535E+00  0.23638670E+01
 0.62109375E+00  0.16274849E+01  0.20654521E+01  0.67278535E+00  0.23638670E+01
 0.62125000E+00  0.16274849E+01  0.20654521E+01  0.67278535E+00  0.23638670E+01
 0.62140625E+00  0.16274849E+01  0.20654521E+01  0.67278535E+00  0.23638670E+01
 0.62156250E+00  0.16274849E+01  0.20654521E+01  0.67278535E+00  0.23638670E+01
 0.62171875E+00  0.16274849E+01  0.20654521E+01  0.67278535E+00  0.23638670E+01
 0.62187500E+00  0.16274849E+01  0.20654521E+01  0.67278535E+00  0.23638670E+01
 0.62203125E+00  0.16274849E+01  0.20654521E+01  0.67278535E+00  0.23638670E+01
 0.62218750E+00  0.16274849E+01  0.20654521E+01  0.67278535E+00  0.23638670E+01
 0.62234375E+00  0.16274849E+01  0.20654521E+01  0.67278535E+00  0.23638670E+01
 0.62250000E+00  0.16274849E+01  0.20654521E+01  0.67278535E+00  0.23638670E+01
 0.62265625E+00  0.16274849E+01  0.20654521E+01  0.67278535E+00  0.23638670E+01
 0.62281250E+00  0.16274849E+01  0.20654521E+01  0.67278535E+00  0.23638670E+01
 0.62296875E+00  0.16274849E+01  0.20654521E+01  0.67278535E+00  0.23638670E+01
 0.62312500E+00  0.16274849E+01  0.20654521E+01  0.67278535E+00  0.23638670E+01
 0.62328125E+00  0.16274849E+01  0.20654521E+01  0.67278535E+00  0.23638670E+01
 0.62343750E+00  0.16274849E+01  0.20654521E+01  0.67278535E+00  0.23638670E+01
 0.62359375E+00  0.16274849E+01  0.20654521E+01  0.67278535E+00  0.23638670E+01
 0.62375000E+00  0.16274849E+01  0.20654521E+01  0.67278535E+00  0.23638670E+01
 0.62390625E+00  0.16274849E+01  0.20654521E+01  0.67278535E+00  0.23638670E+01
 0.62406250E+00  0.16274849E+01  0.20654521E+01  0.67278535E+00  0.23638670E+01
 0.62421875E+00  0.16274849E+01  0.20654521E+01  0.67278535E+00  0.23638670E+01
 0.62437500E+00  0.16274849E+01  0.20654521E+01  0.67278535E+00  0.23638670E+01
 0.62453125E+00  0.16274849E+01  0.20654521E+01  0.67278535E+00  0.23638670E+01
 0.62468750E+00  0.16274849E+01  0.20654521E+01  0.67278535E+00  0.23638670E+01
 0.62484375E+00  0.16274849E+01  0.20654521E+01  0.67278535E+00  0.23638670E+01
 0.62500000E+00  0.16274849E+01  0.20654521E+01  0.67278535E+00  0.23638670E+01
 0.62515625E+00  0.16274849E+01  0.20654521E+01  0.67278535E+00  0.23638670E+01
 0.62531250E+00  0.16274849E+01  0.20654521E+01  0.67278535E+00  0.23638670E+01
 0.62546875E+00  0.16274849E+01  0.20654521E+01  0.67278535E+00  0.23638670E+01
 0.62562500E+00  0.16274849E+01  0.20654521E+01  0.67278535E+00  0.23638670E+01
 0.62578125E+00  0.16274849E+01  0.20654521E+01  0.67278535E+00  0.23638670E+01
 0.62593750E+00  0.16274849E+01  0.20654521E+01  0.67278535E+00  0.23638670E+01
 0.62609375E+00  0.16274849E+01  0.20654521E+01  0.67278535E+00  0.23638670E+01
 0.62625000E+00  0.16274849E+01  0.20654521E+01  0.67278535E+00  0.23638670E+01
 0.62640625E+00  0.16274849E+01  0.20654521E+01  0.67278535E+00  0.23638670E+01
 0.62656250E+00  0.16274849E+01  0.20654521E+01  0.67278535E+00  0.23638670E+01
 0.62671875E+00  0.16274849E+01  0.20654521E+01  0.67278535E+00  0.23638670E+01
 0.62687500E+00  0.16274849E+01  0.20654521E+01  0.67278535E+00  0.23638670E+01
 0.62703125E+00  0.16274849E+01  0.20654521E+01  0.67278535E+00  0.23638670E+01
 0.62718750E+00  0.16274849E+01  0.20654521E+01  0.67278535E+00  0.23638670E+01
 0.62734375E+00  0.16274849E+01  0.20654521E+01  0.67278535E+00  0.23638670E+01
 0.62750000E+00  0.16274849E+01  0.20654521E+01  0.67278535E+00  0.23638670E+01
 0.62765625E+00  0.16274849E+01  0.20654521E+01  0.67278535E+00  0.23638670E+01
 0.62781250E+00  0.16274849E+01  0.20654521E+01  0.67278535E+00  0.23638670E+01
 0.62796875E+00  0.16274849E+01  0.20654521E+01  0.67278535E+00  0.23638670E+01
 0.62812500E+00  0.16274849E+01  0.20654521E+01  0.67278535E+00  0.23638670E+01
 0.62828125E+00  0.16274849E+01  0.20654521E+01  0.67278535E+00  0.23638670E+01
 0.62843750E+00  0.16274849E+01  0.20654521E+01  0.67278535E+00  0.23638670E+01
 0.62859375E+00  0.16274849E+01  0.20654521E+01  0.67278535E+00  0.23638670E+01
 0.62875000E+00  0.16274849E+01  0.20654521E+01  0.67278535E+00  0.23638670E+01
 0.62890625E+00  0.16274849E+01  0.20654521E+01  0.67278535E+00  0.23638670E+01
 0.62906250E+00  0.16274849E+01  0.20654521E+01  0.67278535E+00  0.23638670E+01
 0.62921875E+00  0.16274849E+01  0.20654521E+01  0.67278535E+00  0.23638670E+01
 0.62937500E+00  0.16274849E+01  0.20654521E+01  0.67278535E+00  0.23638670E+01
 0.62953125E+00  0.16274849E+01  0.20654521E+01  0.67278535E+00  0.23638670E+01
 0.62968750E+00  0.16274849E+01  0.20654521E+01  0.67278535E+00  0.23638670E+01
 0.62984375E+00  0.16274849E+01  0.20654521E+01  0.67278535E+00  0.23638670E+01
 0.63000000E+00  0.16274849E+01  0.20654521E+01  0.67278535E+00  0.23638670E+01
 0.63015625E+00  0.16274849E+01  0.20654521E+01  0.67278535E+00  0.23638670E+01
 0.63031250E+00  0.16274849E+01  0.20654521E+01  0.67278535E+00  0.23638670E+01
 0.63046875E+00  0.16274849E+01  0.20654521E+01  0.67278535E+00  0.23638670E+01
 0.63062500E+00  0.16274849E+01  0.20654521E+01  0.67278535E+00  0.23638670E+01
 0.63078125E+00  0.16274849E+01  0.20654521E+01  0.67278535E+00  0.23638670E+01
 0.63093750E+00  0.16274849E+01  0.20654521E+01  0.67278535E+00  0.23638670E+01
 0.63109375E+00  0.16274849E+01  0.20654521E+01  0.67278535E+00  0.23638670E+01
 0.63125000E+00  0.16274849E+01  0.20654521E+01  0.67278535E+00  0.23638670E+01
 0.63140625E+00  0.16274849E+01  0.20654521E+01  0.67278535E+00  0.23638670E+01
 0.63156250E+00  0.16274849E+01  0.20654521E+01  0.67278535E+00  0.23638670E+01
 0.63171875E+00  0.16274849E+01  0.20654521E+01  0.67278535E+00  0.23638670E+01
 0.63187500E+00  0.16274849E+01  0.20654521E+01  0.67278535E+00  0.23638670E+01
 0.63203125E+00  0.16274849E+01  0.20654521E+01  0.67278535E+00  0.23638670E+01
 0.63218750E+00  0.16274849E+01  0.20654521E+01  0.67278535E+00  0.23638670E+01
 0.63234375E+00  0.16274849E+01  0.20654521E+01  0.67278535E+00  0.23638670E+01
 0.63250000E+00  0.16274849E+01  0.20654521E+01  0.67278535E+00  0.23638670E+01
 0.63265625E+00  0.16274849E+01  0.20654521E+01  0.67278535E+00  0.23638670E+01
 0.63281250E+00  0.16274849E+01  0.20654521E+01  0.67278535E+00  0.23638670E+01
 0.63296875E+00  0.16274849E+01  0.20654521E+01  0.67278535E+00  0.23638670E+01
 0.63312500E+00  0.16274849E+01  0.20654521E+01  0.67278535E+00  0.23638670E+01
 0.63328125E+00  0.16274849E+01  0.20654521E+01  0.67278535E+00  0.23638670E+01
 0.63343750E+00  0.16274849E+01  0.20654521E+01  0.67278535E+00  0.23638670E+01
 0.63359375E+00  0.16274849E+01  0.20654521E+01  0.67278535E+00  0.23638670E+01
 0.63375000E+00  0.16274849E+01  0.20654521E+01  0.67278535E+00  0.23638670E+01
 0.63390625E+00  0.16274849E+01  0.20654521E+01  0.67278535E+00  0.23638670E+01
 0.63406250E+00  0.16274849E+01  0.20654521E+01  0.67278535E+00  0.23638670E+01
 0.63421875E+00  0.16274849E+01  0.20654521E+01  0.67278535E+00  0.23638670E+01
 0.63437500E+00  0.16274849E+01  0.20654521E+01  0.67278535E+00  0.23638670E+01
 0.63453125E+00  0.16274849E+01  0.20654521E+01  0.67278535E+00  0.23638670E+01
 0.63468750E+00  0.16274849E+01  0.20654521E+01  0.67278535E+00  0.23638670E+01
 0.63484375E+00  0.16274849E+01  0.20654521E+01  0.67278535E+00  0.23638670E+01
 0.63500000E+00  0.16274849E+01  0.20654521E+01  0.67278535E+00  0.23638670E+01
 0.63515625E+00  0.16274849E+01  0.20654521E+01  0.67278535E+00  0.23638670E+01
 0.63531250E+00  0.16274849E+01  0.20654521E+01  0.67278535E+00  0.23638670E+01
 0.63546875E+00  0.16274849E+01  0.20654521E+01  0.67278535E+00  0.23638670E+01
 0.63562500E+00  0.16274849E+01  0.20654521E+01  0.67278535E+00  0.23638670E+01
 0.63578125E+00  0.16274849E+01  0.20654521E+01  0.67278535E+00  0.23638670E+01
 0.63593750E+00  0.16274849E+01  0.20654521E+01  0.67278535E+00  0.23638670E+01
 0.63609375E+00  0.16274849E+01  0.20654521E+01  0.67278535E+00  0.23638670E+01
 0.63625000E+00  0.16274849E+01  0.20654521E+01  0.67278535E+00  0.23638670E+01
 0.63640625E+00  0.16274849E+01  0.20654521E+01  0.67278535E+00  0.23638670E+01
 0.63656250E+00  0.16274849E+01  0.20654521E+01  0.67278535E+00  0.23638670E+01
 0.63671875E+00  0.16274849E+01  0.20654521E+01  0.67278535E+00  0.23638670E+01
 0.63687500E+00  0.16274849E+01  0.20654521E+01  0.67278535E+00  0.23638670E+01
 0.63703125E+00  0.16274849E+01  0.20654521E+01  0.67278535E+00  0.23638670E+01
 0.63718750E+00  0.16274849E+01  0.20654521E+01  0.67278535E+00  0.23638670E+01
 0.63734375E+00  0.16274849E+01  0.20654521E+01  0.67278535E+00  0.23638670E+01
 0.63750000E+00  0.16274849E+01  0.20654521E+01  0.67278535E+00  0.23638670E+01
 0.63765625E+00  0.16274849E+01  0.20654521E+01  0.67278535E+00  0.23638670E+01
 0.63781250E+00  0.16274849E+01  0.20654521E+01  0.67278535E+00  0.23638670E+01
 0.63796875E+00  0.16274849E+01  0.20654521E+01  0.67278535E+00  0.23638670E+01
 0.63812500E+00  0.16274849E+01  0.20654521E+01  0.67278535E+00  0.23638670E+01
 0.63828125E+00  0.16274849E+01  0.20654521E+01  0.67278535E+00  0.23638670E+01
 0.63843750E+00  0.16274849E+01  0.20654521E+01  0.67278535E+00  0.23638670E+01
 0.63859375E+00  0.16274849E+01  0.20654521E+01  0.67278535E+00  0.23638670E+01
 0.63875000E+00  0.16274849E+01  0.20654521E+01  0.67278535E+00  0.23638670E+01
 0.63890625E+00  0.16274849E+01  0.20654521E+01  0.67278535E+00  0.23638670E+01
 0.63906250E+00  0.16274849E+01  0.20654521E+01  0.67278535E+00  0.23638670E+01
 0.63921875E+00  0.16274849E+01  0.20654521E+01  0.67278535E+00  0.23638670E+01
 0.63937500E+00  0.16274849E+01  0.20654521E+01  0.67278535E+00  0.23638670E+01
 0.63953125E+00  0.16274849E+01  0.20654521E+01  0.67278535E+00  0.23638670E+01
 0.63968750E+00  0.16274849E+01  0.20654521E+01  0.67278535E+00  0.23638670E+01
 0.63984375E+00  0.16274849E+01  0.20654521E+01  0.67278535E+00  0.23638670E+01
 0.64000000E+00  0.16274849E+01  0.20654521E+01  0.67278535E+00  0.23638670E+01
 0.64015625E+00  0.16274849E+01  0.20654521E+01  0.67278535E+00  0.23638670E+01
 0.64031250E+00  0.16274849E+01  0.20654521E+01  0.67278535E+00  0.23638670E+01
 0.64046875E+00  0.16274849E+01  0.20654521E+01  0.67278535E+00  0.23638670E+01
 0.64062500E+00  0.16274849E+01  0.20654521E+01  0.67278535E+00  0.23638670E+01
 0.64078125E+00  0.16274849E+01  0.20654521E+01  0.67278535E+00  0.23638670E+01
 0.64093750E+00  0.16274849E+01  0.20654521E+01  0.67278535E+00  0.23638670E+01
 0.64109375E+00  0.16274849E+01  0.20654521E+01  0.67278535E+00  0.23638670E+01
 0.64125000E+00  0.16274849E+01  0.20654521E+01  0.67278535E+00  0.23638670E+01
 0.64140625E+00  0.16274849E+01  0.20654521E+01  0.67278535E+00  0.23638670E+01
 0.64156250E+00  0.16274849E+01  0.20654521E+01  0.67278535E+00  0.23638670E+01
 0.64171875E+00  0.16274849E+01  0.20654521E+01  0.67278535E+00  0.23638670E+01
 0.64187500E+00  0.16274849E+01  0.20654521E+01  0.67278535E+00  0.23638670E+01
 0.64203125E+00  0.16274849E+01  0.20654521E+01  0.67278535E+00  0.23638670E+01
 0.64218750E+00  0.16274849E+01  0.20654521E+01  0.67278535E+00  0.23638670E+01
 0.64234375E+00  0.16274849E+01  0.20654521E+01  0.67278535E+00  0.23638670E+01
 0.64250000E+00  0.16274849E+01  0.20654521E+01  0.67278535E+00  0.23638670E+01
 0.64265625E+00  0.16274849E+01  0.20654521E+01  0.67278535E+00  0.23638670E+01
 0.64281250E+00  0.16274849E+01  0.20654521E+01  0.67278535E+00  0.23638670E+01
 0.64296875E+00  0.16274849E+01  0.20654521E+01  0.67278535E+00  0.23638670E+01
 0.64312500E+00  0.16274849E+01  0.20654521E+01  0.67278535E+00  0.23638670E+01
 0.64328125E+00  0.16274849E+01  0.20654521E+01  0.67278535E+00  0.23638670E+01
 0.64343750E+00  0.16274849E+01  0.20654521E+01  0.67278535E+00  0.23638670E+01
 0.64359375E+00  0.16274849E+01  0.20654521E+01  0.67278535E+00  0.23638670E+01
 0.64375000E+00  0.16274849E+01  0.20654521E+01  0.67278535E+00  0.23638670E+01
 0.64390625E+00  0.16274849E+01  0.20654521E+01  0.67278535E+00  0.23638670E+01
 0.64406250E+00  0.16274849E+01  0.20654521E+01  0.67278535E+00  0.23638670E+01
 0.64421875E+00  0.16274849E+01  0.20654521E+01  0.67278535E+00  0.23638670E+01
 0.64437500E+00  0.16274849E+01  0.20654521E+01  0.67278535E+00  0.23638670E+01
 0.64453125E+00  0.16274849E+01  0.20654521E+01  0.67278535E+00  0.23638670E+01
 0.64468750E+00  0.16274849E+01  0.20654521E+01  0.67278535E+00  0.23638670E+01
 0.64484375E+00  0.16274849E+01  0.20654521E+01  0.67278535E+00  0.23638670E+01
 0.64500000E+00  0.16274849E+01  0.20654521E+01  0.67278535E+00  0.23638670E+01
 0.64515625E+00  0.16274849E+01  0.20654521E+01  0.67278535E+00  0.23638670E+01
 0.64531250E+00  0.16274849E+01  0.20654521E+01  0.67278535E+00  0.23638670E+01
 0.64546875E+00  0.16274849E+01  0.20654521E+01  0.67278535E+00  0.23638670E+01
 0.64562500E+00  0.16274849E+01  0.20654521E+01  0.67278535E+00  0.23638670E+01
 0.64578125E+00  0.16274849E+01  0.20654521E+01  0.67278535E+00  0.23638670E+01
 0.64593750E+00  0.16274849E+01  0.20654521E+01  0.67278535E+00  0.23638670E+01
 0.64609375E+00  0.16274849E+01  0.20654521E+01  0.67278535E+00  0.23638670E+01
 0.64625000E+00  0.16274849E+01  0.20654521E+01  0.67278535E+00  0.23638670E+01
 0.64640625E+00  0.16274849E+01  0.20654521E+01  0.67278535E+00  0.23638670E+01
 0.64656250E+00  0.16274849E+01  0.20654521E+01  0.67278535E+00  0.23638670E+01
 0.64671875E+00  0.16274849E+01  0.20654521E+01  0.67278535E+00  0.23638670E+01
 0.64687500E+00  0.16274849E+01  0.20654521E+01  0.67278535E+00  0.23638670E+01
 0.64703125E+00  0.16274849E+01  0.20654521E+01  0.67278535E+00  0.23638670E+01
 0.64718750E+00  0.16274849E+01  0.20654521E+01  0.67278535E+00  0.23638670E+01
 0.64734375E+00  0.16274849E+01  0.20654521E+01  0.67278535E+00  0.23638670E+01
 0.64750000E+00  0.16274849E+01  0.20654521E+01  0.67278535E+00  0.23638670E+01
 0.64765625E+00  0.16274849E+01  0.20654521E+01  0.67278535E+00  0.23638670E+01
 0.64781250E+00  0.16274849E+01  0.20654521E+01  0.67278535E+00  0.23638670E+01
 0.64796875E+00  0.16274849E+01  0.20654521E+01  0.67278535E+00  0.23638670E+01
 0.64812500E+00  0.16274849E+01  0.20654521E+01  0.67278535E+00  0.23638670E+01
 0.64828125E+00  0.16274849E+01  0.20654521E+01  0.67278535E+00  0.23638670E+01
 0.64843750E+00  0.16274849E+01  0.20654521E+01  0.67278535E+00  0.23638670E+01
 0.64859375E+00  0.16274849E+01  0.20654521E+01  0.67278535E+00  0.23638670E+01
 0.64875000E+00  0.16274849E+01  0.20654521E+01  0.67278535E+00  0.23638670E+01
 0.64890625E+00  0.16274849E+01  0.20654521E+01  0.67278535E+00  0.23638670E+01
 0.64906250E+00  0.16274849E+01  0.20654521E+01  0.67278535E+00  0.23638670E+01
 0.64921875E+00  0.16274849E+01  0.20654521E+01  0.67278535E+00  0.23638670E+01
 0.64937500E+00  0.16274849E+01  0.20654521E+01  0.67278535E+00  0.23638670E+01
 0.64953125E+00  0.16274849E+01  0.20654521E+01  0.67278535E+00  0.23638670E+01
 0.64968750E+00  0.16274849E+01  0.20654521E+01  0.67278535E+00  0.23638670E+01
 0.64984375E+00  0.16274849E+01  0.20654521E+01  0.67278535E+00  0.23638670E+01
 0.65000000E+00  0.16274849E+01  0.20654521E+01  0.67278535E+00  0.23638670E+01
 0.65015625E+00  0.16274849E+01  0.20654521E+01  0.67278535E+00  0.23638670E+01
 0.65031250E+00  0.16274849E+01  0.20654521E+01  0.67278535E+00  0.23638670E+01
 0.65046875E+00  0.16274849E+01  0.20654521E+01  0.67278535E+00  0.23638670E+01
 0.65062500E+00  0.16274849E+01  0.20654521E+01  0.67278535E+00  0.23638670E+01
 0.65078125E+00  0.16274849E+01  0.20654521E+01  0.67278535E+00  0.23638670E+01
 0.65093750E+00  0.16274849E+01  0.20654521E+01  0.67278535E+00  0.23638670E+01
 0.65109375E+00  0.16274849E+01  0.20654521E+01  0.67278535E+00  0.23638670E+01
 0.65125000E+00  0.16274849E+01  0.20654521E+01  0.67278535E+00  0.23638670E+01
 0.65140625E+00  0.16274849E+01  0.20654521E+01  0.67278535E+00  0.23638670E+01
 0.65156250E+00  0.16274849E+01  0.20654521E+01  0.67278535E+00  0.23638670E+01
 0.65171875E+00  0.16274849E+01  0.20654521E+01  0.67278535E+00  0.23638670E+01
 0.65187500E+00  0.16274849E+01  0.20654521E+01  0.67278535E+00  0.23638670E+01
 0.65203125E+00  0.16274849E+01  0.20654521E+01  0.67278535E+00  0.23638670E+01
 0.65218750E+00  0.16274849E+01  0.20654521E+01  0.67278535E+00  0.23638670E+01
 0.65234375E+00  0.16274849E+01  0.20654521E+01  0.67278535E+00  0.23638670E+01
 0.65250000E+00  0.16274849E+01  0.20654521E+01  0.67278535E+00  0.23638670E+01
 0.65265625E+00  0.16274849E+01  0.20654521E+01  0.67278535E+00  0.23638670E+01
 0.65281250E+00  0.16274849E+01  0.20654521E+01  0.67278535E+00  0.23638670E+01
 0.65296875E+00  0.16274849E+01  0.20654521E+01  0.67278535E+00  0.23638670E+01
 0.65312500E+00  0.16274849E+01  0.20654521E+01  0.67278535E+00  0.23638670E+01
 0.65328125E+00  0.16274849E+01  0.20654521E+01  0.67278535E+00  0.23638670E+01
 0.65343750E+00  0.16274849E+01  0.20654521E+01  0.67278535E+00  0.23638670E+01
 0.65359375E+00  0.16274849E+01  0.20654521E+01  0.67278535E+00  0.23638670E+01
 0.65375000E+00  0.16274849E+01  0.20654521E+01  0.67278535E+00  0.23638670E+01
 0.65390625E+00  0.16274849E+01  0.20654521E+01  0.67278535E+00  0.23638670E+01
 0.65406250E+00  0.16274849E+01  0.20654521E+01  0.67278535E+00  0.23638670E+01
 0.65421875E+00  0.16274849E+01  0.20654521E+01  0.67278535E+00  0.23638670E+01
 0.65437500E+00  0.16274849E+01  0.20654521E+01  0.67278535E+00  0.23638670E+01
 0.65453125E+00  0.16274849E+01  0.20654521E+01  0.67278535E+00  0.23638670E+01
 0.65468750E+00  0.16274849E+01  0.20654521E+01  0.67278535E+00  0.23638670E+01
 0.65484375E+00  0.16274849E+01  0.20654521E+01  0.67278535E+00  0.23638670E+01
 0.65500000E+00  0.16274849E+01  0.20654521E+01  0.67278535E+00  0.23638670E+01
 0.65515625E+00  0.16274849E+01  0.20654521E+01  0.67278535E+00  0.23638670E+01
 0.65531250E+00  0.16274849E+01  0.20654521E+01  0.67278535E+00  0.23638670E+01
 0.65546875E+00  0.16274849E+01  0.20654521E+01  0.67278535E+00  0.23638670E+01
 0.65562500E+00  0.16274849E+01  0.20654521E+01  0.67278535E+00  0.23638670E+01
 0.65578125E+00  0.16274849E+01  0.20654521E+01  0.67278535E+00  0.23638670E+01
 0.65593750E+00  0.16274849E+01  0.20654521E+01  0.67278535E+00  0.23638670E+01
 0.65609375E+00  0.16274849E+01  0.20654521E+01  0.67278535E+00  0.23638670E+01
 0.65625000E+00  0.16274849E+01  0.20654521E+01  0.67278535E+00  0.23638670E+01
 0.65640625E+00  0.16274849E+01  0.20654521E+01  0.67278535E+00  0.23638670E+01
 0.65656250E+00  0.16274849E+01  0.20654521E+01  0.67278535E+00  0.23638670E+01
 0.65671875E+00  0.16274849E+01  0.20654521E+01  0.67278535E+00  0.23638670E+01
 0.65687500E+00  0.16274849E+01  0.20654521E+01  0.67278535E+00  0.23638670E+01
 0.65703125E+00  0.16274849E+01  0.20654521E+01  0.67278535E+00  0.23638670E+01
 0.65718750E+00  0.16274849E+01  0.20654521E+01  0.67278535E+00  0.23638670E+01
 0.65734375E+00  0.16274849E+01  0.20654521E+01  0.67278535E+00  0.23638670E+01
 0.65750000E+00  0.16274849E+01  0.20654521E+01  0.67278535E+00  0.23638670E+01
 0.65765625E+00  0.16274849E+01  0.20654521E+01  0.67278535E+00  0.23638670E+01
 0.65781250E+00  0.16274849E+01  0.20654521E+01  0.67278535E+00  0.23638670E+01
 0.65796875E+00  0.16274849E+01  0.20654521E+01  0.67278535E+00  0.23638670E+01
 0.65812500E+00  0.16274849E+01  0.20654521E+01  0.67278535E+00  0.23638670E+01
 0.65828125E+00  0.16274849E+01  0.20654521E+01  0.67278535E+00  0.23638670E+01
 0.65843750E+00  0.16274849E+01  0.20654521E+01  0.67278535E+00  0.23638670E+01
 0.65859375E+00  0.16274849E+01  0.20654521E+01  0.67278535E+00  0.23638670E+01
 0.65875000E+00  0.16274849E+01  0.20654521E+01  0.67278535E+00  0.23638670E+01
 0.65890625E+00  0.16274849E+01  0.20654521E+01  0.67278535E+00  0.23638670E+01
 0.65906250E+00  0.16274849E+01  0.20654521E+01  0.67278535E+00  0.23638670E+01
 0.65921875E+00  0.16274849E+01  0.20654521E+01  0.67278535E+00  0.23638670E+01
 0.65937500E+00  0.16274849E+01  0.20654521E+01  0.67278535E+00  0.23638670E+01
 0.65953125E+00  0.16274849E+01  0.20654521E+01  0.67278535E+00  0.23638670E+01
 0.65968750E+00  0.16274849E+01  0.20654521E+01  0.67278535E+00  0.23638670E+01
 0.65984375E+00  0.16274849E+01  0.20654521E+01  0.67278535E+00  0.23638670E+01
 0.66000000E+00  0.16274849E+01  0.20654521E+01  0.67278535E+00  0.23638670E+01
 0.66015625E+00  0.16274849E+01  0.20654521E+01  0.67278535E+00  0.23638670E+01
 0.66031250E+00  0.16274849E+01  0.20654521E+01  0.67278535E+00  0.23638670E+01
 0.66046875E+00  0.16274849E+01  0.20654521E+01  0.67278535E+00  0.23638670E+01
 0.66062500E+00  0.16274849E+01  0.20654521E+01  0.67278535E+00  0.23638670E+01
 0.66078125E+00  0.16274849E+01  0.20654521E+01  0.67278535E+00  0.23638670E+01
 0.66093750E+00  0.16274849E+01  0.20654521E+01  0.67278535E+00  0.23638670E+01
 0.66109375E+00  0.16274849E+01  0.20654521E+01  0.67278535E+00  0.23638670E+01
 0.66125000E+00  0.16274849E+01  0.20654521E+01  0.67278535E+00  0.23638670E+01
 0.66140625E+00  0.16274849E+01  0.20654521E+01  0.67278535E+00  0.23638670E+01
 0.66156250E+00  0.16274849E+01  0.20654521E+01  0.67278535E+00  0.23638670E+01
 0.66171875E+00  0.16274849E+01  0.20654521E+01  0.67278535E+00  0.23638670E+01
 0.66187500E+00  0.16274849E+01  0.20654521E+01  0.67278535E+00  0.23638670E+01
 0.66203125E+00  0.16274849E+01  0.20654521E+01  0.67278535E+00  0.23638670E+01
 0.66218750E+00  0.16274849E+01  0.20654521E+01  0.67278535E+00  0.23638670E+01
 0.66234375E+00  0.16274849E+01  0.20654521E+01  0.67278535E+00  0.23638670E+01
 0.66250000E+00  0.16274849E+01  0.20654521E+01  0.67278535E+00  0.23638670E+01
 0.66265625E+00  0.16274849E+01  0.20654521E+01  0.67278535E+00  0.23638670E+01
 0.66281250E+00  0.16274849E+01  0.20654521E+01  0.67278535E+00  0.23638670E+01
 0.66296875E+00  0.16274849E+01  0.20654521E+01  0.67278535E+00  0.23638670E+01
 0.66312500E+00  0.16274849E+01  0.20654521E+01  0.67278535E+00  0.23638670E+01
 0.66328125E+00  0.16274849E+01  0.20654521E+01  0.67278535E+00  0.23638670E+01
 0.66343750E+00  0.16274849E+01  0.20654521E+01  0.67278535E+00  0.23638670E+01
 0.66359375E+00  0.16274849E+01  0.20654521E+01  0.67278535E+00  0.23638670E+01
 0.66375000E+00  0.16274849E+01  0.20654521E+01  0.67278535E+00  0.23638670E+01
 0.66390625E+00  0.16274849E+01  0.20654521E+01  0.67278535E+00  0.23638670E+01
 0.66406250E+00  0.16274849E+01  0.20654521E+01  0.67278535E+00  0.23638670E+01
 0.66421875E+00  0.16274849E+01  0.20654521E+01  0.67278535E+00  0.23638670E+01
 0.66437500E+00  0.16274849E+01  0.20654521E+01  0.67278535E+00  0.23638670E+01
 0.66453125E+00  0.16274849E+01  0.20654521E+01  0.67278535E+00  0.23638670E+01
 0.66468750E+00  0.16274849E+01  0.20654521E+01  0.67278535E+00  0.23638670E+01
 0.66484375E+00  0.16274849E+01  0.20654521E+01  0.67278535E+00  0.23638670E+01
 0.66500000E+00  0.16274849E+01  0.20654521E+01  0.67278535E+00  0.23638670E+01
 0.66515625E+00  0.16274849E+01  0.20654521E+01  0.67278535E+00  0.23638670E+01
 0.66531250E+00  0.16274849E+01  0.20654521E+01  0.67278535E+00  0.23638670E+01
 0.66546875E+00  0.16274849E+01  0.20654521E+01  0.67278535E+00  0.23638670E+01
 0.66562500E+00  0.16274849E+01  0.20654521E+01  0.67278535E+00  0.23638670E+01
 0.66578125E+00  0.16274849E+01  0.20654521E+01  0.67278535E+00  0.23638670E+01
 0.66593750E+00  0.16274849E+01  0.20654521E+01  0.67278535E+00  0.23638670E+01
 0.66609375E+00  0.16274849E+01  0.20654521E+01  0.67278535E+00  0.23638670E+01
 0.66625000E+00  0.16274849E+01  0.20654521E+01  0.67278535E+00  0.23638670E+01
 0.66640625E+00  0.16274849E+01  0.20654521E+01  0.67278535E+00  0.23638670E+01
 0.66656250E+00  0.16274849E+01  0.20654521E+01  0.67278535E+00  0.23638670E+01
 0.66671875E+00  0.16274849E+01  0.20654521E+01  0.67278535E+00  0.23638670E+01
 0.66687500E+00  0.16274849E+01  0.20654521E+01  0.67278535E+00  0.23638670E+01
 0.66703125E+00  0.16274849E+01  0.20654521E+01  0.67278535E+00  0.23638670E+01
 0.66718750E+00  0.16274849E+01  0.20654521E+01  0.67278535E+00  0.23638670E+01
 0.66734375E+00  0.16274849E+01  0.20654521E+01  0.67278535E+00  0.23638670E+01
 0.66750000E+00  0.16274849E+01  0.20654521E+01  0.67278535E+00  0.23638670E+01
 0.66765625E+00  0.16274849E+01  0.20654521E+01  0.67278535E+00  0.23638670E+01
 0.66781250E+00  0.16274849E+01  0.20654521E+01  0.67278535E+00  0.23638670E+01
 0.66796875E+00  0.16274849E+01  0.20654521E+01  0.67278535E+00  0.23638670E+01
 0.66812500E+00  0.16274849E+01  0.20654521E+01  0.67278535E+00  0.23638670E+01
 0.66828125E+00  0.16274849E+01  0.20654521E+01  0.67278535E+00  0.23638670E+01
 0.66843750E+00  0.16274849E+01  0.20654521E+01  0.67278535E+00  0.23638670E+01
 0.66859375E+00  0.16274849E+01  0.20654521E+01  0.67278535E+00  0.23638670E+01
 0.66875000E+00  0.16274849E+01  0.20654521E+01  0.67278535E+00  0.23638670E+01
 0.66890625E+00  0.16274849E+01  0.20654521E+01  0.67278535E+00  0.23638670E+01
 0.66906250E+00  0.16274849E+01  0.20654521E+01  0.67278535E+00  0.23638670E+01
 0.66921875E+00  0.16274849E+01  0.20654521E+01  0.67278535E+00  0.23638670E+01
 0.66937500E+00  0.16274849E+01  0.20654521E+01  0.67278535E+00  0.23638670E+01
 0.66953125E+00  0.16274849E+01  0.20654521E+01  0.67278535E+00  0.23638670E+01
 0.66968750E+00  0.16274849E+01  0.20654521E+01  0.67278535E+00  0.23638670E+01
 0.66984375E+00  0.16274849E+01  0.20654521E+01  0.67278535E+00  0.23638670E+01
 0.67000000E+00  0.16274849E+01  0.20654521E+01  0.67278535E+00  0.23638670E+01
 0.67015625E+00  0.16274849E+01  0.20654521E+01  0.67278535E+00  0.23638670E+01
 0.67031250E+00  0.16274849E+01  0.20654521E+01  0.67278535E+00  0.23638670E+01
 0.67046875E+00  0.16274849E+01  0.20654521E+01  0.67278535E+00  0.23638670E+01
 0.67062500E+00  0.16274849E+01  0.20654521E+01  0.67278535E+00  0.23638670E+01
 0.67078125E+00  0.16274849E+01  0.20654521E+01  0.67278535E+00  0.23638670E+01
 0.67093750E+00  0.16274849E+01  0.20654521E+01  0.67278535E+00  0.23638670E+01
 0.67109375E+00  0.16274849E+01  0.20654521E+01  0.67278535E+00  0.23638670E+01
 0.67125000E+00  0.16274849E+01  0.20654521E+01  0.67278535E+00  0.23638670E+01
 0.67140625E+00  0.16274849E+01  0.20654521E+01  0.67278535E+00  0.23638670E+01
 0.67156250E+00  0.16274849E+01  0.20654521E+01  0.67278535E+00  0.23638670E+01
 0.67171875E+00  0.16274849E+01  0.20654521E+01  0.67278535E+00  0.23638670E+01
 0.67187500E+00  0.16274849E+01  0.20654521E+01  0.67278535E+00  0.23638670E+01
 0.67203125E+00  0.16274849E+01  0.20654521E+01  0.67278535E+00  0.23638670E+01
 0.67218750E+00  0.16274849E+01  0.20654521E+01  0.67278535E+00  0.23638670E+01
 0.67234375E+00  0.16274849E+01  0.20654521E+01  0.67278535E+00  0.23638670E+01
 0.67250000E+00  0.16274849E+01  0.20654521E+01  0.67278535E+00  0.23638670E+01
 0.67265625E+00  0.16274849E+01  0.20654521E+01  0.67278535E+00  0.23638670E+01
 0.67281250E+00  0.16274849E+01  0.20654521E+01  0.67278535E+00  0.23638670E+01
 0.67296875E+00  0.16274849E+01  0.20654521E+01  0.67278535E+00  0.23638670E+01
 0.67312500E+00  0.16274849E+01  0.20654521E+01  0.67278535E+00  0.23638670E+01
 0.67328125E+00  0.16274849E+01  0.20654521E+01  0.67278535E+00  0.23638670E+01
 0.67343750E+00  0.16274849E+01  0.20654521E+01  0.67278535E+00  0.23638670E+01
 0.67359375E+00  0.16274849E+01  0.20654521E+01  0.67278535E+00  0.23638670E+01
 0.67375000E+00  0.16274849E+01  0.20654521E+01  0.67278535E+00  0.23638670E+01
 0.67390625E+00  0.16274849E+01  0.20654521E+01  0.67278535E+00  0.23638670E+01
 0.67406250E+00  0.16274849E+01  0.20654521E+01  0.67278535E+00  0.23638670E+01
 0.67421875E+00  0.16274849E+01  0.20654521E+01  0.67278535E+00  0.23638670E+01
 0.67437500E+00  0.16274849E+01  0.20654521E+01  0.67278535E+00  0.23638670E+01
 0.67453125E+00  0.16274849E+01  0.20654521E+01  0.67278535E+00  0.23638670E+01
 0.67468750E+00  0.16274849E+01  0.20654521E+01  0.67278535E+00  0.23638670E+01
 0.67484375E+00  0.16274849E+01  0.20654521E+01  0.67278535E+00  0.23638670E+01
 0.67500000E+00  0.16274849E+01  0.20654521E+01  0.67278535E+00  0.23638670E+01
 0.67515625E+00  0.16274849E+01  0.20654521E+01  0.67278535E+00  0.23638670E+01
 0.67531250E+00  0.16274849E+01  0.20654521E+01  0.67278535E+00  0.23638670E+01
 0.67546875E+00  0.16274849E+01  0.20654521E+01  0.67278535E+00  0.23638670E+01
 0.67562500E+00  0.16274849E+01  0.20654521E+01  0.67278535E+00  0.23638670E+01
 0.67578125E+00  0.16274849E+01  0.20654521E+01  0.67278535E+00  0.23638670E+01
 0.67593750E+00  0.16274849E+01  0.20654521E+01  0.67278535E+00  0.23638670E+01
 0.67609375E+00  0.16274849E+01  0.20654521E+01  0.67278535E+00  0.23638670E+01
 0.67625000E+00  0.16274849E+01  0.20654521E+01  0.67278535E+00  0.23638670E+01
 0.67640625E+00  0.16274849E+01  0.20654521E+01  0.67278535E+00  0.23638670E+01
 0.67656250E+00  0.16274849E+01  0.20654521E+01  0.67278535E+00  0.23638670E+01
 0.67671875E+00  0.16274849E+01  0.20654521E+01  0.67278535E+00  0.23638670E+01
 0.67687500E+00  0.16274849E+01  0.20654521E+01  0.67278535E+00  0.23638670E+01
 0.67703125E+00  0.16274849E+01  0.20654521E+01  0.67278535E+00  0.23638670E+01
 0.67718750E+00  0.16274849E+01  0.20654521E+01  0.67278535E+00  0.23638670E+01
 0.67734375E+00  0.16274849E+01  0.20654521E+01  0.67278535E+00  0.23638670E+01
 0.67750000E+00  0.16274849E+01  0.20654521E+01  0.67278535E+00  0.23638670E+01
 0.67765625E+00  0.16274849E+01  0.20654521E+01  0.67278535E+00  0.23638670E+01
 0.67781250E+00  0.16274849E+01  0.20654521E+01  0.67278535E+00  0.23638670E+01
 0.67796875E+00  0.16274849E+01  0.20654521E+01  0.67278535E+00  0.23638670E+01
 0.67812500E+00  0.16274849E+01  0.20654521E+01  0.67278535E+00  0.23638670E+01
 0.67828125E+00  0.16274849E+01  0.20654521E+01  0.67278535E+00  0.23638670E+01
 0.67843750E+00  0.16274849E+01  0.20654521E+01  0.67278535E+00  0.23638670E+01
 0.67859375E+00  0.16274849E+01  0.20654521E+01  0.67278535E+00  0.23638670E+01
 0.67875000E+00  0.16274849E+01  0.20654521E+01  0.67278535E+00  0.23638670E+01
 0.67890625E+00  0.16274849E+01  0.20654521E+01  0.67278535E+00  0.23638670E+01
 0.67906250E+00  0.16274849E+01  0.20654521E+01  0.67278535E+00  0.23638670E+01
 0.67921875E+00  0.16274849E+01  0.20654521E+01  0.67278535E+00  0.23638670E+01
 0.67937500E+00  0.16274849E+01  0.20654521E+01  0.67278535E+00  0.23638670E+01
 0.67953125E+00  0.16274849E+01  0.20654521E+01  0.67278535E+00  0.23638670E+01
 0.67968750E+00  0.16274849E+01  0.20654521E+01  0.67278535E+00  0.23638670E+01
 0.67984375E+00  0.16274849E+01  0.20654521E+01  0.67278535E+00  0.23638670E+01
 0.68000000E+00  0.16274849E+01  0.20654521E+01  0.67278535E+00  0.23638670E+01
 0.68015625E+00  0.16274849E+01  0.20654521E+01  0.67278535E+00  0.23638670E+01
 0.68031250E+00  0.16274849E+01  0.20654521E+01  0.67278535E+00  0.23638670E+01
 0.68046875E+00  0.16274849E+01  0.20654521E+01  0.67278535E+00  0.23638670E+01
 0.68062500E+00  0.16274849E+01  0.20654521E+01  0.67278535E+00  0.23638670E+01
 0.68078125E+00  0.16274849E+01  0.20654521E+01  0.67278535E+00  0.23638670E+01
 0.68093750E+00  0.16274849E+01  0.20654521E+01  0.67278535E+00  0.23638670E+01
 0.68109375E+00  0.16274849E+01  0.20654521E+01  0.67278535E+00  0.23638670E+01
 0.68125000E+00  0.16274849E+01  0.20654521E+01  0.67278535E+00  0.23638670E+01
 0.68140625E+00  0.16274849E+01  0.20654521E+01  0.67278535E+00  0.23638670E+01
 0.68156250E+00  0.16274849E+01  0.20654521E+01  0.67278535E+00  0.23638670E+01
 0.68171875E+00  0.16274849E+01  0.20654521E+01  0.67278535E+00  0.23638670E+01
 0.68187500E+00  0.16274849E+01  0.20654521E+01  0.67278535E+00  0.23638670E+01
 0.68203125E+00  0.16274849E+01  0.20654521E+01  0.67278535E+00  0.23638670E+01
 0.68218750E+00  0.16274849E+01  0.20654521E+01  0.67278535E+00  0.23638670E+01
 0.68234375E+00  0.16274849E+01  0.20654521E+01  0.67278535E+00  0.23638670E+01
 0.68250000E+00  0.16274849E+01  0.20654521E+01  0.67278535E+00  0.23638670E+01
 0.68265625E+00  0.16274849E+01  0.20654521E+01  0.67278535E+00  0.23638670E+01
 0.68281250E+00  0.16274849E+01  0.20654521E+01  0.67278535E+00  0.23638670E+01
 0.68296875E+00  0.16274849E+01  0.20654521E+01  0.67278535E+00  0.23638670E+01
 0.68312500E+00  0.16274849E+01  0.20654521E+01  0.67278535E+00  0.23638670E+01
 0.68328125E+00  0.16274849E+01  0.20654521E+01  0.67278535E+00  0.23638670E+01
 0.68343750E+00  0.16274849E+01  0.20654521E+01  0.67278535E+00  0.23638670E+01
 0.68359375E+00  0.16274849E+01  0.20654521E+01  0.67278535E+00  0.23638670E+01
 0.68375000E+00  0.16274849E+01  0.20654521E+01  0.67278535E+00  0.23638670E+01
 0.68390625E+00  0.16274849E+01  0.20654521E+01  0.67278535E+00  0.23638670E+01
 0.68406250E+00  0.16274849E+01  0.20654521E+01  0.67278535E+00  0.23638670E+01
 0.68421875E+00  0.16274849E+01  0.20654521E+01  0.67278535E+00  0.23638670E+01
 0.68437500E+00  0.16274849E+01  0.20654521E+01  0.67278535E+00  0.23638670E+01
 0.68453125E+00  0.16274849E+01  0.20654521E+01  0.67278535E+00  0.23638670E+01
 0.68468750E+00  0.16274849E+01  0.20654521E+01  0.67278535E+00  0.23638670E+01
 0.68484375E+00  0.16274849E+01  0.20654521E+01  0.67278535E+00  0.23638670E+01
 0.68500000E+00  0.16274849E+01  0.20654521E+01  0.67278535E+00  0.23638670E+01
 0.68515625E+00  0.16274849E+01  0.20654521E+01  0.67278535E+00  0.23638670E+01
 0.68531250E+00  0.16274849E+01  0.20654521E+01  0.67278535E+00  0.23638670E+01
 0.68546875E+00  0.16274849E+01  0.20654521E+01  0.67278535E+00  0.23638670E+01
 0.68562500E+00  0.16274849E+01  0.20654521E+01  0.67278535E+00  0.23638670E+01
 0.68578125E+00  0.16274849E+01  0.20654521E+01  0.67278535E+00  0.23638670E+01
 0.68593750E+00  0.16274849E+01  0.20654521E+01  0.67278535E+00  0.23638670E+01
 0.68609375E+00  0.16274849E+01  0.20654521E+01  0.67278535E+00  0.23638670E+01
 0.68625000E+00  0.16274849E+01  0.20654521E+01  0.67278535E+00  0.23638670E+01
 0.68640625E+00  0.16274849E+01  0.20654521E+01  0.67278535E+00  0.23638670E+01
 0.68656250E+00  0.16274849E+01  0.20654521E+01  0.67278535E+00  0.23638670E+01
 0.68671875E+00  0.16274849E+01  0.20654521E+01  0.67278535E+00  0.23638670E+01
 0.68687500E+00  0.16274849E+01  0.20654521E+01  0.67278535E+00  0.23638670E+01
 0.68703125E+00  0.16274849E+01  0.20654521E+01  0.67278535E+00  0.23638670E+01
 0.68718750E+00  0.16274849E+01  0.20654521E+01  0.67278535E+00  0.23638670E+01
 0.68734375E+00  0.16274849E+01  0.20654521E+01  0.67278535E+00  0.23638670E+01
 0.68750000E+00  0.16274849E+01  0.20654521E+01  0.67278535E+00  0.23638670E+01
 0.68765625E+00  0.16274849E+01  0.20654521E+01  0.67278535E+00  0.23638670E+01
 0.68781250E+00  0.16274849E+01  0.20654521E+01  0.67278535E+00  0.23638670E+01
 0.68796875E+00  0.16274849E+01  0.20654521E+01  0.67278535E+00  0.23638670E+01
 0.68812500E+00  0.16274849E+01  0.20654521E+01  0.67278535E+00  0.23638670E+01
 0.68828125E+00  0.16274849E+01  0.20654521E+01  0.67278535E+00  0.23638670E+01
 0.68843750E+00  0.16274849E+01  0.20654521E+01  0.67278535E+00  0.23638670E+01
 0.68859375E+00  0.16274849E+01  0.20654521E+01  0.67278535E+00  0.23638670E+01
 0.68875000E+00  0.16274849E+01  0.20654521E+01  0.67278535E+00  0.23638670E+01
 0.68890625E+00  0.16274849E+01  0.20654521E+01  0.67278535E+00  0.23638670E+01
 0.68906250E+00  0.16274849E+01  0.20654521E+01  0.67278535E+00  0.23638670E+01
 0.68921875E+00  0.16274849E+01  0.20654521E+01  0.67278535E+00  0.23638670E+01
 0.68937500E+00  0.16274849E+01  0.20654521E+01  0.67278535E+00  0.23638670E+01
 0.68953125E+00  0.16274849E+01  0.20654521E+01  0.67278535E+00  0.23638670E+01
 0.68968750E+00  0.16274849E+01  0.20654521E+01  0.67278535E+00  0.23638670E+01
 0.68984375E+00  0.16274849E+01  0.20654521E+01  0.67278535E+00  0.23638670E+01
 0.69000000E+00  0.16274849E+01  0.20654521E+01  0.67278535E+00  0.23638670E+01
 0.69015625E+00  0.16274849E+01  0.20654521E+01  0.67278535E+00  0.23638670E+01
 0.69031250E+00  0.16274849E+01  0.20654521E+01  0.67278535E+00  0.23638670E+01
 0.69046875E+00  0.16274849E+01  0.20654521E+01  0.67278535E+00  0.23638670E+01
 0.69062500E+00  0.16274849E+01  0.20654521E+01  0.67278535E+00  0.23638670E+01
 0.69078125E+00  0.16274849E+01  0.20654521E+01  0.67278535E+00  0.23638670E+01
 0.69093750E+00  0.16274849E+01  0.20654521E+01  0.67278535E+00  0.23638670E+01
 0.69109375E+00  0.16274849E+01  0.20654521E+01  0.67278535E+00  0.23638670E+01
 0.69125000E+00  0.16274849E+01  0.20654521E+01  0.67278535E+00  0.23638670E+01
 0.69140625E+00  0.16274849E+01  0.20654521E+01  0.67278535E+00  0.23638670E+01
 0.69156250E+00  0.16274849E+01  0.20654521E+01  0.67278535E+00  0.23638670E+01
 0.69171875E+00  0.16274849E+01  0.20654521E+01  0.67278535E+00  0.23638670E+01
 0.69187500E+00  0.16274849E+01  0.20654521E+01  0.67278535E+00  0.23638670E+01
 0.69203125E+00  0.16274849E+01  0.20654521E+01  0.67278535E+00  0.23638670E+01
 0.69218750E+00  0.16274849E+01  0.20654521E+01  0.67278535E+00  0.23638670E+01
 0.69234375E+00  0.16274849E+01  0.20654521E+01  0.67278535E+00  0.23638670E+01
 0.69250000E+00  0.16274849E+01  0.20654521E+01  0.67278535E+00  0.23638670E+01
 0.69265625E+00  0.16274849E+01  0.20654521E+01  0.67278535E+00  0.23638670E+01
 0.69281250E+00  0.16274849E+01  0.20654521E+01  0.67278535E+00  0.23638670E+01
 0.69296875E+00  0.16274849E+01  0.20654521E+01  0.67278535E+00  0.23638670E+01
 0.69312500E+00  0.16274849E+01  0.20654521E+01  0.67278535E+00  0.23638670E+01
 0.69328125E+00  0.16274849E+01  0.20654521E+01  0.67278535E+00  0.23638670E+01
 0.69343750E+00  0.16274849E+01  0.20654521E+01  0.67278535E+00  0.23638670E+01
 0.69359375E+00  0.16274849E+01  0.20654521E+01  0.67278535E+00  0.23638670E+01
 0.69375000E+00  0.16274849E+01  0.20654521E+01  0.67278535E+00  0.23638670E+01
 0.69390625E+00  0.16274849E+01  0.20654521E+01  0.67278535E+00  0.23638670E+01
 0.69406250E+00  0.16274849E+01  0.20654521E+01  0.67278535E+00  0.23638670E+01
 0.69421875E+00  0.16274849E+01  0.20654521E+01  0.67278535E+00  0.23638670E+01
 0.69437500E+00  0.16274849E+01  0.20654521E+01  0.67278535E+00  0.23638670E+01
 0.69453125E+00  0.16274849E+01  0.20654521E+01  0.67278535E+00  0.23638670E+01
 0.69468750E+00  0.16274849E+01  0.20654521E+01  0.67278535E+00  0.23638670E+01
 0.69484375E+00  0.16274849E+01  0.20654521E+01  0.67278535E+00  0.23638670E+01
 0.69500000E+00  0.16274849E+01  0.20654521E+01  0.67278535E+00  0.23638670E+01
 0.69515625E+00  0.16274849E+01  0.20654521E+01  0.67278535E+00  0.23638670E+01
 0.69531250E+00  0.16274849E+01  0.20654521E+01  0.67278535E+00  0.23638670E+01
 0.69546875E+00  0.16274849E+01  0.20654521E+01  0.67278535E+00  0.23638670E+01
 0.69562500E+00  0.16274849E+01  0.20654521E+01  0.67278535E+00  0.23638670E+01
 0.69578125E+00  0.16274849E+01  0.20654521E+01  0.67278535E+00  0.23638670E+01
 0.69593750E+00  0.16274849E+01  0.20654521E+01  0.67278535E+00  0.23638670E+01
 0.69609375E+00  0.16274849E+01  0.20654521E+01  0.67278535E+00  0.23638670E+01
 0.69625000E+00  0.16274849E+01  0.20654521E+01  0.67278535E+00  0.23638670E+01
 0.69640625E+00  0.16274849E+01  0.20654521E+01  0.67278535E+00  0.23638670E+01
 0.69656250E+00  0.16274849E+01  0.20654521E+01  0.67278535E+00  0.23638670E+01
 0.69671875E+00  0.16274849E+01  0.20654521E+01  0.67278535E+00  0.23638670E+01
 0.69687500E+00  0.16274849E+01  0.20654521E+01  0.67278535E+00  0.23638670E+01
 0.69703125E+00  0.16274849E+01  0.20654521E+01  0.67278535E+00  0.23638670E+01
 0.69718750E+00  0.16274849E+01  0.20654521E+01  0.67278535E+00  0.23638670E+01
 0.69734375E+00  0.16274849E+01  0.20654521E+01  0.67278535E+00  0.23638670E+01
 0.69750000E+00  0.16274849E+01  0.20654521E+01  0.67278535E+00  0.23638670E+01
 0.69765625E+00  0.16274849E+01  0.20654521E+01  0.67278535E+00  0.23638670E+01
 0.69781250E+00  0.16274849E+01  0.20654521E+01  0.67278535E+00  0.23638670E+01
 0.69796875E+00  0.16274849E+01  0.20654521E+01  0.67278535E+00  0.23638670E+01
 0.69812500E+00  0.16274849E+01  0.20654521E+01  0.67278535E+00  0.23638670E+01
 0.69828125E+00  0.16274849E+01  0.20654521E+01  0.67278535E+00  0.23638670E+01
 0.69843750E+00  0.16274849E+01  0.20654521E+01  0.67278535E+00  0.23638670E+01
 0.69859375E+00  0.16274849E+01  0.20654521E+01  0.67278535E+00  0.23638670E+01
 0.69875000E+00  0.16274849E+01  0.20654521E+01  0.67278535E+00  0.23638670E+01
 0.69890625E+00  0.16274849E+01  0.20654521E+01  0.67278535E+00  0.23638670E+01
 0.69906250E+00  0.16274849E+01  0.20654521E+01  0.67278535E+00  0.23638670E+01
 0.69921875E+00  0.16274849E+01  0.20654521E+01  0.67278535E+00  0.23638670E+01
 0.69937500E+00  0.16274849E+01  0.20654521E+01  0.67278535E+00  0.23638670E+01
 0.69953125E+00  0.16274849E+01  0.20654521E+01  0.67278535E+00  0.23638670E+01
 0.69968750E+00  0.16274849E+01  0.20654521E+01  0.67278535E+00  0.23638670E+01
 0.69984375E+00  0.16274849E+01  0.20654521E+01  0.67278535E+00  0.23638670E+01
 0.70000000E+00  0.16274849E+01  0.20654521E+01  0.67278535E+00  0.23638670E+01
 0.70015625E+00  0.16274849E+01  0.20654521E+01  0.67278535E+00  0.23638670E+01
 0.70031250E+00  0.16274849E+01  0.20654521E+01  0.67278535E+00  0.23638670E+01
 0.70046875E+00  0.16274849E+01  0.20654521E+01  0.67278535E+00  0.23638670E+01
 0.70062500E+00  0.16274849E+01  0.20654521E+01  0.67278535E+00  0.23638670E+01
 0.70078125E+00  0.16274849E+01  0.20654521E+01  0.67278535E+00  0.23638670E+01
 0.70093750E+00  0.16274849E+01  0.20654521E+01  0.67278535E+00  0.23638670E+01
 0.70109375E+00  0.16274849E+01  0.20654521E+01  0.67278535E+00  0.23638670E+01
 0.70125000E+00  0.16274849E+01  0.20654521E+01  0.67278535E+00  0.23638670E+01
 0.70140625E+00  0.16274849E+01  0.20654521E+01  0.67278535E+00  0.23638670E+01
 0.70156250E+00  0.16274849E+01  0.20654521E+01  0.67278535E+00  0.23638670E+01
 0.70171875E+00  0.16274849E+01  0.20654521E+01  0.67278535E+00  0.23638670E+01
 0.70187500E+00  0.16274849E+01  0.55837904E+01  0.67278535E+00  0.87439780E+00
 0.70203125E+00  0.16274849E+01  0.55837904E+01  0.67278535E+00  0.87439780E+00
 0.70218750E+00  0.16274849E+01  0.55837904E+01  0.67278535E+00  0.87439780E+00
 0.70234375E+00  0.16274849E+01  0.55837904E+01  0.67278535E+00  0.87439780E+00
 0.70250000E+00  0.16274849E+01  0.55837904E+01  0.67278535E+00  0.87439780E+00
 0.70265625E+00  0.16274849E+01  0.55837904E+01  0.67278535E+00  0.87439780E+00
 0.70281250E+00  0.16274849E+01  0.55837904E+01  0.67278535E+00  0.87439780E+00
 0.70296875E+00  0.16274849E+01  0.55837904E+01  0.67278535E+00  0.87439780E+00
 0.70312500E+00  0.16274849E+01  0.55837904E+01  0.67278535E+00  0.87439780E+00
 0.70328125E+00  0.16274849E+01  0.55837904E+01  0.67278535E+00  0.87439780E+00
 0.70343750E+00  0.16274849E+01  0.55837904E+01  0.67278535E+00  0.87439780E+00
 0.70359375E+00  0.16274849E+01  0.55837904E+01  0.67278535E+00  0.87439780E+00
 0.70375000E+00  0.16274849E+01  0.55837904E+01  0.67278535E+00  0.87439780E+00
 0.70390625E+00  0.16274849E+01  0.55837904E+01  0.67278535E+00  0.87439780E+00
 0.70406250E+00  0.16274849E+01  0.55837904E+01  0.67278535E+00  0.87439780E+00
 0.70421875E+00  0.16274849E+01  0.55837904E+01  0.67278535E+00  0.87439780E+00
 0.70437500E+00  0.16274849E+01  0.55837904E+01  0.67278535E+00  0.87439780E+00
 0.70453125E+00  0.16274849E+01  0.55837904E+01  0.67278535E+00  0.87439780E+00
 0.70468750E+00  0.16274849E+01  0.55837904E+01  0.67278535E+00  0.87439780E+00
 0.70484375E+00  0.16274849E+01  0.55837904E+01  0.67278535E+00  0.87439780E+00
 0.70500000E+00  0.16274849E+01  0.55837904E+01  0.67278535E+00  0.87439780E+00
 0.70515625E+00  0.16274849E+01  0.55837904E+01  0.67278535E+00  0.87439780E+00
 0.70531250E+00  0.16274849E+01  0.55837904E+01  0.67278535E+00  0.87439780E+00
 0.70546875E+00  0.16274849E+01  0.55837904E+01  0.67278535E+00  0.87439780E+00
 0.70562500E+00  0.16274849E+01  0.55837904E+01  0.67278535E+00  0.87439780E+00
 0.70578125E+00  0.16274849E+01  0.55837904E+01  0.67278535E+00  0.87439780E+00
 0.70593750E+00  0.16274849E+01  0.55837904E+01  0.67278535E+00  0.87439780E+00
 0.70609375E+00  0.16274849E+01  0.55837904E+01  0.67278535E+00  0.87439780E+00
 0.70625000E+00  0.16274849E+01  0.55837904E+01  0.67278535E+00  0.87439780E+00
 0.70640625E+00  0.16274849E+01  0.55837904E+01  0.67278535E+00  0.87439780E+00
 0.70656250E+00  0.16274849E+01  0.55837904E+01  0.67278535E+00  0.87439780E+00
 0.70671875E+00  0.16274849E+01  0.55837904E+01  0.67278535E+00  0.87439780E+00
 0.70687500E+00  0.16274849E+01  0.55837904E+01  0.67278535E+00  0.87439780E+00
 0.70703125E+00  0.16274849E+01  0.55837904E+01  0.67278535E+00  0.87439780E+00
 0.70718750E+00  0.16274849E+01  0.55837904E+01  0.67278535E+00  0.87439780E+00
 0.70734375E+00  0.16274849E+01  0.55837904E+01  0.67278535E+00  0.87439780E+00
 0.70750000E+00  0.16274849E+01  0.55837904E+01  0.67278535E+00  0.87439780E+00
 0.70765625E+00  0.16274849E+01  0.55837904E+01  0.67278535E+00  0.87439780E+00
 0.70781250E+00  0.16274849E+01  0.55837904E+01  0.67278535E+00  0.87439780E+00
 0.70796875E+00  0.16274849E+01  0.55837904E+01  0.67278535E+00  0.87439780E+00
 0.70812500E+00  0.16274849E+01  0.55837904E+01  0.67278535E+00  0.87439780E+00
 0.70828125E+00  0.16274849E+01  0.55837904E+01  0.67278535E+00  0.87439780E+00
 0.70843750E+00  0.16274849E+01  0.55837904E+01  0.67278535E+00  0.87439780E+00
 0.70859375E+00  0.16274849E+01  0.55837904E+01  0.67278535E+00  0.87439780E+00
 0.70875000E+00  0.16274849E+01  0.55837904E+01  0.67278535E+00  0.87439780E+00
 0.70890625E+00  0.16274849E+01  0.55837904E+01  0.67278535E+00  0.87439780E+00
 0.70906250E+00  0.16274849E+01  0.55837904E+01  0.67278535E+00  0.87439780E+00
 0.70921875E+00  0.16274849E+01  0.55837904E+01  0.67278535E+00  0.87439780E+00
 0.70937500E+00  0.16274849E+01  0.55837904E+01  0.67278535E+00  0.87439780E+00
 0.70953125E+00  0.16274849E+01  0.55837904E+01  0.67278535E+00  0.87439780E+00
 0.70968750E+00  0.16274849E+01  0.55837904E+01  0.67278535E+00  0.87439780E+00
 0.70984375E+00  0.16274849E+01  0.55837904E+01  0.67278535E+00  0.87439780E+00
 0.71000000E+00  0.16274849E+01  0.55837904E+01  0.67278535E+00  0.87439780E+00
 0.71015625E+00  0.16274849E+01  0.55837904E+01  0.67278535E+00  0.87439780E+00
 0.71031250E+00  0.16274849E+01  0.55837904E+01  0.67278535E+00  0.87439780E+00
 0.71046875E+00  0.16274849E+01  0.55837904E+01  0.67278535E+00  0.87439780E+00
 0.71062500E+00  0.16274849E+01  0.55837904E+01  0.67278535E+00  0.87439780E+00
 0.71078125E+00  0.16274849E+01  0.55837904E+01  0.67278535E+00  0.87439780E+00
 0.71093750E+00  0.16274849E+01  0.55837904E+01  0.67278535E+00  0.87439780E+00
 0.71109375E+00  0.16274849E+01  0.55837904E+01  0.67278535E+00  0.87439780E+00
 0.71125000E+00  0.16274849E+01  0.55837904E+01  0.67278535E+00  0.87439780E+00
 0.71140625E+00  0.16274849E+01  0.55837904E+01  0.67278535E+00  0.87439780E+00
 0.71156250E+00  0.16274849E+01  0.55837904E+01  0.67278535E+00  0.87439780E+00
 0.71171875E+00  0.16274849E+01  0.55837904E+01  0.67278535E+00  0.87439780E+00
 0.71187500E+00  0.16274849E+01  0.55837904E+01  0.67278535E+00  0.87439780E+00
 0.71203125E+00  0.16274849E+01  0.55837904E+01  0.67278535E+00  0.87439780E+00
 0.71218750E+00  0.16274849E+01  0.55837904E+01  0.67278535E+00  0.87439780E+00
 0.71234375E+00  0.16274849E+01  0.55837904E+01  0.67278535E+00  0.87439780E+00
 0.71250000E+00  0.16274849E+01  0.55837904E+01  0.67278535E+00  0.87439780E+00
 0.71265625E+00  0.16274849E+01  0.55837904E+01  0.67278535E+00  0.87439780E+00
 0.71281250E+00  0.16274849E+01  0.55837904E+01  0.67278535E+00  0.87439780E+00
 0.71296875E+00  0.16274849E+01  0.55837904E+01  0.67278535E+00  0.87439780E+00
 0.71312500E+00  0.16274849E+01  0.55837904E+01  0.67278535E+00  0.87439780E+00
 0.71328125E+00  0.16274849E+01  0.55837904E+01  0.67278535E+00  0.87439780E+00
 0.71343750E+00  0.16274849E+01  0.55837904E+01  0.67278535E+00  0.87439780E+00
 0.71359375E+00  0.16274849E+01  0.55837904E+01  0.67278535E+00  0.87439780E+00
 0.71375000E+00  0.16274849E+01  0.55837904E+01  0.67278535E+00  0.87439780E+00
 0.71390625E+00  0.16274849E+01  0.55837904E+01  0.67278535E+00  0.87439780E+00
 0.71406250E+00  0.16274849E+01  0.55837904E+01  0.67278535E+00  0.87439780E+00
 0.71421875E+00  0.16274849E+01  0.55837904E+01  0.67278535E+00  0.87439780E+00
 0.71437500E+00  0.16274849E+01  0.55837904E+01  0.67278535E+00  0.87439780E+00
 0.71453125E+00  0.16274849E+01  0.55837904E+01  0.67278535E+00  0.87439780E+00
 0.71468750E+00  0.16274849E+01  0.55837904E+01  0.67278535E+00  0.87439780E+00
 0.71484375E+00  0.16274849E+01  0.55837904E+01  0.67278535E+00  0.87439780E+00
 0.71500000E+00  0.16274849E+01  0.55837904E+01  0.67278535E+00  0.87439780E+00
 0.71515625E+00  0.16274849E+01  0.55837904E+01  0.67278535E+00  0.87439780E+00
 0.71531250E+00  0.16274849E+01  0.55837904E+01  0.67278535E+00  0.87439780E+00
 0.71546875E+00  0.16274849E+01  0.55837904E+01  0.67278535E+00  0.87439780E+00
 0.71562500E+00  0.16274849E+01  0.55837904E+01  0.67278535E+00  0.87439780E+00
 0.71578125E+00  0.16274849E+01  0.55837904E+01  0.67278535E+00  0.87439780E+00
 0.71593750E+00  0.16274849E+01  0.55837904E+01  0.67278535E+00  0.87439780E+00
 0.71609375E+00  0.16274849E+01  0.55837904E+01  0.67278535E+00  0.87439780E+00
 0.71625000E+00  0.16274849E+01  0.55837904E+01  0.67278535E+00  0.87439780E+00
 0.71640625E+00  0.16274849E+01  0.55837904E+01  0.67278535E+00  0.87439780E+00
 0.71656250E+00  0.16274849E+01  0.55837904E+01  0.67278535E+00  0.87439780E+00
 0.71671875E+00  0.16274849E+01  0.55837904E+01  0.67278535E+00  0.87439780E+00
 0.71687500E+00  0.16274849E+01  0.55837904E+01  0.67278535E+00  0.87439780E+00
 0.71703125E+00  0.16274849E+01  0.55837904E+01  0.67278535E+00  0.87439780E+00
 0.71718750E+00  0.16274849E+01  0.55837904E+01  0.67278535E+00  0.87439780E+00
 0.71734375E+00  0.16274849E+01  0.55837904E+01  0.67278535E+00  0.87439780E+00
 0.71750000E+00  0.16274849E+01  0.55837904E+01  0.67278535E+00  0.87439780E+00
 0.71765625E+00  0.16274849E+01  0.55837904E+01  0.67278535E+00  0.87439780E+00
 0.71781250E+00  0.16274849E+01  0.55837904E+01  0.67278535E+00  0.87439780E+00
 0.71796875E+00  0.16274849E+01  0.55837904E+01  0.67278535E+00  0.87439780E+00
 0.71812500E+00  0.16274849E+01  0.55837904E+01  0.67278535E+00  0.87439780E+00
 0.71828125E+00  0.16274849E+01  0.55837904E+01  0.67278535E+00  0.87439780E+00
 0.71843750E+00  0.16274849E+01  0.55837904E+01  0.67278535E+00  0.87439780E+00
 0.71859375E+00  0.16274849E+01  0.55837904E+01  0.67278535E+00  0.87439780E+00
 0.71875000E+00  0.16274849E+01  0.55837904E+01  0.67278535E+00  0.87439780E+00
 0.71890625E+00  0.16274849E+01  0.55837904E+01  0.67278535E+00  0.87439780E+00
 0.71906250E+00  0.16274849E+01  0.55837904E+01  0.67278535E+00  0.87439780E+00
 0.71921875E+00  0.16274849E+01  0.55837904E+01  0.67278535E+00  0.87439780E+00
 0.71937500E+00  0.16274849E+01  0.55837904E+01  0.67278535E+00  0.87439780E+00
 0.71953125E+00  0.16274849E+01  0.55837904E+01  0.67278535E+00  0.87439780E+00
 0.71968750E+00  0.16274849E+01  0.55837904E+01  0.67278535E+00  0.87439780E+00
 0.71984375E+00  0.16274849E+01  0.55837904E+01  0.67278535E+00  0.87439780E+00
 0.72000000E+00  0.16274849E+01  0.55837904E+01  0.67278535E+00  0.87439780E+00
 0.72015625E+00  0.16274849E+01  0.55837904E+01  0.67278535E+00  0.87439780E+00
 0.72031250E+00  0.16274849E+01  0.55837904E+01  0.67278535E+00  0.87439780E+00
 0.72046875E+00  0.16274849E+01  0.55837904E+01  0.67278535E+00  0.87439780E+00
 0.72062500E+00  0.16274849E+01  0.55837904E+01  0.67278535E+00  0.87439780E+00
 0.72078125E+00  0.16274849E+01  0.55837904E+01  0.67278535E+00  0.87439780E+00
 0.72093750E+00  0.16274849E+01  0.55837904E+01  0.67278535E+00  0.87439780E+00
 0.72109375E+00  0.16274849E+01  0.55837904E+01  0.67278535E+00  0.87439780E+00
 0.72125000E+00  0.16274849E+01  0.55837904E+01  0.67278535E+00  0.87439780E+00
 0.72140625E+00  0.16274849E+01  0.55837904E+01  0.67278535E+00  0.87439780E+00
 0.72156250E+00  0.16274849E+01  0.55837904E+01  0.67278535E+00  0.87439780E+00
 0.72171875E+00  0.16274849E+01  0.55837904E+01  0.67278535E+00  0.87439780E+00
 0.72187500E+00  0.16274849E+01  0.55837904E+01  0.67278535E+00  0.87439780E+00
 0.72203125E+00  0.16274849E+01  0.55837904E+01  0.67278535E+00  0.87439780E+00
 0.72218750E+00  0.16274849E+01  0.55837904E+01  0.67278535E+00  0.87439780E+00
 0.72234375E+00  0.16274849E+01  0.55837904E+01  0.67278535E+00  0.87439780E+00
 0.72250000E+00  0.16274849E+01  0.55837904E+01  0.67278535E+00  0.87439780E+00
 0.72265625E+00  0.16274849E+01  0.55837904E+01  0.67278535E+00  0.87439780E+00
 0.72281250E+00  0.16274849E+01  0.55837904E+01  0.67278535E+00  0.87439780E+00
 0.72296875E+00  0.16274849E+01  0.55837904E+01  0.67278535E+00  0.87439780E+00
 0.72312500E+00  0.16274849E+01  0.55837904E+01  0.67278535E+00  0.87439780E+00
 0.72328125E+00  0.16274849E+01  0.55837904E+01  0.67278535E+00  0.87439780E+00
 0.72343750E+00  0.16274849E+01  0.55837904E+01  0.67278535E+00  0.87439780E+00
 0.72359375E+00  0.16274849E+01  0.55837904E+01  0.67278535E+00  0.87439780E+00
 0.72375000E+00  0.16274849E+01  0.55837904E+01  0.67278535E+00  0.87439780E+00
 0.72390625E+00  0.16274849E+01  0.55837904E+01  0.67278535E+00  0.87439780E+00
 0.72406250E+00  0.16274849E+01  0.55837904E+01  0.67278535E+00  0.87439780E+00
 0.72421875E+00  0.16274849E+01  0.55837904E+01  0.67278535E+00  0.87439780E+00
 0.72437500E+00  0.16274849E+01  0.55837904E+01  0.67278535E+00  0.87439780E+00
 0.72453125E+00  0.16274849E+01  0.55837904E+01  0.67278535E+00  0.87439780E+00
 0.72468750E+00  0.16274849E+01  0.55837904E+01  0.67278535E+00  0.87439780E+00
 0.72484375E+00  0.16274849E+01  0.55837904E+01  0.67278535E+00  0.87439780E+00
 0.72500000E+00  0.16274849E+01  0.55837904E+01  0.67278535E+00  0.87439780E+00
 0.72515625E+00  0.16274849E+01  0.55837904E+01  0.67278535E+00  0.87439780E+00
 0.72531250E+00  0.16274849E+01  0.55837904E+01  0.67278535E+00  0.87439780E+00
 0.72546875E+00  0.16274849E+01  0.55837904E+01  0.67278535E+00  0.87439780E+00
 0.72562500E+00  0.16274849E+01  0.55837904E+01  0.67278535E+00  0.87439780E+00
 0.72578125E+00  0.16274849E+01  0.55837904E+01  0.67278535E+00  0.87439780E+00
 0.72593750E+00  0.16274849E+01  0.55837904E+01  0.67278535E+00  0.87439780E+00
 0.72609375E+00  0.16274849E+01  0.55837904E+01  0.67278535E+00  0.87439780E+00
 0.72625000E+00  0.16274849E+01  0.55837904E+01  0.67278535E+00  0.87439780E+00
 0.72640625E+00  0.16274849E+01  0.55837904E+01  0.67278535E+00  0.87439780E+00
 0.72656250E+00  0.16274849E+01  0.55837904E+01  0.67278535E+00  0.87439780E+00
 0.72671875E+00  0.16274849E+01  0.55837904E+01  0.67278535E+00  0.87439780E+00
 0.72687500E+00  0.16274849E+01  0.55837904E+01  0.67278535E+00  0.87439780E+00
 0.72703125E+00  0.16274849E+01  0.55837904E+01  0.67278535E+00  0.87439780E+00
 0.72718750E+00  0.16274849E+01  0.55837904E+01  0.67278535E+00  0.87439780E+00
 0.72734375E+00  0.16274849E+01  0.55837904E+01  0.67278535E+00  0.87439780E+00
 0.72750000E+00  0.16274849E+01  0.55837904E+01  0.67278535E+00  0.87439780E+00
 0.72765625E+00  0.16274849E+01  0.55837904E+01  0.67278535E+00  0.87439780E+00
 0.72781250E+00  0.16274849E+01  0.55837904E+01  0.67278535E+00  0.87439780E+00
 0.72796875E+00  0.16274849E+01  0.55837904E+01  0.67278535E+00  0.87439780E+00
 0.72812500E+00  0.16274849E+01  0.55837904E+01  0.67278535E+00  0.87439780E+00
 0.72828125E+00  0.16274849E+01  0.55837904E+01  0.67278535E+00  0.87439780E+00
 0.72843750E+00  0.16274849E+01  0.55837904E+01  0.67278535E+00  0.87439780E+00
 0.72859375E+00  0.16274849E+01  0.55837904E+01  0.67278535E+00  0.87439780E+00
 0.72875000E+00  0.16274849E+01  0.55837904E+01  0.67278535E+00  0.87439780E+00
 0.72890625E+00  0.16274849E+01  0.55837904E+01  0.67278535E+00  0.87439780E+00
 0.72906250E+00  0.16274849E+01  0.55837904E+01  0.67278535E+00  0.87439780E+00
 0.72921875E+00  0.16274849E+01  0.55837904E+01  0.67278535E+00  0.87439780E+00
 0.72937500E+00  0.16274849E+01  0.55837904E+01  0.67278535E+00  0.87439780E+00
 0.72953125E+00  0.16274849E+01  0.55837904E+01  0.67278535E+00  0.87439780E+00
 0.72968750E+00  0.16274849E+01  0.55837904E+01  0.67278535E+00  0.87439780E+00
 0.72984375E+00  0.16274849E+01  0.55837904E+01  0.67278535E+00  0.87439780E+00
 0.73000000E+00  0.16274849E+01  0.55837904E+01  0.67278535E+00  0.87439780E+00
 0.73015625E+00  0.16274849E+01  0.55837904E+01  0.67278535E+00  0.87439780E+00
 0.73031250E+00  0.16274849E+01  0.55837904E+01  0.67278535E+00  0.87439780E+00
 0.73046875E+00  0.16274849E+01  0.55837904E+01  0.67278535E+00  0.87439780E+00
 0.73062500E+00  0.16274849E+01  0.55837904E+01  0.67278535E+00  0.87439780E+00
 0.73078125E+00  0.16274849E+01  0.55837904E+01  0.67278535E+00  0.87439780E+00
 0.73093750E+00  0.16274849E+01  0.55837904E+01  0.67278535E+00  0.87439780E+00
 0.73109375E+00  0.16274849E+01  0.55837904E+01  0.67278535E+00  0.87439780E+00
 0.73125000E+00  0.16274849E+01  0.55837904E+01  0.67278535E+00  0.87439780E+00
 0.73140625E+00  0.16274849E+01  0.55837904E+01  0.67278535E+00  0.87439780E+00
 0.73156250E+00  0.16274849E+01  0.55837904E+01  0.67278535E+00  0.87439780E+00
 0.73171875E+00  0.16274849E+01  0.55837904E+01  0.67278535E+00  0.87439780E+00
 0.73187500E+00  0.16274849E+01  0.55837904E+01  0.67278535E+00  0.87439780E+00
 0.73203125E+00  0.16274849E+01  0.55837904E+01  0.67278535E+00  0.87439780E+00
 0.73218750E+00  0.16274849E+01  0.55837904E+01  0.67278535E+00  0.87439780E+00
 0.73234375E+00  0.16274849E+01  0.55837904E+01  0.67278535E+00  0.87439780E+00
 0.73250000E+00  0.16274849E+01  0.55837904E+01  0.67278535E+00  0.87439780E+00
 0.73265625E+00  0.16274849E+01  0.55837904E+01  0.67278535E+00  0.87439780E+00
 0.73281250E+00  0.10000000E+00  0.10000000E+01  0.00000000E+00  0.29999997E+00
 0.73296875E+00  0.10000000E+00  0.10000000E+01  0.00000000E+00  0.29999997E+00
 0.73312500E+00  0.10000000E+00  0.10000000E+01  0.00000000E+00  0.29999997E+00
 0.73328125E+00  0.10000000E+00  0.10000000E+01  0.00000000E+00  0.29999997E+00
 0.73343750E+00  0.10000000E+00  0.10000000E+01  0.00000000E+00  0.29999997E+00
 0.73359375E+00  0.10000000E+00  0.10000000E+01  0.00000000E+00  0.29999997E+00
 0.73375000E+00  0.10000000E+00  0.10000000E+01  0.00000000E+00  0.29999997E+00
 0.73390625E+00  0.10000000E+00  0.10000000E+01  0.00000000E+00  0.29999997E+00
 0.73406250E+00  0.10000000E+00  0.10000000E+01  0.00000000E+00  0.29999997E+00
 0.73421875E+00  0.10000000E+00  0.10000000E+01  0.00000000E+00  0.29999997E+00
 0.73437500E+00  0.10000000E+00  0.10000000E+01  0.00000000E+00  0.29999997E+00
 0.73453125E+00  0.10000000E+00  0.10000000E+01  0.00000000E+00  0.29999997E+00
 0.73468750E+00  0.10000000E+00  0.10000000E+01  0.00000000E+00  0.29999997E+00
 0.73484375E+00  0.10000000E+00  0.10000000E+01  0.00000000E+00  0.29999997E+00
 0.73500000E+00  0.10000000E+00  0.10000000E+01  0.00000000E+00  0.29999997E+00
 0.73515625E+00  0.10000000E+00  0.10000000E+01  0.00000000E+00  0.29999997E+00
 0.73531250E+00  0.10000000E+00  0.10000000E+01  0.00000000E+00  0.29999997E+00
 0.73546875E+00  0.10000000E+00  0.10000000E+01  0.00000000E+00  0.29999997E+00
 0.73562500E+00  0.10000000E+00  0.10000000E+01  0.00000000E+00  0.29999997E+00
 0.73578125E+00  0.10000000E+00  0.10000000E+01  0.00000000E+00  0.29999997E+00
 0.73593750E+00  0.10000000E+00  0.10000000E+01  0.00000000E+00  0.29999997E+00
 0.73609375E+00  0.10000000E+00  0.10000000E+01  0.00000000E+00  0.29999997E+00
 0.73625000E+00  0.10000000E+00  0.10000000E+01  0.00000000E+00  0.29999997E+00
 0.73640625E+00  0.10000000E+00  0.10000000E+01  0.00000000E+00  0.29999997E+00
 0.73656250E+00  0.10000000E+00  0.10000000E+01  0.00000000E+00  0.29999997E+00
 0.73671875E+00  0.10000000E+00  0.10000000E+01  0.00000000E+00  0.29999997E+00
 0.73687500E+00  0.10000000E+00  0.10000000E+01  0.00000000E+00  0.29999997E+00
 0.73703125E+00  0.10000000E+00  0.10000000E+01  0.00000000E+00  0.29999997E+00
 0.73718750E+00  0.10000000E+00  0.10000000E+01  0.00000000E+00  0.29999997E+00
 0.73734375E+00  0.10000000E+00  0.10000000E+01  0.00000000E+00  0.29999997E+00
 0.73750000E+00  0.10000000E+00  0.10000000E+01  0.00000000E+00  0.29999997E+00
 0.73765625E+00  0.10000000E+00  0.10000000E+01  0.00000000E+00  0.29999997E+00
 0.73781250E+00  0.10000000E+00  0.10000000E+01  0.00000000E+00  0.29999997E+00
 0.73796875E+00  0.10000000E+00  0.10000000E+01  0.00000000E+00  0.29999997E+00
 0.73812500E+00  0.10000000E+00  0.10000000E+01  0.00000000E+00  0.29999997E+00
 0.73828125E+00  0.10000000E+00  0.10000000E+01  0.00000000E+00  0.29999997E+00
 0.73843750E+00  0.10000000E+00  0.10000000E+01  0.00000000E+00  0.29999997E+00
 0.73859375E+00  0.10000000E+00  0.10000000E+01  0.00000000E+00  0.29999997E+00
 0.73875000E+00  0.10000000E+00  0.10000000E+01  0.00000000E+00  0.29999997E+00
 0.73890625E+00  0.10000000E+00  0.10000000E+01  0.00000000E+00  0.29999997E+00
 0.73906250E+00  0.10000000E+00  0.10000000E+01  0.00000000E+00  0.29999997E+00
 0.73921875E+00  0.10000000E+00  0.10000000E+01  0.00000000E+00  0.29999997E+00
 0.73937500E+00  0.10000000E+00  0.10000000E+01  0.00000000E+00  0.29999997E+00
 0.73953125E+00  0.10000000E+00  0.10000000E+01  0.00000000E+00  0.29999997E+00
 0.73968750E+00  0.10000000E+00  0.10000000E+01  0.00000000E+00  0.29999997E+00
 0.73984375E+00  0.10000000E+00  0.10000000E+01  0.00000000E+00  0.29999997E+00
 0.74000000E+00  0.10000000E+00  0.10000000E+01  0.00000000E+00  0.29999997E+00
 0.74015625E+00  0.10000000E+00  0.10000000E+01  0.00000000E+00  0.29999997E+00
 0.74031250E+00  0.10000000E+00  0.10000000E+01  0.00000000E+00  0.29999997E+00
 0.74046875E+00  0.10000000E+00  0.10000000E+01  0.00000000E+00  0.29999997E+00
 0.74062500E+00  0.10000000E+00  0.10000000E+01  0.00000000E+00  0.29999997E+00
 0.74078125E+00  0.10000000E+00  0.10000000E+01  0.00000000E+00  0.29999997E+00
 0.74093750E+00  0.10000000E+00  0.10000000E+01  0.00000000E+00  0.29999997E+00
 0.74109375E+00  0.10000000E+00  0.10000000E+01  0.00000000E+00  0.29999997E+00
 0.74125000E+00  0.10000000E+00  0.10000000E+01  0.00000000E+00  0.29999997E+00
 0.74140625E+00  0.10000000E+00  0.10000000E+01  0.00000000E+00  0.29999997E+00
 0.74156250E+00  0.10000000E+00  0.10000000E+01  0.00000000E+00  0.29999997E+00
 0.74171875E+00  0.10000000E+00  0.10000000E+01  0.00000000E+00  0.29999997E+00
 0.74187500E+00  0.10000000E+00  0.10000000E+01  0.00000000E+00  0.29999997E+00
 0.74203125E+00  0.10000000E+00  0.10000000E+01  0.00000000E+00  0.29999997E+00
 0.74218750E+00  0.10000000E+00  0.10000000E+01  0.00000000E+00  0.29999997E+00
 0.74234375E+00  0.10000000E+00  0.10000000E+01  0.00000000E+00  0.29999997E+00
 0.74250000E+00  0.10000000E+00  0.10000000E+01  0.00000000E+00  0.29999997E+00
 0.74265625E+00  0.10000000E+00  0.10000000E+01  0.00000000E+00  0.29999997E+00
 0.74281250E+00  0.10000000E+00  0.10000000E+01  0.00000000E+00  0.29999997E+00
 0.74296875E+00  0.10000000E+00  0.10000000E+01  0.00000000E+00  0.29999997E+00
 0.74312500E+00  0.10000000E+00  0.10000000E+01  0.00000000E+00  0.29999997E+00
 0.74328125E+00  0.10000000E+00  0.10000000E+01  0.00000000E+00  0.29999997E+00
 0.74343750E+00  0.10000000E+00  0.10000000E+01  0.00000000E+00  0.29999997E+00
 0.74359375E+00  0.10000000E+00  0.10000000E+01  0.00000000E+00  0.29999997E+00
 0.74375000E+00  0.10000000E+00  0.10000000E+01  0.00000000E+00  0.29999997E+00
 0.74390625E+00  0.10000000E+00  0.10000000E+01  0.00000000E+00  0.29999997E+00
 0.74406250E+00  0.10000000E+00  0.10000000E+01  0.00000000E+00  0.29999997E+00
 0.74421875E+00  0.10000000E+00  0.10000000E+01  0.00000000E+00  0.29999997E+00
 0.74437500E+00  0.10000000E+00  0.10000000E+01  0.00000000E+00  0.29999997E+00
 0.74453125E+00  0.10000000E+00  0.10000000E+01  0.00000000E+00  0.29999997E+00
 0.74468750E+00  0.10000000E+00  0.10000000E+01  0.00000000E+00  0.29999997E+00
 0.74484375E+00  0.10000000E+00  0.10000000E+01  0.00000000E+00  0.29999997E+00
 0.74500000E+00  0.10000000E+00  0.10000000E+01  0.00000000E+00  0.29999997E+00
 0.74515625E+00  0.10000000E+00  0.10000000E+01  0.00000000E+00  0.29999997E+00
 0.74531250E+00  0.10000000E+00  0.10000000E+01  0.00000000E+00  0.29999997E+00
 0.74546875E+00  0.10000000E+00  0.10000000E+01  0.00000000E+00  0.29999997E+00
 0.74562500E+00  0.10000000E+00  0.10000000E+01  0.00000000E+00  0.29999997E+00
 0.74578125E+00  0.10000000E+00  0.10000000E+01  0.00000000E+00  0.29999997E+00
 0.74593750E+00  0.10000000E+00  0.10000000E+01  0.00000000E+00  0.29999997E+00
 0.74609375E+00  0.10000000E+00  0.10000000E+01  0.00000000E+00  0.29999997E+00
 0.74625000E+00  0.10000000E+00  0.10000000E+01  0.00000000E+00  0.29999997E+00
 0.74640625E+00  0.10000000E+00  0.10000000E+01  0.00000000E+00  0.29999997E+00
 0.74656250E+00  0.10000000E+00  0.10000000E+01  0.00000000E+00  0.29999997E+00
 0.74671875E+00  0.10000000E+00  0.10000000E+01  0.00000000E+00  0.29999997E+00
 0.74687500E+00  0.10000000E+00  0.10000000E+01  0.00000000E+00  0.29999997E+00
 0.74703125E+00  0.10000000E+00  0.10000000E+01  0.00000000E+00  0.29999997E+00
 0.74718750E+00  0.10000000E+00  0.10000000E+01  0.00000000E+00  0.29999997E+00
 0.74734375E+00  0.10000000E+00  0.10000000E+01  0.00000000E+00  0.29999997E+00
 0.74750000E+00  0.10000000E+00  0.10000000E+01  0.00000000E+00  0.29999997E+00
 0.74765625E+00  0.10000000E+00  0.10000000E+01  0.00000000E+00  0.29999997E+00
 0.74781250E+00  0.10000000E+00  0.10000000E+01  0.00000000E+00  0.29999997E+00
 0.74796875E+00  0.10000000E+00  0.10000000E+01  0.00000000E+00  0.29999997E+00
 0.74812500E+00  0.10000000E+00  0.10000000E+01  0.00000000E+00  0.29999997E+00
 0.74828125E+00  0.10000000E+00  0.10000000E+01  0.00000000E+00  0.29999997E+00
 0.74843750E+00  0.10000000E+00  0.10000000E+01  0.00000000E+00  0.29999997E+00
 0.74859375E+00  0.10000000E+00  0.10000000E+01  0.00000000E+00  0.29999997E+00
 0.74875000E+00  0.10000000E+00  0.10000000E+01  0.00000000E+00  0.29999997E+00
 0.74890625E+00  0.10000000E+00  0.10000000E+01  0.00000000E+00  0.29999997E+00
 0.74906250E+00  0.10000000E+00  0.10000000E+01  0.00000000E+00  0.29999997E+00
 0.74921875E+00  0.10000000E+00  0.10000000E+01  0.00000000E+00  0.29999997E+00
 0.74937500E+00  0.10000000E+00  0.10000000E+01  0.00000000E+00  0.29999997E+00
 0.74953125E+00  0.10000000E+00  0.10000000E+01  0.00000000E+00  0.29999997E+00
 0.74968750E+00  0.10000000E+00  0.10000000E+01  0.00000000E+00  0.29999997E+00
 0.74984375E+00  0.10000000E+00  0.10000000E+01  0.00000000E+00  0.29999997E+00
 0.75000000E+00  0.10000000E+00  0.10000000E+01  0.00000000E+00  0.29999997E+00
 0.75015625E+00  0.10000000E+00  0.10000000E+01  0.00000000E+00  0.29999997E+00
 0.75031250E+00  0.10000000E+00  0.10000000E+01  0.00000000E+00  0.29999997E+00
 0.75046875E+00  0.10000000E+00  0.10000000E+01  0.00000000E+00  0.29999997E+00
 0.75062500E+00  0.10000000E+00  0.10000000E+01  0.00000000E+00  0.29999997E+00
 0.75078125E+00  0.10000000E+00  0.10000000E+01  0.00000000E+00  0.29999997E+00
 0.75093750E+00  0.10000000E+00  0.10000000E+01  0.00000000E+00  0.29999997E+00
 0.75109375E+00  0.10000000E+00  0.10000000E+01  0.00000000E+00  0.29999997E+00
 0.75125000E+00  0.10000000E+00  0.10000000E+01  0.00000000E+00  0.29999997E+00
 0.75140625E+00  0.10000000E+00  0.10000000E+01  0.00000000E+00  0.29999997E+00
 0.75156250E+00  0.10000000E+00  0.10000000E+01  0.00000000E+00  0.29999997E+00
 0.75171875E+00  0.10000000E+00  0.10000000E+01  0.00000000E+00  0.29999997E+00
 0.75187500E+00  0.10000000E+00  0.10000000E+01  0.00000000E+00  0.29999997E+00
 0.75203125E+00  0.10000000E+00  0.10000000E+01  0.00000000E+00  0.29999997E+00
 0.75218750E+00  0.10000000E+00  0.10000000E+01  0.00000000E+00  0.29999997E+00
 0.75234375E+00  0.10000000E+00  0.10000000E+01  0.00000000E+00  0.29999997E+00
 0.75250000E+00  0.10000000E+00  0.10000000E+01  0.00000000E+00  0.29999997E+00
 0.75265625E+00  0.10000000E+00  0.10000000E+01  0.00000000E+00  0.29999997E+00
 0.75281250E+00  0.10000000E+00  0.10000000E+01  0.00000000E+00  0.29999997E+00
 0.75296875E+00  0.10000000E+00  0.10000000E+01  0.00000000E+00  0.29999997E+00
 0.75312500E+00  0.10000000E+00  0.10000000E+01  0.00000000E+00  0.29999997E+00
 0.75328125E+00  0.10000000E+00  0.10000000E+01  0.00000000E+00  0.29999997E+00
 0.75343750E+00  0.10000000E+00  0.10000000E+01  0.00000000E+00  0.29999997E+00
 0.75359375E+00  0.10000000E+00  0.10000000E+01  0.00000000E+00  0.29999997E+00
 0.75375000E+00  0.10000000E+00  0.10000000E+01  0.00000000E+00  0.29999997E+00
 0.75390625E+00  0.10000000E+00  0.10000000E+01  0.00000000E+00  0.29999997E+00
 0.75406250E+00  0.10000000E+00  0.10000000E+01  0.00000000E+00  0.29999997E+00
 0.75421875E+00  0.10000000E+00  0.10000000E+01  0.00000000E+00  0.29999997E+00
 0.75437500E+00  0.10000000E+00  0.10000000E+01  0.00000000E+00  0.29999997E+00
 0.75453125E+00  0.10000000E+00  0.10000000E+01  0.00000000E+00  0.29999997E+00
 0.75468750E+00  0.10000000E+00  0.10000000E+01  0.00000000E+00  0.29999997E+00
 0.75484375E+00  0.10000000E+00  0.10000000E+01  0.00000000E+00  0.29999997E+00
 0.75500000E+00  0.10000000E+00  0.10000000E+01  0.00000000E+00  0.29999997E+00
 0.75515625E+00  0.10000000E+00  0.10000000E+01  0.00000000E+00  0.29999997E+00
 0.75531250E+00  0.10000000E+00  0.10000000E+01  0.00000000E+00  0.29999997E+00
 0.75546875E+00  0.10000000E+00  0.10000000E+01  0.00000000E+00  0.29999997E+00
 0.75562500E+00  0.10000000E+00  0.10000000E+01  0.00000000E+00  0.29999997E+00
 0.75578125E+00  0.10000000E+00  0.10000000E+01  0.00000000E+00  0.29999997E+00
 0.75593750E+00  0.10000000E+00  0.10000000E+01  0.00000000E+00  0.29999997E+00
 0.75609375E+00  0.10000000E+00  0.10000000E+01  0.00000000E+00  0.29999997E+00
 0.75625000E+00  0.10000000E+00  0.10000000E+01  0.00000000E+00  0.29999997E+00
 0.75640625E+00  0.10000000E+00  0.10000000E+01  0.00000000E+00  0.29999997E+00
 0.75656250E+00  0.10000000E+00  0.10000000E+01  0.00000000E+00  0.29999997E+00
 0.75671875E+00  0.10000000E+00  0.10000000E+01  0.00000000E+00  0.29999997E+00
 0.75687500E+00  0.10000000E+00  0.10000000E+01  0.00000000E+00  0.29999997E+00
 0.75703125E+00  0.10000000E+00  0.10000000E+01  0.00000000E+00  0.29999997E+00
 0.75718750E+00  0.10000000E+00  0.10000000E+01  0.00000000E+00  0.29999997E+00
 0.75734375E+00  0.10000000E+00  0.10000000E+01  0.00000000E+00  0.29999997E+00
 0.75750000E+00  0.10000000E+00  0.10000000E+01  0.00000000E+00  0.29999997E+00
 0.75765625E+00  0.10000000E+00  0.10000000E+01  0.00000000E+00  0.29999997E+00
 0.75781250E+00  0.10000000E+00  0.10000000E+01  0.00000000E+00  0.29999997E+00
 0.75796875E+00  0.10000000E+00  0.10000000E+01  0.00000000E+00  0.29999997E+00
 0.75812500E+00  0.10000000E+00  0.10000000E+01  0.00000000E+00  0.29999997E+00
 0.75828125E+00  0.10000000E+00  0.10000000E+01  0.00000000E+00  0.29999997E+00
 0.75843750E+00  0.10000000E+00  0.10000000E+01  0.00000000E+00  0.29999997E+00
 0.75859375E+00  0.10000000E+00  0.10000000E+01  0.00000000E+00  0.29999997E+00
 0.75875000E+00  0.10000000E+00  0.10000000E+01  0.00000000E+00  0.29999997E+00
 0.75890625E+00  0.10000000E+00  0.10000000E+01  0.00000000E+00  0.29999997E+00
 0.75906250E+00  0.10000000E+00  0.10000000E+01  0.00000000E+00  0.29999997E+00
 0.75921875E+00  0.10000000E+00  0.10000000E+01  0.00000000E+00  0.29999997E+00
 0.75937500E+00  0.10000000E+00  0.10000000E+01  0.00000000E+00  0.29999997E+00
 0.75953125E+00  0.10000000E+00  0.10000000E+01  0.00000000E+00  0.29999997E+00
 0.75968750E+00  0.10000000E+00  0.10000000E+01  0.00000000E+00  0.29999997E+00
 0.75984375E+00  0.10000000E+00  0.10000000E+01  0.00000000E+00  0.29999997E+00
 0.76000000E+00  0.10000000E+00  0.10000000E+01  0.00000000E+00  0.29999997E+00
 0.76015625E+00  0.10000000E+00  0.10000000E+01  0.00000000E+00  0.29999997E+00
 0.76031250E+00  0.10000000E+00  0.10000000E+01  0.00000000E+00  0.29999997E+00
 0.76046875E+00  0.10000000E+00  0.10000000E+01  0.00000000E+00  0.29999997E+00
 0.76062500E+00  0.10000000E+00  0.10000000E+01  0.00000000E+00  0.29999997E+00
 0.76078125E+00  0.10000000E+00  0.10000000E+01  0.00000000E+00  0.29999997E+00
 0.76093750E+00  0.10000000E+00  0.10000000E+01  0.00000000E+00  0.29999997E+00
 0.76109375E+00  0.10000000E+00  0.10000000E+01  0.00000000E+00  0.29999997E+00
 0.76125000E+00  0.10000000E+00  0.10000000E+01  0.00000000E+00  0.29999997E+00
 0.76140625E+00  0.10000000E+00  0.10000000E+01  0.00000000E+00  0.29999997E+00
 0.76156250E+00  0.10000000E+00  0.10000000E+01  0.00000000E+00  0.29999997E+00
 0.76171875E+00  0.10000000E+00  0.10000000E+01  0.00000000E+00  0.29999997E+00
 0.76187500E+00  0.10000000E+00  0.10000000E+01  0.00000000E+00  0.29999997E+00
 0.76203125E+00  0.10000000E+00  0.10000000E+01  0.00000000E+00  0.29999997E+00
 0.76218750E+00  0.10000000E+00  0.10000000E+01  0.00000000E+00  0.29999997E+00
 0.76234375E+00  0.10000000E+00  0.10000000E+01  0.00000000E+00  0.29999997E+00
 0.76250000E+00  0.10000000E+00  0.10000000E+01  0.00000000E+00  0.29999997E+00
 0.76265625E+00  0.10000000E+00  0.10000000E+01  0.00000000E+00  0.29999997E+00
 0.76281250E+00  0.10000000E+00  0.10000000E+01  0.00000000E+00  0.29999997E+00
 0.76296875E+00  0.10000000E+00  0.10000000E+01  0.00000000E+00  0.29999997E+00
 0.76312500E+00  0.10000000E+00  0.10000000E+01  0.00000000E+00  0.29999997E+00
 0.76328125E+00  0.10000000E+00  0.10000000E+01  0.00000000E+00  0.29999997E+00
 0.76343750E+00  0.10000000E+00  0.10000000E+01  0.00000000E+00  0.29999997E+00
 0.76359375E+00  0.10000000E+00  0.10000000E+01  0.00000000E+00  0.29999997E+00
 0.76375000E+00  0.10000000E+00  0.10000000E+01  0.00000000E+00  0.29999997E+00
 0.76390625E+00  0.10000000E+00  0.10000000E+01  0.00000000E+00  0.29999997E+00
 0.76406250E+00  0.10000000E+00  0.10000000E+01  0.00000000E+00  0.29999997E+00
 0.76421875E+00  0.10000000E+00  0.10000000E+01  0.00000000E+00  0.29999997E+00
 0.76437500E+00  0.10000000E+00  0.10000000E+01  0.00000000E+00  0.29999997E+00
 0.76453125E+00  0.10000000E+00  0.10000000E+01  0.00000000E+00  0.29999997E+00
 0.76468750E+00  0.10000000E+00  0.10000000E+01  0.00000000E+00  0.29999997E+00
 0.76484375E+00  0.10000000E+00  0.10000000E+01  0.00000000E+00  0.29999997E+00
 0.76500000E+00  0.10000000E+00  0.10000000E+01  0.00000000E+00  0.29999997E+00
 0.76515625E+00  0.10000000E+00  0.10000000E+01  0.00000000E+00  0.29999997E+00
 0.76531250E+00  0.10000000E+00  0.10000000E+01  0.00000000E+00  0.29999997E+00
 0.76546875E+00  0.10000000E+00  0.10000000E+01  0.00000000E+00  0.29999997E+00
 0.76562500E+00  0.10000000E+00  0.10000000E+01  0.00000000E+00  0.29999997E+00
 0.76578125E+00  0.10000000E+00  0.10000000E+01  0.00000000E+00  0.29999997E+00
 0.76593750E+00  0.10000000E+00  0.10000000E+01  0.00000000E+00  0.29999997E+00
 0.76609375E+00  0.10000000E+00  0.10000000E+01  0.00000000E+00  0.29999997E+00
 0.76625000E+00  0.10000000E+00  0.10000000E+01  0.00000000E+00  0.29999997E+00
 0.76640625E+00  0.10000000E+00  0.10000000E+01  0.00000000E+00  0.29999997E+00
 0.76656250E+00  0.10000000E+00  0.10000000E+01  0.00000000E+00  0.29999997E+00
 0.76671875E+00  0.10000000E+00  0.10000000E+01  0.00000000E+00  0.29999997E+00
 0.76687500E+00  0.10000000E+00  0.10000000E+01  0.00000000E+00  0.29999997E+00
 0.76703125E+00  0.10000000E+00  0.10000000E+01  0.00000000E+00  0.29999997E+00
 0.76718750E+00  0.10000000E+00  0.10000000E+01  0.00000000E+00  0.29999997E+00
 0.76734375E+00  0.10000000E+00  0.10000000E+01  0.00000000E+00  0.29999997E+00
 0.76750000E+00  0.10000000E+00  0.10000000E+01  0.00000000E+00  0.29999997E+00
 0.76765625E+00  0.10000000E+00  0.10000000E+01  0.00000000E+00  0.29999997E+00
 0.76781250E+00  0.10000000E+00  0.10000000E+01  0.00000000E+00  0.29999997E+00
 0.76796875E+00  0.10000000E+00  0.10000000E+01  0.00000000E+00  0.29999997E+00
 0.76812500E+00  0.10000000E+00  0.10000000E+01  0.00000000E+00  0.29999997E+00
 0.76828125E+00  0.10000000E+00  0.10000000E+01  0.00000000E+00  0.29999997E+00
 0.76843750E+00  0.10000000E+00  0.10000000E+01  0.00000000E+00  0.29999997E+00
 0.76859375E+00  0.10000000E+00  0.10000000E+01  0.00000000E+00  0.29999997E+00
 0.76875000E+00  0.10000000E+00  0.10000000E+01  0.00000000E+00  0.29999997E+00
 0.76890625E+00  0.10000000E+00  0.10000000E+01  0.00000000E+00  0.29999997E+00
 0.76906250E+00  0.10000000E+00  0.10000000E+01  0.00000000E+00  0.29999997E+00
 0.76921875E+00  0.10000000E+00  0.10000000E+01  0.00000000E+00  0.29999997E+00
 0.76937500E+00  0.10000000E+00  0.10000000E+01  0.00000000E+00  0.29999997E+00
 0.76953125E+00  0.10000000E+00  0.10000000E+01  0.00000000E+00  0.29999997E+00
 0.76968750E+00  0.10000000E+00  0.10000000E+01  0.00000000E+00  0.29999997E+00
 0.76984375E+00  0.10000000E+00  0.10000000E+01  0.00000000E+00  0.29999997E+00
 0.77000000E+00  0.10000000E+00  0.10000000E+01  0.00000000E+00  0.29999997E+00
 0.77015625E+00  0.10000000E+00  0.10000000E+01  0.00000000E+00  0.29999997E+00
 0.77031250E+00  0.10000000E+00  0.10000000E+01  0.00000000E+00  0.29999997E+00
 0.77046875E+00  0.10000000E+00  0.10000000E+01  0.00000000E+00  0.29999997E+00
 0.77062500E+00  0.10000000E+00  0.10000000E+01  0.00000000E+00  0.29999997E+00
 0.77078125E+00  0.10000000E+00  0.10000000E+01  0.00000000E+00  0.29999997E+00
 0.77093750E+00  0.10000000E+00  0.10000000E+01  0.00000000E+00  0.29999997E+00
 0.77109375E+00  0.10000000E+00  0.10000000E+01  0.00000000E+00  0.29999997E+00
 0.77125000E+00  0.10000000E+00  0.10000000E+01  0.00000000E+00  0.29999997E+00
 0.77140625E+00  0.10000000E+00  0.10000000E+01  0.00000000E+00  0.29999997E+00
 0.77156250E+00  0.10000000E+00  0.10000000E+01  0.00000000E+00  0.29999997E+00
 0.77171875E+00  0.10000000E+00  0.10000000E+01  0.00000000E+00  0.29999997E+00
 0.77187500E+00  0.10000000E+00  0.10000000E+01  0.00000000E+00  0.29999997E+00
 0.77203125E+00  0.10000000E+00  0.10000000E+01  0.00000000E+00  0.29999997E+00
 0.77218750E+00  0.10000000E+00  0.10000000E+01  0.00000000E+00  0.29999997E+00
 0.77234375E+00  0.10000000E+00  0.10000000E+01  0.00000000E+00  0.29999997E+00
 0.77250000E+00  0.10000000E+00  0.10000000E+01  0.00000000E+00  0.29999997E+00
 0.77265625E+00  0.10000000E+00  0.10000000E+01  0.00000000E+00  0.29999997E+00
 0.77281250E+00  0.10000000E+00  0.10000000E+01  0.00000000E+00  0.29999997E+00
 0.77296875E+00  0.10000000E+00  0.10000000E+01  0.00000000E+00  0.29999997E+00
 0.77312500E+00  0.10000000E+00  0.10000000E+01  0.00000000E+00  0.29999997E+00
 0.77328125E+00  0.10000000E+00  0.10000000E+01  0.00000000E+00  0.29999997E+00
 0.77343750E+00  0.10000000E+00  0.10000000E+01  0.00000000E+00  0.29999997E+00
 0.77359375E+00  0.10000000E+00  0.10000000E+01  0.00000000E+00  0.29999997E+00
 0.77375000E+00  0.10000000E+00  0.10000000E+01  0.00000000E+00  0.29999997E+00
 0.77390625E+00  0.10000000E+00  0.10000000E+01  0.00000000E+00  0.29999997E+00
 0.77406250E+00  0.10000000E+00  0.10000000E+01  0.00000000E+00  0.29999997E+00
 0.77421875E+00  0.10000000E+00  0.10000000E+01  0.00000000E+00  0.29999997E+00
 0.77437500E+00  0.10000000E+00  0.10000000E+01  0.00000000E+00  0.29999997E+00
 0.77453125E+00  0.10000000E+00  0.10000000E+01  0.00000000E+00  0.29999997E+00
 0.77468750E+00  0.10000000E+00  0.10000000E+01  0.00000000E+00  0.29999997E+00
 0.77484375E+00  0.10000000E+00  0.10000000E+01  0.00000000E+00  0.29999997E+00
 0.77500000E+00  0.10000000E+00  0.10000000E+01  0.00000000E+00  0.29999997E+00
 0.77515625E+00  0.10000000E+00  0.10000000E+01  0.00000000E+00  0.29999997E+00
 0.77531250E+00  0.10000000E+00  0.10000000E+01  0.00000000E+00  0.29999997E+00
 0.77546875E+00  0.10000000E+00  0.10000000E+01  0.00000000E+00  0.29999997E+00
 0.77562500E+00  0.10000000E+00  0.10000000E+01  0.00000000E+00  0.29999997E+00
 0.77578125E+00  0.10000000E+00  0.10000000E+01  0.00000000E+00  0.29999997E+00
 0.77593750E+00  0.10000000E+00  0.10000000E+01  0.00000000E+00  0.29999997E+00
 0.77609375E+00  0.10000000E+00  0.10000000E+01  0.00000000E+00  0.29999997E+00
 0.77625000E+00  0.10000000E+00  0.10000000E+01  0.00000000E+00  0.29999997E+00
 0.77640625E+00  0.10000000E+00  0.10000000E+01  0.00000000E+00  0.29999997E+00
 0.77656250E+00  0.10000000E+00  0.10000000E+01  0.00000000E+00  0.29999997E+00
 0.77671875E+00  0.10000000E+00  0.10000000E+01  0.00000000E+00  0.29999997E+00
 0.77687500E+00  0.10000000E+00  0.10000000E+01  0.00000000E+00  0.29999997E+00
 0.77703125E+00  0.10000000E+00  0.10000000E+01  0.00000000E+00  0.29999997E+00
 0.77718750E+00  0.10000000E+00  0.10000000E+01  0.00000000E+00  0.29999997E+00
 0.77734375E+00  0.10000000E+00  0.10000000E+01  0.00000000E+00  0.29999997E+00
 0.77750000E+00  0.10000000E+00  0.10000000E+01  0.00000000E+00  0.29999997E+00
 0.77765625E+00  0.10000000E+00  0.10000000E+01  0.00000000E+00  0.29999997E+00
 0.77781250E+00  0.10000000E+00  0.10000000E+01  0.00000000E+00  0.29999997E+00
 0.77796875E+00  0.10000000E+00  0.10000000E+01  0.00000000E+00  0.29999997E+00
 0.77812500E+00  0.10000000E+00  0.10000000E+01  0.00000000E+00  0.29999997E+00
 0.77828125E+00  0.10000000E+00  0.10000000E+01  0.00000000E+00  0.29999997E+00
 0.77843750E+00  0.10000000E+00  0.10000000E+01  0.00000000E+00  0.29999997E+00
 0.77859375E+00  0.10000000E+00  0.10000000E+01  0.00000000E+00  0.29999997E+00
 0.77875000E+00  0.10000000E+00  0.10000000E+01  0.00000000E+00  0.29999997E+00
 0.77890625E+00  0.10000000E+00  0.10000000E+01  0.00000000E+00  0.29999997E+00
 0.77906250E+00  0.10000000E+00  0.10000000E+01  0.00000000E+00  0.29999997E+00
 0.77921875E+00  0.10000000E+00  0.10000000E+01  0.00000000E+00  0.29999997E+00
 0.77937500E+00  0.10000000E+00  0.10000000E+01  0.00000000E+00  0.29999997E+00
 0.77953125E+00  0.10000000E+00  0.10000000E+01  0.00000000E+00  0.29999997E+00
 0.77968750E+00  0.10000000E+00  0.10000000E+01  0.00000000E+00  0.29999997E+00
 0.77984375E+00  0.10000000E+00  0.10000000E+01  0.00000000E+00  0.29999997E+00
 0.78000000E+00  0.10000000E+00  0.10000000E+01  0.00000000E+00  0.29999997E+00
 0.78015625E+00  0.10000000E+00  0.10000000E+01  0.00000000E+00  0.29999997E+00
 0.78031250E+00  0.10000000E+00  0.10000000E+01  0.00000000E+00  0.29999997E+00
 0.78046875E+00  0.10000000E+00  0.10000000E+01  0.00000000E+00  0.29999997E+00
 0.78062500E+00  0.10000000E+00  0.10000000E+01  0.00000000E+00  0.29999997E+00
 0.78078125E+00  0.10000000E+00  0.10000000E+01  0.00000000E+00  0.29999997E+00
 0.78093750E+00  0.10000000E+00  0.10000000E+01  0.00000000E+00  0.29999997E+00
 0.78109375E+00  0.10000000E+00  0.10000000E+01  0.00000000E+00  0.29999997E+00
[truncated: 112,081 more chars]
