# Supplementary material for: A direct Primitive Variable Recovery Scheme for hyperbolic conservative equations: The case of relativistic hydrodynamics
Source: PLoS One. 2018 Apr 16;13(4):e0195494. doi: 10.1371/journal.pone.0195494 (PMC5901931; doi:10.1371/journal.pone.0195494)
Supplement: S1 File — In the file “S1_File.tar.gz”, we attached the relevant data of the comparison between numerical simulations and exact solutions used to obtain the L1—norm. (GZ) [file pone.0195494.s001.gz › numerical-and-exact-data_plosone_aguayo-mendoza-olvera/Test2/Mesh6400/Ldata26]

0.000000 0.000000
0.000156 0.000000
0.000313 0.000000
0.000469 0.000000
0.000625 0.000000
0.000781 0.000000
0.000937 0.000000
0.001094 0.000000
0.001250 0.000000
0.001406 0.000000
0.001563 0.000000
0.001719 0.000000
0.001875 0.000000
0.002031 0.000000
0.002188 0.000000
0.002344 0.000000
0.002500 0.000000
0.002656 0.000000
0.002812 0.000000
0.002969 0.000000
0.003125 0.000000
0.003281 0.000000
0.003438 0.000000
0.003594 0.000000
0.003750 0.000000
0.003906 0.000000
0.004063 0.000000
0.004219 0.000000
0.004375 0.000000
0.004531 0.000000
0.004687 0.000000
0.004844 0.000000
0.005000 0.000000
0.005156 0.000000
0.005313 0.000000
0.005469 0.000000
0.005625 0.000000
0.005781 0.000000
0.005938 0.000000
0.006094 0.000000
0.006250 0.000000
0.006406 0.000000
0.006562 0.000000
0.006719 0.000000
0.006875 0.000000
0.007031 0.000000
0.007188 0.000000
0.007344 0.000000
0.007500 0.000000
0.007656 0.000000
0.007812 0.000000
0.007969 0.000000
0.008125 0.000000
0.008281 0.000000
0.008438 0.000000
0.008594 0.000000
0.008750 0.000000
0.008906 0.000000
0.009062 0.000000
0.009219 0.000000
0.009375 0.000000
0.009531 0.000000
0.009687 0.000000
0.009844 0.000000
0.010000 0.000000
0.010156 0.000000
0.010313 0.000000
0.010469 0.000000
0.010625 0.000000
0.010781 0.000000
0.010938 0.000000
0.011094 0.000000
0.011250 0.000000
0.011406 0.000000
0.011562 0.000000
0.011719 0.000000
0.011875 0.000000
0.012031 0.000000
0.012188 0.000000
0.012344 0.000000
0.012500 0.000000
0.012656 0.000000
0.012813 0.000000
0.012969 0.000000
0.013125 0.000000
0.013281 0.000000
0.013437 0.000000
0.013594 0.000000
0.013750 0.000000
0.013906 0.000000
0.014063 0.000000
0.014219 0.000000
0.014375 0.000000
0.014531 0.000000
0.014688 0.000000
0.014844 0.000000
0.015000 0.000000
0.015156 0.000000
0.015312 0.000000
0.015469 0.000000
0.015625 0.000000
0.015781 0.000000
0.015938 0.000000
0.016094 0.000000
0.016250 0.000000
0.016406 0.000000
0.016563 0.000000
0.016719 0.000000
0.016875 0.000000
0.017031 0.000000
0.017188 0.000000
0.017344 0.000000
0.017500 0.000000
0.017656 0.000000
0.017813 0.000000
0.017969 0.000000
0.018125 0.000000
0.018281 0.000000
0.018437 0.000000
0.018594 0.000000
0.018750 0.000000
0.018906 0.000000
0.019062 0.000000
0.019219 0.000000
0.019375 0.000000
0.019531 0.000000
0.019688 0.000000
0.019844 0.000000
0.020000 0.000000
0.020156 0.000000
0.020313 0.000000
0.020469 0.000000
0.020625 0.000000
0.020781 0.000000
0.020938 0.000000
0.021094 0.000000
0.021250 0.000000
0.021406 0.000000
0.021563 0.000000
0.021719 0.000000
0.021875 0.000000
0.022031 0.000000
0.022187 0.000000
0.022344 0.000000
0.022500 0.000000
0.022656 0.000000
0.022812 0.000000
0.022969 0.000000
0.023125 0.000000
0.023281 0.000000
0.023438 0.000000
0.023594 0.000000
0.023750 0.000000
0.023906 0.000000
0.024063 0.000000
0.024219 0.000000
0.024375 0.000000
0.024531 0.000000
0.024688 0.000000
0.024844 0.000000
0.025000 0.000000
0.025156 0.000000
0.025313 0.000000
0.025469 0.000000
0.025625 0.000000
0.025781 0.000000
0.025938 0.000000
0.026094 0.000000
0.026250 0.000000
0.026406 0.000000
0.026562 0.000000
0.026719 0.000000
0.026875 0.000000
0.027031 0.000000
0.027187 0.000000
0.027344 0.000000
0.027500 0.000000
0.027656 0.000000
0.027813 0.000000
0.027969 0.000000
0.028125 0.000000
0.028281 0.000000
0.028438 0.000000
0.028594 0.000000
0.028750 0.000000
0.028906 0.000000
0.029063 0.000000
0.029219 0.000000
0.029375 0.000000
0.029531 0.000000
0.029688 0.000000
0.029844 0.000000
0.030000 0.000000
0.030156 0.000000
0.030312 0.000000
0.030469 0.000000
0.030625 0.000000
0.030781 0.000000
0.030937 0.000000
0.031094 0.000000
0.031250 0.000000
0.031406 0.000000
0.031563 0.000000
0.031719 0.000000
0.031875 0.000000
0.032031 0.000000
0.032188 0.000000
0.032344 0.000000
0.032500 0.000000
0.032656 0.000000
0.032813 0.000000
0.032969 0.000000
0.033125 0.000000
0.033281 0.000000
0.033438 0.000000
0.033594 0.000000
0.033750 0.000000
0.033906 0.000000
0.034063 0.000000
0.034219 0.000000
0.034375 0.000000
0.034531 0.000000
0.034688 0.000000
0.034844 0.000000
0.035000 0.000000
0.035156 0.000000
0.035313 0.000000
0.035469 0.000000
0.035625 0.000000
0.035781 0.000000
0.035938 0.000000
0.036094 0.000000
0.036250 0.000000
0.036406 0.000000
0.036562 0.000000
0.036719 0.000000
0.036875 0.000000
0.037031 0.000000
0.037187 0.000000
0.037344 0.000000
0.037500 0.000000
0.037656 0.000000
0.037812 0.000000
0.037969 0.000000
0.038125 0.000000
0.038281 0.000000
0.038437 0.000000
0.038594 0.000000
0.038750 0.000000
0.038906 0.000000
0.039062 0.000000
0.039219 0.000000
0.039375 0.000000
0.039531 0.000000
0.039688 0.000000
0.039844 0.000000
0.040000 0.000000
0.040156 0.000000
0.040313 0.000000
0.040469 0.000000
0.040625 0.000000
0.040781 0.000000
0.040938 0.000000
0.041094 0.000000
0.041250 0.000000
0.041406 0.000000
0.041563 0.000000
0.041719 0.000000
0.041875 0.000000
0.042031 0.000000
0.042188 0.000000
0.042344 0.000000
0.042500 0.000000
0.042656 0.000000
0.042813 0.000000
0.042969 0.000000
0.043125 0.000000
0.043281 0.000000
0.043438 0.000000
0.043594 0.000000
0.043750 0.000000
0.043906 0.000000
0.044062 0.000000
0.044219 0.000000
0.044375 0.000000
0.044531 0.000000
0.044687 0.000000
0.044844 0.000000
0.045000 0.000000
0.045156 0.000000
0.045312 0.000000
0.045469 0.000000
0.045625 0.000000
0.045781 0.000000
0.045937 0.000000
0.046094 0.000000
0.046250 0.000000
0.046406 0.000000
0.046562 0.000000
0.046719 0.000000
0.046875 0.000000
0.047031 0.000000
0.047188 0.000000
0.047344 0.000000
0.047500 0.000000
0.047656 0.000000
0.047813 0.000000
0.047969 0.000000
0.048125 0.000000
0.048281 0.000000
0.048438 0.000000
0.048594 0.000000
0.048750 0.000000
0.048906 0.000000
0.049063 0.000000
0.049219 0.000000
0.049375 0.000000
0.049531 0.000000
0.049688 0.000000
0.049844 0.000000
0.050000 0.000000
0.050156 0.000000
0.050313 0.000000
0.050469 0.000000
0.050625 0.000000
0.050781 0.000000
0.050938 0.000000
0.051094 0.000000
0.051250 0.000000
0.051406 0.000000
0.051563 0.000000
0.051719 0.000000
0.051875 0.000000
0.052031 0.000000
0.052187 0.000000
0.052344 0.000000
0.052500 0.000000
0.052656 0.000000
0.052812 0.000000
0.052969 0.000000
0.053125 0.000000
0.053281 0.000000
0.053437 0.000000
0.053594 0.000000
0.053750 0.000000
0.053906 0.000000
0.054062 0.000000
0.054219 0.000000
0.054375 0.000000
0.054531 0.000000
0.054688 0.000000
0.054844 0.000000
0.055000 0.000000
0.055156 0.000000
0.055313 0.000000
0.055469 0.000000
0.055625 0.000000
0.055781 0.000000
0.055938 0.000000
0.056094 0.000000
0.056250 0.000000
0.056406 0.000000
0.056563 0.000000
0.056719 0.000000
0.056875 0.000000
0.057031 0.000000
0.057188 0.000000
0.057344 0.000000
0.057500 0.000000
0.057656 0.000000
0.057813 0.000000
0.057969 0.000000
0.058125 0.000000
0.058281 0.000000
0.058438 0.000000
0.058594 0.000000
0.058750 0.000000
0.058906 0.000000
0.059063 0.000000
0.059219 0.000000
0.059375 0.000000
0.059531 0.000000
0.059688 0.000000
0.059844 0.000000
0.060000 0.000000
0.060156 0.000000
0.060312 0.000000
0.060469 0.000000
0.060625 0.000000
0.060781 0.000000
0.060937 0.000000
0.061094 0.000000
0.061250 0.000000
0.061406 0.000000
0.061562 0.000000
0.061719 0.000000
0.061875 0.000000
0.062031 0.000000
0.062187 0.000000
0.062344 0.000000
0.062500 0.000000
0.062656 0.000000
0.062813 0.000000
0.062969 0.000000
0.063125 0.000000
0.063281 0.000000
0.063438 0.000000
0.063594 0.000000
0.063750 0.000000
0.063906 0.000000
0.064062 0.000000
0.064219 0.000000
0.064375 0.000000
0.064531 0.000000
0.064687 0.000000
0.064844 0.000000
0.065000 0.000000
0.065156 0.000000
0.065312 0.000000
0.065469 0.000000
0.065625 0.000000
0.065781 0.000000
0.065937 0.000000
0.066094 0.000000
0.066250 0.000000
0.066406 0.000000
0.066562 0.000000
0.066719 0.000000
0.066875 0.000000
0.067031 0.000000
0.067187 0.000000
0.067344 0.000000
0.067500 0.000000
0.067656 0.000000
0.067812 0.000000
0.067969 0.000000
0.068125 0.000000
0.068281 0.000000
0.068437 0.000000
0.068594 0.000000
0.068750 0.000000
0.068906 0.000000
0.069062 0.000000
0.069219 0.000000
0.069375 0.000000
0.069531 0.000000
0.069687 0.000000
0.069844 0.000000
0.070000 0.000000
0.070156 0.000000
0.070312 0.000000
0.070469 0.000000
0.070625 0.000000
0.070781 0.000000
0.070938 0.000000
0.071094 0.000000
0.071250 0.000000
0.071406 0.000000
0.071563 0.000000
0.071719 0.000000
0.071875 0.000000
0.072031 0.000000
0.072188 0.000000
0.072344 0.000000
0.072500 0.000000
0.072656 0.000000
0.072813 0.000000
0.072969 0.000000
0.073125 0.000000
0.073281 0.000000
0.073438 0.000000
0.073594 0.000000
0.073750 0.000000
0.073906 0.000000
0.074063 0.000000
0.074219 0.000000
0.074375 0.000000
0.074531 0.000000
0.074688 0.000000
0.074844 0.000000
0.075000 0.000000
0.075156 0.000000
0.075313 0.000000
0.075469 0.000000
0.075625 0.000000
0.075781 0.000000
0.075938 0.000000
0.076094 0.000000
0.076250 0.000000
0.076406 0.000000
0.076563 0.000000
0.076719 0.000000
0.076875 0.000000
0.077031 0.000000
0.077188 0.000000
0.077344 0.000000
0.077500 0.000000
0.077656 0.000000
0.077813 0.000000
0.077969 0.000000
0.078125 0.000000
0.078281 0.000000
0.078438 0.000000
0.078594 0.000000
0.078750 0.000000
0.078906 0.000000
0.079063 0.000000
0.079219 0.000000
0.079375 0.000000
0.079531 0.000000
0.079688 0.000000
0.079844 0.000000
0.080000 0.000000
0.080156 0.000000
0.080312 0.000000
0.080469 0.000000
0.080625 0.000000
0.080781 0.000000
0.080937 0.000000
0.081094 0.000000
0.081250 0.000000
0.081406 0.000000
0.081562 0.000000
0.081719 0.000000
0.081875 0.000000
0.082031 0.000000
0.082187 0.000000
0.082344 0.000000
0.082500 0.000000
0.082656 0.000000
0.082812 0.000000
0.082969 0.000000
0.083125 0.000000
0.083281 0.000000
0.083437 0.000000
0.083594 0.000000
0.083750 0.000000
0.083906 0.000000
0.084062 0.000000
0.084219 0.000000
0.084375 0.000000
0.084531 0.000000
0.084687 0.000000
0.084844 0.000000
0.085000 0.000000
0.085156 0.000000
0.085312 0.000000
0.085469 0.000000
0.085625 0.000000
0.085781 0.000000
0.085938 0.000000
0.086094 0.000000
0.086250 0.000000
0.086406 0.000000
0.086563 0.000000
0.086719 0.000000
0.086875 0.000000
0.087031 0.000000
0.087188 0.000000
0.087344 0.000000
0.087500 0.000000
0.087656 0.000000
0.087813 0.000000
0.087969 0.000000
0.088125 0.000000
0.088281 0.000000
0.088438 0.000000
0.088594 0.000000
0.088750 0.000000
0.088906 0.000000
0.089063 0.000000
0.089219 0.000000
0.089375 0.000000
0.089531 0.000000
0.089688 0.000000
0.089844 0.000000
0.090000 0.000000
0.090156 0.000000
0.090313 0.000000
0.090469 0.000000
0.090625 0.000000
0.090781 0.000000
0.090938 0.000000
0.091094 0.000000
0.091250 0.000000
0.091406 0.000000
0.091563 0.000000
0.091719 0.000000
0.091875 0.000000
0.092031 0.000000
0.092188 0.000000
0.092344 0.000000
0.092500 0.000000
0.092656 0.000000
0.092813 0.000000
0.092969 0.000000
0.093125 0.000000
0.093281 0.000000
0.093438 0.000000
0.093594 0.000000
0.093750 0.000000
0.093906 0.000000
0.094063 0.000000
0.094219 0.000000
0.094375 0.000000
0.094531 0.000000
0.094688 0.000000
0.094844 0.000000
0.095000 0.000000
0.095156 0.000000
0.095313 0.000000
0.095469 0.000000
0.095625 0.000000
0.095781 0.000000
0.095938 0.000000
0.096094 0.000000
0.096250 0.000000
0.096406 0.000000
0.096562 0.000000
0.096719 0.000000
0.096875 0.000000
0.097031 0.000000
0.097187 0.000000
0.097344 0.000000
0.097500 0.000000
0.097656 0.000000
0.097812 0.000000
0.097969 0.000000
0.098125 0.000000
0.098281 0.000000
0.098437 0.000000
0.098594 0.000000
0.098750 0.000000
0.098906 0.000000
0.099062 0.000000
0.099219 0.000000
0.099375 0.000000
0.099531 0.000000
0.099687 0.000000
0.099844 0.000000
0.100000 0.000000
0.100156 0.000000
0.100312 0.000000
0.100469 0.000000
0.100625 0.000000
0.100781 0.000000
0.100937 0.000000
0.101094 0.000000
0.101250 0.000000
0.101406 0.000000
0.101562 0.000000
0.101719 0.000000
0.101875 0.000000
0.102031 0.000000
0.102188 0.000000
0.102344 0.000000
0.102500 0.000000
0.102656 0.000000
0.102813 0.000000
0.102969 0.000000
0.103125 0.000000
0.103281 0.000000
0.103438 0.000000
0.103594 0.000000
0.103750 0.000000
0.103906 0.000000
0.104063 0.000000
0.104219 0.000000
0.104375 0.000000
0.104531 0.000000
0.104688 0.000000
0.104844 0.000000
0.105000 0.000000
0.105156 0.000000
0.105313 0.000000
0.105469 0.000000
0.105625 0.000000
0.105781 0.000000
0.105938 0.000000
0.106094 0.000000
0.106250 0.000000
0.106406 0.000000
0.106563 0.000000
0.106719 0.000000
0.106875 0.000000
0.107031 0.000000
0.107188 0.000000
0.107344 0.000000
0.107500 0.000000
0.107656 0.000000
0.107813 0.000000
0.107969 0.000000
0.108125 0.000000
0.108281 0.000000
0.108438 0.000000
0.108594 0.000000
0.108750 0.000000
0.108906 0.000000
0.109063 0.000000
0.109219 0.000000
0.109375 0.000000
0.109531 0.000000
0.109688 0.000000
0.109844 0.000000
0.110000 0.000000
0.110156 0.000000
0.110313 0.000000
0.110469 0.000000
0.110625 0.000000
0.110781 0.000000
0.110938 0.000000
0.111094 0.000000
0.111250 0.000000
0.111406 0.000000
0.111563 0.000000
0.111719 0.000000
0.111875 0.000000
0.112031 0.000000
0.112187 0.000000
0.112344 0.000000
0.112500 0.000000
0.112656 0.000000
0.112812 0.000000
0.112969 0.000000
0.113125 0.000000
0.113281 0.000000
0.113437 0.000000
0.113594 0.000000
0.113750 0.000000
0.113906 0.000000
0.114062 0.000000
0.114219 0.000000
0.114375 0.000000
0.114531 0.000000
0.114687 0.000000
0.114844 0.000000
0.115000 0.000000
0.115156 0.000000
0.115312 0.000000
0.115469 0.000000
0.115625 0.000000
0.115781 0.000000
0.115937 0.000000
0.116094 0.000000
0.116250 0.000000
0.116406 0.000000
0.116562 0.000000
0.116719 0.000000
0.116875 0.000000
0.117031 0.000000
0.117188 0.000000
0.117344 0.000000
0.117500 0.000000
0.117656 0.000000
0.117813 0.000000
0.117969 0.000000
0.118125 0.000000
0.118281 0.000000
0.118438 0.000000
0.118594 0.000000
0.118750 0.000000
0.118906 0.000000
0.119063 0.000000
0.119219 0.000000
0.119375 0.000000
0.119531 0.000000
0.119688 0.000000
0.119844 0.000000
0.120000 0.000000
0.120156 0.000000
0.120313 0.000000
0.120469 0.000000
0.120625 0.000000
0.120781 0.000000
0.120938 0.000000
0.121094 0.000000
0.121250 0.000000
0.121406 0.000000
0.121563 0.000000
0.121719 0.000000
0.121875 0.000000
0.122031 0.000000
0.122188 0.000000
0.122344 0.000000
0.122500 0.000000
0.122656 0.000000
0.122813 0.000000
0.122969 0.000000
0.123125 0.000000
0.123281 0.000000
0.123438 0.000000
0.123594 0.000000
0.123750 0.000000
0.123906 0.000000
0.124063 0.000000
0.124219 0.000000
0.124375 0.000000
0.124531 0.000000
0.124688 0.000000
0.124844 0.000000
0.125000 0.000000
0.125156 0.000000
0.125312 0.000000
0.125469 0.000000
0.125625 0.000000
0.125781 0.000000
0.125938 0.000000
0.126094 0.000000
0.126250 0.000000
0.126406 0.000000
0.126562 0.000000
0.126719 0.000000
0.126875 0.000000
0.127031 0.000000
0.127188 0.000000
0.127344 0.000000
0.127500 0.000000
0.127656 0.000000
0.127812 0.000000
0.127969 0.000000
0.128125 0.000000
0.128281 0.000000
0.128438 0.000000
0.128594 0.000000
0.128750 0.000000
0.128906 0.000000
0.129062 0.000000
0.129219 0.000000
0.129375 0.000000
0.129531 0.000000
0.129688 0.000000
0.129844 0.000000
0.130000 0.000000
0.130156 0.000000
0.130312 0.000000
0.130469 0.000000
0.130625 0.000000
0.130781 0.000000
0.130938 0.000000
0.131094 0.000000
0.131250 0.000000
0.131406 0.000000
0.131562 0.000000
0.131719 0.000000
0.131875 0.000000
0.132031 0.000000
0.132188 0.000000
0.132344 0.000000
0.132500 0.000000
0.132656 0.000000
0.132812 0.000000
0.132969 0.000000
0.133125 0.000000
0.133281 0.000000
0.133438 0.000000
0.133594 0.000000
0.133750 0.000000
0.133906 0.000000
0.134063 0.000000
0.134219 0.000000
0.134375 0.000000
0.134531 0.000000
0.134688 0.000000
0.134844 0.000000
0.135000 0.000000
0.135156 0.000000
0.135313 0.000000
0.135469 0.000000
0.135625 0.000000
0.135781 0.000000
0.135938 0.000000
0.136094 0.000000
0.136250 0.000000
0.136406 0.000000
0.136563 0.000000
0.136719 0.000000
0.136875 0.000000
0.137031 0.000000
0.137187 0.000000
0.137344 0.000000
0.137500 0.000000
0.137656 0.000000
0.137813 0.000000
0.137969 0.000000
0.138125 0.000000
0.138281 0.000000
0.138437 0.000000
0.138594 0.000000
0.138750 0.000000
0.138906 0.000000
0.139063 0.000000
0.139219 0.000000
0.139375 0.000000
0.139531 0.000000
0.139687 0.000000
0.139844 0.000000
0.140000 0.000000
0.140156 0.000000
0.140313 0.000000
0.140469 0.000000
0.140625 0.000000
0.140781 0.000000
0.140937 0.000000
0.141094 0.000000
0.141250 0.000000
0.141406 0.000000
0.141563 0.000000
0.141719 0.000000
0.141875 0.000000
0.142031 0.000000
0.142187 0.000000
0.142344 0.000000
0.142500 0.000000
0.142656 0.000000
0.142813 0.000000
0.142969 0.000000
0.143125 0.000000
0.143281 0.000000
0.143437 0.000000
0.143594 0.000000
0.143750 0.000000
0.143906 0.000000
0.144063 0.000000
0.144219 0.000000
0.144375 0.000000
0.144531 0.000000
0.144687 0.000000
0.144844 0.000000
0.145000 0.000000
0.145156 0.000000
0.145313 0.000000
0.145469 0.000000
0.145625 0.000000
0.145781 0.000000
0.145937 0.000000
0.146094 0.000000
0.146250 0.000000
0.146406 0.000000
0.146563 0.000000
0.146719 0.000000
0.146875 0.000000
0.147031 0.000000
0.147187 0.000000
0.147344 0.000000
0.147500 0.000000
0.147656 0.000000
0.147813 0.000000
0.147969 0.000000
0.148125 0.000000
0.148281 0.000000
0.148438 0.000000
0.148594 0.000000
0.148750 0.000000
0.148906 0.000000
0.149063 0.000000
0.149219 0.000000
0.149375 0.000000
0.149531 0.000000
0.149688 0.000000
0.149844 0.000000
0.150000 0.000000
0.150156 0.000000
0.150313 0.000000
0.150469 0.000000
0.150625 0.000000
0.150781 0.000000
0.150938 0.000000
0.151094 0.000000
0.151250 0.000000
0.151406 0.000000
0.151563 0.000000
0.151719 0.000000
0.151875 0.000000
0.152031 0.000000
0.152188 0.000000
0.152344 0.000000
0.152500 0.000000
0.152656 0.000000
0.152812 0.000000
0.152969 0.000000
0.153125 0.000000
0.153281 0.000000
0.153438 0.000000
0.153594 0.000000
0.153750 0.000000
0.153906 0.000000
0.154062 0.000000
0.154219 0.000000
0.154375 0.000000
0.154531 0.000000
0.154688 0.000000
0.154844 0.000000
0.155000 0.000000
0.155156 0.000000
0.155312 0.000000
0.155469 0.000000
0.155625 0.000000
0.155781 0.000000
0.155938 0.000000
0.156094 0.000000
0.156250 0.000000
0.156406 0.000000
0.156562 0.000000
0.156719 0.000000
0.156875 0.000000
0.157031 0.000000
0.157188 0.000000
0.157344 0.000000
0.157500 0.000000
0.157656 0.000000
0.157812 0.000000
0.157969 0.000000
0.158125 0.000000
0.158281 0.000000
0.158438 0.000000
0.158594 0.000000
0.158750 0.000000
0.158906 0.000000
0.159062 0.000000
0.159219 0.000000
0.159375 0.000000
0.159531 0.000000
0.159688 0.000000
0.159844 0.000000
0.160000 0.000000
0.160156 0.000000
0.160312 0.000000
0.160469 0.000000
0.160625 0.000000
0.160781 0.000000
0.160938 0.000000
0.161094 0.000000
0.161250 0.000000
0.161406 0.000000
0.161562 0.000000
0.161719 0.000000
0.161875 0.000000
0.162031 0.000000
0.162188 0.000000
0.162344 0.000000
0.162500 0.000000
0.162656 0.000000
0.162812 0.000000
0.162969 0.000000
0.163125 0.000000
0.163281 0.000000
0.163438 0.000000
0.163594 0.000000
0.163750 0.000000
0.163906 0.000000
0.164062 0.000000
0.164219 0.000000
0.164375 0.000000
0.164531 0.000000
0.164688 0.000000
0.164844 0.000000
0.165000 0.000000
0.165156 0.000000
0.165313 0.000000
0.165469 0.000000
0.165625 0.000000
0.165781 0.000000
0.165938 0.000000
0.166094 0.000000
0.166250 0.000000
0.166406 0.000000
0.166563 0.000000
0.166719 0.000000
0.166875 0.000000
0.167031 0.000000
0.167188 0.000000
0.167344 0.000000
0.167500 0.000000
0.167656 0.000000
0.167813 0.000000
0.167969 0.000000
0.168125 0.000000
0.168281 0.000000
0.168437 0.000000
0.168594 0.000000
0.168750 0.000000
0.168906 0.000000
0.169063 0.000000
0.169219 0.000000
0.169375 0.000000
0.169531 0.000000
0.169687 0.000000
0.169844 0.000000
0.170000 0.000000
0.170156 0.000000
0.170313 0.000000
0.170469 0.000000
0.170625 0.000000
0.170781 0.000000
0.170937 0.000000
0.171094 0.000000
0.171250 0.000000
0.171406 0.000000
0.171563 0.000000
0.171719 0.000000
0.171875 0.000000
0.172031 0.000000
0.172187 0.000000
0.172344 0.000000
0.172500 0.000000
0.172656 0.000000
0.172813 0.000000
0.172969 0.000000
0.173125 0.000000
0.173281 0.000000
0.173437 0.000000
0.173594 0.000000
0.173750 0.000000
0.173906 0.000000
0.174063 0.000000
0.174219 0.000000
0.174375 0.000000
0.174531 0.000000
0.174687 0.000000
0.174844 0.000000
0.175000 0.000000
0.175156 0.000000
0.175313 0.000000
0.175469 0.000000
0.175625 0.000000
0.175781 0.000000
0.175937 0.000000
0.176094 0.000000
0.176250 0.000000
0.176406 0.000000
0.176563 0.000000
0.176719 0.000000
0.176875 0.000000
0.177031 0.000000
0.177187 0.000000
0.177344 0.000000
0.177500 0.000000
0.177656 0.000000
0.177813 0.000000
0.177969 0.000000
0.178125 0.000000
0.178281 0.000000
0.178437 0.000000
0.178594 0.000000
0.178750 0.000000
0.178906 0.000000
0.179063 0.000000
0.179219 0.000000
0.179375 0.000000
0.179531 0.000000
0.179688 0.000000
0.179844 0.000000
0.180000 0.000000
0.180156 0.000000
0.180313 0.000000
0.180469 0.000000
0.180625 0.000000
0.180781 0.000000
0.180938 0.000000
0.181094 0.000000
0.181250 0.000000
0.181406 0.000000
0.181563 0.000000
0.181719 0.000000
0.181875 0.000000
0.182031 0.000000
0.182188 0.000000
0.182344 0.000000
0.182500 0.000000
0.182656 0.000000
0.182813 0.000000
0.182969 0.000000
0.183125 0.000000
0.183281 0.000000
0.183438 0.000000
0.183594 0.000000
0.183750 0.000000
0.183906 0.000000
0.184062 0.000000
0.184219 0.000000
0.184375 0.000000
0.184531 0.000000
0.184688 0.000000
0.184844 0.000000
0.185000 0.000000
0.185156 0.000000
0.185312 0.000000
0.185469 0.000000
0.185625 0.000000
0.185781 0.000000
0.185938 0.000000
0.186094 0.000000
0.186250 0.000000
0.186406 0.000000
0.186562 0.000000
0.186719 0.000000
0.186875 0.000000
0.187031 0.000000
0.187188 0.000000
0.187344 0.000000
0.187500 0.000000
0.187656 0.000000
0.187812 0.000000
0.187969 0.000000
0.188125 0.000000
0.188281 0.000000
0.188438 0.000000
0.188594 0.000000
0.188750 0.000000
0.188906 0.000000
0.189062 0.000000
0.189219 0.000000
0.189375 0.000000
0.189531 0.000000
0.189688 0.000000
0.189844 0.000000
0.190000 0.000000
0.190156 0.000000
0.190312 0.000000
0.190469 0.000000
0.190625 0.000000
0.190781 0.000000
0.190938 0.000000
0.191094 0.000000
0.191250 0.000000
0.191406 0.000000
0.191562 0.000000
0.191719 0.000000
0.191875 0.000000
0.192031 0.000000
0.192188 0.000000
0.192344 0.000000
0.192500 0.000000
0.192656 0.000000
0.192812 0.000000
0.192969 0.000000
0.193125 0.000000
0.193281 0.000000
0.193438 0.000000
0.193594 0.000000
0.193750 0.000000
0.193906 0.000000
0.194062 0.000000
0.194219 0.000000
0.194375 0.000000
0.194531 0.000000
0.194688 0.000000
0.194844 0.000000
0.195000 0.000000
0.195156 0.000000
0.195312 0.000000
0.195469 0.000000
0.195625 0.000000
0.195781 0.000000
0.195938 0.000000
0.196094 0.000000
0.196250 0.000000
0.196406 0.000000
0.196563 0.000000
0.196719 0.000000
0.196875 0.000000
0.197031 0.000000
0.197188 0.000000
0.197344 0.000000
0.197500 0.000000
0.197656 0.000000
0.197813 0.000000
0.197969 0.000000
0.198125 0.000000
0.198281 0.000000
0.198438 0.000000
0.198594 0.000000
0.198750 0.000000
0.198906 0.000000
0.199063 0.000000
0.199219 0.000000
0.199375 0.000000
0.199531 0.000000
0.199688 0.000000
0.199844 0.000000
0.200000 0.000000
0.200156 0.000000
0.200313 0.000000
0.200469 0.000000
0.200625 0.000000
0.200781 0.000000
0.200937 0.000000
0.201094 0.000000
0.201250 0.000000
0.201406 0.000000
0.201563 0.000000
0.201719 0.000000
0.201875 0.000000
0.202031 0.000000
0.202187 0.000000
0.202344 0.000000
0.202500 0.000000
0.202656 0.000000
0.202813 0.000000
0.202969 0.000000
0.203125 0.000000
0.203281 0.000000
0.203437 0.000000
0.203594 0.000000
0.203750 0.000000
0.203906 0.000000
0.204063 0.000000
0.204219 0.000000
0.204375 0.000000
0.204531 0.000000
0.204687 0.000000
0.204844 0.000000
0.205000 0.000000
0.205156 0.000000
0.205313 0.000000
0.205469 0.000000
0.205625 0.000000
0.205781 0.000000
0.205937 0.000000
0.206094 0.000000
0.206250 0.000000
0.206406 0.000000
0.206563 0.000000
0.206719 0.000000
0.206875 0.000000
0.207031 0.000000
0.207187 0.000000
0.207344 0.000000
0.207500 0.000000
0.207656 0.000000
0.207813 0.000000
0.207969 0.000000
0.208125 0.000000
0.208281 0.000000
0.208437 0.000000
0.208594 0.000000
0.208750 0.000000
0.208906 0.000000
0.209063 0.000000
0.209219 0.000000
0.209375 0.000000
0.209531 0.000000
0.209687 0.000000
0.209844 0.000000
0.210000 0.000000
0.210156 0.000000
0.210313 0.000000
0.210469 0.000000
0.210625 0.000000
0.210781 0.000000
0.210938 0.000000
0.211094 0.000000
0.211250 0.000000
0.211406 0.000000
0.211563 0.000000
0.211719 0.000000
0.211875 0.000000
0.212031 0.000000
0.212188 0.000000
0.212344 0.000000
0.212500 0.000000
0.212656 0.000000
0.212813 0.000000
0.212969 0.000000
0.213125 0.000000
0.213281 0.000000
0.213438 0.000000
0.213594 0.000000
0.213750 0.000000
0.213906 0.000000
0.214063 0.000000
0.214219 0.000000
0.214375 0.000000
0.214531 0.000000
0.214688 0.000000
0.214844 0.000000
0.215000 0.000000
0.215156 0.000000
0.215313 0.000000
0.215469 0.000000
0.215625 0.000000
0.215781 0.000000
0.215938 0.000000
0.216094 0.000000
0.216250 0.000000
0.216406 0.000000
0.216562 0.000000
0.216719 0.000000
0.216875 0.000000
0.217031 0.000000
0.217188 0.000000
0.217344 0.000000
0.217500 0.000000
0.217656 0.000000
0.217812 0.000000
0.217969 0.000000
0.218125 0.000000
0.218281 0.000000
0.218438 0.000000
0.218594 0.000000
0.218750 0.000000
0.218906 0.000000
0.219062 0.000000
0.219219 0.000000
0.219375 0.000000
0.219531 0.000000
0.219688 0.000000
0.219844 0.000000
0.220000 0.000000
0.220156 0.000000
0.220312 0.000000
0.220469 0.000000
0.220625 0.000000
0.220781 0.000000
0.220938 0.000000
0.221094 0.000000
0.221250 0.000000
0.221406 0.000000
0.221562 0.000000
0.221719 0.000000
0.221875 0.000000
0.222031 0.000000
0.222188 0.000000
0.222344 0.000000
0.222500 0.000000
0.222656 0.000000
0.222812 0.000000
0.222969 0.000000
0.223125 0.000000
0.223281 0.000000
0.223438 0.000000
0.223594 0.000000
0.223750 0.000000
0.223906 0.000000
0.224062 0.000000
0.224219 0.000000
0.224375 0.000000
0.224531 0.000000
0.224688 0.000000
0.224844 0.000000
0.225000 0.000000
0.225156 0.000000
0.225312 0.000000
0.225469 0.000000
0.225625 0.000000
0.225781 0.000000
0.225938 0.000000
0.226094 0.000000
0.226250 0.000000
0.226406 0.000000
0.226562 0.000000
0.226719 0.000000
0.226875 0.000000
0.227031 0.000000
0.227188 0.000000
0.227344 0.000000
0.227500 0.000000
0.227656 0.000000
0.227813 0.000000
0.227969 0.000000
0.228125 0.000000
0.228281 0.000000
0.228438 0.000000
0.228594 0.000000
0.228750 0.000000
0.228906 0.000000
0.229063 0.000000
0.229219 0.000000
0.229375 0.000000
0.229531 0.000000
0.229688 0.000000
0.229844 0.000000
0.230000 0.000000
0.230156 0.000000
0.230313 0.000000
0.230469 0.000000
0.230625 0.000000
0.230781 0.000000
0.230938 0.000000
0.231094 0.000000
0.231250 0.000000
0.231406 0.000000
0.231563 0.000000
0.231719 0.000000
0.231875 0.000000
0.232031 0.000000
0.232187 0.000000
0.232344 0.000000
0.232500 0.000000
0.232656 0.000000
0.232813 0.000000
0.232969 0.000000
0.233125 0.000000
0.233281 0.000000
0.233437 0.000000
0.233594 0.000000
0.233750 0.000000
0.233906 0.000000
0.234063 0.000000
0.234219 0.000000
0.234375 0.000000
0.234531 0.000000
0.234687 0.000000
0.234844 0.000000
0.235000 0.000000
0.235156 0.000000
0.235313 0.000000
0.235469 0.000000
0.235625 0.000000
0.235781 0.000000
0.235937 0.000000
0.236094 0.000000
0.236250 0.000000
0.236406 0.000000
0.236563 0.000000
0.236719 0.000000
0.236875 0.000000
0.237031 0.000000
0.237187 0.000000
0.237344 0.000000
0.237500 0.000000
0.237656 0.000000
0.237813 0.000000
0.237969 0.000000
0.238125 0.000000
0.238281 0.000000
0.238437 0.000000
0.238594 0.000000
0.238750 0.000000
0.238906 0.000000
0.239063 0.000000
0.239219 0.000000
0.239375 0.000000
0.239531 0.000000
0.239687 0.000000
0.239844 0.000000
0.240000 0.000000
0.240156 0.000000
0.240313 0.000000
0.240469 0.000000
0.240625 0.000000
0.240781 0.000000
0.240937 0.000000
0.241094 0.000000
0.241250 0.000000
0.241406 0.000000
0.241563 0.000000
0.241719 0.000000
0.241875 0.000000
0.242031 0.000000
0.242188 0.000000
0.242344 0.000000
0.242500 0.000000
0.242656 0.000000
0.242813 0.000000
0.242969 0.000000
0.243125 0.000000
0.243281 0.000000
0.243438 0.000000
0.243594 0.000000
0.243750 0.000000
0.243906 0.000000
0.244063 0.000000
0.244219 0.000000
0.244375 0.000000
0.244531 0.000000
0.244688 0.000000
0.244844 0.000000
0.245000 0.000000
0.245156 0.000000
0.245313 0.000000
0.245469 0.000000
0.245625 0.000000
0.245781 0.000000
0.245938 0.000000
0.246094 0.000000
0.246250 0.000000
0.246406 0.000000
0.246563 0.000000
0.246719 0.000000
0.246875 0.000000
0.247031 0.000000
0.247188 0.000000
0.247344 0.000000
0.247500 0.000000
0.247656 0.000000
0.247813 0.000000
0.247969 0.000000
0.248125 0.000000
0.248281 0.000000
0.248438 0.000000
0.248594 0.000000
0.248750 0.000000
0.248906 0.000000
0.249062 0.000000
0.249219 0.000000
0.249375 0.000000
0.249531 0.000000
0.249688 0.000000
0.249844 0.000000
0.250000 0.000000
0.250156 0.000000
0.250312 0.000000
0.250469 0.000000
0.250625 0.000000
0.250781 0.000000
0.250937 0.000000
0.251094 0.000000
0.251250 0.000000
0.251406 0.000000
0.251563 0.000000
0.251719 0.000000
0.251875 0.000000
0.252031 0.000000
0.252188 0.000000
0.252344 0.000000
0.252500 0.000000
0.252656 0.000000
0.252812 0.000000
0.252969 0.000000
0.253125 0.000000
0.253281 0.000000
0.253437 0.000000
0.253594 0.000000
0.253750 0.000000
0.253906 0.000000
0.254063 0.000000
0.254219 0.000000
0.254375 0.000000
0.254531 0.000000
0.254688 0.000000
0.254844 0.000000
0.255000 0.000000
0.255156 0.000000
0.255312 0.000000
0.255469 0.000000
0.255625 0.000000
0.255781 0.000000
0.255937 0.000000
0.256094 0.000000
0.256250 0.000000
0.256406 0.000000
0.256563 0.000000
0.256719 0.000000
0.256875 0.000000
0.257031 0.000000
0.257188 0.000000
0.257344 0.000000
0.257500 0.000000
0.257656 0.000000
0.257812 0.000000
0.257969 0.000000
0.258125 0.000000
0.258281 0.000000
0.258437 0.000000
0.258594 0.000000
0.258750 0.000000
0.258906 0.000000
0.259063 0.000000
0.259219 0.000000
0.259375 0.000000
0.259531 0.000000
0.259688 0.000000
0.259844 0.000000
0.260000 0.000000
0.260156 0.000000
0.260313 0.000000
0.260469 0.000000
0.260625 0.000000
0.260781 0.000000
0.260937 0.000000
0.261094 0.000000
0.261250 0.000000
0.261406 0.000000
0.261563 0.000000
0.261719 0.000000
0.261875 0.000000
0.262031 0.000000
0.262188 0.000000
0.262344 0.000000
0.262500 0.000000
0.262656 0.000000
0.262813 0.000000
0.262969 0.000000
0.263125 0.000000
0.263281 0.000000
0.263437 0.000000
0.263594 0.000000
0.263750 0.000000
0.263906 0.000000
0.264062 0.000000
0.264219 0.000000
0.264375 0.000000
0.264531 0.000000
0.264688 0.000000
0.264844 0.000000
0.265000 0.000000
0.265156 0.000000
0.265313 0.000000
0.265469 0.000000
0.265625 0.000000
0.265781 0.000000
0.265937 0.000000
0.266094 0.000000
0.266250 0.000000
0.266406 0.000000
0.266562 0.000000
0.266719 0.000000
0.266875 0.000000
0.267031 0.000000
0.267188 0.000000
0.267344 0.000000
0.267500 0.000000
0.267656 0.000000
0.267813 0.000000
0.267969 0.000000
0.268125 0.000000
0.268281 0.000000
0.268437 0.000000
0.268594 0.000000
0.268750 0.000000
0.268906 0.000000
0.269062 0.000000
0.269219 0.000000
0.269375 0.000000
0.269531 0.000000
0.269688 0.000000
0.269844 0.000000
0.270000 0.000000
0.270156 0.000000
0.270313 0.000000
0.270469 0.000000
0.270625 0.000000
0.270781 0.000000
0.270937 0.000000
0.271094 0.000000
0.271250 0.000000
0.271406 0.000000
0.271562 0.000000
0.271719 0.000000
0.271875 0.000000
0.272031 0.000000
0.272188 0.000000
0.272344 0.000000
0.272500 0.000000
0.272656 0.000000
0.272813 0.000000
0.272969 0.000000
0.273125 0.000000
0.273281 0.000000
0.273438 0.000000
0.273594 0.000000
0.273750 0.000000
0.273906 0.000000
0.274062 0.000000
0.274219 0.000000
0.274375 0.000000
0.274531 0.000000
0.274688 0.000000
0.274844 0.000000
0.275000 0.000000
0.275156 0.000000
0.275313 0.000000
0.275469 0.000000
0.275625 0.000000
0.275781 0.000000
0.275938 0.000000
0.276094 0.000000
0.276250 0.000000
0.276406 0.000000
0.276562 0.000000
0.276719 0.000000
0.276875 0.000000
0.277031 0.000000
0.277188 0.000000
0.277344 0.000000
0.277500 0.000000
0.277656 0.000000
0.277813 0.000000
0.277969 0.000000
0.278125 0.000000
0.278281 0.000000
0.278438 0.000000
0.278594 0.000000
0.278750 0.000000
0.278906 0.000000
0.279062 0.000000
0.279219 0.000000
0.279375 0.000000
0.279531 0.000000
0.279688 0.000000
0.279844 0.000000
0.280000 0.000000
0.280156 0.000000
0.280313 0.000000
0.280469 0.000000
0.280625 0.000000
0.280781 0.000000
0.280938 0.000000
0.281094 0.000000
0.281250 0.000000
0.281406 0.000000
0.281562 0.000000
0.281719 0.000000
0.281875 0.000000
0.282031 0.000000
0.282187 0.000000
0.282344 0.000000
0.282500 0.000000
0.282656 0.000000
0.282813 0.000000
0.282969 0.000000
0.283125 0.000000
0.283281 0.000000
0.283438 0.000000
0.283594 0.000000
0.283750 0.000000
0.283906 0.000000
0.284062 0.000000
0.284219 0.000000
0.284375 0.000000
0.284531 0.000000
0.284687 0.000000
0.284844 0.000000
0.285000 0.000000
0.285156 0.000000
0.285313 0.000000
0.285469 0.000000
0.285625 0.000000
0.285781 0.000000
0.285938 0.000000
0.286094 0.000000
0.286250 0.000000
0.286406 0.000000
0.286562 0.000000
0.286719 0.000000
0.286875 0.000000
0.287031 0.000000
0.287187 0.000000
0.287344 0.000000
0.287500 0.000000
0.287656 0.000000
0.287813 0.000000
0.287969 0.000000
0.288125 0.000000
0.288281 0.000000
0.288438 0.000000
0.288594 0.000000
0.288750 0.000000
0.288906 0.000000
0.289062 0.000000
0.289219 0.000000
0.289375 0.000000
0.289531 0.000000
0.289687 0.000000
0.289844 0.000000
0.290000 0.000000
0.290156 0.000000
0.290313 0.000000
0.290469 0.000000
0.290625 0.000000
0.290781 0.000000
0.290938 0.000000
0.291094 0.000000
0.291250 0.000000
0.291406 0.000000
0.291563 0.000000
0.291719 0.000000
0.291875 0.000000
0.292031 0.000000
0.292187 0.000000
0.292344 0.000000
0.292500 0.000000
0.292656 0.000000
0.292813 0.000000
0.292969 0.000000
0.293125 0.000000
0.293281 0.000000
0.293438 0.000000
0.293594 0.000000
0.293750 0.000000
0.293906 0.000000
0.294063 0.000000
0.294219 0.000000
0.294375 0.000000
0.294531 0.000000
0.294687 0.000000
0.294844 0.000000
0.295000 0.000000
0.295156 0.000000
0.295313 0.000000
0.295469 0.000000
0.295625 0.000000
0.295781 0.000000
0.295938 0.000000
0.296094 0.000000
0.296250 0.000000
0.296406 0.000000
0.296563 0.000000
0.296719 0.000000
0.296875 0.000000
0.297031 0.000000
0.297187 0.000000
0.297344 0.000000
0.297500 0.000000
0.297656 0.000000
0.297812 0.000000
0.297969 0.000000
0.298125 0.000000
0.298281 0.000000
0.298438 0.000000
0.298594 0.000000
0.298750 0.000000
0.298906 0.000000
0.299063 0.000000
0.299219 0.000000
0.299375 0.000000
0.299531 0.000000
0.299687 0.000000
0.299844 0.000000
0.300000 0.000000
0.300156 0.000000
0.300312 0.000000
0.300469 0.000000
0.300625 0.000000
0.300781 0.000000
0.300938 0.000000
0.301094 0.000000
0.301250 0.000000
0.301406 0.000000
0.301563 0.000000
0.301719 0.000000
0.301875 0.000000
0.302031 0.000000
0.302187 0.000000
0.302344 0.000000
0.302500 0.000000
0.302656 0.000000
0.302812 0.000000
0.302969 0.000000
0.303125 0.000000
0.303281 0.000000
0.303438 0.000000
0.303594 0.000000
0.303750 0.000000
0.303906 0.000000
0.304063 0.000000
0.304219 0.000000
0.304375 0.000000
0.304531 0.000000
0.304688 0.000000
0.304844 0.000000
0.305000 0.000000
0.305156 0.000000
0.305312 0.000000
0.305469 0.000000
0.305625 0.000000
0.305781 0.000000
0.305938 0.000000
0.306094 0.000000
0.306250 0.000000
0.306406 0.000000
0.306563 0.000000
0.306719 0.000000
0.306875 0.000000
0.307031 0.000000
0.307188 0.000000
0.307344 0.000000
0.307500 0.000000
0.307656 0.000000
0.307812 0.000000
0.307969 0.000000
0.308125 0.000000
0.308281 0.000000
0.308438 0.000000
0.308594 0.000000
0.308750 0.000000
0.308906 0.000000
0.309063 0.000000
0.309219 0.000000
0.309375 0.000000
0.309531 0.000000
0.309688 0.000000
0.309844 0.000000
0.310000 0.000000
0.310156 0.000000
0.310312 0.000000
0.310469 0.000000
0.310625 0.000000
0.310781 0.000000
0.310938 0.000000
0.311094 0.000000
0.311250 0.000000
0.311406 0.000000
0.311563 0.000000
0.311719 0.000000
0.311875 0.000000
0.312031 0.000000
0.312188 0.000000
0.312344 0.000000
0.312500 0.000000
0.312656 0.000000
0.312812 0.000000
0.312969 0.000000
0.313125 0.000000
0.313281 0.000000
0.313437 0.000000
0.313594 0.000000
0.313750 0.000000
0.313906 0.000000
0.314063 0.000000
0.314219 0.000000
0.314375 0.000000
0.314531 0.000000
0.314688 0.000000
0.314844 0.000000
0.315000 0.000000
0.315156 0.000000
0.315312 0.000000
0.315469 0.000000
0.315625 0.000000
0.315781 0.000000
0.315937 0.000000
0.316094 0.000000
0.316250 0.000000
0.316406 0.000000
0.316563 0.000000
0.316719 0.000000
0.316875 0.000000
0.317031 0.000000
0.317188 0.000000
0.317344 0.000000
0.317500 0.000000
0.317656 0.000000
0.317812 0.000000
0.317969 0.000000
0.318125 0.000000
0.318281 0.000000
0.318437 0.000000
0.318594 0.000000
0.318750 0.000000
0.318906 0.000000
0.319063 0.000000
0.319219 0.000000
0.319375 0.000000
0.319531 0.000000
0.319688 0.000000
0.319844 0.000000
0.320000 0.000000
0.320156 0.000000
0.320312 0.000000
0.320469 0.000000
0.320625 0.000000
0.320781 0.000000
0.320937 0.000000
0.321094 0.000000
0.321250 0.000000
0.321406 0.000000
0.321563 0.000000
0.321719 0.000000
0.321875 0.000000
0.322031 0.000000
0.322188 0.000000
0.322344 0.000000
0.322500 0.000000
0.322656 0.000000
0.322813 0.000000
0.322969 0.000000
0.323125 0.000000
0.323281 0.000000
0.323437 0.000000
0.323594 0.000000
0.323750 0.000000
0.323906 0.000000
0.324063 0.000000
0.324219 0.000000
0.324375 0.000000
0.324531 0.000000
0.324688 0.000000
0.324844 0.000000
0.325000 0.000000
0.325156 0.000000
0.325313 0.000000
0.325469 0.000000
0.325625 0.000000
0.325781 0.000000
0.325937 0.000000
0.326094 0.000000
0.326250 0.000000
0.326406 0.000000
0.326563 0.000000
0.326719 0.000000
0.326875 0.000000
0.327031 0.000000
0.327188 0.000000
0.327344 0.000000
0.327500 0.000000
0.327656 0.000000
0.327813 0.000000
0.327969 0.000000
0.328125 0.000000
0.328281 0.000000
0.328437 0.000000
0.328594 0.000000
0.328750 0.000000
0.328906 0.000000
0.329062 0.000000
0.329219 0.000000
0.329375 0.000000
0.329531 0.000000
0.329688 0.000000
0.329844 0.000000
0.330000 0.000000
0.330156 0.000000
0.330313 0.000000
0.330469 0.000000
0.330625 0.000000
0.330781 0.000000
0.330937 0.000000
0.331094 0.000000
0.331250 0.000000
0.331406 0.000000
0.331562 0.000000
0.331719 0.000000
0.331875 0.000000
0.332031 0.000000
0.332188 0.000000
0.332344 0.000000
0.332500 0.000000
0.332656 0.000000
0.332813 0.000000
0.332969 0.000000
0.333125 0.000000
0.333281 0.000000
0.333437 0.000000
0.333594 0.000000
0.333750 0.000000
0.333906 0.000000
0.334062 0.000000
0.334219 0.000000
0.334375 0.000000
0.334531 0.000000
0.334688 0.000000
0.334844 0.000000
0.335000 0.000000
0.335156 0.000000
0.335313 0.000000
0.335469 0.000000
0.335625 0.000000
0.335781 0.000000
0.335938 0.000000
0.336094 0.000000
0.336250 0.000000
0.336406 0.000000
0.336562 0.000000
0.336719 0.000000
0.336875 0.000000
0.337031 0.000000
0.337188 0.000000
0.337344 0.000000
0.337500 0.000000
0.337656 0.000000
0.337813 0.000000
0.337969 0.000000
0.338125 0.000000
0.338281 0.000000
0.338438 0.000000
0.338594 0.000000
0.338750 0.000000
0.338906 0.000000
0.339062 0.000000
0.339219 0.000000
0.339375 0.000000
0.339531 0.000000
0.339688 0.000000
0.339844 0.000000
0.340000 0.000000
0.340156 0.000000
0.340313 0.000000
0.340469 0.000000
0.340625 0.000000
0.340781 0.000000
0.340938 0.000000
0.341094 0.000000
0.341250 0.000000
0.341406 0.000000
0.341562 0.000000
0.341719 0.000000
0.341875 0.000000
0.342031 0.000000
0.342188 0.000000
0.342344 0.000000
0.342500 0.000000
0.342656 0.000000
0.342813 0.000000
0.342969 0.000000
0.343125 0.000000
0.343281 0.000000
0.343438 0.000000
0.343594 0.000000
0.343750 0.000000
0.343906 0.000000
0.344062 0.000000
0.344219 0.000000
0.344375 0.000000
0.344531 0.000000
0.344687 0.000000
0.344844 0.000000
0.345000 0.000000
0.345156 0.000000
0.345313 0.000000
0.345469 0.000000
0.345625 0.000000
0.345781 0.000000
0.345938 0.000000
0.346094 0.000000
0.346250 0.000000
0.346406 0.000000
0.346562 0.000000
0.346719 0.000000
0.346875 0.000000
0.347031 0.000000
0.347187 0.000000
0.347344 0.000000
0.347500 0.000000
0.347656 0.000000
0.347813 0.000000
0.347969 0.000000
0.348125 0.000000
0.348281 0.000000
0.348438 0.000000
0.348594 0.000000
0.348750 0.000000
0.348906 0.000000
0.349062 0.000000
0.349219 0.000000
0.349375 0.000000
0.349531 0.000000
0.349687 0.000000
0.349844 0.000000
0.350000 0.000000
0.350156 0.000000
0.350313 0.000000
0.350469 0.000000
0.350625 0.000000
0.350781 0.000000
0.350938 0.000000
0.351094 0.000000
0.351250 0.000000
0.351406 0.000000
0.351562 0.000000
0.351719 0.000000
0.351875 0.000000
0.352031 0.000000
0.352187 0.000000
0.352344 0.000000
0.352500 0.000000
0.352656 0.000001
0.352813 0.000001
0.352969 0.000001
0.353125 0.000002
0.353281 0.000002
0.353438 0.000003
0.353594 0.000003
0.353750 0.000003
0.353906 0.000003
0.354063 0.000003
0.354219 0.000002
0.354375 0.000002
0.354531 0.000001
0.354687 0.000001
0.354844 0.000002
0.355000 0.000002
0.355156 0.000003
0.355313 0.000003
0.355469 0.000003
0.355625 0.000003
0.355781 0.000003
0.355938 0.000002
0.356094 0.000002
0.356250 0.000001
0.356406 0.000001
0.356563 0.000001
0.356719 0.000000
0.356875 0.000000
0.357031 0.000000
0.357187 0.000000
0.357344 0.000000
0.357500 0.000000
0.357656 0.000000
0.357813 0.000000
0.357969 0.000000
0.358125 0.000000
0.358281 0.000000
0.358438 0.000000
0.358594 0.000000
0.358750 0.000000
0.358906 0.000000
0.359063 0.000000
0.359219 0.000000
0.359375 0.000000
0.359531 0.000000
0.359687 0.000000
0.359844 0.000000
0.360000 0.000000
0.360156 0.000000
0.360312 0.000000
0.360469 0.000000
0.360625 0.000000
0.360781 0.000000
0.360938 0.000000
0.361094 0.000000
0.361250 0.000000
0.361406 0.000000
0.361563 0.000001
0.361719 0.000001
0.361875 0.000001
0.362031 0.000002
0.362187 0.000003
0.362344 0.000004
0.362500 0.000005
0.362656 0.000007
0.362812 0.000009
0.362969 0.000012
0.363125 0.000017
0.363281 0.000022
0.363438 0.000029
0.363594 0.000039
0.363750 0.000051
0.363906 0.000067
0.364063 0.000088
0.364219 0.000114
0.364375 0.000147
0.364531 0.000188
0.364687 0.000240
0.364844 0.000305
0.365000 0.000385
0.365156 0.000482
0.365312 0.000601
0.365469 0.000744
0.365625 0.000916
0.365781 0.001121
0.365938 0.001363
0.366094 0.001646
0.366250 0.001975
0.366406 0.002354
0.366563 0.002787
0.366719 0.003278
0.366875 0.003831
0.367031 0.004446
0.367188 0.005128
0.367344 0.005875
0.367500 0.006689
0.367656 0.006495
0.367812 0.005870
0.367969 0.005308
0.368125 0.004807
0.368281 0.004363
0.368438 0.003973
0.368594 0.003631
0.368750 0.003334
0.368906 0.003077
0.369063 0.002855
0.369219 0.002664
0.369375 0.002500
0.369531 0.002359
0.369688 0.002238
0.369844 0.002134
0.370000 0.002045
0.370156 0.001967
0.370312 0.001899
0.370469 0.001840
0.370625 0.001788
0.370781 0.001743
0.370938 0.001704
0.371094 0.001669
0.371250 0.001639
0.371406 0.001612
0.371563 0.001585
0.371719 0.001561
0.371875 0.001537
0.372031 0.001514
0.372188 0.001492
0.372344 0.001471
0.372500 0.001452
0.372656 0.001432
0.372812 0.001414
0.372969 0.001397
0.373125 0.001380
0.373281 0.001363
0.373438 0.001348
0.373594 0.001333
0.373750 0.001318
0.373906 0.001304
0.374063 0.001291
0.374219 0.001278
0.374375 0.001265
0.374531 0.001253
0.374688 0.001241
0.374844 0.001230
0.375000 0.001219
0.375156 0.001208
0.375312 0.001198
0.375469 0.001187
0.375625 0.001177
0.375781 0.001167
0.375938 0.001157
0.376094 0.001148
0.376250 0.001138
0.376406 0.001129
0.376563 0.001119
0.376719 0.001110
0.376875 0.001101
0.377031 0.001092
0.377188 0.001083
0.377344 0.001075
0.377500 0.001067
0.377656 0.001059
0.377812 0.001052
0.377969 0.001045
0.378125 0.001037
0.378281 0.001030
0.378437 0.001024
0.378594 0.001017
0.378750 0.001011
0.378906 0.001004
0.379063 0.000998
0.379219 0.000992
0.379375 0.000985
0.379531 0.000979
0.379688 0.000973
0.379844 0.000967
0.380000 0.000961
0.380156 0.000954
0.380312 0.000949
0.380469 0.000942
0.380625 0.000937
0.380781 0.000931
0.380937 0.000925
0.381094 0.000920
0.381250 0.000914
0.381406 0.000908
0.381563 0.000904
0.381719 0.000897
0.381875 0.000892
0.382031 0.000887
0.382188 0.000881
0.382344 0.000877
0.382500 0.000871
0.382656 0.000866
0.382812 0.000862
0.382969 0.000856
0.383125 0.000852
0.383281 0.000846
0.383437 0.000842
0.383594 0.000837
0.383750 0.000832
0.383906 0.000827
0.384063 0.000823
0.384219 0.000817
0.384375 0.000814
0.384531 0.000808
0.384688 0.000804
0.384844 0.000800
0.385000 0.000795
0.385156 0.000791
0.385313 0.000786
0.385469 0.000781
0.385625 0.000778
0.385781 0.000773
0.385937 0.000768
0.386094 0.000765
0.386250 0.000760
0.386406 0.000756
0.386563 0.000752
0.386719 0.000748
0.386875 0.000744
0.387031 0.000740
0.387188 0.000735
0.387344 0.000732
0.387500 0.000728
0.387656 0.000723
0.387813 0.000720
0.387969 0.000716
0.388125 0.000711
0.388281 0.000708
0.388437 0.000704
0.388594 0.000700
0.388750 0.000697
0.388906 0.000693
0.389063 0.000689
0.389219 0.000686
0.389375 0.000681
0.389531 0.000677
0.389688 0.000674
0.389844 0.000670
0.390000 0.000667
0.390156 0.000664
0.390313 0.000659
0.390469 0.000656
0.390625 0.000653
0.390781 0.000649
0.390937 0.000645
0.391094 0.000642
0.391250 0.000638
0.391406 0.000635
0.391563 0.000632
0.391719 0.000628
0.391875 0.000625
0.392031 0.000622
0.392188 0.000617
0.392344 0.000615
0.392500 0.000612
0.392656 0.000608
0.392813 0.000605
0.392969 0.000602
0.393125 0.000598
0.393281 0.000595
0.393437 0.000592
0.393594 0.000588
0.393750 0.000586
0.393906 0.000582
0.394062 0.000579
0.394219 0.000576
0.394375 0.000573
0.394531 0.000569
0.394688 0.000567
0.394844 0.000564
0.395000 0.000560
0.395156 0.000557
0.395313 0.000555
0.395469 0.000551
0.395625 0.000548
0.395781 0.000546
0.395937 0.000542
0.396094 0.000539
0.396250 0.000537
0.396406 0.000533
0.396562 0.000531
0.396719 0.000528
0.396875 0.000525
0.397031 0.000522
0.397188 0.000520
0.397344 0.000517
0.397500 0.000513
0.397656 0.000511
0.397813 0.000508
0.397969 0.000505
0.398125 0.000503
0.398281 0.000500
0.398438 0.000497
0.398594 0.000494
0.398750 0.000492
0.398906 0.000488
0.399062 0.000486
0.399219 0.000484
0.399375 0.000481
0.399531 0.000478
0.399688 0.000476
0.399844 0.000473
0.400000 0.000470
0.400156 0.000468
0.400313 0.000465
0.400469 0.000462
0.400625 0.000460
0.400781 0.000458
0.400938 0.000454
0.401094 0.000452
0.401250 0.000450
0.401406 0.000447
0.401562 0.000444
0.401719 0.000443
0.401875 0.000440
0.402031 0.000437
0.402188 0.000435
0.402344 0.000433
0.402500 0.000430
0.402656 0.000427
0.402813 0.000425
0.402969 0.000423
0.403125 0.000420
0.403281 0.000418
0.403438 0.000416
0.403594 0.000413
0.403750 0.000411
0.403906 0.000409
0.404062 0.000406
0.404219 0.000404
0.404375 0.000402
0.404531 0.000399
0.404688 0.000397
0.404844 0.000395
0.405000 0.000393
0.405156 0.000390
0.405313 0.000387
0.405469 0.000386
0.405625 0.000383
0.405781 0.000380
0.405938 0.000379
0.406094 0.000377
0.406250 0.000374
0.406406 0.000372
0.406562 0.000371
0.406719 0.000369
0.406875 0.000367
0.407031 0.000365
0.407188 0.000363
0.407344 0.000362
0.407500 0.000360
0.407656 0.000358
0.407813 0.000356
0.407969 0.000354
0.408125 0.000352
0.408281 0.000350
0.408438 0.000348
0.408594 0.000345
0.408750 0.000342
0.408906 0.000340
0.409062 0.000337
0.409219 0.000334
0.409375 0.000332
0.409531 0.000330
0.409687 0.000327
0.409844 0.000324
0.410000 0.000323
0.410156 0.000321
0.410313 0.000318
0.410469 0.000315
0.410625 0.000314
0.410781 0.000312
0.410938 0.000310
0.411094 0.000308
0.411250 0.000307
0.411406 0.000305
0.411562 0.000303
0.411719 0.000301
0.411875 0.000300
0.412031 0.000298
0.412187 0.000296
0.412344 0.000294
0.412500 0.000293
0.412656 0.000292
0.412813 0.000289
0.412969 0.000288
0.413125 0.000287
0.413281 0.000285
0.413438 0.000282
0.413594 0.000280
0.413750 0.000279
0.413906 0.000277
0.414062 0.000274
0.414219 0.000273
0.414375 0.000272
0.414531 0.000270
0.414687 0.000267
0.414844 0.000266
0.415000 0.000265
0.415156 0.000263
0.415313 0.000261
0.415469 0.000260
0.415625 0.000259
0.415781 0.000257
0.415938 0.000255
0.416094 0.000254
0.416250 0.000254
0.416406 0.000252
0.416563 0.000250
0.416719 0.000249
0.416875 0.000248
0.417031 0.000246
0.417187 0.000244
0.417344 0.000242
0.417500 0.000241
0.417656 0.000239
0.417813 0.000236
0.417969 0.000234
0.418125 0.000233
0.418281 0.000231
0.418438 0.000228
0.418594 0.000226
0.418750 0.000224
0.418906 0.000223
0.419063 0.000220
0.419219 0.000218
0.419375 0.000216
0.419531 0.000215
0.419687 0.000213
0.419844 0.000211
0.420000 0.000209
0.420156 0.000209
0.420313 0.000207
0.420469 0.000205
0.420625 0.000204
0.420781 0.000203
0.420938 0.000202
0.421094 0.000200
0.421250 0.000198
0.421406 0.000198
0.421563 0.000197
0.421719 0.000194
0.421875 0.000193
0.422031 0.000192
0.422187 0.000191
0.422344 0.000189
0.422500 0.000187
0.422656 0.000186
0.422813 0.000186
0.422969 0.000184
0.423125 0.000182
0.423281 0.000180
0.423438 0.000180
0.423594 0.000179
0.423750 0.000177
0.423906 0.000175
0.424063 0.000173
0.424219 0.000173
0.424375 0.000172
0.424531 0.000170
0.424687 0.000168
0.424844 0.000167
0.425000 0.000166
0.425156 0.000165
0.425312 0.000162
0.425469 0.000161
0.425625 0.000160
0.425781 0.000159
0.425938 0.000158
0.426094 0.000155
0.426250 0.000154
0.426406 0.000154
0.426563 0.000153
0.426719 0.000151
0.426875 0.000149
0.427031 0.000148
0.427187 0.000147
0.427344 0.000146
0.427500 0.000144
0.427656 0.000142
0.427812 0.000141
0.427969 0.000141
0.428125 0.000139
0.428281 0.000137
0.428438 0.000136
0.428594 0.000135
0.428750 0.000135
0.428906 0.000133
0.429063 0.000131
0.429219 0.000130
0.429375 0.000129
0.429531 0.000128
0.429688 0.000126
0.429844 0.000125
0.430000 0.000124
0.430156 0.000123
0.430312 0.000121
0.430469 0.000120
0.430625 0.000119
0.430781 0.000119
0.430938 0.000117
0.431094 0.000115
0.431250 0.000114
0.431406 0.000113
0.431563 0.000113
0.431719 0.000111
0.431875 0.000109
0.432031 0.000108
0.432188 0.000107
0.432344 0.000107
0.432500 0.000105
0.432656 0.000103
0.432812 0.000102
0.432969 0.000102
0.433125 0.000101
0.433281 0.000099
0.433438 0.000097
0.433594 0.000096
0.433750 0.000096
0.433906 0.000095
0.434063 0.000093
0.434219 0.000091
0.434375 0.000091
0.434531 0.000090
0.434688 0.000089
0.434844 0.000088
0.435000 0.000086
0.435156 0.000085
0.435312 0.000084
0.435469 0.000084
0.435625 0.000083
0.435781 0.000081
0.435938 0.000079
0.436094 0.000079
0.436250 0.000078
0.436406 0.000077
0.436563 0.000076
0.436719 0.000074
0.436875 0.000073
0.437031 0.000073
0.437188 0.000072
0.437344 0.000071
0.437500 0.000069
0.437656 0.000068
0.437812 0.000068
0.437969 0.000067
0.438125 0.000066
0.438281 0.000063
0.438438 0.000062
0.438594 0.000062
0.438750 0.000062
0.438906 0.000060
0.439063 0.000058
0.439219 0.000057
0.439375 0.000057
0.439531 0.000057
0.439688 0.000055
0.439844 0.000053
0.440000 0.000053
0.440156 0.000052
0.440312 0.000051
0.440469 0.000049
0.440625 0.000049
0.440781 0.000049
0.440937 0.000047
0.441094 0.000045
0.441250 0.000045
0.441406 0.000044
0.441563 0.000044
0.441719 0.000042
0.441875 0.000040
0.442031 0.000040
0.442188 0.000040
0.442344 0.000039
0.442500 0.000038
0.442656 0.000036
0.442812 0.000035
0.442969 0.000035
0.443125 0.000034
0.443281 0.000033
0.443437 0.000031
0.443594 0.000030
0.443750 0.000030
0.443906 0.000030
0.444063 0.000028
0.444219 0.000026
0.444375 0.000026
0.444531 0.000026
0.444688 0.000025
0.444844 0.000024
0.445000 0.000022
0.445156 0.000021
0.445312 0.000021
0.445469 0.000021
0.445625 0.000019
0.445781 0.000017
0.445937 0.000016
0.446094 0.000016
0.446250 0.000016
0.446406 0.000015
0.446563 0.000013
0.446719 0.000012
0.446875 0.000012
0.447031 0.000012
0.447188 0.000011
0.447344 0.000009
0.447500 0.000008
0.447656 0.000007
0.447813 0.000007
0.447969 0.000007
0.448125 0.000005
0.448281 0.000003
0.448437 0.000003
0.448594 0.000003
0.448750 0.000002
0.448906 0.000001
0.449063 0.000001
0.449219 0.000001
0.449375 0.000001
0.449531 0.000002
0.449688 0.000003
0.449844 0.000005
0.450000 0.000005
0.450156 0.000005
0.450313 0.000006
0.450469 0.000007
0.450625 0.000009
0.450781 0.000009
0.450937 0.000009
0.451094 0.000010
0.451250 0.000011
0.451406 0.000013
0.451563 0.000014
0.451719 0.000014
0.451875 0.000014
0.452031 0.000015
0.452188 0.000017
0.452344 0.000018
0.452500 0.000018
0.452656 0.000018
0.452813 0.000018
0.452969 0.000020
0.453125 0.000022
0.453281 0.000022
0.453437 0.000022
0.453594 0.000022
0.453750 0.000023
0.453906 0.000025
0.454063 0.000027
0.454219 0.000027
0.454375 0.000027
0.454531 0.000027
0.454688 0.000028
0.454844 0.000030
0.455000 0.000031
0.455156 0.000031
0.455313 0.000030
0.455469 0.000031
0.455625 0.000033
0.455781 0.000034
0.455937 0.000035
0.456094 0.000034
0.456250 0.000034
0.456406 0.000036
0.456562 0.000038
0.456719 0.000039
0.456875 0.000039
0.457031 0.000039
0.457188 0.000039
0.457344 0.000041
0.457500 0.000043
0.457656 0.000043
0.457813 0.000044
0.457969 0.000043
0.458125 0.000044
0.458281 0.000046
0.458437 0.000048
0.458594 0.000048
0.458750 0.000048
0.458906 0.000048
0.459062 0.000048
0.459219 0.000050
0.459375 0.000051
0.459531 0.000052
0.459688 0.000051
0.459844 0.000050
0.460000 0.000050
0.460156 0.000051
0.460313 0.000053
0.460469 0.000053
0.460625 0.000052
0.460781 0.000052
0.460938 0.000052
0.461094 0.000052
0.461250 0.000054
0.461406 0.000055
0.461562 0.000055
0.461719 0.000055
0.461875 0.000055
0.462031 0.000057
0.462188 0.000059
0.462344 0.000060
0.462500 0.000060
0.462656 0.000061
0.462813 0.000063
0.462969 0.000064
0.463125 0.000064
0.463281 0.000065
0.463438 0.000067
0.463594 0.000069
0.463750 0.000070
0.463906 0.000070
0.464062 0.000070
0.464219 0.000072
0.464375 0.000074
0.464531 0.000075
0.464688 0.000075
0.464844 0.000075
0.465000 0.000075
0.465156 0.000076
0.465313 0.000078
0.465469 0.000079
0.465625 0.000078
0.465781 0.000078
0.465938 0.000078
0.466094 0.000080
0.466250 0.000081
0.466406 0.000081
0.466562 0.000080
0.466719 0.000080
0.466875 0.000082
0.467031 0.000082
0.467188 0.000082
0.467344 0.000082
0.467500 0.000083
0.467656 0.000084
0.467813 0.000085
0.467969 0.000085
0.468125 0.000084
0.468281 0.000085
0.468438 0.000086
0.468594 0.000087
0.468750 0.000087
0.468906 0.000087
0.469062 0.000087
0.469219 0.000088
0.469375 0.000089
0.469531 0.000090
0.469688 0.000090
0.469844 0.000090
0.470000 0.000090
0.470156 0.000092
0.470313 0.000093
0.470469 0.000093
0.470625 0.000093
0.470781 0.000093
0.470938 0.000093
0.471094 0.000095
0.471250 0.000096
0.471406 0.000096
0.471562 0.000096
0.471719 0.000095
0.471875 0.000097
0.472031 0.000098
0.472187 0.000099
0.472344 0.000099
0.472500 0.000098
0.472656 0.000098
0.472813 0.000100
0.472969 0.000101
0.473125 0.000102
0.473281 0.000102
0.473438 0.000101
0.473594 0.000101
0.473750 0.000103
0.473906 0.000104
0.474062 0.000105
0.474219 0.000104
0.474375 0.000104
0.474531 0.000104
0.474687 0.000106
0.474844 0.000107
0.475000 0.000107
0.475156 0.000107
0.475313 0.000106
0.475469 0.000107
0.475625 0.000108
0.475781 0.000110
0.475938 0.000110
0.476094 0.000109
0.476250 0.000109
0.476406 0.000110
0.476562 0.000111
0.476719 0.000112
0.476875 0.000112
0.477031 0.000111
0.477187 0.000111
0.477344 0.000113
0.477500 0.000114
0.477656 0.000114
0.477813 0.000114
0.477969 0.000113
0.478125 0.000114
0.478281 0.000115
0.478438 0.000116
0.478594 0.000117
0.478750 0.000116
0.478906 0.000116
0.479063 0.000116
0.479219 0.000117
0.479375 0.000118
0.479531 0.000119
0.479687 0.000119
0.479844 0.000119
0.480000 0.000118
0.480156 0.000118
0.480313 0.000119
0.480469 0.000121
0.480625 0.000122
0.480781 0.000122
0.480938 0.000121
0.481094 0.000120
0.481250 0.000120
0.481406 0.000122
0.481563 0.000124
0.481719 0.000124
0.481875 0.000123
0.482031 0.000122
0.482187 0.000123
0.482344 0.000124
0.482500 0.000124
0.482656 0.000124
0.482813 0.000124
0.482969 0.000125
0.483125 0.000125
0.483281 0.000125
0.483438 0.000125
0.483594 0.000126
0.483750 0.000126
0.483906 0.000126
0.484063 0.000126
0.484219 0.000127
0.484375 0.000127
0.484531 0.000128
0.484687 0.000127
0.484844 0.000127
0.485000 0.000127
0.485156 0.000128
0.485313 0.000129
0.485469 0.000129
0.485625 0.000129
0.485781 0.000128
0.485938 0.000128
0.486094 0.000129
0.486250 0.000130
0.486406 0.000130
0.486563 0.000130
0.486719 0.000129
0.486875 0.000129
0.487031 0.000130
0.487187 0.000131
0.487344 0.000131
0.487500 0.000131
0.487656 0.000130
0.487813 0.000130
0.487969 0.000130
0.488125 0.000131
0.488281 0.000132
0.488438 0.000132
0.488594 0.000131
0.488750 0.000130
0.488906 0.000130
0.489063 0.000132
0.489219 0.000133
0.489375 0.000132
0.489531 0.000131
0.489687 0.000131
0.489844 0.000131
0.490000 0.000131
0.490156 0.000131
0.490312 0.000132
0.490469 0.000132
0.490625 0.000132
0.490781 0.000131
0.490938 0.000131
0.491094 0.000131
0.491250 0.000132
0.491406 0.000131
0.491563 0.000131
0.491719 0.000131
0.491875 0.000130
0.492031 0.000130
0.492188 0.000130
0.492344 0.000131
0.492500 0.000131
0.492656 0.000130
0.492812 0.000130
0.492969 0.000129
0.493125 0.000129
0.493281 0.000129
0.493438 0.000130
0.493594 0.000130
0.493750 0.000129
0.493906 0.000127
0.494063 0.000127
0.494219 0.000127
0.494375 0.000127
0.494531 0.000128
0.494688 0.000128
0.494844 0.000126
0.495000 0.000125
0.495156 0.000124
0.495312 0.000124
0.495469 0.000124
0.495625 0.000125
0.495781 0.000125
0.495938 0.000123
0.496094 0.000121
0.496250 0.000120
0.496406 0.000120
0.496563 0.000120
0.496719 0.000121
0.496875 0.000120
0.497031 0.000119
0.497188 0.000117
0.497344 0.000115
0.497500 0.000114
0.497656 0.000115
0.497812 0.000115
0.497969 0.000114
0.498125 0.000111
0.498281 0.000109
0.498438 0.000108
0.498594 0.000107
0.498750 0.000107
0.498906 0.000106
0.499063 0.000103
0.499219 0.000101
0.499375 0.000099
0.499531 0.000097
0.499688 0.000095
0.499844 0.000092
0.500000 0.000089
0.500156 0.000083
0.500313 0.000077
0.500469 0.000073
0.500625 0.000070
0.500781 0.000067
0.500938 0.000063
0.501094 0.000059
0.501250 0.000055
0.501406 0.000053
0.501563 0.000052
0.501719 0.000050
0.501875 0.000048
0.502031 0.000045
0.502188 0.000042
0.502344 0.000040
0.502500 0.000038
0.502656 0.000038
0.502812 0.000037
0.502969 0.000035
0.503125 0.000032
0.503281 0.000029
0.503437 0.000027
0.503594 0.000027
0.503750 0.000026
0.503906 0.000024
0.504062 0.000022
0.504219 0.000019
0.504375 0.000018
0.504531 0.000017
0.504687 0.000017
0.504844 0.000016
0.505000 0.000014
0.505156 0.000012
0.505313 0.000010
0.505469 0.000008
0.505625 0.000008
0.505781 0.000008
0.505938 0.000008
0.506094 0.000006
0.506250 0.000003
0.506406 0.000001
0.506563 0.000001
0.506719 0.000001
0.506875 0.000001
0.507031 0.000001
0.507188 0.000002
0.507344 0.000004
0.507500 0.000006
0.507656 0.000008
0.507812 0.000010
0.507969 0.000009
0.508125 0.000008
0.508281 0.000009
0.508437 0.000011
0.508594 0.000013
0.508750 0.000015
0.508906 0.000017
0.509062 0.000017
0.509219 0.000016
0.509375 0.000016
0.509531 0.000017
0.509687 0.000019
0.509844 0.000021
0.510000 0.000022
0.510156 0.000023
0.510313 0.000022
0.510469 0.000022
0.510625 0.000022
0.510781 0.000024
0.510938 0.000026
0.511094 0.000027
0.511250 0.000027
0.511406 0.000026
0.511563 0.000027
0.511719 0.000028
0.511875 0.000030
0.512031 0.000031
0.512188 0.000030
0.512344 0.000031
0.512500 0.000032
0.512656 0.000032
0.512813 0.000033
0.512969 0.000034
0.513125 0.000034
0.513281 0.000035
0.513437 0.000037
0.513594 0.000037
0.513750 0.000037
0.513906 0.000037
0.514062 0.000037
0.514219 0.000038
0.514375 0.000040
0.514531 0.000041
0.514687 0.000041
0.514844 0.000040
0.515000 0.000039
0.515156 0.000039
0.515313 0.000040
0.515469 0.000041
0.515625 0.000042
0.515781 0.000042
0.515938 0.000041
0.516094 0.000040
0.516250 0.000040
0.516406 0.000040
0.516563 0.000042
0.516719 0.000043
0.516875 0.000045
0.517031 0.000045
0.517188 0.000044
0.517344 0.000043
0.517500 0.000043
0.517656 0.000045
0.517813 0.000047
0.517969 0.000050
0.518125 0.000051
0.518281 0.000051
0.518437 0.000050
0.518594 0.000050
0.518750 0.000051
0.518906 0.000053
0.519062 0.000055
0.519219 0.000056
0.519375 0.000057
0.519531 0.000056
0.519687 0.000055
0.519844 0.000055
0.520000 0.000055
0.520156 0.000057
0.520312 0.000058
0.520469 0.000058
0.520625 0.000056
0.520781 0.000054
0.520938 0.000054
0.521094 0.000054
0.521250 0.000054
0.521406 0.000053
0.521563 0.000052
0.521719 0.000051
0.521875 0.000050
0.522031 0.000050
0.522188 0.000050
0.522344 0.000049
0.522500 0.000048
0.522656 0.000046
0.522813 0.000045
0.522969 0.000045
0.523125 0.000046
0.523281 0.000047
0.523438 0.000047
0.523594 0.000046
0.523750 0.000044
0.523906 0.000043
0.524062 0.000042
0.524219 0.000043
0.524375 0.000045
0.524531 0.000046
0.524687 0.000046
0.524844 0.000045
0.525000 0.000043
0.525156 0.000042
0.525312 0.000043
0.525469 0.000044
0.525625 0.000045
0.525781 0.000045
0.525938 0.000045
0.526094 0.000045
0.526250 0.000045
0.526406 0.000045
0.526563 0.000045
0.526719 0.000045
0.526875 0.000044
0.527031 0.000043
0.527188 0.000044
0.527344 0.000045
0.527500 0.000046
0.527656 0.000046
0.527813 0.000046
0.527969 0.000044
0.528125 0.000043
0.528281 0.000042
0.528438 0.000042
0.528594 0.000043
0.528750 0.000044
0.528906 0.000045
0.529062 0.000044
0.529219 0.000043
0.529375 0.000041
0.529531 0.000040
0.529687 0.000040
0.529844 0.000042
0.530000 0.000042
0.530156 0.000043
0.530312 0.000043
0.530469 0.000041
0.530625 0.000039
0.530781 0.000039
0.530938 0.000039
0.531094 0.000040
0.531250 0.000041
0.531406 0.000041
0.531563 0.000041
0.531719 0.000039
0.531875 0.000038
0.532031 0.000038
0.532188 0.000039
0.532344 0.000040
0.532500 0.000040
0.532656 0.000040
0.532813 0.000039
0.532969 0.000037
0.533125 0.000036
0.533281 0.000036
0.533438 0.000037
0.533594 0.000039
0.533750 0.000039
0.533906 0.000039
0.534062 0.000038
0.534219 0.000036
0.534375 0.000035
0.534531 0.000035
0.534687 0.000036
0.534844 0.000037
0.535000 0.000038
0.535156 0.000038
0.535312 0.000036
0.535469 0.000034
0.535625 0.000032
0.535781 0.000032
0.535938 0.000033
0.536094 0.000034
0.536250 0.000035
0.536406 0.000034
0.536563 0.000032
0.536719 0.000030
0.536875 0.000029
0.537031 0.000030
0.537188 0.000029
0.537344 0.000028
0.537500 0.000027
0.537656 0.000026
0.537813 0.000026
0.537969 0.000026
0.538125 0.000025
0.538281 0.000024
0.538438 0.000022
0.538594 0.000019
0.538750 0.000017
0.538906 0.000016
0.539062 0.000015
0.539219 0.000015
0.539375 0.000014
0.539531 0.000013
0.539687 0.000011
0.539844 0.000007
0.540000 0.000004
0.540156 0.000002
0.540312 0.000001
0.540469 0.000000
0.540625 0.000001
0.540781 0.000003
0.540937 0.000007
0.541094 0.000010
0.541250 0.000013
0.541406 0.000014
0.541563 0.000016
0.541719 0.000018
0.541875 0.000021
0.542031 0.000024
0.542188 0.000027
0.542344 0.000029
0.542500 0.000032
0.542656 0.000036
0.542813 0.000040
0.542969 0.000042
0.543125 0.000044
0.543281 0.000045
0.543438 0.000048
0.543594 0.000051
0.543750 0.000055
0.543906 0.000060
0.544063 0.000064
0.544219 0.000067
0.544375 0.000069
0.544531 0.000070
0.544687 0.000072
0.544844 0.000076
0.545000 0.000081
0.545156 0.000086
0.545312 0.000091
0.545469 0.000095
0.545625 0.000097
0.545781 0.000099
0.545937 0.000102
0.546094 0.000105
0.546250 0.000110
0.546406 0.000116
0.546563 0.000120
0.546719 0.000124
0.546875 0.000126
0.547031 0.000129
0.547188 0.000132
0.547344 0.000136
0.547500 0.000141
0.547656 0.000145
0.547813 0.000149
0.547969 0.000151
0.548125 0.000153
0.548281 0.000156
0.548438 0.000159
0.548594 0.000163
0.548750 0.000166
0.548906 0.000169
0.549063 0.000171
0.549219 0.000172
0.549375 0.000174
0.549531 0.000175
0.549687 0.000178
0.549844 0.000181
0.550000 0.000184
0.550156 0.000185
0.550312 0.000185
0.550469 0.000185
0.550625 0.000185
0.550781 0.000186
0.550937 0.000189
0.551094 0.000191
0.551250 0.000193
0.551406 0.000194
0.551563 0.000193
0.551719 0.000192
0.551875 0.000192
0.552031 0.000193
0.552188 0.000195
0.552344 0.000198
0.552500 0.000199
0.552656 0.000199
0.552813 0.000198
0.552969 0.000198
0.553125 0.000197
0.553281 0.000199
0.553438 0.000201
0.553594 0.000202
0.553750 0.000203
0.553906 0.000202
0.554063 0.000201
0.554219 0.000201
0.554375 0.000202
0.554531 0.000203
0.554688 0.000204
0.554844 0.000203
0.555000 0.000203
0.555156 0.000203
0.555312 0.000203
0.555469 0.000205
0.555625 0.000206
0.555781 0.000206
0.555937 0.000205
0.556094 0.000203
0.556250 0.000201
0.556406 0.000199
0.556562 0.000197
0.556719 0.000196
0.556875 0.000193
0.557031 0.000190
0.557188 0.000185
0.557344 0.000181
0.557500 0.000175
0.557656 0.000170
0.557813 0.000164
0.557969 0.000159
0.558125 0.000154
0.558281 0.000148
0.558438 0.000143
0.558594 0.000139
0.558750 0.000134
0.558906 0.000129
0.559063 0.000122
0.559219 0.000115
0.559375 0.000107
0.559531 0.000100
0.559688 0.000093
0.559844 0.000087
0.560000 0.000079
0.560156 0.000071
0.560312 0.000062
0.560469 0.000052
0.560625 0.000042
0.560781 0.000032
0.560937 0.000023
0.561094 0.000011
0.561250 0.000001
0.561406 0.000013
0.561562 0.000027
0.561719 0.000040
0.561875 0.000055
0.562031 0.000069
0.562188 0.000085
0.562344 0.000102
0.562500 0.000120
0.562656 0.000141
0.562813 0.000164
0.562969 0.000189
0.563125 0.000217
0.563281 0.000249
0.563438 0.000281
0.563594 0.000317
0.563750 0.000339
0.563906 0.000339
0.564063 0.000348
0.564219 0.000926
0.564375 0.002085
0.564531 0.003205
0.564688 0.004344
0.564844 0.005337
0.565000 0.006128
0.565156 0.006883
0.565312 0.007610
0.565469 0.008141
0.565625 0.008439
0.565781 0.008655
0.565937 0.008851
0.566094 0.008978
0.566250 0.009008
0.566406 0.009003
0.566562 0.008983
0.566719 0.008938
0.566875 0.008857
0.567031 0.008727
0.567188 0.008532
0.567344 0.008256
0.567500 0.007881
0.567656 0.007390
0.567813 0.006771
0.567969 0.006021
0.568125 0.005141
0.568281 0.004149
0.568438 0.003238
0.568594 0.002565
0.568750 0.002044
0.568906 0.001570
0.569063 0.001144
0.569219 0.000825
0.569375 0.000623
0.569531 0.000484
0.569688 0.000352
0.569844 0.000210
0.570000 0.000073
0.570156 0.000029
0.570312 0.000089
0.570469 0.000112
0.570625 0.000124
0.570781 0.000141
0.570937 0.000171
0.571094 0.000214
0.571250 0.000255
0.571406 0.000284
0.571562 0.000297
0.571719 0.000298
0.571875 0.000295
0.572031 0.000298
0.572187 0.000310
0.572344 0.000333
0.572500 0.000358
0.572656 0.000377
0.572813 0.000387
0.572969 0.000389
0.573125 0.000387
0.573281 0.000387
0.573438 0.000392
0.573594 0.000404
0.573750 0.000420
0.573906 0.000434
0.574063 0.000442
0.574219 0.000445
0.574375 0.000445
0.574531 0.000444
0.574688 0.000447
0.574844 0.000453
0.575000 0.000463
0.575156 0.000473
0.575313 0.000479
0.575469 0.000481
0.575625 0.000481
0.575781 0.000479
0.575937 0.000480
0.576094 0.000482
0.576250 0.000487
0.576406 0.000491
0.576562 0.000493
0.576719 0.000494
0.576875 0.000493
0.577031 0.000491
0.577187 0.000491
0.577344 0.000491
0.577500 0.000491
0.577656 0.000491
0.577813 0.000491
0.577969 0.000490
0.578125 0.000489
0.578281 0.000486
0.578438 0.000483
0.578594 0.000480
0.578750 0.000478
0.578906 0.000476
0.579063 0.000475
0.579219 0.000474
0.579375 0.000473
0.579531 0.000471
0.579688 0.000469
0.579844 0.000468
0.580000 0.000467
0.580156 0.000467
0.580313 0.000466
0.580469 0.000466
0.580625 0.000466
0.580781 0.000465
0.580937 0.000464
0.581094 0.000463
0.581250 0.000462
0.581406 0.000462
0.581562 0.000462
0.581719 0.000462
0.581875 0.000462
0.582031 0.000461
0.582187 0.000461
0.582344 0.000460
0.582500 0.000459
0.582656 0.000459
0.582813 0.000459
0.582969 0.000459
0.583125 0.000459
0.583281 0.000459
0.583438 0.000458
0.583594 0.000458
0.583750 0.000457
0.583906 0.000457
0.584063 0.000457
0.584219 0.000457
0.584375 0.000457
0.584531 0.000457
0.584688 0.000457
0.584844 0.000457
0.585000 0.000456
0.585156 0.000456
0.585313 0.000456
0.585469 0.000456
0.585625 0.000456
0.585781 0.000456
0.585938 0.000456
0.586094 0.000456
0.586250 0.000456
0.586406 0.000456
0.586562 0.000456
0.586719 0.000456
0.586875 0.000457
0.587031 0.000457
0.587187 0.000457
0.587344 0.000457
0.587500 0.000457
0.587656 0.000457
0.587812 0.000457
0.587969 0.000457
0.588125 0.000457
0.588281 0.000458
0.588438 0.000458
0.588594 0.000458
0.588750 0.000459
0.588906 0.000459
0.589063 0.000460
0.589219 0.000460
0.589375 0.000460
0.589531 0.000461
0.589688 0.000461
0.589844 0.000462
0.590000 0.000462
0.590156 0.000462
0.590313 0.000463
0.590469 0.000463
0.590625 0.000463
0.590781 0.000464
0.590938 0.000464
0.591094 0.000465
0.591250 0.000465
0.591406 0.000465
0.591562 0.000465
0.591719 0.000466
0.591875 0.000466
0.592031 0.000466
0.592187 0.000467
0.592344 0.000467
0.592500 0.000467
0.592656 0.000468
0.592812 0.000468
0.592969 0.000468
0.593125 0.000469
0.593281 0.000469
0.593438 0.000469
0.593594 0.000470
0.593750 0.000470
0.593906 0.000470
0.594063 0.000470
0.594219 0.000470
0.594375 0.000470
0.594531 0.000470
0.594688 0.000471
0.594844 0.000471
0.595000 0.000472
0.595156 0.000472
0.595313 0.000472
0.595469 0.000472
0.595625 0.000472
0.595781 0.000472
0.595938 0.000472
0.596094 0.000472
0.596250 0.000472
0.596406 0.000473
0.596562 0.000473
0.596719 0.000473
0.596875 0.000473
0.597031 0.000474
0.597187 0.000474
0.597344 0.000474
0.597500 0.000474
0.597656 0.000474
0.597812 0.000474
0.597969 0.000474
0.598125 0.000474
0.598281 0.000474
0.598438 0.000474
0.598594 0.000474
0.598750 0.000474
0.598906 0.000474
0.599063 0.000474
0.599219 0.000474
0.599375 0.000474
0.599531 0.000474
0.599688 0.000474
0.599844 0.000474
0.600000 0.000474
0.600156 0.000474
0.600313 0.000474
0.600469 0.000474
0.600625 0.000474
0.600781 0.000474
0.600938 0.000474
0.601094 0.000474
0.601250 0.000474
0.601406 0.000474
0.601562 0.000474
0.601719 0.000474
0.601875 0.000474
0.602031 0.000474
0.602187 0.000474
0.602344 0.000474
0.602500 0.000474
0.602656 0.000474
0.602812 0.000474
0.602969 0.000474
0.603125 0.000474
0.603281 0.000474
0.603437 0.000474
0.603594 0.000474
0.603750 0.000474
0.603906 0.000474
0.604063 0.000474
0.604219 0.000474
0.604375 0.000474
0.604531 0.000474
0.604688 0.000474
0.604844 0.000474
0.605000 0.000474
0.605156 0.000474
0.605313 0.000474
0.605469 0.000474
0.605625 0.000474
0.605781 0.000474
0.605938 0.000474
0.606094 0.000474
0.606250 0.000474
0.606406 0.000474
0.606563 0.000473
0.606719 0.000473
0.606875 0.000473
0.607031 0.000473
0.607187 0.000473
0.607344 0.000473
0.607500 0.000473
0.607656 0.000474
0.607812 0.000474
0.607969 0.000474
0.608125 0.000474
0.608281 0.000474
0.608437 0.000474
0.608594 0.000474
0.608750 0.000474
0.608906 0.000474
0.609063 0.000474
0.609219 0.000474
0.609375 0.000474
0.609531 0.000474
0.609688 0.000474
0.609844 0.000474
0.610000 0.000474
0.610156 0.000474
0.610313 0.000474
0.610469 0.000474
0.610625 0.000474
0.610781 0.000474
0.610938 0.000474
0.611094 0.000474
0.611250 0.000474
0.611406 0.000474
0.611563 0.000474
0.611719 0.000474
0.611875 0.000474
0.612031 0.000474
0.612187 0.000474
0.612344 0.000474
0.612500 0.000474
0.612656 0.000474
0.612812 0.000474
0.612969 0.000474
0.613125 0.000474
0.613281 0.000474
0.613437 0.000474
0.613594 0.000474
0.613750 0.000474
0.613906 0.000474
0.614063 0.000474
0.614219 0.000475
0.614375 0.000475
0.614531 0.000475
0.614688 0.000475
0.614844 0.000475
0.615000 0.000475
0.615156 0.000475
0.615313 0.000475
0.615469 0.000475
0.615625 0.000475
0.615781 0.000475
0.615938 0.000475
0.616094 0.000475
0.616250 0.000475
0.616406 0.000475
0.616563 0.000475
0.616719 0.000475
0.616875 0.000475
0.617031 0.000475
0.617188 0.000475
0.617344 0.000476
0.617500 0.000476
0.617656 0.000476
0.617812 0.000476
0.617969 0.000476
0.618125 0.000476
0.618281 0.000476
0.618437 0.000476
0.618594 0.000476
0.618750 0.000476
0.618906 0.000476
0.619062 0.000476
0.619219 0.000476
0.619375 0.000476
0.619531 0.000476
0.619688 0.000476
0.619844 0.000476
0.620000 0.000476
0.620156 0.000476
0.620313 0.000476
0.620469 0.000476
0.620625 0.000477
0.620781 0.000477
0.620938 0.000477
0.621094 0.000477
0.621250 0.000477
0.621406 0.000477
0.621563 0.000477
0.621719 0.000477
0.621875 0.000477
0.622031 0.000477
0.622188 0.000477
0.622344 0.000477
0.622500 0.000477
0.622656 0.000477
0.622812 0.000477
0.622969 0.000477
0.623125 0.000477
0.623281 0.000477
0.623437 0.000477
0.623594 0.000477
0.623750 0.000477
0.623906 0.000477
0.624062 0.000477
0.624219 0.000477
0.624375 0.000477
0.624531 0.000477
0.624688 0.000477
0.624844 0.000477
0.625000 0.000477
0.625156 0.000478
0.625313 0.000478
0.625469 0.000478
0.625625 0.000478
0.625781 0.000478
0.625938 0.000478
0.626094 0.000478
0.626250 0.000478
0.626406 0.000478
0.626563 0.000478
0.626719 0.000478
0.626875 0.000478
0.627031 0.000478
0.627188 0.000478
0.627344 0.000478
0.627500 0.000478
0.627656 0.000478
0.627812 0.000478
0.627969 0.000478
0.628125 0.000478
0.628281 0.000478
0.628437 0.000478
0.628594 0.000478
0.628750 0.000478
0.628906 0.000478
0.629062 0.000478
0.629219 0.000479
0.629375 0.000479
0.629531 0.000479
0.629688 0.000479
0.629844 0.000479
0.630000 0.000479
0.630156 0.000479
0.630313 0.000479
0.630469 0.000479
0.630625 0.000479
0.630781 0.000479
0.630938 0.000479
0.631094 0.000479
0.631250 0.000479
0.631406 0.000479
0.631563 0.000479
0.631719 0.000479
0.631875 0.000479
0.632031 0.000479
0.632188 0.000479
0.632344 0.000479
0.632500 0.000479
0.632656 0.000479
0.632812 0.000479
0.632969 0.000479
0.633125 0.000479
0.633281 0.000479
0.633437 0.000479
0.633594 0.000479
0.633750 0.000479
0.633906 0.000479
0.634062 0.000479
0.634219 0.000480
0.634375 0.000480
0.634531 0.000480
0.634687 0.000480
0.634844 0.000480
0.635000 0.000480
0.635156 0.000480
0.635313 0.000480
0.635469 0.000480
0.635625 0.000480
0.635781 0.000480
0.635938 0.000480
0.636094 0.000480
0.636250 0.000480
0.636406 0.000480
0.636563 0.000480
0.636719 0.000480
0.636875 0.000480
0.637031 0.000480
0.637188 0.000480
0.637344 0.000480
0.637500 0.000480
0.637656 0.000480
0.637813 0.000480
0.637969 0.000480
0.638125 0.000480
0.638281 0.000480
0.638437 0.000480
0.638594 0.000480
0.638750 0.000480
0.638906 0.000480
0.639062 0.000480
0.639219 0.000480
0.639375 0.000480
0.639531 0.000480
0.639687 0.000480
0.639844 0.000480
0.640000 0.000480
0.640156 0.000480
0.640313 0.000480
0.640469 0.000480
0.640625 0.000480
0.640781 0.000480
0.640938 0.000480
0.641094 0.000480
0.641250 0.000480
0.641406 0.000480
0.641563 0.000479
0.641719 0.000479
0.641875 0.000479
0.642031 0.000479
0.642188 0.000479
0.642344 0.000479
0.642500 0.000479
0.642656 0.000479
0.642813 0.000479
0.642969 0.000479
0.643125 0.000479
0.643281 0.000478
0.643437 0.000478
0.643594 0.000478
0.643750 0.000478
0.643906 0.000478
0.644062 0.000478
0.644219 0.000478
0.644375 0.000478
0.644531 0.000478
0.644687 0.000477
0.644844 0.000477
0.645000 0.000477
0.645156 0.000477
0.645313 0.000477
0.645469 0.000477
0.645625 0.000476
0.645781 0.000476
0.645938 0.000476
0.646094 0.000476
0.646250 0.000476
0.646406 0.000475
0.646563 0.000475
0.646719 0.000475
0.646875 0.000475
0.647031 0.000474
0.647188 0.000474
0.647344 0.000474
0.647500 0.000474
0.647656 0.000474
0.647813 0.000473
0.647969 0.000472
0.648125 0.000472
0.648281 0.000472
0.648438 0.000471
0.648594 0.000470
0.648750 0.000470
0.648906 0.000469
0.649062 0.000469
0.649219 0.000468
0.649375 0.000468
0.649531 0.000467
0.649687 0.000467
0.649844 0.000466
0.650000 0.000466
0.650156 0.000466
0.650312 0.000465
0.650469 0.000465
0.650625 0.000465
0.650781 0.000465
0.650938 0.000464
0.651094 0.000464
0.651250 0.000464
0.651406 0.000464
0.651563 0.000463
0.651719 0.000463
0.651875 0.000463
0.652031 0.000463
0.652188 0.000462
0.652344 0.000462
0.652500 0.000462
0.652656 0.000461
0.652813 0.000461
0.652969 0.000461
0.653125 0.000460
0.653281 0.000460
0.653438 0.000459
0.653594 0.000459
0.653750 0.000458
0.653906 0.000457
0.654062 0.000457
0.654219 0.000456
0.654375 0.000455
0.654531 0.000454
0.654687 0.000453
0.654844 0.000452
0.655000 0.000451
0.655156 0.000449
0.655312 0.000448
0.655469 0.000446
0.655625 0.000444
0.655781 0.000442
0.655938 0.000440
0.656094 0.000438
0.656250 0.000435
0.656406 0.000433
0.656563 0.000431
0.656719 0.000428
0.656875 0.000427
0.657031 0.000424
0.657188 0.000422
0.657344 0.000420
0.657500 0.000418
0.657656 0.000415
0.657813 0.000413
0.657969 0.000410
0.658125 0.000408
0.658281 0.000405
0.658438 0.000402
0.658594 0.000399
0.658750 0.000395
0.658906 0.000391
0.659062 0.000386
0.659219 0.000380
0.659375 0.000373
0.659531 0.000365
0.659687 0.000354
0.659844 0.000345
0.660000 0.000338
0.660156 0.000335
0.660312 0.000333
0.660469 0.000333
0.660625 0.000333
0.660781 0.000333
0.660938 0.000335
0.661094 0.000339
0.661250 0.000346
0.661406 0.000357
0.661563 0.000372
0.661719 0.000395
0.661875 0.000427
0.662031 0.000471
0.662188 0.000531
0.662344 0.000609
0.662500 0.000714
0.662656 0.000850
0.662813 0.001026
0.662969 0.001253
0.663125 0.001545
0.663281 0.001917
0.663438 0.002388
0.663594 0.002982
0.663750 0.003730
0.663906 0.004665
0.664062 0.005831
0.664219 0.007279
0.664375 0.009069
0.664531 0.011274
0.664687 0.013981
0.664844 0.017290
0.665000 0.021320
0.665156 0.026210
0.665312 0.032120
0.665469 0.039236
0.665625 0.047773
0.665781 0.057972
0.665937 0.070111
0.666094 0.084503
0.666250 0.101497
0.666406 0.121485
0.666563 0.144898
0.666719 0.172211
0.666875 0.203942
0.667031 0.240650
0.667188 0.282937
0.667344 0.331439
0.667500 0.386824
0.667656 0.449789
0.667813 0.521043
0.667969 0.601307
0.668125 0.691293
0.668281 0.337250
0.668438 0.296016
0.668594 0.250465
0.668750 0.204276
0.668906 0.165378
0.669063 0.133192
0.669219 0.106717
0.669375 0.085053
0.669531 0.067418
0.669687 0.053138
0.669844 0.041636
0.670000 0.032421
0.670156 0.025078
0.670312 0.019258
0.670469 0.014673
0.670625 0.011080
0.670781 0.008281
0.670937 0.006114
0.671094 0.004447
0.671250 0.003172
0.671406 0.002204
0.671563 0.001474
0.671719 0.000927
0.671875 0.000521
0.672031 0.000222
0.672188 0.000003
0.672344 0.000155
0.672500 0.000269
0.672656 0.000350
0.672813 0.000407
0.672969 0.000447
0.673125 0.000474
0.673281 0.000493
0.673438 0.000506
0.673594 0.000514
0.673750 0.000521
0.673906 0.000525
0.674063 0.000528
0.674219 0.000531
0.674375 0.000533
0.674531 0.000535
0.674687 0.000537
0.674844 0.000540
0.675000 0.000542
0.675156 0.000544
0.675312 0.000547
0.675469 0.000549
0.675625 0.000552
0.675781 0.000554
0.675937 0.000555
0.676094 0.000556
0.676250 0.000556
0.676406 0.000557
0.676563 0.000557
0.676719 0.000556
0.676875 0.000556
0.677031 0.000556
0.677188 0.000555
0.677344 0.000555
0.677500 0.000553
0.677656 0.000552
0.677813 0.000550
0.677969 0.000549
0.678125 0.000548
0.678281 0.000547
0.678438 0.000547
0.678594 0.000547
0.678750 0.000547
0.678906 0.000547
0.679063 0.000547
0.679219 0.000547
0.679375 0.000548
0.679531 0.000549
0.679688 0.000549
0.679844 0.000550
0.680000 0.000551
0.680156 0.000551
0.680312 0.000551
0.680469 0.000551
0.680625 0.000551
0.680781 0.000551
0.680937 0.000551
0.681094 0.000551
0.681250 0.000551
0.681406 0.000551
0.681562 0.000550
0.681719 0.000549
0.681875 0.000549
0.682031 0.000548
0.682188 0.000548
0.682344 0.000547
0.682500 0.000547
0.682656 0.000547
0.682813 0.000547
0.682969 0.000547
0.683125 0.000547
0.683281 0.000547
0.683438 0.000547
0.683594 0.000548
0.683750 0.000548
0.683906 0.000548
0.684063 0.000548
0.684219 0.000548
0.684375 0.000548
0.684531 0.000548
0.684688 0.000548
0.684844 0.000548
0.685000 0.000548
0.685156 0.000548
0.685312 0.000548
0.685469 0.000548
0.685625 0.000547
0.685781 0.000547
0.685937 0.000547
0.686094 0.000546
0.686250 0.000546
0.686406 0.000546
0.686562 0.000545
0.686719 0.000545
0.686875 0.000545
0.687031 0.000545
0.687188 0.000545
0.687344 0.000545
0.687500 0.000545
0.687656 0.000545
0.687813 0.000545
0.687969 0.000545
0.688125 0.000545
0.688281 0.000545
0.688438 0.000545
0.688594 0.000545
0.688750 0.000545
0.688906 0.000545
0.689063 0.000545
0.689219 0.000545
0.689375 0.000545
0.689531 0.000545
0.689688 0.000545
0.689844 0.000545
0.690000 0.000545
0.690156 0.000544
0.690312 0.000544
0.690469 0.000544
0.690625 0.000544
0.690781 0.000543
0.690937 0.000543
0.691094 0.000543
0.691250 0.000542
0.691406 0.000540
0.691562 0.000536
0.691719 0.000527
0.691875 0.000509
0.692031 0.000470
0.692188 0.000389
0.692344 0.000222
0.692500 0.000128
0.692656 0.000858
0.692813 0.002379
0.692969 0.005546
0.693125 0.012120
0.693281 0.025696
0.693438 0.053414
0.693594 0.108683
0.693750 0.213529
0.693906 2.392105
0.694063 1.046196
0.694219 0.182860
0.694375 0.018071
0.694531 0.001400
0.694688 0.000100
0.694844 0.000007
0.695000 0.000000
0.695156 0.000000
0.695312 0.000000
0.695469 0.000000
0.695625 0.000000
0.695781 0.000000
0.695937 0.000000
0.696094 0.000000
0.696250 0.000000
0.696406 0.000000
0.696562 0.000000
0.696719 0.000000
0.696875 0.000000
0.697031 0.000000
0.697187 0.000000
0.697344 0.000000
0.697500 0.000000
0.697656 0.000000
0.697813 0.000000
0.697969 0.000000
0.698125 0.000000
0.698281 0.000000
0.698438 0.000000
0.698594 0.000000
0.698750 0.000000
0.698906 0.000000
0.699063 0.000000
0.699219 0.000000
0.699375 0.000000
0.699531 0.000000
0.699688 0.000000
0.699844 0.000000
0.700000 0.000000
0.700156 0.000000
0.700313 0.000000
0.700469 0.000000
0.700625 0.000000
0.700781 0.000000
0.700937 0.000000
0.701094 0.000000
0.701250 0.000000
0.701406 0.000000
0.701562 0.000000
0.701719 0.000000
0.701875 0.000000
0.702031 0.000000
0.702187 0.000000
0.702344 0.000000
0.702500 0.000000
0.702656 0.000000
0.702813 0.000000
0.702969 0.000000
0.703125 0.000000
0.703281 0.000000
0.703438 0.000000
0.703594 0.000000
0.703750 0.000000
0.703906 0.000000
0.704063 0.000000
0.704219 0.000000
0.704375 0.000000
0.704531 0.000000
0.704688 0.000000
0.704844 0.000000
0.705000 0.000000
0.705156 0.000000
0.705313 0.000000
0.705469 0.000000
0.705625 0.000000
0.705781 0.000000
0.705937 0.000000
0.706094 0.000000
0.706250 0.000000
0.706406 0.000000
0.706562 0.000000
0.706719 0.000000
0.706875 0.000000
0.707031 0.000000
0.707187 0.000000
0.707344 0.000000
0.707500 0.000000
0.707656 0.000000
0.707813 0.000000
0.707969 0.000000
0.708125 0.000000
0.708281 0.000000
0.708438 0.000000
0.708594 0.000000
0.708750 0.000000
0.708906 0.000000
0.709063 0.000000
0.709219 0.000000
0.709375 0.000000
0.709531 0.000000
0.709688 0.000000
0.709844 0.000000
0.710000 0.000000
0.710156 0.000000
0.710313 0.000000
0.710469 0.000000
0.710625 0.000000
0.710781 0.000000
0.710938 0.000000
0.711094 0.000000
0.711250 0.000000
0.711406 0.000000
0.711562 0.000000
0.711719 0.000000
0.711875 0.000000
0.712031 0.000000
0.712187 0.000000
0.712344 0.000000
0.712500 0.000000
0.712656 0.000000
0.712812 0.000000
0.712969 0.000000
0.713125 0.000000
0.713281 0.000000
0.713438 0.000000
0.713594 0.000000
0.713750 0.000000
0.713906 0.000000
0.714063 0.000000
0.714219 0.000000
0.714375 0.000000
0.714531 0.000000
0.714688 0.000000
0.714844 0.000000
0.715000 0.000000
0.715156 0.000000
0.715313 0.000000
0.715469 0.000000
0.715625 0.000000
0.715781 0.000000
0.715938 0.000000
0.716094 0.000000
0.716250 0.000000
0.716406 0.000000
0.716562 0.000000
0.716719 0.000000
0.716875 0.000000
0.717031 0.000000
0.717187 0.000000
0.717344 0.000000
0.717500 0.000000
0.717656 0.000000
0.717812 0.000000
0.717969 0.000000
0.718125 0.000000
0.718281 0.000000
0.718438 0.000000
0.718594 0.000000
0.718750 0.000000
0.718906 0.000000
0.719063 0.000000
0.719219 0.000000
0.719375 0.000000
0.719531 0.000000
0.719688 0.000000
0.719844 0.000000
0.720000 0.000000
0.720156 0.000000
0.720313 0.000000
0.720469 0.000000
0.720625 0.000000
0.720781 0.000000
0.720938 0.000000
0.721094 0.000000
0.721250 0.000000
0.721406 0.000000
0.721562 0.000000
0.721719 0.000000
0.721875 0.000000
0.722031 0.000000
0.722187 0.000000
0.722344 0.000000
0.722500 0.000000
0.722656 0.000000
0.722812 0.000000
0.722969 0.000000
0.723125 0.000000
0.723281 0.000000
0.723438 0.000000
0.723594 0.000000
0.723750 0.000000
0.723906 0.000000
0.724063 0.000000
0.724219 0.000000
0.724375 0.000000
0.724531 0.000000
0.724688 0.000000
0.724844 0.000000
0.725000 0.000000
0.725156 0.000000
0.725313 0.000000
0.725469 0.000000
0.725625 0.000000
0.725781 0.000000
0.725938 0.000000
0.726094 0.000000
0.726250 0.000000
0.726406 0.000000
0.726562 0.000000
0.726719 0.000000
0.726875 0.000000
0.727031 0.000000
0.727187 0.000000
0.727344 0.000000
0.727500 0.000000
0.727656 0.000000
0.727812 0.000000
0.727969 0.000000
0.728125 0.000000
0.728281 0.000000
0.728437 0.000000
0.728594 0.000000
0.728750 0.000000
0.728906 0.000000
0.729063 0.000000
0.729219 0.000000
0.729375 0.000000
0.729531 0.000000
0.729688 0.000000
0.729844 0.000000
0.730000 0.000000
0.730156 0.000000
0.730313 0.000000
0.730469 0.000000
0.730625 0.000000
0.730781 0.000000
0.730938 0.000000
0.731094 0.000000
0.731250 0.000000
0.731406 0.000000
0.731563 0.000000
0.731719 0.000000
0.731875 0.000000
0.732031 0.000000
0.732187 0.000000
0.732344 0.000000
0.732500 0.000000
0.732656 0.000000
0.732812 0.000000
0.732969 0.000000
0.733125 0.000000
0.733281 0.000000
0.733437 0.000000
0.733594 0.000000
0.733750 0.000000
0.733906 0.000000
0.734063 0.000000
0.734219 0.000000
0.734375 0.000000
0.734531 0.000000
0.734688 0.000000
0.734844 0.000000
0.735000 0.000000
0.735156 0.000000
0.735313 0.000000
0.735469 0.000000
0.735625 0.000000
0.735781 0.000000
0.735938 0.000000
0.736094 0.000000
0.736250 0.000000
0.736406 0.000000
0.736563 0.000000
0.736719 0.000000
0.736875 0.000000
0.737031 0.000000
0.737187 0.000000
0.737344 0.000000
0.737500 0.000000
0.737656 0.000000
0.737812 0.000000
0.737969 0.000000
0.738125 0.000000
0.738281 0.000000
0.738437 0.000000
0.738594 0.000000
0.738750 0.000000
0.738906 0.000000
0.739063 0.000000
0.739219 0.000000
0.739375 0.000000
0.739531 0.000000
0.739688 0.000000
0.739844 0.000000
0.740000 0.000000
0.740156 0.000000
0.740313 0.000000
0.740469 0.000000
0.740625 0.000000
0.740781 0.000000
0.740938 0.000000
0.741094 0.000000
0.741250 0.000000
0.741406 0.000000
0.741563 0.000000
0.741719 0.000000
0.741875 0.000000
0.742031 0.000000
0.742188 0.000000
0.742344 0.000000
0.742500 0.000000
0.742656 0.000000
0.742812 0.000000
0.742969 0.000000
0.743125 0.000000
0.743281 0.000000
0.743437 0.000000
0.743594 0.000000
0.743750 0.000000
0.743906 0.000000
0.744062 0.000000
0.744219 0.000000
0.744375 0.000000
0.744531 0.000000
0.744688 0.000000
0.744844 0.000000
0.745000 0.000000
0.745156 0.000000
0.745313 0.000000
0.745469 0.000000
0.745625 0.000000
0.745781 0.000000
0.745938 0.000000
0.746094 0.000000
0.746250 0.000000
0.746406 0.000000
0.746563 0.000000
0.746719 0.000000
0.746875 0.000000
0.747031 0.000000
0.747188 0.000000
0.747344 0.000000
0.747500 0.000000
0.747656 0.000000
0.747812 0.000000
0.747969 0.000000
0.748125 0.000000
0.748281 0.000000
0.748437 0.000000
0.748594 0.000000
0.748750 0.000000
0.748906 0.000000
0.749062 0.000000
0.749219 0.000000
0.749375 0.000000
0.749531 0.000000
0.749688 0.000000
0.749844 0.000000
0.750000 0.000000
0.750156 0.000000
0.750313 0.000000
0.750469 0.000000
0.750625 0.000000
0.750781 0.000000
0.750938 0.000000
0.751094 0.000000
0.751250 0.000000
0.751406 0.000000
0.751563 0.000000
0.751719 0.000000
0.751875 0.000000
0.752031 0.000000
0.752188 0.000000
0.752344 0.000000
0.752500 0.000000
0.752656 0.000000
0.752812 0.000000
0.752969 0.000000
0.753125 0.000000
0.753281 0.000000
0.753437 0.000000
0.753594 0.000000
0.753750 0.000000
0.753906 0.000000
0.754062 0.000000
0.754219 0.000000
0.754375 0.000000
0.754531 0.000000
0.754688 0.000000
0.754844 0.000000
0.755000 0.000000
0.755156 0.000000
0.755313 0.000000
0.755469 0.000000
0.755625 0.000000
0.755781 0.000000
0.755938 0.000000
0.756094 0.000000
0.756250 0.000000
0.756406 0.000000
0.756563 0.000000
0.756719 0.000000
0.756875 0.000000
0.757031 0.000000
0.757188 0.000000
0.757344 0.000000
0.757500 0.000000
0.757656 0.000000
0.757812 0.000000
0.757969 0.000000
0.758125 0.000000
0.758281 0.000000
0.758437 0.000000
0.758594 0.000000
0.758750 0.000000
0.758906 0.000000
0.759062 0.000000
0.759219 0.000000
0.759375 0.000000
0.759531 0.000000
0.759688 0.000000
0.759844 0.000000
0.760000 0.000000
0.760156 0.000000
0.760313 0.000000
0.760469 0.000000
0.760625 0.000000
0.760781 0.000000
0.760938 0.000000
0.761094 0.000000
0.761250 0.000000
0.761406 0.000000
0.761563 0.000000
0.761719 0.000000
0.761875 0.000000
0.762031 0.000000
0.762188 0.000000
0.762344 0.000000
0.762500 0.000000
0.762656 0.000000
0.762813 0.000000
0.762969 0.000000
0.763125 0.000000
0.763281 0.000000
0.763437 0.000000
0.763594 0.000000
0.763750 0.000000
0.763906 0.000000
0.764062 0.000000
0.764219 0.000000
0.764375 0.000000
0.764531 0.000000
0.764687 0.000000
0.764844 0.000000
0.765000 0.000000
0.765156 0.000000
0.765313 0.000000
0.765469 0.000000
0.765625 0.000000
0.765781 0.000000
0.765938 0.000000
0.766094 0.000000
0.766250 0.000000
0.766406 0.000000
0.766563 0.000000
0.766719 0.000000
0.766875 0.000000
0.767031 0.000000
0.767188 0.000000
0.767344 0.000000
0.767500 0.000000
0.767656 0.000000
0.767813 0.000000
0.767969 0.000000
0.768125 0.000000
0.768281 0.000000
0.768437 0.000000
0.768594 0.000000
0.768750 0.000000
0.768906 0.000000
0.769062 0.000000
0.769219 0.000000
0.769375 0.000000
0.769531 0.000000
0.769687 0.000000
0.769844 0.000000
0.770000 0.000000
0.770156 0.000000
0.770313 0.000000
0.770469 0.000000
0.770625 0.000000
0.770781 0.000000
0.770938 0.000000
0.771094 0.000000
0.771250 0.000000
0.771406 0.000000
0.771563 0.000000
0.771719 0.000000
0.771875 0.000000
0.772031 0.000000
0.772188 0.000000
0.772344 0.000000
0.772500 0.000000
0.772656 0.000000
0.772813 0.000000
0.772969 0.000000
0.773125 0.000000
0.773281 0.000000
0.773438 0.000000
0.773594 0.000000
0.773750 0.000000
0.773906 0.000000
0.774062 0.000000
0.774219 0.000000
0.774375 0.000000
0.774531 0.000000
0.774687 0.000000
0.774844 0.000000
0.775000 0.000000
0.775156 0.000000
0.775313 0.000000
0.775469 0.000000
0.775625 0.000000
0.775781 0.000000
0.775938 0.000000
0.776094 0.000000
0.776250 0.000000
0.776406 0.000000
0.776563 0.000000
0.776719 0.000000
0.776875 0.000000
0.777031 0.000000
0.777188 0.000000
0.777344 0.000000
0.777500 0.000000
0.777656 0.000000
0.777813 0.000000
0.777969 0.000000
0.778125 0.000000
0.778281 0.000000
0.778438 0.000000
0.778594 0.000000
0.778750 0.000000
0.778906 0.000000
0.779062 0.000000
0.779219 0.000000
0.779375 0.000000
0.779531 0.000000
0.779687 0.000000
0.779844 0.000000
0.780000 0.000000
0.780156 0.000000
0.780312 0.000000
0.780469 0.000000
0.780625 0.000000
0.780781 0.000000
0.780938 0.000000
0.781094 0.000000
0.781250 0.000000
0.781406 0.000000
0.781563 0.000000
0.781719 0.000000
0.781875 0.000000
0.782031 0.000000
0.782188 0.000000
0.782344 0.000000
0.782500 0.000000
0.782656 0.000000
0.782813 0.000000
0.782969 0.000000
0.783125 0.000000
0.783281 0.000000
0.783438 0.000000
0.783594 0.000000
0.783750 0.000000
0.783906 0.000000
0.784062 0.000000
0.784219 0.000000
0.784375 0.000000
0.784531 0.000000
0.784687 0.000000
0.784844 0.000000
0.785000 0.000000
0.785156 0.000000
0.785312 0.000000
0.785469 0.000000
0.785625 0.000000
0.785781 0.000000
0.785938 0.000000
0.786094 0.000000
0.786250 0.000000
0.786406 0.000000
0.786563 0.000000
0.786719 0.000000
0.786875 0.000000
0.787031 0.000000
0.787188 0.000000
0.787344 0.000000
0.787500 0.000000
0.787656 0.000000
0.787813 0.000000
0.787969 0.000000
0.788125 0.000000
0.788281 0.000000
0.788438 0.000000
0.788594 0.000000
0.788750 0.000000
0.788906 0.000000
0.789062 0.000000
0.789219 0.000000
0.789375 0.000000
0.789531 0.000000
0.789687 0.000000
0.789844 0.000000
0.790000 0.000000
0.790156 0.000000
0.790312 0.000000
0.790469 0.000000
0.790625 0.000000
0.790781 0.000000
0.790938 0.000000
0.791094 0.000000
0.791250 0.000000
0.791406 0.000000
0.791563 0.000000
0.791719 0.000000
0.791875 0.000000
0.792031 0.000000
0.792188 0.000000
0.792344 0.000000
0.792500 0.000000
0.792656 0.000000
0.792813 0.000000
0.792969 0.000000
0.793125 0.000000
0.793281 0.000000
0.793438 0.000000
0.793594 0.000000
0.793750 0.000000
0.793906 0.000000
0.794063 0.000000
0.794219 0.000000
0.794375 0.000000
0.794531 0.000000
0.794687 0.000000
0.794844 0.000000
0.795000 0.000000
0.795156 0.000000
0.795312 0.000000
0.795469 0.000000
0.795625 0.000000
0.795781 0.000000
0.795937 0.000000
0.796094 0.000000
0.796250 0.000000
0.796406 0.000000
0.796563 0.000000
0.796719 0.000000
0.796875 0.000000
0.797031 0.000000
0.797188 0.000000
0.797344 0.000000
0.797500 0.000000
0.797656 0.000000
0.797813 0.000000
0.797969 0.000000
0.798125 0.000000
0.798281 0.000000
0.798438 0.000000
0.798594 0.000000
0.798750 0.000000
0.798906 0.000000
0.799063 0.000000
0.799219 0.000000
0.799375 0.000000
0.799531 0.000000
0.799687 0.000000
0.799844 0.000000
0.800000 0.000000
0.800156 0.000000
0.800312 0.000000
0.800469 0.000000
0.800625 0.000000
0.800781 0.000000
0.800937 0.000000
0.801094 0.000000
0.801250 0.000000
0.801406 0.000000
0.801563 0.000000
0.801719 0.000000
0.801875 0.000000
0.802031 0.000000
0.802188 0.000000
0.802344 0.000000
0.802500 0.000000
0.802656 0.000000
0.802813 0.000000
0.802969 0.000000
0.803125 0.000000
0.803281 0.000000
0.803438 0.000000
0.803594 0.000000
0.803750 0.000000
0.803906 0.000000
0.804063 0.000000
0.804219 0.000000
0.804375 0.000000
0.804531 0.000000
0.804688 0.000000
0.804844 0.000000
0.805000 0.000000
0.805156 0.000000
0.805312 0.000000
0.805469 0.000000
0.805625 0.000000
0.805781 0.000000
0.805937 0.000000
0.806094 0.000000
0.806250 0.000000
0.806406 0.000000
0.806563 0.000000
0.806719 0.000000
0.806875 0.000000
0.807031 0.000000
0.807188 0.000000
0.807344 0.000000
0.807500 0.000000
0.807656 0.000000
0.807813 0.000000
0.807969 0.000000
0.808125 0.000000
0.808281 0.000000
0.808438 0.000000
0.808594 0.000000
0.808750 0.000000
0.808906 0.000000
0.809063 0.000000
0.809219 0.000000
0.809375 0.000000
0.809531 0.000000
0.809688 0.000000
0.809844 0.000000
0.810000 0.000000
0.810156 0.000000
0.810312 0.000000
0.810469 0.000000
0.810625 0.000000
0.810781 0.000000
0.810937 0.000000
0.811094 0.000000
0.811250 0.000000
0.811406 0.000000
0.811562 0.000000
0.811719 0.000000
0.811875 0.000000
0.812031 0.000000
0.812188 0.000000
0.812344 0.000000
0.812500 0.000000
0.812656 0.000000
0.812813 0.000000
0.812969 0.000000
0.813125 0.000000
0.813281 0.000000
0.813438 0.000000
0.813594 0.000000
0.813750 0.000000
0.813906 0.000000
0.814063 0.000000
0.814219 0.000000
0.814375 0.000000
0.814531 0.000000
0.814688 0.000000
0.814844 0.000000
0.815000 0.000000
0.815156 0.000000
0.815312 0.000000
0.815469 0.000000
0.815625 0.000000
0.815781 0.000000
0.815937 0.000000
0.816094 0.000000
0.816250 0.000000
0.816406 0.000000
0.816562 0.000000
0.816719 0.000000
0.816875 0.000000
0.817031 0.000000
0.817188 0.000000
0.817344 0.000000
0.817500 0.000000
0.817656 0.000000
0.817813 0.000000
0.817969 0.000000
0.818125 0.000000
0.818281 0.000000
0.818438 0.000000
0.818594 0.000000
0.818750 0.000000
0.818906 0.000000
0.819063 0.000000
0.819219 0.000000
0.819375 0.000000
0.819531 0.000000
0.819688 0.000000
0.819844 0.000000
0.820000 0.000000
0.820156 0.000000
0.820312 0.000000
0.820469 0.000000
0.820625 0.000000
0.820781 0.000000
0.820937 0.000000
0.821094 0.000000
0.821250 0.000000
0.821406 0.000000
0.821562 0.000000
0.821719 0.000000
0.821875 0.000000
0.822031 0.000000
0.822188 0.000000
0.822344 0.000000
0.822500 0.000000
0.822656 0.000000
0.822813 0.000000
0.822969 0.000000
0.823125 0.000000
0.823281 0.000000
0.823438 0.000000
0.823594 0.000000
0.823750 0.000000
0.823906 0.000000
0.824063 0.000000
0.824219 0.000000
0.824375 0.000000
0.824531 0.000000
0.824688 0.000000
0.824844 0.000000
0.825000 0.000000
0.825156 0.000000
0.825313 0.000000
0.825469 0.000000
0.825625 0.000000
0.825781 0.000000
0.825937 0.000000
0.826094 0.000000
0.826250 0.000000
0.826406 0.000000
0.826562 0.000000
0.826719 0.000000
0.826875 0.000000
0.827031 0.000000
0.827187 0.000000
0.827344 0.000000
0.827500 0.000000
0.827656 0.000000
0.827813 0.000000
0.827969 0.000000
0.828125 0.000000
0.828281 0.000000
0.828438 0.000000
0.828594 0.000000
0.828750 0.000000
0.828906 0.000000
0.829063 0.000000
0.829219 0.000000
0.829375 0.000000
0.829531 0.000000
0.829688 0.000000
0.829844 0.000000
0.830000 0.000000
0.830156 0.000000
0.830313 0.000000
0.830469 0.000000
0.830625 0.000000
0.830781 0.000000
0.830937 0.000000
0.831094 0.000000
0.831250 0.000000
0.831406 0.000000
0.831562 0.000000
0.831719 0.000000
0.831875 0.000000
0.832031 0.000000
0.832187 0.000000
0.832344 0.000000
0.832500 0.000000
0.832656 0.000000
0.832813 0.000000
0.832969 0.000000
0.833125 0.000000
0.833281 0.000000
0.833438 0.000000
0.833594 0.000000
0.833750 0.000000
0.833906 0.000000
0.834063 0.000000
0.834219 0.000000
0.834375 0.000000
0.834531 0.000000
0.834688 0.000000
0.834844 0.000000
0.835000 0.000000
0.835156 0.000000
0.835313 0.000000
0.835469 0.000000
0.835625 0.000000
0.835781 0.000000
0.835938 0.000000
0.836094 0.000000
0.836250 0.000000
0.836406 0.000000
0.836562 0.000000
0.836719 0.000000
0.836875 0.000000
0.837031 0.000000
0.837187 0.000000
0.837344 0.000000
0.837500 0.000000
0.837656 0.000000
0.837813 0.000000
0.837969 0.000000
0.838125 0.000000
0.838281 0.000000
0.838438 0.000000
0.838594 0.000000
0.838750 0.000000
0.838906 0.000000
0.839063 0.000000
0.839219 0.000000
0.839375 0.000000
0.839531 0.000000
0.839688 0.000000
0.839844 0.000000
0.840000 0.000000
0.840156 0.000000
0.840313 0.000000
0.840469 0.000000
0.840625 0.000000
0.840781 0.000000
0.840938 0.000000
0.841094 0.000000
0.841250 0.000000
0.841406 0.000000
0.841562 0.000000
0.841719 0.000000
0.841875 0.000000
0.842031 0.000000
0.842187 0.000000
0.842344 0.000000
0.842500 0.000000
0.842656 0.000000
0.842812 0.000000
0.842969 0.000000
0.843125 0.000000
0.843281 0.000000
0.843438 0.000000
0.843594 0.000000
0.843750 0.000000
0.843906 0.000000
0.844063 0.000000
0.844219 0.000000
0.844375 0.000000
0.844531 0.000000
0.844688 0.000000
0.844844 0.000000
0.845000 0.000000
0.845156 0.000000
0.845313 0.000000
0.845469 0.000000
0.845625 0.000000
0.845781 0.000000
0.845938 0.000000
0.846094 0.000000
0.846250 0.000000
0.846406 0.000000
0.846562 0.000000
0.846719 0.000000
0.846875 0.000000
0.847031 0.000000
0.847187 0.000000
0.847344 0.000000
0.847500 0.000000
0.847656 0.000000
0.847812 0.000000
0.847969 0.000000
0.848125 0.000000
0.848281 0.000000
0.848438 0.000000
0.848594 0.000000
0.848750 0.000000
0.848906 0.000000
0.849063 0.000000
0.849219 0.000000
0.849375 0.000000
0.849531 0.000000
0.849688 0.000000
0.849844 0.000000
0.850000 0.000000
0.850156 0.000000
0.850313 0.000000
0.850469 0.000000
0.850625 0.000000
0.850781 0.000000
0.850938 0.000000
0.851094 0.000000
0.851250 0.000000
0.851406 0.000000
0.851562 0.000000
0.851719 0.000000
0.851875 0.000000
0.852031 0.000000
0.852187 0.000000
0.852344 0.000000
0.852500 0.000000
0.852656 0.000000
0.852812 0.000000
0.852969 0.000000
0.853125 0.000000
0.853281 0.000000
0.853438 0.000000
0.853594 0.000000
0.853750 0.000000
0.853906 0.000000
0.854063 0.000000
0.854219 0.000000
0.854375 0.000000
0.854531 0.000000
0.854688 0.000000
0.854844 0.000000
0.855000 0.000000
0.855156 0.000000
0.855313 0.000000
0.855469 0.000000
0.855625 0.000000
0.855781 0.000000
0.855938 0.000000
0.856094 0.000000
0.856250 0.000000
0.856406 0.000000
0.856563 0.000000
0.856719 0.000000
0.856875 0.000000
0.857031 0.000000
0.857187 0.000000
0.857344 0.000000
0.857500 0.000000
0.857656 0.000000
0.857812 0.000000
0.857969 0.000000
0.858125 0.000000
0.858281 0.000000
0.858437 0.000000
0.858594 0.000000
0.858750 0.000000
0.858906 0.000000
0.859063 0.000000
0.859219 0.000000
0.859375 0.000000
0.859531 0.000000
0.859688 0.000000
0.859844 0.000000
0.860000 0.000000
0.860156 0.000000
0.860313 0.000000
0.860469 0.000000
0.860625 0.000000
0.860781 0.000000
0.860938 0.000000
0.861094 0.000000
0.861250 0.000000
0.861406 0.000000
0.861563 0.000000
0.861719 0.000000
0.861875 0.000000
0.862031 0.000000
0.862187 0.000000
0.862344 0.000000
0.862500 0.000000
0.862656 0.000000
0.862812 0.000000
0.862969 0.000000
0.863125 0.000000
0.863281 0.000000
0.863437 0.000000
0.863594 0.000000
0.863750 0.000000
0.863906 0.000000
0.864063 0.000000
0.864219 0.000000
0.864375 0.000000
0.864531 0.000000
0.864688 0.000000
0.864844 0.000000
0.865000 0.000000
0.865156 0.000000
0.865313 0.000000
0.865469 0.000000
0.865625 0.000000
0.865781 0.000000
0.865938 0.000000
0.866094 0.000000
0.866250 0.000000
0.866406 0.000000
0.866563 0.000000
0.866719 0.000000
0.866875 0.000000
0.867031 0.000000
0.867188 0.000000
0.867344 0.000000
0.867500 0.000000
0.867656 0.000000
0.867812 0.000000
0.867969 0.000000
0.868125 0.000000
0.868281 0.000000
0.868437 0.000000
0.868594 0.000000
0.868750 0.000000
0.868906 0.000000
0.869063 0.000000
0.869219 0.000000
0.869375 0.000000
0.869531 0.000000
0.869688 0.000000
0.869844 0.000000
0.870000 0.000000
0.870156 0.000000
0.870313 0.000000
0.870469 0.000000
0.870625 0.000000
0.870781 0.000000
0.870938 0.000000
0.871094 0.000000
0.871250 0.000000
0.871406 0.000000
0.871563 0.000000
0.871719 0.000000
0.871875 0.000000
0.872031 0.000000
0.872188 0.000000
0.872344 0.000000
0.872500 0.000000
0.872656 0.000000
0.872812 0.000000
0.872969 0.000000
0.873125 0.000000
0.873281 0.000000
0.873437 0.000000
0.873594 0.000000
0.873750 0.000000
0.873906 0.000000
0.874062 0.000000
0.874219 0.000000
0.874375 0.000000
0.874531 0.000000
0.874688 0.000000
0.874844 0.000000
0.875000 0.000000
0.875156 0.000000
0.875313 0.000000
0.875469 0.000000
0.875625 0.000000
0.875781 0.000000
0.875938 0.000000
0.876094 0.000000
0.876250 0.000000
0.876406 0.000000
0.876563 0.000000
0.876719 0.000000
0.876875 0.000000
0.877031 0.000000
0.877188 0.000000
0.877344 0.000000
0.877500 0.000000
0.877656 0.000000
0.877812 0.000000
0.877969 0.000000
0.878125 0.000000
0.878281 0.000000
0.878437 0.000000
0.878594 0.000000
0.878750 0.000000
0.878906 0.000000
0.879062 0.000000
0.879219 0.000000
0.879375 0.000000
0.879531 0.000000
0.879688 0.000000
0.879844 0.000000
0.880000 0.000000
0.880156 0.000000
0.880313 0.000000
0.880469 0.000000
0.880625 0.000000
0.880781 0.000000
0.880938 0.000000
0.881094 0.000000
0.881250 0.000000
0.881406 0.000000
0.881563 0.000000
0.881719 0.000000
0.881875 0.000000
0.882031 0.000000
0.882188 0.000000
0.882344 0.000000
0.882500 0.000000
0.882656 0.000000
0.882812 0.000000
0.882969 0.000000
0.883125 0.000000
0.883281 0.000000
0.883437 0.000000
0.883594 0.000000
0.883750 0.000000
0.883906 0.000000
0.884062 0.000000
0.884219 0.000000
0.884375 0.000000
0.884531 0.000000
0.884688 0.000000
0.884844 0.000000
0.885000 0.000000
0.885156 0.000000
0.885313 0.000000
0.885469 0.000000
0.885625 0.000000
0.885781 0.000000
0.885938 0.000000
0.886094 0.000000
0.886250 0.000000
0.886406 0.000000
0.886563 0.000000
0.886719 0.000000
0.886875 0.000000
0.887031 0.000000
0.887188 0.000000
0.887344 0.000000
0.887500 0.000000
0.887656 0.000000
0.887813 0.000000
0.887969 0.000000
0.888125 0.000000
0.888281 0.000000
0.888437 0.000000
0.888594 0.000000
0.888750 0.000000
0.888906 0.000000
0.889062 0.000000
0.889219 0.000000
0.889375 0.000000
0.889531 0.000000
0.889687 0.000000
0.889844 0.000000
0.890000 0.000000
0.890156 0.000000
0.890313 0.000000
0.890469 0.000000
0.890625 0.000000
0.890781 0.000000
0.890938 0.000000
0.891094 0.000000
0.891250 0.000000
0.891406 0.000000
0.891563 0.000000
0.891719 0.000000
0.891875 0.000000
0.892031 0.000000
0.892188 0.000000
0.892344 0.000000
0.892500 0.000000
0.892656 0.000000
0.892813 0.000000
0.892969 0.000000
0.893125 0.000000
0.893281 0.000000
0.893437 0.000000
0.893594 0.000000
0.893750 0.000000
0.893906 0.000000
0.894062 0.000000
0.894219 0.000000
0.894375 0.000000
0.894531 0.000000
0.894687 0.000000
0.894844 0.000000
0.895000 0.000000
0.895156 0.000000
0.895313 0.000000
0.895469 0.000000
0.895625 0.000000
0.895781 0.000000
0.895938 0.000000
0.896094 0.000000
0.896250 0.000000
0.896406 0.000000
0.896563 0.000000
0.896719 0.000000
0.896875 0.000000
0.897031 0.000000
0.897188 0.000000
0.897344 0.000000
0.897500 0.000000
0.897656 0.000000
0.897813 0.000000
0.897969 0.000000
0.898125 0.000000
0.898281 0.000000
0.898438 0.000000
0.898594 0.000000
0.898750 0.000000
0.898906 0.000000
0.899062 0.000000
0.899219 0.000000
0.899375 0.000000
0.899531 0.000000
0.899687 0.000000
0.899844 0.000000
0.900000 0.000000
0.900156 0.000000
0.900313 0.000000
0.900469 0.000000
0.900625 0.000000
0.900781 0.000000
0.900938 0.000000
0.901094 0.000000
0.901250 0.000000
0.901406 0.000000
0.901563 0.000000
0.901719 0.000000
0.901875 0.000000
0.902031 0.000000
0.902188 0.000000
0.902344 0.000000
0.902500 0.000000
0.902656 0.000000
0.902813 0.000000
0.902969 0.000000
0.903125 0.000000
0.903281 0.000000
0.903438 0.000000
0.903594 0.000000
0.903750 0.000000
0.903906 0.000000
0.904062 0.000000
0.904219 0.000000
0.904375 0.000000
0.904531 0.000000
0.904687 0.000000
0.904844 0.000000
0.905000 0.000000
0.905156 0.000000
0.905312 0.000000
0.905469 0.000000
0.905625 0.000000
0.905781 0.000000
0.905938 0.000000
0.906094 0.000000
0.906250 0.000000
0.906406 0.000000
0.906563 0.000000
0.906719 0.000000
0.906875 0.000000
0.907031 0.000000
0.907188 0.000000
0.907344 0.000000
0.907500 0.000000
0.907656 0.000000
0.907813 0.000000
0.907969 0.000000
0.908125 0.000000
0.908281 0.000000
0.908438 0.000000
0.908594 0.000000
0.908750 0.000000
0.908906 0.000000
0.909062 0.000000
0.909219 0.000000
0.909375 0.000000
0.909531 0.000000
0.909687 0.000000
0.909844 0.000000
0.910000 0.000000
0.910156 0.000000
0.910312 0.000000
0.910469 0.000000
0.910625 0.000000
0.910781 0.000000
0.910938 0.000000
0.911094 0.000000
0.911250 0.000000
0.911406 0.000000
0.911563 0.000000
0.911719 0.000000
0.911875 0.000000
0.912031 0.000000
0.912188 0.000000
0.912344 0.000000
0.912500 0.000000
0.912656 0.000000
0.912813 0.000000
0.912969 0.000000
0.913125 0.000000
0.913281 0.000000
0.913438 0.000000
0.913594 0.000000
0.913750 0.000000
0.913906 0.000000
0.914062 0.000000
0.914219 0.000000
0.914375 0.000000
0.914531 0.000000
0.914687 0.000000
0.914844 0.000000
0.915000 0.000000
0.915156 0.000000
0.915312 0.000000
0.915469 0.000000
0.915625 0.000000
0.915781 0.000000
0.915938 0.000000
0.916094 0.000000
0.916250 0.000000
0.916406 0.000000
0.916563 0.000000
0.916719 0.000000
0.916875 0.000000
0.917031 0.000000
0.917188 0.000000
0.917344 0.000000
0.917500 0.000000
0.917656 0.000000
0.917813 0.000000
0.917969 0.000000
0.918125 0.000000
0.918281 0.000000
0.918438 0.000000
0.918594 0.000000
0.918750 0.000000
0.918906 0.000000
0.919063 0.000000
0.919219 0.000000
0.919375 0.000000
0.919531 0.000000
0.919687 0.000000
0.919844 0.000000
0.920000 0.000000
0.920156 0.000000
0.920312 0.000000
0.920469 0.000000
0.920625 0.000000
0.920781 0.000000
0.920937 0.000000
0.921094 0.000000
0.921250 0.000000
0.921406 0.000000
0.921563 0.000000
0.921719 0.000000
0.921875 0.000000
0.922031 0.000000
0.922188 0.000000
0.922344 0.000000
0.922500 0.000000
0.922656 0.000000
0.922813 0.000000
0.922969 0.000000
0.923125 0.000000
0.923281 0.000000
0.923438 0.000000
0.923594 0.000000
0.923750 0.000000
0.923906 0.000000
0.924063 0.000000
0.924219 0.000000
0.924375 0.000000
0.924531 0.000000
0.924687 0.000000
0.924844 0.000000
0.925000 0.000000
0.925156 0.000000
0.925312 0.000000
0.925469 0.000000
0.925625 0.000000
0.925781 0.000000
0.925937 0.000000
0.926094 0.000000
0.926250 0.000000
0.926406 0.000000
0.926563 0.000000
0.926719 0.000000
0.926875 0.000000
0.927031 0.000000
0.927188 0.000000
0.927344 0.000000
0.927500 0.000000
0.927656 0.000000
0.927813 0.000000
0.927969 0.000000
0.928125 0.000000
0.928281 0.000000
0.928438 0.000000
0.928594 0.000000
0.928750 0.000000
0.928906 0.000000
0.929063 0.000000
0.929219 0.000000
0.929375 0.000000
0.929531 0.000000
0.929688 0.000000
0.929844 0.000000
0.930000 0.000000
0.930156 0.000000
0.930312 0.000000
0.930469 0.000000
0.930625 0.000000
0.930781 0.000000
0.930937 0.000000
0.931094 0.000000
0.931250 0.000000
0.931406 0.000000
0.931563 0.000000
0.931719 0.000000
0.931875 0.000000
0.932031 0.000000
0.932188 0.000000
0.932344 0.000000
0.932500 0.000000
0.932656 0.000000
0.932813 0.000000
0.932969 0.000000
0.933125 0.000000
0.933281 0.000000
0.933438 0.000000
0.933594 0.000000
0.933750 0.000000
0.933906 0.000000
0.934063 0.000000
0.934219 0.000000
0.934375 0.000000
0.934531 0.000000
0.934688 0.000000
0.934844 0.000000
0.935000 0.000000
0.935156 0.000000
0.935312 0.000000
0.935469 0.000000
0.935625 0.000000
0.935781 0.000000
0.935937 0.000000
0.936094 0.000000
0.936250 0.000000
0.936406 0.000000
0.936562 0.000000
0.936719 0.000000
0.936875 0.000000
0.937031 0.000000
0.937188 0.000000
0.937344 0.000000
0.937500 0.000000
0.937656 0.000000
0.937813 0.000000
0.937969 0.000000
0.938125 0.000000
0.938281 0.000000
0.938438 0.000000
0.938594 0.000000
0.938750 0.000000
0.938906 0.000000
0.939063 0.000000
0.939219 0.000000
0.939375 0.000000
0.939531 0.000000
0.939688 0.000000
0.939844 0.000000
0.940000 0.000000
0.940156 0.000000
0.940312 0.000000
0.940469 0.000000
0.940625 0.000000
0.940781 0.000000
0.940937 0.000000
0.941094 0.000000
0.941250 0.000000
0.941406 0.000000
0.941562 0.000000
0.941719 0.000000
0.941875 0.000000
0.942031 0.000000
0.942188 0.000000
0.942344 0.000000
0.942500 0.000000
0.942656 0.000000
0.942813 0.000000
0.942969 0.000000
0.943125 0.000000
0.943281 0.000000
0.943438 0.000000
0.943594 0.000000
0.943750 0.000000
0.943906 0.000000
0.944063 0.000000
0.944219 0.000000
0.944375 0.000000
0.944531 0.000000
0.944688 0.000000
0.944844 0.000000
0.945000 0.000000
0.945156 0.000000
0.945312 0.000000
0.945469 0.000000
0.945625 0.000000
0.945781 0.000000
0.945937 0.000000
0.946094 0.000000
0.946250 0.000000
0.946406 0.000000
0.946562 0.000000
0.946719 0.000000
0.946875 0.000000
0.947031 0.000000
0.947188 0.000000
0.947344 0.000000
0.947500 0.000000
0.947656 0.000000
0.947813 0.000000
0.947969 0.000000
0.948125 0.000000
0.948281 0.000000
0.948438 0.000000
0.948594 0.000000
0.948750 0.000000
0.948906 0.000000
0.949063 0.000000
0.949219 0.000000
0.949375 0.000000
0.949531 0.000000
0.949688 0.000000
0.949844 0.000000
0.950000 0.000000
0.950156 0.000000
0.950313 0.000000
0.950469 0.000000
0.950625 0.000000
0.950781 0.000000
0.950937 0.000000
0.951094 0.000000
0.951250 0.000000
0.951406 0.000000
0.951562 0.000000
0.951719 0.000000
0.951875 0.000000
0.952031 0.000000
0.952187 0.000000
0.952344 0.000000
0.952500 0.000000
0.952656 0.000000
0.952813 0.000000
0.952969 0.000000
0.953125 0.000000
0.953281 0.000000
0.953438 0.000000
0.953594 0.000000
0.953750 0.000000
0.953906 0.000000
0.954063 0.000000
0.954219 0.000000
0.954375 0.000000
0.954531 0.000000
0.954688 0.000000
0.954844 0.000000
0.955000 0.000000
0.955156 0.000000
0.955313 0.000000
0.955469 0.000000
0.955625 0.000000
0.955781 0.000000
0.955937 0.000000
0.956094 0.000000
0.956250 0.000000
0.956406 0.000000
0.956562 0.000000
0.956719 0.000000
0.956875 0.000000
0.957031 0.000000
0.957187 0.000000
0.957344 0.000000
0.957500 0.000000
0.957656 0.000000
0.957813 0.000000
0.957969 0.000000
0.958125 0.000000
0.958281 0.000000
0.958438 0.000000
0.958594 0.000000
0.958750 0.000000
0.958906 0.000000
0.959063 0.000000
0.959219 0.000000
0.959375 0.000000
0.959531 0.000000
0.959688 0.000000
0.959844 0.000000
0.960000 0.000000
0.960156 0.000000
0.960313 0.000000
0.960469 0.000000
0.960625 0.000000
0.960781 0.000000
0.960938 0.000000
0.961094 0.000000
0.961250 0.000000
0.961406 0.000000
0.961562 0.000000
0.961719 0.000000
0.961875 0.000000
0.962031 0.000000
0.962187 0.000000
0.962344 0.000000
0.962500 0.000000
0.962656 0.000000
0.962813 0.000000
0.962969 0.000000
0.963125 0.000000
0.963281 0.000000
0.963438 0.000000
0.963594 0.000000
0.963750 0.000000
0.963906 0.000000
0.964063 0.000000
0.964219 0.000000
0.964375 0.000000
0.964531 0.000000
0.964688 0.000000
0.964844 0.000000
0.965000 0.000000
0.965156 0.000000
0.965313 0.000000
0.965469 0.000000
0.965625 0.000000
0.965781 0.000000
0.965938 0.000000
0.966094 0.000000
0.966250 0.000000
0.966406 0.000000
0.966562 0.000000
0.966719 0.000000
0.966875 0.000000
0.967031 0.000000
0.967187 0.000000
0.967344 0.000000
0.967500 0.000000
0.967656 0.000000
0.967813 0.000000
0.967969 0.000000
0.968125 0.000000
0.968281 0.000000
0.968438 0.000000
0.968594 0.000000
0.968750 0.000000
0.968906 0.000000
0.969063 0.000000
0.969219 0.000000
0.969375 0.000000
0.969531 0.000000
0.969688 0.000000
0.969844 0.000000
0.970000 0.000000
0.970156 0.000000
0.970313 0.000000
0.970469 0.000000
0.970625 0.000000
0.970781 0.000000
0.970938 0.000000
0.971094 0.000000
0.971250 0.000000
0.971406 0.000000
0.971562 0.000000
0.971719 0.000000
0.971875 0.000000
0.972031 0.000000
0.972187 0.000000
0.972344 0.000000
0.972500 0.000000
0.972656 0.000000
0.972812 0.000000
0.972969 0.000000
0.973125 0.000000
0.973281 0.000000
0.973438 0.000000
0.973594 0.000000
0.973750 0.000000
0.973906 0.000000
0.974063 0.000000
0.974219 0.000000
0.974375 0.000000
0.974531 0.000000
0.974688 0.000000
0.974844 0.000000
0.975000 0.000000
0.975156 0.000000
0.975313 0.000000
0.975469 0.000000
0.975625 0.000000
0.975781 0.000000
0.975938 0.000000
0.976094 0.000000
0.976250 0.000000
0.976406 0.000000
0.976562 0.000000
0.976719 0.000000
0.976875 0.000000
0.977031 0.000000
0.977187 0.000000
0.977344 0.000000
0.977500 0.000000
0.977656 0.000000
0.977812 0.000000
0.977969 0.000000
0.978125 0.000000
0.978281 0.000000
0.978438 0.000000
0.978594 0.000000
0.978750 0.000000
0.978906 0.000000
0.979063 0.000000
0.979219 0.000000
0.979375 0.000000
0.979531 0.000000
0.979688 0.000000
0.979844 0.000000
0.980000 0.000000
0.980156 0.000000
0.980313 0.000000
0.980469 0.000000
0.980625 0.000000
0.980781 0.000000
0.980938 0.000000
0.981094 0.000000
0.981250 0.000000
0.981406 0.000000
0.981563 0.000000
0.981719 0.000000
0.981875 0.000000
0.982031 0.000000
0.982187 0.000000
0.982344 0.000000
0.982500 0.000000
0.982656 0.000000
0.982812 0.000000
0.982969 0.000000
0.983125 0.000000
0.983281 0.000000
0.983438 0.000000
0.983594 0.000000
0.983750 0.000000
0.983906 0.000000
0.984063 0.000000
0.984219 0.000000
0.984375 0.000000
0.984531 0.000000
0.984688 0.000000
0.984844 0.000000
0.985000 0.000000
0.985156 0.000000
0.985313 0.000000
0.985469 0.000000
0.985625 0.000000
0.985781 0.000000
0.985938 0.000000
0.986094 0.000000
0.986250 0.000000
0.986406 0.000000
0.986563 0.000000
0.986719 0.000000
0.986875 0.000000
0.987031 0.000000
0.987187 0.000000
0.987344 0.000000
0.987500 0.000000
0.987656 0.000000
0.987812 0.000000
0.987969 0.000000
0.988125 0.000000
0.988281 0.000000
0.988437 0.000000
0.988594 0.000000
0.988750 0.000000
0.988906 0.000000
0.989063 0.000000
0.989219 0.000000
0.989375 0.000000
0.989531 0.000000
0.989688 0.000000
0.989844 0.000000
0.990000 0.000000
0.990156 0.000000
0.990313 0.000000
0.990469 0.000000
0.990625 0.000000
0.990781 0.000000
0.990938 0.000000
0.991094 0.000000
0.991250 0.000000
0.991406 0.000000
0.991563 0.000000
0.991719 0.000000
0.991875 0.000000
0.992031 0.000000
0.992188 0.000000
0.992344 0.000000
0.992500 0.000000
0.992656 0.000000
0.992812 0.000000
0.992969 0.000000
0.993125 0.000000
0.993281 0.000000
0.993437 0.000000
0.993594 0.000000
0.993750 0.000000
0.993906 0.000000
0.994063 0.000000
0.994219 0.000000
0.994375 0.000000
0.994531 0.000000
0.994688 0.000000
0.994844 0.000000
0.995000 0.000000
0.995156 0.000000
0.995313 0.000000
0.995469 0.000000
0.995625 0.000000
0.995781 0.000000
0.995938 0.000000
0.996094 0.000000
0.996250 0.000000
0.996406 0.000000
0.996563 0.000000
0.996719 0.000000
0.996875 0.000000
0.997031 0.000000
0.997188 0.000000
0.997344 0.000000
0.997500 0.000000
0.997656 0.000000
0.997812 0.000000
0.997969 0.000000
0.998125 0.000000
0.998281 0.000000
0.998437 0.000000
0.998594 0.000000
0.998750 0.000000
0.998906 0.000000
0.999063 0.000000
0.999219 0.000000
0.999375 0.000000
0.999531 0.000000
0.999688 0.000000
0.999844 0.000000
1.000000 0.000000
