# Supplementary material for: A direct Primitive Variable Recovery Scheme for hyperbolic conservative equations: The case of relativistic hydrodynamics
Source: PLoS One. 2018 Apr 16;13(4):e0195494. doi: 10.1371/journal.pone.0195494 (PMC5901931; doi:10.1371/journal.pone.0195494)
Supplement: S1 File — In the file “S1_File.tar.gz”, we attached the relevant data of the comparison between numerical simulations and exact solutions used to obtain the L1—norm. (GZ) [file pone.0195494.s001.gz › numerical-and-exact-data_plosone_aguayo-mendoza-olvera/Test2/Mesh6400/13Ex6400t36]

 0.00000000E-03  0.13330000E+02  0.10000000E+02  0.00000000E+00  0.39989995E+01
 0.15625000E-03  0.13330000E+02  0.10000000E+02  0.00000000E+00  0.39989995E+01
 0.31250000E-03  0.13330000E+02  0.10000000E+02  0.00000000E+00  0.39989995E+01
 0.46875000E-03  0.13330000E+02  0.10000000E+02  0.00000000E+00  0.39989995E+01
 0.62500000E-03  0.13330000E+02  0.10000000E+02  0.00000000E+00  0.39989995E+01
 0.78125000E-03  0.13330000E+02  0.10000000E+02  0.00000000E+00  0.39989995E+01
 0.93750000E-03  0.13330000E+02  0.10000000E+02  0.00000000E+00  0.39989995E+01
 0.10937500E-02  0.13330000E+02  0.10000000E+02  0.00000000E+00  0.39989995E+01
 0.12500000E-02  0.13330000E+02  0.10000000E+02  0.00000000E+00  0.39989995E+01
 0.14062500E-02  0.13330000E+02  0.10000000E+02  0.00000000E+00  0.39989995E+01
 0.15625000E-02  0.13330000E+02  0.10000000E+02  0.00000000E+00  0.39989995E+01
 0.17187500E-02  0.13330000E+02  0.10000000E+02  0.00000000E+00  0.39989995E+01
 0.18750000E-02  0.13330000E+02  0.10000000E+02  0.00000000E+00  0.39989995E+01
 0.20312500E-02  0.13330000E+02  0.10000000E+02  0.00000000E+00  0.39989995E+01
 0.21875000E-02  0.13330000E+02  0.10000000E+02  0.00000000E+00  0.39989995E+01
 0.23437500E-02  0.13330000E+02  0.10000000E+02  0.00000000E+00  0.39989995E+01
 0.25000000E-02  0.13330000E+02  0.10000000E+02  0.00000000E+00  0.39989995E+01
 0.26562500E-02  0.13330000E+02  0.10000000E+02  0.00000000E+00  0.39989995E+01
 0.28125000E-02  0.13330000E+02  0.10000000E+02  0.00000000E+00  0.39989995E+01
 0.29687500E-02  0.13330000E+02  0.10000000E+02  0.00000000E+00  0.39989995E+01
 0.31250000E-02  0.13330000E+02  0.10000000E+02  0.00000000E+00  0.39989995E+01
 0.32812500E-02  0.13330000E+02  0.10000000E+02  0.00000000E+00  0.39989995E+01
 0.34375000E-02  0.13330000E+02  0.10000000E+02  0.00000000E+00  0.39989995E+01
 0.35937500E-02  0.13330000E+02  0.10000000E+02  0.00000000E+00  0.39989995E+01
 0.37500000E-02  0.13330000E+02  0.10000000E+02  0.00000000E+00  0.39989995E+01
 0.39062500E-02  0.13330000E+02  0.10000000E+02  0.00000000E+00  0.39989995E+01
 0.40625000E-02  0.13330000E+02  0.10000000E+02  0.00000000E+00  0.39989995E+01
 0.42187500E-02  0.13330000E+02  0.10000000E+02  0.00000000E+00  0.39989995E+01
 0.43750000E-02  0.13330000E+02  0.10000000E+02  0.00000000E+00  0.39989995E+01
 0.45312500E-02  0.13330000E+02  0.10000000E+02  0.00000000E+00  0.39989995E+01
 0.46875000E-02  0.13330000E+02  0.10000000E+02  0.00000000E+00  0.39989995E+01
 0.48437500E-02  0.13330000E+02  0.10000000E+02  0.00000000E+00  0.39989995E+01
 0.50000000E-02  0.13330000E+02  0.10000000E+02  0.00000000E+00  0.39989995E+01
 0.51562500E-02  0.13330000E+02  0.10000000E+02  0.00000000E+00  0.39989995E+01
 0.53125000E-02  0.13330000E+02  0.10000000E+02  0.00000000E+00  0.39989995E+01
 0.54687500E-02  0.13330000E+02  0.10000000E+02  0.00000000E+00  0.39989995E+01
 0.56250000E-02  0.13330000E+02  0.10000000E+02  0.00000000E+00  0.39989995E+01
 0.57812500E-02  0.13330000E+02  0.10000000E+02  0.00000000E+00  0.39989995E+01
 0.59375000E-02  0.13330000E+02  0.10000000E+02  0.00000000E+00  0.39989995E+01
 0.60937500E-02  0.13330000E+02  0.10000000E+02  0.00000000E+00  0.39989995E+01
 0.62500000E-02  0.13330000E+02  0.10000000E+02  0.00000000E+00  0.39989995E+01
 0.64062500E-02  0.13330000E+02  0.10000000E+02  0.00000000E+00  0.39989995E+01
 0.65625000E-02  0.13330000E+02  0.10000000E+02  0.00000000E+00  0.39989995E+01
 0.67187500E-02  0.13330000E+02  0.10000000E+02  0.00000000E+00  0.39989995E+01
 0.68750000E-02  0.13330000E+02  0.10000000E+02  0.00000000E+00  0.39989995E+01
 0.70312500E-02  0.13330000E+02  0.10000000E+02  0.00000000E+00  0.39989995E+01
 0.71875000E-02  0.13330000E+02  0.10000000E+02  0.00000000E+00  0.39989995E+01
 0.73437500E-02  0.13330000E+02  0.10000000E+02  0.00000000E+00  0.39989995E+01
 0.75000000E-02  0.13330000E+02  0.10000000E+02  0.00000000E+00  0.39989995E+01
 0.76562500E-02  0.13330000E+02  0.10000000E+02  0.00000000E+00  0.39989995E+01
 0.78125000E-02  0.13330000E+02  0.10000000E+02  0.00000000E+00  0.39989995E+01
 0.79687500E-02  0.13330000E+02  0.10000000E+02  0.00000000E+00  0.39989995E+01
 0.81250000E-02  0.13330000E+02  0.10000000E+02  0.00000000E+00  0.39989995E+01
 0.82812500E-02  0.13330000E+02  0.10000000E+02  0.00000000E+00  0.39989995E+01
 0.84375000E-02  0.13330000E+02  0.10000000E+02  0.00000000E+00  0.39989995E+01
 0.85937500E-02  0.13330000E+02  0.10000000E+02  0.00000000E+00  0.39989995E+01
 0.87500000E-02  0.13330000E+02  0.10000000E+02  0.00000000E+00  0.39989995E+01
 0.89062500E-02  0.13330000E+02  0.10000000E+02  0.00000000E+00  0.39989995E+01
 0.90625000E-02  0.13330000E+02  0.10000000E+02  0.00000000E+00  0.39989995E+01
 0.92187500E-02  0.13330000E+02  0.10000000E+02  0.00000000E+00  0.39989995E+01
 0.93750000E-02  0.13330000E+02  0.10000000E+02  0.00000000E+00  0.39989995E+01
 0.95312500E-02  0.13330000E+02  0.10000000E+02  0.00000000E+00  0.39989995E+01
 0.96875000E-02  0.13330000E+02  0.10000000E+02  0.00000000E+00  0.39989995E+01
 0.98437500E-02  0.13330000E+02  0.10000000E+02  0.00000000E+00  0.39989995E+01
 0.10000000E-01  0.13330000E+02  0.10000000E+02  0.00000000E+00  0.39989995E+01
 0.10156250E-01  0.13330000E+02  0.10000000E+02  0.00000000E+00  0.39989995E+01
 0.10312500E-01  0.13330000E+02  0.10000000E+02  0.00000000E+00  0.39989995E+01
 0.10468750E-01  0.13330000E+02  0.10000000E+02  0.00000000E+00  0.39989995E+01
 0.10625000E-01  0.13330000E+02  0.10000000E+02  0.00000000E+00  0.39989995E+01
 0.10781250E-01  0.13330000E+02  0.10000000E+02  0.00000000E+00  0.39989995E+01
 0.10937500E-01  0.13330000E+02  0.10000000E+02  0.00000000E+00  0.39989995E+01
 0.11093750E-01  0.13330000E+02  0.10000000E+02  0.00000000E+00  0.39989995E+01
 0.11250000E-01  0.13330000E+02  0.10000000E+02  0.00000000E+00  0.39989995E+01
 0.11406250E-01  0.13330000E+02  0.10000000E+02  0.00000000E+00  0.39989995E+01
 0.11562500E-01  0.13330000E+02  0.10000000E+02  0.00000000E+00  0.39989995E+01
 0.11718750E-01  0.13330000E+02  0.10000000E+02  0.00000000E+00  0.39989995E+01
 0.11875000E-01  0.13330000E+02  0.10000000E+02  0.00000000E+00  0.39989995E+01
 0.12031250E-01  0.13330000E+02  0.10000000E+02  0.00000000E+00  0.39989995E+01
 0.12187500E-01  0.13330000E+02  0.10000000E+02  0.00000000E+00  0.39989995E+01
 0.12343750E-01  0.13330000E+02  0.10000000E+02  0.00000000E+00  0.39989995E+01
 0.12500000E-01  0.13330000E+02  0.10000000E+02  0.00000000E+00  0.39989995E+01
 0.12656250E-01  0.13330000E+02  0.10000000E+02  0.00000000E+00  0.39989995E+01
 0.12812500E-01  0.13330000E+02  0.10000000E+02  0.00000000E+00  0.39989995E+01
 0.12968750E-01  0.13330000E+02  0.10000000E+02  0.00000000E+00  0.39989995E+01
 0.13125000E-01  0.13330000E+02  0.10000000E+02  0.00000000E+00  0.39989995E+01
 0.13281250E-01  0.13330000E+02  0.10000000E+02  0.00000000E+00  0.39989995E+01
 0.13437500E-01  0.13330000E+02  0.10000000E+02  0.00000000E+00  0.39989995E+01
 0.13593750E-01  0.13330000E+02  0.10000000E+02  0.00000000E+00  0.39989995E+01
 0.13750000E-01  0.13330000E+02  0.10000000E+02  0.00000000E+00  0.39989995E+01
 0.13906250E-01  0.13330000E+02  0.10000000E+02  0.00000000E+00  0.39989995E+01
 0.14062500E-01  0.13330000E+02  0.10000000E+02  0.00000000E+00  0.39989995E+01
 0.14218750E-01  0.13330000E+02  0.10000000E+02  0.00000000E+00  0.39989995E+01
 0.14375000E-01  0.13330000E+02  0.10000000E+02  0.00000000E+00  0.39989995E+01
 0.14531250E-01  0.13330000E+02  0.10000000E+02  0.00000000E+00  0.39989995E+01
 0.14687500E-01  0.13330000E+02  0.10000000E+02  0.00000000E+00  0.39989995E+01
 0.14843750E-01  0.13330000E+02  0.10000000E+02  0.00000000E+00  0.39989995E+01
 0.15000000E-01  0.13330000E+02  0.10000000E+02  0.00000000E+00  0.39989995E+01
 0.15156250E-01  0.13330000E+02  0.10000000E+02  0.00000000E+00  0.39989995E+01
 0.15312500E-01  0.13330000E+02  0.10000000E+02  0.00000000E+00  0.39989995E+01
 0.15468750E-01  0.13330000E+02  0.10000000E+02  0.00000000E+00  0.39989995E+01
 0.15625000E-01  0.13330000E+02  0.10000000E+02  0.00000000E+00  0.39989995E+01
 0.15781250E-01  0.13330000E+02  0.10000000E+02  0.00000000E+00  0.39989995E+01
 0.15937500E-01  0.13330000E+02  0.10000000E+02  0.00000000E+00  0.39989995E+01
 0.16093750E-01  0.13330000E+02  0.10000000E+02  0.00000000E+00  0.39989995E+01
 0.16250000E-01  0.13330000E+02  0.10000000E+02  0.00000000E+00  0.39989995E+01
 0.16406250E-01  0.13330000E+02  0.10000000E+02  0.00000000E+00  0.39989995E+01
 0.16562500E-01  0.13330000E+02  0.10000000E+02  0.00000000E+00  0.39989995E+01
 0.16718750E-01  0.13330000E+02  0.10000000E+02  0.00000000E+00  0.39989995E+01
 0.16875000E-01  0.13330000E+02  0.10000000E+02  0.00000000E+00  0.39989995E+01
 0.17031250E-01  0.13330000E+02  0.10000000E+02  0.00000000E+00  0.39989995E+01
 0.17187500E-01  0.13330000E+02  0.10000000E+02  0.00000000E+00  0.39989995E+01
 0.17343750E-01  0.13330000E+02  0.10000000E+02  0.00000000E+00  0.39989995E+01
 0.17500000E-01  0.13330000E+02  0.10000000E+02  0.00000000E+00  0.39989995E+01
 0.17656250E-01  0.13330000E+02  0.10000000E+02  0.00000000E+00  0.39989995E+01
 0.17812500E-01  0.13330000E+02  0.10000000E+02  0.00000000E+00  0.39989995E+01
 0.17968750E-01  0.13330000E+02  0.10000000E+02  0.00000000E+00  0.39989995E+01
 0.18125000E-01  0.13330000E+02  0.10000000E+02  0.00000000E+00  0.39989995E+01
 0.18281250E-01  0.13330000E+02  0.10000000E+02  0.00000000E+00  0.39989995E+01
 0.18437500E-01  0.13330000E+02  0.10000000E+02  0.00000000E+00  0.39989995E+01
 0.18593750E-01  0.13330000E+02  0.10000000E+02  0.00000000E+00  0.39989995E+01
 0.18750000E-01  0.13330000E+02  0.10000000E+02  0.00000000E+00  0.39989995E+01
 0.18906250E-01  0.13330000E+02  0.10000000E+02  0.00000000E+00  0.39989995E+01
 0.19062500E-01  0.13330000E+02  0.10000000E+02  0.00000000E+00  0.39989995E+01
 0.19218750E-01  0.13330000E+02  0.10000000E+02  0.00000000E+00  0.39989995E+01
 0.19375000E-01  0.13330000E+02  0.10000000E+02  0.00000000E+00  0.39989995E+01
 0.19531250E-01  0.13330000E+02  0.10000000E+02  0.00000000E+00  0.39989995E+01
 0.19687500E-01  0.13330000E+02  0.10000000E+02  0.00000000E+00  0.39989995E+01
 0.19843750E-01  0.13330000E+02  0.10000000E+02  0.00000000E+00  0.39989995E+01
 0.20000000E-01  0.13330000E+02  0.10000000E+02  0.00000000E+00  0.39989995E+01
 0.20156250E-01  0.13330000E+02  0.10000000E+02  0.00000000E+00  0.39989995E+01
 0.20312500E-01  0.13330000E+02  0.10000000E+02  0.00000000E+00  0.39989995E+01
 0.20468750E-01  0.13330000E+02  0.10000000E+02  0.00000000E+00  0.39989995E+01
 0.20625000E-01  0.13330000E+02  0.10000000E+02  0.00000000E+00  0.39989995E+01
 0.20781250E-01  0.13330000E+02  0.10000000E+02  0.00000000E+00  0.39989995E+01
 0.20937500E-01  0.13330000E+02  0.10000000E+02  0.00000000E+00  0.39989995E+01
 0.21093750E-01  0.13330000E+02  0.10000000E+02  0.00000000E+00  0.39989995E+01
 0.21250000E-01  0.13330000E+02  0.10000000E+02  0.00000000E+00  0.39989995E+01
 0.21406250E-01  0.13330000E+02  0.10000000E+02  0.00000000E+00  0.39989995E+01
 0.21562500E-01  0.13330000E+02  0.10000000E+02  0.00000000E+00  0.39989995E+01
 0.21718750E-01  0.13330000E+02  0.10000000E+02  0.00000000E+00  0.39989995E+01
 0.21875000E-01  0.13330000E+02  0.10000000E+02  0.00000000E+00  0.39989995E+01
 0.22031250E-01  0.13330000E+02  0.10000000E+02  0.00000000E+00  0.39989995E+01
 0.22187500E-01  0.13330000E+02  0.10000000E+02  0.00000000E+00  0.39989995E+01
 0.22343750E-01  0.13330000E+02  0.10000000E+02  0.00000000E+00  0.39989995E+01
 0.22500000E-01  0.13330000E+02  0.10000000E+02  0.00000000E+00  0.39989995E+01
 0.22656250E-01  0.13330000E+02  0.10000000E+02  0.00000000E+00  0.39989995E+01
 0.22812500E-01  0.13330000E+02  0.10000000E+02  0.00000000E+00  0.39989995E+01
 0.22968750E-01  0.13330000E+02  0.10000000E+02  0.00000000E+00  0.39989995E+01
 0.23125000E-01  0.13330000E+02  0.10000000E+02  0.00000000E+00  0.39989995E+01
 0.23281250E-01  0.13330000E+02  0.10000000E+02  0.00000000E+00  0.39989995E+01
 0.23437500E-01  0.13330000E+02  0.10000000E+02  0.00000000E+00  0.39989995E+01
 0.23593750E-01  0.13330000E+02  0.10000000E+02  0.00000000E+00  0.39989995E+01
 0.23750000E-01  0.13330000E+02  0.10000000E+02  0.00000000E+00  0.39989995E+01
 0.23906250E-01  0.13330000E+02  0.10000000E+02  0.00000000E+00  0.39989995E+01
 0.24062500E-01  0.13330000E+02  0.10000000E+02  0.00000000E+00  0.39989995E+01
 0.24218750E-01  0.13330000E+02  0.10000000E+02  0.00000000E+00  0.39989995E+01
 0.24375000E-01  0.13330000E+02  0.10000000E+02  0.00000000E+00  0.39989995E+01
 0.24531250E-01  0.13330000E+02  0.10000000E+02  0.00000000E+00  0.39989995E+01
 0.24687500E-01  0.13330000E+02  0.10000000E+02  0.00000000E+00  0.39989995E+01
 0.24843750E-01  0.13330000E+02  0.10000000E+02  0.00000000E+00  0.39989995E+01
 0.25000000E-01  0.13330000E+02  0.10000000E+02  0.00000000E+00  0.39989995E+01
 0.25156250E-01  0.13330000E+02  0.10000000E+02  0.00000000E+00  0.39989995E+01
 0.25312500E-01  0.13330000E+02  0.10000000E+02  0.00000000E+00  0.39989995E+01
 0.25468750E-01  0.13330000E+02  0.10000000E+02  0.00000000E+00  0.39989995E+01
 0.25625000E-01  0.13330000E+02  0.10000000E+02  0.00000000E+00  0.39989995E+01
 0.25781250E-01  0.13330000E+02  0.10000000E+02  0.00000000E+00  0.39989995E+01
 0.25937500E-01  0.13330000E+02  0.10000000E+02  0.00000000E+00  0.39989995E+01
 0.26093750E-01  0.13330000E+02  0.10000000E+02  0.00000000E+00  0.39989995E+01
 0.26250000E-01  0.13330000E+02  0.10000000E+02  0.00000000E+00  0.39989995E+01
 0.26406250E-01  0.13330000E+02  0.10000000E+02  0.00000000E+00  0.39989995E+01
 0.26562500E-01  0.13330000E+02  0.10000000E+02  0.00000000E+00  0.39989995E+01
 0.26718750E-01  0.13330000E+02  0.10000000E+02  0.00000000E+00  0.39989995E+01
 0.26875000E-01  0.13330000E+02  0.10000000E+02  0.00000000E+00  0.39989995E+01
 0.27031250E-01  0.13330000E+02  0.10000000E+02  0.00000000E+00  0.39989995E+01
 0.27187500E-01  0.13330000E+02  0.10000000E+02  0.00000000E+00  0.39989995E+01
 0.27343750E-01  0.13330000E+02  0.10000000E+02  0.00000000E+00  0.39989995E+01
 0.27500000E-01  0.13330000E+02  0.10000000E+02  0.00000000E+00  0.39989995E+01
 0.27656250E-01  0.13330000E+02  0.10000000E+02  0.00000000E+00  0.39989995E+01
 0.27812500E-01  0.13330000E+02  0.10000000E+02  0.00000000E+00  0.39989995E+01
 0.27968750E-01  0.13330000E+02  0.10000000E+02  0.00000000E+00  0.39989995E+01
 0.28125000E-01  0.13330000E+02  0.10000000E+02  0.00000000E+00  0.39989995E+01
 0.28281250E-01  0.13330000E+02  0.10000000E+02  0.00000000E+00  0.39989995E+01
 0.28437500E-01  0.13330000E+02  0.10000000E+02  0.00000000E+00  0.39989995E+01
 0.28593750E-01  0.13330000E+02  0.10000000E+02  0.00000000E+00  0.39989995E+01
 0.28750000E-01  0.13330000E+02  0.10000000E+02  0.00000000E+00  0.39989995E+01
 0.28906250E-01  0.13330000E+02  0.10000000E+02  0.00000000E+00  0.39989995E+01
 0.29062500E-01  0.13330000E+02  0.10000000E+02  0.00000000E+00  0.39989995E+01
 0.29218750E-01  0.13330000E+02  0.10000000E+02  0.00000000E+00  0.39989995E+01
 0.29375000E-01  0.13330000E+02  0.10000000E+02  0.00000000E+00  0.39989995E+01
 0.29531250E-01  0.13330000E+02  0.10000000E+02  0.00000000E+00  0.39989995E+01
 0.29687500E-01  0.13330000E+02  0.10000000E+02  0.00000000E+00  0.39989995E+01
 0.29843750E-01  0.13330000E+02  0.10000000E+02  0.00000000E+00  0.39989995E+01
 0.30000000E-01  0.13330000E+02  0.10000000E+02  0.00000000E+00  0.39989995E+01
 0.30156250E-01  0.13330000E+02  0.10000000E+02  0.00000000E+00  0.39989995E+01
 0.30312500E-01  0.13330000E+02  0.10000000E+02  0.00000000E+00  0.39989995E+01
 0.30468750E-01  0.13330000E+02  0.10000000E+02  0.00000000E+00  0.39989995E+01
 0.30625000E-01  0.13330000E+02  0.10000000E+02  0.00000000E+00  0.39989995E+01
 0.30781250E-01  0.13330000E+02  0.10000000E+02  0.00000000E+00  0.39989995E+01
 0.30937500E-01  0.13330000E+02  0.10000000E+02  0.00000000E+00  0.39989995E+01
 0.31093750E-01  0.13330000E+02  0.10000000E+02  0.00000000E+00  0.39989995E+01
 0.31250000E-01  0.13330000E+02  0.10000000E+02  0.00000000E+00  0.39989995E+01
 0.31406250E-01  0.13330000E+02  0.10000000E+02  0.00000000E+00  0.39989995E+01
 0.31562500E-01  0.13330000E+02  0.10000000E+02  0.00000000E+00  0.39989995E+01
 0.31718750E-01  0.13330000E+02  0.10000000E+02  0.00000000E+00  0.39989995E+01
 0.31875000E-01  0.13330000E+02  0.10000000E+02  0.00000000E+00  0.39989995E+01
 0.32031250E-01  0.13330000E+02  0.10000000E+02  0.00000000E+00  0.39989995E+01
 0.32187500E-01  0.13330000E+02  0.10000000E+02  0.00000000E+00  0.39989995E+01
 0.32343750E-01  0.13330000E+02  0.10000000E+02  0.00000000E+00  0.39989995E+01
 0.32500000E-01  0.13330000E+02  0.10000000E+02  0.00000000E+00  0.39989995E+01
 0.32656250E-01  0.13330000E+02  0.10000000E+02  0.00000000E+00  0.39989995E+01
 0.32812500E-01  0.13330000E+02  0.10000000E+02  0.00000000E+00  0.39989995E+01
 0.32968750E-01  0.13330000E+02  0.10000000E+02  0.00000000E+00  0.39989995E+01
 0.33125000E-01  0.13330000E+02  0.10000000E+02  0.00000000E+00  0.39989995E+01
 0.33281250E-01  0.13330000E+02  0.10000000E+02  0.00000000E+00  0.39989995E+01
 0.33437500E-01  0.13330000E+02  0.10000000E+02  0.00000000E+00  0.39989995E+01
 0.33593750E-01  0.13330000E+02  0.10000000E+02  0.00000000E+00  0.39989995E+01
 0.33750000E-01  0.13330000E+02  0.10000000E+02  0.00000000E+00  0.39989995E+01
 0.33906250E-01  0.13330000E+02  0.10000000E+02  0.00000000E+00  0.39989995E+01
 0.34062500E-01  0.13330000E+02  0.10000000E+02  0.00000000E+00  0.39989995E+01
 0.34218750E-01  0.13330000E+02  0.10000000E+02  0.00000000E+00  0.39989995E+01
 0.34375000E-01  0.13330000E+02  0.10000000E+02  0.00000000E+00  0.39989995E+01
 0.34531250E-01  0.13330000E+02  0.10000000E+02  0.00000000E+00  0.39989995E+01
 0.34687500E-01  0.13330000E+02  0.10000000E+02  0.00000000E+00  0.39989995E+01
 0.34843750E-01  0.13330000E+02  0.10000000E+02  0.00000000E+00  0.39989995E+01
 0.35000000E-01  0.13330000E+02  0.10000000E+02  0.00000000E+00  0.39989995E+01
 0.35156250E-01  0.13330000E+02  0.10000000E+02  0.00000000E+00  0.39989995E+01
 0.35312500E-01  0.13330000E+02  0.10000000E+02  0.00000000E+00  0.39989995E+01
 0.35468750E-01  0.13330000E+02  0.10000000E+02  0.00000000E+00  0.39989995E+01
 0.35625000E-01  0.13330000E+02  0.10000000E+02  0.00000000E+00  0.39989995E+01
 0.35781250E-01  0.13330000E+02  0.10000000E+02  0.00000000E+00  0.39989995E+01
 0.35937500E-01  0.13330000E+02  0.10000000E+02  0.00000000E+00  0.39989995E+01
 0.36093750E-01  0.13330000E+02  0.10000000E+02  0.00000000E+00  0.39989995E+01
 0.36250000E-01  0.13330000E+02  0.10000000E+02  0.00000000E+00  0.39989995E+01
 0.36406250E-01  0.13330000E+02  0.10000000E+02  0.00000000E+00  0.39989995E+01
 0.36562500E-01  0.13330000E+02  0.10000000E+02  0.00000000E+00  0.39989995E+01
 0.36718750E-01  0.13330000E+02  0.10000000E+02  0.00000000E+00  0.39989995E+01
 0.36875000E-01  0.13330000E+02  0.10000000E+02  0.00000000E+00  0.39989995E+01
 0.37031250E-01  0.13330000E+02  0.10000000E+02  0.00000000E+00  0.39989995E+01
 0.37187500E-01  0.13330000E+02  0.10000000E+02  0.00000000E+00  0.39989995E+01
 0.37343750E-01  0.13330000E+02  0.10000000E+02  0.00000000E+00  0.39989995E+01
 0.37500000E-01  0.13330000E+02  0.10000000E+02  0.00000000E+00  0.39989995E+01
 0.37656250E-01  0.13330000E+02  0.10000000E+02  0.00000000E+00  0.39989995E+01
 0.37812500E-01  0.13330000E+02  0.10000000E+02  0.00000000E+00  0.39989995E+01
 0.37968750E-01  0.13330000E+02  0.10000000E+02  0.00000000E+00  0.39989995E+01
 0.38125000E-01  0.13330000E+02  0.10000000E+02  0.00000000E+00  0.39989995E+01
 0.38281250E-01  0.13330000E+02  0.10000000E+02  0.00000000E+00  0.39989995E+01
 0.38437500E-01  0.13330000E+02  0.10000000E+02  0.00000000E+00  0.39989995E+01
 0.38593750E-01  0.13330000E+02  0.10000000E+02  0.00000000E+00  0.39989995E+01
 0.38750000E-01  0.13330000E+02  0.10000000E+02  0.00000000E+00  0.39989995E+01
 0.38906250E-01  0.13330000E+02  0.10000000E+02  0.00000000E+00  0.39989995E+01
 0.39062500E-01  0.13330000E+02  0.10000000E+02  0.00000000E+00  0.39989995E+01
 0.39218750E-01  0.13330000E+02  0.10000000E+02  0.00000000E+00  0.39989995E+01
 0.39375000E-01  0.13330000E+02  0.10000000E+02  0.00000000E+00  0.39989995E+01
 0.39531250E-01  0.13330000E+02  0.10000000E+02  0.00000000E+00  0.39989995E+01
 0.39687500E-01  0.13330000E+02  0.10000000E+02  0.00000000E+00  0.39989995E+01
 0.39843750E-01  0.13330000E+02  0.10000000E+02  0.00000000E+00  0.39989995E+01
 0.40000000E-01  0.13330000E+02  0.10000000E+02  0.00000000E+00  0.39989995E+01
 0.40156250E-01  0.13330000E+02  0.10000000E+02  0.00000000E+00  0.39989995E+01
 0.40312500E-01  0.13330000E+02  0.10000000E+02  0.00000000E+00  0.39989995E+01
 0.40468750E-01  0.13330000E+02  0.10000000E+02  0.00000000E+00  0.39989995E+01
 0.40625000E-01  0.13330000E+02  0.10000000E+02  0.00000000E+00  0.39989995E+01
 0.40781250E-01  0.13330000E+02  0.10000000E+02  0.00000000E+00  0.39989995E+01
 0.40937500E-01  0.13330000E+02  0.10000000E+02  0.00000000E+00  0.39989995E+01
 0.41093750E-01  0.13330000E+02  0.10000000E+02  0.00000000E+00  0.39989995E+01
 0.41250000E-01  0.13330000E+02  0.10000000E+02  0.00000000E+00  0.39989995E+01
 0.41406250E-01  0.13330000E+02  0.10000000E+02  0.00000000E+00  0.39989995E+01
 0.41562500E-01  0.13330000E+02  0.10000000E+02  0.00000000E+00  0.39989995E+01
 0.41718750E-01  0.13330000E+02  0.10000000E+02  0.00000000E+00  0.39989995E+01
 0.41875000E-01  0.13330000E+02  0.10000000E+02  0.00000000E+00  0.39989995E+01
 0.42031250E-01  0.13330000E+02  0.10000000E+02  0.00000000E+00  0.39989995E+01
 0.42187500E-01  0.13330000E+02  0.10000000E+02  0.00000000E+00  0.39989995E+01
 0.42343750E-01  0.13330000E+02  0.10000000E+02  0.00000000E+00  0.39989995E+01
 0.42500000E-01  0.13330000E+02  0.10000000E+02  0.00000000E+00  0.39989995E+01
 0.42656250E-01  0.13330000E+02  0.10000000E+02  0.00000000E+00  0.39989995E+01
 0.42812500E-01  0.13330000E+02  0.10000000E+02  0.00000000E+00  0.39989995E+01
 0.42968750E-01  0.13330000E+02  0.10000000E+02  0.00000000E+00  0.39989995E+01
 0.43125000E-01  0.13330000E+02  0.10000000E+02  0.00000000E+00  0.39989995E+01
 0.43281250E-01  0.13330000E+02  0.10000000E+02  0.00000000E+00  0.39989995E+01
 0.43437500E-01  0.13330000E+02  0.10000000E+02  0.00000000E+00  0.39989995E+01
 0.43593750E-01  0.13330000E+02  0.10000000E+02  0.00000000E+00  0.39989995E+01
 0.43750000E-01  0.13330000E+02  0.10000000E+02  0.00000000E+00  0.39989995E+01
 0.43906250E-01  0.13330000E+02  0.10000000E+02  0.00000000E+00  0.39989995E+01
 0.44062500E-01  0.13330000E+02  0.10000000E+02  0.00000000E+00  0.39989995E+01
 0.44218750E-01  0.13330000E+02  0.10000000E+02  0.00000000E+00  0.39989995E+01
 0.44375000E-01  0.13330000E+02  0.10000000E+02  0.00000000E+00  0.39989995E+01
 0.44531250E-01  0.13330000E+02  0.10000000E+02  0.00000000E+00  0.39989995E+01
 0.44687500E-01  0.13330000E+02  0.10000000E+02  0.00000000E+00  0.39989995E+01
 0.44843750E-01  0.13330000E+02  0.10000000E+02  0.00000000E+00  0.39989995E+01
 0.45000000E-01  0.13330000E+02  0.10000000E+02  0.00000000E+00  0.39989995E+01
 0.45156250E-01  0.13330000E+02  0.10000000E+02  0.00000000E+00  0.39989995E+01
 0.45312500E-01  0.13330000E+02  0.10000000E+02  0.00000000E+00  0.39989995E+01
 0.45468750E-01  0.13330000E+02  0.10000000E+02  0.00000000E+00  0.39989995E+01
 0.45625000E-01  0.13330000E+02  0.10000000E+02  0.00000000E+00  0.39989995E+01
 0.45781250E-01  0.13330000E+02  0.10000000E+02  0.00000000E+00  0.39989995E+01
 0.45937500E-01  0.13330000E+02  0.10000000E+02  0.00000000E+00  0.39989995E+01
 0.46093750E-01  0.13330000E+02  0.10000000E+02  0.00000000E+00  0.39989995E+01
 0.46250000E-01  0.13330000E+02  0.10000000E+02  0.00000000E+00  0.39989995E+01
 0.46406250E-01  0.13330000E+02  0.10000000E+02  0.00000000E+00  0.39989995E+01
 0.46562500E-01  0.13330000E+02  0.10000000E+02  0.00000000E+00  0.39989995E+01
 0.46718750E-01  0.13330000E+02  0.10000000E+02  0.00000000E+00  0.39989995E+01
 0.46875000E-01  0.13330000E+02  0.10000000E+02  0.00000000E+00  0.39989995E+01
 0.47031250E-01  0.13330000E+02  0.10000000E+02  0.00000000E+00  0.39989995E+01
 0.47187500E-01  0.13330000E+02  0.10000000E+02  0.00000000E+00  0.39989995E+01
 0.47343750E-01  0.13330000E+02  0.10000000E+02  0.00000000E+00  0.39989995E+01
 0.47500000E-01  0.13330000E+02  0.10000000E+02  0.00000000E+00  0.39989995E+01
 0.47656250E-01  0.13330000E+02  0.10000000E+02  0.00000000E+00  0.39989995E+01
 0.47812500E-01  0.13330000E+02  0.10000000E+02  0.00000000E+00  0.39989995E+01
 0.47968750E-01  0.13330000E+02  0.10000000E+02  0.00000000E+00  0.39989995E+01
 0.48125000E-01  0.13330000E+02  0.10000000E+02  0.00000000E+00  0.39989995E+01
 0.48281250E-01  0.13330000E+02  0.10000000E+02  0.00000000E+00  0.39989995E+01
 0.48437500E-01  0.13330000E+02  0.10000000E+02  0.00000000E+00  0.39989995E+01
 0.48593750E-01  0.13330000E+02  0.10000000E+02  0.00000000E+00  0.39989995E+01
 0.48750000E-01  0.13330000E+02  0.10000000E+02  0.00000000E+00  0.39989995E+01
 0.48906250E-01  0.13330000E+02  0.10000000E+02  0.00000000E+00  0.39989995E+01
 0.49062500E-01  0.13330000E+02  0.10000000E+02  0.00000000E+00  0.39989995E+01
 0.49218750E-01  0.13330000E+02  0.10000000E+02  0.00000000E+00  0.39989995E+01
 0.49375000E-01  0.13330000E+02  0.10000000E+02  0.00000000E+00  0.39989995E+01
 0.49531250E-01  0.13330000E+02  0.10000000E+02  0.00000000E+00  0.39989995E+01
 0.49687500E-01  0.13330000E+02  0.10000000E+02  0.00000000E+00  0.39989995E+01
 0.49843750E-01  0.13330000E+02  0.10000000E+02  0.00000000E+00  0.39989995E+01
 0.50000000E-01  0.13330000E+02  0.10000000E+02  0.00000000E+00  0.39989995E+01
 0.50156250E-01  0.13330000E+02  0.10000000E+02  0.00000000E+00  0.39989995E+01
 0.50312500E-01  0.13330000E+02  0.10000000E+02  0.00000000E+00  0.39989995E+01
 0.50468750E-01  0.13330000E+02  0.10000000E+02  0.00000000E+00  0.39989995E+01
 0.50625000E-01  0.13330000E+02  0.10000000E+02  0.00000000E+00  0.39989995E+01
 0.50781250E-01  0.13330000E+02  0.10000000E+02  0.00000000E+00  0.39989995E+01
 0.50937500E-01  0.13330000E+02  0.10000000E+02  0.00000000E+00  0.39989995E+01
 0.51093750E-01  0.13330000E+02  0.10000000E+02  0.00000000E+00  0.39989995E+01
 0.51250000E-01  0.13330000E+02  0.10000000E+02  0.00000000E+00  0.39989995E+01
 0.51406250E-01  0.13330000E+02  0.10000000E+02  0.00000000E+00  0.39989995E+01
 0.51562500E-01  0.13330000E+02  0.10000000E+02  0.00000000E+00  0.39989995E+01
 0.51718750E-01  0.13330000E+02  0.10000000E+02  0.00000000E+00  0.39989995E+01
 0.51875000E-01  0.13330000E+02  0.10000000E+02  0.00000000E+00  0.39989995E+01
 0.52031250E-01  0.13330000E+02  0.10000000E+02  0.00000000E+00  0.39989995E+01
 0.52187500E-01  0.13330000E+02  0.10000000E+02  0.00000000E+00  0.39989995E+01
 0.52343750E-01  0.13330000E+02  0.10000000E+02  0.00000000E+00  0.39989995E+01
 0.52500000E-01  0.13330000E+02  0.10000000E+02  0.00000000E+00  0.39989995E+01
 0.52656250E-01  0.13330000E+02  0.10000000E+02  0.00000000E+00  0.39989995E+01
 0.52812500E-01  0.13330000E+02  0.10000000E+02  0.00000000E+00  0.39989995E+01
 0.52968750E-01  0.13330000E+02  0.10000000E+02  0.00000000E+00  0.39989995E+01
 0.53125000E-01  0.13330000E+02  0.10000000E+02  0.00000000E+00  0.39989995E+01
 0.53281250E-01  0.13330000E+02  0.10000000E+02  0.00000000E+00  0.39989995E+01
 0.53437500E-01  0.13330000E+02  0.10000000E+02  0.00000000E+00  0.39989995E+01
 0.53593750E-01  0.13330000E+02  0.10000000E+02  0.00000000E+00  0.39989995E+01
 0.53750000E-01  0.13330000E+02  0.10000000E+02  0.00000000E+00  0.39989995E+01
 0.53906250E-01  0.13330000E+02  0.10000000E+02  0.00000000E+00  0.39989995E+01
 0.54062500E-01  0.13330000E+02  0.10000000E+02  0.00000000E+00  0.39989995E+01
 0.54218750E-01  0.13330000E+02  0.10000000E+02  0.00000000E+00  0.39989995E+01
 0.54375000E-01  0.13330000E+02  0.10000000E+02  0.00000000E+00  0.39989995E+01
 0.54531250E-01  0.13330000E+02  0.10000000E+02  0.00000000E+00  0.39989995E+01
 0.54687500E-01  0.13330000E+02  0.10000000E+02  0.00000000E+00  0.39989995E+01
 0.54843750E-01  0.13330000E+02  0.10000000E+02  0.00000000E+00  0.39989995E+01
 0.55000000E-01  0.13330000E+02  0.10000000E+02  0.00000000E+00  0.39989995E+01
 0.55156250E-01  0.13330000E+02  0.10000000E+02  0.00000000E+00  0.39989995E+01
 0.55312500E-01  0.13330000E+02  0.10000000E+02  0.00000000E+00  0.39989995E+01
 0.55468750E-01  0.13330000E+02  0.10000000E+02  0.00000000E+00  0.39989995E+01
 0.55625000E-01  0.13330000E+02  0.10000000E+02  0.00000000E+00  0.39989995E+01
 0.55781250E-01  0.13330000E+02  0.10000000E+02  0.00000000E+00  0.39989995E+01
 0.55937500E-01  0.13330000E+02  0.10000000E+02  0.00000000E+00  0.39989995E+01
 0.56093750E-01  0.13330000E+02  0.10000000E+02  0.00000000E+00  0.39989995E+01
 0.56250000E-01  0.13330000E+02  0.10000000E+02  0.00000000E+00  0.39989995E+01
 0.56406250E-01  0.13330000E+02  0.10000000E+02  0.00000000E+00  0.39989995E+01
 0.56562500E-01  0.13330000E+02  0.10000000E+02  0.00000000E+00  0.39989995E+01
 0.56718750E-01  0.13330000E+02  0.10000000E+02  0.00000000E+00  0.39989995E+01
 0.56875000E-01  0.13330000E+02  0.10000000E+02  0.00000000E+00  0.39989995E+01
 0.57031250E-01  0.13330000E+02  0.10000000E+02  0.00000000E+00  0.39989995E+01
 0.57187500E-01  0.13330000E+02  0.10000000E+02  0.00000000E+00  0.39989995E+01
 0.57343750E-01  0.13330000E+02  0.10000000E+02  0.00000000E+00  0.39989995E+01
 0.57500000E-01  0.13330000E+02  0.10000000E+02  0.00000000E+00  0.39989995E+01
 0.57656250E-01  0.13330000E+02  0.10000000E+02  0.00000000E+00  0.39989995E+01
 0.57812500E-01  0.13330000E+02  0.10000000E+02  0.00000000E+00  0.39989995E+01
 0.57968750E-01  0.13330000E+02  0.10000000E+02  0.00000000E+00  0.39989995E+01
 0.58125000E-01  0.13330000E+02  0.10000000E+02  0.00000000E+00  0.39989995E+01
 0.58281250E-01  0.13330000E+02  0.10000000E+02  0.00000000E+00  0.39989995E+01
 0.58437500E-01  0.13330000E+02  0.10000000E+02  0.00000000E+00  0.39989995E+01
 0.58593750E-01  0.13330000E+02  0.10000000E+02  0.00000000E+00  0.39989995E+01
 0.58750000E-01  0.13330000E+02  0.10000000E+02  0.00000000E+00  0.39989995E+01
 0.58906250E-01  0.13330000E+02  0.10000000E+02  0.00000000E+00  0.39989995E+01
 0.59062500E-01  0.13330000E+02  0.10000000E+02  0.00000000E+00  0.39989995E+01
 0.59218750E-01  0.13330000E+02  0.10000000E+02  0.00000000E+00  0.39989995E+01
 0.59375000E-01  0.13330000E+02  0.10000000E+02  0.00000000E+00  0.39989995E+01
 0.59531250E-01  0.13330000E+02  0.10000000E+02  0.00000000E+00  0.39989995E+01
 0.59687500E-01  0.13330000E+02  0.10000000E+02  0.00000000E+00  0.39989995E+01
 0.59843750E-01  0.13330000E+02  0.10000000E+02  0.00000000E+00  0.39989995E+01
 0.60000000E-01  0.13330000E+02  0.10000000E+02  0.00000000E+00  0.39989995E+01
 0.60156250E-01  0.13330000E+02  0.10000000E+02  0.00000000E+00  0.39989995E+01
 0.60312500E-01  0.13330000E+02  0.10000000E+02  0.00000000E+00  0.39989995E+01
 0.60468750E-01  0.13330000E+02  0.10000000E+02  0.00000000E+00  0.39989995E+01
 0.60625000E-01  0.13330000E+02  0.10000000E+02  0.00000000E+00  0.39989995E+01
 0.60781250E-01  0.13330000E+02  0.10000000E+02  0.00000000E+00  0.39989995E+01
 0.60937500E-01  0.13330000E+02  0.10000000E+02  0.00000000E+00  0.39989995E+01
 0.61093750E-01  0.13330000E+02  0.10000000E+02  0.00000000E+00  0.39989995E+01
 0.61250000E-01  0.13330000E+02  0.10000000E+02  0.00000000E+00  0.39989995E+01
 0.61406250E-01  0.13330000E+02  0.10000000E+02  0.00000000E+00  0.39989995E+01
 0.61562500E-01  0.13330000E+02  0.10000000E+02  0.00000000E+00  0.39989995E+01
 0.61718750E-01  0.13330000E+02  0.10000000E+02  0.00000000E+00  0.39989995E+01
 0.61875000E-01  0.13330000E+02  0.10000000E+02  0.00000000E+00  0.39989995E+01
 0.62031250E-01  0.13330000E+02  0.10000000E+02  0.00000000E+00  0.39989995E+01
 0.62187500E-01  0.13330000E+02  0.10000000E+02  0.00000000E+00  0.39989995E+01
 0.62343750E-01  0.13330000E+02  0.10000000E+02  0.00000000E+00  0.39989995E+01
 0.62500000E-01  0.13330000E+02  0.10000000E+02  0.00000000E+00  0.39989995E+01
 0.62656250E-01  0.13330000E+02  0.10000000E+02  0.00000000E+00  0.39989995E+01
 0.62812500E-01  0.13330000E+02  0.10000000E+02  0.00000000E+00  0.39989995E+01
 0.62968750E-01  0.13330000E+02  0.10000000E+02  0.00000000E+00  0.39989995E+01
 0.63125000E-01  0.13330000E+02  0.10000000E+02  0.00000000E+00  0.39989995E+01
 0.63281250E-01  0.13330000E+02  0.10000000E+02  0.00000000E+00  0.39989995E+01
 0.63437500E-01  0.13330000E+02  0.10000000E+02  0.00000000E+00  0.39989995E+01
 0.63593750E-01  0.13330000E+02  0.10000000E+02  0.00000000E+00  0.39989995E+01
 0.63750000E-01  0.13330000E+02  0.10000000E+02  0.00000000E+00  0.39989995E+01
 0.63906250E-01  0.13330000E+02  0.10000000E+02  0.00000000E+00  0.39989995E+01
 0.64062500E-01  0.13330000E+02  0.10000000E+02  0.00000000E+00  0.39989995E+01
 0.64218750E-01  0.13330000E+02  0.10000000E+02  0.00000000E+00  0.39989995E+01
 0.64375000E-01  0.13330000E+02  0.10000000E+02  0.00000000E+00  0.39989995E+01
 0.64531250E-01  0.13330000E+02  0.10000000E+02  0.00000000E+00  0.39989995E+01
 0.64687500E-01  0.13330000E+02  0.10000000E+02  0.00000000E+00  0.39989995E+01
 0.64843750E-01  0.13330000E+02  0.10000000E+02  0.00000000E+00  0.39989995E+01
 0.65000000E-01  0.13330000E+02  0.10000000E+02  0.00000000E+00  0.39989995E+01
 0.65156250E-01  0.13330000E+02  0.10000000E+02  0.00000000E+00  0.39989995E+01
 0.65312500E-01  0.13330000E+02  0.10000000E+02  0.00000000E+00  0.39989995E+01
 0.65468750E-01  0.13330000E+02  0.10000000E+02  0.00000000E+00  0.39989995E+01
 0.65625000E-01  0.13330000E+02  0.10000000E+02  0.00000000E+00  0.39989995E+01
 0.65781250E-01  0.13330000E+02  0.10000000E+02  0.00000000E+00  0.39989995E+01
 0.65937500E-01  0.13330000E+02  0.10000000E+02  0.00000000E+00  0.39989995E+01
 0.66093750E-01  0.13330000E+02  0.10000000E+02  0.00000000E+00  0.39989995E+01
 0.66250000E-01  0.13330000E+02  0.10000000E+02  0.00000000E+00  0.39989995E+01
 0.66406250E-01  0.13330000E+02  0.10000000E+02  0.00000000E+00  0.39989995E+01
 0.66562500E-01  0.13330000E+02  0.10000000E+02  0.00000000E+00  0.39989995E+01
 0.66718750E-01  0.13330000E+02  0.10000000E+02  0.00000000E+00  0.39989995E+01
 0.66875000E-01  0.13330000E+02  0.10000000E+02  0.00000000E+00  0.39989995E+01
 0.67031250E-01  0.13330000E+02  0.10000000E+02  0.00000000E+00  0.39989995E+01
 0.67187500E-01  0.13330000E+02  0.10000000E+02  0.00000000E+00  0.39989995E+01
 0.67343750E-01  0.13330000E+02  0.10000000E+02  0.00000000E+00  0.39989995E+01
 0.67500000E-01  0.13330000E+02  0.10000000E+02  0.00000000E+00  0.39989995E+01
 0.67656250E-01  0.13330000E+02  0.10000000E+02  0.00000000E+00  0.39989995E+01
 0.67812500E-01  0.13330000E+02  0.10000000E+02  0.00000000E+00  0.39989995E+01
 0.67968750E-01  0.13330000E+02  0.10000000E+02  0.00000000E+00  0.39989995E+01
 0.68125000E-01  0.13330000E+02  0.10000000E+02  0.00000000E+00  0.39989995E+01
 0.68281250E-01  0.13330000E+02  0.10000000E+02  0.00000000E+00  0.39989995E+01
 0.68437500E-01  0.13330000E+02  0.10000000E+02  0.00000000E+00  0.39989995E+01
 0.68593750E-01  0.13330000E+02  0.10000000E+02  0.00000000E+00  0.39989995E+01
 0.68750000E-01  0.13330000E+02  0.10000000E+02  0.00000000E+00  0.39989995E+01
 0.68906250E-01  0.13330000E+02  0.10000000E+02  0.00000000E+00  0.39989995E+01
 0.69062500E-01  0.13330000E+02  0.10000000E+02  0.00000000E+00  0.39989995E+01
 0.69218750E-01  0.13330000E+02  0.10000000E+02  0.00000000E+00  0.39989995E+01
 0.69375000E-01  0.13330000E+02  0.10000000E+02  0.00000000E+00  0.39989995E+01
 0.69531250E-01  0.13330000E+02  0.10000000E+02  0.00000000E+00  0.39989995E+01
 0.69687500E-01  0.13330000E+02  0.10000000E+02  0.00000000E+00  0.39989995E+01
 0.69843750E-01  0.13330000E+02  0.10000000E+02  0.00000000E+00  0.39989995E+01
 0.70000000E-01  0.13330000E+02  0.10000000E+02  0.00000000E+00  0.39989995E+01
 0.70156250E-01  0.13330000E+02  0.10000000E+02  0.00000000E+00  0.39989995E+01
 0.70312500E-01  0.13330000E+02  0.10000000E+02  0.00000000E+00  0.39989995E+01
 0.70468750E-01  0.13330000E+02  0.10000000E+02  0.00000000E+00  0.39989995E+01
 0.70625000E-01  0.13330000E+02  0.10000000E+02  0.00000000E+00  0.39989995E+01
 0.70781250E-01  0.13330000E+02  0.10000000E+02  0.00000000E+00  0.39989995E+01
 0.70937500E-01  0.13330000E+02  0.10000000E+02  0.00000000E+00  0.39989995E+01
 0.71093750E-01  0.13330000E+02  0.10000000E+02  0.00000000E+00  0.39989995E+01
 0.71250000E-01  0.13330000E+02  0.10000000E+02  0.00000000E+00  0.39989995E+01
 0.71406250E-01  0.13330000E+02  0.10000000E+02  0.00000000E+00  0.39989995E+01
 0.71562500E-01  0.13330000E+02  0.10000000E+02  0.00000000E+00  0.39989995E+01
 0.71718750E-01  0.13330000E+02  0.10000000E+02  0.00000000E+00  0.39989995E+01
 0.71875000E-01  0.13330000E+02  0.10000000E+02  0.00000000E+00  0.39989995E+01
 0.72031250E-01  0.13330000E+02  0.10000000E+02  0.00000000E+00  0.39989995E+01
 0.72187500E-01  0.13330000E+02  0.10000000E+02  0.00000000E+00  0.39989995E+01
 0.72343750E-01  0.13330000E+02  0.10000000E+02  0.00000000E+00  0.39989995E+01
 0.72500000E-01  0.13330000E+02  0.10000000E+02  0.00000000E+00  0.39989995E+01
 0.72656250E-01  0.13330000E+02  0.10000000E+02  0.00000000E+00  0.39989995E+01
 0.72812500E-01  0.13330000E+02  0.10000000E+02  0.00000000E+00  0.39989995E+01
 0.72968750E-01  0.13330000E+02  0.10000000E+02  0.00000000E+00  0.39989995E+01
 0.73125000E-01  0.13330000E+02  0.10000000E+02  0.00000000E+00  0.39989995E+01
 0.73281250E-01  0.13330000E+02  0.10000000E+02  0.00000000E+00  0.39989995E+01
 0.73437500E-01  0.13330000E+02  0.10000000E+02  0.00000000E+00  0.39989995E+01
 0.73593750E-01  0.13330000E+02  0.10000000E+02  0.00000000E+00  0.39989995E+01
 0.73750000E-01  0.13330000E+02  0.10000000E+02  0.00000000E+00  0.39989995E+01
 0.73906250E-01  0.13330000E+02  0.10000000E+02  0.00000000E+00  0.39989995E+01
 0.74062500E-01  0.13330000E+02  0.10000000E+02  0.00000000E+00  0.39989995E+01
 0.74218750E-01  0.13330000E+02  0.10000000E+02  0.00000000E+00  0.39989995E+01
 0.74375000E-01  0.13330000E+02  0.10000000E+02  0.00000000E+00  0.39989995E+01
 0.74531250E-01  0.13330000E+02  0.10000000E+02  0.00000000E+00  0.39989995E+01
 0.74687500E-01  0.13330000E+02  0.10000000E+02  0.00000000E+00  0.39989995E+01
 0.74843750E-01  0.13330000E+02  0.10000000E+02  0.00000000E+00  0.39989995E+01
 0.75000000E-01  0.13330000E+02  0.10000000E+02  0.00000000E+00  0.39989995E+01
 0.75156250E-01  0.13330000E+02  0.10000000E+02  0.00000000E+00  0.39989995E+01
 0.75312500E-01  0.13330000E+02  0.10000000E+02  0.00000000E+00  0.39989995E+01
 0.75468750E-01  0.13330000E+02  0.10000000E+02  0.00000000E+00  0.39989995E+01
 0.75625000E-01  0.13330000E+02  0.10000000E+02  0.00000000E+00  0.39989995E+01
 0.75781250E-01  0.13330000E+02  0.10000000E+02  0.00000000E+00  0.39989995E+01
 0.75937500E-01  0.13330000E+02  0.10000000E+02  0.00000000E+00  0.39989995E+01
 0.76093750E-01  0.13330000E+02  0.10000000E+02  0.00000000E+00  0.39989995E+01
 0.76250000E-01  0.13330000E+02  0.10000000E+02  0.00000000E+00  0.39989995E+01
 0.76406250E-01  0.13330000E+02  0.10000000E+02  0.00000000E+00  0.39989995E+01
 0.76562500E-01  0.13330000E+02  0.10000000E+02  0.00000000E+00  0.39989995E+01
 0.76718750E-01  0.13330000E+02  0.10000000E+02  0.00000000E+00  0.39989995E+01
 0.76875000E-01  0.13330000E+02  0.10000000E+02  0.00000000E+00  0.39989995E+01
 0.77031250E-01  0.13330000E+02  0.10000000E+02  0.00000000E+00  0.39989995E+01
 0.77187500E-01  0.13330000E+02  0.10000000E+02  0.00000000E+00  0.39989995E+01
 0.77343750E-01  0.13330000E+02  0.10000000E+02  0.00000000E+00  0.39989995E+01
 0.77500000E-01  0.13330000E+02  0.10000000E+02  0.00000000E+00  0.39989995E+01
 0.77656250E-01  0.13330000E+02  0.10000000E+02  0.00000000E+00  0.39989995E+01
 0.77812500E-01  0.13330000E+02  0.10000000E+02  0.00000000E+00  0.39989995E+01
 0.77968750E-01  0.13330000E+02  0.10000000E+02  0.00000000E+00  0.39989995E+01
 0.78125000E-01  0.13330000E+02  0.10000000E+02  0.00000000E+00  0.39989995E+01
 0.78281250E-01  0.13330000E+02  0.10000000E+02  0.00000000E+00  0.39989995E+01
 0.78437500E-01  0.13330000E+02  0.10000000E+02  0.00000000E+00  0.39989995E+01
 0.78593750E-01  0.13330000E+02  0.10000000E+02  0.00000000E+00  0.39989995E+01
 0.78750000E-01  0.13330000E+02  0.10000000E+02  0.00000000E+00  0.39989995E+01
 0.78906250E-01  0.13330000E+02  0.10000000E+02  0.00000000E+00  0.39989995E+01
 0.79062500E-01  0.13330000E+02  0.10000000E+02  0.00000000E+00  0.39989995E+01
 0.79218750E-01  0.13330000E+02  0.10000000E+02  0.00000000E+00  0.39989995E+01
 0.79375000E-01  0.13330000E+02  0.10000000E+02  0.00000000E+00  0.39989995E+01
 0.79531250E-01  0.13330000E+02  0.10000000E+02  0.00000000E+00  0.39989995E+01
 0.79687500E-01  0.13330000E+02  0.10000000E+02  0.00000000E+00  0.39989995E+01
 0.79843750E-01  0.13330000E+02  0.10000000E+02  0.00000000E+00  0.39989995E+01
 0.80000000E-01  0.13330000E+02  0.10000000E+02  0.00000000E+00  0.39989995E+01
 0.80156250E-01  0.13330000E+02  0.10000000E+02  0.00000000E+00  0.39989995E+01
 0.80312500E-01  0.13330000E+02  0.10000000E+02  0.00000000E+00  0.39989995E+01
 0.80468750E-01  0.13330000E+02  0.10000000E+02  0.00000000E+00  0.39989995E+01
 0.80625000E-01  0.13330000E+02  0.10000000E+02  0.00000000E+00  0.39989995E+01
 0.80781250E-01  0.13330000E+02  0.10000000E+02  0.00000000E+00  0.39989995E+01
 0.80937500E-01  0.13330000E+02  0.10000000E+02  0.00000000E+00  0.39989995E+01
 0.81093750E-01  0.13330000E+02  0.10000000E+02  0.00000000E+00  0.39989995E+01
 0.81250000E-01  0.13330000E+02  0.10000000E+02  0.00000000E+00  0.39989995E+01
 0.81406250E-01  0.13330000E+02  0.10000000E+02  0.00000000E+00  0.39989995E+01
 0.81562500E-01  0.13330000E+02  0.10000000E+02  0.00000000E+00  0.39989995E+01
 0.81718750E-01  0.13330000E+02  0.10000000E+02  0.00000000E+00  0.39989995E+01
 0.81875000E-01  0.13330000E+02  0.10000000E+02  0.00000000E+00  0.39989995E+01
 0.82031250E-01  0.13330000E+02  0.10000000E+02  0.00000000E+00  0.39989995E+01
 0.82187500E-01  0.13330000E+02  0.10000000E+02  0.00000000E+00  0.39989995E+01
 0.82343750E-01  0.13330000E+02  0.10000000E+02  0.00000000E+00  0.39989995E+01
 0.82500000E-01  0.13330000E+02  0.10000000E+02  0.00000000E+00  0.39989995E+01
 0.82656250E-01  0.13330000E+02  0.10000000E+02  0.00000000E+00  0.39989995E+01
 0.82812500E-01  0.13330000E+02  0.10000000E+02  0.00000000E+00  0.39989995E+01
 0.82968750E-01  0.13330000E+02  0.10000000E+02  0.00000000E+00  0.39989995E+01
 0.83125000E-01  0.13330000E+02  0.10000000E+02  0.00000000E+00  0.39989995E+01
 0.83281250E-01  0.13330000E+02  0.10000000E+02  0.00000000E+00  0.39989995E+01
 0.83437500E-01  0.13330000E+02  0.10000000E+02  0.00000000E+00  0.39989995E+01
 0.83593750E-01  0.13330000E+02  0.10000000E+02  0.00000000E+00  0.39989995E+01
 0.83750000E-01  0.13330000E+02  0.10000000E+02  0.00000000E+00  0.39989995E+01
 0.83906250E-01  0.13330000E+02  0.10000000E+02  0.00000000E+00  0.39989995E+01
 0.84062500E-01  0.13330000E+02  0.10000000E+02  0.00000000E+00  0.39989995E+01
 0.84218750E-01  0.13330000E+02  0.10000000E+02  0.00000000E+00  0.39989995E+01
 0.84375000E-01  0.13330000E+02  0.10000000E+02  0.00000000E+00  0.39989995E+01
 0.84531250E-01  0.13330000E+02  0.10000000E+02  0.00000000E+00  0.39989995E+01
 0.84687500E-01  0.13330000E+02  0.10000000E+02  0.00000000E+00  0.39989995E+01
 0.84843750E-01  0.13330000E+02  0.10000000E+02  0.00000000E+00  0.39989995E+01
 0.85000000E-01  0.13330000E+02  0.10000000E+02  0.00000000E+00  0.39989995E+01
 0.85156250E-01  0.13330000E+02  0.10000000E+02  0.00000000E+00  0.39989995E+01
 0.85312500E-01  0.13330000E+02  0.10000000E+02  0.00000000E+00  0.39989995E+01
 0.85468750E-01  0.13330000E+02  0.10000000E+02  0.00000000E+00  0.39989995E+01
 0.85625000E-01  0.13330000E+02  0.10000000E+02  0.00000000E+00  0.39989995E+01
 0.85781250E-01  0.13330000E+02  0.10000000E+02  0.00000000E+00  0.39989995E+01
 0.85937500E-01  0.13330000E+02  0.10000000E+02  0.00000000E+00  0.39989995E+01
 0.86093750E-01  0.13330000E+02  0.10000000E+02  0.00000000E+00  0.39989995E+01
 0.86250000E-01  0.13330000E+02  0.10000000E+02  0.00000000E+00  0.39989995E+01
 0.86406250E-01  0.13330000E+02  0.10000000E+02  0.00000000E+00  0.39989995E+01
 0.86562500E-01  0.13330000E+02  0.10000000E+02  0.00000000E+00  0.39989995E+01
 0.86718750E-01  0.13330000E+02  0.10000000E+02  0.00000000E+00  0.39989995E+01
 0.86875000E-01  0.13330000E+02  0.10000000E+02  0.00000000E+00  0.39989995E+01
 0.87031250E-01  0.13330000E+02  0.10000000E+02  0.00000000E+00  0.39989995E+01
 0.87187500E-01  0.13330000E+02  0.10000000E+02  0.00000000E+00  0.39989995E+01
 0.87343750E-01  0.13330000E+02  0.10000000E+02  0.00000000E+00  0.39989995E+01
 0.87500000E-01  0.13330000E+02  0.10000000E+02  0.00000000E+00  0.39989995E+01
 0.87656250E-01  0.13330000E+02  0.10000000E+02  0.00000000E+00  0.39989995E+01
 0.87812500E-01  0.13330000E+02  0.10000000E+02  0.00000000E+00  0.39989995E+01
 0.87968750E-01  0.13330000E+02  0.10000000E+02  0.00000000E+00  0.39989995E+01
 0.88125000E-01  0.13330000E+02  0.10000000E+02  0.00000000E+00  0.39989995E+01
 0.88281250E-01  0.13330000E+02  0.10000000E+02  0.00000000E+00  0.39989995E+01
 0.88437500E-01  0.13330000E+02  0.10000000E+02  0.00000000E+00  0.39989995E+01
 0.88593750E-01  0.13330000E+02  0.10000000E+02  0.00000000E+00  0.39989995E+01
 0.88750000E-01  0.13330000E+02  0.10000000E+02  0.00000000E+00  0.39989995E+01
 0.88906250E-01  0.13330000E+02  0.10000000E+02  0.00000000E+00  0.39989995E+01
 0.89062500E-01  0.13330000E+02  0.10000000E+02  0.00000000E+00  0.39989995E+01
 0.89218750E-01  0.13330000E+02  0.10000000E+02  0.00000000E+00  0.39989995E+01
 0.89375000E-01  0.13330000E+02  0.10000000E+02  0.00000000E+00  0.39989995E+01
 0.89531250E-01  0.13330000E+02  0.10000000E+02  0.00000000E+00  0.39989995E+01
 0.89687500E-01  0.13330000E+02  0.10000000E+02  0.00000000E+00  0.39989995E+01
 0.89843750E-01  0.13330000E+02  0.10000000E+02  0.00000000E+00  0.39989995E+01
 0.90000000E-01  0.13330000E+02  0.10000000E+02  0.00000000E+00  0.39989995E+01
 0.90156250E-01  0.13330000E+02  0.10000000E+02  0.00000000E+00  0.39989995E+01
 0.90312500E-01  0.13330000E+02  0.10000000E+02  0.00000000E+00  0.39989995E+01
 0.90468750E-01  0.13330000E+02  0.10000000E+02  0.00000000E+00  0.39989995E+01
 0.90625000E-01  0.13330000E+02  0.10000000E+02  0.00000000E+00  0.39989995E+01
 0.90781250E-01  0.13330000E+02  0.10000000E+02  0.00000000E+00  0.39989995E+01
 0.90937500E-01  0.13330000E+02  0.10000000E+02  0.00000000E+00  0.39989995E+01
 0.91093750E-01  0.13330000E+02  0.10000000E+02  0.00000000E+00  0.39989995E+01
 0.91250000E-01  0.13330000E+02  0.10000000E+02  0.00000000E+00  0.39989995E+01
 0.91406250E-01  0.13330000E+02  0.10000000E+02  0.00000000E+00  0.39989995E+01
 0.91562500E-01  0.13330000E+02  0.10000000E+02  0.00000000E+00  0.39989995E+01
 0.91718750E-01  0.13330000E+02  0.10000000E+02  0.00000000E+00  0.39989995E+01
 0.91875000E-01  0.13330000E+02  0.10000000E+02  0.00000000E+00  0.39989995E+01
 0.92031250E-01  0.13330000E+02  0.10000000E+02  0.00000000E+00  0.39989995E+01
 0.92187500E-01  0.13330000E+02  0.10000000E+02  0.00000000E+00  0.39989995E+01
 0.92343750E-01  0.13330000E+02  0.10000000E+02  0.00000000E+00  0.39989995E+01
 0.92500000E-01  0.13330000E+02  0.10000000E+02  0.00000000E+00  0.39989995E+01
 0.92656250E-01  0.13330000E+02  0.10000000E+02  0.00000000E+00  0.39989995E+01
 0.92812500E-01  0.13330000E+02  0.10000000E+02  0.00000000E+00  0.39989995E+01
 0.92968750E-01  0.13330000E+02  0.10000000E+02  0.00000000E+00  0.39989995E+01
 0.93125000E-01  0.13330000E+02  0.10000000E+02  0.00000000E+00  0.39989995E+01
 0.93281250E-01  0.13330000E+02  0.10000000E+02  0.00000000E+00  0.39989995E+01
 0.93437500E-01  0.13330000E+02  0.10000000E+02  0.00000000E+00  0.39989995E+01
 0.93593750E-01  0.13330000E+02  0.10000000E+02  0.00000000E+00  0.39989995E+01
 0.93750000E-01  0.13330000E+02  0.10000000E+02  0.00000000E+00  0.39989995E+01
 0.93906250E-01  0.13330000E+02  0.10000000E+02  0.00000000E+00  0.39989995E+01
 0.94062500E-01  0.13330000E+02  0.10000000E+02  0.00000000E+00  0.39989995E+01
 0.94218750E-01  0.13330000E+02  0.10000000E+02  0.00000000E+00  0.39989995E+01
 0.94375000E-01  0.13330000E+02  0.10000000E+02  0.00000000E+00  0.39989995E+01
 0.94531250E-01  0.13330000E+02  0.10000000E+02  0.00000000E+00  0.39989995E+01
 0.94687500E-01  0.13330000E+02  0.10000000E+02  0.00000000E+00  0.39989995E+01
 0.94843750E-01  0.13330000E+02  0.10000000E+02  0.00000000E+00  0.39989995E+01
 0.95000000E-01  0.13330000E+02  0.10000000E+02  0.00000000E+00  0.39989995E+01
 0.95156250E-01  0.13330000E+02  0.10000000E+02  0.00000000E+00  0.39989995E+01
 0.95312500E-01  0.13330000E+02  0.10000000E+02  0.00000000E+00  0.39989995E+01
 0.95468750E-01  0.13330000E+02  0.10000000E+02  0.00000000E+00  0.39989995E+01
 0.95625000E-01  0.13330000E+02  0.10000000E+02  0.00000000E+00  0.39989995E+01
 0.95781250E-01  0.13330000E+02  0.10000000E+02  0.00000000E+00  0.39989995E+01
 0.95937500E-01  0.13330000E+02  0.10000000E+02  0.00000000E+00  0.39989995E+01
 0.96093750E-01  0.13330000E+02  0.10000000E+02  0.00000000E+00  0.39989995E+01
 0.96250000E-01  0.13330000E+02  0.10000000E+02  0.00000000E+00  0.39989995E+01
 0.96406250E-01  0.13330000E+02  0.10000000E+02  0.00000000E+00  0.39989995E+01
 0.96562500E-01  0.13330000E+02  0.10000000E+02  0.00000000E+00  0.39989995E+01
 0.96718750E-01  0.13330000E+02  0.10000000E+02  0.00000000E+00  0.39989995E+01
 0.96875000E-01  0.13330000E+02  0.10000000E+02  0.00000000E+00  0.39989995E+01
 0.97031250E-01  0.13330000E+02  0.10000000E+02  0.00000000E+00  0.39989995E+01
 0.97187500E-01  0.13330000E+02  0.10000000E+02  0.00000000E+00  0.39989995E+01
 0.97343750E-01  0.13330000E+02  0.10000000E+02  0.00000000E+00  0.39989995E+01
 0.97500000E-01  0.13330000E+02  0.10000000E+02  0.00000000E+00  0.39989995E+01
 0.97656250E-01  0.13330000E+02  0.10000000E+02  0.00000000E+00  0.39989995E+01
 0.97812500E-01  0.13330000E+02  0.10000000E+02  0.00000000E+00  0.39989995E+01
 0.97968750E-01  0.13330000E+02  0.10000000E+02  0.00000000E+00  0.39989995E+01
 0.98125000E-01  0.13330000E+02  0.10000000E+02  0.00000000E+00  0.39989995E+01
 0.98281250E-01  0.13330000E+02  0.10000000E+02  0.00000000E+00  0.39989995E+01
 0.98437500E-01  0.13330000E+02  0.10000000E+02  0.00000000E+00  0.39989995E+01
 0.98593750E-01  0.13330000E+02  0.10000000E+02  0.00000000E+00  0.39989995E+01
 0.98750000E-01  0.13330000E+02  0.10000000E+02  0.00000000E+00  0.39989995E+01
 0.98906250E-01  0.13330000E+02  0.10000000E+02  0.00000000E+00  0.39989995E+01
 0.99062500E-01  0.13330000E+02  0.10000000E+02  0.00000000E+00  0.39989995E+01
 0.99218750E-01  0.13330000E+02  0.10000000E+02  0.00000000E+00  0.39989995E+01
 0.99375000E-01  0.13330000E+02  0.10000000E+02  0.00000000E+00  0.39989995E+01
 0.99531250E-01  0.13330000E+02  0.10000000E+02  0.00000000E+00  0.39989995E+01
 0.99687500E-01  0.13330000E+02  0.10000000E+02  0.00000000E+00  0.39989995E+01
 0.99843750E-01  0.13330000E+02  0.10000000E+02  0.00000000E+00  0.39989995E+01
 0.10000000E+00  0.13330000E+02  0.10000000E+02  0.00000000E+00  0.39989995E+01
 0.10015625E+00  0.13330000E+02  0.10000000E+02  0.00000000E+00  0.39989995E+01
 0.10031250E+00  0.13330000E+02  0.10000000E+02  0.00000000E+00  0.39989995E+01
 0.10046875E+00  0.13330000E+02  0.10000000E+02  0.00000000E+00  0.39989995E+01
 0.10062500E+00  0.13330000E+02  0.10000000E+02  0.00000000E+00  0.39989995E+01
 0.10078125E+00  0.13330000E+02  0.10000000E+02  0.00000000E+00  0.39989995E+01
 0.10093750E+00  0.13330000E+02  0.10000000E+02  0.00000000E+00  0.39989995E+01
 0.10109375E+00  0.13330000E+02  0.10000000E+02  0.00000000E+00  0.39989995E+01
 0.10125000E+00  0.13330000E+02  0.10000000E+02  0.00000000E+00  0.39989995E+01
 0.10140625E+00  0.13330000E+02  0.10000000E+02  0.00000000E+00  0.39989995E+01
 0.10156250E+00  0.13330000E+02  0.10000000E+02  0.00000000E+00  0.39989995E+01
 0.10171875E+00  0.13330000E+02  0.10000000E+02  0.00000000E+00  0.39989995E+01
 0.10187500E+00  0.13330000E+02  0.10000000E+02  0.00000000E+00  0.39989995E+01
 0.10203125E+00  0.13330000E+02  0.10000000E+02  0.00000000E+00  0.39989995E+01
 0.10218750E+00  0.13330000E+02  0.10000000E+02  0.00000000E+00  0.39989995E+01
 0.10234375E+00  0.13330000E+02  0.10000000E+02  0.00000000E+00  0.39989995E+01
 0.10250000E+00  0.13330000E+02  0.10000000E+02  0.00000000E+00  0.39989995E+01
 0.10265625E+00  0.13330000E+02  0.10000000E+02  0.00000000E+00  0.39989995E+01
 0.10281250E+00  0.13330000E+02  0.10000000E+02  0.00000000E+00  0.39989995E+01
 0.10296875E+00  0.13330000E+02  0.10000000E+02  0.00000000E+00  0.39989995E+01
 0.10312500E+00  0.13330000E+02  0.10000000E+02  0.00000000E+00  0.39989995E+01
 0.10328125E+00  0.13330000E+02  0.10000000E+02  0.00000000E+00  0.39989995E+01
 0.10343750E+00  0.13330000E+02  0.10000000E+02  0.00000000E+00  0.39989995E+01
 0.10359375E+00  0.13330000E+02  0.10000000E+02  0.00000000E+00  0.39989995E+01
 0.10375000E+00  0.13330000E+02  0.10000000E+02  0.00000000E+00  0.39989995E+01
 0.10390625E+00  0.13330000E+02  0.10000000E+02  0.00000000E+00  0.39989995E+01
 0.10406250E+00  0.13330000E+02  0.10000000E+02  0.00000000E+00  0.39989995E+01
 0.10421875E+00  0.13330000E+02  0.10000000E+02  0.00000000E+00  0.39989995E+01
 0.10437500E+00  0.13330000E+02  0.10000000E+02  0.00000000E+00  0.39989995E+01
 0.10453125E+00  0.13330000E+02  0.10000000E+02  0.00000000E+00  0.39989995E+01
 0.10468750E+00  0.13330000E+02  0.10000000E+02  0.00000000E+00  0.39989995E+01
 0.10484375E+00  0.13330000E+02  0.10000000E+02  0.00000000E+00  0.39989995E+01
 0.10500000E+00  0.13330000E+02  0.10000000E+02  0.00000000E+00  0.39989995E+01
 0.10515625E+00  0.13330000E+02  0.10000000E+02  0.00000000E+00  0.39989995E+01
 0.10531250E+00  0.13330000E+02  0.10000000E+02  0.00000000E+00  0.39989995E+01
 0.10546875E+00  0.13330000E+02  0.10000000E+02  0.00000000E+00  0.39989995E+01
 0.10562500E+00  0.13330000E+02  0.10000000E+02  0.00000000E+00  0.39989995E+01
 0.10578125E+00  0.13330000E+02  0.10000000E+02  0.00000000E+00  0.39989995E+01
 0.10593750E+00  0.13330000E+02  0.10000000E+02  0.00000000E+00  0.39989995E+01
 0.10609375E+00  0.13330000E+02  0.10000000E+02  0.00000000E+00  0.39989995E+01
 0.10625000E+00  0.13330000E+02  0.10000000E+02  0.00000000E+00  0.39989995E+01
 0.10640625E+00  0.13330000E+02  0.10000000E+02  0.00000000E+00  0.39989995E+01
 0.10656250E+00  0.13330000E+02  0.10000000E+02  0.00000000E+00  0.39989995E+01
 0.10671875E+00  0.13330000E+02  0.10000000E+02  0.00000000E+00  0.39989995E+01
 0.10687500E+00  0.13330000E+02  0.10000000E+02  0.00000000E+00  0.39989995E+01
 0.10703125E+00  0.13330000E+02  0.10000000E+02  0.00000000E+00  0.39989995E+01
 0.10718750E+00  0.13330000E+02  0.10000000E+02  0.00000000E+00  0.39989995E+01
 0.10734375E+00  0.13330000E+02  0.10000000E+02  0.00000000E+00  0.39989995E+01
 0.10750000E+00  0.13330000E+02  0.10000000E+02  0.00000000E+00  0.39989995E+01
 0.10765625E+00  0.13330000E+02  0.10000000E+02  0.00000000E+00  0.39989995E+01
 0.10781250E+00  0.13330000E+02  0.10000000E+02  0.00000000E+00  0.39989995E+01
 0.10796875E+00  0.13330000E+02  0.10000000E+02  0.00000000E+00  0.39989995E+01
 0.10812500E+00  0.13330000E+02  0.10000000E+02  0.00000000E+00  0.39989995E+01
 0.10828125E+00  0.13330000E+02  0.10000000E+02  0.00000000E+00  0.39989995E+01
 0.10843750E+00  0.13330000E+02  0.10000000E+02  0.00000000E+00  0.39989995E+01
 0.10859375E+00  0.13330000E+02  0.10000000E+02  0.00000000E+00  0.39989995E+01
 0.10875000E+00  0.13330000E+02  0.10000000E+02  0.00000000E+00  0.39989995E+01
 0.10890625E+00  0.13330000E+02  0.10000000E+02  0.00000000E+00  0.39989995E+01
 0.10906250E+00  0.13330000E+02  0.10000000E+02  0.00000000E+00  0.39989995E+01
 0.10921875E+00  0.13330000E+02  0.10000000E+02  0.00000000E+00  0.39989995E+01
 0.10937500E+00  0.13330000E+02  0.10000000E+02  0.00000000E+00  0.39989995E+01
 0.10953125E+00  0.13330000E+02  0.10000000E+02  0.00000000E+00  0.39989995E+01
 0.10968750E+00  0.13330000E+02  0.10000000E+02  0.00000000E+00  0.39989995E+01
 0.10984375E+00  0.13330000E+02  0.10000000E+02  0.00000000E+00  0.39989995E+01
 0.11000000E+00  0.13330000E+02  0.10000000E+02  0.00000000E+00  0.39989995E+01
 0.11015625E+00  0.13330000E+02  0.10000000E+02  0.00000000E+00  0.39989995E+01
 0.11031250E+00  0.13330000E+02  0.10000000E+02  0.00000000E+00  0.39989995E+01
 0.11046875E+00  0.13330000E+02  0.10000000E+02  0.00000000E+00  0.39989995E+01
 0.11062500E+00  0.13330000E+02  0.10000000E+02  0.00000000E+00  0.39989995E+01
 0.11078125E+00  0.13330000E+02  0.10000000E+02  0.00000000E+00  0.39989995E+01
 0.11093750E+00  0.13330000E+02  0.10000000E+02  0.00000000E+00  0.39989995E+01
 0.11109375E+00  0.13330000E+02  0.10000000E+02  0.00000000E+00  0.39989995E+01
 0.11125000E+00  0.13330000E+02  0.10000000E+02  0.00000000E+00  0.39989995E+01
 0.11140625E+00  0.13330000E+02  0.10000000E+02  0.00000000E+00  0.39989995E+01
 0.11156250E+00  0.13330000E+02  0.10000000E+02  0.00000000E+00  0.39989995E+01
 0.11171875E+00  0.13330000E+02  0.10000000E+02  0.00000000E+00  0.39989995E+01
 0.11187500E+00  0.13330000E+02  0.10000000E+02  0.00000000E+00  0.39989995E+01
 0.11203125E+00  0.13330000E+02  0.10000000E+02  0.00000000E+00  0.39989995E+01
 0.11218750E+00  0.13330000E+02  0.10000000E+02  0.00000000E+00  0.39989995E+01
 0.11234375E+00  0.13330000E+02  0.10000000E+02  0.00000000E+00  0.39989995E+01
 0.11250000E+00  0.13330000E+02  0.10000000E+02  0.00000000E+00  0.39989995E+01
 0.11265625E+00  0.13330000E+02  0.10000000E+02  0.00000000E+00  0.39989995E+01
 0.11281250E+00  0.13330000E+02  0.10000000E+02  0.00000000E+00  0.39989995E+01
 0.11296875E+00  0.13330000E+02  0.10000000E+02  0.00000000E+00  0.39989995E+01
 0.11312500E+00  0.13330000E+02  0.10000000E+02  0.00000000E+00  0.39989995E+01
 0.11328125E+00  0.13330000E+02  0.10000000E+02  0.00000000E+00  0.39989995E+01
 0.11343750E+00  0.13330000E+02  0.10000000E+02  0.00000000E+00  0.39989995E+01
 0.11359375E+00  0.13330000E+02  0.10000000E+02  0.00000000E+00  0.39989995E+01
 0.11375000E+00  0.13330000E+02  0.10000000E+02  0.00000000E+00  0.39989995E+01
 0.11390625E+00  0.13330000E+02  0.10000000E+02  0.00000000E+00  0.39989995E+01
 0.11406250E+00  0.13330000E+02  0.10000000E+02  0.00000000E+00  0.39989995E+01
 0.11421875E+00  0.13330000E+02  0.10000000E+02  0.00000000E+00  0.39989995E+01
 0.11437500E+00  0.13330000E+02  0.10000000E+02  0.00000000E+00  0.39989995E+01
 0.11453125E+00  0.13330000E+02  0.10000000E+02  0.00000000E+00  0.39989995E+01
 0.11468750E+00  0.13330000E+02  0.10000000E+02  0.00000000E+00  0.39989995E+01
 0.11484375E+00  0.13330000E+02  0.10000000E+02  0.00000000E+00  0.39989995E+01
 0.11500000E+00  0.13330000E+02  0.10000000E+02  0.00000000E+00  0.39989995E+01
 0.11515625E+00  0.13330000E+02  0.10000000E+02  0.00000000E+00  0.39989995E+01
 0.11531250E+00  0.13330000E+02  0.10000000E+02  0.00000000E+00  0.39989995E+01
 0.11546875E+00  0.13330000E+02  0.10000000E+02  0.00000000E+00  0.39989995E+01
 0.11562500E+00  0.13330000E+02  0.10000000E+02  0.00000000E+00  0.39989995E+01
 0.11578125E+00  0.13330000E+02  0.10000000E+02  0.00000000E+00  0.39989995E+01
 0.11593750E+00  0.13330000E+02  0.10000000E+02  0.00000000E+00  0.39989995E+01
 0.11609375E+00  0.13330000E+02  0.10000000E+02  0.00000000E+00  0.39989995E+01
 0.11625000E+00  0.13330000E+02  0.10000000E+02  0.00000000E+00  0.39989995E+01
 0.11640625E+00  0.13330000E+02  0.10000000E+02  0.00000000E+00  0.39989995E+01
 0.11656250E+00  0.13330000E+02  0.10000000E+02  0.00000000E+00  0.39989995E+01
 0.11671875E+00  0.13330000E+02  0.10000000E+02  0.00000000E+00  0.39989995E+01
 0.11687500E+00  0.13330000E+02  0.10000000E+02  0.00000000E+00  0.39989995E+01
 0.11703125E+00  0.13330000E+02  0.10000000E+02  0.00000000E+00  0.39989995E+01
 0.11718750E+00  0.13330000E+02  0.10000000E+02  0.00000000E+00  0.39989995E+01
 0.11734375E+00  0.13330000E+02  0.10000000E+02  0.00000000E+00  0.39989995E+01
 0.11750000E+00  0.13330000E+02  0.10000000E+02  0.00000000E+00  0.39989995E+01
 0.11765625E+00  0.13330000E+02  0.10000000E+02  0.00000000E+00  0.39989995E+01
 0.11781250E+00  0.13330000E+02  0.10000000E+02  0.00000000E+00  0.39989995E+01
 0.11796875E+00  0.13330000E+02  0.10000000E+02  0.00000000E+00  0.39989995E+01
 0.11812500E+00  0.13330000E+02  0.10000000E+02  0.00000000E+00  0.39989995E+01
 0.11828125E+00  0.13330000E+02  0.10000000E+02  0.00000000E+00  0.39989995E+01
 0.11843750E+00  0.13330000E+02  0.10000000E+02  0.00000000E+00  0.39989995E+01
 0.11859375E+00  0.13330000E+02  0.10000000E+02  0.00000000E+00  0.39989995E+01
 0.11875000E+00  0.13330000E+02  0.10000000E+02  0.00000000E+00  0.39989995E+01
 0.11890625E+00  0.13330000E+02  0.10000000E+02  0.00000000E+00  0.39989995E+01
 0.11906250E+00  0.13330000E+02  0.10000000E+02  0.00000000E+00  0.39989995E+01
 0.11921875E+00  0.13330000E+02  0.10000000E+02  0.00000000E+00  0.39989995E+01
 0.11937500E+00  0.13330000E+02  0.10000000E+02  0.00000000E+00  0.39989995E+01
 0.11953125E+00  0.13330000E+02  0.10000000E+02  0.00000000E+00  0.39989995E+01
 0.11968750E+00  0.13330000E+02  0.10000000E+02  0.00000000E+00  0.39989995E+01
 0.11984375E+00  0.13330000E+02  0.10000000E+02  0.00000000E+00  0.39989995E+01
 0.12000000E+00  0.13330000E+02  0.10000000E+02  0.00000000E+00  0.39989995E+01
 0.12015625E+00  0.13330000E+02  0.10000000E+02  0.00000000E+00  0.39989995E+01
 0.12031250E+00  0.13330000E+02  0.10000000E+02  0.00000000E+00  0.39989995E+01
 0.12046875E+00  0.13330000E+02  0.10000000E+02  0.00000000E+00  0.39989995E+01
 0.12062500E+00  0.13330000E+02  0.10000000E+02  0.00000000E+00  0.39989995E+01
 0.12078125E+00  0.13330000E+02  0.10000000E+02  0.00000000E+00  0.39989995E+01
 0.12093750E+00  0.13330000E+02  0.10000000E+02  0.00000000E+00  0.39989995E+01
 0.12109375E+00  0.13330000E+02  0.10000000E+02  0.00000000E+00  0.39989995E+01
 0.12125000E+00  0.13330000E+02  0.10000000E+02  0.00000000E+00  0.39989995E+01
 0.12140625E+00  0.13330000E+02  0.10000000E+02  0.00000000E+00  0.39989995E+01
 0.12156250E+00  0.13330000E+02  0.10000000E+02  0.00000000E+00  0.39989995E+01
 0.12171875E+00  0.13330000E+02  0.10000000E+02  0.00000000E+00  0.39989995E+01
 0.12187500E+00  0.13330000E+02  0.10000000E+02  0.00000000E+00  0.39989995E+01
 0.12203125E+00  0.13330000E+02  0.10000000E+02  0.00000000E+00  0.39989995E+01
 0.12218750E+00  0.13330000E+02  0.10000000E+02  0.00000000E+00  0.39989995E+01
 0.12234375E+00  0.13330000E+02  0.10000000E+02  0.00000000E+00  0.39989995E+01
 0.12250000E+00  0.13330000E+02  0.10000000E+02  0.00000000E+00  0.39989995E+01
 0.12265625E+00  0.13330000E+02  0.10000000E+02  0.00000000E+00  0.39989995E+01
 0.12281250E+00  0.13330000E+02  0.10000000E+02  0.00000000E+00  0.39989995E+01
 0.12296875E+00  0.13330000E+02  0.10000000E+02  0.00000000E+00  0.39989995E+01
 0.12312500E+00  0.13330000E+02  0.10000000E+02  0.00000000E+00  0.39989995E+01
 0.12328125E+00  0.13330000E+02  0.10000000E+02  0.00000000E+00  0.39989995E+01
 0.12343750E+00  0.13330000E+02  0.10000000E+02  0.00000000E+00  0.39989995E+01
 0.12359375E+00  0.13330000E+02  0.10000000E+02  0.00000000E+00  0.39989995E+01
 0.12375000E+00  0.13330000E+02  0.10000000E+02  0.00000000E+00  0.39989995E+01
 0.12390625E+00  0.13330000E+02  0.10000000E+02  0.00000000E+00  0.39989995E+01
 0.12406250E+00  0.13330000E+02  0.10000000E+02  0.00000000E+00  0.39989995E+01
 0.12421875E+00  0.13330000E+02  0.10000000E+02  0.00000000E+00  0.39989995E+01
 0.12437500E+00  0.13330000E+02  0.10000000E+02  0.00000000E+00  0.39989995E+01
 0.12453125E+00  0.13330000E+02  0.10000000E+02  0.00000000E+00  0.39989995E+01
 0.12468750E+00  0.13330000E+02  0.10000000E+02  0.00000000E+00  0.39989995E+01
 0.12484375E+00  0.13330000E+02  0.10000000E+02  0.00000000E+00  0.39989995E+01
 0.12500000E+00  0.13330000E+02  0.10000000E+02  0.00000000E+00  0.39989995E+01
 0.12515625E+00  0.13330000E+02  0.10000000E+02  0.00000000E+00  0.39989995E+01
 0.12531250E+00  0.13330000E+02  0.10000000E+02  0.00000000E+00  0.39989995E+01
 0.12546875E+00  0.13330000E+02  0.10000000E+02  0.00000000E+00  0.39989995E+01
 0.12562500E+00  0.13330000E+02  0.10000000E+02  0.00000000E+00  0.39989995E+01
 0.12578125E+00  0.13330000E+02  0.10000000E+02  0.00000000E+00  0.39989995E+01
 0.12593750E+00  0.13330000E+02  0.10000000E+02  0.00000000E+00  0.39989995E+01
 0.12609375E+00  0.13330000E+02  0.10000000E+02  0.00000000E+00  0.39989995E+01
 0.12625000E+00  0.13330000E+02  0.10000000E+02  0.00000000E+00  0.39989995E+01
 0.12640625E+00  0.13330000E+02  0.10000000E+02  0.00000000E+00  0.39989995E+01
 0.12656250E+00  0.13330000E+02  0.10000000E+02  0.00000000E+00  0.39989995E+01
 0.12671875E+00  0.13330000E+02  0.10000000E+02  0.00000000E+00  0.39989995E+01
 0.12687500E+00  0.13330000E+02  0.10000000E+02  0.00000000E+00  0.39989995E+01
 0.12703125E+00  0.13330000E+02  0.10000000E+02  0.00000000E+00  0.39989995E+01
 0.12718750E+00  0.13330000E+02  0.10000000E+02  0.00000000E+00  0.39989995E+01
 0.12734375E+00  0.13330000E+02  0.10000000E+02  0.00000000E+00  0.39989995E+01
 0.12750000E+00  0.13330000E+02  0.10000000E+02  0.00000000E+00  0.39989995E+01
 0.12765625E+00  0.13330000E+02  0.10000000E+02  0.00000000E+00  0.39989995E+01
 0.12781250E+00  0.13330000E+02  0.10000000E+02  0.00000000E+00  0.39989995E+01
 0.12796875E+00  0.13330000E+02  0.10000000E+02  0.00000000E+00  0.39989995E+01
 0.12812500E+00  0.13330000E+02  0.10000000E+02  0.00000000E+00  0.39989995E+01
 0.12828125E+00  0.13330000E+02  0.10000000E+02  0.00000000E+00  0.39989995E+01
 0.12843750E+00  0.13330000E+02  0.10000000E+02  0.00000000E+00  0.39989995E+01
 0.12859375E+00  0.13330000E+02  0.10000000E+02  0.00000000E+00  0.39989995E+01
 0.12875000E+00  0.13330000E+02  0.10000000E+02  0.00000000E+00  0.39989995E+01
 0.12890625E+00  0.13330000E+02  0.10000000E+02  0.00000000E+00  0.39989995E+01
 0.12906250E+00  0.13330000E+02  0.10000000E+02  0.00000000E+00  0.39989995E+01
 0.12921875E+00  0.13330000E+02  0.10000000E+02  0.00000000E+00  0.39989995E+01
 0.12937500E+00  0.13330000E+02  0.10000000E+02  0.00000000E+00  0.39989995E+01
 0.12953125E+00  0.13330000E+02  0.10000000E+02  0.00000000E+00  0.39989995E+01
 0.12968750E+00  0.13330000E+02  0.10000000E+02  0.00000000E+00  0.39989995E+01
 0.12984375E+00  0.13330000E+02  0.10000000E+02  0.00000000E+00  0.39989995E+01
 0.13000000E+00  0.13330000E+02  0.10000000E+02  0.00000000E+00  0.39989995E+01
 0.13015625E+00  0.13330000E+02  0.10000000E+02  0.00000000E+00  0.39989995E+01
 0.13031250E+00  0.13330000E+02  0.10000000E+02  0.00000000E+00  0.39989995E+01
 0.13046875E+00  0.13330000E+02  0.10000000E+02  0.00000000E+00  0.39989995E+01
 0.13062500E+00  0.13330000E+02  0.10000000E+02  0.00000000E+00  0.39989995E+01
 0.13078125E+00  0.13330000E+02  0.10000000E+02  0.00000000E+00  0.39989995E+01
 0.13093750E+00  0.13330000E+02  0.10000000E+02  0.00000000E+00  0.39989995E+01
 0.13109375E+00  0.13330000E+02  0.10000000E+02  0.00000000E+00  0.39989995E+01
 0.13125000E+00  0.13330000E+02  0.10000000E+02  0.00000000E+00  0.39989995E+01
 0.13140625E+00  0.13330000E+02  0.10000000E+02  0.00000000E+00  0.39989995E+01
 0.13156250E+00  0.13330000E+02  0.10000000E+02  0.00000000E+00  0.39989995E+01
 0.13171875E+00  0.13330000E+02  0.10000000E+02  0.00000000E+00  0.39989995E+01
 0.13187500E+00  0.13330000E+02  0.10000000E+02  0.00000000E+00  0.39989995E+01
 0.13203125E+00  0.13330000E+02  0.10000000E+02  0.00000000E+00  0.39989995E+01
 0.13218750E+00  0.13330000E+02  0.10000000E+02  0.00000000E+00  0.39989995E+01
 0.13234375E+00  0.13330000E+02  0.10000000E+02  0.00000000E+00  0.39989995E+01
 0.13250000E+00  0.13330000E+02  0.10000000E+02  0.00000000E+00  0.39989995E+01
 0.13265625E+00  0.13330000E+02  0.10000000E+02  0.00000000E+00  0.39989995E+01
 0.13281250E+00  0.13330000E+02  0.10000000E+02  0.00000000E+00  0.39989995E+01
 0.13296875E+00  0.13330000E+02  0.10000000E+02  0.00000000E+00  0.39989995E+01
 0.13312500E+00  0.13330000E+02  0.10000000E+02  0.00000000E+00  0.39989995E+01
 0.13328125E+00  0.13330000E+02  0.10000000E+02  0.00000000E+00  0.39989995E+01
 0.13343750E+00  0.13330000E+02  0.10000000E+02  0.00000000E+00  0.39989995E+01
 0.13359375E+00  0.13330000E+02  0.10000000E+02  0.00000000E+00  0.39989995E+01
 0.13375000E+00  0.13330000E+02  0.10000000E+02  0.00000000E+00  0.39989995E+01
 0.13390625E+00  0.13330000E+02  0.10000000E+02  0.00000000E+00  0.39989995E+01
 0.13406250E+00  0.13330000E+02  0.10000000E+02  0.00000000E+00  0.39989995E+01
 0.13421875E+00  0.13330000E+02  0.10000000E+02  0.00000000E+00  0.39989995E+01
 0.13437500E+00  0.13330000E+02  0.10000000E+02  0.00000000E+00  0.39989995E+01
 0.13453125E+00  0.13330000E+02  0.10000000E+02  0.00000000E+00  0.39989995E+01
 0.13468750E+00  0.13330000E+02  0.10000000E+02  0.00000000E+00  0.39989995E+01
 0.13484375E+00  0.13330000E+02  0.10000000E+02  0.00000000E+00  0.39989995E+01
 0.13500000E+00  0.13330000E+02  0.10000000E+02  0.00000000E+00  0.39989995E+01
 0.13515625E+00  0.13330000E+02  0.10000000E+02  0.00000000E+00  0.39989995E+01
 0.13531250E+00  0.13330000E+02  0.10000000E+02  0.00000000E+00  0.39989995E+01
 0.13546875E+00  0.13330000E+02  0.10000000E+02  0.00000000E+00  0.39989995E+01
 0.13562500E+00  0.13330000E+02  0.10000000E+02  0.00000000E+00  0.39989995E+01
 0.13578125E+00  0.13330000E+02  0.10000000E+02  0.00000000E+00  0.39989995E+01
 0.13593750E+00  0.13330000E+02  0.10000000E+02  0.00000000E+00  0.39989995E+01
 0.13609375E+00  0.13330000E+02  0.10000000E+02  0.00000000E+00  0.39989995E+01
 0.13625000E+00  0.13330000E+02  0.10000000E+02  0.00000000E+00  0.39989995E+01
 0.13640625E+00  0.13330000E+02  0.10000000E+02  0.00000000E+00  0.39989995E+01
 0.13656250E+00  0.13330000E+02  0.10000000E+02  0.00000000E+00  0.39989995E+01
 0.13671875E+00  0.13330000E+02  0.10000000E+02  0.00000000E+00  0.39989995E+01
 0.13687500E+00  0.13330000E+02  0.10000000E+02  0.00000000E+00  0.39989995E+01
 0.13703125E+00  0.13330000E+02  0.10000000E+02  0.00000000E+00  0.39989995E+01
 0.13718750E+00  0.13330000E+02  0.10000000E+02  0.00000000E+00  0.39989995E+01
 0.13734375E+00  0.13330000E+02  0.10000000E+02  0.00000000E+00  0.39989995E+01
 0.13750000E+00  0.13330000E+02  0.10000000E+02  0.00000000E+00  0.39989995E+01
 0.13765625E+00  0.13330000E+02  0.10000000E+02  0.00000000E+00  0.39989995E+01
 0.13781250E+00  0.13330000E+02  0.10000000E+02  0.00000000E+00  0.39989995E+01
 0.13796875E+00  0.13330000E+02  0.10000000E+02  0.00000000E+00  0.39989995E+01
 0.13812500E+00  0.13330000E+02  0.10000000E+02  0.00000000E+00  0.39989995E+01
 0.13828125E+00  0.13330000E+02  0.10000000E+02  0.00000000E+00  0.39989995E+01
 0.13843750E+00  0.13330000E+02  0.10000000E+02  0.00000000E+00  0.39989995E+01
 0.13859375E+00  0.13330000E+02  0.10000000E+02  0.00000000E+00  0.39989995E+01
 0.13875000E+00  0.13330000E+02  0.10000000E+02  0.00000000E+00  0.39989995E+01
 0.13890625E+00  0.13330000E+02  0.10000000E+02  0.00000000E+00  0.39989995E+01
 0.13906250E+00  0.13330000E+02  0.10000000E+02  0.00000000E+00  0.39989995E+01
 0.13921875E+00  0.13330000E+02  0.10000000E+02  0.00000000E+00  0.39989995E+01
 0.13937500E+00  0.13330000E+02  0.10000000E+02  0.00000000E+00  0.39989995E+01
 0.13953125E+00  0.13330000E+02  0.10000000E+02  0.00000000E+00  0.39989995E+01
 0.13968750E+00  0.13330000E+02  0.10000000E+02  0.00000000E+00  0.39989995E+01
 0.13984375E+00  0.13330000E+02  0.10000000E+02  0.00000000E+00  0.39989995E+01
 0.14000000E+00  0.13330000E+02  0.10000000E+02  0.00000000E+00  0.39989995E+01
 0.14015625E+00  0.13330000E+02  0.10000000E+02  0.00000000E+00  0.39989995E+01
 0.14031250E+00  0.13330000E+02  0.10000000E+02  0.00000000E+00  0.39989995E+01
 0.14046875E+00  0.13330000E+02  0.10000000E+02  0.00000000E+00  0.39989995E+01
 0.14062500E+00  0.13330000E+02  0.10000000E+02  0.00000000E+00  0.39989995E+01
 0.14078125E+00  0.13330000E+02  0.10000000E+02  0.00000000E+00  0.39989995E+01
 0.14093750E+00  0.13330000E+02  0.10000000E+02  0.00000000E+00  0.39989995E+01
 0.14109375E+00  0.13330000E+02  0.10000000E+02  0.00000000E+00  0.39989995E+01
 0.14125000E+00  0.13330000E+02  0.10000000E+02  0.00000000E+00  0.39989995E+01
 0.14140625E+00  0.13330000E+02  0.10000000E+02  0.00000000E+00  0.39989995E+01
 0.14156250E+00  0.13330000E+02  0.10000000E+02  0.00000000E+00  0.39989995E+01
 0.14171875E+00  0.13330000E+02  0.10000000E+02  0.00000000E+00  0.39989995E+01
 0.14187500E+00  0.13330000E+02  0.10000000E+02  0.00000000E+00  0.39989995E+01
 0.14203125E+00  0.13330000E+02  0.10000000E+02  0.00000000E+00  0.39989995E+01
 0.14218750E+00  0.13330000E+02  0.10000000E+02  0.00000000E+00  0.39989995E+01
 0.14234375E+00  0.13330000E+02  0.10000000E+02  0.00000000E+00  0.39989995E+01
 0.14250000E+00  0.13330000E+02  0.10000000E+02  0.00000000E+00  0.39989995E+01
 0.14265625E+00  0.13330000E+02  0.10000000E+02  0.00000000E+00  0.39989995E+01
 0.14281250E+00  0.13330000E+02  0.10000000E+02  0.00000000E+00  0.39989995E+01
 0.14296875E+00  0.13330000E+02  0.10000000E+02  0.00000000E+00  0.39989995E+01
 0.14312500E+00  0.13330000E+02  0.10000000E+02  0.00000000E+00  0.39989995E+01
 0.14328125E+00  0.13330000E+02  0.10000000E+02  0.00000000E+00  0.39989995E+01
 0.14343750E+00  0.13330000E+02  0.10000000E+02  0.00000000E+00  0.39989995E+01
 0.14359375E+00  0.13330000E+02  0.10000000E+02  0.00000000E+00  0.39989995E+01
 0.14375000E+00  0.13330000E+02  0.10000000E+02  0.00000000E+00  0.39989995E+01
 0.14390625E+00  0.13330000E+02  0.10000000E+02  0.00000000E+00  0.39989995E+01
 0.14406250E+00  0.13330000E+02  0.10000000E+02  0.00000000E+00  0.39989995E+01
 0.14421875E+00  0.13330000E+02  0.10000000E+02  0.00000000E+00  0.39989995E+01
 0.14437500E+00  0.13330000E+02  0.10000000E+02  0.00000000E+00  0.39989995E+01
 0.14453125E+00  0.13330000E+02  0.10000000E+02  0.00000000E+00  0.39989995E+01
 0.14468750E+00  0.13330000E+02  0.10000000E+02  0.00000000E+00  0.39989995E+01
 0.14484375E+00  0.13330000E+02  0.10000000E+02  0.00000000E+00  0.39989995E+01
 0.14500000E+00  0.13330000E+02  0.10000000E+02  0.00000000E+00  0.39989995E+01
 0.14515625E+00  0.13330000E+02  0.10000000E+02  0.00000000E+00  0.39989995E+01
 0.14531250E+00  0.13330000E+02  0.10000000E+02  0.00000000E+00  0.39989995E+01
 0.14546875E+00  0.13330000E+02  0.10000000E+02  0.00000000E+00  0.39989995E+01
 0.14562500E+00  0.13330000E+02  0.10000000E+02  0.00000000E+00  0.39989995E+01
 0.14578125E+00  0.13330000E+02  0.10000000E+02  0.00000000E+00  0.39989995E+01
 0.14593750E+00  0.13330000E+02  0.10000000E+02  0.00000000E+00  0.39989995E+01
 0.14609375E+00  0.13330000E+02  0.10000000E+02  0.00000000E+00  0.39989995E+01
 0.14625000E+00  0.13330000E+02  0.10000000E+02  0.00000000E+00  0.39989995E+01
 0.14640625E+00  0.13330000E+02  0.10000000E+02  0.00000000E+00  0.39989995E+01
 0.14656250E+00  0.13330000E+02  0.10000000E+02  0.00000000E+00  0.39989995E+01
 0.14671875E+00  0.13330000E+02  0.10000000E+02  0.00000000E+00  0.39989995E+01
 0.14687500E+00  0.13330000E+02  0.10000000E+02  0.00000000E+00  0.39989995E+01
 0.14703125E+00  0.13330000E+02  0.10000000E+02  0.00000000E+00  0.39989995E+01
 0.14718750E+00  0.13330000E+02  0.10000000E+02  0.00000000E+00  0.39989995E+01
 0.14734375E+00  0.13330000E+02  0.10000000E+02  0.00000000E+00  0.39989995E+01
 0.14750000E+00  0.13330000E+02  0.10000000E+02  0.00000000E+00  0.39989995E+01
 0.14765625E+00  0.13330000E+02  0.10000000E+02  0.00000000E+00  0.39989995E+01
 0.14781250E+00  0.13330000E+02  0.10000000E+02  0.00000000E+00  0.39989995E+01
 0.14796875E+00  0.13330000E+02  0.10000000E+02  0.00000000E+00  0.39989995E+01
 0.14812500E+00  0.13330000E+02  0.10000000E+02  0.00000000E+00  0.39989995E+01
 0.14828125E+00  0.13330000E+02  0.10000000E+02  0.00000000E+00  0.39989995E+01
 0.14843750E+00  0.13330000E+02  0.10000000E+02  0.00000000E+00  0.39989995E+01
 0.14859375E+00  0.13330000E+02  0.10000000E+02  0.00000000E+00  0.39989995E+01
 0.14875000E+00  0.13330000E+02  0.10000000E+02  0.00000000E+00  0.39989995E+01
 0.14890625E+00  0.13330000E+02  0.10000000E+02  0.00000000E+00  0.39989995E+01
 0.14906250E+00  0.13330000E+02  0.10000000E+02  0.00000000E+00  0.39989995E+01
 0.14921875E+00  0.13330000E+02  0.10000000E+02  0.00000000E+00  0.39989995E+01
 0.14937500E+00  0.13330000E+02  0.10000000E+02  0.00000000E+00  0.39989995E+01
 0.14953125E+00  0.13330000E+02  0.10000000E+02  0.00000000E+00  0.39989995E+01
 0.14968750E+00  0.13330000E+02  0.10000000E+02  0.00000000E+00  0.39989995E+01
 0.14984375E+00  0.13330000E+02  0.10000000E+02  0.00000000E+00  0.39989995E+01
 0.15000000E+00  0.13330000E+02  0.10000000E+02  0.00000000E+00  0.39989995E+01
 0.15015625E+00  0.13330000E+02  0.10000000E+02  0.00000000E+00  0.39989995E+01
 0.15031250E+00  0.13330000E+02  0.10000000E+02  0.00000000E+00  0.39989995E+01
 0.15046875E+00  0.13330000E+02  0.10000000E+02  0.00000000E+00  0.39989995E+01
 0.15062500E+00  0.13330000E+02  0.10000000E+02  0.00000000E+00  0.39989995E+01
 0.15078125E+00  0.13330000E+02  0.10000000E+02  0.00000000E+00  0.39989995E+01
 0.15093750E+00  0.13330000E+02  0.10000000E+02  0.00000000E+00  0.39989995E+01
 0.15109375E+00  0.13330000E+02  0.10000000E+02  0.00000000E+00  0.39989995E+01
 0.15125000E+00  0.13330000E+02  0.10000000E+02  0.00000000E+00  0.39989995E+01
 0.15140625E+00  0.13330000E+02  0.10000000E+02  0.00000000E+00  0.39989995E+01
 0.15156250E+00  0.13330000E+02  0.10000000E+02  0.00000000E+00  0.39989995E+01
 0.15171875E+00  0.13330000E+02  0.10000000E+02  0.00000000E+00  0.39989995E+01
 0.15187500E+00  0.13330000E+02  0.10000000E+02  0.00000000E+00  0.39989995E+01
 0.15203125E+00  0.13330000E+02  0.10000000E+02  0.00000000E+00  0.39989995E+01
 0.15218750E+00  0.13330000E+02  0.10000000E+02  0.00000000E+00  0.39989995E+01
 0.15234375E+00  0.13330000E+02  0.10000000E+02  0.00000000E+00  0.39989995E+01
 0.15250000E+00  0.13330000E+02  0.10000000E+02  0.00000000E+00  0.39989995E+01
 0.15265625E+00  0.13330000E+02  0.10000000E+02  0.00000000E+00  0.39989995E+01
 0.15281250E+00  0.13330000E+02  0.10000000E+02  0.00000000E+00  0.39989995E+01
 0.15296875E+00  0.13330000E+02  0.10000000E+02  0.00000000E+00  0.39989995E+01
 0.15312500E+00  0.13330000E+02  0.10000000E+02  0.00000000E+00  0.39989995E+01
 0.15328125E+00  0.13330000E+02  0.10000000E+02  0.00000000E+00  0.39989995E+01
 0.15343750E+00  0.13330000E+02  0.10000000E+02  0.00000000E+00  0.39989995E+01
 0.15359375E+00  0.13330000E+02  0.10000000E+02  0.00000000E+00  0.39989995E+01
 0.15375000E+00  0.13330000E+02  0.10000000E+02  0.00000000E+00  0.39989995E+01
 0.15390625E+00  0.13330000E+02  0.10000000E+02  0.00000000E+00  0.39989995E+01
 0.15406250E+00  0.13330000E+02  0.10000000E+02  0.00000000E+00  0.39989995E+01
 0.15421875E+00  0.13330000E+02  0.10000000E+02  0.00000000E+00  0.39989995E+01
 0.15437500E+00  0.13330000E+02  0.10000000E+02  0.00000000E+00  0.39989995E+01
 0.15453125E+00  0.13330000E+02  0.10000000E+02  0.00000000E+00  0.39989995E+01
 0.15468750E+00  0.13330000E+02  0.10000000E+02  0.00000000E+00  0.39989995E+01
 0.15484375E+00  0.13330000E+02  0.10000000E+02  0.00000000E+00  0.39989995E+01
 0.15500000E+00  0.13330000E+02  0.10000000E+02  0.00000000E+00  0.39989995E+01
 0.15515625E+00  0.13330000E+02  0.10000000E+02  0.00000000E+00  0.39989995E+01
 0.15531250E+00  0.13330000E+02  0.10000000E+02  0.00000000E+00  0.39989995E+01
 0.15546875E+00  0.13330000E+02  0.10000000E+02  0.00000000E+00  0.39989995E+01
 0.15562500E+00  0.13330000E+02  0.10000000E+02  0.00000000E+00  0.39989995E+01
 0.15578125E+00  0.13330000E+02  0.10000000E+02  0.00000000E+00  0.39989995E+01
 0.15593750E+00  0.13330000E+02  0.10000000E+02  0.00000000E+00  0.39989995E+01
 0.15609375E+00  0.13330000E+02  0.10000000E+02  0.00000000E+00  0.39989995E+01
 0.15625000E+00  0.13330000E+02  0.10000000E+02  0.00000000E+00  0.39989995E+01
 0.15640625E+00  0.13330000E+02  0.10000000E+02  0.00000000E+00  0.39989995E+01
 0.15656250E+00  0.13330000E+02  0.10000000E+02  0.00000000E+00  0.39989995E+01
 0.15671875E+00  0.13330000E+02  0.10000000E+02  0.00000000E+00  0.39989995E+01
 0.15687500E+00  0.13330000E+02  0.10000000E+02  0.00000000E+00  0.39989995E+01
 0.15703125E+00  0.13330000E+02  0.10000000E+02  0.00000000E+00  0.39989995E+01
 0.15718750E+00  0.13330000E+02  0.10000000E+02  0.00000000E+00  0.39989995E+01
 0.15734375E+00  0.13330000E+02  0.10000000E+02  0.00000000E+00  0.39989995E+01
 0.15750000E+00  0.13330000E+02  0.10000000E+02  0.00000000E+00  0.39989995E+01
 0.15765625E+00  0.13330000E+02  0.10000000E+02  0.00000000E+00  0.39989995E+01
 0.15781250E+00  0.13330000E+02  0.10000000E+02  0.00000000E+00  0.39989995E+01
 0.15796875E+00  0.13330000E+02  0.10000000E+02  0.00000000E+00  0.39989995E+01
 0.15812500E+00  0.13330000E+02  0.10000000E+02  0.00000000E+00  0.39989995E+01
 0.15828125E+00  0.13330000E+02  0.10000000E+02  0.00000000E+00  0.39989995E+01
 0.15843750E+00  0.13330000E+02  0.10000000E+02  0.00000000E+00  0.39989995E+01
 0.15859375E+00  0.13330000E+02  0.10000000E+02  0.00000000E+00  0.39989995E+01
 0.15875000E+00  0.13330000E+02  0.10000000E+02  0.00000000E+00  0.39989995E+01
 0.15890625E+00  0.13330000E+02  0.10000000E+02  0.00000000E+00  0.39989995E+01
 0.15906250E+00  0.13330000E+02  0.10000000E+02  0.00000000E+00  0.39989995E+01
 0.15921875E+00  0.13330000E+02  0.10000000E+02  0.00000000E+00  0.39989995E+01
 0.15937500E+00  0.13330000E+02  0.10000000E+02  0.00000000E+00  0.39989995E+01
 0.15953125E+00  0.13330000E+02  0.10000000E+02  0.00000000E+00  0.39989995E+01
 0.15968750E+00  0.13330000E+02  0.10000000E+02  0.00000000E+00  0.39989995E+01
 0.15984375E+00  0.13330000E+02  0.10000000E+02  0.00000000E+00  0.39989995E+01
 0.16000000E+00  0.13330000E+02  0.10000000E+02  0.00000000E+00  0.39989995E+01
 0.16015625E+00  0.13330000E+02  0.10000000E+02  0.00000000E+00  0.39989995E+01
 0.16031250E+00  0.13330000E+02  0.10000000E+02  0.00000000E+00  0.39989995E+01
 0.16046875E+00  0.13330000E+02  0.10000000E+02  0.00000000E+00  0.39989995E+01
 0.16062500E+00  0.13330000E+02  0.10000000E+02  0.00000000E+00  0.39989995E+01
 0.16078125E+00  0.13330000E+02  0.10000000E+02  0.00000000E+00  0.39989995E+01
 0.16093750E+00  0.13330000E+02  0.10000000E+02  0.00000000E+00  0.39989995E+01
 0.16109375E+00  0.13330000E+02  0.10000000E+02  0.00000000E+00  0.39989995E+01
 0.16125000E+00  0.13330000E+02  0.10000000E+02  0.00000000E+00  0.39989995E+01
 0.16140625E+00  0.13330000E+02  0.10000000E+02  0.00000000E+00  0.39989995E+01
 0.16156250E+00  0.13330000E+02  0.10000000E+02  0.00000000E+00  0.39989995E+01
 0.16171875E+00  0.13330000E+02  0.10000000E+02  0.00000000E+00  0.39989995E+01
 0.16187500E+00  0.13330000E+02  0.10000000E+02  0.00000000E+00  0.39989995E+01
 0.16203125E+00  0.13330000E+02  0.10000000E+02  0.00000000E+00  0.39989995E+01
 0.16218750E+00  0.13330000E+02  0.10000000E+02  0.00000000E+00  0.39989995E+01
 0.16234375E+00  0.13330000E+02  0.10000000E+02  0.00000000E+00  0.39989995E+01
 0.16250000E+00  0.13330000E+02  0.10000000E+02  0.00000000E+00  0.39989995E+01
 0.16265625E+00  0.13330000E+02  0.10000000E+02  0.00000000E+00  0.39989995E+01
 0.16281250E+00  0.13330000E+02  0.10000000E+02  0.00000000E+00  0.39989995E+01
 0.16296875E+00  0.13330000E+02  0.10000000E+02  0.00000000E+00  0.39989995E+01
 0.16312500E+00  0.13330000E+02  0.10000000E+02  0.00000000E+00  0.39989995E+01
 0.16328125E+00  0.13330000E+02  0.10000000E+02  0.00000000E+00  0.39989995E+01
 0.16343750E+00  0.13330000E+02  0.10000000E+02  0.00000000E+00  0.39989995E+01
 0.16359375E+00  0.13330000E+02  0.10000000E+02  0.00000000E+00  0.39989995E+01
 0.16375000E+00  0.13330000E+02  0.10000000E+02  0.00000000E+00  0.39989995E+01
 0.16390625E+00  0.13330000E+02  0.10000000E+02  0.00000000E+00  0.39989995E+01
 0.16406250E+00  0.13330000E+02  0.10000000E+02  0.00000000E+00  0.39989995E+01
 0.16421875E+00  0.13330000E+02  0.10000000E+02  0.00000000E+00  0.39989995E+01
 0.16437500E+00  0.13330000E+02  0.10000000E+02  0.00000000E+00  0.39989995E+01
 0.16453125E+00  0.13330000E+02  0.10000000E+02  0.00000000E+00  0.39989995E+01
 0.16468750E+00  0.13330000E+02  0.10000000E+02  0.00000000E+00  0.39989995E+01
 0.16484375E+00  0.13330000E+02  0.10000000E+02  0.00000000E+00  0.39989995E+01
 0.16500000E+00  0.13330000E+02  0.10000000E+02  0.00000000E+00  0.39989995E+01
 0.16515625E+00  0.13330000E+02  0.10000000E+02  0.00000000E+00  0.39989995E+01
 0.16531250E+00  0.13330000E+02  0.10000000E+02  0.00000000E+00  0.39989995E+01
 0.16546875E+00  0.13330000E+02  0.10000000E+02  0.00000000E+00  0.39989995E+01
 0.16562500E+00  0.13330000E+02  0.10000000E+02  0.00000000E+00  0.39989995E+01
 0.16578125E+00  0.13330000E+02  0.10000000E+02  0.00000000E+00  0.39989995E+01
 0.16593750E+00  0.13330000E+02  0.10000000E+02  0.00000000E+00  0.39989995E+01
 0.16609375E+00  0.13330000E+02  0.10000000E+02  0.00000000E+00  0.39989995E+01
 0.16625000E+00  0.13330000E+02  0.10000000E+02  0.00000000E+00  0.39989995E+01
 0.16640625E+00  0.13330000E+02  0.10000000E+02  0.00000000E+00  0.39989995E+01
 0.16656250E+00  0.13330000E+02  0.10000000E+02  0.00000000E+00  0.39989995E+01
 0.16671875E+00  0.13330000E+02  0.10000000E+02  0.00000000E+00  0.39989995E+01
 0.16687500E+00  0.13330000E+02  0.10000000E+02  0.00000000E+00  0.39989995E+01
 0.16703125E+00  0.13330000E+02  0.10000000E+02  0.00000000E+00  0.39989995E+01
 0.16718750E+00  0.13330000E+02  0.10000000E+02  0.00000000E+00  0.39989995E+01
 0.16734375E+00  0.13330000E+02  0.10000000E+02  0.00000000E+00  0.39989995E+01
 0.16750000E+00  0.13330000E+02  0.10000000E+02  0.00000000E+00  0.39989995E+01
 0.16765625E+00  0.13330000E+02  0.10000000E+02  0.00000000E+00  0.39989995E+01
 0.16781250E+00  0.13330000E+02  0.10000000E+02  0.00000000E+00  0.39989995E+01
 0.16796875E+00  0.13330000E+02  0.10000000E+02  0.00000000E+00  0.39989995E+01
 0.16812500E+00  0.13330000E+02  0.10000000E+02  0.00000000E+00  0.39989995E+01
 0.16828125E+00  0.13330000E+02  0.10000000E+02  0.00000000E+00  0.39989995E+01
 0.16843750E+00  0.13330000E+02  0.10000000E+02  0.00000000E+00  0.39989995E+01
 0.16859375E+00  0.13330000E+02  0.10000000E+02  0.00000000E+00  0.39989995E+01
 0.16875000E+00  0.13330000E+02  0.10000000E+02  0.00000000E+00  0.39989995E+01
 0.16890625E+00  0.13330000E+02  0.10000000E+02  0.00000000E+00  0.39989995E+01
 0.16906250E+00  0.13330000E+02  0.10000000E+02  0.00000000E+00  0.39989995E+01
 0.16921875E+00  0.13330000E+02  0.10000000E+02  0.00000000E+00  0.39989995E+01
 0.16937500E+00  0.13330000E+02  0.10000000E+02  0.00000000E+00  0.39989995E+01
 0.16953125E+00  0.13330000E+02  0.10000000E+02  0.00000000E+00  0.39989995E+01
 0.16968750E+00  0.13330000E+02  0.10000000E+02  0.00000000E+00  0.39989995E+01
 0.16984375E+00  0.13330000E+02  0.10000000E+02  0.00000000E+00  0.39989995E+01
 0.17000000E+00  0.13330000E+02  0.10000000E+02  0.00000000E+00  0.39989995E+01
 0.17015625E+00  0.13330000E+02  0.10000000E+02  0.00000000E+00  0.39989995E+01
 0.17031250E+00  0.13330000E+02  0.10000000E+02  0.00000000E+00  0.39989995E+01
 0.17046875E+00  0.13330000E+02  0.10000000E+02  0.00000000E+00  0.39989995E+01
 0.17062500E+00  0.13330000E+02  0.10000000E+02  0.00000000E+00  0.39989995E+01
 0.17078125E+00  0.13330000E+02  0.10000000E+02  0.00000000E+00  0.39989995E+01
 0.17093750E+00  0.13330000E+02  0.10000000E+02  0.00000000E+00  0.39989995E+01
 0.17109375E+00  0.13330000E+02  0.10000000E+02  0.00000000E+00  0.39989995E+01
 0.17125000E+00  0.13330000E+02  0.10000000E+02  0.00000000E+00  0.39989995E+01
 0.17140625E+00  0.13330000E+02  0.10000000E+02  0.00000000E+00  0.39989995E+01
 0.17156250E+00  0.13330000E+02  0.10000000E+02  0.00000000E+00  0.39989995E+01
 0.17171875E+00  0.13330000E+02  0.10000000E+02  0.00000000E+00  0.39989995E+01
 0.17187500E+00  0.13330000E+02  0.10000000E+02  0.00000000E+00  0.39989995E+01
 0.17203125E+00  0.13330000E+02  0.10000000E+02  0.00000000E+00  0.39989995E+01
 0.17218750E+00  0.13330000E+02  0.10000000E+02  0.00000000E+00  0.39989995E+01
 0.17234375E+00  0.13330000E+02  0.10000000E+02  0.00000000E+00  0.39989995E+01
 0.17250000E+00  0.13330000E+02  0.10000000E+02  0.00000000E+00  0.39989995E+01
 0.17265625E+00  0.13330000E+02  0.10000000E+02  0.00000000E+00  0.39989995E+01
 0.17281250E+00  0.13330000E+02  0.10000000E+02  0.00000000E+00  0.39989995E+01
 0.17296875E+00  0.13330000E+02  0.10000000E+02  0.00000000E+00  0.39989995E+01
 0.17312500E+00  0.13330000E+02  0.10000000E+02  0.00000000E+00  0.39989995E+01
 0.17328125E+00  0.13330000E+02  0.10000000E+02  0.00000000E+00  0.39989995E+01
 0.17343750E+00  0.13330000E+02  0.10000000E+02  0.00000000E+00  0.39989995E+01
 0.17359375E+00  0.13330000E+02  0.10000000E+02  0.00000000E+00  0.39989995E+01
 0.17375000E+00  0.13330000E+02  0.10000000E+02  0.00000000E+00  0.39989995E+01
 0.17390625E+00  0.13330000E+02  0.10000000E+02  0.00000000E+00  0.39989995E+01
 0.17406250E+00  0.13330000E+02  0.10000000E+02  0.00000000E+00  0.39989995E+01
 0.17421875E+00  0.13330000E+02  0.10000000E+02  0.00000000E+00  0.39989995E+01
 0.17437500E+00  0.13330000E+02  0.10000000E+02  0.00000000E+00  0.39989995E+01
 0.17453125E+00  0.13330000E+02  0.10000000E+02  0.00000000E+00  0.39989995E+01
 0.17468750E+00  0.13330000E+02  0.10000000E+02  0.00000000E+00  0.39989995E+01
 0.17484375E+00  0.13330000E+02  0.10000000E+02  0.00000000E+00  0.39989995E+01
 0.17500000E+00  0.13330000E+02  0.10000000E+02  0.00000000E+00  0.39989995E+01
 0.17515625E+00  0.13330000E+02  0.10000000E+02  0.00000000E+00  0.39989995E+01
 0.17531250E+00  0.13330000E+02  0.10000000E+02  0.00000000E+00  0.39989995E+01
 0.17546875E+00  0.13330000E+02  0.10000000E+02  0.00000000E+00  0.39989995E+01
 0.17562500E+00  0.13330000E+02  0.10000000E+02  0.00000000E+00  0.39989995E+01
 0.17578125E+00  0.13330000E+02  0.10000000E+02  0.00000000E+00  0.39989995E+01
 0.17593750E+00  0.13330000E+02  0.10000000E+02  0.00000000E+00  0.39989995E+01
 0.17609375E+00  0.13330000E+02  0.10000000E+02  0.00000000E+00  0.39989995E+01
 0.17625000E+00  0.13330000E+02  0.10000000E+02  0.00000000E+00  0.39989995E+01
 0.17640625E+00  0.13330000E+02  0.10000000E+02  0.00000000E+00  0.39989995E+01
 0.17656250E+00  0.13330000E+02  0.10000000E+02  0.00000000E+00  0.39989995E+01
 0.17671875E+00  0.13330000E+02  0.10000000E+02  0.00000000E+00  0.39989995E+01
 0.17687500E+00  0.13330000E+02  0.10000000E+02  0.00000000E+00  0.39989995E+01
 0.17703125E+00  0.13330000E+02  0.10000000E+02  0.00000000E+00  0.39989995E+01
 0.17718750E+00  0.13330000E+02  0.10000000E+02  0.00000000E+00  0.39989995E+01
 0.17734375E+00  0.13330000E+02  0.10000000E+02  0.00000000E+00  0.39989995E+01
 0.17750000E+00  0.13330000E+02  0.10000000E+02  0.00000000E+00  0.39989995E+01
 0.17765625E+00  0.13330000E+02  0.10000000E+02  0.00000000E+00  0.39989995E+01
 0.17781250E+00  0.13330000E+02  0.10000000E+02  0.00000000E+00  0.39989995E+01
 0.17796875E+00  0.13330000E+02  0.10000000E+02  0.00000000E+00  0.39989995E+01
 0.17812500E+00  0.13330000E+02  0.10000000E+02  0.00000000E+00  0.39989995E+01
 0.17828125E+00  0.13330000E+02  0.10000000E+02  0.00000000E+00  0.39989995E+01
 0.17843750E+00  0.13330000E+02  0.10000000E+02  0.00000000E+00  0.39989995E+01
 0.17859375E+00  0.13330000E+02  0.10000000E+02  0.00000000E+00  0.39989995E+01
 0.17875000E+00  0.13330000E+02  0.10000000E+02  0.00000000E+00  0.39989995E+01
 0.17890625E+00  0.13330000E+02  0.10000000E+02  0.00000000E+00  0.39989995E+01
 0.17906250E+00  0.13330000E+02  0.10000000E+02  0.00000000E+00  0.39989995E+01
 0.17921875E+00  0.13330000E+02  0.10000000E+02  0.00000000E+00  0.39989995E+01
 0.17937500E+00  0.13330000E+02  0.10000000E+02  0.00000000E+00  0.39989995E+01
 0.17953125E+00  0.13330000E+02  0.10000000E+02  0.00000000E+00  0.39989995E+01
 0.17968750E+00  0.13330000E+02  0.10000000E+02  0.00000000E+00  0.39989995E+01
 0.17984375E+00  0.13330000E+02  0.10000000E+02  0.00000000E+00  0.39989995E+01
 0.18000000E+00  0.13330000E+02  0.10000000E+02  0.00000000E+00  0.39989995E+01
 0.18015625E+00  0.13330000E+02  0.10000000E+02  0.00000000E+00  0.39989995E+01
 0.18031250E+00  0.13330000E+02  0.10000000E+02  0.00000000E+00  0.39989995E+01
 0.18046875E+00  0.13330000E+02  0.10000000E+02  0.00000000E+00  0.39989995E+01
 0.18062500E+00  0.13330000E+02  0.10000000E+02  0.00000000E+00  0.39989995E+01
 0.18078125E+00  0.13330000E+02  0.10000000E+02  0.00000000E+00  0.39989995E+01
 0.18093750E+00  0.13330000E+02  0.10000000E+02  0.00000000E+00  0.39989995E+01
 0.18109375E+00  0.13330000E+02  0.10000000E+02  0.00000000E+00  0.39989995E+01
 0.18125000E+00  0.13330000E+02  0.10000000E+02  0.00000000E+00  0.39989995E+01
 0.18140625E+00  0.13330000E+02  0.10000000E+02  0.00000000E+00  0.39989995E+01
 0.18156250E+00  0.13330000E+02  0.10000000E+02  0.00000000E+00  0.39989995E+01
 0.18171875E+00  0.13330000E+02  0.10000000E+02  0.00000000E+00  0.39989995E+01
 0.18187500E+00  0.13330000E+02  0.10000000E+02  0.00000000E+00  0.39989995E+01
 0.18203125E+00  0.13330000E+02  0.10000000E+02  0.00000000E+00  0.39989995E+01
 0.18218750E+00  0.13330000E+02  0.10000000E+02  0.00000000E+00  0.39989995E+01
 0.18234375E+00  0.13330000E+02  0.10000000E+02  0.00000000E+00  0.39989995E+01
 0.18250000E+00  0.13330000E+02  0.10000000E+02  0.00000000E+00  0.39989995E+01
 0.18265625E+00  0.13330000E+02  0.10000000E+02  0.00000000E+00  0.39989995E+01
 0.18281250E+00  0.13330000E+02  0.10000000E+02  0.00000000E+00  0.39989995E+01
 0.18296875E+00  0.13330000E+02  0.10000000E+02  0.00000000E+00  0.39989995E+01
 0.18312500E+00  0.13330000E+02  0.10000000E+02  0.00000000E+00  0.39989995E+01
 0.18328125E+00  0.13330000E+02  0.10000000E+02  0.00000000E+00  0.39989995E+01
 0.18343750E+00  0.13330000E+02  0.10000000E+02  0.00000000E+00  0.39989995E+01
 0.18359375E+00  0.13330000E+02  0.10000000E+02  0.00000000E+00  0.39989995E+01
 0.18375000E+00  0.13330000E+02  0.10000000E+02  0.00000000E+00  0.39989995E+01
 0.18390625E+00  0.13330000E+02  0.10000000E+02  0.00000000E+00  0.39989995E+01
 0.18406250E+00  0.13330000E+02  0.10000000E+02  0.00000000E+00  0.39989995E+01
 0.18421875E+00  0.13330000E+02  0.10000000E+02  0.00000000E+00  0.39989995E+01
 0.18437500E+00  0.13330000E+02  0.10000000E+02  0.00000000E+00  0.39989995E+01
 0.18453125E+00  0.13330000E+02  0.10000000E+02  0.00000000E+00  0.39989995E+01
 0.18468750E+00  0.13330000E+02  0.10000000E+02  0.00000000E+00  0.39989995E+01
 0.18484375E+00  0.13330000E+02  0.10000000E+02  0.00000000E+00  0.39989995E+01
 0.18500000E+00  0.13330000E+02  0.10000000E+02  0.00000000E+00  0.39989995E+01
 0.18515625E+00  0.13330000E+02  0.10000000E+02  0.00000000E+00  0.39989995E+01
 0.18531250E+00  0.13330000E+02  0.10000000E+02  0.00000000E+00  0.39989995E+01
 0.18546875E+00  0.13330000E+02  0.10000000E+02  0.00000000E+00  0.39989995E+01
 0.18562500E+00  0.13330000E+02  0.10000000E+02  0.00000000E+00  0.39989995E+01
 0.18578125E+00  0.13330000E+02  0.10000000E+02  0.00000000E+00  0.39989995E+01
 0.18593750E+00  0.13330000E+02  0.10000000E+02  0.00000000E+00  0.39989995E+01
 0.18609375E+00  0.13330000E+02  0.10000000E+02  0.00000000E+00  0.39989995E+01
 0.18625000E+00  0.13330000E+02  0.10000000E+02  0.00000000E+00  0.39989995E+01
 0.18640625E+00  0.13330000E+02  0.10000000E+02  0.00000000E+00  0.39989995E+01
 0.18656250E+00  0.13330000E+02  0.10000000E+02  0.00000000E+00  0.39989995E+01
 0.18671875E+00  0.13330000E+02  0.10000000E+02  0.00000000E+00  0.39989995E+01
 0.18687500E+00  0.13330000E+02  0.10000000E+02  0.00000000E+00  0.39989995E+01
 0.18703125E+00  0.13330000E+02  0.10000000E+02  0.00000000E+00  0.39989995E+01
 0.18718750E+00  0.13330000E+02  0.10000000E+02  0.00000000E+00  0.39989995E+01
 0.18734375E+00  0.13330000E+02  0.10000000E+02  0.00000000E+00  0.39989995E+01
 0.18750000E+00  0.13330000E+02  0.10000000E+02  0.00000000E+00  0.39989995E+01
 0.18765625E+00  0.13330000E+02  0.10000000E+02  0.00000000E+00  0.39989995E+01
 0.18781250E+00  0.13330000E+02  0.10000000E+02  0.00000000E+00  0.39989995E+01
 0.18796875E+00  0.13330000E+02  0.10000000E+02  0.00000000E+00  0.39989995E+01
 0.18812500E+00  0.13330000E+02  0.10000000E+02  0.00000000E+00  0.39989995E+01
 0.18828125E+00  0.13330000E+02  0.10000000E+02  0.00000000E+00  0.39989995E+01
 0.18843750E+00  0.13330000E+02  0.10000000E+02  0.00000000E+00  0.39989995E+01
 0.18859375E+00  0.13330000E+02  0.10000000E+02  0.00000000E+00  0.39989995E+01
 0.18875000E+00  0.13330000E+02  0.10000000E+02  0.00000000E+00  0.39989995E+01
 0.18890625E+00  0.13330000E+02  0.10000000E+02  0.00000000E+00  0.39989995E+01
 0.18906250E+00  0.13330000E+02  0.10000000E+02  0.00000000E+00  0.39989995E+01
 0.18921875E+00  0.13330000E+02  0.10000000E+02  0.00000000E+00  0.39989995E+01
 0.18937500E+00  0.13330000E+02  0.10000000E+02  0.00000000E+00  0.39989995E+01
 0.18953125E+00  0.13330000E+02  0.10000000E+02  0.00000000E+00  0.39989995E+01
 0.18968750E+00  0.13330000E+02  0.10000000E+02  0.00000000E+00  0.39989995E+01
 0.18984375E+00  0.13330000E+02  0.10000000E+02  0.00000000E+00  0.39989995E+01
 0.19000000E+00  0.13330000E+02  0.10000000E+02  0.00000000E+00  0.39989995E+01
 0.19015625E+00  0.13330000E+02  0.10000000E+02  0.00000000E+00  0.39989995E+01
 0.19031250E+00  0.13330000E+02  0.10000000E+02  0.00000000E+00  0.39989995E+01
 0.19046875E+00  0.13330000E+02  0.10000000E+02  0.00000000E+00  0.39989995E+01
 0.19062500E+00  0.13330000E+02  0.10000000E+02  0.00000000E+00  0.39989995E+01
 0.19078125E+00  0.13330000E+02  0.10000000E+02  0.00000000E+00  0.39989995E+01
 0.19093750E+00  0.13330000E+02  0.10000000E+02  0.00000000E+00  0.39989995E+01
 0.19109375E+00  0.13330000E+02  0.10000000E+02  0.00000000E+00  0.39989995E+01
 0.19125000E+00  0.13330000E+02  0.10000000E+02  0.00000000E+00  0.39989995E+01
 0.19140625E+00  0.13330000E+02  0.10000000E+02  0.00000000E+00  0.39989995E+01
 0.19156250E+00  0.13330000E+02  0.10000000E+02  0.00000000E+00  0.39989995E+01
 0.19171875E+00  0.13330000E+02  0.10000000E+02  0.00000000E+00  0.39989995E+01
 0.19187500E+00  0.13330000E+02  0.10000000E+02  0.00000000E+00  0.39989995E+01
 0.19203125E+00  0.13330000E+02  0.10000000E+02  0.00000000E+00  0.39989995E+01
 0.19218750E+00  0.13330000E+02  0.10000000E+02  0.00000000E+00  0.39989995E+01
 0.19234375E+00  0.13330000E+02  0.10000000E+02  0.00000000E+00  0.39989995E+01
 0.19250000E+00  0.13330000E+02  0.10000000E+02  0.00000000E+00  0.39989995E+01
 0.19265625E+00  0.13330000E+02  0.10000000E+02  0.00000000E+00  0.39989995E+01
 0.19281250E+00  0.13330000E+02  0.10000000E+02  0.00000000E+00  0.39989995E+01
 0.19296875E+00  0.13330000E+02  0.10000000E+02  0.00000000E+00  0.39989995E+01
 0.19312500E+00  0.13330000E+02  0.10000000E+02  0.00000000E+00  0.39989995E+01
 0.19328125E+00  0.13330000E+02  0.10000000E+02  0.00000000E+00  0.39989995E+01
 0.19343750E+00  0.13330000E+02  0.10000000E+02  0.00000000E+00  0.39989995E+01
 0.19359375E+00  0.13330000E+02  0.10000000E+02  0.00000000E+00  0.39989995E+01
 0.19375000E+00  0.13330000E+02  0.10000000E+02  0.00000000E+00  0.39989995E+01
 0.19390625E+00  0.13330000E+02  0.10000000E+02  0.00000000E+00  0.39989995E+01
 0.19406250E+00  0.13330000E+02  0.10000000E+02  0.00000000E+00  0.39989995E+01
 0.19421875E+00  0.13330000E+02  0.10000000E+02  0.00000000E+00  0.39989995E+01
 0.19437500E+00  0.13330000E+02  0.10000000E+02  0.00000000E+00  0.39989995E+01
 0.19453125E+00  0.13330000E+02  0.10000000E+02  0.00000000E+00  0.39989995E+01
 0.19468750E+00  0.13330000E+02  0.10000000E+02  0.00000000E+00  0.39989995E+01
 0.19484375E+00  0.13330000E+02  0.10000000E+02  0.00000000E+00  0.39989995E+01
 0.19500000E+00  0.13330000E+02  0.10000000E+02  0.00000000E+00  0.39989995E+01
 0.19515625E+00  0.13330000E+02  0.10000000E+02  0.00000000E+00  0.39989995E+01
 0.19531250E+00  0.13330000E+02  0.10000000E+02  0.00000000E+00  0.39989995E+01
 0.19546875E+00  0.13330000E+02  0.10000000E+02  0.00000000E+00  0.39989995E+01
 0.19562500E+00  0.13330000E+02  0.10000000E+02  0.00000000E+00  0.39989995E+01
 0.19578125E+00  0.13330000E+02  0.10000000E+02  0.00000000E+00  0.39989995E+01
 0.19593750E+00  0.13330000E+02  0.10000000E+02  0.00000000E+00  0.39989995E+01
 0.19609375E+00  0.13330000E+02  0.10000000E+02  0.00000000E+00  0.39989995E+01
 0.19625000E+00  0.13330000E+02  0.10000000E+02  0.00000000E+00  0.39989995E+01
 0.19640625E+00  0.13330000E+02  0.10000000E+02  0.00000000E+00  0.39989995E+01
 0.19656250E+00  0.13330000E+02  0.10000000E+02  0.00000000E+00  0.39989995E+01
 0.19671875E+00  0.13330000E+02  0.10000000E+02  0.00000000E+00  0.39989995E+01
 0.19687500E+00  0.13330000E+02  0.10000000E+02  0.00000000E+00  0.39989995E+01
 0.19703125E+00  0.13330000E+02  0.10000000E+02  0.00000000E+00  0.39989995E+01
 0.19718750E+00  0.13330000E+02  0.10000000E+02  0.00000000E+00  0.39989995E+01
 0.19734375E+00  0.13330000E+02  0.10000000E+02  0.00000000E+00  0.39989995E+01
 0.19750000E+00  0.13330000E+02  0.10000000E+02  0.00000000E+00  0.39989995E+01
 0.19765625E+00  0.13330000E+02  0.10000000E+02  0.00000000E+00  0.39989995E+01
 0.19781250E+00  0.13330000E+02  0.10000000E+02  0.00000000E+00  0.39989995E+01
 0.19796875E+00  0.13330000E+02  0.10000000E+02  0.00000000E+00  0.39989995E+01
 0.19812500E+00  0.13330000E+02  0.10000000E+02  0.00000000E+00  0.39989995E+01
 0.19828125E+00  0.13330000E+02  0.10000000E+02  0.00000000E+00  0.39989995E+01
 0.19843750E+00  0.13330000E+02  0.10000000E+02  0.00000000E+00  0.39989995E+01
 0.19859375E+00  0.13330000E+02  0.10000000E+02  0.00000000E+00  0.39989995E+01
 0.19875000E+00  0.13330000E+02  0.10000000E+02  0.00000000E+00  0.39989995E+01
 0.19890625E+00  0.13330000E+02  0.10000000E+02  0.00000000E+00  0.39989995E+01
 0.19906250E+00  0.13330000E+02  0.10000000E+02  0.00000000E+00  0.39989995E+01
 0.19921875E+00  0.13330000E+02  0.10000000E+02  0.00000000E+00  0.39989995E+01
 0.19937500E+00  0.13330000E+02  0.10000000E+02  0.00000000E+00  0.39989995E+01
 0.19953125E+00  0.13330000E+02  0.10000000E+02  0.00000000E+00  0.39989995E+01
 0.19968750E+00  0.13330000E+02  0.10000000E+02  0.00000000E+00  0.39989995E+01
 0.19984375E+00  0.13330000E+02  0.10000000E+02  0.00000000E+00  0.39989995E+01
 0.20000000E+00  0.13330000E+02  0.10000000E+02  0.00000000E+00  0.39989995E+01
 0.20015625E+00  0.13330000E+02  0.10000000E+02  0.00000000E+00  0.39989995E+01
 0.20031250E+00  0.13330000E+02  0.10000000E+02  0.00000000E+00  0.39989995E+01
 0.20046875E+00  0.13330000E+02  0.10000000E+02  0.00000000E+00  0.39989995E+01
 0.20062500E+00  0.13330000E+02  0.10000000E+02  0.00000000E+00  0.39989995E+01
 0.20078125E+00  0.13330000E+02  0.10000000E+02  0.00000000E+00  0.39989995E+01
 0.20093750E+00  0.13330000E+02  0.10000000E+02  0.00000000E+00  0.39989995E+01
 0.20109375E+00  0.13330000E+02  0.10000000E+02  0.00000000E+00  0.39989995E+01
 0.20125000E+00  0.13330000E+02  0.10000000E+02  0.00000000E+00  0.39989995E+01
 0.20140625E+00  0.13330000E+02  0.10000000E+02  0.00000000E+00  0.39989995E+01
 0.20156250E+00  0.13330000E+02  0.10000000E+02  0.00000000E+00  0.39989995E+01
 0.20171875E+00  0.13330000E+02  0.10000000E+02  0.00000000E+00  0.39989995E+01
 0.20187500E+00  0.13330000E+02  0.10000000E+02  0.00000000E+00  0.39989995E+01
 0.20203125E+00  0.13330000E+02  0.10000000E+02  0.00000000E+00  0.39989995E+01
 0.20218750E+00  0.13330000E+02  0.10000000E+02  0.00000000E+00  0.39989995E+01
 0.20234375E+00  0.13330000E+02  0.10000000E+02  0.00000000E+00  0.39989995E+01
 0.20250000E+00  0.13330000E+02  0.10000000E+02  0.00000000E+00  0.39989995E+01
 0.20265625E+00  0.13330000E+02  0.10000000E+02  0.00000000E+00  0.39989995E+01
 0.20281250E+00  0.13330000E+02  0.10000000E+02  0.00000000E+00  0.39989995E+01
 0.20296875E+00  0.13330000E+02  0.10000000E+02  0.00000000E+00  0.39989995E+01
 0.20312500E+00  0.13330000E+02  0.10000000E+02  0.00000000E+00  0.39989995E+01
 0.20328125E+00  0.13330000E+02  0.10000000E+02  0.00000000E+00  0.39989995E+01
 0.20343750E+00  0.13330000E+02  0.10000000E+02  0.00000000E+00  0.39989995E+01
 0.20359375E+00  0.13330000E+02  0.10000000E+02  0.00000000E+00  0.39989995E+01
 0.20375000E+00  0.13330000E+02  0.10000000E+02  0.00000000E+00  0.39989995E+01
 0.20390625E+00  0.13330000E+02  0.10000000E+02  0.00000000E+00  0.39989995E+01
 0.20406250E+00  0.13330000E+02  0.10000000E+02  0.00000000E+00  0.39989995E+01
 0.20421875E+00  0.13330000E+02  0.10000000E+02  0.00000000E+00  0.39989995E+01
 0.20437500E+00  0.13330000E+02  0.10000000E+02  0.00000000E+00  0.39989995E+01
 0.20453125E+00  0.13330000E+02  0.10000000E+02  0.00000000E+00  0.39989995E+01
 0.20468750E+00  0.13330000E+02  0.10000000E+02  0.00000000E+00  0.39989995E+01
 0.20484375E+00  0.13330000E+02  0.10000000E+02  0.00000000E+00  0.39989995E+01
 0.20500000E+00  0.13330000E+02  0.10000000E+02  0.00000000E+00  0.39989995E+01
 0.20515625E+00  0.13330000E+02  0.10000000E+02  0.00000000E+00  0.39989995E+01
 0.20531250E+00  0.13330000E+02  0.10000000E+02  0.00000000E+00  0.39989995E+01
 0.20546875E+00  0.13330000E+02  0.10000000E+02  0.00000000E+00  0.39989995E+01
 0.20562500E+00  0.13330000E+02  0.10000000E+02  0.00000000E+00  0.39989995E+01
 0.20578125E+00  0.13330000E+02  0.10000000E+02  0.00000000E+00  0.39989995E+01
 0.20593750E+00  0.13330000E+02  0.10000000E+02  0.00000000E+00  0.39989995E+01
 0.20609375E+00  0.13330000E+02  0.10000000E+02  0.00000000E+00  0.39989995E+01
 0.20625000E+00  0.13330000E+02  0.10000000E+02  0.00000000E+00  0.39989995E+01
 0.20640625E+00  0.13330000E+02  0.10000000E+02  0.00000000E+00  0.39989995E+01
 0.20656250E+00  0.13330000E+02  0.10000000E+02  0.00000000E+00  0.39989995E+01
 0.20671875E+00  0.13330000E+02  0.10000000E+02  0.00000000E+00  0.39989995E+01
 0.20687500E+00  0.13330000E+02  0.10000000E+02  0.00000000E+00  0.39989995E+01
 0.20703125E+00  0.13330000E+02  0.10000000E+02  0.00000000E+00  0.39989995E+01
 0.20718750E+00  0.13330000E+02  0.10000000E+02  0.00000000E+00  0.39989995E+01
 0.20734375E+00  0.13330000E+02  0.10000000E+02  0.00000000E+00  0.39989995E+01
 0.20750000E+00  0.13330000E+02  0.10000000E+02  0.00000000E+00  0.39989995E+01
 0.20765625E+00  0.13330000E+02  0.10000000E+02  0.00000000E+00  0.39989995E+01
 0.20781250E+00  0.13330000E+02  0.10000000E+02  0.00000000E+00  0.39989995E+01
 0.20796875E+00  0.13330000E+02  0.10000000E+02  0.00000000E+00  0.39989995E+01
 0.20812500E+00  0.13330000E+02  0.10000000E+02  0.00000000E+00  0.39989995E+01
 0.20828125E+00  0.13330000E+02  0.10000000E+02  0.00000000E+00  0.39989995E+01
 0.20843750E+00  0.13330000E+02  0.10000000E+02  0.00000000E+00  0.39989995E+01
 0.20859375E+00  0.13330000E+02  0.10000000E+02  0.00000000E+00  0.39989995E+01
 0.20875000E+00  0.13330000E+02  0.10000000E+02  0.00000000E+00  0.39989995E+01
 0.20890625E+00  0.13330000E+02  0.10000000E+02  0.00000000E+00  0.39989995E+01
 0.20906250E+00  0.13330000E+02  0.10000000E+02  0.00000000E+00  0.39989995E+01
 0.20921875E+00  0.13330000E+02  0.10000000E+02  0.00000000E+00  0.39989995E+01
 0.20937500E+00  0.13330000E+02  0.10000000E+02  0.00000000E+00  0.39989995E+01
 0.20953125E+00  0.13330000E+02  0.10000000E+02  0.00000000E+00  0.39989995E+01
 0.20968750E+00  0.13330000E+02  0.10000000E+02  0.00000000E+00  0.39989995E+01
 0.20984375E+00  0.13330000E+02  0.10000000E+02  0.00000000E+00  0.39989995E+01
 0.21000000E+00  0.13330000E+02  0.10000000E+02  0.00000000E+00  0.39989995E+01
 0.21015625E+00  0.13330000E+02  0.10000000E+02  0.00000000E+00  0.39989995E+01
 0.21031250E+00  0.13330000E+02  0.10000000E+02  0.00000000E+00  0.39989995E+01
 0.21046875E+00  0.13330000E+02  0.10000000E+02  0.00000000E+00  0.39989995E+01
 0.21062500E+00  0.13330000E+02  0.10000000E+02  0.00000000E+00  0.39989995E+01
 0.21078125E+00  0.13330000E+02  0.10000000E+02  0.00000000E+00  0.39989995E+01
 0.21093750E+00  0.13330000E+02  0.10000000E+02  0.00000000E+00  0.39989995E+01
 0.21109375E+00  0.13330000E+02  0.10000000E+02  0.00000000E+00  0.39989995E+01
 0.21125000E+00  0.13330000E+02  0.10000000E+02  0.00000000E+00  0.39989995E+01
 0.21140625E+00  0.13330000E+02  0.10000000E+02  0.00000000E+00  0.39989995E+01
 0.21156250E+00  0.13330000E+02  0.10000000E+02  0.00000000E+00  0.39989995E+01
 0.21171875E+00  0.13330000E+02  0.10000000E+02  0.00000000E+00  0.39989995E+01
 0.21187500E+00  0.13330000E+02  0.10000000E+02  0.00000000E+00  0.39989995E+01
 0.21203125E+00  0.13330000E+02  0.10000000E+02  0.00000000E+00  0.39989995E+01
 0.21218750E+00  0.13330000E+02  0.10000000E+02  0.00000000E+00  0.39989995E+01
 0.21234375E+00  0.13330000E+02  0.10000000E+02  0.00000000E+00  0.39989995E+01
 0.21250000E+00  0.13330000E+02  0.10000000E+02  0.00000000E+00  0.39989995E+01
 0.21265625E+00  0.13330000E+02  0.10000000E+02  0.00000000E+00  0.39989995E+01
 0.21281250E+00  0.13330000E+02  0.10000000E+02  0.00000000E+00  0.39989995E+01
 0.21296875E+00  0.13330000E+02  0.10000000E+02  0.00000000E+00  0.39989995E+01
 0.21312500E+00  0.13330000E+02  0.10000000E+02  0.00000000E+00  0.39989995E+01
 0.21328125E+00  0.13330000E+02  0.10000000E+02  0.00000000E+00  0.39989995E+01
 0.21343750E+00  0.13330000E+02  0.10000000E+02  0.00000000E+00  0.39989995E+01
 0.21359375E+00  0.13330000E+02  0.10000000E+02  0.00000000E+00  0.39989995E+01
 0.21375000E+00  0.13330000E+02  0.10000000E+02  0.00000000E+00  0.39989995E+01
 0.21390625E+00  0.13330000E+02  0.10000000E+02  0.00000000E+00  0.39989995E+01
 0.21406250E+00  0.13330000E+02  0.10000000E+02  0.00000000E+00  0.39989995E+01
 0.21421875E+00  0.13330000E+02  0.10000000E+02  0.00000000E+00  0.39989995E+01
 0.21437500E+00  0.13330000E+02  0.10000000E+02  0.00000000E+00  0.39989995E+01
 0.21453125E+00  0.13330000E+02  0.10000000E+02  0.00000000E+00  0.39989995E+01
 0.21468750E+00  0.13330000E+02  0.10000000E+02  0.00000000E+00  0.39989995E+01
 0.21484375E+00  0.13330000E+02  0.10000000E+02  0.00000000E+00  0.39989995E+01
 0.21500000E+00  0.13330000E+02  0.10000000E+02  0.00000000E+00  0.39989995E+01
 0.21515625E+00  0.13330000E+02  0.10000000E+02  0.00000000E+00  0.39989995E+01
 0.21531250E+00  0.13330000E+02  0.10000000E+02  0.00000000E+00  0.39989995E+01
 0.21546875E+00  0.13330000E+02  0.10000000E+02  0.00000000E+00  0.39989995E+01
 0.21562500E+00  0.13330000E+02  0.10000000E+02  0.00000000E+00  0.39989995E+01
 0.21578125E+00  0.13330000E+02  0.10000000E+02  0.00000000E+00  0.39989995E+01
 0.21593750E+00  0.13330000E+02  0.10000000E+02  0.00000000E+00  0.39989995E+01
 0.21609375E+00  0.13330000E+02  0.10000000E+02  0.00000000E+00  0.39989995E+01
 0.21625000E+00  0.13330000E+02  0.10000000E+02  0.00000000E+00  0.39989995E+01
 0.21640625E+00  0.13330000E+02  0.10000000E+02  0.00000000E+00  0.39989995E+01
 0.21656250E+00  0.13330000E+02  0.10000000E+02  0.00000000E+00  0.39989995E+01
 0.21671875E+00  0.13330000E+02  0.10000000E+02  0.00000000E+00  0.39989995E+01
 0.21687500E+00  0.13330000E+02  0.10000000E+02  0.00000000E+00  0.39989995E+01
 0.21703125E+00  0.13330000E+02  0.10000000E+02  0.00000000E+00  0.39989995E+01
 0.21718750E+00  0.13330000E+02  0.10000000E+02  0.00000000E+00  0.39989995E+01
 0.21734375E+00  0.13330000E+02  0.10000000E+02  0.00000000E+00  0.39989995E+01
 0.21750000E+00  0.13330000E+02  0.10000000E+02  0.00000000E+00  0.39989995E+01
 0.21765625E+00  0.13330000E+02  0.10000000E+02  0.00000000E+00  0.39989995E+01
 0.21781250E+00  0.13330000E+02  0.10000000E+02  0.00000000E+00  0.39989995E+01
 0.21796875E+00  0.13330000E+02  0.10000000E+02  0.00000000E+00  0.39989995E+01
 0.21812500E+00  0.13330000E+02  0.10000000E+02  0.00000000E+00  0.39989995E+01
 0.21828125E+00  0.13330000E+02  0.10000000E+02  0.00000000E+00  0.39989995E+01
 0.21843750E+00  0.13330000E+02  0.10000000E+02  0.00000000E+00  0.39989995E+01
 0.21859375E+00  0.13330000E+02  0.10000000E+02  0.00000000E+00  0.39989995E+01
 0.21875000E+00  0.13330000E+02  0.10000000E+02  0.00000000E+00  0.39989995E+01
 0.21890625E+00  0.13330000E+02  0.10000000E+02  0.00000000E+00  0.39989995E+01
 0.21906250E+00  0.13330000E+02  0.10000000E+02  0.00000000E+00  0.39989995E+01
 0.21921875E+00  0.13330000E+02  0.10000000E+02  0.00000000E+00  0.39989995E+01
 0.21937500E+00  0.13330000E+02  0.10000000E+02  0.00000000E+00  0.39989995E+01
 0.21953125E+00  0.13330000E+02  0.10000000E+02  0.00000000E+00  0.39989995E+01
 0.21968750E+00  0.13330000E+02  0.10000000E+02  0.00000000E+00  0.39989995E+01
 0.21984375E+00  0.13330000E+02  0.10000000E+02  0.00000000E+00  0.39989995E+01
 0.22000000E+00  0.13330000E+02  0.10000000E+02  0.00000000E+00  0.39989995E+01
 0.22015625E+00  0.13330000E+02  0.10000000E+02  0.00000000E+00  0.39989995E+01
 0.22031250E+00  0.13330000E+02  0.10000000E+02  0.00000000E+00  0.39989995E+01
 0.22046875E+00  0.13330000E+02  0.10000000E+02  0.00000000E+00  0.39989995E+01
 0.22062500E+00  0.13330000E+02  0.10000000E+02  0.00000000E+00  0.39989995E+01
 0.22078125E+00  0.13330000E+02  0.10000000E+02  0.00000000E+00  0.39989995E+01
 0.22093750E+00  0.13330000E+02  0.10000000E+02  0.00000000E+00  0.39989995E+01
 0.22109375E+00  0.13330000E+02  0.10000000E+02  0.00000000E+00  0.39989995E+01
 0.22125000E+00  0.13330000E+02  0.10000000E+02  0.00000000E+00  0.39989995E+01
 0.22140625E+00  0.13330000E+02  0.10000000E+02  0.00000000E+00  0.39989995E+01
 0.22156250E+00  0.13330000E+02  0.10000000E+02  0.00000000E+00  0.39989995E+01
 0.22171875E+00  0.13330000E+02  0.10000000E+02  0.00000000E+00  0.39989995E+01
 0.22187500E+00  0.13330000E+02  0.10000000E+02  0.00000000E+00  0.39989995E+01
 0.22203125E+00  0.13330000E+02  0.10000000E+02  0.00000000E+00  0.39989995E+01
 0.22218750E+00  0.13330000E+02  0.10000000E+02  0.00000000E+00  0.39989995E+01
 0.22234375E+00  0.13330000E+02  0.10000000E+02  0.00000000E+00  0.39989995E+01
 0.22250000E+00  0.13330000E+02  0.10000000E+02  0.00000000E+00  0.39989995E+01
 0.22265625E+00  0.13330000E+02  0.10000000E+02  0.00000000E+00  0.39989995E+01
 0.22281250E+00  0.13330000E+02  0.10000000E+02  0.00000000E+00  0.39989995E+01
 0.22296875E+00  0.13330000E+02  0.10000000E+02  0.00000000E+00  0.39989995E+01
 0.22312500E+00  0.13330000E+02  0.10000000E+02  0.00000000E+00  0.39989995E+01
 0.22328125E+00  0.13330000E+02  0.10000000E+02  0.00000000E+00  0.39989995E+01
 0.22343750E+00  0.13330000E+02  0.10000000E+02  0.00000000E+00  0.39989995E+01
 0.22359375E+00  0.13330000E+02  0.10000000E+02  0.00000000E+00  0.39989995E+01
 0.22375000E+00  0.13330000E+02  0.10000000E+02  0.00000000E+00  0.39989995E+01
 0.22390625E+00  0.13330000E+02  0.10000000E+02  0.00000000E+00  0.39989995E+01
 0.22406250E+00  0.13330000E+02  0.10000000E+02  0.00000000E+00  0.39989995E+01
 0.22421875E+00  0.13330000E+02  0.10000000E+02  0.00000000E+00  0.39989995E+01
 0.22437500E+00  0.13330000E+02  0.10000000E+02  0.00000000E+00  0.39989995E+01
 0.22453125E+00  0.13330000E+02  0.10000000E+02  0.00000000E+00  0.39989995E+01
 0.22468750E+00  0.13330000E+02  0.10000000E+02  0.00000000E+00  0.39989995E+01
 0.22484375E+00  0.13330000E+02  0.10000000E+02  0.00000000E+00  0.39989995E+01
 0.22500000E+00  0.13330000E+02  0.10000000E+02  0.00000000E+00  0.39989995E+01
 0.22515625E+00  0.13330000E+02  0.10000000E+02  0.00000000E+00  0.39989995E+01
 0.22531250E+00  0.13330000E+02  0.10000000E+02  0.00000000E+00  0.39989995E+01
 0.22546875E+00  0.13330000E+02  0.10000000E+02  0.00000000E+00  0.39989995E+01
 0.22562500E+00  0.13330000E+02  0.10000000E+02  0.00000000E+00  0.39989995E+01
 0.22578125E+00  0.13330000E+02  0.10000000E+02  0.00000000E+00  0.39989995E+01
 0.22593750E+00  0.13330000E+02  0.10000000E+02  0.00000000E+00  0.39989995E+01
 0.22609375E+00  0.13330000E+02  0.10000000E+02  0.00000000E+00  0.39989995E+01
 0.22625000E+00  0.13330000E+02  0.10000000E+02  0.00000000E+00  0.39989995E+01
 0.22640625E+00  0.13330000E+02  0.10000000E+02  0.00000000E+00  0.39989995E+01
 0.22656250E+00  0.13330000E+02  0.10000000E+02  0.00000000E+00  0.39989995E+01
 0.22671875E+00  0.13330000E+02  0.10000000E+02  0.00000000E+00  0.39989995E+01
 0.22687500E+00  0.13330000E+02  0.10000000E+02  0.00000000E+00  0.39989995E+01
 0.22703125E+00  0.13330000E+02  0.10000000E+02  0.00000000E+00  0.39989995E+01
 0.22718750E+00  0.13330000E+02  0.10000000E+02  0.00000000E+00  0.39989995E+01
 0.22734375E+00  0.13330000E+02  0.10000000E+02  0.00000000E+00  0.39989995E+01
 0.22750000E+00  0.13330000E+02  0.10000000E+02  0.00000000E+00  0.39989995E+01
 0.22765625E+00  0.13330000E+02  0.10000000E+02  0.00000000E+00  0.39989995E+01
 0.22781250E+00  0.13330000E+02  0.10000000E+02  0.00000000E+00  0.39989995E+01
 0.22796875E+00  0.13330000E+02  0.10000000E+02  0.00000000E+00  0.39989995E+01
 0.22812500E+00  0.13330000E+02  0.10000000E+02  0.00000000E+00  0.39989995E+01
 0.22828125E+00  0.13330000E+02  0.10000000E+02  0.00000000E+00  0.39989995E+01
 0.22843750E+00  0.13330000E+02  0.10000000E+02  0.00000000E+00  0.39989995E+01
 0.22859375E+00  0.13330000E+02  0.10000000E+02  0.00000000E+00  0.39989995E+01
 0.22875000E+00  0.13330000E+02  0.10000000E+02  0.00000000E+00  0.39989995E+01
 0.22890625E+00  0.13330000E+02  0.10000000E+02  0.00000000E+00  0.39989995E+01
 0.22906250E+00  0.13330000E+02  0.10000000E+02  0.00000000E+00  0.39989995E+01
 0.22921875E+00  0.13330000E+02  0.10000000E+02  0.00000000E+00  0.39989995E+01
 0.22937500E+00  0.13330000E+02  0.10000000E+02  0.00000000E+00  0.39989995E+01
 0.22953125E+00  0.13330000E+02  0.10000000E+02  0.00000000E+00  0.39989995E+01
 0.22968750E+00  0.13330000E+02  0.10000000E+02  0.00000000E+00  0.39989995E+01
 0.22984375E+00  0.13330000E+02  0.10000000E+02  0.00000000E+00  0.39989995E+01
 0.23000000E+00  0.13330000E+02  0.10000000E+02  0.00000000E+00  0.39989995E+01
 0.23015625E+00  0.13330000E+02  0.10000000E+02  0.00000000E+00  0.39989995E+01
 0.23031250E+00  0.13330000E+02  0.10000000E+02  0.00000000E+00  0.39989995E+01
 0.23046875E+00  0.13330000E+02  0.10000000E+02  0.00000000E+00  0.39989995E+01
 0.23062500E+00  0.13330000E+02  0.10000000E+02  0.00000000E+00  0.39989995E+01
 0.23078125E+00  0.13330000E+02  0.10000000E+02  0.00000000E+00  0.39989995E+01
 0.23093750E+00  0.13330000E+02  0.10000000E+02  0.00000000E+00  0.39989995E+01
 0.23109375E+00  0.13330000E+02  0.10000000E+02  0.00000000E+00  0.39989995E+01
 0.23125000E+00  0.13330000E+02  0.10000000E+02  0.00000000E+00  0.39989995E+01
 0.23140625E+00  0.13330000E+02  0.10000000E+02  0.00000000E+00  0.39989995E+01
 0.23156250E+00  0.13330000E+02  0.10000000E+02  0.00000000E+00  0.39989995E+01
 0.23171875E+00  0.13330000E+02  0.10000000E+02  0.00000000E+00  0.39989995E+01
 0.23187500E+00  0.13330000E+02  0.10000000E+02  0.00000000E+00  0.39989995E+01
 0.23203125E+00  0.13330000E+02  0.10000000E+02  0.00000000E+00  0.39989995E+01
 0.23218750E+00  0.13330000E+02  0.10000000E+02  0.00000000E+00  0.39989995E+01
 0.23234375E+00  0.13330000E+02  0.10000000E+02  0.00000000E+00  0.39989995E+01
 0.23250000E+00  0.13330000E+02  0.10000000E+02  0.00000000E+00  0.39989995E+01
 0.23265625E+00  0.13330000E+02  0.10000000E+02  0.00000000E+00  0.39989995E+01
 0.23281250E+00  0.13330000E+02  0.10000000E+02  0.00000000E+00  0.39989995E+01
 0.23296875E+00  0.13330000E+02  0.10000000E+02  0.00000000E+00  0.39989995E+01
 0.23312500E+00  0.13330000E+02  0.10000000E+02  0.00000000E+00  0.39989995E+01
 0.23328125E+00  0.13330000E+02  0.10000000E+02  0.00000000E+00  0.39989995E+01
 0.23343750E+00  0.13330000E+02  0.10000000E+02  0.00000000E+00  0.39989995E+01
 0.23359375E+00  0.13330000E+02  0.10000000E+02  0.00000000E+00  0.39989995E+01
 0.23375000E+00  0.13330000E+02  0.10000000E+02  0.00000000E+00  0.39989995E+01
 0.23390625E+00  0.13330000E+02  0.10000000E+02  0.00000000E+00  0.39989995E+01
 0.23406250E+00  0.13330000E+02  0.10000000E+02  0.00000000E+00  0.39989995E+01
 0.23421875E+00  0.13330000E+02  0.10000000E+02  0.00000000E+00  0.39989995E+01
 0.23437500E+00  0.13330000E+02  0.10000000E+02  0.00000000E+00  0.39989995E+01
 0.23453125E+00  0.13330000E+02  0.10000000E+02  0.00000000E+00  0.39989995E+01
 0.23468750E+00  0.13330000E+02  0.10000000E+02  0.00000000E+00  0.39989995E+01
 0.23484375E+00  0.13330000E+02  0.10000000E+02  0.00000000E+00  0.39989995E+01
 0.23500000E+00  0.13330000E+02  0.10000000E+02  0.00000000E+00  0.39989995E+01
 0.23515625E+00  0.13330000E+02  0.10000000E+02  0.00000000E+00  0.39989995E+01
 0.23531250E+00  0.13330000E+02  0.10000000E+02  0.00000000E+00  0.39989995E+01
 0.23546875E+00  0.13330000E+02  0.10000000E+02  0.00000000E+00  0.39989995E+01
 0.23562500E+00  0.13330000E+02  0.10000000E+02  0.00000000E+00  0.39989995E+01
 0.23578125E+00  0.13330000E+02  0.10000000E+02  0.00000000E+00  0.39989995E+01
 0.23593750E+00  0.13330000E+02  0.10000000E+02  0.00000000E+00  0.39989995E+01
 0.23609375E+00  0.13330000E+02  0.10000000E+02  0.00000000E+00  0.39989995E+01
 0.23625000E+00  0.13330000E+02  0.10000000E+02  0.00000000E+00  0.39989995E+01
 0.23640625E+00  0.13330000E+02  0.10000000E+02  0.00000000E+00  0.39989995E+01
 0.23656250E+00  0.13330000E+02  0.10000000E+02  0.00000000E+00  0.39989995E+01
 0.23671875E+00  0.13330000E+02  0.10000000E+02  0.00000000E+00  0.39989995E+01
 0.23687500E+00  0.13330000E+02  0.10000000E+02  0.00000000E+00  0.39989995E+01
 0.23703125E+00  0.13330000E+02  0.10000000E+02  0.00000000E+00  0.39989995E+01
 0.23718750E+00  0.13330000E+02  0.10000000E+02  0.00000000E+00  0.39989995E+01
 0.23734375E+00  0.13330000E+02  0.10000000E+02  0.00000000E+00  0.39989995E+01
 0.23750000E+00  0.13330000E+02  0.10000000E+02  0.00000000E+00  0.39989995E+01
 0.23765625E+00  0.13330000E+02  0.10000000E+02  0.00000000E+00  0.39989995E+01
 0.23781250E+00  0.13330000E+02  0.10000000E+02  0.00000000E+00  0.39989995E+01
 0.23796875E+00  0.13330000E+02  0.10000000E+02  0.00000000E+00  0.39989995E+01
 0.23812500E+00  0.13330000E+02  0.10000000E+02  0.00000000E+00  0.39989995E+01
 0.23828125E+00  0.13330000E+02  0.10000000E+02  0.00000000E+00  0.39989995E+01
 0.23843750E+00  0.13330000E+02  0.10000000E+02  0.00000000E+00  0.39989995E+01
 0.23859375E+00  0.13330000E+02  0.10000000E+02  0.00000000E+00  0.39989995E+01
 0.23875000E+00  0.13330000E+02  0.10000000E+02  0.00000000E+00  0.39989995E+01
 0.23890625E+00  0.13330000E+02  0.10000000E+02  0.00000000E+00  0.39989995E+01
 0.23906250E+00  0.13330000E+02  0.10000000E+02  0.00000000E+00  0.39989995E+01
 0.23921875E+00  0.13330000E+02  0.10000000E+02  0.00000000E+00  0.39989995E+01
 0.23937500E+00  0.13330000E+02  0.10000000E+02  0.00000000E+00  0.39989995E+01
 0.23953125E+00  0.13330000E+02  0.10000000E+02  0.00000000E+00  0.39989995E+01
 0.23968750E+00  0.13330000E+02  0.10000000E+02  0.00000000E+00  0.39989995E+01
 0.23984375E+00  0.13330000E+02  0.10000000E+02  0.00000000E+00  0.39989995E+01
 0.24000000E+00  0.13330000E+02  0.10000000E+02  0.00000000E+00  0.39989995E+01
 0.24015625E+00  0.13330000E+02  0.10000000E+02  0.00000000E+00  0.39989995E+01
 0.24031250E+00  0.13330000E+02  0.10000000E+02  0.00000000E+00  0.39989995E+01
 0.24046875E+00  0.13330000E+02  0.10000000E+02  0.00000000E+00  0.39989995E+01
 0.24062500E+00  0.13330000E+02  0.10000000E+02  0.00000000E+00  0.39989995E+01
 0.24078125E+00  0.13330000E+02  0.10000000E+02  0.00000000E+00  0.39989995E+01
 0.24093750E+00  0.13330000E+02  0.10000000E+02  0.00000000E+00  0.39989995E+01
 0.24109375E+00  0.13330000E+02  0.10000000E+02  0.00000000E+00  0.39989995E+01
 0.24125000E+00  0.13330000E+02  0.10000000E+02  0.00000000E+00  0.39989995E+01
 0.24140625E+00  0.13330000E+02  0.10000000E+02  0.00000000E+00  0.39989995E+01
 0.24156250E+00  0.13330000E+02  0.10000000E+02  0.00000000E+00  0.39989995E+01
 0.24171875E+00  0.13330000E+02  0.10000000E+02  0.00000000E+00  0.39989995E+01
 0.24187500E+00  0.13330000E+02  0.10000000E+02  0.00000000E+00  0.39989995E+01
 0.24203125E+00  0.13330000E+02  0.10000000E+02  0.00000000E+00  0.39989995E+01
 0.24218750E+00  0.13330000E+02  0.10000000E+02  0.00000000E+00  0.39989995E+01
 0.24234375E+00  0.13330000E+02  0.10000000E+02  0.00000000E+00  0.39989995E+01
 0.24250000E+00  0.13330000E+02  0.10000000E+02  0.00000000E+00  0.39989995E+01
 0.24265625E+00  0.13330000E+02  0.10000000E+02  0.00000000E+00  0.39989995E+01
 0.24281250E+00  0.13330000E+02  0.10000000E+02  0.00000000E+00  0.39989995E+01
 0.24296875E+00  0.13330000E+02  0.10000000E+02  0.00000000E+00  0.39989995E+01
 0.24312500E+00  0.13330000E+02  0.10000000E+02  0.00000000E+00  0.39989995E+01
 0.24328125E+00  0.13330000E+02  0.10000000E+02  0.00000000E+00  0.39989995E+01
 0.24343750E+00  0.13330000E+02  0.10000000E+02  0.00000000E+00  0.39989995E+01
 0.24359375E+00  0.13330000E+02  0.10000000E+02  0.00000000E+00  0.39989995E+01
 0.24375000E+00  0.13330000E+02  0.10000000E+02  0.00000000E+00  0.39989995E+01
 0.24390625E+00  0.13330000E+02  0.10000000E+02  0.00000000E+00  0.39989995E+01
 0.24406250E+00  0.13330000E+02  0.10000000E+02  0.00000000E+00  0.39989995E+01
 0.24421875E+00  0.13330000E+02  0.10000000E+02  0.00000000E+00  0.39989995E+01
 0.24437500E+00  0.13330000E+02  0.10000000E+02  0.00000000E+00  0.39989995E+01
 0.24453125E+00  0.13330000E+02  0.10000000E+02  0.00000000E+00  0.39989995E+01
 0.24468750E+00  0.13330000E+02  0.10000000E+02  0.00000000E+00  0.39989995E+01
 0.24484375E+00  0.13330000E+02  0.10000000E+02  0.00000000E+00  0.39989995E+01
 0.24500000E+00  0.13330000E+02  0.10000000E+02  0.00000000E+00  0.39989995E+01
 0.24515625E+00  0.13330000E+02  0.10000000E+02  0.00000000E+00  0.39989995E+01
 0.24531250E+00  0.13330000E+02  0.10000000E+02  0.00000000E+00  0.39989995E+01
 0.24546875E+00  0.13330000E+02  0.10000000E+02  0.00000000E+00  0.39989995E+01
 0.24562500E+00  0.13330000E+02  0.10000000E+02  0.00000000E+00  0.39989995E+01
 0.24578125E+00  0.13330000E+02  0.10000000E+02  0.00000000E+00  0.39989995E+01
 0.24593750E+00  0.13330000E+02  0.10000000E+02  0.00000000E+00  0.39989995E+01
 0.24609375E+00  0.13330000E+02  0.10000000E+02  0.00000000E+00  0.39989995E+01
 0.24625000E+00  0.13330000E+02  0.10000000E+02  0.00000000E+00  0.39989995E+01
 0.24640625E+00  0.13330000E+02  0.10000000E+02  0.00000000E+00  0.39989995E+01
 0.24656250E+00  0.13330000E+02  0.10000000E+02  0.00000000E+00  0.39989995E+01
 0.24671875E+00  0.13330000E+02  0.10000000E+02  0.00000000E+00  0.39989995E+01
 0.24687500E+00  0.13330000E+02  0.10000000E+02  0.00000000E+00  0.39989995E+01
 0.24703125E+00  0.13330000E+02  0.10000000E+02  0.00000000E+00  0.39989995E+01
 0.24718750E+00  0.13330000E+02  0.10000000E+02  0.00000000E+00  0.39989995E+01
 0.24734375E+00  0.13330000E+02  0.10000000E+02  0.00000000E+00  0.39989995E+01
 0.24750000E+00  0.13330000E+02  0.10000000E+02  0.00000000E+00  0.39989995E+01
 0.24765625E+00  0.13330000E+02  0.10000000E+02  0.00000000E+00  0.39989995E+01
 0.24781250E+00  0.13330000E+02  0.10000000E+02  0.00000000E+00  0.39989995E+01
 0.24796875E+00  0.13330000E+02  0.10000000E+02  0.00000000E+00  0.39989995E+01
 0.24812500E+00  0.13330000E+02  0.10000000E+02  0.00000000E+00  0.39989995E+01
 0.24828125E+00  0.13330000E+02  0.10000000E+02  0.00000000E+00  0.39989995E+01
 0.24843750E+00  0.13330000E+02  0.10000000E+02  0.00000000E+00  0.39989995E+01
 0.24859375E+00  0.13330000E+02  0.10000000E+02  0.00000000E+00  0.39989995E+01
 0.24875000E+00  0.13330000E+02  0.10000000E+02  0.00000000E+00  0.39989995E+01
 0.24890625E+00  0.13330000E+02  0.10000000E+02  0.00000000E+00  0.39989995E+01
 0.24906250E+00  0.13330000E+02  0.10000000E+02  0.00000000E+00  0.39989995E+01
 0.24921875E+00  0.13330000E+02  0.10000000E+02  0.00000000E+00  0.39989995E+01
 0.24937500E+00  0.13330000E+02  0.10000000E+02  0.00000000E+00  0.39989995E+01
 0.24953125E+00  0.13330000E+02  0.10000000E+02  0.00000000E+00  0.39989995E+01
 0.24968750E+00  0.13330000E+02  0.10000000E+02  0.00000000E+00  0.39989995E+01
 0.24984375E+00  0.13330000E+02  0.10000000E+02  0.00000000E+00  0.39989995E+01
 0.25000000E+00  0.13330000E+02  0.10000000E+02  0.00000000E+00  0.39989995E+01
 0.25015625E+00  0.13330000E+02  0.10000000E+02  0.00000000E+00  0.39989995E+01
 0.25031250E+00  0.13330000E+02  0.10000000E+02  0.00000000E+00  0.39989995E+01
 0.25046875E+00  0.13330000E+02  0.10000000E+02  0.00000000E+00  0.39989995E+01
 0.25062500E+00  0.13330000E+02  0.10000000E+02  0.00000000E+00  0.39989995E+01
 0.25078125E+00  0.13330000E+02  0.10000000E+02  0.00000000E+00  0.39989995E+01
 0.25093750E+00  0.13330000E+02  0.10000000E+02  0.00000000E+00  0.39989995E+01
 0.25109375E+00  0.13330000E+02  0.10000000E+02  0.00000000E+00  0.39989995E+01
 0.25125000E+00  0.13330000E+02  0.10000000E+02  0.00000000E+00  0.39989995E+01
 0.25140625E+00  0.13330000E+02  0.10000000E+02  0.00000000E+00  0.39989995E+01
 0.25156250E+00  0.13330000E+02  0.10000000E+02  0.00000000E+00  0.39989995E+01
 0.25171875E+00  0.13330000E+02  0.10000000E+02  0.00000000E+00  0.39989995E+01
 0.25187500E+00  0.13330000E+02  0.10000000E+02  0.00000000E+00  0.39989995E+01
 0.25203125E+00  0.13330000E+02  0.10000000E+02  0.00000000E+00  0.39989995E+01
 0.25218750E+00  0.13330000E+02  0.10000000E+02  0.00000000E+00  0.39989995E+01
 0.25234375E+00  0.13330000E+02  0.10000000E+02  0.00000000E+00  0.39989995E+01
 0.25250000E+00  0.13330000E+02  0.10000000E+02  0.00000000E+00  0.39989995E+01
 0.25265625E+00  0.13330000E+02  0.10000000E+02  0.00000000E+00  0.39989995E+01
 0.25281250E+00  0.13330000E+02  0.10000000E+02  0.00000000E+00  0.39989995E+01
 0.25296875E+00  0.13330000E+02  0.10000000E+02  0.00000000E+00  0.39989995E+01
 0.25312500E+00  0.13330000E+02  0.10000000E+02  0.00000000E+00  0.39989995E+01
 0.25328125E+00  0.13330000E+02  0.10000000E+02  0.00000000E+00  0.39989995E+01
 0.25343750E+00  0.13330000E+02  0.10000000E+02  0.00000000E+00  0.39989995E+01
 0.25359375E+00  0.13330000E+02  0.10000000E+02  0.00000000E+00  0.39989995E+01
 0.25375000E+00  0.13330000E+02  0.10000000E+02  0.00000000E+00  0.39989995E+01
 0.25390625E+00  0.13330000E+02  0.10000000E+02  0.00000000E+00  0.39989995E+01
 0.25406250E+00  0.13330000E+02  0.10000000E+02  0.00000000E+00  0.39989995E+01
 0.25421875E+00  0.13330000E+02  0.10000000E+02  0.00000000E+00  0.39989995E+01
 0.25437500E+00  0.13330000E+02  0.10000000E+02  0.00000000E+00  0.39989995E+01
 0.25453125E+00  0.13330000E+02  0.10000000E+02  0.00000000E+00  0.39989995E+01
 0.25468750E+00  0.13330000E+02  0.10000000E+02  0.00000000E+00  0.39989995E+01
 0.25484375E+00  0.13330000E+02  0.10000000E+02  0.00000000E+00  0.39989995E+01
 0.25500000E+00  0.13330000E+02  0.10000000E+02  0.00000000E+00  0.39989995E+01
 0.25515625E+00  0.13330000E+02  0.10000000E+02  0.00000000E+00  0.39989995E+01
 0.25531250E+00  0.13330000E+02  0.10000000E+02  0.00000000E+00  0.39989995E+01
 0.25546875E+00  0.13330000E+02  0.10000000E+02  0.00000000E+00  0.39989995E+01
 0.25562500E+00  0.13330000E+02  0.10000000E+02  0.00000000E+00  0.39989995E+01
 0.25578125E+00  0.13330000E+02  0.10000000E+02  0.00000000E+00  0.39989995E+01
 0.25593750E+00  0.13330000E+02  0.10000000E+02  0.00000000E+00  0.39989995E+01
 0.25609375E+00  0.13330000E+02  0.10000000E+02  0.00000000E+00  0.39989995E+01
 0.25625000E+00  0.13330000E+02  0.10000000E+02  0.00000000E+00  0.39989995E+01
 0.25640625E+00  0.13330000E+02  0.10000000E+02  0.00000000E+00  0.39989995E+01
 0.25656250E+00  0.13330000E+02  0.10000000E+02  0.00000000E+00  0.39989995E+01
 0.25671875E+00  0.13330000E+02  0.10000000E+02  0.00000000E+00  0.39989995E+01
 0.25687500E+00  0.13330000E+02  0.10000000E+02  0.00000000E+00  0.39989995E+01
 0.25703125E+00  0.13330000E+02  0.10000000E+02  0.00000000E+00  0.39989995E+01
 0.25718750E+00  0.13330000E+02  0.10000000E+02  0.00000000E+00  0.39989995E+01
 0.25734375E+00  0.13330000E+02  0.10000000E+02  0.00000000E+00  0.39989995E+01
 0.25750000E+00  0.13330000E+02  0.10000000E+02  0.00000000E+00  0.39989995E+01
 0.25765625E+00  0.13330000E+02  0.10000000E+02  0.00000000E+00  0.39989995E+01
 0.25781250E+00  0.13330000E+02  0.10000000E+02  0.00000000E+00  0.39989995E+01
 0.25796875E+00  0.13330000E+02  0.10000000E+02  0.00000000E+00  0.39989995E+01
 0.25812500E+00  0.13330000E+02  0.10000000E+02  0.00000000E+00  0.39989995E+01
 0.25828125E+00  0.13330000E+02  0.10000000E+02  0.00000000E+00  0.39989995E+01
 0.25843750E+00  0.13330000E+02  0.10000000E+02  0.00000000E+00  0.39989995E+01
 0.25859375E+00  0.13330000E+02  0.10000000E+02  0.00000000E+00  0.39989995E+01
 0.25875000E+00  0.13330000E+02  0.10000000E+02  0.00000000E+00  0.39989995E+01
 0.25890625E+00  0.13330000E+02  0.10000000E+02  0.00000000E+00  0.39989995E+01
 0.25906250E+00  0.13330000E+02  0.10000000E+02  0.00000000E+00  0.39989995E+01
 0.25921875E+00  0.13330000E+02  0.10000000E+02  0.00000000E+00  0.39989995E+01
 0.25937500E+00  0.13330000E+02  0.10000000E+02  0.00000000E+00  0.39989995E+01
 0.25953125E+00  0.13330000E+02  0.10000000E+02  0.00000000E+00  0.39989995E+01
 0.25968750E+00  0.13330000E+02  0.10000000E+02  0.00000000E+00  0.39989995E+01
 0.25984375E+00  0.13330000E+02  0.10000000E+02  0.00000000E+00  0.39989995E+01
 0.26000000E+00  0.13330000E+02  0.10000000E+02  0.00000000E+00  0.39989995E+01
 0.26015625E+00  0.13330000E+02  0.10000000E+02  0.00000000E+00  0.39989995E+01
 0.26031250E+00  0.13330000E+02  0.10000000E+02  0.00000000E+00  0.39989995E+01
 0.26046875E+00  0.13330000E+02  0.10000000E+02  0.00000000E+00  0.39989995E+01
 0.26062500E+00  0.13330000E+02  0.10000000E+02  0.00000000E+00  0.39989995E+01
 0.26078125E+00  0.13330000E+02  0.10000000E+02  0.00000000E+00  0.39989995E+01
 0.26093750E+00  0.13330000E+02  0.10000000E+02  0.00000000E+00  0.39989995E+01
 0.26109375E+00  0.13330000E+02  0.10000000E+02  0.00000000E+00  0.39989995E+01
 0.26125000E+00  0.13330000E+02  0.10000000E+02  0.00000000E+00  0.39989995E+01
 0.26140625E+00  0.13330000E+02  0.10000000E+02  0.00000000E+00  0.39989995E+01
 0.26156250E+00  0.13330000E+02  0.10000000E+02  0.00000000E+00  0.39989995E+01
 0.26171875E+00  0.13330000E+02  0.10000000E+02  0.00000000E+00  0.39989995E+01
 0.26187500E+00  0.13330000E+02  0.10000000E+02  0.00000000E+00  0.39989995E+01
 0.26203125E+00  0.13330000E+02  0.10000000E+02  0.00000000E+00  0.39989995E+01
 0.26218750E+00  0.13330000E+02  0.10000000E+02  0.00000000E+00  0.39989995E+01
 0.26234375E+00  0.13330000E+02  0.10000000E+02  0.00000000E+00  0.39989995E+01
 0.26250000E+00  0.13330000E+02  0.10000000E+02  0.00000000E+00  0.39989995E+01
 0.26265625E+00  0.13330000E+02  0.10000000E+02  0.00000000E+00  0.39989995E+01
 0.26281250E+00  0.13330000E+02  0.10000000E+02  0.00000000E+00  0.39989995E+01
 0.26296875E+00  0.13330000E+02  0.10000000E+02  0.00000000E+00  0.39989995E+01
 0.26312500E+00  0.13330000E+02  0.10000000E+02  0.00000000E+00  0.39989995E+01
 0.26328125E+00  0.13330000E+02  0.10000000E+02  0.00000000E+00  0.39989995E+01
 0.26343750E+00  0.13330000E+02  0.10000000E+02  0.00000000E+00  0.39989995E+01
 0.26359375E+00  0.13330000E+02  0.10000000E+02  0.00000000E+00  0.39989995E+01
 0.26375000E+00  0.13330000E+02  0.10000000E+02  0.00000000E+00  0.39989995E+01
 0.26390625E+00  0.13330000E+02  0.10000000E+02  0.00000000E+00  0.39989995E+01
 0.26406250E+00  0.13330000E+02  0.10000000E+02  0.00000000E+00  0.39989995E+01
 0.26421875E+00  0.13330000E+02  0.10000000E+02  0.00000000E+00  0.39989995E+01
 0.26437500E+00  0.13330000E+02  0.10000000E+02  0.00000000E+00  0.39989995E+01
 0.26453125E+00  0.13330000E+02  0.10000000E+02  0.00000000E+00  0.39989995E+01
 0.26468750E+00  0.13330000E+02  0.10000000E+02  0.00000000E+00  0.39989995E+01
 0.26484375E+00  0.13330000E+02  0.10000000E+02  0.00000000E+00  0.39989995E+01
 0.26500000E+00  0.13330000E+02  0.10000000E+02  0.00000000E+00  0.39989995E+01
 0.26515625E+00  0.13330000E+02  0.10000000E+02  0.00000000E+00  0.39989995E+01
 0.26531250E+00  0.13330000E+02  0.10000000E+02  0.00000000E+00  0.39989995E+01
 0.26546875E+00  0.13330000E+02  0.10000000E+02  0.00000000E+00  0.39989995E+01
 0.26562500E+00  0.13330000E+02  0.10000000E+02  0.00000000E+00  0.39989995E+01
 0.26578125E+00  0.13330000E+02  0.10000000E+02  0.00000000E+00  0.39989995E+01
 0.26593750E+00  0.13330000E+02  0.10000000E+02  0.00000000E+00  0.39989995E+01
 0.26609375E+00  0.13330000E+02  0.10000000E+02  0.00000000E+00  0.39989995E+01
 0.26625000E+00  0.13330000E+02  0.10000000E+02  0.00000000E+00  0.39989995E+01
 0.26640625E+00  0.13330000E+02  0.10000000E+02  0.00000000E+00  0.39989995E+01
 0.26656250E+00  0.13330000E+02  0.10000000E+02  0.00000000E+00  0.39989995E+01
 0.26671875E+00  0.13330000E+02  0.10000000E+02  0.00000000E+00  0.39989995E+01
 0.26687500E+00  0.13330000E+02  0.10000000E+02  0.00000000E+00  0.39989995E+01
 0.26703125E+00  0.13330000E+02  0.10000000E+02  0.00000000E+00  0.39989995E+01
 0.26718750E+00  0.13330000E+02  0.10000000E+02  0.00000000E+00  0.39989995E+01
 0.26734375E+00  0.13330000E+02  0.10000000E+02  0.00000000E+00  0.39989995E+01
 0.26750000E+00  0.13330000E+02  0.10000000E+02  0.00000000E+00  0.39989995E+01
 0.26765625E+00  0.13330000E+02  0.10000000E+02  0.00000000E+00  0.39989995E+01
 0.26781250E+00  0.13330000E+02  0.10000000E+02  0.00000000E+00  0.39989995E+01
 0.26796875E+00  0.13330000E+02  0.10000000E+02  0.00000000E+00  0.39989995E+01
 0.26812500E+00  0.13330000E+02  0.10000000E+02  0.00000000E+00  0.39989995E+01
 0.26828125E+00  0.13330000E+02  0.10000000E+02  0.00000000E+00  0.39989995E+01
 0.26843750E+00  0.13330000E+02  0.10000000E+02  0.00000000E+00  0.39989995E+01
 0.26859375E+00  0.13330000E+02  0.10000000E+02  0.00000000E+00  0.39989995E+01
 0.26875000E+00  0.13330000E+02  0.10000000E+02  0.00000000E+00  0.39989995E+01
 0.26890625E+00  0.13330000E+02  0.10000000E+02  0.00000000E+00  0.39989995E+01
 0.26906250E+00  0.13330000E+02  0.10000000E+02  0.00000000E+00  0.39989995E+01
 0.26921875E+00  0.13330000E+02  0.10000000E+02  0.00000000E+00  0.39989995E+01
 0.26937500E+00  0.13330000E+02  0.10000000E+02  0.00000000E+00  0.39989995E+01
 0.26953125E+00  0.13330000E+02  0.10000000E+02  0.00000000E+00  0.39989995E+01
 0.26968750E+00  0.13330000E+02  0.10000000E+02  0.00000000E+00  0.39989995E+01
 0.26984375E+00  0.13330000E+02  0.10000000E+02  0.00000000E+00  0.39989995E+01
 0.27000000E+00  0.13330000E+02  0.10000000E+02  0.00000000E+00  0.39989995E+01
 0.27015625E+00  0.13330000E+02  0.10000000E+02  0.00000000E+00  0.39989995E+01
 0.27031250E+00  0.13330000E+02  0.10000000E+02  0.00000000E+00  0.39989995E+01
 0.27046875E+00  0.13330000E+02  0.10000000E+02  0.00000000E+00  0.39989995E+01
 0.27062500E+00  0.13330000E+02  0.10000000E+02  0.00000000E+00  0.39989995E+01
 0.27078125E+00  0.13330000E+02  0.10000000E+02  0.00000000E+00  0.39989995E+01
 0.27093750E+00  0.13330000E+02  0.10000000E+02  0.00000000E+00  0.39989995E+01
 0.27109375E+00  0.13330000E+02  0.10000000E+02  0.00000000E+00  0.39989995E+01
 0.27125000E+00  0.13330000E+02  0.10000000E+02  0.00000000E+00  0.39989995E+01
 0.27140625E+00  0.13330000E+02  0.10000000E+02  0.00000000E+00  0.39989995E+01
 0.27156250E+00  0.13330000E+02  0.10000000E+02  0.00000000E+00  0.39989995E+01
 0.27171875E+00  0.13330000E+02  0.10000000E+02  0.00000000E+00  0.39989995E+01
 0.27187500E+00  0.13330000E+02  0.10000000E+02  0.00000000E+00  0.39989995E+01
 0.27203125E+00  0.13330000E+02  0.10000000E+02  0.00000000E+00  0.39989995E+01
 0.27218750E+00  0.13330000E+02  0.10000000E+02  0.00000000E+00  0.39989995E+01
 0.27234375E+00  0.13330000E+02  0.10000000E+02  0.00000000E+00  0.39989995E+01
 0.27250000E+00  0.13330000E+02  0.10000000E+02  0.00000000E+00  0.39989995E+01
 0.27265625E+00  0.13330000E+02  0.10000000E+02  0.00000000E+00  0.39989995E+01
 0.27281250E+00  0.13330000E+02  0.10000000E+02  0.00000000E+00  0.39989995E+01
 0.27296875E+00  0.13330000E+02  0.10000000E+02  0.00000000E+00  0.39989995E+01
 0.27312500E+00  0.13330000E+02  0.10000000E+02  0.00000000E+00  0.39989995E+01
 0.27328125E+00  0.13330000E+02  0.10000000E+02  0.00000000E+00  0.39989995E+01
 0.27343750E+00  0.13330000E+02  0.10000000E+02  0.00000000E+00  0.39989995E+01
 0.27359375E+00  0.13330000E+02  0.10000000E+02  0.00000000E+00  0.39989995E+01
 0.27375000E+00  0.13330000E+02  0.10000000E+02  0.00000000E+00  0.39989995E+01
 0.27390625E+00  0.13330000E+02  0.10000000E+02  0.00000000E+00  0.39989995E+01
 0.27406250E+00  0.13330000E+02  0.10000000E+02  0.00000000E+00  0.39989995E+01
 0.27421875E+00  0.13330000E+02  0.10000000E+02  0.00000000E+00  0.39989995E+01
 0.27437500E+00  0.13330000E+02  0.10000000E+02  0.00000000E+00  0.39989995E+01
 0.27453125E+00  0.13330000E+02  0.10000000E+02  0.00000000E+00  0.39989995E+01
 0.27468750E+00  0.13330000E+02  0.10000000E+02  0.00000000E+00  0.39989995E+01
 0.27484375E+00  0.13330000E+02  0.10000000E+02  0.00000000E+00  0.39989995E+01
 0.27500000E+00  0.13330000E+02  0.10000000E+02  0.00000000E+00  0.39989995E+01
 0.27515625E+00  0.13330000E+02  0.10000000E+02  0.00000000E+00  0.39989995E+01
 0.27531250E+00  0.13330000E+02  0.10000000E+02  0.00000000E+00  0.39989995E+01
 0.27546875E+00  0.13330000E+02  0.10000000E+02  0.00000000E+00  0.39989995E+01
 0.27562500E+00  0.13330000E+02  0.10000000E+02  0.00000000E+00  0.39989995E+01
 0.27578125E+00  0.13330000E+02  0.10000000E+02  0.00000000E+00  0.39989995E+01
 0.27593750E+00  0.13330000E+02  0.10000000E+02  0.00000000E+00  0.39989995E+01
 0.27609375E+00  0.13330000E+02  0.10000000E+02  0.00000000E+00  0.39989995E+01
 0.27625000E+00  0.13330000E+02  0.10000000E+02  0.00000000E+00  0.39989995E+01
 0.27640625E+00  0.13330000E+02  0.10000000E+02  0.00000000E+00  0.39989995E+01
 0.27656250E+00  0.13330000E+02  0.10000000E+02  0.00000000E+00  0.39989995E+01
 0.27671875E+00  0.13330000E+02  0.10000000E+02  0.00000000E+00  0.39989995E+01
 0.27687500E+00  0.13330000E+02  0.10000000E+02  0.00000000E+00  0.39989995E+01
 0.27703125E+00  0.13330000E+02  0.10000000E+02  0.00000000E+00  0.39989995E+01
 0.27718750E+00  0.13330000E+02  0.10000000E+02  0.00000000E+00  0.39989995E+01
 0.27734375E+00  0.13330000E+02  0.10000000E+02  0.00000000E+00  0.39989995E+01
 0.27750000E+00  0.13330000E+02  0.10000000E+02  0.00000000E+00  0.39989995E+01
 0.27765625E+00  0.13330000E+02  0.10000000E+02  0.00000000E+00  0.39989995E+01
 0.27781250E+00  0.13330000E+02  0.10000000E+02  0.00000000E+00  0.39989995E+01
 0.27796875E+00  0.13330000E+02  0.10000000E+02  0.00000000E+00  0.39989995E+01
 0.27812500E+00  0.13330000E+02  0.10000000E+02  0.00000000E+00  0.39989995E+01
 0.27828125E+00  0.13330000E+02  0.10000000E+02  0.00000000E+00  0.39989995E+01
 0.27843750E+00  0.13330000E+02  0.10000000E+02  0.00000000E+00  0.39989995E+01
 0.27859375E+00  0.13330000E+02  0.10000000E+02  0.00000000E+00  0.39989995E+01
 0.27875000E+00  0.13330000E+02  0.10000000E+02  0.00000000E+00  0.39989995E+01
 0.27890625E+00  0.13330000E+02  0.10000000E+02  0.00000000E+00  0.39989995E+01
 0.27906250E+00  0.13330000E+02  0.10000000E+02  0.00000000E+00  0.39989995E+01
 0.27921875E+00  0.13330000E+02  0.10000000E+02  0.00000000E+00  0.39989995E+01
 0.27937500E+00  0.13330000E+02  0.10000000E+02  0.00000000E+00  0.39989995E+01
 0.27953125E+00  0.13330000E+02  0.10000000E+02  0.00000000E+00  0.39989995E+01
 0.27968750E+00  0.13330000E+02  0.10000000E+02  0.00000000E+00  0.39989995E+01
 0.27984375E+00  0.13330000E+02  0.10000000E+02  0.00000000E+00  0.39989995E+01
 0.28000000E+00  0.13330000E+02  0.10000000E+02  0.00000000E+00  0.39989995E+01
 0.28015625E+00  0.13330000E+02  0.10000000E+02  0.00000000E+00  0.39989995E+01
 0.28031250E+00  0.13330000E+02  0.10000000E+02  0.00000000E+00  0.39989995E+01
 0.28046875E+00  0.13330000E+02  0.10000000E+02  0.00000000E+00  0.39989995E+01
 0.28062500E+00  0.13330000E+02  0.10000000E+02  0.00000000E+00  0.39989995E+01
 0.28078125E+00  0.13330000E+02  0.10000000E+02  0.00000000E+00  0.39989995E+01
 0.28093750E+00  0.13330000E+02  0.10000000E+02  0.00000000E+00  0.39989995E+01
 0.28109375E+00  0.13330000E+02  0.10000000E+02  0.00000000E+00  0.39989995E+01
 0.28125000E+00  0.13330000E+02  0.10000000E+02  0.00000000E+00  0.39989995E+01
 0.28140625E+00  0.13330000E+02  0.10000000E+02  0.00000000E+00  0.39989995E+01
 0.28156250E+00  0.13330000E+02  0.10000000E+02  0.00000000E+00  0.39989995E+01
 0.28171875E+00  0.13330000E+02  0.10000000E+02  0.00000000E+00  0.39989995E+01
 0.28187500E+00  0.13330000E+02  0.10000000E+02  0.00000000E+00  0.39989995E+01
 0.28203125E+00  0.13330000E+02  0.10000000E+02  0.00000000E+00  0.39989995E+01
 0.28218750E+00  0.13330000E+02  0.10000000E+02  0.00000000E+00  0.39989995E+01
 0.28234375E+00  0.13330000E+02  0.10000000E+02  0.00000000E+00  0.39989995E+01
 0.28250000E+00  0.13330000E+02  0.10000000E+02  0.00000000E+00  0.39989995E+01
 0.28265625E+00  0.13330000E+02  0.10000000E+02  0.00000000E+00  0.39989995E+01
 0.28281250E+00  0.13330000E+02  0.10000000E+02  0.00000000E+00  0.39989995E+01
 0.28296875E+00  0.13330000E+02  0.10000000E+02  0.00000000E+00  0.39989995E+01
 0.28312500E+00  0.13330000E+02  0.10000000E+02  0.00000000E+00  0.39989995E+01
 0.28328125E+00  0.13330000E+02  0.10000000E+02  0.00000000E+00  0.39989995E+01
 0.28343750E+00  0.13330000E+02  0.10000000E+02  0.00000000E+00  0.39989995E+01
 0.28359375E+00  0.13330000E+02  0.10000000E+02  0.00000000E+00  0.39989995E+01
 0.28375000E+00  0.13330000E+02  0.10000000E+02  0.00000000E+00  0.39989995E+01
 0.28390625E+00  0.13330000E+02  0.10000000E+02  0.00000000E+00  0.39989995E+01
 0.28406250E+00  0.13330000E+02  0.10000000E+02  0.00000000E+00  0.39989995E+01
 0.28421875E+00  0.13330000E+02  0.10000000E+02  0.00000000E+00  0.39989995E+01
 0.28437500E+00  0.13330000E+02  0.10000000E+02  0.00000000E+00  0.39989995E+01
 0.28453125E+00  0.13330000E+02  0.10000000E+02  0.00000000E+00  0.39989995E+01
 0.28468750E+00  0.13330000E+02  0.10000000E+02  0.00000000E+00  0.39989995E+01
 0.28484375E+00  0.13330000E+02  0.10000000E+02  0.00000000E+00  0.39989995E+01
 0.28500000E+00  0.13330000E+02  0.10000000E+02  0.00000000E+00  0.39989995E+01
 0.28515625E+00  0.13330000E+02  0.10000000E+02  0.00000000E+00  0.39989995E+01
 0.28531250E+00  0.13330000E+02  0.10000000E+02  0.00000000E+00  0.39989995E+01
 0.28546875E+00  0.13330000E+02  0.10000000E+02  0.00000000E+00  0.39989995E+01
 0.28562500E+00  0.13330000E+02  0.10000000E+02  0.00000000E+00  0.39989995E+01
 0.28578125E+00  0.13330000E+02  0.10000000E+02  0.00000000E+00  0.39989995E+01
 0.28593750E+00  0.13330000E+02  0.10000000E+02  0.00000000E+00  0.39989995E+01
 0.28609375E+00  0.13330000E+02  0.10000000E+02  0.00000000E+00  0.39989995E+01
 0.28625000E+00  0.13330000E+02  0.10000000E+02  0.00000000E+00  0.39989995E+01
 0.28640625E+00  0.13330000E+02  0.10000000E+02  0.00000000E+00  0.39989995E+01
 0.28656250E+00  0.13330000E+02  0.10000000E+02  0.00000000E+00  0.39989995E+01
 0.28671875E+00  0.13330000E+02  0.10000000E+02  0.00000000E+00  0.39989995E+01
 0.28687500E+00  0.13330000E+02  0.10000000E+02  0.00000000E+00  0.39989995E+01
 0.28703125E+00  0.13330000E+02  0.10000000E+02  0.00000000E+00  0.39989995E+01
 0.28718750E+00  0.13330000E+02  0.10000000E+02  0.00000000E+00  0.39989995E+01
 0.28734375E+00  0.13330000E+02  0.10000000E+02  0.00000000E+00  0.39989995E+01
 0.28750000E+00  0.13330000E+02  0.10000000E+02  0.00000000E+00  0.39989995E+01
 0.28765625E+00  0.13330000E+02  0.10000000E+02  0.00000000E+00  0.39989995E+01
 0.28781250E+00  0.13330000E+02  0.10000000E+02  0.00000000E+00  0.39989995E+01
 0.28796875E+00  0.13330000E+02  0.10000000E+02  0.00000000E+00  0.39989995E+01
 0.28812500E+00  0.13330000E+02  0.10000000E+02  0.00000000E+00  0.39989995E+01
 0.28828125E+00  0.13330000E+02  0.10000000E+02  0.00000000E+00  0.39989995E+01
 0.28843750E+00  0.13330000E+02  0.10000000E+02  0.00000000E+00  0.39989995E+01
 0.28859375E+00  0.13330000E+02  0.10000000E+02  0.00000000E+00  0.39989995E+01
 0.28875000E+00  0.13330000E+02  0.10000000E+02  0.00000000E+00  0.39989995E+01
 0.28890625E+00  0.13330000E+02  0.10000000E+02  0.00000000E+00  0.39989995E+01
 0.28906250E+00  0.13330000E+02  0.10000000E+02  0.00000000E+00  0.39989995E+01
 0.28921875E+00  0.13330000E+02  0.10000000E+02  0.00000000E+00  0.39989995E+01
 0.28937500E+00  0.13330000E+02  0.10000000E+02  0.00000000E+00  0.39989995E+01
 0.28953125E+00  0.13330000E+02  0.10000000E+02  0.00000000E+00  0.39989995E+01
 0.28968750E+00  0.13330000E+02  0.10000000E+02  0.00000000E+00  0.39989995E+01
 0.28984375E+00  0.13330000E+02  0.10000000E+02  0.00000000E+00  0.39989995E+01
 0.29000000E+00  0.13330000E+02  0.10000000E+02  0.00000000E+00  0.39989995E+01
 0.29015625E+00  0.13330000E+02  0.10000000E+02  0.00000000E+00  0.39989995E+01
 0.29031250E+00  0.13330000E+02  0.10000000E+02  0.00000000E+00  0.39989995E+01
 0.29046875E+00  0.13330000E+02  0.10000000E+02  0.00000000E+00  0.39989995E+01
 0.29062500E+00  0.13330000E+02  0.10000000E+02  0.00000000E+00  0.39989995E+01
 0.29078125E+00  0.13330000E+02  0.10000000E+02  0.00000000E+00  0.39989995E+01
 0.29093750E+00  0.13330000E+02  0.10000000E+02  0.00000000E+00  0.39989995E+01
 0.29109375E+00  0.13330000E+02  0.10000000E+02  0.00000000E+00  0.39989995E+01
 0.29125000E+00  0.13330000E+02  0.10000000E+02  0.00000000E+00  0.39989995E+01
 0.29140625E+00  0.13330000E+02  0.10000000E+02  0.00000000E+00  0.39989995E+01
 0.29156250E+00  0.13330000E+02  0.10000000E+02  0.00000000E+00  0.39989995E+01
 0.29171875E+00  0.13330000E+02  0.10000000E+02  0.00000000E+00  0.39989995E+01
 0.29187500E+00  0.13330000E+02  0.10000000E+02  0.00000000E+00  0.39989995E+01
 0.29203125E+00  0.13330000E+02  0.10000000E+02  0.00000000E+00  0.39989995E+01
 0.29218750E+00  0.13330000E+02  0.10000000E+02  0.00000000E+00  0.39989995E+01
 0.29234375E+00  0.13330000E+02  0.10000000E+02  0.00000000E+00  0.39989995E+01
 0.29250000E+00  0.13330000E+02  0.10000000E+02  0.00000000E+00  0.39989995E+01
 0.29265625E+00  0.13330000E+02  0.10000000E+02  0.00000000E+00  0.39989995E+01
 0.29281250E+00  0.13330000E+02  0.10000000E+02  0.00000000E+00  0.39989995E+01
 0.29296875E+00  0.13330000E+02  0.10000000E+02  0.00000000E+00  0.39989995E+01
 0.29312500E+00  0.13330000E+02  0.10000000E+02  0.00000000E+00  0.39989995E+01
 0.29328125E+00  0.13330000E+02  0.10000000E+02  0.00000000E+00  0.39989995E+01
 0.29343750E+00  0.13330000E+02  0.10000000E+02  0.00000000E+00  0.39989995E+01
 0.29359375E+00  0.13330000E+02  0.10000000E+02  0.00000000E+00  0.39989995E+01
 0.29375000E+00  0.13330000E+02  0.10000000E+02  0.00000000E+00  0.39989995E+01
 0.29390625E+00  0.13330000E+02  0.10000000E+02  0.00000000E+00  0.39989995E+01
 0.29406250E+00  0.13330000E+02  0.10000000E+02  0.00000000E+00  0.39989995E+01
 0.29421875E+00  0.13330000E+02  0.10000000E+02  0.00000000E+00  0.39989995E+01
 0.29437500E+00  0.13330000E+02  0.10000000E+02  0.00000000E+00  0.39989995E+01
 0.29453125E+00  0.13330000E+02  0.10000000E+02  0.00000000E+00  0.39989995E+01
 0.29468750E+00  0.13330000E+02  0.10000000E+02  0.00000000E+00  0.39989995E+01
 0.29484375E+00  0.13330000E+02  0.10000000E+02  0.00000000E+00  0.39989995E+01
 0.29500000E+00  0.13330000E+02  0.10000000E+02  0.00000000E+00  0.39989995E+01
 0.29515625E+00  0.13330000E+02  0.10000000E+02  0.00000000E+00  0.39989995E+01
 0.29531250E+00  0.13330000E+02  0.10000000E+02  0.00000000E+00  0.39989995E+01
 0.29546875E+00  0.13330000E+02  0.10000000E+02  0.00000000E+00  0.39989995E+01
 0.29562500E+00  0.13330000E+02  0.10000000E+02  0.00000000E+00  0.39989995E+01
 0.29578125E+00  0.13330000E+02  0.10000000E+02  0.00000000E+00  0.39989995E+01
 0.29593750E+00  0.13330000E+02  0.10000000E+02  0.00000000E+00  0.39989995E+01
 0.29609375E+00  0.13330000E+02  0.10000000E+02  0.00000000E+00  0.39989995E+01
 0.29625000E+00  0.13330000E+02  0.10000000E+02  0.00000000E+00  0.39989995E+01
 0.29640625E+00  0.13330000E+02  0.10000000E+02  0.00000000E+00  0.39989995E+01
 0.29656250E+00  0.13330000E+02  0.10000000E+02  0.00000000E+00  0.39989995E+01
 0.29671875E+00  0.13330000E+02  0.10000000E+02  0.00000000E+00  0.39989995E+01
 0.29687500E+00  0.13330000E+02  0.10000000E+02  0.00000000E+00  0.39989995E+01
 0.29703125E+00  0.13330000E+02  0.10000000E+02  0.00000000E+00  0.39989995E+01
 0.29718750E+00  0.13330000E+02  0.10000000E+02  0.00000000E+00  0.39989995E+01
 0.29734375E+00  0.13330000E+02  0.10000000E+02  0.00000000E+00  0.39989995E+01
 0.29750000E+00  0.13330000E+02  0.10000000E+02  0.00000000E+00  0.39989995E+01
 0.29765625E+00  0.13330000E+02  0.10000000E+02  0.00000000E+00  0.39989995E+01
 0.29781250E+00  0.13330000E+02  0.10000000E+02  0.00000000E+00  0.39989995E+01
 0.29796875E+00  0.13330000E+02  0.10000000E+02  0.00000000E+00  0.39989995E+01
 0.29812500E+00  0.13330000E+02  0.10000000E+02  0.00000000E+00  0.39989995E+01
 0.29828125E+00  0.13330000E+02  0.10000000E+02  0.00000000E+00  0.39989995E+01
 0.29843750E+00  0.13330000E+02  0.10000000E+02  0.00000000E+00  0.39989995E+01
 0.29859375E+00  0.13330000E+02  0.10000000E+02  0.00000000E+00  0.39989995E+01
 0.29875000E+00  0.13330000E+02  0.10000000E+02  0.00000000E+00  0.39989995E+01
 0.29890625E+00  0.13330000E+02  0.10000000E+02  0.00000000E+00  0.39989995E+01
 0.29906250E+00  0.13330000E+02  0.10000000E+02  0.00000000E+00  0.39989995E+01
 0.29921875E+00  0.13330000E+02  0.10000000E+02  0.00000000E+00  0.39989995E+01
 0.29937500E+00  0.13330000E+02  0.10000000E+02  0.00000000E+00  0.39989995E+01
 0.29953125E+00  0.13330000E+02  0.10000000E+02  0.00000000E+00  0.39989995E+01
 0.29968750E+00  0.13330000E+02  0.10000000E+02  0.00000000E+00  0.39989995E+01
 0.29984375E+00  0.13330000E+02  0.10000000E+02  0.00000000E+00  0.39989995E+01
 0.30000000E+00  0.13330000E+02  0.10000000E+02  0.00000000E+00  0.39989995E+01
 0.30015625E+00  0.13330000E+02  0.10000000E+02  0.00000000E+00  0.39989995E+01
 0.30031250E+00  0.13330000E+02  0.10000000E+02  0.00000000E+00  0.39989995E+01
 0.30046875E+00  0.13330000E+02  0.10000000E+02  0.00000000E+00  0.39989995E+01
 0.30062500E+00  0.13330000E+02  0.10000000E+02  0.00000000E+00  0.39989995E+01
 0.30078125E+00  0.13330000E+02  0.10000000E+02  0.00000000E+00  0.39989995E+01
 0.30093750E+00  0.13330000E+02  0.10000000E+02  0.00000000E+00  0.39989995E+01
 0.30109375E+00  0.13330000E+02  0.10000000E+02  0.00000000E+00  0.39989995E+01
 0.30125000E+00  0.13330000E+02  0.10000000E+02  0.00000000E+00  0.39989995E+01
 0.30140625E+00  0.13330000E+02  0.10000000E+02  0.00000000E+00  0.39989995E+01
 0.30156250E+00  0.13330000E+02  0.10000000E+02  0.00000000E+00  0.39989995E+01
 0.30171875E+00  0.13330000E+02  0.10000000E+02  0.00000000E+00  0.39989995E+01
 0.30187500E+00  0.13330000E+02  0.10000000E+02  0.00000000E+00  0.39989995E+01
 0.30203125E+00  0.13330000E+02  0.10000000E+02  0.00000000E+00  0.39989995E+01
 0.30218750E+00  0.13330000E+02  0.10000000E+02  0.00000000E+00  0.39989995E+01
 0.30234375E+00  0.13330000E+02  0.10000000E+02  0.00000000E+00  0.39989995E+01
 0.30250000E+00  0.13330000E+02  0.10000000E+02  0.00000000E+00  0.39989995E+01
 0.30265625E+00  0.13330000E+02  0.10000000E+02  0.00000000E+00  0.39989995E+01
 0.30281250E+00  0.13330000E+02  0.10000000E+02  0.00000000E+00  0.39989995E+01
 0.30296875E+00  0.13330000E+02  0.10000000E+02  0.00000000E+00  0.39989995E+01
 0.30312500E+00  0.13330000E+02  0.10000000E+02  0.00000000E+00  0.39989995E+01
 0.30328125E+00  0.13330000E+02  0.10000000E+02  0.00000000E+00  0.39989995E+01
 0.30343750E+00  0.13330000E+02  0.10000000E+02  0.00000000E+00  0.39989995E+01
 0.30359375E+00  0.13330000E+02  0.10000000E+02  0.00000000E+00  0.39989995E+01
 0.30375000E+00  0.13330000E+02  0.10000000E+02  0.00000000E+00  0.39989995E+01
 0.30390625E+00  0.13330000E+02  0.10000000E+02  0.00000000E+00  0.39989995E+01
 0.30406250E+00  0.13330000E+02  0.10000000E+02  0.00000000E+00  0.39989995E+01
 0.30421875E+00  0.13330000E+02  0.10000000E+02  0.00000000E+00  0.39989995E+01
 0.30437500E+00  0.13330000E+02  0.10000000E+02  0.00000000E+00  0.39989995E+01
 0.30453125E+00  0.13330000E+02  0.10000000E+02  0.00000000E+00  0.39989995E+01
 0.30468750E+00  0.13330000E+02  0.10000000E+02  0.00000000E+00  0.39989995E+01
 0.30484375E+00  0.13330000E+02  0.10000000E+02  0.00000000E+00  0.39989995E+01
 0.30500000E+00  0.13330000E+02  0.10000000E+02  0.00000000E+00  0.39989995E+01
 0.30515625E+00  0.13330000E+02  0.10000000E+02  0.00000000E+00  0.39989995E+01
 0.30531250E+00  0.13330000E+02  0.10000000E+02  0.00000000E+00  0.39989995E+01
 0.30546875E+00  0.13330000E+02  0.10000000E+02  0.00000000E+00  0.39989995E+01
 0.30562500E+00  0.13330000E+02  0.10000000E+02  0.00000000E+00  0.39989995E+01
 0.30578125E+00  0.13330000E+02  0.10000000E+02  0.00000000E+00  0.39989995E+01
 0.30593750E+00  0.13330000E+02  0.10000000E+02  0.00000000E+00  0.39989995E+01
 0.30609375E+00  0.13330000E+02  0.10000000E+02  0.00000000E+00  0.39989995E+01
 0.30625000E+00  0.13330000E+02  0.10000000E+02  0.00000000E+00  0.39989995E+01
 0.30640625E+00  0.13330000E+02  0.10000000E+02  0.00000000E+00  0.39989995E+01
 0.30656250E+00  0.13330000E+02  0.10000000E+02  0.00000000E+00  0.39989995E+01
 0.30671875E+00  0.13330000E+02  0.10000000E+02  0.00000000E+00  0.39989995E+01
 0.30687500E+00  0.13330000E+02  0.10000000E+02  0.00000000E+00  0.39989995E+01
 0.30703125E+00  0.13330000E+02  0.10000000E+02  0.00000000E+00  0.39989995E+01
 0.30718750E+00  0.13330000E+02  0.10000000E+02  0.00000000E+00  0.39989995E+01
 0.30734375E+00  0.13330000E+02  0.10000000E+02  0.00000000E+00  0.39989995E+01
 0.30750000E+00  0.13330000E+02  0.10000000E+02  0.00000000E+00  0.39989995E+01
 0.30765625E+00  0.13330000E+02  0.10000000E+02  0.00000000E+00  0.39989995E+01
 0.30781250E+00  0.13330000E+02  0.10000000E+02  0.00000000E+00  0.39989995E+01
 0.30796875E+00  0.13330000E+02  0.10000000E+02  0.00000000E+00  0.39989995E+01
 0.30812500E+00  0.13330000E+02  0.10000000E+02  0.00000000E+00  0.39989995E+01
 0.30828125E+00  0.13330000E+02  0.10000000E+02  0.00000000E+00  0.39989995E+01
 0.30843750E+00  0.13330000E+02  0.10000000E+02  0.00000000E+00  0.39989995E+01
 0.30859375E+00  0.13330000E+02  0.10000000E+02  0.00000000E+00  0.39989995E+01
 0.30875000E+00  0.13330000E+02  0.10000000E+02  0.00000000E+00  0.39989995E+01
 0.30890625E+00  0.13330000E+02  0.10000000E+02  0.00000000E+00  0.39989995E+01
 0.30906250E+00  0.13330000E+02  0.10000000E+02  0.00000000E+00  0.39989995E+01
 0.30921875E+00  0.13330000E+02  0.10000000E+02  0.00000000E+00  0.39989995E+01
 0.30937500E+00  0.13330000E+02  0.10000000E+02  0.00000000E+00  0.39989995E+01
 0.30953125E+00  0.13330000E+02  0.10000000E+02  0.00000000E+00  0.39989995E+01
 0.30968750E+00  0.13330000E+02  0.10000000E+02  0.00000000E+00  0.39989995E+01
 0.30984375E+00  0.13330000E+02  0.10000000E+02  0.00000000E+00  0.39989995E+01
 0.31000000E+00  0.13330000E+02  0.10000000E+02  0.00000000E+00  0.39989995E+01
 0.31015625E+00  0.13330000E+02  0.10000000E+02  0.00000000E+00  0.39989995E+01
 0.31031250E+00  0.13330000E+02  0.10000000E+02  0.00000000E+00  0.39989995E+01
 0.31046875E+00  0.13330000E+02  0.10000000E+02  0.00000000E+00  0.39989995E+01
 0.31062500E+00  0.13330000E+02  0.10000000E+02  0.00000000E+00  0.39989995E+01
 0.31078125E+00  0.13330000E+02  0.10000000E+02  0.00000000E+00  0.39989995E+01
 0.31093750E+00  0.13330000E+02  0.10000000E+02  0.00000000E+00  0.39989995E+01
 0.31109375E+00  0.13330000E+02  0.10000000E+02  0.00000000E+00  0.39989995E+01
 0.31125000E+00  0.13330000E+02  0.10000000E+02  0.00000000E+00  0.39989995E+01
 0.31140625E+00  0.13330000E+02  0.10000000E+02  0.00000000E+00  0.39989995E+01
 0.31156250E+00  0.13330000E+02  0.10000000E+02  0.00000000E+00  0.39989995E+01
 0.31171875E+00  0.13330000E+02  0.10000000E+02  0.00000000E+00  0.39989995E+01
 0.31187500E+00  0.13330000E+02  0.10000000E+02  0.00000000E+00  0.39989995E+01
 0.31203125E+00  0.13330000E+02  0.10000000E+02  0.00000000E+00  0.39989995E+01
 0.31218750E+00  0.13330000E+02  0.10000000E+02  0.00000000E+00  0.39989995E+01
 0.31234375E+00  0.13330000E+02  0.10000000E+02  0.00000000E+00  0.39989995E+01
 0.31250000E+00  0.13330000E+02  0.10000000E+02  0.00000000E+00  0.39989995E+01
 0.31265625E+00  0.13330000E+02  0.10000000E+02  0.00000000E+00  0.39989995E+01
 0.31281250E+00  0.13330000E+02  0.10000000E+02  0.00000000E+00  0.39989995E+01
 0.31296875E+00  0.13330000E+02  0.10000000E+02  0.00000000E+00  0.39989995E+01
 0.31312500E+00  0.13330000E+02  0.10000000E+02  0.00000000E+00  0.39989995E+01
 0.31328125E+00  0.13330000E+02  0.10000000E+02  0.00000000E+00  0.39989995E+01
 0.31343750E+00  0.13330000E+02  0.10000000E+02  0.00000000E+00  0.39989995E+01
 0.31359375E+00  0.13330000E+02  0.10000000E+02  0.00000000E+00  0.39989995E+01
 0.31375000E+00  0.13330000E+02  0.10000000E+02  0.00000000E+00  0.39989995E+01
 0.31390625E+00  0.13330000E+02  0.10000000E+02  0.00000000E+00  0.39989995E+01
 0.31406250E+00  0.13330000E+02  0.10000000E+02  0.00000000E+00  0.39989995E+01
 0.31421875E+00  0.13330000E+02  0.10000000E+02  0.00000000E+00  0.39989995E+01
 0.31437500E+00  0.13330000E+02  0.10000000E+02  0.00000000E+00  0.39989995E+01
 0.31453125E+00  0.13330000E+02  0.10000000E+02  0.00000000E+00  0.39989995E+01
 0.31468750E+00  0.13314795E+02  0.99914439E+01  0.45349532E-03  0.39978586E+01
 0.31484375E+00  0.13294764E+02  0.99801680E+01  0.10517189E-02  0.39963541E+01
 0.31500000E+00  0.13274775E+02  0.99689121E+01  0.16495432E-02  0.39948512E+01
 0.31515625E+00  0.13254829E+02  0.99576759E+01  0.22469688E-02  0.39933497E+01
 0.31531250E+00  0.13234926E+02  0.99464596E+01  0.28439960E-02  0.39918498E+01
 0.31546875E+00  0.13215065E+02  0.99352630E+01  0.34406253E-02  0.39903514E+01
 0.31562500E+00  0.13195247E+02  0.99240860E+01  0.40368572E-02  0.39888545E+01
 0.31578125E+00  0.13175470E+02  0.99129287E+01  0.46326920E-02  0.39873590E+01
 0.31593750E+00  0.13155736E+02  0.99017910E+01  0.52281301E-02  0.39858651E+01
 0.31609375E+00  0.13136044E+02  0.98906727E+01  0.58231721E-02  0.39843727E+01
 0.31625000E+00  0.13116393E+02  0.98795739E+01  0.64178183E-02  0.39828818E+01
 0.31640625E+00  0.13096785E+02  0.98684946E+01  0.70120692E-02  0.39813924E+01
 0.31656250E+00  0.13077218E+02  0.98574346E+01  0.76059251E-02  0.39799045E+01
 0.31671875E+00  0.13057692E+02  0.98463938E+01  0.81993865E-02  0.39784181E+01
 0.31687500E+00  0.13038208E+02  0.98353724E+01  0.87924538E-02  0.39769331E+01
 0.31703125E+00  0.13018764E+02  0.98243701E+01  0.93851275E-02  0.39754496E+01
 0.31718750E+00  0.12999362E+02  0.98133870E+01  0.99774080E-02  0.39739676E+01
 0.31734375E+00  0.12980001E+02  0.98024230E+01  0.10569296E-01  0.39724871E+01
 0.31750000E+00  0.12960681E+02  0.97914780E+01  0.11160791E-01  0.39710080E+01
 0.31765625E+00  0.12941401E+02  0.97805521E+01  0.11751894E-01  0.39695305E+01
 0.31781250E+00  0.12922162E+02  0.97696450E+01  0.12342606E-01  0.39680543E+01
 0.31796875E+00  0.12902964E+02  0.97587569E+01  0.12932926E-01  0.39665797E+01
 0.31812500E+00  0.12883806E+02  0.97478876E+01  0.13522856E-01  0.39651065E+01
 0.31828125E+00  0.12864688E+02  0.97370371E+01  0.14112396E-01  0.39636347E+01
 0.31843750E+00  0.12845610E+02  0.97262053E+01  0.14701545E-01  0.39621644E+01
 0.31859375E+00  0.12826572E+02  0.97153922E+01  0.15290306E-01  0.39606956E+01
 0.31875000E+00  0.12807574E+02  0.97045978E+01  0.15878677E-01  0.39592282E+01
 0.31890625E+00  0.12788616E+02  0.96938220E+01  0.16466659E-01  0.39577622E+01
 0.31906250E+00  0.12769697E+02  0.96830647E+01  0.17054254E-01  0.39562977E+01
 0.31921875E+00  0.12750818E+02  0.96723259E+01  0.17641460E-01  0.39548346E+01
 0.31937500E+00  0.12731978E+02  0.96616055E+01  0.18228279E-01  0.39533729E+01
 0.31953125E+00  0.12713178E+02  0.96509036E+01  0.18814711E-01  0.39519127E+01
 0.31968750E+00  0.12694416E+02  0.96402200E+01  0.19400757E-01  0.39504539E+01
 0.31984375E+00  0.12675694E+02  0.96295547E+01  0.19986416E-01  0.39489965E+01
 0.32000000E+00  0.12657011E+02  0.96189076E+01  0.20571690E-01  0.39475406E+01
 0.32015625E+00  0.12638366E+02  0.96082787E+01  0.21156578E-01  0.39460860E+01
 0.32031250E+00  0.12619760E+02  0.95976680E+01  0.21741081E-01  0.39446329E+01
 0.32046875E+00  0.12601193E+02  0.95870754E+01  0.22325200E-01  0.39431812E+01
 0.32062500E+00  0.12582665E+02  0.95765009E+01  0.22908935E-01  0.39417309E+01
 0.32078125E+00  0.12564174E+02  0.95659444E+01  0.23492286E-01  0.39402820E+01
 0.32093750E+00  0.12545722E+02  0.95554058E+01  0.24075253E-01  0.39388344E+01
 0.32109375E+00  0.12527308E+02  0.95448852E+01  0.24657838E-01  0.39373883E+01
 0.32125000E+00  0.12508932E+02  0.95343824E+01  0.25240040E-01  0.39359436E+01
 0.32140625E+00  0.12490594E+02  0.95238974E+01  0.25821860E-01  0.39345003E+01
 0.32156250E+00  0.12472294E+02  0.95134302E+01  0.26403299E-01  0.39330584E+01
 0.32171875E+00  0.12454031E+02  0.95029808E+01  0.26984356E-01  0.39316179E+01
 0.32187500E+00  0.12435806E+02  0.94925490E+01  0.27565032E-01  0.39301787E+01
 0.32203125E+00  0.12417619E+02  0.94821349E+01  0.28145328E-01  0.39287409E+01
 0.32218750E+00  0.12399468E+02  0.94717383E+01  0.28725244E-01  0.39273045E+01
 0.32234375E+00  0.12381356E+02  0.94613593E+01  0.29304780E-01  0.39258695E+01
 0.32250000E+00  0.12363280E+02  0.94509978E+01  0.29883937E-01  0.39244359E+01
 0.32265625E+00  0.12345241E+02  0.94406538E+01  0.30462715E-01  0.39230036E+01
 0.32281250E+00  0.12327239E+02  0.94303271E+01  0.31041115E-01  0.39215727E+01
 0.32296875E+00  0.12309274E+02  0.94200179E+01  0.31619136E-01  0.39201431E+01
 0.32312500E+00  0.12291346E+02  0.94097259E+01  0.32196780E-01  0.39187149E+01
 0.32328125E+00  0.12273454E+02  0.93994512E+01  0.32774047E-01  0.39172881E+01
 0.32343750E+00  0.12255599E+02  0.93891938E+01  0.33350936E-01  0.39158626E+01
 0.32359375E+00  0.12237780E+02  0.93789535E+01  0.33927449E-01  0.39144385E+01
 0.32375000E+00  0.12219998E+02  0.93687304E+01  0.34503586E-01  0.39130157E+01
 0.32390625E+00  0.12202252E+02  0.93585243E+01  0.35079348E-01  0.39115943E+01
 0.32406250E+00  0.12184541E+02  0.93483353E+01  0.35654734E-01  0.39101742E+01
 0.32421875E+00  0.12166867E+02  0.93381634E+01  0.36229745E-01  0.39087555E+01
 0.32437500E+00  0.12149229E+02  0.93280083E+01  0.36804382E-01  0.39073381E+01
 0.32453125E+00  0.12131626E+02  0.93178702E+01  0.37378645E-01  0.39059220E+01
 0.32468750E+00  0.12114059E+02  0.93077490E+01  0.37952533E-01  0.39045073E+01
 0.32484375E+00  0.12096528E+02  0.92976446E+01  0.38526049E-01  0.39030939E+01
 0.32500000E+00  0.12079032E+02  0.92875570E+01  0.39099192E-01  0.39016818E+01
 0.32515625E+00  0.12061572E+02  0.92774862E+01  0.39671962E-01  0.39002710E+01
 0.32531250E+00  0.12044146E+02  0.92674320E+01  0.40244360E-01  0.38988616E+01
 0.32546875E+00  0.12026756E+02  0.92573945E+01  0.40816386E-01  0.38974535E+01
 0.32562500E+00  0.12009401E+02  0.92473736E+01  0.41388041E-01  0.38960467E+01
 0.32578125E+00  0.11992081E+02  0.92373693E+01  0.41959325E-01  0.38946412E+01
 0.32593750E+00  0.11974796E+02  0.92273816E+01  0.42530238E-01  0.38932370E+01
 0.32609375E+00  0.11957545E+02  0.92174103E+01  0.43100781E-01  0.38918341E+01
 0.32625000E+00  0.11940330E+02  0.92074554E+01  0.43670954E-01  0.38904326E+01
 0.32640625E+00  0.11923148E+02  0.91975170E+01  0.44240758E-01  0.38890323E+01
 0.32656250E+00  0.11906001E+02  0.91875950E+01  0.44810193E-01  0.38876333E+01
 0.32671875E+00  0.11888889E+02  0.91776892E+01  0.45379259E-01  0.38862356E+01
 0.32687500E+00  0.11871811E+02  0.91677998E+01  0.45947957E-01  0.38848393E+01
 0.32703125E+00  0.11854767E+02  0.91579265E+01  0.46516286E-01  0.38834442E+01
 0.32718750E+00  0.11837757E+02  0.91480695E+01  0.47084249E-01  0.38820504E+01
 0.32734375E+00  0.11820781E+02  0.91382287E+01  0.47651844E-01  0.38806579E+01
 0.32750000E+00  0.11803839E+02  0.91284039E+01  0.48219073E-01  0.38792666E+01
 0.32765625E+00  0.11786931E+02  0.91185953E+01  0.48785935E-01  0.38778767E+01
 0.32781250E+00  0.11770056E+02  0.91088026E+01  0.49352431E-01  0.38764880E+01
 0.32796875E+00  0.11753215E+02  0.90990260E+01  0.49918562E-01  0.38751006E+01
 0.32812500E+00  0.11736408E+02  0.90892653E+01  0.50484327E-01  0.38737145E+01
 0.32828125E+00  0.11719634E+02  0.90795205E+01  0.51049728E-01  0.38723296E+01
 0.32843750E+00  0.11702893E+02  0.90697916E+01  0.51614764E-01  0.38709460E+01
 0.32859375E+00  0.11686185E+02  0.90600786E+01  0.52179436E-01  0.38695637E+01
 0.32875000E+00  0.11669511E+02  0.90503813E+01  0.52743744E-01  0.38681827E+01
 0.32890625E+00  0.11652869E+02  0.90406998E+01  0.53307689E-01  0.38668029E+01
 0.32906250E+00  0.11636261E+02  0.90310340E+01  0.53871271E-01  0.38654243E+01
 0.32921875E+00  0.11619685E+02  0.90213839E+01  0.54434490E-01  0.38640470E+01
 0.32937500E+00  0.11603142E+02  0.90117494E+01  0.54997348E-01  0.38626710E+01
 0.32953125E+00  0.11586632E+02  0.90021305E+01  0.55559843E-01  0.38612962E+01
 0.32968750E+00  0.11570155E+02  0.89925272E+01  0.56121977E-01  0.38599226E+01
 0.32984375E+00  0.11553709E+02  0.89829394E+01  0.56683750E-01  0.38585503E+01
 0.33000000E+00  0.11537297E+02  0.89733671E+01  0.57245162E-01  0.38571793E+01
 0.33015625E+00  0.11520916E+02  0.89638102E+01  0.57806214E-01  0.38558095E+01
 0.33031250E+00  0.11504568E+02  0.89542687E+01  0.58366906E-01  0.38544409E+01
 0.33046875E+00  0.11488252E+02  0.89447426E+01  0.58927239E-01  0.38530735E+01
 0.33062500E+00  0.11471968E+02  0.89352318E+01  0.59487212E-01  0.38517074E+01
 0.33078125E+00  0.11455715E+02  0.89257363E+01  0.60046826E-01  0.38503425E+01
 0.33093750E+00  0.11439495E+02  0.89162561E+01  0.60606082E-01  0.38489789E+01
 0.33109375E+00  0.11423307E+02  0.89067911E+01  0.61164980E-01  0.38476164E+01
 0.33125000E+00  0.11407150E+02  0.88973412E+01  0.61723520E-01  0.38462552E+01
 0.33140625E+00  0.11391024E+02  0.88879065E+01  0.62281703E-01  0.38448952E+01
 0.33156250E+00  0.11374931E+02  0.88784869E+01  0.62839529E-01  0.38435364E+01
 0.33171875E+00  0.11358868E+02  0.88690823E+01  0.63396998E-01  0.38421788E+01
 0.33187500E+00  0.11342837E+02  0.88596928E+01  0.63954111E-01  0.38408225E+01
 0.33203125E+00  0.11326837E+02  0.88503182E+01  0.64510868E-01  0.38394673E+01
 0.33218750E+00  0.11310869E+02  0.88409586E+01  0.65067269E-01  0.38381134E+01
 0.33234375E+00  0.11294931E+02  0.88316140E+01  0.65623315E-01  0.38367606E+01
 0.33250000E+00  0.11279024E+02  0.88222842E+01  0.66179007E-01  0.38354091E+01
 0.33265625E+00  0.11263149E+02  0.88129692E+01  0.66734344E-01  0.38340588E+01
 0.33281250E+00  0.11247304E+02  0.88036691E+01  0.67289327E-01  0.38327096E+01
 0.33296875E+00  0.11231490E+02  0.87943837E+01  0.67843957E-01  0.38313617E+01
 0.33312500E+00  0.11215706E+02  0.87851130E+01  0.68398233E-01  0.38300149E+01
 0.33328125E+00  0.11199953E+02  0.87758571E+01  0.68952156E-01  0.38286694E+01
 0.33343750E+00  0.11184231E+02  0.87666158E+01  0.69505726E-01  0.38273250E+01
 0.33359375E+00  0.11168538E+02  0.87573891E+01  0.70058944E-01  0.38259818E+01
 0.33375000E+00  0.11152877E+02  0.87481771E+01  0.70611811E-01  0.38246398E+01
 0.33390625E+00  0.11137245E+02  0.87389795E+01  0.71164326E-01  0.38232989E+01
 0.33406250E+00  0.11121644E+02  0.87297965E+01  0.71716489E-01  0.38219593E+01
 0.33421875E+00  0.11106072E+02  0.87206280E+01  0.72268302E-01  0.38206208E+01
 0.33437500E+00  0.11090531E+02  0.87114739E+01  0.72819765E-01  0.38192835E+01
 0.33453125E+00  0.11075019E+02  0.87023342E+01  0.73370877E-01  0.38179473E+01
 0.33468750E+00  0.11059538E+02  0.86932089E+01  0.73921640E-01  0.38166124E+01
 0.33484375E+00  0.11044086E+02  0.86840980E+01  0.74472053E-01  0.38152786E+01
 0.33500000E+00  0.11028663E+02  0.86750014E+01  0.75022117E-01  0.38139459E+01
 0.33515625E+00  0.11013271E+02  0.86659190E+01  0.75571833E-01  0.38126144E+01
 0.33531250E+00  0.10997907E+02  0.86568508E+01  0.76121200E-01  0.38112841E+01
 0.33546875E+00  0.10982574E+02  0.86477969E+01  0.76670220E-01  0.38099550E+01
 0.33562500E+00  0.10967269E+02  0.86387571E+01  0.77218892E-01  0.38086269E+01
 0.33578125E+00  0.10951994E+02  0.86297315E+01  0.77767216E-01  0.38073001E+01
 0.33593750E+00  0.10936748E+02  0.86207200E+01  0.78315194E-01  0.38059744E+01
 0.33609375E+00  0.10921531E+02  0.86117225E+01  0.78862825E-01  0.38046498E+01
 0.33625000E+00  0.10906343E+02  0.86027391E+01  0.79410110E-01  0.38033264E+01
 0.33640625E+00  0.10891184E+02  0.85937697E+01  0.79957049E-01  0.38020041E+01
 0.33656250E+00  0.10876054E+02  0.85848142E+01  0.80503643E-01  0.38006830E+01
 0.33671875E+00  0.10860952E+02  0.85758726E+01  0.81049892E-01  0.37993630E+01
 0.33687500E+00  0.10845880E+02  0.85669450E+01  0.81595796E-01  0.37980441E+01
 0.33703125E+00  0.10830836E+02  0.85580312E+01  0.82141355E-01  0.37967264E+01
 0.33718750E+00  0.10815820E+02  0.85491313E+01  0.82686571E-01  0.37954098E+01
 0.33734375E+00  0.10800833E+02  0.85402451E+01  0.83231442E-01  0.37940943E+01
 0.33750000E+00  0.10785875E+02  0.85313727E+01  0.83775971E-01  0.37927800E+01
 0.33765625E+00  0.10770944E+02  0.85225141E+01  0.84320156E-01  0.37914668E+01
 0.33781250E+00  0.10756042E+02  0.85136691E+01  0.84863999E-01  0.37901547E+01
 0.33796875E+00  0.10741168E+02  0.85048378E+01  0.85407499E-01  0.37888437E+01
 0.33812500E+00  0.10726323E+02  0.84960202E+01  0.85950658E-01  0.37875339E+01
 0.33828125E+00  0.10711505E+02  0.84872161E+01  0.86493474E-01  0.37862251E+01
 0.33843750E+00  0.10696715E+02  0.84784256E+01  0.87035950E-01  0.37849175E+01
 0.33859375E+00  0.10681953E+02  0.84696487E+01  0.87578085E-01  0.37836110E+01
 0.33875000E+00  0.10667219E+02  0.84608852E+01  0.88119879E-01  0.37823056E+01
 0.33890625E+00  0.10652513E+02  0.84521352E+01  0.88661332E-01  0.37810013E+01
 0.33906250E+00  0.10637834E+02  0.84433987E+01  0.89202446E-01  0.37796981E+01
 0.33921875E+00  0.10623183E+02  0.84346756E+01  0.89743220E-01  0.37783960E+01
 0.33937500E+00  0.10608559E+02  0.84259658E+01  0.90283656E-01  0.37770950E+01
 0.33953125E+00  0.10593963E+02  0.84172694E+01  0.90823752E-01  0.37757951E+01
 0.33968750E+00  0.10579394E+02  0.84085863E+01  0.91363510E-01  0.37744963E+01
 0.33984375E+00  0.10564852E+02  0.83999165E+01  0.91902929E-01  0.37731986E+01
 0.34000000E+00  0.10550338E+02  0.83912599E+01  0.92442011E-01  0.37719020E+01
 0.34015625E+00  0.10535851E+02  0.83826165E+01  0.92980755E-01  0.37706065E+01
 0.34031250E+00  0.10521391E+02  0.83739864E+01  0.93519162E-01  0.37693121E+01
 0.34046875E+00  0.10506957E+02  0.83653694E+01  0.94057233E-01  0.37680187E+01
 0.34062500E+00  0.10492551E+02  0.83567655E+01  0.94594966E-01  0.37667265E+01
 0.34078125E+00  0.10478172E+02  0.83481747E+01  0.95132364E-01  0.37654353E+01
 0.34093750E+00  0.10463819E+02  0.83395970E+01  0.95669426E-01  0.37641452E+01
 0.34109375E+00  0.10449493E+02  0.83310323E+01  0.96206152E-01  0.37628562E+01
 0.34125000E+00  0.10435194E+02  0.83224806E+01  0.96742543E-01  0.37615682E+01
 0.34140625E+00  0.10420921E+02  0.83139418E+01  0.97278600E-01  0.37602813E+01
 0.34156250E+00  0.10406675E+02  0.83054161E+01  0.97814322E-01  0.37589955E+01
 0.34171875E+00  0.10392455E+02  0.82969032E+01  0.98349710E-01  0.37577108E+01
 0.34187500E+00  0.10378262E+02  0.82884032E+01  0.98884764E-01  0.37564271E+01
 0.34203125E+00  0.10364095E+02  0.82799160E+01  0.99419485E-01  0.37551445E+01
 0.34218750E+00  0.10349954E+02  0.82714417E+01  0.99953873E-01  0.37538630E+01
 0.34234375E+00  0.10335840E+02  0.82629802E+01  0.10048793E+00  0.37525825E+01
 0.34250000E+00  0.10321751E+02  0.82545314E+01  0.10102165E+00  0.37513031E+01
 0.34265625E+00  0.10307688E+02  0.82460954E+01  0.10155504E+00  0.37500247E+01
 0.34281250E+00  0.10293652E+02  0.82376720E+01  0.10208810E+00  0.37487474E+01
 0.34296875E+00  0.10279641E+02  0.82292613E+01  0.10262083E+00  0.37474711E+01
 0.34312500E+00  0.10265656E+02  0.82208633E+01  0.10315322E+00  0.37461959E+01
 0.34328125E+00  0.10251697E+02  0.82124779E+01  0.10368529E+00  0.37449218E+01
 0.34343750E+00  0.10237764E+02  0.82041050E+01  0.10421702E+00  0.37436487E+01
 0.34359375E+00  0.10223856E+02  0.81957448E+01  0.10474843E+00  0.37423766E+01
 0.34375000E+00  0.10209973E+02  0.81873970E+01  0.10527950E+00  0.37411056E+01
 0.34390625E+00  0.10196117E+02  0.81790617E+01  0.10581025E+00  0.37398356E+01
 0.34406250E+00  0.10182285E+02  0.81707389E+01  0.10634066E+00  0.37385666E+01
 0.34421875E+00  0.10168479E+02  0.81624286E+01  0.10687075E+00  0.37372987E+01
 0.34437500E+00  0.10154698E+02  0.81541306E+01  0.10740051E+00  0.37360318E+01
 0.34453125E+00  0.10140943E+02  0.81458450E+01  0.10792994E+00  0.37347660E+01
 0.34468750E+00  0.10127212E+02  0.81375718E+01  0.10845904E+00  0.37335012E+01
 0.34484375E+00  0.10113507E+02  0.81293109E+01  0.10898782E+00  0.37322374E+01
 0.34500000E+00  0.10099827E+02  0.81210623E+01  0.10951627E+00  0.37309746E+01
 0.34515625E+00  0.10086172E+02  0.81128260E+01  0.11004439E+00  0.37297129E+01
 0.34531250E+00  0.10072541E+02  0.81046019E+01  0.11057218E+00  0.37284522E+01
 0.34546875E+00  0.10058936E+02  0.80963900E+01  0.11109965E+00  0.37271925E+01
 0.34562500E+00  0.10045355E+02  0.80881903E+01  0.11162680E+00  0.37259338E+01
 0.34578125E+00  0.10031799E+02  0.80800027E+01  0.11215361E+00  0.37246761E+01
 0.34593750E+00  0.10018268E+02  0.80718273E+01  0.11268011E+00  0.37234195E+01
 0.34609375E+00  0.10004761E+02  0.80636640E+01  0.11320627E+00  0.37221638E+01
 0.34625000E+00  0.99912784E+01  0.80555127E+01  0.11373212E+00  0.37209092E+01
 0.34640625E+00  0.99778205E+01  0.80473735E+01  0.11425764E+00  0.37196556E+01
 0.34656250E+00  0.99643870E+01  0.80392463E+01  0.11478283E+00  0.37184030E+01
 0.34671875E+00  0.99509779E+01  0.80311311E+01  0.11530770E+00  0.37171514E+01
 0.34687500E+00  0.99375930E+01  0.80230278E+01  0.11583225E+00  0.37159008E+01
 0.34703125E+00  0.99242324E+01  0.80149365E+01  0.11635648E+00  0.37146512E+01
 0.34718750E+00  0.99108958E+01  0.80068571E+01  0.11688038E+00  0.37134026E+01
 0.34734375E+00  0.98975834E+01  0.79987895E+01  0.11740396E+00  0.37121550E+01
 0.34750000E+00  0.98842950E+01  0.79907339E+01  0.11792722E+00  0.37109084E+01
 0.34765625E+00  0.98710305E+01  0.79826900E+01  0.11845015E+00  0.37096628E+01
 0.34781250E+00  0.98577900E+01  0.79746579E+01  0.11897277E+00  0.37084182E+01
 0.34796875E+00  0.98445733E+01  0.79666377E+01  0.11949506E+00  0.37071745E+01
 0.34812500E+00  0.98313803E+01  0.79586291E+01  0.12001704E+00  0.37059319E+01
 0.34828125E+00  0.98182111E+01  0.79506323E+01  0.12053869E+00  0.37046902E+01
 0.34843750E+00  0.98050656E+01  0.79426471E+01  0.12106002E+00  0.37034496E+01
 0.34859375E+00  0.97919436E+01  0.79346737E+01  0.12158103E+00  0.37022099E+01
 0.34875000E+00  0.97788452E+01  0.79267118E+01  0.12210173E+00  0.37009712E+01
 0.34890625E+00  0.97657702E+01  0.79187616E+01  0.12262210E+00  0.36997334E+01
 0.34906250E+00  0.97527187E+01  0.79108230E+01  0.12314216E+00  0.36984967E+01
 0.34921875E+00  0.97396906E+01  0.79028959E+01  0.12366190E+00  0.36972609E+01
 0.34937500E+00  0.97266857E+01  0.78949804E+01  0.12418131E+00  0.36960261E+01
 0.34953125E+00  0.97137041E+01  0.78870763E+01  0.12470042E+00  0.36947923E+01
 0.34968750E+00  0.97007457E+01  0.78791838E+01  0.12521920E+00  0.36935594E+01
 0.34984375E+00  0.96878103E+01  0.78713027E+01  0.12573767E+00  0.36923275E+01
 0.35000000E+00  0.96748981E+01  0.78634330E+01  0.12625582E+00  0.36910966E+01
 0.35015625E+00  0.96620089E+01  0.78555748E+01  0.12677365E+00  0.36898666E+01
 0.35031250E+00  0.96491426E+01  0.78477279E+01  0.12729116E+00  0.36886376E+01
 0.35046875E+00  0.96362992E+01  0.78398924E+01  0.12780837E+00  0.36874096E+01
 0.35062500E+00  0.96234787E+01  0.78320682E+01  0.12832525E+00  0.36861825E+01
 0.35078125E+00  0.96106809E+01  0.78242553E+01  0.12884182E+00  0.36849564E+01
 0.35093750E+00  0.95979059E+01  0.78164537E+01  0.12935807E+00  0.36837312E+01
 0.35109375E+00  0.95851535E+01  0.78086633E+01  0.12987401E+00  0.36825070E+01
 0.35125000E+00  0.95724237E+01  0.78008841E+01  0.13038964E+00  0.36812837E+01
 0.35140625E+00  0.95597165E+01  0.77931162E+01  0.13090495E+00  0.36800614E+01
 0.35156250E+00  0.95470318E+01  0.77853595E+01  0.13141995E+00  0.36788400E+01
 0.35171875E+00  0.95343695E+01  0.77776138E+01  0.13193463E+00  0.36776196E+01
 0.35187500E+00  0.95217296E+01  0.77698794E+01  0.13244900E+00  0.36764001E+01
 0.35203125E+00  0.95091120E+01  0.77621560E+01  0.13296306E+00  0.36751816E+01
 0.35218750E+00  0.94965167E+01  0.77544437E+01  0.13347680E+00  0.36739640E+01
 0.35234375E+00  0.94839437E+01  0.77467424E+01  0.13399024E+00  0.36727473E+01
 0.35250000E+00  0.94713927E+01  0.77390522E+01  0.13450336E+00  0.36715316E+01
 0.35265625E+00  0.94588639E+01  0.77313730E+01  0.13501617E+00  0.36703168E+01
 0.35281250E+00  0.94463572E+01  0.77237048E+01  0.13552867E+00  0.36691030E+01
 0.35296875E+00  0.94338724E+01  0.77160475E+01  0.13604085E+00  0.36678901E+01
 0.35312500E+00  0.94214096E+01  0.77084011E+01  0.13655273E+00  0.36666781E+01
 0.35328125E+00  0.94089687E+01  0.77007657E+01  0.13706429E+00  0.36654670E+01
 0.35343750E+00  0.93965496E+01  0.76931412E+01  0.13757555E+00  0.36642569E+01
 0.35359375E+00  0.93841523E+01  0.76855275E+01  0.13808649E+00  0.36630477E+01
 0.35375000E+00  0.93717767E+01  0.76779246E+01  0.13859713E+00  0.36618394E+01
 0.35390625E+00  0.93594228E+01  0.76703325E+01  0.13910746E+00  0.36606320E+01
 0.35406250E+00  0.93470905E+01  0.76627513E+01  0.13961747E+00  0.36594256E+01
 0.35421875E+00  0.93347798E+01  0.76551808E+01  0.14012718E+00  0.36582201E+01
 0.35437500E+00  0.93224906E+01  0.76476210E+01  0.14063658E+00  0.36570155E+01
 0.35453125E+00  0.93102228E+01  0.76400720E+01  0.14114568E+00  0.36558118E+01
 0.35468750E+00  0.92979765E+01  0.76325336E+01  0.14165446E+00  0.36546090E+01
 0.35484375E+00  0.92857515E+01  0.76250059E+01  0.14216294E+00  0.36534071E+01
 0.35500000E+00  0.92735478E+01  0.76174889E+01  0.14267111E+00  0.36522062E+01
 0.35515625E+00  0.92613654E+01  0.76099825E+01  0.14317897E+00  0.36510061E+01
 0.35531250E+00  0.92492042E+01  0.76024867E+01  0.14368653E+00  0.36498070E+01
 0.35546875E+00  0.92370641E+01  0.75950014E+01  0.14419378E+00  0.36486088E+01
 0.35562500E+00  0.92249451E+01  0.75875268E+01  0.14470073E+00  0.36474114E+01
 0.35578125E+00  0.92128471E+01  0.75800626E+01  0.14520736E+00  0.36462150E+01
 0.35593750E+00  0.92007702E+01  0.75726090E+01  0.14571370E+00  0.36450195E+01
 0.35609375E+00  0.91887142E+01  0.75651658E+01  0.14621973E+00  0.36438249E+01
 0.35625000E+00  0.91766790E+01  0.75577331E+01  0.14672545E+00  0.36426311E+01
 0.35640625E+00  0.91646648E+01  0.75503108E+01  0.14723087E+00  0.36414383E+01
 0.35656250E+00  0.91526713E+01  0.75428990E+01  0.14773599E+00  0.36402464E+01
 0.35671875E+00  0.91406985E+01  0.75354975E+01  0.14824080E+00  0.36390553E+01
 0.35687500E+00  0.91287464E+01  0.75281064E+01  0.14874531E+00  0.36378651E+01
 0.35703125E+00  0.91168150E+01  0.75207257E+01  0.14924951E+00  0.36366759E+01
 0.35718750E+00  0.91049041E+01  0.75133553E+01  0.14975341E+00  0.36354875E+01
 0.35734375E+00  0.90930138E+01  0.75059952E+01  0.15025701E+00  0.36343000E+01
 0.35750000E+00  0.90811440E+01  0.74986454E+01  0.15076031E+00  0.36331134E+01
 0.35765625E+00  0.90692946E+01  0.74913058E+01  0.15126330E+00  0.36319276E+01
 0.35781250E+00  0.90574656E+01  0.74839765E+01  0.15176599E+00  0.36307428E+01
 0.35796875E+00  0.90456569E+01  0.74766573E+01  0.15226838E+00  0.36295588E+01
 0.35812500E+00  0.90338685E+01  0.74693484E+01  0.15277047E+00  0.36283757E+01
 0.35828125E+00  0.90221004E+01  0.74620497E+01  0.15327226E+00  0.36271935E+01
 0.35843750E+00  0.90103525E+01  0.74547611E+01  0.15377375E+00  0.36260121E+01
 0.35859375E+00  0.89986246E+01  0.74474826E+01  0.15427494E+00  0.36248317E+01
 0.35875000E+00  0.89869169E+01  0.74402142E+01  0.15477583E+00  0.36236521E+01
 0.35890625E+00  0.89752293E+01  0.74329559E+01  0.15527642E+00  0.36224733E+01
 0.35906250E+00  0.89635616E+01  0.74257077E+01  0.15577670E+00  0.36212955E+01
 0.35921875E+00  0.89519139E+01  0.74184695E+01  0.15627669E+00  0.36201185E+01
 0.35937500E+00  0.89402861E+01  0.74112413E+01  0.15677638E+00  0.36189423E+01
 0.35953125E+00  0.89286781E+01  0.74040231E+01  0.15727578E+00  0.36177671E+01
 0.35968750E+00  0.89170899E+01  0.73968149E+01  0.15777487E+00  0.36165927E+01
 0.35984375E+00  0.89055215E+01  0.73896167E+01  0.15827366E+00  0.36154191E+01
 0.36000000E+00  0.88939728E+01  0.73824284E+01  0.15877216E+00  0.36142464E+01
 0.36015625E+00  0.88824438E+01  0.73752500E+01  0.15927036E+00  0.36130746E+01
 0.36031250E+00  0.88709344E+01  0.73680815E+01  0.15976827E+00  0.36119036E+01
 0.36046875E+00  0.88594445E+01  0.73609228E+01  0.16026587E+00  0.36107335E+01
 0.36062500E+00  0.88479742E+01  0.73537740E+01  0.16076318E+00  0.36095642E+01
 0.36078125E+00  0.88365234E+01  0.73466351E+01  0.16126019E+00  0.36083958E+01
 0.36093750E+00  0.88250920E+01  0.73395059E+01  0.16175691E+00  0.36072282E+01
 0.36109375E+00  0.88136799E+01  0.73323865E+01  0.16225333E+00  0.36060615E+01
 0.36125000E+00  0.88022872E+01  0.73252769E+01  0.16274946E+00  0.36048956E+01
 0.36140625E+00  0.87909138E+01  0.73181770E+01  0.16324529E+00  0.36037306E+01
 0.36156250E+00  0.87795597E+01  0.73110869E+01  0.16374082E+00  0.36025664E+01
 0.36171875E+00  0.87682247E+01  0.73040064E+01  0.16423607E+00  0.36014030E+01
 0.36187500E+00  0.87569089E+01  0.72969357E+01  0.16473101E+00  0.36002405E+01
 0.36203125E+00  0.87456122E+01  0.72898746E+01  0.16522566E+00  0.35990789E+01
 0.36218750E+00  0.87343346E+01  0.72828231E+01  0.16572002E+00  0.35979180E+01
 0.36234375E+00  0.87230759E+01  0.72757813E+01  0.16621409E+00  0.35967580E+01
 0.36250000E+00  0.87118363E+01  0.72687490E+01  0.16670786E+00  0.35955989E+01
 0.36265625E+00  0.87006156E+01  0.72617263E+01  0.16720134E+00  0.35944405E+01
 0.36281250E+00  0.86894137E+01  0.72547132E+01  0.16769453E+00  0.35932830E+01
 0.36296875E+00  0.86782307E+01  0.72477097E+01  0.16818742E+00  0.35921264E+01
 0.36312500E+00  0.86670665E+01  0.72407156E+01  0.16868002E+00  0.35909705E+01
 0.36328125E+00  0.86559211E+01  0.72337311E+01  0.16917233E+00  0.35898155E+01
 0.36343750E+00  0.86447943E+01  0.72267560E+01  0.16966435E+00  0.35886613E+01
 0.36359375E+00  0.86336862E+01  0.72197904E+01  0.17015608E+00  0.35875080E+01
 0.36375000E+00  0.86225968E+01  0.72128342E+01  0.17064752E+00  0.35863554E+01
 0.36390625E+00  0.86115259E+01  0.72058875E+01  0.17113866E+00  0.35852037E+01
 0.36406250E+00  0.86004735E+01  0.71989501E+01  0.17162952E+00  0.35840528E+01
 0.36421875E+00  0.85894396E+01  0.71920222E+01  0.17212008E+00  0.35829027E+01
 0.36437500E+00  0.85784242E+01  0.71851035E+01  0.17261036E+00  0.35817534E+01
 0.36453125E+00  0.85674271E+01  0.71781943E+01  0.17310034E+00  0.35806050E+01
 0.36468750E+00  0.85564484E+01  0.71712943E+01  0.17359004E+00  0.35794574E+01
 0.36484375E+00  0.85454881E+01  0.71644037E+01  0.17407945E+00  0.35783105E+01
 0.36500000E+00  0.85345460E+01  0.71575223E+01  0.17456857E+00  0.35771645E+01
 0.36515625E+00  0.85236221E+01  0.71506502E+01  0.17505740E+00  0.35760193E+01
 0.36531250E+00  0.85127164E+01  0.71437873E+01  0.17554594E+00  0.35748749E+01
 0.36546875E+00  0.85018288E+01  0.71369337E+01  0.17603419E+00  0.35737313E+01
 0.36562500E+00  0.84909594E+01  0.71300893E+01  0.17652216E+00  0.35725885E+01
 0.36578125E+00  0.84801080E+01  0.71232540E+01  0.17700984E+00  0.35714465E+01
 0.36593750E+00  0.84692746E+01  0.71164279E+01  0.17749723E+00  0.35703054E+01
 0.36609375E+00  0.84584592E+01  0.71096110E+01  0.17798433E+00  0.35691650E+01
 0.36625000E+00  0.84476618E+01  0.71028032E+01  0.17847115E+00  0.35680254E+01
 0.36640625E+00  0.84368822E+01  0.70960045E+01  0.17895768E+00  0.35668866E+01
 0.36656250E+00  0.84261204E+01  0.70892149E+01  0.17944393E+00  0.35657486E+01
 0.36671875E+00  0.84153765E+01  0.70824344E+01  0.17992989E+00  0.35646114E+01
 0.36687500E+00  0.84046504E+01  0.70756629E+01  0.18041556E+00  0.35634750E+01
 0.36703125E+00  0.83939419E+01  0.70689004E+01  0.18090095E+00  0.35623394E+01
 0.36718750E+00  0.83832512E+01  0.70621470E+01  0.18138606E+00  0.35612046E+01
 0.36734375E+00  0.83725781E+01  0.70554026E+01  0.18187088E+00  0.35600706E+01
 0.36750000E+00  0.83619226E+01  0.70486671E+01  0.18235541E+00  0.35589374E+01
 0.36765625E+00  0.83512846E+01  0.70419406E+01  0.18283966E+00  0.35578049E+01
 0.36781250E+00  0.83406642E+01  0.70352230E+01  0.18332363E+00  0.35566732E+01
 0.36796875E+00  0.83300612E+01  0.70285144E+01  0.18380732E+00  0.35555424E+01
 0.36812500E+00  0.83194757E+01  0.70218147E+01  0.18429072E+00  0.35544123E+01
 0.36828125E+00  0.83089076E+01  0.70151238E+01  0.18477383E+00  0.35532829E+01
 0.36843750E+00  0.82983569E+01  0.70084419E+01  0.18525667E+00  0.35521544E+01
 0.36859375E+00  0.82878234E+01  0.70017687E+01  0.18573922E+00  0.35510266E+01
 0.36875000E+00  0.82773073E+01  0.69951044E+01  0.18622149E+00  0.35498997E+01
 0.36890625E+00  0.82668084E+01  0.69884490E+01  0.18670348E+00  0.35487735E+01
 0.36906250E+00  0.82563267E+01  0.69818023E+01  0.18718518E+00  0.35476480E+01
 0.36921875E+00  0.82458621E+01  0.69751644E+01  0.18766661E+00  0.35465234E+01
 0.36937500E+00  0.82354147E+01  0.69685352E+01  0.18814775E+00  0.35453995E+01
 0.36953125E+00  0.82249843E+01  0.69619148E+01  0.18862861E+00  0.35442764E+01
 0.36968750E+00  0.82145710E+01  0.69553031E+01  0.18910919E+00  0.35431540E+01
 0.36984375E+00  0.82041747E+01  0.69487001E+01  0.18958950E+00  0.35420324E+01
 0.37000000E+00  0.81937954E+01  0.69421058E+01  0.19006952E+00  0.35409116E+01
 0.37015625E+00  0.81834330E+01  0.69355202E+01  0.19054926E+00  0.35397916E+01
 0.37031250E+00  0.81730874E+01  0.69289432E+01  0.19102872E+00  0.35386723E+01
 0.37046875E+00  0.81627587E+01  0.69223749E+01  0.19150790E+00  0.35375538E+01
 0.37062500E+00  0.81524469E+01  0.69158152E+01  0.19198680E+00  0.35364360E+01
 0.37078125E+00  0.81421518E+01  0.69092640E+01  0.19246543E+00  0.35353190E+01
 0.37093750E+00  0.81318734E+01  0.69027215E+01  0.19294377E+00  0.35342028E+01
 0.37109375E+00  0.81216117E+01  0.68961875E+01  0.19342184E+00  0.35330873E+01
 0.37125000E+00  0.81113667E+01  0.68896621E+01  0.19389963E+00  0.35319725E+01
 0.37140625E+00  0.81011383E+01  0.68831452E+01  0.19437714E+00  0.35308586E+01
 0.37156250E+00  0.80909265E+01  0.68766368E+01  0.19485438E+00  0.35297453E+01
 0.37171875E+00  0.80807313E+01  0.68701369E+01  0.19533133E+00  0.35286329E+01
 0.37187500E+00  0.80705525E+01  0.68636455E+01  0.19580801E+00  0.35275211E+01
 0.37203125E+00  0.80603902E+01  0.68571625E+01  0.19628442E+00  0.35264102E+01
 0.37218750E+00  0.80502443E+01  0.68506880E+01  0.19676054E+00  0.35252999E+01
 0.37234375E+00  0.80401149E+01  0.68442220E+01  0.19723639E+00  0.35241905E+01
 0.37250000E+00  0.80300018E+01  0.68377643E+01  0.19771197E+00  0.35230817E+01
 0.37265625E+00  0.80199050E+01  0.68313150E+01  0.19818727E+00  0.35219737E+01
 0.37281250E+00  0.80098245E+01  0.68248741E+01  0.19866229E+00  0.35208665E+01
 0.37296875E+00  0.79997602E+01  0.68184415E+01  0.19913704E+00  0.35197600E+01
 0.37312500E+00  0.79897121E+01  0.68120173E+01  0.19961151E+00  0.35186542E+01
 0.37328125E+00  0.79796803E+01  0.68056015E+01  0.20008571E+00  0.35175492E+01
 0.37343750E+00  0.79696645E+01  0.67991939E+01  0.20055963E+00  0.35164449E+01
 0.37359375E+00  0.79596649E+01  0.67927946E+01  0.20103328E+00  0.35153414E+01
 0.37375000E+00  0.79496813E+01  0.67864036E+01  0.20150666E+00  0.35142385E+01
 0.37390625E+00  0.79397138E+01  0.67800208E+01  0.20197976E+00  0.35131365E+01
 0.37406250E+00  0.79297622E+01  0.67736463E+01  0.20245259E+00  0.35120351E+01
 0.37421875E+00  0.79198266E+01  0.67672801E+01  0.20292514E+00  0.35109345E+01
 0.37437500E+00  0.79099069E+01  0.67609220E+01  0.20339743E+00  0.35098346E+01
 0.37453125E+00  0.79000031E+01  0.67545721E+01  0.20386944E+00  0.35087354E+01
 0.37468750E+00  0.78901152E+01  0.67482304E+01  0.20434117E+00  0.35076370E+01
 0.37484375E+00  0.78802430E+01  0.67418969E+01  0.20481264E+00  0.35065393E+01
 0.37500000E+00  0.78703867E+01  0.67355715E+01  0.20528383E+00  0.35054423E+01
 0.37515625E+00  0.78605461E+01  0.67292542E+01  0.20575475E+00  0.35043461E+01
 0.37531250E+00  0.78507212E+01  0.67229450E+01  0.20622541E+00  0.35032505E+01
 0.37546875E+00  0.78409119E+01  0.67166439E+01  0.20669579E+00  0.35021557E+01
 0.37562500E+00  0.78311183E+01  0.67103510E+01  0.20716589E+00  0.35010616E+01
 0.37578125E+00  0.78213403E+01  0.67040660E+01  0.20763573E+00  0.34999682E+01
 0.37593750E+00  0.78115779E+01  0.66977891E+01  0.20810530E+00  0.34988756E+01
 0.37609375E+00  0.78018310E+01  0.66915203E+01  0.20857460E+00  0.34977836E+01
 0.37625000E+00  0.77920996E+01  0.66852595E+01  0.20904362E+00  0.34966924E+01
 0.37640625E+00  0.77823837E+01  0.66790066E+01  0.20951238E+00  0.34956019E+01
 0.37656250E+00  0.77726832E+01  0.66727618E+01  0.20998087E+00  0.34945121E+01
 0.37671875E+00  0.77629981E+01  0.66665249E+01  0.21044909E+00  0.34934230E+01
 0.37687500E+00  0.77533283E+01  0.66602959E+01  0.21091704E+00  0.34923346E+01
 0.37703125E+00  0.77436739E+01  0.66540749E+01  0.21138472E+00  0.34912470E+01
 0.37718750E+00  0.77340348E+01  0.66478619E+01  0.21185214E+00  0.34901600E+01
 0.37734375E+00  0.77244109E+01  0.66416567E+01  0.21231928E+00  0.34890738E+01
 0.37750000E+00  0.77148023E+01  0.66354594E+01  0.21278616E+00  0.34879882E+01
 0.37765625E+00  0.77052088E+01  0.66292700E+01  0.21325277E+00  0.34869034E+01
 0.37781250E+00  0.76956305E+01  0.66230884E+01  0.21371911E+00  0.34858192E+01
 0.37796875E+00  0.76860674E+01  0.66169147E+01  0.21418519E+00  0.34847358E+01
 0.37812500E+00  0.76765193E+01  0.66107488E+01  0.21465100E+00  0.34836530E+01
 0.37828125E+00  0.76669863E+01  0.66045907E+01  0.21511654E+00  0.34825710E+01
 0.37843750E+00  0.76574683E+01  0.65984404E+01  0.21558182E+00  0.34814897E+01
 0.37859375E+00  0.76479653E+01  0.65922979E+01  0.21604683E+00  0.34804090E+01
 0.37875000E+00  0.76384772E+01  0.65861632E+01  0.21651157E+00  0.34793291E+01
 0.37890625E+00  0.76290041E+01  0.65800362E+01  0.21697605E+00  0.34782498E+01
 0.37906250E+00  0.76195459E+01  0.65739169E+01  0.21744026E+00  0.34771712E+01
 0.37921875E+00  0.76101025E+01  0.65678054E+01  0.21790421E+00  0.34760934E+01
 0.37937500E+00  0.76006740E+01  0.65617016E+01  0.21836789E+00  0.34750162E+01
 0.37953125E+00  0.75912602E+01  0.65556054E+01  0.21883131E+00  0.34739397E+01
 0.37968750E+00  0.75818612E+01  0.65495169E+01  0.21929446E+00  0.34728639E+01
 0.37984375E+00  0.75724770E+01  0.65434361E+01  0.21975735E+00  0.34717888E+01
 0.38000000E+00  0.75631074E+01  0.65373630E+01  0.22021998E+00  0.34707144E+01
 0.38015625E+00  0.75537525E+01  0.65312974E+01  0.22068234E+00  0.34696406E+01
 0.38031250E+00  0.75444123E+01  0.65252395E+01  0.22114444E+00  0.34685676E+01
 0.38046875E+00  0.75350866E+01  0.65191892E+01  0.22160627E+00  0.34674952E+01
 0.38062500E+00  0.75257756E+01  0.65131464E+01  0.22206785E+00  0.34664235E+01
 0.38078125E+00  0.75164790E+01  0.65071113E+01  0.22252916E+00  0.34653525E+01
 0.38093750E+00  0.75071970E+01  0.65010836E+01  0.22299020E+00  0.34642822E+01
 0.38109375E+00  0.74979294E+01  0.64950636E+01  0.22345099E+00  0.34632125E+01
 0.38125000E+00  0.74886763E+01  0.64890510E+01  0.22391151E+00  0.34621436E+01
 0.38140625E+00  0.74794376E+01  0.64830460E+01  0.22437177E+00  0.34610753E+01
 0.38156250E+00  0.74702132E+01  0.64770484E+01  0.22483177E+00  0.34600076E+01
 0.38171875E+00  0.74610032E+01  0.64710584E+01  0.22529151E+00  0.34589407E+01
 0.38187500E+00  0.74518076E+01  0.64650758E+01  0.22575099E+00  0.34578744E+01
 0.38203125E+00  0.74426262E+01  0.64591006E+01  0.22621020E+00  0.34568088E+01
 0.38218750E+00  0.74334591E+01  0.64531329E+01  0.22666916E+00  0.34557439E+01
 0.38234375E+00  0.74243062E+01  0.64471726E+01  0.22712786E+00  0.34546796E+01
 0.38250000E+00  0.74151674E+01  0.64412198E+01  0.22758629E+00  0.34536160E+01
 0.38265625E+00  0.74060429E+01  0.64352743E+01  0.22804447E+00  0.34525531E+01
 0.38281250E+00  0.73969325E+01  0.64293362E+01  0.22850238E+00  0.34514908E+01
 0.38296875E+00  0.73878362E+01  0.64234055E+01  0.22896004E+00  0.34504292E+01
 0.38312500E+00  0.73787539E+01  0.64174821E+01  0.22941744E+00  0.34493683E+01
 0.38328125E+00  0.73696857E+01  0.64115661E+01  0.22987458E+00  0.34483080E+01
 0.38343750E+00  0.73606315E+01  0.64056574E+01  0.23033146E+00  0.34472484E+01
 0.38359375E+00  0.73515913E+01  0.63997560E+01  0.23078808E+00  0.34461894E+01
 0.38375000E+00  0.73425651E+01  0.63938619E+01  0.23124444E+00  0.34451311E+01
 0.38390625E+00  0.73335527E+01  0.63879750E+01  0.23170055E+00  0.34440735E+01
 0.38406250E+00  0.73245543E+01  0.63820955E+01  0.23215639E+00  0.34430165E+01
 0.38421875E+00  0.73155697E+01  0.63762232E+01  0.23261198E+00  0.34419602E+01
 0.38437500E+00  0.73065989E+01  0.63703581E+01  0.23306732E+00  0.34409045E+01
 0.38453125E+00  0.72976420E+01  0.63645003E+01  0.23352239E+00  0.34398495E+01
 0.38468750E+00  0.72886988E+01  0.63586497E+01  0.23397721E+00  0.34387952E+01
 0.38484375E+00  0.72797694E+01  0.63528063E+01  0.23443178E+00  0.34377415E+01
 0.38500000E+00  0.72708536E+01  0.63469700E+01  0.23488608E+00  0.34366884E+01
 0.38515625E+00  0.72619516E+01  0.63411410E+01  0.23534013E+00  0.34356360E+01
 0.38531250E+00  0.72530632E+01  0.63353190E+01  0.23579393E+00  0.34345842E+01
 0.38546875E+00  0.72441884E+01  0.63295043E+01  0.23624747E+00  0.34335331E+01
 0.38562500E+00  0.72353272E+01  0.63236966E+01  0.23670075E+00  0.34324827E+01
 0.38578125E+00  0.72264796E+01  0.63178961E+01  0.23715378E+00  0.34314328E+01
 0.38593750E+00  0.72176455E+01  0.63121027E+01  0.23760655E+00  0.34303837E+01
 0.38609375E+00  0.72088250E+01  0.63063164E+01  0.23805907E+00  0.34293351E+01
 0.38625000E+00  0.72000179E+01  0.63005372E+01  0.23851133E+00  0.34282872E+01
 0.38640625E+00  0.71912242E+01  0.62947650E+01  0.23896335E+00  0.34272400E+01
 0.38656250E+00  0.71824440E+01  0.62889998E+01  0.23941510E+00  0.34261934E+01
 0.38671875E+00  0.71736772E+01  0.62832417E+01  0.23986660E+00  0.34251474E+01
 0.38687500E+00  0.71649237E+01  0.62774907E+01  0.24031785E+00  0.34241021E+01
 0.38703125E+00  0.71561836E+01  0.62717466E+01  0.24076885E+00  0.34230574E+01
 0.38718750E+00  0.71474568E+01  0.62660095E+01  0.24121959E+00  0.34220133E+01
 0.38734375E+00  0.71387433E+01  0.62602794E+01  0.24167008E+00  0.34209699E+01
 0.38750000E+00  0.71300430E+01  0.62545563E+01  0.24212032E+00  0.34199271E+01
 0.38765625E+00  0.71213559E+01  0.62488401E+01  0.24257030E+00  0.34188849E+01
 0.38781250E+00  0.71126821E+01  0.62431309E+01  0.24302004E+00  0.34178434E+01
 0.38796875E+00  0.71040214E+01  0.62374286E+01  0.24346952E+00  0.34168025E+01
 0.38812500E+00  0.70953738E+01  0.62317333E+01  0.24391875E+00  0.34157622E+01
 0.38828125E+00  0.70867394E+01  0.62260448E+01  0.24436772E+00  0.34147225E+01
 0.38843750E+00  0.70781180E+01  0.62203632E+01  0.24481645E+00  0.34136835E+01
 0.38859375E+00  0.70695097E+01  0.62146885E+01  0.24526493E+00  0.34126451E+01
 0.38875000E+00  0.70609144E+01  0.62090207E+01  0.24571315E+00  0.34116074E+01
 0.38890625E+00  0.70523321E+01  0.62033597E+01  0.24616112E+00  0.34105702E+01
 0.38906250E+00  0.70437628E+01  0.61977056E+01  0.24660885E+00  0.34095337E+01
 0.38921875E+00  0.70352065E+01  0.61920582E+01  0.24705632E+00  0.34084978E+01
 0.38937500E+00  0.70266630E+01  0.61864177E+01  0.24750355E+00  0.34074625E+01
 0.38953125E+00  0.70181325E+01  0.61807840E+01  0.24795052E+00  0.34064279E+01
 0.38968750E+00  0.70096148E+01  0.61751571E+01  0.24839724E+00  0.34053938E+01
 0.38984375E+00  0.70011100E+01  0.61695370E+01  0.24884372E+00  0.34043604E+01
 0.39000000E+00  0.69926179E+01  0.61639236E+01  0.24928995E+00  0.34033276E+01
 0.39015625E+00  0.69841387E+01  0.61583170E+01  0.24973592E+00  0.34022954E+01
 0.39031250E+00  0.69756722E+01  0.61527171E+01  0.25018165E+00  0.34012638E+01
 0.39046875E+00  0.69672185E+01  0.61471239E+01  0.25062714E+00  0.34002329E+01
 0.39062500E+00  0.69587774E+01  0.61415374E+01  0.25107237E+00  0.33992025E+01
 0.39078125E+00  0.69503490E+01  0.61359577E+01  0.25151735E+00  0.33981728E+01
 0.39093750E+00  0.69419333E+01  0.61303846E+01  0.25196209E+00  0.33971437E+01
 0.39109375E+00  0.69335302E+01  0.61248182E+01  0.25240658E+00  0.33961152E+01
 0.39125000E+00  0.69251397E+01  0.61192585E+01  0.25285082E+00  0.33950873E+01
 0.39140625E+00  0.69167618E+01  0.61137054E+01  0.25329482E+00  0.33940600E+01
 0.39156250E+00  0.69083964E+01  0.61081590E+01  0.25373857E+00  0.33930333E+01
 0.39171875E+00  0.69000435E+01  0.61026192E+01  0.25418207E+00  0.33920072E+01
 0.39187500E+00  0.68917031E+01  0.60970859E+01  0.25462533E+00  0.33909817E+01
 0.39203125E+00  0.68833752E+01  0.60915593E+01  0.25506834E+00  0.33899568E+01
 0.39218750E+00  0.68750597E+01  0.60860393E+01  0.25551110E+00  0.33889326E+01
 0.39234375E+00  0.68667567E+01  0.60805259E+01  0.25595362E+00  0.33879089E+01
 0.39250000E+00  0.68584660E+01  0.60750190E+01  0.25639590E+00  0.33868858E+01
 0.39265625E+00  0.68501877E+01  0.60695187E+01  0.25683792E+00  0.33858633E+01
 0.39281250E+00  0.68419218E+01  0.60640249E+01  0.25727971E+00  0.33848415E+01
 0.39296875E+00  0.68336681E+01  0.60585376E+01  0.25772125E+00  0.33838202E+01
 0.39312500E+00  0.68254268E+01  0.60530569E+01  0.25816254E+00  0.33827995E+01
 0.39328125E+00  0.68171977E+01  0.60475826E+01  0.25860359E+00  0.33817794E+01
 0.39343750E+00  0.68089808E+01  0.60421149E+01  0.25904440E+00  0.33807599E+01
 0.39359375E+00  0.68007761E+01  0.60366536E+01  0.25948496E+00  0.33797410E+01
 0.39375000E+00  0.67925837E+01  0.60311988E+01  0.25992528E+00  0.33787227E+01
 0.39390625E+00  0.67844034E+01  0.60257505E+01  0.26036535E+00  0.33777050E+01
 0.39406250E+00  0.67762352E+01  0.60203086E+01  0.26080518E+00  0.33766879E+01
 0.39421875E+00  0.67680791E+01  0.60148731E+01  0.26124477E+00  0.33756714E+01
 0.39437500E+00  0.67599352E+01  0.60094440E+01  0.26168412E+00  0.33746555E+01
 0.39453125E+00  0.67518032E+01  0.60040214E+01  0.26212322E+00  0.33736401E+01
 0.39468750E+00  0.67436834E+01  0.59986051E+01  0.26256208E+00  0.33726253E+01
 0.39484375E+00  0.67355755E+01  0.59931953E+01  0.26300070E+00  0.33716112E+01
 0.39500000E+00  0.67274796E+01  0.59877918E+01  0.26343908E+00  0.33705976E+01
 0.39515625E+00  0.67193957E+01  0.59823946E+01  0.26387721E+00  0.33695846E+01
 0.39531250E+00  0.67113237E+01  0.59770039E+01  0.26431510E+00  0.33685721E+01
 0.39546875E+00  0.67032636E+01  0.59716194E+01  0.26475276E+00  0.33675603E+01
 0.39562500E+00  0.66952154E+01  0.59662413E+01  0.26519017E+00  0.33665490E+01
 0.39578125E+00  0.66871791E+01  0.59608695E+01  0.26562734E+00  0.33655384E+01
 0.39593750E+00  0.66791546E+01  0.59555040E+01  0.26606427E+00  0.33645283E+01
 0.39609375E+00  0.66711419E+01  0.59501448E+01  0.26650096E+00  0.33635187E+01
 0.39625000E+00  0.66631411E+01  0.59447918E+01  0.26693741E+00  0.33625098E+01
 0.39640625E+00  0.66551520E+01  0.59394452E+01  0.26737362E+00  0.33615014E+01
 0.39656250E+00  0.66471746E+01  0.59341048E+01  0.26780959E+00  0.33604936E+01
 0.39671875E+00  0.66392089E+01  0.59287706E+01  0.26824532E+00  0.33594864E+01
 0.39687500E+00  0.66312550E+01  0.59234427E+01  0.26868081E+00  0.33584798E+01
 0.39703125E+00  0.66233127E+01  0.59181210E+01  0.26911606E+00  0.33574737E+01
 0.39718750E+00  0.66153820E+01  0.59128055E+01  0.26955107E+00  0.33564682E+01
 0.39734375E+00  0.66074630E+01  0.59074962E+01  0.26998584E+00  0.33554633E+01
 0.39750000E+00  0.65995556E+01  0.59021931E+01  0.27042038E+00  0.33544589E+01
 0.39765625E+00  0.65916597E+01  0.58968962E+01  0.27085468E+00  0.33534551E+01
 0.39781250E+00  0.65837755E+01  0.58916054E+01  0.27128874E+00  0.33524519E+01
 0.39796875E+00  0.65759027E+01  0.58863208E+01  0.27172256E+00  0.33514493E+01
 0.39812500E+00  0.65680414E+01  0.58810424E+01  0.27215614E+00  0.33504472E+01
 0.39828125E+00  0.65601917E+01  0.58757701E+01  0.27258949E+00  0.33494457E+01
 0.39843750E+00  0.65523533E+01  0.58705039E+01  0.27302260E+00  0.33484447E+01
 0.39859375E+00  0.65445265E+01  0.58652438E+01  0.27345547E+00  0.33474443E+01
 0.39875000E+00  0.65367110E+01  0.58599898E+01  0.27388810E+00  0.33464445E+01
 0.39890625E+00  0.65289069E+01  0.58547419E+01  0.27432050E+00  0.33454452E+01
 0.39906250E+00  0.65211142E+01  0.58495001E+01  0.27475266E+00  0.33444465E+01
 0.39921875E+00  0.65133328E+01  0.58442643E+01  0.27518459E+00  0.33434484E+01
 0.39937500E+00  0.65055628E+01  0.58390346E+01  0.27561628E+00  0.33424508E+01
 0.39953125E+00  0.64978040E+01  0.58338110E+01  0.27604773E+00  0.33414538E+01
 0.39968750E+00  0.64900565E+01  0.58285933E+01  0.27647895E+00  0.33404573E+01
 0.39984375E+00  0.64823203E+01  0.58233817E+01  0.27690994E+00  0.33394614E+01
 0.40000000E+00  0.64745953E+01  0.58181762E+01  0.27734068E+00  0.33384660E+01
 0.40015625E+00  0.64668815E+01  0.58129766E+01  0.27777120E+00  0.33374712E+01
 0.40031250E+00  0.64591789E+01  0.58077830E+01  0.27820148E+00  0.33364770E+01
 0.40046875E+00  0.64514874E+01  0.58025954E+01  0.27863152E+00  0.33354833E+01
 0.40062500E+00  0.64438071E+01  0.57974137E+01  0.27906133E+00  0.33344902E+01
 0.40078125E+00  0.64361379E+01  0.57922381E+01  0.27949090E+00  0.33334976E+01
 0.40093750E+00  0.64284798E+01  0.57870683E+01  0.27992025E+00  0.33325055E+01
 0.40109375E+00  0.64208328E+01  0.57819045E+01  0.28034935E+00  0.33315140E+01
 0.40125000E+00  0.64131968E+01  0.57767467E+01  0.28077823E+00  0.33305231E+01
 0.40140625E+00  0.64055718E+01  0.57715947E+01  0.28120687E+00  0.33295327E+01
 0.40156250E+00  0.63979579E+01  0.57664487E+01  0.28163528E+00  0.33285428E+01
 0.40171875E+00  0.63903549E+01  0.57613085E+01  0.28206345E+00  0.33275535E+01
 0.40187500E+00  0.63827629E+01  0.57561742E+01  0.28249140E+00  0.33265648E+01
 0.40203125E+00  0.63751818E+01  0.57510458E+01  0.28291911E+00  0.33255766E+01
 0.40218750E+00  0.63676117E+01  0.57459233E+01  0.28334658E+00  0.33245889E+01
 0.40234375E+00  0.63600524E+01  0.57408066E+01  0.28377383E+00  0.33236018E+01
 0.40250000E+00  0.63525041E+01  0.57356958E+01  0.28420085E+00  0.33226152E+01
 0.40265625E+00  0.63449665E+01  0.57305908E+01  0.28462763E+00  0.33216291E+01
 0.40281250E+00  0.63374398E+01  0.57254916E+01  0.28505418E+00  0.33206436E+01
 0.40296875E+00  0.63299239E+01  0.57203983E+01  0.28548050E+00  0.33196587E+01
 0.40312500E+00  0.63224188E+01  0.57153107E+01  0.28590659E+00  0.33186742E+01
 0.40328125E+00  0.63149245E+01  0.57102289E+01  0.28633245E+00  0.33176903E+01
 0.40343750E+00  0.63074409E+01  0.57051529E+01  0.28675807E+00  0.33167070E+01
 0.40359375E+00  0.62999680E+01  0.57000827E+01  0.28718347E+00  0.33157242E+01
 0.40375000E+00  0.62925059E+01  0.56950182E+01  0.28760864E+00  0.33147419E+01
 0.40390625E+00  0.62850544E+01  0.56899595E+01  0.28803357E+00  0.33137601E+01
 0.40406250E+00  0.62776136E+01  0.56849066E+01  0.28845828E+00  0.33127789E+01
 0.40421875E+00  0.62701834E+01  0.56798593E+01  0.28888276E+00  0.33117982E+01
 0.40437500E+00  0.62627638E+01  0.56748178E+01  0.28930701E+00  0.33108180E+01
 0.40453125E+00  0.62553548E+01  0.56697820E+01  0.28973102E+00  0.33098384E+01
 0.40468750E+00  0.62479564E+01  0.56647519E+01  0.29015481E+00  0.33088593E+01
 0.40484375E+00  0.62405686E+01  0.56597274E+01  0.29057838E+00  0.33078808E+01
 0.40500000E+00  0.62331912E+01  0.56547087E+01  0.29100171E+00  0.33069027E+01
 0.40515625E+00  0.62258244E+01  0.56496956E+01  0.29142481E+00  0.33059252E+01
 0.40531250E+00  0.62184681E+01  0.56446882E+01  0.29184769E+00  0.33049482E+01
 0.40546875E+00  0.62111223E+01  0.56396864E+01  0.29227034E+00  0.33039718E+01
 0.40562500E+00  0.62037869E+01  0.56346903E+01  0.29269276E+00  0.33029958E+01
 0.40578125E+00  0.61964619E+01  0.56296998E+01  0.29311495E+00  0.33020204E+01
 0.40593750E+00  0.61891474E+01  0.56247149E+01  0.29353691E+00  0.33010455E+01
 0.40609375E+00  0.61818432E+01  0.56197357E+01  0.29395865E+00  0.33000711E+01
 0.40625000E+00  0.61745494E+01  0.56147620E+01  0.29438016E+00  0.32990973E+01
 0.40640625E+00  0.61672660E+01  0.56097939E+01  0.29480145E+00  0.32981240E+01
 0.40656250E+00  0.61599928E+01  0.56048314E+01  0.29522250E+00  0.32971512E+01
 0.40671875E+00  0.61527300E+01  0.55998745E+01  0.29564333E+00  0.32961789E+01
 0.40687500E+00  0.61454775E+01  0.55949231E+01  0.29606394E+00  0.32952071E+01
 0.40703125E+00  0.61382352E+01  0.55899773E+01  0.29648432E+00  0.32942358E+01
 0.40718750E+00  0.61310032E+01  0.55850370E+01  0.29690447E+00  0.32932651E+01
 0.40734375E+00  0.61237814E+01  0.55801023E+01  0.29732440E+00  0.32922949E+01
 0.40750000E+00  0.61165699E+01  0.55751731E+01  0.29774410E+00  0.32913252E+01
 0.40765625E+00  0.61093685E+01  0.55702493E+01  0.29816358E+00  0.32903560E+01
 0.40781250E+00  0.61021772E+01  0.55653311E+01  0.29858283E+00  0.32893873E+01
 0.40796875E+00  0.60949961E+01  0.55604184E+01  0.29900185E+00  0.32884191E+01
 0.40812500E+00  0.60878252E+01  0.55555112E+01  0.29942066E+00  0.32874515E+01
 0.40828125E+00  0.60806643E+01  0.55506094E+01  0.29983923E+00  0.32864843E+01
 0.40843750E+00  0.60735136E+01  0.55457132E+01  0.30025759E+00  0.32855177E+01
 0.40859375E+00  0.60663729E+01  0.55408223E+01  0.30067572E+00  0.32845515E+01
 0.40875000E+00  0.60592422E+01  0.55359369E+01  0.30109362E+00  0.32835859E+01
 0.40890625E+00  0.60521216E+01  0.55310570E+01  0.30151130E+00  0.32826208E+01
 0.40906250E+00  0.60450110E+01  0.55261824E+01  0.30192876E+00  0.32816562E+01
 0.40921875E+00  0.60379104E+01  0.55213133E+01  0.30234600E+00  0.32806921E+01
 0.40937500E+00  0.60308197E+01  0.55164496E+01  0.30276301E+00  0.32797285E+01
 0.40953125E+00  0.60237390E+01  0.55115913E+01  0.30317980E+00  0.32787654E+01
 0.40968750E+00  0.60166683E+01  0.55067384E+01  0.30359636E+00  0.32778028E+01
 0.40984375E+00  0.60096074E+01  0.55018909E+01  0.30401271E+00  0.32768407E+01
 0.41000000E+00  0.60025564E+01  0.54970487E+01  0.30442883E+00  0.32758791E+01
 0.41015625E+00  0.59955153E+01  0.54922119E+01  0.30484473E+00  0.32749180E+01
 0.41031250E+00  0.59884841E+01  0.54873805E+01  0.30526041E+00  0.32739574E+01
 0.41046875E+00  0.59814627E+01  0.54825544E+01  0.30567586E+00  0.32729974E+01
 0.41062500E+00  0.59744511E+01  0.54777336E+01  0.30609109E+00  0.32720378E+01
 0.41078125E+00  0.59674493E+01  0.54729181E+01  0.30650611E+00  0.32710787E+01
 0.41093750E+00  0.59604573E+01  0.54681080E+01  0.30692090E+00  0.32701201E+01
 0.41109375E+00  0.59534751E+01  0.54633032E+01  0.30733547E+00  0.32691620E+01
 0.41125000E+00  0.59465026E+01  0.54585036E+01  0.30774982E+00  0.32682044E+01
 0.41140625E+00  0.59395398E+01  0.54537094E+01  0.30816395E+00  0.32672473E+01
 0.41156250E+00  0.59325867E+01  0.54489204E+01  0.30857786E+00  0.32662907E+01
 0.41171875E+00  0.59256433E+01  0.54441367E+01  0.30899155E+00  0.32653345E+01
 0.41187500E+00  0.59187095E+01  0.54393583E+01  0.30940502E+00  0.32643789E+01
 0.41203125E+00  0.59117854E+01  0.54345851E+01  0.30981826E+00  0.32634238E+01
 0.41218750E+00  0.59048710E+01  0.54298172E+01  0.31023129E+00  0.32624691E+01
 0.41234375E+00  0.58979661E+01  0.54250545E+01  0.31064410E+00  0.32615150E+01
 0.41250000E+00  0.58910709E+01  0.54202970E+01  0.31105669E+00  0.32605613E+01
 0.41265625E+00  0.58841852E+01  0.54155447E+01  0.31146906E+00  0.32596081E+01
 0.41281250E+00  0.58773091E+01  0.54107977E+01  0.31188122E+00  0.32586554E+01
 0.41296875E+00  0.58704425E+01  0.54060558E+01  0.31229315E+00  0.32577032E+01
 0.41312500E+00  0.58635854E+01  0.54013191E+01  0.31270487E+00  0.32567515E+01
 0.41328125E+00  0.58567378E+01  0.53965876E+01  0.31311636E+00  0.32558002E+01
 0.41343750E+00  0.58498997E+01  0.53918613E+01  0.31352764E+00  0.32548495E+01
 0.41359375E+00  0.58430711E+01  0.53871402E+01  0.31393870E+00  0.32538992E+01
 0.41375000E+00  0.58362519E+01  0.53824242E+01  0.31434955E+00  0.32529494E+01
 0.41390625E+00  0.58294421E+01  0.53777133E+01  0.31476017E+00  0.32520001E+01
 0.41406250E+00  0.58226418E+01  0.53730076E+01  0.31517058E+00  0.32510513E+01
 0.41421875E+00  0.58158508E+01  0.53683070E+01  0.31558077E+00  0.32501030E+01
 0.41437500E+00  0.58090692E+01  0.53636115E+01  0.31599074E+00  0.32491551E+01
 0.41453125E+00  0.58022970E+01  0.53589211E+01  0.31640050E+00  0.32482077E+01
 0.41468750E+00  0.57955341E+01  0.53542358E+01  0.31681004E+00  0.32472608E+01
 0.41484375E+00  0.57887805E+01  0.53495557E+01  0.31721937E+00  0.32463144E+01
 0.41500000E+00  0.57820363E+01  0.53448806E+01  0.31762847E+00  0.32453684E+01
 0.41515625E+00  0.57753013E+01  0.53402106E+01  0.31803737E+00  0.32444230E+01
 0.41531250E+00  0.57685756E+01  0.53355456E+01  0.31844604E+00  0.32434780E+01
 0.41546875E+00  0.57618591E+01  0.53308857E+01  0.31885450E+00  0.32425334E+01
 0.41562500E+00  0.57551518E+01  0.53262309E+01  0.31926275E+00  0.32415894E+01
 0.41578125E+00  0.57484538E+01  0.53215811E+01  0.31967078E+00  0.32406458E+01
 0.41593750E+00  0.57417650E+01  0.53169363E+01  0.32007859E+00  0.32397027E+01
 0.41609375E+00  0.57350853E+01  0.53122966E+01  0.32048619E+00  0.32387601E+01
 0.41625000E+00  0.57284149E+01  0.53076618E+01  0.32089357E+00  0.32378179E+01
 0.41640625E+00  0.57217535E+01  0.53030321E+01  0.32130074E+00  0.32368762E+01
 0.41656250E+00  0.57151013E+01  0.52984074E+01  0.32170770E+00  0.32359350E+01
 0.41671875E+00  0.57084582E+01  0.52937877E+01  0.32211444E+00  0.32349942E+01
 0.41687500E+00  0.57018242E+01  0.52891729E+01  0.32252097E+00  0.32340539E+01
 0.41703125E+00  0.56951992E+01  0.52845631E+01  0.32292728E+00  0.32331141E+01
 0.41718750E+00  0.56885834E+01  0.52799583E+01  0.32333338E+00  0.32321748E+01
 0.41734375E+00  0.56819765E+01  0.52753585E+01  0.32373927E+00  0.32312359E+01
 0.41750000E+00  0.56753787E+01  0.52707635E+01  0.32414494E+00  0.32302975E+01
 0.41765625E+00  0.56687899E+01  0.52661736E+01  0.32455040E+00  0.32293595E+01
 0.41781250E+00  0.56622101E+01  0.52615885E+01  0.32495565E+00  0.32284220E+01
 0.41796875E+00  0.56556392E+01  0.52570084E+01  0.32536068E+00  0.32274850E+01
 0.41812500E+00  0.56490774E+01  0.52524332E+01  0.32576550E+00  0.32265484E+01
 0.41828125E+00  0.56425244E+01  0.52478629E+01  0.32617011E+00  0.32256123E+01
 0.41843750E+00  0.56359804E+01  0.52432975E+01  0.32657451E+00  0.32246767E+01
 0.41859375E+00  0.56294453E+01  0.52387370E+01  0.32697869E+00  0.32237415E+01
 0.41875000E+00  0.56229190E+01  0.52341814E+01  0.32738266E+00  0.32228067E+01
 0.41890625E+00  0.56164017E+01  0.52296307E+01  0.32778642E+00  0.32218725E+01
 0.41906250E+00  0.56098932E+01  0.52250848E+01  0.32818997E+00  0.32209387E+01
 0.41921875E+00  0.56033935E+01  0.52205438E+01  0.32859331E+00  0.32200053E+01
 0.41937500E+00  0.55969027E+01  0.52160076E+01  0.32899644E+00  0.32190724E+01
 0.41953125E+00  0.55904207E+01  0.52114763E+01  0.32939936E+00  0.32181399E+01
 0.41968750E+00  0.55839474E+01  0.52069498E+01  0.32980206E+00  0.32172080E+01
 0.41984375E+00  0.55774829E+01  0.52024281E+01  0.33020456E+00  0.32162764E+01
 0.42000000E+00  0.55710272E+01  0.51979112E+01  0.33060684E+00  0.32153453E+01
 0.42015625E+00  0.55645803E+01  0.51933992E+01  0.33100891E+00  0.32144147E+01
 0.42031250E+00  0.55581420E+01  0.51888920E+01  0.33141078E+00  0.32134845E+01
 0.42046875E+00  0.55517125E+01  0.51843895E+01  0.33181243E+00  0.32125548E+01
 0.42062500E+00  0.55452916E+01  0.51798918E+01  0.33221388E+00  0.32116255E+01
 0.42078125E+00  0.55388795E+01  0.51753989E+01  0.33261511E+00  0.32106967E+01
 0.42093750E+00  0.55324759E+01  0.51709108E+01  0.33301614E+00  0.32097683E+01
 0.42109375E+00  0.55260811E+01  0.51664275E+01  0.33341695E+00  0.32088404E+01
 0.42125000E+00  0.55196948E+01  0.51619489E+01  0.33381756E+00  0.32079129E+01
 0.42140625E+00  0.55133172E+01  0.51574750E+01  0.33421796E+00  0.32069859E+01
 0.42156250E+00  0.55069482E+01  0.51530059E+01  0.33461815E+00  0.32060593E+01
 0.42171875E+00  0.55005877E+01  0.51485415E+01  0.33501813E+00  0.32051332E+01
 0.42187500E+00  0.54942358E+01  0.51440818E+01  0.33541790E+00  0.32042075E+01
 0.42203125E+00  0.54878925E+01  0.51396269E+01  0.33581747E+00  0.32032822E+01
 0.42218750E+00  0.54815577E+01  0.51351767E+01  0.33621683E+00  0.32023574E+01
 0.42234375E+00  0.54752314E+01  0.51307311E+01  0.33661598E+00  0.32014330E+01
 0.42250000E+00  0.54689136E+01  0.51262903E+01  0.33701492E+00  0.32005091E+01
 0.42265625E+00  0.54626042E+01  0.51218541E+01  0.33741365E+00  0.31995856E+01
 0.42281250E+00  0.54563034E+01  0.51174226E+01  0.33781218E+00  0.31986626E+01
 0.42296875E+00  0.54500110E+01  0.51129958E+01  0.33821050E+00  0.31977400E+01
 0.42312500E+00  0.54437270E+01  0.51085736E+01  0.33860861E+00  0.31968178E+01
 0.42328125E+00  0.54374515E+01  0.51041561E+01  0.33900652E+00  0.31958961E+01
 0.42343750E+00  0.54311844E+01  0.50997432E+01  0.33940422E+00  0.31949748E+01
 0.42359375E+00  0.54249257E+01  0.50953350E+01  0.33980171E+00  0.31940540E+01
 0.42375000E+00  0.54186753E+01  0.50909314E+01  0.34019900E+00  0.31931336E+01
 0.42390625E+00  0.54124333E+01  0.50865324E+01  0.34059608E+00  0.31922136E+01
 0.42406250E+00  0.54061996E+01  0.50821380E+01  0.34099295E+00  0.31912941E+01
 0.42421875E+00  0.53999743E+01  0.50777483E+01  0.34138962E+00  0.31903750E+01
 0.42437500E+00  0.53937573E+01  0.50733631E+01  0.34178609E+00  0.31894563E+01
 0.42453125E+00  0.53875486E+01  0.50689826E+01  0.34218235E+00  0.31885381E+01
 0.42468750E+00  0.53813481E+01  0.50646066E+01  0.34257840E+00  0.31876202E+01
 0.42484375E+00  0.53751560E+01  0.50602352E+01  0.34297425E+00  0.31867029E+01
 0.42500000E+00  0.53689721E+01  0.50558683E+01  0.34336989E+00  0.31857859E+01
 0.42515625E+00  0.53627964E+01  0.50515061E+01  0.34376533E+00  0.31848694E+01
 0.42531250E+00  0.53566289E+01  0.50471484E+01  0.34416057E+00  0.31839533E+01
 0.42546875E+00  0.53504697E+01  0.50427952E+01  0.34455560E+00  0.31830377E+01
 0.42562500E+00  0.53443186E+01  0.50384466E+01  0.34495043E+00  0.31821225E+01
 0.42578125E+00  0.53381758E+01  0.50341025E+01  0.34534505E+00  0.31812077E+01
 0.42593750E+00  0.53320411E+01  0.50297629E+01  0.34573947E+00  0.31802933E+01
 0.42609375E+00  0.53259145E+01  0.50254278E+01  0.34613368E+00  0.31793794E+01
 0.42625000E+00  0.53197961E+01  0.50210973E+01  0.34652769E+00  0.31784659E+01
 0.42640625E+00  0.53136857E+01  0.50167712E+01  0.34692150E+00  0.31775528E+01
 0.42656250E+00  0.53075835E+01  0.50124497E+01  0.34731511E+00  0.31766401E+01
 0.42671875E+00  0.53014894E+01  0.50081326E+01  0.34770851E+00  0.31757279E+01
 0.42687500E+00  0.52954034E+01  0.50038201E+01  0.34810171E+00  0.31748160E+01
 0.42703125E+00  0.52893254E+01  0.49995120E+01  0.34849471E+00  0.31739046E+01
 0.42718750E+00  0.52832554E+01  0.49952083E+01  0.34888750E+00  0.31729937E+01
 0.42734375E+00  0.52771935E+01  0.49909091E+01  0.34928010E+00  0.31720831E+01
 0.42750000E+00  0.52711396E+01  0.49866144E+01  0.34967249E+00  0.31711730E+01
 0.42765625E+00  0.52650937E+01  0.49823241E+01  0.35006467E+00  0.31702633E+01
 0.42781250E+00  0.52590558E+01  0.49780383E+01  0.35045666E+00  0.31693540E+01
 0.42796875E+00  0.52530258E+01  0.49737569E+01  0.35084845E+00  0.31684451E+01
 0.42812500E+00  0.52470039E+01  0.49694799E+01  0.35124003E+00  0.31675367E+01
 0.42828125E+00  0.52409898E+01  0.49652073E+01  0.35163141E+00  0.31666286E+01
 0.42843750E+00  0.52349837E+01  0.49609391E+01  0.35202259E+00  0.31657210E+01
 0.42859375E+00  0.52289855E+01  0.49566754E+01  0.35241358E+00  0.31648138E+01
 0.42875000E+00  0.52229952E+01  0.49524160E+01  0.35280436E+00  0.31639070E+01
 0.42890625E+00  0.52170128E+01  0.49481610E+01  0.35319494E+00  0.31630006E+01
 0.42906250E+00  0.52110382E+01  0.49439104E+01  0.35358531E+00  0.31620947E+01
 0.42921875E+00  0.52050715E+01  0.49396642E+01  0.35397549E+00  0.31611891E+01
 0.42937500E+00  0.51991127E+01  0.49354223E+01  0.35436547E+00  0.31602840E+01
 0.42953125E+00  0.51931617E+01  0.49311848E+01  0.35475525E+00  0.31593793E+01
 0.42968750E+00  0.51872185E+01  0.49269517E+01  0.35514483E+00  0.31584750E+01
 0.42984375E+00  0.51812831E+01  0.49227229E+01  0.35553421E+00  0.31575711E+01
 0.43000000E+00  0.51753554E+01  0.49184984E+01  0.35592339E+00  0.31566676E+01
 0.43015625E+00  0.51694356E+01  0.49142783E+01  0.35631237E+00  0.31557645E+01
 0.43031250E+00  0.51635235E+01  0.49100625E+01  0.35670115E+00  0.31548618E+01
 0.43046875E+00  0.51576192E+01  0.49058510E+01  0.35708974E+00  0.31539596E+01
 0.43062500E+00  0.51517225E+01  0.49016438E+01  0.35747812E+00  0.31530577E+01
 0.43078125E+00  0.51458336E+01  0.48974409E+01  0.35786631E+00  0.31521563E+01
 0.43093750E+00  0.51399524E+01  0.48932423E+01  0.35825430E+00  0.31512552E+01
 0.43109375E+00  0.51340789E+01  0.48890480E+01  0.35864208E+00  0.31503546E+01
 0.43125000E+00  0.51282131E+01  0.48848580E+01  0.35902968E+00  0.31494544E+01
 0.43140625E+00  0.51223549E+01  0.48806723E+01  0.35941707E+00  0.31485545E+01
 0.43156250E+00  0.51165044E+01  0.48764908E+01  0.35980427E+00  0.31476551E+01
 0.43171875E+00  0.51106615E+01  0.48723136E+01  0.36019126E+00  0.31467561E+01
 0.43187500E+00  0.51048262E+01  0.48681407E+01  0.36057806E+00  0.31458575E+01
 0.43203125E+00  0.50989986E+01  0.48639720E+01  0.36096467E+00  0.31449593E+01
 0.43218750E+00  0.50931785E+01  0.48598075E+01  0.36135107E+00  0.31440615E+01
 0.43234375E+00  0.50873660E+01  0.48556473E+01  0.36173728E+00  0.31431641E+01
 0.43250000E+00  0.50815611E+01  0.48514913E+01  0.36212330E+00  0.31422670E+01
 0.43265625E+00  0.50757637E+01  0.48473396E+01  0.36250911E+00  0.31413704E+01
 0.43281250E+00  0.50699738E+01  0.48431920E+01  0.36289473E+00  0.31404742E+01
 0.43296875E+00  0.50641915E+01  0.48390487E+01  0.36328016E+00  0.31395784E+01
 0.43312500E+00  0.50584167E+01  0.48349095E+01  0.36366538E+00  0.31386830E+01
 0.43328125E+00  0.50526494E+01  0.48307746E+01  0.36405042E+00  0.31377880E+01
 0.43343750E+00  0.50468896E+01  0.48266438E+01  0.36443525E+00  0.31368934E+01
 0.43359375E+00  0.50411373E+01  0.48225173E+01  0.36481989E+00  0.31359991E+01
 0.43375000E+00  0.50353924E+01  0.48183949E+01  0.36520434E+00  0.31351053E+01
 0.43390625E+00  0.50296549E+01  0.48142766E+01  0.36558859E+00  0.31342119E+01
 0.43406250E+00  0.50239249E+01  0.48101626E+01  0.36597264E+00  0.31333188E+01
 0.43421875E+00  0.50182023E+01  0.48060526E+01  0.36635650E+00  0.31324262E+01
 0.43437500E+00  0.50124871E+01  0.48019469E+01  0.36674016E+00  0.31315339E+01
 0.43453125E+00  0.50067793E+01  0.47978453E+01  0.36712363E+00  0.31306421E+01
 0.43468750E+00  0.50010789E+01  0.47937478E+01  0.36750691E+00  0.31297506E+01
 0.43484375E+00  0.49953859E+01  0.47896544E+01  0.36788999E+00  0.31288595E+01
 0.43500000E+00  0.49897002E+01  0.47855652E+01  0.36827288E+00  0.31279688E+01
 0.43515625E+00  0.49840218E+01  0.47814801E+01  0.36865557E+00  0.31270785E+01
 0.43531250E+00  0.49783508E+01  0.47773991E+01  0.36903807E+00  0.31261886E+01
 0.43546875E+00  0.49726871E+01  0.47733221E+01  0.36942038E+00  0.31252991E+01
 0.43562500E+00  0.49670306E+01  0.47692493E+01  0.36980249E+00  0.31244100E+01
 0.43578125E+00  0.49613815E+01  0.47651806E+01  0.37018441E+00  0.31235212E+01
 0.43593750E+00  0.49557397E+01  0.47611160E+01  0.37056613E+00  0.31226329E+01
 0.43609375E+00  0.49501051E+01  0.47570554E+01  0.37094767E+00  0.31217449E+01
 0.43625000E+00  0.49444777E+01  0.47529989E+01  0.37132901E+00  0.31208573E+01
 0.43640625E+00  0.49388576E+01  0.47489465E+01  0.37171015E+00  0.31199701E+01
 0.43656250E+00  0.49332447E+01  0.47448982E+01  0.37209111E+00  0.31190833E+01
 0.43671875E+00  0.49276391E+01  0.47408539E+01  0.37247187E+00  0.31181968E+01
 0.43687500E+00  0.49220406E+01  0.47368136E+01  0.37285244E+00  0.31173108E+01
 0.43703125E+00  0.49164493E+01  0.47327774E+01  0.37323282E+00  0.31164251E+01
 0.43718750E+00  0.49108652E+01  0.47287452E+01  0.37361300E+00  0.31155398E+01
 0.43734375E+00  0.49052883E+01  0.47247170E+01  0.37399300E+00  0.31146549E+01
 0.43750000E+00  0.48997185E+01  0.47206929E+01  0.37437280E+00  0.31137704E+01
 0.43765625E+00  0.48941558E+01  0.47166727E+01  0.37475241E+00  0.31128863E+01
 0.43781250E+00  0.48886003E+01  0.47126566E+01  0.37513183E+00  0.31120025E+01
 0.43796875E+00  0.48830518E+01  0.47086445E+01  0.37551106E+00  0.31111191E+01
 0.43812500E+00  0.48775105E+01  0.47046364E+01  0.37589010E+00  0.31102361E+01
 0.43828125E+00  0.48719763E+01  0.47006322E+01  0.37626894E+00  0.31093535E+01
 0.43843750E+00  0.48664491E+01  0.46966321E+01  0.37664760E+00  0.31084712E+01
 0.43859375E+00  0.48609290E+01  0.46926359E+01  0.37702607E+00  0.31075893E+01
 0.43875000E+00  0.48554159E+01  0.46886437E+01  0.37740434E+00  0.31067078E+01
 0.43890625E+00  0.48499099E+01  0.46846554E+01  0.37778243E+00  0.31058267E+01
 0.43906250E+00  0.48444109E+01  0.46806711E+01  0.37816032E+00  0.31049460E+01
 0.43921875E+00  0.48389189E+01  0.46766908E+01  0.37853803E+00  0.31040656E+01
 0.43937500E+00  0.48334339E+01  0.46727144E+01  0.37891554E+00  0.31031856E+01
 0.43953125E+00  0.48279559E+01  0.46687420E+01  0.37929287E+00  0.31023060E+01
 0.43968750E+00  0.48224849E+01  0.46647735E+01  0.37967001E+00  0.31014267E+01
 0.43984375E+00  0.48170208E+01  0.46608089E+01  0.38004695E+00  0.31005478E+01
 0.44000000E+00  0.48115637E+01  0.46568482E+01  0.38042371E+00  0.30996693E+01
 0.44015625E+00  0.48061136E+01  0.46528914E+01  0.38080028E+00  0.30987912E+01
 0.44031250E+00  0.48006703E+01  0.46489386E+01  0.38117666E+00  0.30979134E+01
 0.44046875E+00  0.47952340E+01  0.46449897E+01  0.38155285E+00  0.30970360E+01
 0.44062500E+00  0.47898046E+01  0.46410446E+01  0.38192886E+00  0.30961590E+01
 0.44078125E+00  0.47843820E+01  0.46371035E+01  0.38230467E+00  0.30952823E+01
 0.44093750E+00  0.47789664E+01  0.46331662E+01  0.38268030E+00  0.30944060E+01
 0.44109375E+00  0.47735576E+01  0.46292328E+01  0.38305574E+00  0.30935301E+01
 0.44125000E+00  0.47681556E+01  0.46253033E+01  0.38343099E+00  0.30926545E+01
 0.44140625E+00  0.47627605E+01  0.46213777E+01  0.38380605E+00  0.30917793E+01
 0.44156250E+00  0.47573723E+01  0.46174559E+01  0.38418093E+00  0.30909045E+01
 0.44171875E+00  0.47519909E+01  0.46135379E+01  0.38455562E+00  0.30900300E+01
 0.44187500E+00  0.47466162E+01  0.46096239E+01  0.38493012E+00  0.30891559E+01
 0.44203125E+00  0.47412484E+01  0.46057136E+01  0.38530443E+00  0.30882822E+01
 0.44218750E+00  0.47358873E+01  0.46018072E+01  0.38567856E+00  0.30874088E+01
 0.44234375E+00  0.47305331E+01  0.45979047E+01  0.38605250E+00  0.30865358E+01
 0.44250000E+00  0.47251855E+01  0.45940059E+01  0.38642625E+00  0.30856632E+01
 0.44265625E+00  0.47198448E+01  0.45901110E+01  0.38679982E+00  0.30847909E+01
 0.44281250E+00  0.47145107E+01  0.45862199E+01  0.38717320E+00  0.30839190E+01
 0.44296875E+00  0.47091834E+01  0.45823326E+01  0.38754640E+00  0.30830474E+01
 0.44312500E+00  0.47038628E+01  0.45784491E+01  0.38791941E+00  0.30821762E+01
 0.44328125E+00  0.46985490E+01  0.45745694E+01  0.38829223E+00  0.30813054E+01
 0.44343750E+00  0.46932418E+01  0.45706934E+01  0.38866487E+00  0.30804349E+01
 0.44359375E+00  0.46879412E+01  0.45668213E+01  0.38903732E+00  0.30795648E+01
 0.44375000E+00  0.46826474E+01  0.45629530E+01  0.38940959E+00  0.30786950E+01
 0.44390625E+00  0.46773602E+01  0.45590884E+01  0.38978167E+00  0.30778256E+01
 0.44406250E+00  0.46720797E+01  0.45552276E+01  0.39015356E+00  0.30769565E+01
 0.44421875E+00  0.46668057E+01  0.45513705E+01  0.39052527E+00  0.30760878E+01
 0.44437500E+00  0.46615385E+01  0.45475172E+01  0.39089680E+00  0.30752195E+01
 0.44453125E+00  0.46562778E+01  0.45436677E+01  0.39126814E+00  0.30743515E+01
 0.44468750E+00  0.46510237E+01  0.45398219E+01  0.39163930E+00  0.30734839E+01
 0.44484375E+00  0.46457762E+01  0.45359798E+01  0.39201027E+00  0.30726166E+01
 0.44500000E+00  0.46405353E+01  0.45321415E+01  0.39238106E+00  0.30717497E+01
 0.44515625E+00  0.46353010E+01  0.45283069E+01  0.39275166E+00  0.30708831E+01
 0.44531250E+00  0.46300732E+01  0.45244760E+01  0.39312208E+00  0.30700169E+01
 0.44546875E+00  0.46248519E+01  0.45206489E+01  0.39349232E+00  0.30691510E+01
 0.44562500E+00  0.46196372E+01  0.45168254E+01  0.39386237E+00  0.30682855E+01
 0.44578125E+00  0.46144290E+01  0.45130057E+01  0.39423224E+00  0.30674204E+01
 0.44593750E+00  0.46092273E+01  0.45091896E+01  0.39460193E+00  0.30665555E+01
 0.44609375E+00  0.46040322E+01  0.45053772E+01  0.39497143E+00  0.30656911E+01
 0.44625000E+00  0.45988435E+01  0.45015686E+01  0.39534075E+00  0.30648270E+01
 0.44640625E+00  0.45936612E+01  0.44977636E+01  0.39570989E+00  0.30639632E+01
 0.44656250E+00  0.45884855E+01  0.44939623E+01  0.39607884E+00  0.30630998E+01
 0.44671875E+00  0.45833162E+01  0.44901646E+01  0.39644761E+00  0.30622367E+01
 0.44687500E+00  0.45781534E+01  0.44863707E+01  0.39681620E+00  0.30613740E+01
 0.44703125E+00  0.45729969E+01  0.44825803E+01  0.39718461E+00  0.30605116E+01
 0.44718750E+00  0.45678469E+01  0.44787937E+01  0.39755284E+00  0.30596496E+01
 0.44734375E+00  0.45627034E+01  0.44750107E+01  0.39792088E+00  0.30587879E+01
 0.44750000E+00  0.45575662E+01  0.44712313E+01  0.39828874E+00  0.30579265E+01
 0.44765625E+00  0.45524354E+01  0.44674556E+01  0.39865642E+00  0.30570655E+01
 0.44781250E+00  0.45473110E+01  0.44636835E+01  0.39902392E+00  0.30562049E+01
 0.44796875E+00  0.45421929E+01  0.44599150E+01  0.39939123E+00  0.30553446E+01
 0.44812500E+00  0.45370812E+01  0.44561502E+01  0.39975837E+00  0.30544846E+01
 0.44828125E+00  0.45319759E+01  0.44523889E+01  0.40012532E+00  0.30536250E+01
 0.44843750E+00  0.45268769E+01  0.44486313E+01  0.40049210E+00  0.30527657E+01
 0.44859375E+00  0.45217842E+01  0.44448773E+01  0.40085869E+00  0.30519068E+01
 0.44875000E+00  0.45166978E+01  0.44411269E+01  0.40122510E+00  0.30510482E+01
 0.44890625E+00  0.45116178E+01  0.44373800E+01  0.40159133E+00  0.30501899E+01
 0.44906250E+00  0.45065440E+01  0.44336368E+01  0.40195738E+00  0.30493320E+01
 0.44921875E+00  0.45014765E+01  0.44298971E+01  0.40232325E+00  0.30484744E+01
 0.44937500E+00  0.44964153E+01  0.44261611E+01  0.40268894E+00  0.30476171E+01
 0.44953125E+00  0.44913603E+01  0.44224285E+01  0.40305445E+00  0.30467602E+01
 0.44968750E+00  0.44863116E+01  0.44186996E+01  0.40341979E+00  0.30459037E+01
 0.44984375E+00  0.44812692E+01  0.44149742E+01  0.40378494E+00  0.30450474E+01
 0.45000000E+00  0.44762329E+01  0.44112524E+01  0.40414991E+00  0.30441915E+01
 0.45015625E+00  0.44712029E+01  0.44075341E+01  0.40451470E+00  0.30433360E+01
 0.45031250E+00  0.44661791E+01  0.44038194E+01  0.40487931E+00  0.30424807E+01
 0.45046875E+00  0.44611615E+01  0.44001082E+01  0.40524375E+00  0.30416258E+01
 0.45062500E+00  0.44561501E+01  0.43964006E+01  0.40560800E+00  0.30407713E+01
 0.45078125E+00  0.44511448E+01  0.43926965E+01  0.40597208E+00  0.30399171E+01
 0.45093750E+00  0.44461458E+01  0.43889959E+01  0.40633598E+00  0.30390632E+01
 0.45109375E+00  0.44411529E+01  0.43852988E+01  0.40669970E+00  0.30382096E+01
 0.45125000E+00  0.44361661E+01  0.43816052E+01  0.40706324E+00  0.30373564E+01
 0.45140625E+00  0.44311854E+01  0.43779152E+01  0.40742660E+00  0.30365035E+01
 0.45156250E+00  0.44262109E+01  0.43742286E+01  0.40778978E+00  0.30356509E+01
 0.45171875E+00  0.44212425E+01  0.43705456E+01  0.40815279E+00  0.30347987E+01
 0.45187500E+00  0.44162803E+01  0.43668660E+01  0.40851562E+00  0.30339468E+01
 0.45203125E+00  0.44113241E+01  0.43631900E+01  0.40887827E+00  0.30330952E+01
 0.45218750E+00  0.44063740E+01  0.43595174E+01  0.40924074E+00  0.30322440E+01
 0.45234375E+00  0.44014299E+01  0.43558483E+01  0.40960304E+00  0.30313930E+01
 0.45250000E+00  0.43964920E+01  0.43521826E+01  0.40996516E+00  0.30305425E+01
 0.45265625E+00  0.43915600E+01  0.43485205E+01  0.41032710E+00  0.30296922E+01
 0.45281250E+00  0.43866342E+01  0.43448618E+01  0.41068887E+00  0.30288423E+01
 0.45296875E+00  0.43817143E+01  0.43412065E+01  0.41105045E+00  0.30279927E+01
 0.45312500E+00  0.43768005E+01  0.43375547E+01  0.41141187E+00  0.30271434E+01
 0.45328125E+00  0.43718927E+01  0.43339064E+01  0.41177310E+00  0.30262944E+01
 0.45343750E+00  0.43669910E+01  0.43302615E+01  0.41213416E+00  0.30254458E+01
 0.45359375E+00  0.43620952E+01  0.43266200E+01  0.41249504E+00  0.30245975E+01
 0.45375000E+00  0.43572053E+01  0.43229819E+01  0.41285575E+00  0.30237495E+01
 0.45390625E+00  0.43523215E+01  0.43193473E+01  0.41321628E+00  0.30229018E+01
 0.45406250E+00  0.43474436E+01  0.43157161E+01  0.41357663E+00  0.30220545E+01
 0.45421875E+00  0.43425717E+01  0.43120884E+01  0.41393681E+00  0.30212075E+01
 0.45437500E+00  0.43377058E+01  0.43084640E+01  0.41429682E+00  0.30203608E+01
 0.45453125E+00  0.43328457E+01  0.43048430E+01  0.41465665E+00  0.30195144E+01
 0.45468750E+00  0.43279916E+01  0.43012255E+01  0.41501630E+00  0.30186684E+01
 0.45484375E+00  0.43231434E+01  0.42976113E+01  0.41537578E+00  0.30178226E+01
 0.45500000E+00  0.43183011E+01  0.42940005E+01  0.41573508E+00  0.30169772E+01
 0.45515625E+00  0.43134647E+01  0.42903931E+01  0.41609421E+00  0.30161321E+01
 0.45531250E+00  0.43086342E+01  0.42867891E+01  0.41645316E+00  0.30152874E+01
 0.45546875E+00  0.43038096E+01  0.42831885E+01  0.41681194E+00  0.30144429E+01
 0.45562500E+00  0.42989908E+01  0.42795912E+01  0.41717055E+00  0.30135988E+01
 0.45578125E+00  0.42941779E+01  0.42759973E+01  0.41752898E+00  0.30127550E+01
 0.45593750E+00  0.42893709E+01  0.42724068E+01  0.41788723E+00  0.30119115E+01
 0.45609375E+00  0.42845696E+01  0.42688196E+01  0.41824531E+00  0.30110683E+01
 0.45625000E+00  0.42797742E+01  0.42652358E+01  0.41860322E+00  0.30102254E+01
 0.45640625E+00  0.42749847E+01  0.42616553E+01  0.41896096E+00  0.30093829E+01
 0.45656250E+00  0.42702009E+01  0.42580782E+01  0.41931852E+00  0.30085406E+01
 0.45671875E+00  0.42654229E+01  0.42545044E+01  0.41967591E+00  0.30076987E+01
 0.45687500E+00  0.42606508E+01  0.42509339E+01  0.42003312E+00  0.30068571E+01
 0.45703125E+00  0.42558844E+01  0.42473668E+01  0.42039016E+00  0.30060158E+01
 0.45718750E+00  0.42511237E+01  0.42438029E+01  0.42074703E+00  0.30051748E+01
 0.45734375E+00  0.42463689E+01  0.42402424E+01  0.42110373E+00  0.30043341E+01
 0.45750000E+00  0.42416198E+01  0.42366853E+01  0.42146025E+00  0.30034938E+01
 0.45765625E+00  0.42368764E+01  0.42331314E+01  0.42181660E+00  0.30026537E+01
 0.45781250E+00  0.42321387E+01  0.42295808E+01  0.42217278E+00  0.30018140E+01
 0.45796875E+00  0.42274068E+01  0.42260335E+01  0.42252878E+00  0.30009746E+01
 0.45812500E+00  0.42226806E+01  0.42224895E+01  0.42288461E+00  0.30001354E+01
 0.45828125E+00  0.42179601E+01  0.42189488E+01  0.42324028E+00  0.29992966E+01
 0.45843750E+00  0.42132453E+01  0.42154114E+01  0.42359577E+00  0.29984581E+01
 0.45859375E+00  0.42085362E+01  0.42118772E+01  0.42395108E+00  0.29976199E+01
 0.45875000E+00  0.42038328E+01  0.42083464E+01  0.42430623E+00  0.29967821E+01
 0.45890625E+00  0.41991350E+01  0.42048188E+01  0.42466120E+00  0.29959445E+01
 0.45906250E+00  0.41944429E+01  0.42012944E+01  0.42501601E+00  0.29951072E+01
 0.45921875E+00  0.41897565E+01  0.41977733E+01  0.42537064E+00  0.29942703E+01
 0.45937500E+00  0.41850756E+01  0.41942555E+01  0.42572510E+00  0.29934336E+01
 0.45953125E+00  0.41804005E+01  0.41907409E+01  0.42607939E+00  0.29925973E+01
 0.45968750E+00  0.41757309E+01  0.41872296E+01  0.42643351E+00  0.29917612E+01
 0.45984375E+00  0.41710669E+01  0.41837215E+01  0.42678745E+00  0.29909255E+01
 0.46000000E+00  0.41664086E+01  0.41802167E+01  0.42714123E+00  0.29900900E+01
 0.46015625E+00  0.41617558E+01  0.41767151E+01  0.42749484E+00  0.29892549E+01
 0.46031250E+00  0.41571086E+01  0.41732167E+01  0.42784828E+00  0.29884201E+01
 0.46046875E+00  0.41524671E+01  0.41697215E+01  0.42820154E+00  0.29875856E+01
 0.46062500E+00  0.41478310E+01  0.41662295E+01  0.42855464E+00  0.29867513E+01
 0.46078125E+00  0.41432006E+01  0.41627408E+01  0.42890757E+00  0.29859174E+01
 0.46093750E+00  0.41385756E+01  0.41592552E+01  0.42926032E+00  0.29850838E+01
 0.46109375E+00  0.41339563E+01  0.41557729E+01  0.42961291E+00  0.29842505E+01
 0.46125000E+00  0.41293424E+01  0.41522938E+01  0.42996533E+00  0.29834175E+01
 0.46140625E+00  0.41247341E+01  0.41488178E+01  0.43031758E+00  0.29825847E+01
 0.46156250E+00  0.41201313E+01  0.41453451E+01  0.43066966E+00  0.29817523E+01
 0.46171875E+00  0.41155339E+01  0.41418755E+01  0.43102157E+00  0.29809202E+01
 0.46187500E+00  0.41109421E+01  0.41384091E+01  0.43137331E+00  0.29800884E+01
 0.46203125E+00  0.41063558E+01  0.41349459E+01  0.43172488E+00  0.29792568E+01
 0.46218750E+00  0.41017749E+01  0.41314859E+01  0.43207629E+00  0.29784256E+01
 0.46234375E+00  0.40971996E+01  0.41280290E+01  0.43242752E+00  0.29775947E+01
 0.46250000E+00  0.40926296E+01  0.41245753E+01  0.43277859E+00  0.29767641E+01
 0.46265625E+00  0.40880652E+01  0.41211247E+01  0.43312949E+00  0.29759337E+01
 0.46281250E+00  0.40835061E+01  0.41176773E+01  0.43348022E+00  0.29751037E+01
 0.46296875E+00  0.40789525E+01  0.41142331E+01  0.43383078E+00  0.29742739E+01
 0.46312500E+00  0.40744044E+01  0.41107919E+01  0.43418117E+00  0.29734445E+01
 0.46328125E+00  0.40698616E+01  0.41073540E+01  0.43453140E+00  0.29726153E+01
 0.46343750E+00  0.40653243E+01  0.41039191E+01  0.43488146E+00  0.29717865E+01
 0.46359375E+00  0.40607923E+01  0.41004874E+01  0.43523135E+00  0.29709579E+01
 0.46375000E+00  0.40562657E+01  0.40970588E+01  0.43558108E+00  0.29701296E+01
 0.46390625E+00  0.40517446E+01  0.40936334E+01  0.43593064E+00  0.29693016E+01
 0.46406250E+00  0.40472288E+01  0.40902110E+01  0.43628003E+00  0.29684739E+01
 0.46421875E+00  0.40427183E+01  0.40867918E+01  0.43662925E+00  0.29676465E+01
 0.46437500E+00  0.40382132E+01  0.40833757E+01  0.43697831E+00  0.29668194E+01
 0.46453125E+00  0.40337135E+01  0.40799626E+01  0.43732719E+00  0.29659926E+01
 0.46468750E+00  0.40292191E+01  0.40765527E+01  0.43767592E+00  0.29651661E+01
 0.46484375E+00  0.40247300E+01  0.40731459E+01  0.43802448E+00  0.29643398E+01
 0.46500000E+00  0.40202462E+01  0.40697421E+01  0.43837287E+00  0.29635139E+01
 0.46515625E+00  0.40157678E+01  0.40663415E+01  0.43872109E+00  0.29626882E+01
 0.46531250E+00  0.40112947E+01  0.40629439E+01  0.43906915E+00  0.29618628E+01
 0.46546875E+00  0.40068268E+01  0.40595494E+01  0.43941704E+00  0.29610378E+01
 0.46562500E+00  0.40023643E+01  0.40561580E+01  0.43976477E+00  0.29602130E+01
 0.46578125E+00  0.39979070E+01  0.40527696E+01  0.44011233E+00  0.29593884E+01
 0.46593750E+00  0.39934550E+01  0.40493843E+01  0.44045972E+00  0.29585642E+01
 0.46609375E+00  0.39890083E+01  0.40460021E+01  0.44080695E+00  0.29577403E+01
 0.46625000E+00  0.39845668E+01  0.40426229E+01  0.44115402E+00  0.29569166E+01
 0.46640625E+00  0.39801305E+01  0.40392468E+01  0.44150092E+00  0.29560933E+01
 0.46656250E+00  0.39756995E+01  0.40358737E+01  0.44184765E+00  0.29552702E+01
 0.46671875E+00  0.39712737E+01  0.40325036E+01  0.44219422E+00  0.29544474E+01
 0.46687500E+00  0.39668532E+01  0.40291366E+01  0.44254063E+00  0.29536248E+01
 0.46703125E+00  0.39624378E+01  0.40257727E+01  0.44288687E+00  0.29528026E+01
 0.46718750E+00  0.39580277E+01  0.40224117E+01  0.44323294E+00  0.29519807E+01
 0.46734375E+00  0.39536227E+01  0.40190538E+01  0.44357886E+00  0.29511590E+01
 0.46750000E+00  0.39492230E+01  0.40156989E+01  0.44392460E+00  0.29503376E+01
 0.46765625E+00  0.39448284E+01  0.40123470E+01  0.44427019E+00  0.29495165E+01
 0.46781250E+00  0.39404390E+01  0.40089981E+01  0.44461561E+00  0.29486957E+01
 0.46796875E+00  0.39360547E+01  0.40056523E+01  0.44496086E+00  0.29478751E+01
 0.46812500E+00  0.39316756E+01  0.40023094E+01  0.44530595E+00  0.29470549E+01
 0.46828125E+00  0.39273017E+01  0.39989696E+01  0.44565088E+00  0.29462349E+01
 0.46843750E+00  0.39229328E+01  0.39956327E+01  0.44599565E+00  0.29454152E+01
 0.46859375E+00  0.39185692E+01  0.39922988E+01  0.44634025E+00  0.29445957E+01
 0.46875000E+00  0.39142106E+01  0.39889679E+01  0.44668469E+00  0.29437766E+01
 0.46890625E+00  0.39098571E+01  0.39856400E+01  0.44702896E+00  0.29429577E+01
 0.46906250E+00  0.39055088E+01  0.39823151E+01  0.44737307E+00  0.29421391E+01
 0.46921875E+00  0.39011655E+01  0.39789931E+01  0.44771702E+00  0.29413208E+01
 0.46937500E+00  0.38968274E+01  0.39756741E+01  0.44806081E+00  0.29405028E+01
 0.46953125E+00  0.38924943E+01  0.39723581E+01  0.44840443E+00  0.29396850E+01
 0.46968750E+00  0.38881663E+01  0.39690450E+01  0.44874790E+00  0.29388675E+01
 0.46984375E+00  0.38838434E+01  0.39657349E+01  0.44909120E+00  0.29380503E+01
 0.47000000E+00  0.38795255E+01  0.39624278E+01  0.44943433E+00  0.29372334E+01
 0.47015625E+00  0.38752127E+01  0.39591236E+01  0.44977731E+00  0.29364167E+01
 0.47031250E+00  0.38709049E+01  0.39558223E+01  0.45012012E+00  0.29356003E+01
 0.47046875E+00  0.38666021E+01  0.39525240E+01  0.45046277E+00  0.29347842E+01
 0.47062500E+00  0.38623044E+01  0.39492286E+01  0.45080526E+00  0.29339684E+01
 0.47078125E+00  0.38580116E+01  0.39459361E+01  0.45114759E+00  0.29331528E+01
 0.47093750E+00  0.38537239E+01  0.39426466E+01  0.45148976E+00  0.29323375E+01
 0.47109375E+00  0.38494412E+01  0.39393600E+01  0.45183176E+00  0.29315225E+01
 0.47125000E+00  0.38451635E+01  0.39360763E+01  0.45217361E+00  0.29307077E+01
 0.47140625E+00  0.38408908E+01  0.39327956E+01  0.45251529E+00  0.29298932E+01
 0.47156250E+00  0.38366230E+01  0.39295177E+01  0.45285681E+00  0.29290790E+01
 0.47171875E+00  0.38323603E+01  0.39262428E+01  0.45319818E+00  0.29282650E+01
 0.47187500E+00  0.38281025E+01  0.39229707E+01  0.45353938E+00  0.29274514E+01
 0.47203125E+00  0.38238496E+01  0.39197016E+01  0.45388042E+00  0.29266380E+01
 0.47218750E+00  0.38196017E+01  0.39164353E+01  0.45422130E+00  0.29258248E+01
 0.47234375E+00  0.38153587E+01  0.39131720E+01  0.45456202E+00  0.29250120E+01
 0.47250000E+00  0.38111207E+01  0.39099115E+01  0.45490258E+00  0.29241993E+01
 0.47265625E+00  0.38068875E+01  0.39066539E+01  0.45524298E+00  0.29233870E+01
 0.47281250E+00  0.38026593E+01  0.39033992E+01  0.45558322E+00  0.29225749E+01
 0.47296875E+00  0.37984361E+01  0.39001474E+01  0.45592330E+00  0.29217631E+01
 0.47312500E+00  0.37942177E+01  0.38968984E+01  0.45626322E+00  0.29209516E+01
 0.47328125E+00  0.37900042E+01  0.38936523E+01  0.45660298E+00  0.29201403E+01
 0.47343750E+00  0.37857955E+01  0.38904091E+01  0.45694258E+00  0.29193293E+01
 0.47359375E+00  0.37815918E+01  0.38871687E+01  0.45728202E+00  0.29185186E+01
 0.47375000E+00  0.37773929E+01  0.38839312E+01  0.45762130E+00  0.29177081E+01
 0.47390625E+00  0.37731989E+01  0.38806965E+01  0.45796043E+00  0.29168979E+01
 0.47406250E+00  0.37690098E+01  0.38774647E+01  0.45829939E+00  0.29160879E+01
 0.47421875E+00  0.37648255E+01  0.38742357E+01  0.45863820E+00  0.29152783E+01
 0.47437500E+00  0.37606460E+01  0.38710096E+01  0.45897684E+00  0.29144688E+01
 0.47453125E+00  0.37564714E+01  0.38677863E+01  0.45931533E+00  0.29136597E+01
 0.47468750E+00  0.37523016E+01  0.38645658E+01  0.45965366E+00  0.29128508E+01
 0.47484375E+00  0.37481366E+01  0.38613481E+01  0.45999183E+00  0.29120421E+01
 0.47500000E+00  0.37439764E+01  0.38581333E+01  0.46032985E+00  0.29112337E+01
 0.47515625E+00  0.37398211E+01  0.38549213E+01  0.46066770E+00  0.29104256E+01
 0.47531250E+00  0.37356705E+01  0.38517121E+01  0.46100540E+00  0.29096178E+01
 0.47546875E+00  0.37315247E+01  0.38485058E+01  0.46134294E+00  0.29088102E+01
 0.47562500E+00  0.37273837E+01  0.38453022E+01  0.46168032E+00  0.29080028E+01
 0.47578125E+00  0.37232474E+01  0.38421014E+01  0.46201755E+00  0.29071958E+01
 0.47593750E+00  0.37191160E+01  0.38389035E+01  0.46235461E+00  0.29063889E+01
 0.47609375E+00  0.37149892E+01  0.38357083E+01  0.46269152E+00  0.29055824E+01
 0.47625000E+00  0.37108673E+01  0.38325159E+01  0.46302827E+00  0.29047761E+01
 0.47640625E+00  0.37067501E+01  0.38293263E+01  0.46336487E+00  0.29039700E+01
 0.47656250E+00  0.37026376E+01  0.38261395E+01  0.46370131E+00  0.29031642E+01
 0.47671875E+00  0.36985298E+01  0.38229555E+01  0.46403759E+00  0.29023587E+01
 0.47687500E+00  0.36944268E+01  0.38197743E+01  0.46437371E+00  0.29015534E+01
 0.47703125E+00  0.36903285E+01  0.38165958E+01  0.46470968E+00  0.29007484E+01
 0.47718750E+00  0.36862349E+01  0.38134201E+01  0.46504549E+00  0.28999436E+01
 0.47734375E+00  0.36821459E+01  0.38102472E+01  0.46538115E+00  0.28991391E+01
 0.47750000E+00  0.36780617E+01  0.38070770E+01  0.46571665E+00  0.28983348E+01
 0.47765625E+00  0.36739822E+01  0.38039096E+01  0.46605199E+00  0.28975308E+01
 0.47781250E+00  0.36699073E+01  0.38007449E+01  0.46638718E+00  0.28967271E+01
 0.47796875E+00  0.36658371E+01  0.37975830E+01  0.46672221E+00  0.28959235E+01
 0.47812500E+00  0.36617716E+01  0.37944239E+01  0.46705708E+00  0.28951203E+01
 0.47828125E+00  0.36577108E+01  0.37912674E+01  0.46739180E+00  0.28943173E+01
 0.47843750E+00  0.36536545E+01  0.37881138E+01  0.46772637E+00  0.28935146E+01
 0.47859375E+00  0.36496030E+01  0.37849628E+01  0.46806078E+00  0.28927121E+01
 0.47875000E+00  0.36455560E+01  0.37818146E+01  0.46839503E+00  0.28919098E+01
 0.47890625E+00  0.36415137E+01  0.37786691E+01  0.46872913E+00  0.28911078E+01
 0.47906250E+00  0.36374760E+01  0.37755264E+01  0.46906307E+00  0.28903061E+01
 0.47921875E+00  0.36334429E+01  0.37723863E+01  0.46939686E+00  0.28895046E+01
 0.47937500E+00  0.36294145E+01  0.37692490E+01  0.46973049E+00  0.28887033E+01
 0.47953125E+00  0.36253906E+01  0.37661144E+01  0.47006397E+00  0.28879023E+01
 0.47968750E+00  0.36213713E+01  0.37629825E+01  0.47039730E+00  0.28871016E+01
 0.47984375E+00  0.36173566E+01  0.37598533E+01  0.47073046E+00  0.28863011E+01
 0.48000000E+00  0.36133465E+01  0.37567268E+01  0.47106348E+00  0.28855008E+01
 0.48015625E+00  0.36093410E+01  0.37536030E+01  0.47139634E+00  0.28847008E+01
 0.48031250E+00  0.36053400E+01  0.37504819E+01  0.47172905E+00  0.28839011E+01
 0.48046875E+00  0.36013436E+01  0.37473635E+01  0.47206160E+00  0.28831015E+01
 0.48062500E+00  0.35973517E+01  0.37442478E+01  0.47239400E+00  0.28823023E+01
 0.48078125E+00  0.35933644E+01  0.37411347E+01  0.47272624E+00  0.28815033E+01
 0.48093750E+00  0.35893816E+01  0.37380244E+01  0.47305834E+00  0.28807045E+01
 0.48109375E+00  0.35854033E+01  0.37349167E+01  0.47339027E+00  0.28799059E+01
 0.48125000E+00  0.35814296E+01  0.37318117E+01  0.47372206E+00  0.28791077E+01
 0.48140625E+00  0.35774604E+01  0.37287093E+01  0.47405369E+00  0.28783096E+01
 0.48156250E+00  0.35734957E+01  0.37256096E+01  0.47438517E+00  0.28775118E+01
 0.48171875E+00  0.35695355E+01  0.37225126E+01  0.47471649E+00  0.28767143E+01
 0.48187500E+00  0.35655797E+01  0.37194183E+01  0.47504767E+00  0.28759169E+01
 0.48203125E+00  0.35616285E+01  0.37163266E+01  0.47537869E+00  0.28751199E+01
 0.48218750E+00  0.35576818E+01  0.37132375E+01  0.47570955E+00  0.28743230E+01
 0.48234375E+00  0.35537395E+01  0.37101511E+01  0.47604027E+00  0.28735264E+01
 0.48250000E+00  0.35498017E+01  0.37070673E+01  0.47637083E+00  0.28727301E+01
 0.48265625E+00  0.35458684E+01  0.37039862E+01  0.47670124E+00  0.28719340E+01
 0.48281250E+00  0.35419395E+01  0.37009077E+01  0.47703150E+00  0.28711381E+01
 0.48296875E+00  0.35380151E+01  0.36978319E+01  0.47736160E+00  0.28703425E+01
 0.48312500E+00  0.35340951E+01  0.36947586E+01  0.47769155E+00  0.28695471E+01
 0.48328125E+00  0.35301795E+01  0.36916881E+01  0.47802135E+00  0.28687519E+01
 0.48343750E+00  0.35262684E+01  0.36886201E+01  0.47835100E+00  0.28679570E+01
 0.48359375E+00  0.35223617E+01  0.36855547E+01  0.47868050E+00  0.28671624E+01
 0.48375000E+00  0.35184594E+01  0.36824920E+01  0.47900985E+00  0.28663679E+01
 0.48390625E+00  0.35145615E+01  0.36794318E+01  0.47933904E+00  0.28655737E+01
 0.48406250E+00  0.35106680E+01  0.36763743E+01  0.47966809E+00  0.28647798E+01
 0.48421875E+00  0.35067789E+01  0.36733194E+01  0.47999698E+00  0.28639860E+01
 0.48437500E+00  0.35028942E+01  0.36702671E+01  0.48032572E+00  0.28631926E+01
 0.48453125E+00  0.34990139E+01  0.36672174E+01  0.48065431E+00  0.28623993E+01
 0.48468750E+00  0.34951380E+01  0.36641703E+01  0.48098275E+00  0.28616063E+01
 0.48484375E+00  0.34912664E+01  0.36611257E+01  0.48131104E+00  0.28608135E+01
 0.48500000E+00  0.34873992E+01  0.36580838E+01  0.48163918E+00  0.28600210E+01
 0.48515625E+00  0.34835363E+01  0.36550444E+01  0.48196716E+00  0.28592286E+01
 0.48531250E+00  0.34796778E+01  0.36520076E+01  0.48229500E+00  0.28584366E+01
 0.48546875E+00  0.34758236E+01  0.36489734E+01  0.48262269E+00  0.28576447E+01
 0.48562500E+00  0.34719738E+01  0.36459418E+01  0.48295023E+00  0.28568531E+01
 0.48578125E+00  0.34681283E+01  0.36429127E+01  0.48327761E+00  0.28560617E+01
 0.48593750E+00  0.34642871E+01  0.36398862E+01  0.48360485E+00  0.28552706E+01
 0.48609375E+00  0.34604502E+01  0.36368623E+01  0.48393194E+00  0.28544797E+01
 0.48625000E+00  0.34566177E+01  0.36338409E+01  0.48425887E+00  0.28536890E+01
 0.48640625E+00  0.34527894E+01  0.36308221E+01  0.48458566E+00  0.28528985E+01
 0.48656250E+00  0.34489654E+01  0.36278058E+01  0.48491230E+00  0.28521083E+01
 0.48671875E+00  0.34451458E+01  0.36247921E+01  0.48523879E+00  0.28513183E+01
 0.48687500E+00  0.34413304E+01  0.36217810E+01  0.48556513E+00  0.28505285E+01
 0.48703125E+00  0.34375193E+01  0.36187723E+01  0.48589132E+00  0.28497390E+01
 0.48718750E+00  0.34337124E+01  0.36157662E+01  0.48621736E+00  0.28489497E+01
 0.48734375E+00  0.34299099E+01  0.36127627E+01  0.48654325E+00  0.28481606E+01
 0.48750000E+00  0.34261116E+01  0.36097617E+01  0.48686900E+00  0.28473718E+01
 0.48765625E+00  0.34223175E+01  0.36067632E+01  0.48719459E+00  0.28465832E+01
 0.48781250E+00  0.34185277E+01  0.36037672E+01  0.48752004E+00  0.28457948E+01
 0.48796875E+00  0.34147421E+01  0.36007738E+01  0.48784534E+00  0.28450066E+01
 0.48812500E+00  0.34109608E+01  0.35977828E+01  0.48817049E+00  0.28442187E+01
 0.48828125E+00  0.34071836E+01  0.35947944E+01  0.48849549E+00  0.28434309E+01
 0.48843750E+00  0.34034107E+01  0.35918085E+01  0.48882034E+00  0.28426435E+01
 0.48859375E+00  0.33996421E+01  0.35888251E+01  0.48914505E+00  0.28418562E+01
 0.48875000E+00  0.33958776E+01  0.35858443E+01  0.48946961E+00  0.28410692E+01
 0.48890625E+00  0.33921173E+01  0.35828659E+01  0.48979402E+00  0.28402824E+01
 0.48906250E+00  0.33883612E+01  0.35798900E+01  0.49011828E+00  0.28394958E+01
 0.48921875E+00  0.33846093E+01  0.35769166E+01  0.49044239E+00  0.28387094E+01
 0.48937500E+00  0.33808616E+01  0.35739457E+01  0.49076636E+00  0.28379233E+01
 0.48953125E+00  0.33771181E+01  0.35709773E+01  0.49109018E+00  0.28371374E+01
 0.48968750E+00  0.33733787E+01  0.35680114E+01  0.49141385E+00  0.28363517E+01
 0.48984375E+00  0.33696435E+01  0.35650479E+01  0.49173738E+00  0.28355662E+01
 0.49000000E+00  0.33659125E+01  0.35620870E+01  0.49206076E+00  0.28347809E+01
 0.49015625E+00  0.33621856E+01  0.35591285E+01  0.49238399E+00  0.28339959E+01
 0.49031250E+00  0.33584629E+01  0.35561725E+01  0.49270707E+00  0.28332111E+01
 0.49046875E+00  0.33547443E+01  0.35532189E+01  0.49303001E+00  0.28324265E+01
 0.49062500E+00  0.33510298E+01  0.35502678E+01  0.49335280E+00  0.28316422E+01
 0.49078125E+00  0.33473194E+01  0.35473192E+01  0.49367545E+00  0.28308580E+01
 0.49093750E+00  0.33436132E+01  0.35443731E+01  0.49399795E+00  0.28300741E+01
 0.49109375E+00  0.33399111E+01  0.35414294E+01  0.49432030E+00  0.28292904E+01
 0.49125000E+00  0.33362131E+01  0.35384881E+01  0.49464251E+00  0.28285069E+01
 0.49140625E+00  0.33325192E+01  0.35355493E+01  0.49496457E+00  0.28277237E+01
 0.49156250E+00  0.33288294E+01  0.35326130E+01  0.49528648E+00  0.28269406E+01
 0.49171875E+00  0.33251437E+01  0.35296791E+01  0.49560825E+00  0.28261578E+01
 0.49187500E+00  0.33214621E+01  0.35267476E+01  0.49592988E+00  0.28253752E+01
 0.49203125E+00  0.33177846E+01  0.35238186E+01  0.49625135E+00  0.28245928E+01
 0.49218750E+00  0.33141111E+01  0.35208920E+01  0.49657269E+00  0.28238106E+01
 0.49234375E+00  0.33104417E+01  0.35179678E+01  0.49689387E+00  0.28230286E+01
 0.49250000E+00  0.33067763E+01  0.35150461E+01  0.49721491E+00  0.28222469E+01
 0.49265625E+00  0.33031151E+01  0.35121267E+01  0.49753581E+00  0.28214654E+01
 0.49281250E+00  0.32994578E+01  0.35092098E+01  0.49785656E+00  0.28206841E+01
 0.49296875E+00  0.32958046E+01  0.35062954E+01  0.49817717E+00  0.28199030E+01
 0.49312500E+00  0.32921555E+01  0.35033833E+01  0.49849763E+00  0.28191221E+01
 0.49328125E+00  0.32885103E+01  0.35004736E+01  0.49881795E+00  0.28183414E+01
 0.49343750E+00  0.32848692E+01  0.34975664E+01  0.49913812E+00  0.28175610E+01
 0.49359375E+00  0.32812321E+01  0.34946615E+01  0.49945815E+00  0.28167807E+01
 0.49375000E+00  0.32775991E+01  0.34917591E+01  0.49977803E+00  0.28160007E+01
 0.49390625E+00  0.32739700E+01  0.34888591E+01  0.50009777E+00  0.28152209E+01
 0.49406250E+00  0.32703449E+01  0.34859614E+01  0.50041737E+00  0.28144413E+01
 0.49421875E+00  0.32667239E+01  0.34830662E+01  0.50073682E+00  0.28136619E+01
 0.49437500E+00  0.32631068E+01  0.34801733E+01  0.50105613E+00  0.28128827E+01
 0.49453125E+00  0.32594937E+01  0.34772828E+01  0.50137529E+00  0.28121037E+01
 0.49468750E+00  0.32558846E+01  0.34743947E+01  0.50169431E+00  0.28113250E+01
 0.49484375E+00  0.32522795E+01  0.34715090E+01  0.50201319E+00  0.28105464E+01
 0.49500000E+00  0.32486783E+01  0.34686257E+01  0.50233192E+00  0.28097681E+01
 0.49515625E+00  0.32450811E+01  0.34657447E+01  0.50265051E+00  0.28089900E+01
 0.49531250E+00  0.32414878E+01  0.34628661E+01  0.50296896E+00  0.28082120E+01
 0.49546875E+00  0.32378985E+01  0.34599899E+01  0.50328726E+00  0.28074343E+01
 0.49562500E+00  0.32343131E+01  0.34571160E+01  0.50360542E+00  0.28066568E+01
 0.49578125E+00  0.32307317E+01  0.34542445E+01  0.50392344E+00  0.28058795E+01
 0.49593750E+00  0.32271542E+01  0.34513753E+01  0.50424131E+00  0.28051025E+01
 0.49609375E+00  0.32235806E+01  0.34485086E+01  0.50455904E+00  0.28043256E+01
 0.49625000E+00  0.32200110E+01  0.34456441E+01  0.50487663E+00  0.28035489E+01
 0.49640625E+00  0.32164453E+01  0.34427820E+01  0.50519408E+00  0.28027725E+01
 0.49656250E+00  0.32128834E+01  0.34399223E+01  0.50551138E+00  0.28019962E+01
 0.49671875E+00  0.32093255E+01  0.34370649E+01  0.50582854E+00  0.28012201E+01
 0.49687500E+00  0.32057715E+01  0.34342098E+01  0.50614556E+00  0.28004443E+01
 0.49703125E+00  0.32022213E+01  0.34313571E+01  0.50646244E+00  0.27996687E+01
 0.49718750E+00  0.31986751E+01  0.34285067E+01  0.50677918E+00  0.27988932E+01
 0.49734375E+00  0.31951327E+01  0.34256586E+01  0.50709577E+00  0.27981180E+01
 0.49750000E+00  0.31915942E+01  0.34228129E+01  0.50741222E+00  0.27973430E+01
 0.49765625E+00  0.31880596E+01  0.34199695E+01  0.50772853E+00  0.27965682E+01
 0.49781250E+00  0.31845289E+01  0.34171284E+01  0.50804470E+00  0.27957935E+01
 0.49796875E+00  0.31810020E+01  0.34142896E+01  0.50836073E+00  0.27950191E+01
 0.49812500E+00  0.31774789E+01  0.34114532E+01  0.50867661E+00  0.27942449E+01
 0.49828125E+00  0.31739597E+01  0.34086190E+01  0.50899236E+00  0.27934709E+01
 0.49843750E+00  0.31704444E+01  0.34057872E+01  0.50930796E+00  0.27926971E+01
 0.49859375E+00  0.31669329E+01  0.34029577E+01  0.50962342E+00  0.27919235E+01
 0.49875000E+00  0.31634252E+01  0.34001304E+01  0.50993874E+00  0.27911501E+01
 0.49890625E+00  0.31599213E+01  0.33973055E+01  0.51025392E+00  0.27903769E+01
 0.49906250E+00  0.31564213E+01  0.33944829E+01  0.51056896E+00  0.27896039E+01
 0.49921875E+00  0.31529250E+01  0.33916626E+01  0.51088386E+00  0.27888311E+01
 0.49937500E+00  0.31494326E+01  0.33888445E+01  0.51119862E+00  0.27880585E+01
 0.49953125E+00  0.31459440E+01  0.33860288E+01  0.51151324E+00  0.27872861E+01
 0.49968750E+00  0.31424592E+01  0.33832153E+01  0.51182772E+00  0.27865139E+01
 0.49984375E+00  0.31389781E+01  0.33804041E+01  0.51214205E+00  0.27857419E+01
 0.50000000E+00  0.31355009E+01  0.33775952E+01  0.51245625E+00  0.27849701E+01
 0.50015625E+00  0.31320274E+01  0.33747886E+01  0.51277031E+00  0.27841985E+01
 0.50031250E+00  0.31285578E+01  0.33719842E+01  0.51308423E+00  0.27834271E+01
 0.50046875E+00  0.31250919E+01  0.33691822E+01  0.51339800E+00  0.27826558E+01
 0.50062500E+00  0.31216297E+01  0.33663824E+01  0.51371164E+00  0.27818848E+01
 0.50078125E+00  0.31181713E+01  0.33635848E+01  0.51402514E+00  0.27811140E+01
 0.50093750E+00  0.31147167E+01  0.33607895E+01  0.51433850E+00  0.27803434E+01
 0.50109375E+00  0.31112658E+01  0.33579965E+01  0.51465172E+00  0.27795730E+01
 0.50125000E+00  0.31078186E+01  0.33552057E+01  0.51496480E+00  0.27788027E+01
 0.50140625E+00  0.31043752E+01  0.33524172E+01  0.51527774E+00  0.27780327E+01
 0.50156250E+00  0.31009356E+01  0.33496310E+01  0.51559054E+00  0.27772628E+01
 0.50171875E+00  0.30974996E+01  0.33468469E+01  0.51590321E+00  0.27764932E+01
 0.50187500E+00  0.30940674E+01  0.33440652E+01  0.51621573E+00  0.27757238E+01
 0.50203125E+00  0.30906389E+01  0.33412856E+01  0.51652812E+00  0.27749545E+01
 0.50218750E+00  0.30872141E+01  0.33385083E+01  0.51684037E+00  0.27741854E+01
 0.50234375E+00  0.30837930E+01  0.33357333E+01  0.51715247E+00  0.27734166E+01
 0.50250000E+00  0.30803756E+01  0.33329605E+01  0.51746444E+00  0.27726479E+01
 0.50265625E+00  0.30769619E+01  0.33301899E+01  0.51777628E+00  0.27718794E+01
 0.50281250E+00  0.30735519E+01  0.33274215E+01  0.51808797E+00  0.27711111E+01
 0.50296875E+00  0.30701456E+01  0.33246554E+01  0.51839953E+00  0.27703430E+01
 0.50312500E+00  0.30667430E+01  0.33218915E+01  0.51871094E+00  0.27695751E+01
 0.50328125E+00  0.30633440E+01  0.33191298E+01  0.51902222E+00  0.27688074E+01
 0.50343750E+00  0.30599487E+01  0.33163703E+01  0.51933336E+00  0.27680398E+01
 0.50359375E+00  0.30565571E+01  0.33136130E+01  0.51964437E+00  0.27672725E+01
 0.50375000E+00  0.30531691E+01  0.33108580E+01  0.51995524E+00  0.27665053E+01
 0.50390625E+00  0.30497848E+01  0.33081051E+01  0.52026596E+00  0.27657384E+01
 0.50406250E+00  0.30464041E+01  0.33053545E+01  0.52057656E+00  0.27649716E+01
 0.50421875E+00  0.30430271E+01  0.33026060E+01  0.52088701E+00  0.27642050E+01
 0.50437500E+00  0.30396537E+01  0.32998598E+01  0.52119733E+00  0.27634386E+01
 0.50453125E+00  0.30362840E+01  0.32971158E+01  0.52150751E+00  0.27626724E+01
 0.50468750E+00  0.30329178E+01  0.32943739E+01  0.52181755E+00  0.27619064E+01
 0.50484375E+00  0.30295553E+01  0.32916342E+01  0.52212746E+00  0.27611406E+01
 0.50500000E+00  0.30261965E+01  0.32888968E+01  0.52243722E+00  0.27603750E+01
 0.50515625E+00  0.30228412E+01  0.32861615E+01  0.52274686E+00  0.27596095E+01
 0.50531250E+00  0.30194895E+01  0.32834284E+01  0.52305635E+00  0.27588442E+01
 0.50546875E+00  0.30161414E+01  0.32806975E+01  0.52336571E+00  0.27580791E+01
 0.50562500E+00  0.30127970E+01  0.32779687E+01  0.52367494E+00  0.27573143E+01
 0.50578125E+00  0.30094561E+01  0.32752421E+01  0.52398402E+00  0.27565495E+01
 0.50593750E+00  0.30061188E+01  0.32725177E+01  0.52429297E+00  0.27557850E+01
 0.50609375E+00  0.30027851E+01  0.32697955E+01  0.52460179E+00  0.27550207E+01
 0.50625000E+00  0.29994550E+01  0.32670755E+01  0.52491047E+00  0.27542565E+01
 0.50640625E+00  0.29961284E+01  0.32643576E+01  0.52521901E+00  0.27534925E+01
 0.50656250E+00  0.29928054E+01  0.32616418E+01  0.52552741E+00  0.27527288E+01
 0.50671875E+00  0.29894860E+01  0.32589282E+01  0.52583569E+00  0.27519651E+01
 0.50687500E+00  0.29861701E+01  0.32562168E+01  0.52614382E+00  0.27512017E+01
 0.50703125E+00  0.29828578E+01  0.32535075E+01  0.52645182E+00  0.27504385E+01
 0.50718750E+00  0.29795490E+01  0.32508004E+01  0.52675969E+00  0.27496754E+01
 0.50734375E+00  0.29762438E+01  0.32480954E+01  0.52706741E+00  0.27489125E+01
 0.50750000E+00  0.29729421E+01  0.32453926E+01  0.52737501E+00  0.27481499E+01
 0.50765625E+00  0.29696439E+01  0.32426919E+01  0.52768247E+00  0.27473873E+01
 0.50781250E+00  0.29663493E+01  0.32399933E+01  0.52798979E+00  0.27466250E+01
 0.50796875E+00  0.29630582E+01  0.32372969E+01  0.52829698E+00  0.27458629E+01
 0.50812500E+00  0.29597706E+01  0.32346027E+01  0.52860404E+00  0.27451009E+01
 0.50828125E+00  0.29564865E+01  0.32319105E+01  0.52891095E+00  0.27443391E+01
 0.50843750E+00  0.29532059E+01  0.32292205E+01  0.52921774E+00  0.27435775E+01
 0.50859375E+00  0.29499288E+01  0.32265326E+01  0.52952439E+00  0.27428160E+01
 0.50875000E+00  0.29466552E+01  0.32238468E+01  0.52983091E+00  0.27420548E+01
 0.50890625E+00  0.29433851E+01  0.32211631E+01  0.53013729E+00  0.27412937E+01
 0.50906250E+00  0.29401185E+01  0.32184816E+01  0.53044354E+00  0.27405328E+01
 0.50921875E+00  0.29368554E+01  0.32158022E+01  0.53074965E+00  0.27397721E+01
 0.50937500E+00  0.29335957E+01  0.32131249E+01  0.53105563E+00  0.27390116E+01
 0.50953125E+00  0.29303396E+01  0.32104497E+01  0.53136147E+00  0.27382512E+01
 0.50968750E+00  0.29270869E+01  0.32077766E+01  0.53166719E+00  0.27374910E+01
 0.50984375E+00  0.29238376E+01  0.32051056E+01  0.53197276E+00  0.27367310E+01
 0.51000000E+00  0.29205918E+01  0.32024367E+01  0.53227821E+00  0.27359712E+01
 0.51015625E+00  0.29173495E+01  0.31997699E+01  0.53258352E+00  0.27352115E+01
 0.51031250E+00  0.29141106E+01  0.31971052E+01  0.53288870E+00  0.27344520E+01
 0.51046875E+00  0.29108752E+01  0.31944426E+01  0.53319374E+00  0.27336927E+01
 0.51062500E+00  0.29076432E+01  0.31917821E+01  0.53349865E+00  0.27329336E+01
 0.51078125E+00  0.29044146E+01  0.31891237E+01  0.53380343E+00  0.27321746E+01
 0.51093750E+00  0.29011895E+01  0.31864674E+01  0.53410808E+00  0.27314158E+01
 0.51109375E+00  0.28979678E+01  0.31838131E+01  0.53441259E+00  0.27306572E+01
 0.51125000E+00  0.28947495E+01  0.31811609E+01  0.53471697E+00  0.27298988E+01
 0.51140625E+00  0.28915346E+01  0.31785109E+01  0.53502121E+00  0.27291405E+01
 0.51156250E+00  0.28883231E+01  0.31758628E+01  0.53532533E+00  0.27283824E+01
 0.51171875E+00  0.28851151E+01  0.31732169E+01  0.53562931E+00  0.27276245E+01
 0.51187500E+00  0.28819104E+01  0.31705730E+01  0.53593316E+00  0.27268668E+01
 0.51203125E+00  0.28787091E+01  0.31679312E+01  0.53623687E+00  0.27261092E+01
 0.51218750E+00  0.28755113E+01  0.31652915E+01  0.53654046E+00  0.27253518E+01
 0.51234375E+00  0.28723168E+01  0.31626538E+01  0.53684391E+00  0.27245945E+01
 0.51250000E+00  0.28691257E+01  0.31600182E+01  0.53714723E+00  0.27238375E+01
 0.51265625E+00  0.28659379E+01  0.31573846E+01  0.53745042E+00  0.27230806E+01
 0.51281250E+00  0.28627536E+01  0.31547531E+01  0.53775348E+00  0.27223239E+01
 0.51296875E+00  0.28595726E+01  0.31521237E+01  0.53805640E+00  0.27215673E+01
 0.51312500E+00  0.28563950E+01  0.31494963E+01  0.53835919E+00  0.27208109E+01
 0.51328125E+00  0.28532207E+01  0.31468709E+01  0.53866185E+00  0.27200547E+01
 0.51343750E+00  0.28500498E+01  0.31442476E+01  0.53896438E+00  0.27192987E+01
 0.51359375E+00  0.28468822E+01  0.31416263E+01  0.53926678E+00  0.27185428E+01
 0.51375000E+00  0.28437180E+01  0.31390071E+01  0.53956905E+00  0.27177871E+01
 0.51390625E+00  0.28405571E+01  0.31363899E+01  0.53987119E+00  0.27170315E+01
 0.51406250E+00  0.28373996E+01  0.31337748E+01  0.54017319E+00  0.27162762E+01
 0.51421875E+00  0.28342453E+01  0.31311616E+01  0.54047506E+00  0.27155210E+01
 0.51437500E+00  0.28310945E+01  0.31285505E+01  0.54077681E+00  0.27147659E+01
 0.51453125E+00  0.28279469E+01  0.31259415E+01  0.54107842E+00  0.27140110E+01
 0.51468750E+00  0.28248026E+01  0.31233344E+01  0.54137990E+00  0.27132563E+01
 0.51484375E+00  0.28216617E+01  0.31207294E+01  0.54168125E+00  0.27125018E+01
 0.51500000E+00  0.28185241E+01  0.31181264E+01  0.54198247E+00  0.27117474E+01
 0.51515625E+00  0.28153897E+01  0.31155254E+01  0.54228356E+00  0.27109932E+01
 0.51531250E+00  0.28122587E+01  0.31129264E+01  0.54258452E+00  0.27102392E+01
 0.51546875E+00  0.28091310E+01  0.31103295E+01  0.54288535E+00  0.27094853E+01
 0.51562500E+00  0.28060065E+01  0.31077345E+01  0.54318605E+00  0.27087316E+01
 0.51578125E+00  0.28028854E+01  0.31051416E+01  0.54348662E+00  0.27079780E+01
 0.51593750E+00  0.27997675E+01  0.31025506E+01  0.54378706E+00  0.27072246E+01
 0.51609375E+00  0.27966529E+01  0.30999617E+01  0.54408737E+00  0.27064714E+01
 0.51625000E+00  0.27935415E+01  0.30973748E+01  0.54438755E+00  0.27057183E+01
 0.51640625E+00  0.27904335E+01  0.30947898E+01  0.54468760E+00  0.27049654E+01
 0.51656250E+00  0.27873287E+01  0.30922069E+01  0.54498752E+00  0.27042127E+01
 0.51671875E+00  0.27842271E+01  0.30896259E+01  0.54528731E+00  0.27034601E+01
 0.51687500E+00  0.27811288E+01  0.30870470E+01  0.54558697E+00  0.27027077E+01
 0.51703125E+00  0.27780338E+01  0.30844700E+01  0.54588651E+00  0.27019554E+01
 0.51718750E+00  0.27749420E+01  0.30818950E+01  0.54618591E+00  0.27012033E+01
 0.51734375E+00  0.27718534E+01  0.30793220E+01  0.54648518E+00  0.27004514E+01
 0.51750000E+00  0.27687681E+01  0.30767510E+01  0.54678433E+00  0.26996996E+01
 0.51765625E+00  0.27656860E+01  0.30741819E+01  0.54708335E+00  0.26989480E+01
 0.51781250E+00  0.27626072E+01  0.30716148E+01  0.54738223E+00  0.26981965E+01
 0.51796875E+00  0.27595315E+01  0.30690497E+01  0.54768099E+00  0.26974452E+01
 0.51812500E+00  0.27564591E+01  0.30664866E+01  0.54797962E+00  0.26966941E+01
 0.51828125E+00  0.27533899E+01  0.30639254E+01  0.54827812E+00  0.26959431E+01
 0.51843750E+00  0.27503239E+01  0.30613662E+01  0.54857650E+00  0.26951923E+01
 0.51859375E+00  0.27472611E+01  0.30588090E+01  0.54887474E+00  0.26944416E+01
 0.51875000E+00  0.27442015E+01  0.30562537E+01  0.54917286E+00  0.26936911E+01
 0.51890625E+00  0.27411451E+01  0.30537004E+01  0.54947085E+00  0.26929408E+01
 0.51906250E+00  0.27380919E+01  0.30511490E+01  0.54976871E+00  0.26921906E+01
 0.51921875E+00  0.27350419E+01  0.30485996E+01  0.55006644E+00  0.26914406E+01
 0.51937500E+00  0.27319951E+01  0.30460522E+01  0.55036405E+00  0.26906907E+01
 0.51953125E+00  0.27289514E+01  0.30435067E+01  0.55066152E+00  0.26899410E+01
 0.51968750E+00  0.27259109E+01  0.30409631E+01  0.55095887E+00  0.26891914E+01
 0.51984375E+00  0.27228736E+01  0.30384215E+01  0.55125609E+00  0.26884420E+01
 0.52000000E+00  0.27198395E+01  0.30358818E+01  0.55155319E+00  0.26876927E+01
 0.52015625E+00  0.27168085E+01  0.30333441E+01  0.55185015E+00  0.26869436E+01
 0.52031250E+00  0.27137807E+01  0.30308083E+01  0.55214699E+00  0.26861947E+01
 0.52046875E+00  0.27107560E+01  0.30282744E+01  0.55244371E+00  0.26854459E+01
 0.52062500E+00  0.27077345E+01  0.30257425E+01  0.55274029E+00  0.26846972E+01
 0.52078125E+00  0.27047161E+01  0.30232125E+01  0.55303675E+00  0.26839488E+01
 0.52093750E+00  0.27017009E+01  0.30206844E+01  0.55333308E+00  0.26832004E+01
 0.52109375E+00  0.26986888E+01  0.30181582E+01  0.55362928E+00  0.26824522E+01
 0.52125000E+00  0.26956798E+01  0.30156340E+01  0.55392536E+00  0.26817042E+01
 0.52140625E+00  0.26926740E+01  0.30131117E+01  0.55422131E+00  0.26809563E+01
 0.52156250E+00  0.26896712E+01  0.30105913E+01  0.55451714E+00  0.26802086E+01
 0.52171875E+00  0.26866716E+01  0.30080728E+01  0.55481283E+00  0.26794610E+01
 0.52187500E+00  0.26836752E+01  0.30055563E+01  0.55510841E+00  0.26787136E+01
 0.52203125E+00  0.26806818E+01  0.30030416E+01  0.55540385E+00  0.26779663E+01
 0.52218750E+00  0.26776915E+01  0.30005289E+01  0.55569917E+00  0.26772192E+01
 0.52234375E+00  0.26747044E+01  0.29980181E+01  0.55599436E+00  0.26764722E+01
 0.52250000E+00  0.26717203E+01  0.29955091E+01  0.55628943E+00  0.26757254E+01
 0.52265625E+00  0.26687393E+01  0.29930021E+01  0.55658437E+00  0.26749787E+01
 0.52281250E+00  0.26657614E+01  0.29904970E+01  0.55687918E+00  0.26742322E+01
 0.52296875E+00  0.26627866E+01  0.29879937E+01  0.55717387E+00  0.26734859E+01
 0.52312500E+00  0.26598149E+01  0.29854924E+01  0.55746844E+00  0.26727396E+01
 0.52328125E+00  0.26568463E+01  0.29829930E+01  0.55776287E+00  0.26719935E+01
 0.52343750E+00  0.26538807E+01  0.29804954E+01  0.55805719E+00  0.26712476E+01
 0.52359375E+00  0.26509182E+01  0.29779997E+01  0.55835137E+00  0.26705018E+01
 0.52375000E+00  0.26479588E+01  0.29755060E+01  0.55864544E+00  0.26697562E+01
 0.52390625E+00  0.26450024E+01  0.29730141E+01  0.55893937E+00  0.26690107E+01
 0.52406250E+00  0.26420491E+01  0.29705240E+01  0.55923318E+00  0.26682654E+01
 0.52421875E+00  0.26390989E+01  0.29680359E+01  0.55952687E+00  0.26675202E+01
 0.52437500E+00  0.26361516E+01  0.29655496E+01  0.55982043E+00  0.26667751E+01
 0.52453125E+00  0.26332075E+01  0.29630653E+01  0.56011387E+00  0.26660302E+01
 0.52468750E+00  0.26302664E+01  0.29605827E+01  0.56040718E+00  0.26652855E+01
 0.52484375E+00  0.26273283E+01  0.29581021E+01  0.56070037E+00  0.26645408E+01
 0.52500000E+00  0.26243932E+01  0.29556233E+01  0.56099343E+00  0.26637964E+01
 0.52515625E+00  0.26214612E+01  0.29531464E+01  0.56128637E+00  0.26630520E+01
 0.52531250E+00  0.26185322E+01  0.29506714E+01  0.56157918E+00  0.26623079E+01
 0.52546875E+00  0.26156062E+01  0.29481982E+01  0.56187187E+00  0.26615638E+01
 0.52562500E+00  0.26126832E+01  0.29457268E+01  0.56216444E+00  0.26608199E+01
 0.52578125E+00  0.26097633E+01  0.29432574E+01  0.56245688E+00  0.26600762E+01
 0.52593750E+00  0.26068463E+01  0.29407897E+01  0.56274919E+00  0.26593326E+01
 0.52609375E+00  0.26039324E+01  0.29383240E+01  0.56304139E+00  0.26585891E+01
 0.52625000E+00  0.26010214E+01  0.29358601E+01  0.56333346E+00  0.26578458E+01
 0.52640625E+00  0.25981135E+01  0.29333980E+01  0.56362540E+00  0.26571026E+01
 0.52656250E+00  0.25952085E+01  0.29309378E+01  0.56391722E+00  0.26563596E+01
 0.52671875E+00  0.25923065E+01  0.29284794E+01  0.56420892E+00  0.26556167E+01
 0.52687500E+00  0.25894076E+01  0.29260229E+01  0.56450050E+00  0.26548739E+01
 0.52703125E+00  0.25865115E+01  0.29235681E+01  0.56479195E+00  0.26541313E+01
 0.52718750E+00  0.25836185E+01  0.29211153E+01  0.56508327E+00  0.26533888E+01
 0.52734375E+00  0.25807285E+01  0.29186643E+01  0.56537448E+00  0.26526465E+01
 0.52750000E+00  0.25778414E+01  0.29162151E+01  0.56566556E+00  0.26519043E+01
 0.52765625E+00  0.25749572E+01  0.29137677E+01  0.56595652E+00  0.26511622E+01
 0.52781250E+00  0.25720761E+01  0.29113221E+01  0.56624735E+00  0.26504203E+01
 0.52796875E+00  0.25691979E+01  0.29088784E+01  0.56653807E+00  0.26496785E+01
 0.52812500E+00  0.25663226E+01  0.29064365E+01  0.56682866E+00  0.26489369E+01
 0.52828125E+00  0.25634503E+01  0.29039965E+01  0.56711912E+00  0.26481954E+01
 0.52843750E+00  0.25605809E+01  0.29015582E+01  0.56740947E+00  0.26474540E+01
 0.52859375E+00  0.25577145E+01  0.28991218E+01  0.56769969E+00  0.26467128E+01
 0.52875000E+00  0.25548510E+01  0.28966872E+01  0.56798979E+00  0.26459717E+01
 0.52890625E+00  0.25519905E+01  0.28942543E+01  0.56827977E+00  0.26452307E+01
 0.52906250E+00  0.25491329E+01  0.28918233E+01  0.56856962E+00  0.26444899E+01
 0.52921875E+00  0.25462782E+01  0.28893942E+01  0.56885935E+00  0.26437492E+01
 0.52937500E+00  0.25434264E+01  0.28869668E+01  0.56914896E+00  0.26430087E+01
 0.52953125E+00  0.25405775E+01  0.28845412E+01  0.56943845E+00  0.26422683E+01
 0.52968750E+00  0.25377316E+01  0.28821174E+01  0.56972782E+00  0.26415280E+01
 0.52984375E+00  0.25348885E+01  0.28796954E+01  0.57001706E+00  0.26407879E+01
 0.53000000E+00  0.25320484E+01  0.28772753E+01  0.57030619E+00  0.26400479E+01
 0.53015625E+00  0.25292112E+01  0.28748569E+01  0.57059519E+00  0.26393080E+01
 0.53031250E+00  0.25263769E+01  0.28724403E+01  0.57088407E+00  0.26385682E+01
 0.53046875E+00  0.25235454E+01  0.28700255E+01  0.57117283E+00  0.26378286E+01
 0.53062500E+00  0.25207169E+01  0.28676125E+01  0.57146146E+00  0.26370892E+01
 0.53078125E+00  0.25178912E+01  0.28652012E+01  0.57174998E+00  0.26363498E+01
 0.53093750E+00  0.25150684E+01  0.28627918E+01  0.57203837E+00  0.26356106E+01
 0.53109375E+00  0.25122485E+01  0.28603841E+01  0.57232665E+00  0.26348715E+01
 0.53125000E+00  0.25094315E+01  0.28579782E+01  0.57261480E+00  0.26341326E+01
 0.53140625E+00  0.25066174E+01  0.28555741E+01  0.57290283E+00  0.26333938E+01
 0.53156250E+00  0.25038061E+01  0.28531718E+01  0.57319074E+00  0.26326551E+01
 0.53171875E+00  0.25009977E+01  0.28507713E+01  0.57347853E+00  0.26319166E+01
 0.53187500E+00  0.24981921E+01  0.28483725E+01  0.57376620E+00  0.26311782E+01
 0.53203125E+00  0.24953894E+01  0.28459755E+01  0.57405375E+00  0.26304399E+01
 0.53218750E+00  0.24925896E+01  0.28435802E+01  0.57434118E+00  0.26297017E+01
 0.53234375E+00  0.24897926E+01  0.28411868E+01  0.57462848E+00  0.26289637E+01
 0.53250000E+00  0.24869984E+01  0.28387950E+01  0.57491567E+00  0.26282258E+01
 0.53265625E+00  0.24842071E+01  0.28364051E+01  0.57520274E+00  0.26274880E+01
 0.53281250E+00  0.24814186E+01  0.28340169E+01  0.57548968E+00  0.26267504E+01
 0.53296875E+00  0.24786330E+01  0.28316305E+01  0.57577651E+00  0.26260129E+01
 0.53312500E+00  0.24758502E+01  0.28292458E+01  0.57606322E+00  0.26252755E+01
 0.53328125E+00  0.24730702E+01  0.28268629E+01  0.57634980E+00  0.26245383E+01
 0.53343750E+00  0.24702930E+01  0.28244817E+01  0.57663627E+00  0.26238011E+01
 0.53359375E+00  0.24675187E+01  0.28221023E+01  0.57692262E+00  0.26230641E+01
 0.53375000E+00  0.24647472E+01  0.28197246E+01  0.57720884E+00  0.26223273E+01
 0.53390625E+00  0.24619785E+01  0.28173486E+01  0.57749495E+00  0.26215905E+01
 0.53406250E+00  0.24592126E+01  0.28149745E+01  0.57778094E+00  0.26208539E+01
 0.53421875E+00  0.24564495E+01  0.28126020E+01  0.57806681E+00  0.26201174E+01
 0.53437500E+00  0.24536892E+01  0.28102313E+01  0.57835256E+00  0.26193811E+01
 0.53453125E+00  0.24509317E+01  0.28078623E+01  0.57863819E+00  0.26186448E+01
 0.53468750E+00  0.24481770E+01  0.28054951E+01  0.57892370E+00  0.26179087E+01
 0.53484375E+00  0.24454250E+01  0.28031296E+01  0.57920909E+00  0.26171727E+01
 0.53500000E+00  0.24426759E+01  0.28007658E+01  0.57949436E+00  0.26164369E+01
 0.53515625E+00  0.24399296E+01  0.27984037E+01  0.57977952E+00  0.26157011E+01
 0.53531250E+00  0.24371860E+01  0.27960434E+01  0.58006455E+00  0.26149655E+01
 0.53546875E+00  0.24344452E+01  0.27936848E+01  0.58034947E+00  0.26142300E+01
 0.53562500E+00  0.24317072E+01  0.27913279E+01  0.58063427E+00  0.26134947E+01
 0.53578125E+00  0.24289719E+01  0.27889728E+01  0.58091895E+00  0.26127594E+01
 0.53593750E+00  0.24262394E+01  0.27866194E+01  0.58120351E+00  0.26120243E+01
 0.53609375E+00  0.24235097E+01  0.27842676E+01  0.58148795E+00  0.26112893E+01
 0.53625000E+00  0.24207827E+01  0.27819176E+01  0.58177227E+00  0.26105544E+01
 0.53640625E+00  0.24180585E+01  0.27795693E+01  0.58205648E+00  0.26098197E+01
 0.53656250E+00  0.24153371E+01  0.27772228E+01  0.58234057E+00  0.26090850E+01
 0.53671875E+00  0.24126183E+01  0.27748779E+01  0.58262454E+00  0.26083505E+01
 0.53687500E+00  0.24099024E+01  0.27725347E+01  0.58290839E+00  0.26076161E+01
 0.53703125E+00  0.24071891E+01  0.27701933E+01  0.58319212E+00  0.26068819E+01
 0.53718750E+00  0.24044786E+01  0.27678535E+01  0.58347574E+00  0.26061477E+01
 0.53734375E+00  0.24017709E+01  0.27655154E+01  0.58375924E+00  0.26054137E+01
 0.53750000E+00  0.23990658E+01  0.27631791E+01  0.58404262E+00  0.26046798E+01
 0.53765625E+00  0.23963635E+01  0.27608444E+01  0.58432588E+00  0.26039460E+01
 0.53781250E+00  0.23936639E+01  0.27585114E+01  0.58460903E+00  0.26032123E+01
 0.53796875E+00  0.23909671E+01  0.27561802E+01  0.58489205E+00  0.26024788E+01
 0.53812500E+00  0.23882729E+01  0.27538506E+01  0.58517497E+00  0.26017453E+01
 0.53828125E+00  0.23855815E+01  0.27515227E+01  0.58545776E+00  0.26010120E+01
 0.53843750E+00  0.23828927E+01  0.27491965E+01  0.58574044E+00  0.26002788E+01
 0.53859375E+00  0.23802067E+01  0.27468719E+01  0.58602300E+00  0.25995457E+01
 0.53875000E+00  0.23775234E+01  0.27445491E+01  0.58630544E+00  0.25988128E+01
 0.53890625E+00  0.23748427E+01  0.27422279E+01  0.58658776E+00  0.25980799E+01
 0.53906250E+00  0.23721648E+01  0.27399084E+01  0.58686997E+00  0.25973472E+01
 0.53921875E+00  0.23694895E+01  0.27375906E+01  0.58715206E+00  0.25966146E+01
 0.53937500E+00  0.23668170E+01  0.27352745E+01  0.58743404E+00  0.25958821E+01
 0.53953125E+00  0.23641471E+01  0.27329600E+01  0.58771590E+00  0.25951497E+01
 0.53968750E+00  0.23614799E+01  0.27306472E+01  0.58799764E+00  0.25944175E+01
 0.53984375E+00  0.23588154E+01  0.27283361E+01  0.58827927E+00  0.25936853E+01
 0.54000000E+00  0.23561535E+01  0.27260267E+01  0.58856078E+00  0.25929533E+01
 0.54015625E+00  0.23534944E+01  0.27237189E+01  0.58884217E+00  0.25922214E+01
 0.54031250E+00  0.23508379E+01  0.27214127E+01  0.58912345E+00  0.25914896E+01
 0.54046875E+00  0.23481840E+01  0.27191083E+01  0.58940461E+00  0.25907579E+01
 0.54062500E+00  0.23455328E+01  0.27168055E+01  0.58968565E+00  0.25900263E+01
 0.54078125E+00  0.23428843E+01  0.27145043E+01  0.58996658E+00  0.25892948E+01
 0.54093750E+00  0.23402384E+01  0.27122048E+01  0.59024740E+00  0.25885635E+01
 0.54109375E+00  0.23375952E+01  0.27099070E+01  0.59052810E+00  0.25878323E+01
 0.54125000E+00  0.23349546E+01  0.27076108E+01  0.59080868E+00  0.25871011E+01
 0.54140625E+00  0.23323167E+01  0.27053163E+01  0.59108914E+00  0.25863701E+01
 0.54156250E+00  0.23296814E+01  0.27030234E+01  0.59136950E+00  0.25856392E+01
 0.54171875E+00  0.23270487E+01  0.27007321E+01  0.59164973E+00  0.25849084E+01
 0.54187500E+00  0.23244187E+01  0.26984425E+01  0.59192985E+00  0.25841778E+01
 0.54203125E+00  0.23217913E+01  0.26961546E+01  0.59220986E+00  0.25834472E+01
 0.54218750E+00  0.23191665E+01  0.26938683E+01  0.59248975E+00  0.25827167E+01
 0.54234375E+00  0.23165443E+01  0.26915836E+01  0.59276952E+00  0.25819864E+01
 0.54250000E+00  0.23139248E+01  0.26893005E+01  0.59304918E+00  0.25812562E+01
 0.54265625E+00  0.23113079E+01  0.26870191E+01  0.59332873E+00  0.25805260E+01
 0.54281250E+00  0.23086936E+01  0.26847394E+01  0.59360816E+00  0.25797960E+01
 0.54296875E+00  0.23060819E+01  0.26824612E+01  0.59388747E+00  0.25790661E+01
 0.54312500E+00  0.23034728E+01  0.26801847E+01  0.59416667E+00  0.25783363E+01
 0.54328125E+00  0.23008663E+01  0.26779098E+01  0.59444576E+00  0.25776066E+01
 0.54343750E+00  0.22982624E+01  0.26756365E+01  0.59472473E+00  0.25768771E+01
 0.54359375E+00  0.22956611E+01  0.26733649E+01  0.59500359E+00  0.25761476E+01
 0.54375000E+00  0.22930624E+01  0.26710949E+01  0.59528233E+00  0.25754182E+01
 0.54390625E+00  0.22904663E+01  0.26688265E+01  0.59556096E+00  0.25746890E+01
 0.54406250E+00  0.22878728E+01  0.26665597E+01  0.59583948E+00  0.25739598E+01
 0.54421875E+00  0.22852819E+01  0.26642945E+01  0.59611788E+00  0.25732308E+01
 0.54437500E+00  0.22826935E+01  0.26620310E+01  0.59639616E+00  0.25725019E+01
 0.54453125E+00  0.22801077E+01  0.26597691E+01  0.59667433E+00  0.25717730E+01
 0.54468750E+00  0.22775245E+01  0.26575087E+01  0.59695239E+00  0.25710443E+01
 0.54484375E+00  0.22749439E+01  0.26552500E+01  0.59723034E+00  0.25703157E+01
 0.54500000E+00  0.22723658E+01  0.26529929E+01  0.59750817E+00  0.25695872E+01
 0.54515625E+00  0.22697903E+01  0.26507374E+01  0.59778589E+00  0.25688588E+01
 0.54531250E+00  0.22672173E+01  0.26484835E+01  0.59806349E+00  0.25681305E+01
 0.54546875E+00  0.22646469E+01  0.26462312E+01  0.59834098E+00  0.25674023E+01
 0.54562500E+00  0.22620791E+01  0.26439805E+01  0.59861836E+00  0.25666742E+01
 0.54578125E+00  0.22595138E+01  0.26417314E+01  0.59889562E+00  0.25659462E+01
 0.54593750E+00  0.22569510E+01  0.26394839E+01  0.59917277E+00  0.25652183E+01
 0.54609375E+00  0.22543908E+01  0.26372379E+01  0.59944981E+00  0.25644905E+01
 0.54625000E+00  0.22518332E+01  0.26349936E+01  0.59972673E+00  0.25637628E+01
 0.54640625E+00  0.22492780E+01  0.26327509E+01  0.60000354E+00  0.25630353E+01
 0.54656250E+00  0.22467255E+01  0.26305097E+01  0.60028024E+00  0.25623078E+01
 0.54671875E+00  0.22441754E+01  0.26282702E+01  0.60055683E+00  0.25615804E+01
 0.54687500E+00  0.22416279E+01  0.26260322E+01  0.60083330E+00  0.25608532E+01
 0.54703125E+00  0.22390829E+01  0.26237958E+01  0.60110966E+00  0.25601260E+01
 0.54718750E+00  0.22365404E+01  0.26215610E+01  0.60138591E+00  0.25593989E+01
 0.54734375E+00  0.22340004E+01  0.26193278E+01  0.60166204E+00  0.25586720E+01
 0.54750000E+00  0.22314630E+01  0.26170961E+01  0.60193807E+00  0.25579451E+01
 0.54765625E+00  0.22289280E+01  0.26148660E+01  0.60221398E+00  0.25572183E+01
 0.54781250E+00  0.22263956E+01  0.26126375E+01  0.60248977E+00  0.25564917E+01
 0.54796875E+00  0.22238657E+01  0.26104106E+01  0.60276546E+00  0.25557651E+01
 0.54812500E+00  0.22213383E+01  0.26081852E+01  0.60304103E+00  0.25550386E+01
 0.54828125E+00  0.22188133E+01  0.26059614E+01  0.60331650E+00  0.25543123E+01
 0.54843750E+00  0.22162909E+01  0.26037392E+01  0.60359185E+00  0.25535860E+01
 0.54859375E+00  0.22137710E+01  0.26015185E+01  0.60386708E+00  0.25528598E+01
 0.54875000E+00  0.22112535E+01  0.25992994E+01  0.60414221E+00  0.25521337E+01
 0.54890625E+00  0.22087386E+01  0.25970819E+01  0.60441722E+00  0.25514078E+01
 0.54906250E+00  0.22062261E+01  0.25948659E+01  0.60469213E+00  0.25506819E+01
 0.54921875E+00  0.22037161E+01  0.25926515E+01  0.60496692E+00  0.25499561E+01
 0.54937500E+00  0.22012086E+01  0.25904386E+01  0.60524160E+00  0.25492304E+01
 0.54953125E+00  0.21987036E+01  0.25882273E+01  0.60551617E+00  0.25485049E+01
 0.54968750E+00  0.21962010E+01  0.25860176E+01  0.60579062E+00  0.25477794E+01
 0.54984375E+00  0.21937009E+01  0.25838094E+01  0.60606497E+00  0.25470540E+01
 0.55000000E+00  0.21912033E+01  0.25816027E+01  0.60633920E+00  0.25463287E+01
 0.55015625E+00  0.21887081E+01  0.25793976E+01  0.60661333E+00  0.25456035E+01
 0.55031250E+00  0.21862154E+01  0.25771940E+01  0.60688734E+00  0.25448784E+01
 0.55046875E+00  0.21837251E+01  0.25749920E+01  0.60716124E+00  0.25441534E+01
 0.55062500E+00  0.21812373E+01  0.25727915E+01  0.60743503E+00  0.25434285E+01
 0.55078125E+00  0.21787520E+01  0.25705926E+01  0.60770871E+00  0.25427036E+01
 0.55093750E+00  0.21762691E+01  0.25683952E+01  0.60798228E+00  0.25419789E+01
 0.55109375E+00  0.21737886E+01  0.25661993E+01  0.60825574E+00  0.25412543E+01
 0.55125000E+00  0.21713106E+01  0.25640050E+01  0.60852909E+00  0.25405297E+01
 0.55140625E+00  0.21688350E+01  0.25618122E+01  0.60880232E+00  0.25398053E+01
 0.55156250E+00  0.21663618E+01  0.25596209E+01  0.60907545E+00  0.25390809E+01
 0.55171875E+00  0.21638911E+01  0.25574312E+01  0.60934847E+00  0.25383567E+01
 0.55187500E+00  0.21614228E+01  0.25552430E+01  0.60962137E+00  0.25376325E+01
 0.55203125E+00  0.21589570E+01  0.25530563E+01  0.60989417E+00  0.25369084E+01
 0.55218750E+00  0.21564935E+01  0.25508712E+01  0.61016686E+00  0.25361844E+01
 0.55234375E+00  0.21540325E+01  0.25486875E+01  0.61043943E+00  0.25354606E+01
 0.55250000E+00  0.21515739E+01  0.25465054E+01  0.61071190E+00  0.25347367E+01
 0.55265625E+00  0.21491177E+01  0.25443248E+01  0.61098425E+00  0.25340130E+01
 0.55281250E+00  0.21466639E+01  0.25421458E+01  0.61125650E+00  0.25332894E+01
 0.55296875E+00  0.21442125E+01  0.25399682E+01  0.61152864E+00  0.25325659E+01
 0.55312500E+00  0.21417636E+01  0.25377922E+01  0.61180066E+00  0.25318424E+01
 0.55328125E+00  0.21393170E+01  0.25356176E+01  0.61207258E+00  0.25311191E+01
 0.55343750E+00  0.21368728E+01  0.25334446E+01  0.61234439E+00  0.25303958E+01
 0.55359375E+00  0.21344311E+01  0.25312731E+01  0.61261609E+00  0.25296727E+01
 0.55375000E+00  0.21319917E+01  0.25291031E+01  0.61288768E+00  0.25289496E+01
 0.55390625E+00  0.21295547E+01  0.25269346E+01  0.61315916E+00  0.25282266E+01
 0.55406250E+00  0.21271201E+01  0.25247676E+01  0.61343053E+00  0.25275037E+01
 0.55421875E+00  0.21246879E+01  0.25226021E+01  0.61370179E+00  0.25267809E+01
 0.55437500E+00  0.21222580E+01  0.25204382E+01  0.61397295E+00  0.25260581E+01
 0.55453125E+00  0.21198306E+01  0.25182757E+01  0.61424399E+00  0.25253355E+01
 0.55468750E+00  0.21174055E+01  0.25161147E+01  0.61451493E+00  0.25246129E+01
 0.55484375E+00  0.21149828E+01  0.25139552E+01  0.61478575E+00  0.25238905E+01
 0.55500000E+00  0.21125624E+01  0.25117972E+01  0.61505647E+00  0.25231681E+01
 0.55515625E+00  0.21101444E+01  0.25096407E+01  0.61532708E+00  0.25224458E+01
 0.55531250E+00  0.21077288E+01  0.25074857E+01  0.61559758E+00  0.25217236E+01
 0.55546875E+00  0.21053156E+01  0.25053321E+01  0.61586797E+00  0.25210015E+01
 0.55562500E+00  0.21029047E+01  0.25031801E+01  0.61613826E+00  0.25202794E+01
 0.55578125E+00  0.21004961E+01  0.25010295E+01  0.61640843E+00  0.25195575E+01
 0.55593750E+00  0.20980899E+01  0.24988805E+01  0.61667850E+00  0.25188356E+01
 0.55609375E+00  0.20956861E+01  0.24967329E+01  0.61694846E+00  0.25181138E+01
 0.55625000E+00  0.20932846E+01  0.24945868E+01  0.61721831E+00  0.25173921E+01
 0.55640625E+00  0.20908854E+01  0.24924422E+01  0.61748805E+00  0.25166705E+01
 0.55656250E+00  0.20884886E+01  0.24902990E+01  0.61775768E+00  0.25159489E+01
 0.55671875E+00  0.20860942E+01  0.24881573E+01  0.61802721E+00  0.25152275E+01
 0.55687500E+00  0.20837020E+01  0.24860171E+01  0.61829663E+00  0.25145061E+01
 0.55703125E+00  0.20813122E+01  0.24838784E+01  0.61856594E+00  0.25137848E+01
 0.55718750E+00  0.20789247E+01  0.24817411E+01  0.61883515E+00  0.25130636E+01
 0.55734375E+00  0.20765396E+01  0.24796054E+01  0.61910424E+00  0.25123425E+01
 0.55750000E+00  0.20741567E+01  0.24774710E+01  0.61937323E+00  0.25116215E+01
 0.55765625E+00  0.20717762E+01  0.24753382E+01  0.61964211E+00  0.25109005E+01
 0.55781250E+00  0.20693980E+01  0.24732068E+01  0.61991089E+00  0.25101796E+01
 0.55796875E+00  0.20670222E+01  0.24710769E+01  0.62017955E+00  0.25094588E+01
 0.55812500E+00  0.20646486E+01  0.24689484E+01  0.62044811E+00  0.25087381E+01
 0.55828125E+00  0.20622773E+01  0.24668214E+01  0.62071656E+00  0.25080175E+01
 0.55843750E+00  0.20599084E+01  0.24646959E+01  0.62098491E+00  0.25072969E+01
 0.55859375E+00  0.20575417E+01  0.24625718E+01  0.62125315E+00  0.25065765E+01
 0.55875000E+00  0.20551774E+01  0.24604491E+01  0.62152128E+00  0.25058561E+01
 0.55890625E+00  0.20528153E+01  0.24583280E+01  0.62178930E+00  0.25051358E+01
 0.55906250E+00  0.20504556E+01  0.24562082E+01  0.62205722E+00  0.25044155E+01
 0.55921875E+00  0.20480981E+01  0.24540900E+01  0.62232503E+00  0.25036954E+01
 0.55937500E+00  0.20457429E+01  0.24519731E+01  0.62259274E+00  0.25029753E+01
 0.55953125E+00  0.20433901E+01  0.24498577E+01  0.62286034E+00  0.25022553E+01
 0.55968750E+00  0.20410395E+01  0.24477438E+01  0.62312783E+00  0.25015354E+01
 0.55984375E+00  0.20386911E+01  0.24456313E+01  0.62339521E+00  0.25008155E+01
 0.56000000E+00  0.20363451E+01  0.24435202E+01  0.62366249E+00  0.25000957E+01
 0.56015625E+00  0.20340013E+01  0.24414106E+01  0.62392966E+00  0.24993760E+01
 0.56031250E+00  0.20316598E+01  0.24393025E+01  0.62419673E+00  0.24986564E+01
 0.56046875E+00  0.20293206E+01  0.24371957E+01  0.62446369E+00  0.24979369E+01
 0.56062500E+00  0.20269836E+01  0.24350904E+01  0.62473054E+00  0.24972174E+01
 0.56078125E+00  0.20246489E+01  0.24329865E+01  0.62499729E+00  0.24964980E+01
 0.56093750E+00  0.20223165E+01  0.24308841E+01  0.62526394E+00  0.24957787E+01
 0.56109375E+00  0.20199863E+01  0.24287831E+01  0.62553047E+00  0.24950595E+01
 0.56125000E+00  0.20176584E+01  0.24266835E+01  0.62579690E+00  0.24943403E+01
 0.56140625E+00  0.20153328E+01  0.24245854E+01  0.62606323E+00  0.24936212E+01
 0.56156250E+00  0.20130093E+01  0.24224887E+01  0.62632945E+00  0.24929022E+01
 0.56171875E+00  0.20106882E+01  0.24203934E+01  0.62659556E+00  0.24921833E+01
 0.56187500E+00  0.20083693E+01  0.24182995E+01  0.62686157E+00  0.24914644E+01
 0.56203125E+00  0.20060526E+01  0.24162070E+01  0.62712747E+00  0.24907456E+01
 0.56218750E+00  0.20037381E+01  0.24141160E+01  0.62739327E+00  0.24900269E+01
 0.56234375E+00  0.20014259E+01  0.24120264E+01  0.62765897E+00  0.24893082E+01
 0.56250000E+00  0.19991160E+01  0.24099382E+01  0.62792455E+00  0.24885897E+01
 0.56265625E+00  0.19968082E+01  0.24078514E+01  0.62819004E+00  0.24878712E+01
 0.56281250E+00  0.19945027E+01  0.24057660E+01  0.62845541E+00  0.24871527E+01
 0.56296875E+00  0.19921995E+01  0.24036821E+01  0.62872069E+00  0.24864344E+01
 0.56312500E+00  0.19898984E+01  0.24015995E+01  0.62898586E+00  0.24857161E+01
 0.56328125E+00  0.19875996E+01  0.23995184E+01  0.62925092E+00  0.24849979E+01
 0.56343750E+00  0.19853030E+01  0.23974386E+01  0.62951588E+00  0.24842797E+01
 0.56359375E+00  0.19830086E+01  0.23953603E+01  0.62978073E+00  0.24835616E+01
 0.56375000E+00  0.19807164E+01  0.23932834E+01  0.63004548E+00  0.24828436E+01
 0.56390625E+00  0.19784264E+01  0.23912079E+01  0.63031013E+00  0.24821257E+01
 0.56406250E+00  0.19761386E+01  0.23891338E+01  0.63057467E+00  0.24814078E+01
 0.56421875E+00  0.19738531E+01  0.23870610E+01  0.63083910E+00  0.24806900E+01
 0.56437500E+00  0.19715697E+01  0.23849897E+01  0.63110343E+00  0.24799723E+01
 0.56453125E+00  0.19692885E+01  0.23829198E+01  0.63136766E+00  0.24792546E+01
 0.56468750E+00  0.19670096E+01  0.23808513E+01  0.63163179E+00  0.24785370E+01
 0.56484375E+00  0.19647328E+01  0.23787841E+01  0.63189580E+00  0.24778195E+01
 0.56500000E+00  0.19624582E+01  0.23767184E+01  0.63215972E+00  0.24771021E+01
 0.56515625E+00  0.19601858E+01  0.23746540E+01  0.63242353E+00  0.24763847E+01
 0.56531250E+00  0.19579156E+01  0.23725911E+01  0.63268724E+00  0.24756673E+01
 0.56546875E+00  0.19556476E+01  0.23705295E+01  0.63295084E+00  0.24749501E+01
 0.56562500E+00  0.19533818E+01  0.23684693E+01  0.63321434E+00  0.24742329E+01
 0.56578125E+00  0.19511181E+01  0.23664105E+01  0.63347774E+00  0.24735158E+01
 0.56593750E+00  0.19488566E+01  0.23643531E+01  0.63374103E+00  0.24727987E+01
 0.56609375E+00  0.19465973E+01  0.23622970E+01  0.63400422E+00  0.24720817E+01
 0.56625000E+00  0.19443402E+01  0.23602424E+01  0.63426731E+00  0.24713648E+01
 0.56640625E+00  0.19420852E+01  0.23581891E+01  0.63453029E+00  0.24706479E+01
 0.56656250E+00  0.19398324E+01  0.23561372E+01  0.63479317E+00  0.24699312E+01
 0.56671875E+00  0.19375818E+01  0.23540866E+01  0.63505595E+00  0.24692144E+01
 0.56687500E+00  0.19353333E+01  0.23520375E+01  0.63531862E+00  0.24684978E+01
 0.56703125E+00  0.19330870E+01  0.23499897E+01  0.63558119E+00  0.24677812E+01
 0.56718750E+00  0.19308428E+01  0.23479433E+01  0.63584366E+00  0.24670646E+01
 0.56734375E+00  0.19286008E+01  0.23458982E+01  0.63610603E+00  0.24663481E+01
 0.56750000E+00  0.19263609E+01  0.23438545E+01  0.63636829E+00  0.24656317E+01
 0.56765625E+00  0.19241232E+01  0.23418122E+01  0.63663045E+00  0.24649154E+01
 0.56781250E+00  0.19218877E+01  0.23397713E+01  0.63689250E+00  0.24641991E+01
 0.56796875E+00  0.19196542E+01  0.23377317E+01  0.63715446E+00  0.24634829E+01
 0.56812500E+00  0.19174229E+01  0.23356935E+01  0.63741631E+00  0.24627667E+01
 0.56828125E+00  0.19151938E+01  0.23336566E+01  0.63767806E+00  0.24620506E+01
 0.56843750E+00  0.19129668E+01  0.23316211E+01  0.63793970E+00  0.24613346E+01
 0.56859375E+00  0.19107419E+01  0.23295870E+01  0.63820125E+00  0.24606186E+01
 0.56875000E+00  0.19085192E+01  0.23275542E+01  0.63846269E+00  0.24599027E+01
 0.56890625E+00  0.19062985E+01  0.23255228E+01  0.63872403E+00  0.24591868E+01
 0.56906250E+00  0.19040800E+01  0.23234927E+01  0.63898526E+00  0.24584710E+01
 0.56921875E+00  0.19018637E+01  0.23214639E+01  0.63924640E+00  0.24577553E+01
 0.56937500E+00  0.18996494E+01  0.23194366E+01  0.63950743E+00  0.24570396E+01
 0.56953125E+00  0.18974373E+01  0.23174105E+01  0.63976836E+00  0.24563240E+01
 0.56968750E+00  0.18952272E+01  0.23153859E+01  0.64002919E+00  0.24556084E+01
 0.56984375E+00  0.18930193E+01  0.23133625E+01  0.64028992E+00  0.24548929E+01
 0.57000000E+00  0.18908135E+01  0.23113405E+01  0.64055055E+00  0.24541775E+01
 0.57015625E+00  0.18886098E+01  0.23093199E+01  0.64081107E+00  0.24534621E+01
 0.57031250E+00  0.18864082E+01  0.23073006E+01  0.64107149E+00  0.24527468E+01
 0.57046875E+00  0.18842088E+01  0.23052826E+01  0.64133181E+00  0.24520315E+01
 0.57062500E+00  0.18820114E+01  0.23032660E+01  0.64159203E+00  0.24513163E+01
 0.57078125E+00  0.18798161E+01  0.23012507E+01  0.64185215E+00  0.24506012E+01
 0.57093750E+00  0.18776229E+01  0.22992367E+01  0.64211217E+00  0.24498861E+01
 0.57109375E+00  0.18754318E+01  0.22972241E+01  0.64237209E+00  0.24491710E+01
 0.57125000E+00  0.18732428E+01  0.22952128E+01  0.64263190E+00  0.24484560E+01
 0.57140625E+00  0.18710558E+01  0.22932028E+01  0.64289161E+00  0.24477411E+01
 0.57156250E+00  0.18688710E+01  0.22911942E+01  0.64315123E+00  0.24470262E+01
 0.57171875E+00  0.18666882E+01  0.22891869E+01  0.64341074E+00  0.24463114E+01
 0.57187500E+00  0.18645076E+01  0.22871809E+01  0.64367015E+00  0.24455967E+01
 0.57203125E+00  0.18623290E+01  0.22851763E+01  0.64392946E+00  0.24448819E+01
 0.57218750E+00  0.18601524E+01  0.22831730E+01  0.64418867E+00  0.24441673E+01
 0.57234375E+00  0.18579780E+01  0.22811710E+01  0.64444778E+00  0.24434527E+01
 0.57250000E+00  0.18558056E+01  0.22791703E+01  0.64470679E+00  0.24427382E+01
 0.57265625E+00  0.18536353E+01  0.22771709E+01  0.64496569E+00  0.24420237E+01
 0.57281250E+00  0.18514671E+01  0.22751729E+01  0.64522450E+00  0.24413092E+01
 0.57296875E+00  0.18493009E+01  0.22731761E+01  0.64548321E+00  0.24405948E+01
 0.57312500E+00  0.18471368E+01  0.22711807E+01  0.64574182E+00  0.24398805E+01
 0.57328125E+00  0.18449747E+01  0.22691866E+01  0.64600032E+00  0.24391662E+01
 0.57343750E+00  0.18428147E+01  0.22671939E+01  0.64625873E+00  0.24384520E+01
 0.57359375E+00  0.18406567E+01  0.22652024E+01  0.64651703E+00  0.24377378E+01
 0.57375000E+00  0.18385008E+01  0.22632122E+01  0.64677524E+00  0.24370237E+01
 0.57390625E+00  0.18363470E+01  0.22612234E+01  0.64703335E+00  0.24363096E+01
 0.57406250E+00  0.18341952E+01  0.22592358E+01  0.64729135E+00  0.24355956E+01
 0.57421875E+00  0.18320454E+01  0.22572496E+01  0.64754926E+00  0.24348816E+01
 0.57437500E+00  0.18298977E+01  0.22552647E+01  0.64780707E+00  0.24341677E+01
 0.57453125E+00  0.18277520E+01  0.22532810E+01  0.64806477E+00  0.24334538E+01
 0.57468750E+00  0.18256083E+01  0.22512987E+01  0.64832238E+00  0.24327400E+01
 0.57484375E+00  0.18234667E+01  0.22493177E+01  0.64857989E+00  0.24320262E+01
 0.57500000E+00  0.18213272E+01  0.22473379E+01  0.64883730E+00  0.24313125E+01
 0.57515625E+00  0.18191896E+01  0.22453595E+01  0.64909460E+00  0.24305988E+01
 0.57531250E+00  0.18170541E+01  0.22433824E+01  0.64935181E+00  0.24298852E+01
 0.57546875E+00  0.18149206E+01  0.22414065E+01  0.64960892E+00  0.24291716E+01
 0.57562500E+00  0.18127891E+01  0.22394320E+01  0.64986593E+00  0.24284581E+01
 0.57578125E+00  0.18106597E+01  0.22374587E+01  0.65012285E+00  0.24277446E+01
 0.57593750E+00  0.18085322E+01  0.22354867E+01  0.65037966E+00  0.24270312E+01
 0.57609375E+00  0.18064068E+01  0.22335161E+01  0.65063637E+00  0.24263178E+01
 0.57625000E+00  0.18042834E+01  0.22315467E+01  0.65089299E+00  0.24256045E+01
 0.57640625E+00  0.18021620E+01  0.22295786E+01  0.65114950E+00  0.24248912E+01
 0.57656250E+00  0.18000426E+01  0.22276117E+01  0.65140592E+00  0.24241779E+01
 0.57671875E+00  0.17979252E+01  0.22256462E+01  0.65166224E+00  0.24234647E+01
 0.57687500E+00  0.17958098E+01  0.22236819E+01  0.65191846E+00  0.24227516E+01
 0.57703125E+00  0.17936965E+01  0.22217190E+01  0.65217458E+00  0.24220384E+01
 0.57718750E+00  0.17915851E+01  0.22197573E+01  0.65243060E+00  0.24213254E+01
 0.57734375E+00  0.17894757E+01  0.22177969E+01  0.65268653E+00  0.24206124E+01
 0.57750000E+00  0.17873683E+01  0.22158377E+01  0.65294235E+00  0.24198994E+01
 0.57765625E+00  0.17852629E+01  0.22138799E+01  0.65319808E+00  0.24191864E+01
 0.57781250E+00  0.17831595E+01  0.22119233E+01  0.65345371E+00  0.24184736E+01
 0.57796875E+00  0.17810581E+01  0.22099680E+01  0.65370924E+00  0.24177607E+01
 0.57812500E+00  0.17789587E+01  0.22080139E+01  0.65396467E+00  0.24170479E+01
 0.57828125E+00  0.17768612E+01  0.22060611E+01  0.65422001E+00  0.24163351E+01
 0.57843750E+00  0.17747658E+01  0.22041096E+01  0.65447524E+00  0.24156224E+01
 0.57859375E+00  0.17726723E+01  0.22021594E+01  0.65473038E+00  0.24149098E+01
 0.57875000E+00  0.17705808E+01  0.22002104E+01  0.65498542E+00  0.24141971E+01
 0.57890625E+00  0.17684912E+01  0.21982627E+01  0.65524037E+00  0.24134845E+01
 0.57906250E+00  0.17664037E+01  0.21963163E+01  0.65549521E+00  0.24127720E+01
 0.57921875E+00  0.17643181E+01  0.21943711E+01  0.65574996E+00  0.24120595E+01
 0.57937500E+00  0.17622344E+01  0.21924271E+01  0.65600461E+00  0.24113470E+01
 0.57953125E+00  0.17601528E+01  0.21904845E+01  0.65625916E+00  0.24106346E+01
 0.57968750E+00  0.17580731E+01  0.21885431E+01  0.65651362E+00  0.24099222E+01
 0.57984375E+00  0.17559953E+01  0.21866029E+01  0.65676797E+00  0.24092099E+01
 0.58000000E+00  0.17539195E+01  0.21846640E+01  0.65702223E+00  0.24084976E+01
 0.58015625E+00  0.17518457E+01  0.21827264E+01  0.65727640E+00  0.24077853E+01
 0.58031250E+00  0.17497738E+01  0.21807900E+01  0.65753046E+00  0.24070731E+01
 0.58046875E+00  0.17477039E+01  0.21788549E+01  0.65778443E+00  0.24063609E+01
 0.58062500E+00  0.17456359E+01  0.21769210E+01  0.65803830E+00  0.24056487E+01
 0.58078125E+00  0.17435699E+01  0.21749883E+01  0.65829208E+00  0.24049366E+01
 0.58093750E+00  0.17415058E+01  0.21730570E+01  0.65854576E+00  0.24042245E+01
 0.58109375E+00  0.17394437E+01  0.21711268E+01  0.65879934E+00  0.24035125E+01
 0.58125000E+00  0.17373835E+01  0.21691979E+01  0.65905282E+00  0.24028005E+01
 0.58140625E+00  0.17353252E+01  0.21672702E+01  0.65930621E+00  0.24020886E+01
 0.58156250E+00  0.17332689E+01  0.21653438E+01  0.65955950E+00  0.24013766E+01
 0.58171875E+00  0.17312145E+01  0.21634187E+01  0.65981269E+00  0.24006647E+01
 0.58187500E+00  0.17291620E+01  0.21614947E+01  0.66006579E+00  0.23999529E+01
 0.58203125E+00  0.17271115E+01  0.21595720E+01  0.66031879E+00  0.23992411E+01
 0.58218750E+00  0.17250629E+01  0.21576506E+01  0.66057170E+00  0.23985293E+01
 0.58234375E+00  0.17230162E+01  0.21557303E+01  0.66082450E+00  0.23978176E+01
 0.58250000E+00  0.17209715E+01  0.21538114E+01  0.66107722E+00  0.23971058E+01
 0.58265625E+00  0.17189286E+01  0.21518936E+01  0.66132983E+00  0.23963942E+01
 0.58281250E+00  0.17168877E+01  0.21499771E+01  0.66158235E+00  0.23956825E+01
 0.58296875E+00  0.17148487E+01  0.21480618E+01  0.66183478E+00  0.23949709E+01
 0.58312500E+00  0.17128116E+01  0.21461477E+01  0.66208710E+00  0.23942594E+01
 0.58328125E+00  0.17107764E+01  0.21442349E+01  0.66233934E+00  0.23935478E+01
 0.58343750E+00  0.17087432E+01  0.21423233E+01  0.66259147E+00  0.23928363E+01
 0.58359375E+00  0.17067118E+01  0.21404129E+01  0.66284351E+00  0.23921248E+01
 0.58375000E+00  0.17046823E+01  0.21385037E+01  0.66309546E+00  0.23914134E+01
 0.58390625E+00  0.17026548E+01  0.21365958E+01  0.66334730E+00  0.23907020E+01
 0.58406250E+00  0.17006291E+01  0.21346890E+01  0.66359906E+00  0.23899906E+01
 0.58421875E+00  0.16986054E+01  0.21327836E+01  0.66385072E+00  0.23892793E+01
 0.58437500E+00  0.16965835E+01  0.21308793E+01  0.66410228E+00  0.23885680E+01
 0.58453125E+00  0.16945636E+01  0.21289762E+01  0.66435374E+00  0.23878567E+01
 0.58468750E+00  0.16925455E+01  0.21270744E+01  0.66460512E+00  0.23871454E+01
 0.58484375E+00  0.16905293E+01  0.21251737E+01  0.66485639E+00  0.23864342E+01
 0.58500000E+00  0.16885150E+01  0.21232743E+01  0.66510757E+00  0.23857230E+01
 0.58515625E+00  0.16865026E+01  0.21213761E+01  0.66535866E+00  0.23850119E+01
 0.58531250E+00  0.16844921E+01  0.21194791E+01  0.66560965E+00  0.23843008E+01
 0.58546875E+00  0.16824834E+01  0.21175833E+01  0.66586054E+00  0.23835897E+01
 0.58562500E+00  0.16804767E+01  0.21156887E+01  0.66611134E+00  0.23828786E+01
 0.58578125E+00  0.16784718E+01  0.21137954E+01  0.66636205E+00  0.23821676E+01
 0.58593750E+00  0.16764688E+01  0.21119032E+01  0.66661266E+00  0.23814565E+01
 0.58609375E+00  0.16744676E+01  0.21100123E+01  0.66686318E+00  0.23807456E+01
 0.58625000E+00  0.16724684E+01  0.21081225E+01  0.66711360E+00  0.23800346E+01
 0.58640625E+00  0.16704710E+01  0.21062339E+01  0.66736392E+00  0.23793237E+01
 0.58656250E+00  0.16684754E+01  0.21043466E+01  0.66761416E+00  0.23786128E+01
 0.58671875E+00  0.16664818E+01  0.21024604E+01  0.66786429E+00  0.23779019E+01
 0.58687500E+00  0.16644900E+01  0.21005755E+01  0.66811434E+00  0.23771911E+01
 0.58703125E+00  0.16625000E+01  0.20986917E+01  0.66836429E+00  0.23764802E+01
 0.58718750E+00  0.16605119E+01  0.20968092E+01  0.66861414E+00  0.23757694E+01
 0.58734375E+00  0.16585257E+01  0.20949278E+01  0.66886390E+00  0.23750587E+01
 0.58750000E+00  0.16565413E+01  0.20930476E+01  0.66911357E+00  0.23743479E+01
 0.58765625E+00  0.16545588E+01  0.20911687E+01  0.66936314E+00  0.23736372E+01
 0.58781250E+00  0.16525781E+01  0.20892909E+01  0.66961262E+00  0.23729265E+01
 0.58796875E+00  0.16505993E+01  0.20874143E+01  0.66986200E+00  0.23722159E+01
 0.58812500E+00  0.16486223E+01  0.20855389E+01  0.67011129E+00  0.23715052E+01
 0.58828125E+00  0.16466472E+01  0.20836646E+01  0.67036049E+00  0.23707946E+01
 0.58843750E+00  0.16446739E+01  0.20817916E+01  0.67060959E+00  0.23700840E+01
 0.58859375E+00  0.16427024E+01  0.20799197E+01  0.67085860E+00  0.23693734E+01
 0.58875000E+00  0.16407328E+01  0.20780491E+01  0.67110751E+00  0.23686629E+01
 0.58890625E+00  0.16387650E+01  0.20761796E+01  0.67135633E+00  0.23679524E+01
 0.58906250E+00  0.16367990E+01  0.20743113E+01  0.67160506E+00  0.23672419E+01
 0.58921875E+00  0.16348349E+01  0.20724442E+01  0.67185369E+00  0.23665314E+01
 0.58937500E+00  0.16328726E+01  0.20705782E+01  0.67210223E+00  0.23658209E+01
 0.58953125E+00  0.16309122E+01  0.20687134E+01  0.67235068E+00  0.23651105E+01
 0.58968750E+00  0.16289535E+01  0.20668499E+01  0.67259904E+00  0.23644001E+01
 0.58984375E+00  0.16274849E+01  0.20654521E+01  0.67278535E+00  0.23638670E+01
 0.59000000E+00  0.16274849E+01  0.20654521E+01  0.67278535E+00  0.23638670E+01
 0.59015625E+00  0.16274849E+01  0.20654521E+01  0.67278535E+00  0.23638670E+01
 0.59031250E+00  0.16274849E+01  0.20654521E+01  0.67278535E+00  0.23638670E+01
 0.59046875E+00  0.16274849E+01  0.20654521E+01  0.67278535E+00  0.23638670E+01
 0.59062500E+00  0.16274849E+01  0.20654521E+01  0.67278535E+00  0.23638670E+01
 0.59078125E+00  0.16274849E+01  0.20654521E+01  0.67278535E+00  0.23638670E+01
 0.59093750E+00  0.16274849E+01  0.20654521E+01  0.67278535E+00  0.23638670E+01
 0.59109375E+00  0.16274849E+01  0.20654521E+01  0.67278535E+00  0.23638670E+01
 0.59125000E+00  0.16274849E+01  0.20654521E+01  0.67278535E+00  0.23638670E+01
 0.59140625E+00  0.16274849E+01  0.20654521E+01  0.67278535E+00  0.23638670E+01
 0.59156250E+00  0.16274849E+01  0.20654521E+01  0.67278535E+00  0.23638670E+01
 0.59171875E+00  0.16274849E+01  0.20654521E+01  0.67278535E+00  0.23638670E+01
 0.59187500E+00  0.16274849E+01  0.20654521E+01  0.67278535E+00  0.23638670E+01
 0.59203125E+00  0.16274849E+01  0.20654521E+01  0.67278535E+00  0.23638670E+01
 0.59218750E+00  0.16274849E+01  0.20654521E+01  0.67278535E+00  0.23638670E+01
 0.59234375E+00  0.16274849E+01  0.20654521E+01  0.67278535E+00  0.23638670E+01
 0.59250000E+00  0.16274849E+01  0.20654521E+01  0.67278535E+00  0.23638670E+01
 0.59265625E+00  0.16274849E+01  0.20654521E+01  0.67278535E+00  0.23638670E+01
 0.59281250E+00  0.16274849E+01  0.20654521E+01  0.67278535E+00  0.23638670E+01
 0.59296875E+00  0.16274849E+01  0.20654521E+01  0.67278535E+00  0.23638670E+01
 0.59312500E+00  0.16274849E+01  0.20654521E+01  0.67278535E+00  0.23638670E+01
 0.59328125E+00  0.16274849E+01  0.20654521E+01  0.67278535E+00  0.23638670E+01
 0.59343750E+00  0.16274849E+01  0.20654521E+01  0.67278535E+00  0.23638670E+01
 0.59359375E+00  0.16274849E+01  0.20654521E+01  0.67278535E+00  0.23638670E+01
 0.59375000E+00  0.16274849E+01  0.20654521E+01  0.67278535E+00  0.23638670E+01
 0.59390625E+00  0.16274849E+01  0.20654521E+01  0.67278535E+00  0.23638670E+01
 0.59406250E+00  0.16274849E+01  0.20654521E+01  0.67278535E+00  0.23638670E+01
 0.59421875E+00  0.16274849E+01  0.20654521E+01  0.67278535E+00  0.23638670E+01
 0.59437500E+00  0.16274849E+01  0.20654521E+01  0.67278535E+00  0.23638670E+01
 0.59453125E+00  0.16274849E+01  0.20654521E+01  0.67278535E+00  0.23638670E+01
 0.59468750E+00  0.16274849E+01  0.20654521E+01  0.67278535E+00  0.23638670E+01
 0.59484375E+00  0.16274849E+01  0.20654521E+01  0.67278535E+00  0.23638670E+01
 0.59500000E+00  0.16274849E+01  0.20654521E+01  0.67278535E+00  0.23638670E+01
 0.59515625E+00  0.16274849E+01  0.20654521E+01  0.67278535E+00  0.23638670E+01
 0.59531250E+00  0.16274849E+01  0.20654521E+01  0.67278535E+00  0.23638670E+01
 0.59546875E+00  0.16274849E+01  0.20654521E+01  0.67278535E+00  0.23638670E+01
 0.59562500E+00  0.16274849E+01  0.20654521E+01  0.67278535E+00  0.23638670E+01
 0.59578125E+00  0.16274849E+01  0.20654521E+01  0.67278535E+00  0.23638670E+01
 0.59593750E+00  0.16274849E+01  0.20654521E+01  0.67278535E+00  0.23638670E+01
 0.59609375E+00  0.16274849E+01  0.20654521E+01  0.67278535E+00  0.23638670E+01
 0.59625000E+00  0.16274849E+01  0.20654521E+01  0.67278535E+00  0.23638670E+01
 0.59640625E+00  0.16274849E+01  0.20654521E+01  0.67278535E+00  0.23638670E+01
 0.59656250E+00  0.16274849E+01  0.20654521E+01  0.67278535E+00  0.23638670E+01
 0.59671875E+00  0.16274849E+01  0.20654521E+01  0.67278535E+00  0.23638670E+01
 0.59687500E+00  0.16274849E+01  0.20654521E+01  0.67278535E+00  0.23638670E+01
 0.59703125E+00  0.16274849E+01  0.20654521E+01  0.67278535E+00  0.23638670E+01
 0.59718750E+00  0.16274849E+01  0.20654521E+01  0.67278535E+00  0.23638670E+01
 0.59734375E+00  0.16274849E+01  0.20654521E+01  0.67278535E+00  0.23638670E+01
 0.59750000E+00  0.16274849E+01  0.20654521E+01  0.67278535E+00  0.23638670E+01
 0.59765625E+00  0.16274849E+01  0.20654521E+01  0.67278535E+00  0.23638670E+01
 0.59781250E+00  0.16274849E+01  0.20654521E+01  0.67278535E+00  0.23638670E+01
 0.59796875E+00  0.16274849E+01  0.20654521E+01  0.67278535E+00  0.23638670E+01
 0.59812500E+00  0.16274849E+01  0.20654521E+01  0.67278535E+00  0.23638670E+01
 0.59828125E+00  0.16274849E+01  0.20654521E+01  0.67278535E+00  0.23638670E+01
 0.59843750E+00  0.16274849E+01  0.20654521E+01  0.67278535E+00  0.23638670E+01
 0.59859375E+00  0.16274849E+01  0.20654521E+01  0.67278535E+00  0.23638670E+01
 0.59875000E+00  0.16274849E+01  0.20654521E+01  0.67278535E+00  0.23638670E+01
 0.59890625E+00  0.16274849E+01  0.20654521E+01  0.67278535E+00  0.23638670E+01
 0.59906250E+00  0.16274849E+01  0.20654521E+01  0.67278535E+00  0.23638670E+01
 0.59921875E+00  0.16274849E+01  0.20654521E+01  0.67278535E+00  0.23638670E+01
 0.59937500E+00  0.16274849E+01  0.20654521E+01  0.67278535E+00  0.23638670E+01
 0.59953125E+00  0.16274849E+01  0.20654521E+01  0.67278535E+00  0.23638670E+01
 0.59968750E+00  0.16274849E+01  0.20654521E+01  0.67278535E+00  0.23638670E+01
 0.59984375E+00  0.16274849E+01  0.20654521E+01  0.67278535E+00  0.23638670E+01
 0.60000000E+00  0.16274849E+01  0.20654521E+01  0.67278535E+00  0.23638670E+01
 0.60015625E+00  0.16274849E+01  0.20654521E+01  0.67278535E+00  0.23638670E+01
 0.60031250E+00  0.16274849E+01  0.20654521E+01  0.67278535E+00  0.23638670E+01
 0.60046875E+00  0.16274849E+01  0.20654521E+01  0.67278535E+00  0.23638670E+01
 0.60062500E+00  0.16274849E+01  0.20654521E+01  0.67278535E+00  0.23638670E+01
 0.60078125E+00  0.16274849E+01  0.20654521E+01  0.67278535E+00  0.23638670E+01
 0.60093750E+00  0.16274849E+01  0.20654521E+01  0.67278535E+00  0.23638670E+01
 0.60109375E+00  0.16274849E+01  0.20654521E+01  0.67278535E+00  0.23638670E+01
 0.60125000E+00  0.16274849E+01  0.20654521E+01  0.67278535E+00  0.23638670E+01
 0.60140625E+00  0.16274849E+01  0.20654521E+01  0.67278535E+00  0.23638670E+01
 0.60156250E+00  0.16274849E+01  0.20654521E+01  0.67278535E+00  0.23638670E+01
 0.60171875E+00  0.16274849E+01  0.20654521E+01  0.67278535E+00  0.23638670E+01
 0.60187500E+00  0.16274849E+01  0.20654521E+01  0.67278535E+00  0.23638670E+01
 0.60203125E+00  0.16274849E+01  0.20654521E+01  0.67278535E+00  0.23638670E+01
 0.60218750E+00  0.16274849E+01  0.20654521E+01  0.67278535E+00  0.23638670E+01
 0.60234375E+00  0.16274849E+01  0.20654521E+01  0.67278535E+00  0.23638670E+01
 0.60250000E+00  0.16274849E+01  0.20654521E+01  0.67278535E+00  0.23638670E+01
 0.60265625E+00  0.16274849E+01  0.20654521E+01  0.67278535E+00  0.23638670E+01
 0.60281250E+00  0.16274849E+01  0.20654521E+01  0.67278535E+00  0.23638670E+01
 0.60296875E+00  0.16274849E+01  0.20654521E+01  0.67278535E+00  0.23638670E+01
 0.60312500E+00  0.16274849E+01  0.20654521E+01  0.67278535E+00  0.23638670E+01
 0.60328125E+00  0.16274849E+01  0.20654521E+01  0.67278535E+00  0.23638670E+01
 0.60343750E+00  0.16274849E+01  0.20654521E+01  0.67278535E+00  0.23638670E+01
 0.60359375E+00  0.16274849E+01  0.20654521E+01  0.67278535E+00  0.23638670E+01
 0.60375000E+00  0.16274849E+01  0.20654521E+01  0.67278535E+00  0.23638670E+01
 0.60390625E+00  0.16274849E+01  0.20654521E+01  0.67278535E+00  0.23638670E+01
 0.60406250E+00  0.16274849E+01  0.20654521E+01  0.67278535E+00  0.23638670E+01
 0.60421875E+00  0.16274849E+01  0.20654521E+01  0.67278535E+00  0.23638670E+01
 0.60437500E+00  0.16274849E+01  0.20654521E+01  0.67278535E+00  0.23638670E+01
 0.60453125E+00  0.16274849E+01  0.20654521E+01  0.67278535E+00  0.23638670E+01
 0.60468750E+00  0.16274849E+01  0.20654521E+01  0.67278535E+00  0.23638670E+01
 0.60484375E+00  0.16274849E+01  0.20654521E+01  0.67278535E+00  0.23638670E+01
 0.60500000E+00  0.16274849E+01  0.20654521E+01  0.67278535E+00  0.23638670E+01
 0.60515625E+00  0.16274849E+01  0.20654521E+01  0.67278535E+00  0.23638670E+01
 0.60531250E+00  0.16274849E+01  0.20654521E+01  0.67278535E+00  0.23638670E+01
 0.60546875E+00  0.16274849E+01  0.20654521E+01  0.67278535E+00  0.23638670E+01
 0.60562500E+00  0.16274849E+01  0.20654521E+01  0.67278535E+00  0.23638670E+01
 0.60578125E+00  0.16274849E+01  0.20654521E+01  0.67278535E+00  0.23638670E+01
 0.60593750E+00  0.16274849E+01  0.20654521E+01  0.67278535E+00  0.23638670E+01
 0.60609375E+00  0.16274849E+01  0.20654521E+01  0.67278535E+00  0.23638670E+01
 0.60625000E+00  0.16274849E+01  0.20654521E+01  0.67278535E+00  0.23638670E+01
 0.60640625E+00  0.16274849E+01  0.20654521E+01  0.67278535E+00  0.23638670E+01
 0.60656250E+00  0.16274849E+01  0.20654521E+01  0.67278535E+00  0.23638670E+01
 0.60671875E+00  0.16274849E+01  0.20654521E+01  0.67278535E+00  0.23638670E+01
 0.60687500E+00  0.16274849E+01  0.20654521E+01  0.67278535E+00  0.23638670E+01
 0.60703125E+00  0.16274849E+01  0.20654521E+01  0.67278535E+00  0.23638670E+01
 0.60718750E+00  0.16274849E+01  0.20654521E+01  0.67278535E+00  0.23638670E+01
 0.60734375E+00  0.16274849E+01  0.20654521E+01  0.67278535E+00  0.23638670E+01
 0.60750000E+00  0.16274849E+01  0.20654521E+01  0.67278535E+00  0.23638670E+01
 0.60765625E+00  0.16274849E+01  0.20654521E+01  0.67278535E+00  0.23638670E+01
 0.60781250E+00  0.16274849E+01  0.20654521E+01  0.67278535E+00  0.23638670E+01
 0.60796875E+00  0.16274849E+01  0.20654521E+01  0.67278535E+00  0.23638670E+01
 0.60812500E+00  0.16274849E+01  0.20654521E+01  0.67278535E+00  0.23638670E+01
 0.60828125E+00  0.16274849E+01  0.20654521E+01  0.67278535E+00  0.23638670E+01
 0.60843750E+00  0.16274849E+01  0.20654521E+01  0.67278535E+00  0.23638670E+01
 0.60859375E+00  0.16274849E+01  0.20654521E+01  0.67278535E+00  0.23638670E+01
 0.60875000E+00  0.16274849E+01  0.20654521E+01  0.67278535E+00  0.23638670E+01
 0.60890625E+00  0.16274849E+01  0.20654521E+01  0.67278535E+00  0.23638670E+01
 0.60906250E+00  0.16274849E+01  0.20654521E+01  0.67278535E+00  0.23638670E+01
 0.60921875E+00  0.16274849E+01  0.20654521E+01  0.67278535E+00  0.23638670E+01
 0.60937500E+00  0.16274849E+01  0.20654521E+01  0.67278535E+00  0.23638670E+01
 0.60953125E+00  0.16274849E+01  0.20654521E+01  0.67278535E+00  0.23638670E+01
 0.60968750E+00  0.16274849E+01  0.20654521E+01  0.67278535E+00  0.23638670E+01
 0.60984375E+00  0.16274849E+01  0.20654521E+01  0.67278535E+00  0.23638670E+01
 0.61000000E+00  0.16274849E+01  0.20654521E+01  0.67278535E+00  0.23638670E+01
 0.61015625E+00  0.16274849E+01  0.20654521E+01  0.67278535E+00  0.23638670E+01
 0.61031250E+00  0.16274849E+01  0.20654521E+01  0.67278535E+00  0.23638670E+01
 0.61046875E+00  0.16274849E+01  0.20654521E+01  0.67278535E+00  0.23638670E+01
 0.61062500E+00  0.16274849E+01  0.20654521E+01  0.67278535E+00  0.23638670E+01
 0.61078125E+00  0.16274849E+01  0.20654521E+01  0.67278535E+00  0.23638670E+01
 0.61093750E+00  0.16274849E+01  0.20654521E+01  0.67278535E+00  0.23638670E+01
 0.61109375E+00  0.16274849E+01  0.20654521E+01  0.67278535E+00  0.23638670E+01
 0.61125000E+00  0.16274849E+01  0.20654521E+01  0.67278535E+00  0.23638670E+01
 0.61140625E+00  0.16274849E+01  0.20654521E+01  0.67278535E+00  0.23638670E+01
 0.61156250E+00  0.16274849E+01  0.20654521E+01  0.67278535E+00  0.23638670E+01
 0.61171875E+00  0.16274849E+01  0.20654521E+01  0.67278535E+00  0.23638670E+01
 0.61187500E+00  0.16274849E+01  0.20654521E+01  0.67278535E+00  0.23638670E+01
 0.61203125E+00  0.16274849E+01  0.20654521E+01  0.67278535E+00  0.23638670E+01
 0.61218750E+00  0.16274849E+01  0.20654521E+01  0.67278535E+00  0.23638670E+01
 0.61234375E+00  0.16274849E+01  0.20654521E+01  0.67278535E+00  0.23638670E+01
 0.61250000E+00  0.16274849E+01  0.20654521E+01  0.67278535E+00  0.23638670E+01
 0.61265625E+00  0.16274849E+01  0.20654521E+01  0.67278535E+00  0.23638670E+01
 0.61281250E+00  0.16274849E+01  0.20654521E+01  0.67278535E+00  0.23638670E+01
 0.61296875E+00  0.16274849E+01  0.20654521E+01  0.67278535E+00  0.23638670E+01
 0.61312500E+00  0.16274849E+01  0.20654521E+01  0.67278535E+00  0.23638670E+01
 0.61328125E+00  0.16274849E+01  0.20654521E+01  0.67278535E+00  0.23638670E+01
 0.61343750E+00  0.16274849E+01  0.20654521E+01  0.67278535E+00  0.23638670E+01
 0.61359375E+00  0.16274849E+01  0.20654521E+01  0.67278535E+00  0.23638670E+01
 0.61375000E+00  0.16274849E+01  0.20654521E+01  0.67278535E+00  0.23638670E+01
 0.61390625E+00  0.16274849E+01  0.20654521E+01  0.67278535E+00  0.23638670E+01
 0.61406250E+00  0.16274849E+01  0.20654521E+01  0.67278535E+00  0.23638670E+01
 0.61421875E+00  0.16274849E+01  0.20654521E+01  0.67278535E+00  0.23638670E+01
 0.61437500E+00  0.16274849E+01  0.20654521E+01  0.67278535E+00  0.23638670E+01
 0.61453125E+00  0.16274849E+01  0.20654521E+01  0.67278535E+00  0.23638670E+01
 0.61468750E+00  0.16274849E+01  0.20654521E+01  0.67278535E+00  0.23638670E+01
 0.61484375E+00  0.16274849E+01  0.20654521E+01  0.67278535E+00  0.23638670E+01
 0.61500000E+00  0.16274849E+01  0.20654521E+01  0.67278535E+00  0.23638670E+01
 0.61515625E+00  0.16274849E+01  0.20654521E+01  0.67278535E+00  0.23638670E+01
 0.61531250E+00  0.16274849E+01  0.20654521E+01  0.67278535E+00  0.23638670E+01
 0.61546875E+00  0.16274849E+01  0.20654521E+01  0.67278535E+00  0.23638670E+01
 0.61562500E+00  0.16274849E+01  0.20654521E+01  0.67278535E+00  0.23638670E+01
 0.61578125E+00  0.16274849E+01  0.20654521E+01  0.67278535E+00  0.23638670E+01
 0.61593750E+00  0.16274849E+01  0.20654521E+01  0.67278535E+00  0.23638670E+01
 0.61609375E+00  0.16274849E+01  0.20654521E+01  0.67278535E+00  0.23638670E+01
 0.61625000E+00  0.16274849E+01  0.20654521E+01  0.67278535E+00  0.23638670E+01
 0.61640625E+00  0.16274849E+01  0.20654521E+01  0.67278535E+00  0.23638670E+01
 0.61656250E+00  0.16274849E+01  0.20654521E+01  0.67278535E+00  0.23638670E+01
 0.61671875E+00  0.16274849E+01  0.20654521E+01  0.67278535E+00  0.23638670E+01
 0.61687500E+00  0.16274849E+01  0.20654521E+01  0.67278535E+00  0.23638670E+01
 0.61703125E+00  0.16274849E+01  0.20654521E+01  0.67278535E+00  0.23638670E+01
 0.61718750E+00  0.16274849E+01  0.20654521E+01  0.67278535E+00  0.23638670E+01
 0.61734375E+00  0.16274849E+01  0.20654521E+01  0.67278535E+00  0.23638670E+01
 0.61750000E+00  0.16274849E+01  0.20654521E+01  0.67278535E+00  0.23638670E+01
 0.61765625E+00  0.16274849E+01  0.20654521E+01  0.67278535E+00  0.23638670E+01
 0.61781250E+00  0.16274849E+01  0.20654521E+01  0.67278535E+00  0.23638670E+01
 0.61796875E+00  0.16274849E+01  0.20654521E+01  0.67278535E+00  0.23638670E+01
 0.61812500E+00  0.16274849E+01  0.20654521E+01  0.67278535E+00  0.23638670E+01
 0.61828125E+00  0.16274849E+01  0.20654521E+01  0.67278535E+00  0.23638670E+01
 0.61843750E+00  0.16274849E+01  0.20654521E+01  0.67278535E+00  0.23638670E+01
 0.61859375E+00  0.16274849E+01  0.20654521E+01  0.67278535E+00  0.23638670E+01
 0.61875000E+00  0.16274849E+01  0.20654521E+01  0.67278535E+00  0.23638670E+01
 0.61890625E+00  0.16274849E+01  0.20654521E+01  0.67278535E+00  0.23638670E+01
 0.61906250E+00  0.16274849E+01  0.20654521E+01  0.67278535E+00  0.23638670E+01
 0.61921875E+00  0.16274849E+01  0.20654521E+01  0.67278535E+00  0.23638670E+01
 0.61937500E+00  0.16274849E+01  0.20654521E+01  0.67278535E+00  0.23638670E+01
 0.61953125E+00  0.16274849E+01  0.20654521E+01  0.67278535E+00  0.23638670E+01
 0.61968750E+00  0.16274849E+01  0.20654521E+01  0.67278535E+00  0.23638670E+01
 0.61984375E+00  0.16274849E+01  0.20654521E+01  0.67278535E+00  0.23638670E+01
 0.62000000E+00  0.16274849E+01  0.20654521E+01  0.67278535E+00  0.23638670E+01
 0.62015625E+00  0.16274849E+01  0.20654521E+01  0.67278535E+00  0.23638670E+01
 0.62031250E+00  0.16274849E+01  0.20654521E+01  0.67278535E+00  0.23638670E+01
 0.62046875E+00  0.16274849E+01  0.20654521E+01  0.67278535E+00  0.23638670E+01
 0.62062500E+00  0.16274849E+01  0.20654521E+01  0.67278535E+00  0.23638670E+01
 0.62078125E+00  0.16274849E+01  0.20654521E+01  0.67278535E+00  0.23638670E+01
 0.62093750E+00  0.16274849E+01  0.20654521E+01  0.67278535E+00  0.23638670E+01
 0.62109375E+00  0.16274849E+01  0.20654521E+01  0.67278535E+00  0.23638670E+01
 0.62125000E+00  0.16274849E+01  0.20654521E+01  0.67278535E+00  0.23638670E+01
 0.62140625E+00  0.16274849E+01  0.20654521E+01  0.67278535E+00  0.23638670E+01
 0.62156250E+00  0.16274849E+01  0.20654521E+01  0.67278535E+00  0.23638670E+01
 0.62171875E+00  0.16274849E+01  0.20654521E+01  0.67278535E+00  0.23638670E+01
 0.62187500E+00  0.16274849E+01  0.20654521E+01  0.67278535E+00  0.23638670E+01
 0.62203125E+00  0.16274849E+01  0.20654521E+01  0.67278535E+00  0.23638670E+01
 0.62218750E+00  0.16274849E+01  0.20654521E+01  0.67278535E+00  0.23638670E+01
 0.62234375E+00  0.16274849E+01  0.20654521E+01  0.67278535E+00  0.23638670E+01
 0.62250000E+00  0.16274849E+01  0.20654521E+01  0.67278535E+00  0.23638670E+01
 0.62265625E+00  0.16274849E+01  0.20654521E+01  0.67278535E+00  0.23638670E+01
 0.62281250E+00  0.16274849E+01  0.20654521E+01  0.67278535E+00  0.23638670E+01
 0.62296875E+00  0.16274849E+01  0.20654521E+01  0.67278535E+00  0.23638670E+01
 0.62312500E+00  0.16274849E+01  0.20654521E+01  0.67278535E+00  0.23638670E+01
 0.62328125E+00  0.16274849E+01  0.20654521E+01  0.67278535E+00  0.23638670E+01
 0.62343750E+00  0.16274849E+01  0.20654521E+01  0.67278535E+00  0.23638670E+01
 0.62359375E+00  0.16274849E+01  0.20654521E+01  0.67278535E+00  0.23638670E+01
 0.62375000E+00  0.16274849E+01  0.20654521E+01  0.67278535E+00  0.23638670E+01
 0.62390625E+00  0.16274849E+01  0.20654521E+01  0.67278535E+00  0.23638670E+01
 0.62406250E+00  0.16274849E+01  0.20654521E+01  0.67278535E+00  0.23638670E+01
 0.62421875E+00  0.16274849E+01  0.20654521E+01  0.67278535E+00  0.23638670E+01
 0.62437500E+00  0.16274849E+01  0.20654521E+01  0.67278535E+00  0.23638670E+01
 0.62453125E+00  0.16274849E+01  0.20654521E+01  0.67278535E+00  0.23638670E+01
 0.62468750E+00  0.16274849E+01  0.20654521E+01  0.67278535E+00  0.23638670E+01
 0.62484375E+00  0.16274849E+01  0.20654521E+01  0.67278535E+00  0.23638670E+01
 0.62500000E+00  0.16274849E+01  0.20654521E+01  0.67278535E+00  0.23638670E+01
 0.62515625E+00  0.16274849E+01  0.20654521E+01  0.67278535E+00  0.23638670E+01
 0.62531250E+00  0.16274849E+01  0.20654521E+01  0.67278535E+00  0.23638670E+01
 0.62546875E+00  0.16274849E+01  0.20654521E+01  0.67278535E+00  0.23638670E+01
 0.62562500E+00  0.16274849E+01  0.20654521E+01  0.67278535E+00  0.23638670E+01
 0.62578125E+00  0.16274849E+01  0.20654521E+01  0.67278535E+00  0.23638670E+01
 0.62593750E+00  0.16274849E+01  0.20654521E+01  0.67278535E+00  0.23638670E+01
 0.62609375E+00  0.16274849E+01  0.20654521E+01  0.67278535E+00  0.23638670E+01
 0.62625000E+00  0.16274849E+01  0.20654521E+01  0.67278535E+00  0.23638670E+01
 0.62640625E+00  0.16274849E+01  0.20654521E+01  0.67278535E+00  0.23638670E+01
 0.62656250E+00  0.16274849E+01  0.20654521E+01  0.67278535E+00  0.23638670E+01
 0.62671875E+00  0.16274849E+01  0.20654521E+01  0.67278535E+00  0.23638670E+01
 0.62687500E+00  0.16274849E+01  0.20654521E+01  0.67278535E+00  0.23638670E+01
 0.62703125E+00  0.16274849E+01  0.20654521E+01  0.67278535E+00  0.23638670E+01
 0.62718750E+00  0.16274849E+01  0.20654521E+01  0.67278535E+00  0.23638670E+01
 0.62734375E+00  0.16274849E+01  0.20654521E+01  0.67278535E+00  0.23638670E+01
 0.62750000E+00  0.16274849E+01  0.20654521E+01  0.67278535E+00  0.23638670E+01
 0.62765625E+00  0.16274849E+01  0.20654521E+01  0.67278535E+00  0.23638670E+01
 0.62781250E+00  0.16274849E+01  0.20654521E+01  0.67278535E+00  0.23638670E+01
 0.62796875E+00  0.16274849E+01  0.20654521E+01  0.67278535E+00  0.23638670E+01
 0.62812500E+00  0.16274849E+01  0.20654521E+01  0.67278535E+00  0.23638670E+01
 0.62828125E+00  0.16274849E+01  0.20654521E+01  0.67278535E+00  0.23638670E+01
 0.62843750E+00  0.16274849E+01  0.20654521E+01  0.67278535E+00  0.23638670E+01
 0.62859375E+00  0.16274849E+01  0.20654521E+01  0.67278535E+00  0.23638670E+01
 0.62875000E+00  0.16274849E+01  0.20654521E+01  0.67278535E+00  0.23638670E+01
 0.62890625E+00  0.16274849E+01  0.20654521E+01  0.67278535E+00  0.23638670E+01
 0.62906250E+00  0.16274849E+01  0.20654521E+01  0.67278535E+00  0.23638670E+01
 0.62921875E+00  0.16274849E+01  0.20654521E+01  0.67278535E+00  0.23638670E+01
 0.62937500E+00  0.16274849E+01  0.20654521E+01  0.67278535E+00  0.23638670E+01
 0.62953125E+00  0.16274849E+01  0.20654521E+01  0.67278535E+00  0.23638670E+01
 0.62968750E+00  0.16274849E+01  0.20654521E+01  0.67278535E+00  0.23638670E+01
 0.62984375E+00  0.16274849E+01  0.20654521E+01  0.67278535E+00  0.23638670E+01
 0.63000000E+00  0.16274849E+01  0.20654521E+01  0.67278535E+00  0.23638670E+01
 0.63015625E+00  0.16274849E+01  0.20654521E+01  0.67278535E+00  0.23638670E+01
 0.63031250E+00  0.16274849E+01  0.20654521E+01  0.67278535E+00  0.23638670E+01
 0.63046875E+00  0.16274849E+01  0.20654521E+01  0.67278535E+00  0.23638670E+01
 0.63062500E+00  0.16274849E+01  0.20654521E+01  0.67278535E+00  0.23638670E+01
 0.63078125E+00  0.16274849E+01  0.20654521E+01  0.67278535E+00  0.23638670E+01
 0.63093750E+00  0.16274849E+01  0.20654521E+01  0.67278535E+00  0.23638670E+01
 0.63109375E+00  0.16274849E+01  0.20654521E+01  0.67278535E+00  0.23638670E+01
 0.63125000E+00  0.16274849E+01  0.20654521E+01  0.67278535E+00  0.23638670E+01
 0.63140625E+00  0.16274849E+01  0.20654521E+01  0.67278535E+00  0.23638670E+01
 0.63156250E+00  0.16274849E+01  0.20654521E+01  0.67278535E+00  0.23638670E+01
 0.63171875E+00  0.16274849E+01  0.20654521E+01  0.67278535E+00  0.23638670E+01
 0.63187500E+00  0.16274849E+01  0.20654521E+01  0.67278535E+00  0.23638670E+01
 0.63203125E+00  0.16274849E+01  0.20654521E+01  0.67278535E+00  0.23638670E+01
 0.63218750E+00  0.16274849E+01  0.20654521E+01  0.67278535E+00  0.23638670E+01
 0.63234375E+00  0.16274849E+01  0.20654521E+01  0.67278535E+00  0.23638670E+01
 0.63250000E+00  0.16274849E+01  0.20654521E+01  0.67278535E+00  0.23638670E+01
 0.63265625E+00  0.16274849E+01  0.20654521E+01  0.67278535E+00  0.23638670E+01
 0.63281250E+00  0.16274849E+01  0.20654521E+01  0.67278535E+00  0.23638670E+01
 0.63296875E+00  0.16274849E+01  0.20654521E+01  0.67278535E+00  0.23638670E+01
 0.63312500E+00  0.16274849E+01  0.20654521E+01  0.67278535E+00  0.23638670E+01
 0.63328125E+00  0.16274849E+01  0.20654521E+01  0.67278535E+00  0.23638670E+01
 0.63343750E+00  0.16274849E+01  0.20654521E+01  0.67278535E+00  0.23638670E+01
 0.63359375E+00  0.16274849E+01  0.20654521E+01  0.67278535E+00  0.23638670E+01
 0.63375000E+00  0.16274849E+01  0.20654521E+01  0.67278535E+00  0.23638670E+01
 0.63390625E+00  0.16274849E+01  0.20654521E+01  0.67278535E+00  0.23638670E+01
 0.63406250E+00  0.16274849E+01  0.20654521E+01  0.67278535E+00  0.23638670E+01
 0.63421875E+00  0.16274849E+01  0.20654521E+01  0.67278535E+00  0.23638670E+01
 0.63437500E+00  0.16274849E+01  0.20654521E+01  0.67278535E+00  0.23638670E+01
 0.63453125E+00  0.16274849E+01  0.20654521E+01  0.67278535E+00  0.23638670E+01
 0.63468750E+00  0.16274849E+01  0.20654521E+01  0.67278535E+00  0.23638670E+01
 0.63484375E+00  0.16274849E+01  0.20654521E+01  0.67278535E+00  0.23638670E+01
 0.63500000E+00  0.16274849E+01  0.20654521E+01  0.67278535E+00  0.23638670E+01
 0.63515625E+00  0.16274849E+01  0.20654521E+01  0.67278535E+00  0.23638670E+01
 0.63531250E+00  0.16274849E+01  0.20654521E+01  0.67278535E+00  0.23638670E+01
 0.63546875E+00  0.16274849E+01  0.20654521E+01  0.67278535E+00  0.23638670E+01
 0.63562500E+00  0.16274849E+01  0.20654521E+01  0.67278535E+00  0.23638670E+01
 0.63578125E+00  0.16274849E+01  0.20654521E+01  0.67278535E+00  0.23638670E+01
 0.63593750E+00  0.16274849E+01  0.20654521E+01  0.67278535E+00  0.23638670E+01
 0.63609375E+00  0.16274849E+01  0.20654521E+01  0.67278535E+00  0.23638670E+01
 0.63625000E+00  0.16274849E+01  0.20654521E+01  0.67278535E+00  0.23638670E+01
 0.63640625E+00  0.16274849E+01  0.20654521E+01  0.67278535E+00  0.23638670E+01
 0.63656250E+00  0.16274849E+01  0.20654521E+01  0.67278535E+00  0.23638670E+01
 0.63671875E+00  0.16274849E+01  0.20654521E+01  0.67278535E+00  0.23638670E+01
 0.63687500E+00  0.16274849E+01  0.20654521E+01  0.67278535E+00  0.23638670E+01
 0.63703125E+00  0.16274849E+01  0.20654521E+01  0.67278535E+00  0.23638670E+01
 0.63718750E+00  0.16274849E+01  0.20654521E+01  0.67278535E+00  0.23638670E+01
 0.63734375E+00  0.16274849E+01  0.20654521E+01  0.67278535E+00  0.23638670E+01
 0.63750000E+00  0.16274849E+01  0.20654521E+01  0.67278535E+00  0.23638670E+01
 0.63765625E+00  0.16274849E+01  0.20654521E+01  0.67278535E+00  0.23638670E+01
 0.63781250E+00  0.16274849E+01  0.20654521E+01  0.67278535E+00  0.23638670E+01
 0.63796875E+00  0.16274849E+01  0.20654521E+01  0.67278535E+00  0.23638670E+01
 0.63812500E+00  0.16274849E+01  0.20654521E+01  0.67278535E+00  0.23638670E+01
 0.63828125E+00  0.16274849E+01  0.20654521E+01  0.67278535E+00  0.23638670E+01
 0.63843750E+00  0.16274849E+01  0.20654521E+01  0.67278535E+00  0.23638670E+01
 0.63859375E+00  0.16274849E+01  0.20654521E+01  0.67278535E+00  0.23638670E+01
 0.63875000E+00  0.16274849E+01  0.20654521E+01  0.67278535E+00  0.23638670E+01
 0.63890625E+00  0.16274849E+01  0.20654521E+01  0.67278535E+00  0.23638670E+01
 0.63906250E+00  0.16274849E+01  0.20654521E+01  0.67278535E+00  0.23638670E+01
 0.63921875E+00  0.16274849E+01  0.20654521E+01  0.67278535E+00  0.23638670E+01
 0.63937500E+00  0.16274849E+01  0.20654521E+01  0.67278535E+00  0.23638670E+01
 0.63953125E+00  0.16274849E+01  0.20654521E+01  0.67278535E+00  0.23638670E+01
 0.63968750E+00  0.16274849E+01  0.20654521E+01  0.67278535E+00  0.23638670E+01
 0.63984375E+00  0.16274849E+01  0.20654521E+01  0.67278535E+00  0.23638670E+01
 0.64000000E+00  0.16274849E+01  0.20654521E+01  0.67278535E+00  0.23638670E+01
 0.64015625E+00  0.16274849E+01  0.20654521E+01  0.67278535E+00  0.23638670E+01
 0.64031250E+00  0.16274849E+01  0.20654521E+01  0.67278535E+00  0.23638670E+01
 0.64046875E+00  0.16274849E+01  0.20654521E+01  0.67278535E+00  0.23638670E+01
 0.64062500E+00  0.16274849E+01  0.20654521E+01  0.67278535E+00  0.23638670E+01
 0.64078125E+00  0.16274849E+01  0.20654521E+01  0.67278535E+00  0.23638670E+01
 0.64093750E+00  0.16274849E+01  0.20654521E+01  0.67278535E+00  0.23638670E+01
 0.64109375E+00  0.16274849E+01  0.20654521E+01  0.67278535E+00  0.23638670E+01
 0.64125000E+00  0.16274849E+01  0.20654521E+01  0.67278535E+00  0.23638670E+01
 0.64140625E+00  0.16274849E+01  0.20654521E+01  0.67278535E+00  0.23638670E+01
 0.64156250E+00  0.16274849E+01  0.20654521E+01  0.67278535E+00  0.23638670E+01
 0.64171875E+00  0.16274849E+01  0.20654521E+01  0.67278535E+00  0.23638670E+01
 0.64187500E+00  0.16274849E+01  0.20654521E+01  0.67278535E+00  0.23638670E+01
 0.64203125E+00  0.16274849E+01  0.20654521E+01  0.67278535E+00  0.23638670E+01
 0.64218750E+00  0.16274849E+01  0.20654521E+01  0.67278535E+00  0.23638670E+01
 0.64234375E+00  0.16274849E+01  0.20654521E+01  0.67278535E+00  0.23638670E+01
 0.64250000E+00  0.16274849E+01  0.20654521E+01  0.67278535E+00  0.23638670E+01
 0.64265625E+00  0.16274849E+01  0.20654521E+01  0.67278535E+00  0.23638670E+01
 0.64281250E+00  0.16274849E+01  0.20654521E+01  0.67278535E+00  0.23638670E+01
 0.64296875E+00  0.16274849E+01  0.20654521E+01  0.67278535E+00  0.23638670E+01
 0.64312500E+00  0.16274849E+01  0.20654521E+01  0.67278535E+00  0.23638670E+01
 0.64328125E+00  0.16274849E+01  0.20654521E+01  0.67278535E+00  0.23638670E+01
 0.64343750E+00  0.16274849E+01  0.20654521E+01  0.67278535E+00  0.23638670E+01
 0.64359375E+00  0.16274849E+01  0.20654521E+01  0.67278535E+00  0.23638670E+01
 0.64375000E+00  0.16274849E+01  0.20654521E+01  0.67278535E+00  0.23638670E+01
 0.64390625E+00  0.16274849E+01  0.20654521E+01  0.67278535E+00  0.23638670E+01
 0.64406250E+00  0.16274849E+01  0.20654521E+01  0.67278535E+00  0.23638670E+01
 0.64421875E+00  0.16274849E+01  0.20654521E+01  0.67278535E+00  0.23638670E+01
 0.64437500E+00  0.16274849E+01  0.20654521E+01  0.67278535E+00  0.23638670E+01
 0.64453125E+00  0.16274849E+01  0.20654521E+01  0.67278535E+00  0.23638670E+01
 0.64468750E+00  0.16274849E+01  0.20654521E+01  0.67278535E+00  0.23638670E+01
 0.64484375E+00  0.16274849E+01  0.20654521E+01  0.67278535E+00  0.23638670E+01
 0.64500000E+00  0.16274849E+01  0.20654521E+01  0.67278535E+00  0.23638670E+01
 0.64515625E+00  0.16274849E+01  0.20654521E+01  0.67278535E+00  0.23638670E+01
 0.64531250E+00  0.16274849E+01  0.20654521E+01  0.67278535E+00  0.23638670E+01
 0.64546875E+00  0.16274849E+01  0.20654521E+01  0.67278535E+00  0.23638670E+01
 0.64562500E+00  0.16274849E+01  0.20654521E+01  0.67278535E+00  0.23638670E+01
 0.64578125E+00  0.16274849E+01  0.20654521E+01  0.67278535E+00  0.23638670E+01
 0.64593750E+00  0.16274849E+01  0.20654521E+01  0.67278535E+00  0.23638670E+01
 0.64609375E+00  0.16274849E+01  0.20654521E+01  0.67278535E+00  0.23638670E+01
 0.64625000E+00  0.16274849E+01  0.20654521E+01  0.67278535E+00  0.23638670E+01
 0.64640625E+00  0.16274849E+01  0.20654521E+01  0.67278535E+00  0.23638670E+01
 0.64656250E+00  0.16274849E+01  0.20654521E+01  0.67278535E+00  0.23638670E+01
 0.64671875E+00  0.16274849E+01  0.20654521E+01  0.67278535E+00  0.23638670E+01
 0.64687500E+00  0.16274849E+01  0.20654521E+01  0.67278535E+00  0.23638670E+01
 0.64703125E+00  0.16274849E+01  0.20654521E+01  0.67278535E+00  0.23638670E+01
 0.64718750E+00  0.16274849E+01  0.20654521E+01  0.67278535E+00  0.23638670E+01
 0.64734375E+00  0.16274849E+01  0.20654521E+01  0.67278535E+00  0.23638670E+01
 0.64750000E+00  0.16274849E+01  0.20654521E+01  0.67278535E+00  0.23638670E+01
 0.64765625E+00  0.16274849E+01  0.20654521E+01  0.67278535E+00  0.23638670E+01
 0.64781250E+00  0.16274849E+01  0.20654521E+01  0.67278535E+00  0.23638670E+01
 0.64796875E+00  0.16274849E+01  0.20654521E+01  0.67278535E+00  0.23638670E+01
 0.64812500E+00  0.16274849E+01  0.20654521E+01  0.67278535E+00  0.23638670E+01
 0.64828125E+00  0.16274849E+01  0.20654521E+01  0.67278535E+00  0.23638670E+01
 0.64843750E+00  0.16274849E+01  0.20654521E+01  0.67278535E+00  0.23638670E+01
 0.64859375E+00  0.16274849E+01  0.20654521E+01  0.67278535E+00  0.23638670E+01
 0.64875000E+00  0.16274849E+01  0.20654521E+01  0.67278535E+00  0.23638670E+01
 0.64890625E+00  0.16274849E+01  0.20654521E+01  0.67278535E+00  0.23638670E+01
 0.64906250E+00  0.16274849E+01  0.20654521E+01  0.67278535E+00  0.23638670E+01
 0.64921875E+00  0.16274849E+01  0.20654521E+01  0.67278535E+00  0.23638670E+01
 0.64937500E+00  0.16274849E+01  0.20654521E+01  0.67278535E+00  0.23638670E+01
 0.64953125E+00  0.16274849E+01  0.20654521E+01  0.67278535E+00  0.23638670E+01
 0.64968750E+00  0.16274849E+01  0.20654521E+01  0.67278535E+00  0.23638670E+01
 0.64984375E+00  0.16274849E+01  0.20654521E+01  0.67278535E+00  0.23638670E+01
 0.65000000E+00  0.16274849E+01  0.20654521E+01  0.67278535E+00  0.23638670E+01
 0.65015625E+00  0.16274849E+01  0.20654521E+01  0.67278535E+00  0.23638670E+01
 0.65031250E+00  0.16274849E+01  0.20654521E+01  0.67278535E+00  0.23638670E+01
 0.65046875E+00  0.16274849E+01  0.20654521E+01  0.67278535E+00  0.23638670E+01
 0.65062500E+00  0.16274849E+01  0.20654521E+01  0.67278535E+00  0.23638670E+01
 0.65078125E+00  0.16274849E+01  0.20654521E+01  0.67278535E+00  0.23638670E+01
 0.65093750E+00  0.16274849E+01  0.20654521E+01  0.67278535E+00  0.23638670E+01
 0.65109375E+00  0.16274849E+01  0.20654521E+01  0.67278535E+00  0.23638670E+01
 0.65125000E+00  0.16274849E+01  0.20654521E+01  0.67278535E+00  0.23638670E+01
 0.65140625E+00  0.16274849E+01  0.20654521E+01  0.67278535E+00  0.23638670E+01
 0.65156250E+00  0.16274849E+01  0.20654521E+01  0.67278535E+00  0.23638670E+01
 0.65171875E+00  0.16274849E+01  0.20654521E+01  0.67278535E+00  0.23638670E+01
 0.65187500E+00  0.16274849E+01  0.20654521E+01  0.67278535E+00  0.23638670E+01
 0.65203125E+00  0.16274849E+01  0.20654521E+01  0.67278535E+00  0.23638670E+01
 0.65218750E+00  0.16274849E+01  0.20654521E+01  0.67278535E+00  0.23638670E+01
 0.65234375E+00  0.16274849E+01  0.20654521E+01  0.67278535E+00  0.23638670E+01
 0.65250000E+00  0.16274849E+01  0.20654521E+01  0.67278535E+00  0.23638670E+01
 0.65265625E+00  0.16274849E+01  0.20654521E+01  0.67278535E+00  0.23638670E+01
 0.65281250E+00  0.16274849E+01  0.20654521E+01  0.67278535E+00  0.23638670E+01
 0.65296875E+00  0.16274849E+01  0.20654521E+01  0.67278535E+00  0.23638670E+01
 0.65312500E+00  0.16274849E+01  0.20654521E+01  0.67278535E+00  0.23638670E+01
 0.65328125E+00  0.16274849E+01  0.20654521E+01  0.67278535E+00  0.23638670E+01
 0.65343750E+00  0.16274849E+01  0.20654521E+01  0.67278535E+00  0.23638670E+01
 0.65359375E+00  0.16274849E+01  0.20654521E+01  0.67278535E+00  0.23638670E+01
 0.65375000E+00  0.16274849E+01  0.20654521E+01  0.67278535E+00  0.23638670E+01
 0.65390625E+00  0.16274849E+01  0.20654521E+01  0.67278535E+00  0.23638670E+01
 0.65406250E+00  0.16274849E+01  0.20654521E+01  0.67278535E+00  0.23638670E+01
 0.65421875E+00  0.16274849E+01  0.20654521E+01  0.67278535E+00  0.23638670E+01
 0.65437500E+00  0.16274849E+01  0.20654521E+01  0.67278535E+00  0.23638670E+01
 0.65453125E+00  0.16274849E+01  0.20654521E+01  0.67278535E+00  0.23638670E+01
 0.65468750E+00  0.16274849E+01  0.20654521E+01  0.67278535E+00  0.23638670E+01
 0.65484375E+00  0.16274849E+01  0.20654521E+01  0.67278535E+00  0.23638670E+01
 0.65500000E+00  0.16274849E+01  0.20654521E+01  0.67278535E+00  0.23638670E+01
 0.65515625E+00  0.16274849E+01  0.20654521E+01  0.67278535E+00  0.23638670E+01
 0.65531250E+00  0.16274849E+01  0.20654521E+01  0.67278535E+00  0.23638670E+01
 0.65546875E+00  0.16274849E+01  0.20654521E+01  0.67278535E+00  0.23638670E+01
 0.65562500E+00  0.16274849E+01  0.20654521E+01  0.67278535E+00  0.23638670E+01
 0.65578125E+00  0.16274849E+01  0.20654521E+01  0.67278535E+00  0.23638670E+01
 0.65593750E+00  0.16274849E+01  0.20654521E+01  0.67278535E+00  0.23638670E+01
 0.65609375E+00  0.16274849E+01  0.20654521E+01  0.67278535E+00  0.23638670E+01
 0.65625000E+00  0.16274849E+01  0.20654521E+01  0.67278535E+00  0.23638670E+01
 0.65640625E+00  0.16274849E+01  0.20654521E+01  0.67278535E+00  0.23638670E+01
 0.65656250E+00  0.16274849E+01  0.20654521E+01  0.67278535E+00  0.23638670E+01
 0.65671875E+00  0.16274849E+01  0.20654521E+01  0.67278535E+00  0.23638670E+01
 0.65687500E+00  0.16274849E+01  0.20654521E+01  0.67278535E+00  0.23638670E+01
 0.65703125E+00  0.16274849E+01  0.20654521E+01  0.67278535E+00  0.23638670E+01
 0.65718750E+00  0.16274849E+01  0.20654521E+01  0.67278535E+00  0.23638670E+01
 0.65734375E+00  0.16274849E+01  0.20654521E+01  0.67278535E+00  0.23638670E+01
 0.65750000E+00  0.16274849E+01  0.20654521E+01  0.67278535E+00  0.23638670E+01
 0.65765625E+00  0.16274849E+01  0.20654521E+01  0.67278535E+00  0.23638670E+01
 0.65781250E+00  0.16274849E+01  0.20654521E+01  0.67278535E+00  0.23638670E+01
 0.65796875E+00  0.16274849E+01  0.20654521E+01  0.67278535E+00  0.23638670E+01
 0.65812500E+00  0.16274849E+01  0.20654521E+01  0.67278535E+00  0.23638670E+01
 0.65828125E+00  0.16274849E+01  0.20654521E+01  0.67278535E+00  0.23638670E+01
 0.65843750E+00  0.16274849E+01  0.20654521E+01  0.67278535E+00  0.23638670E+01
 0.65859375E+00  0.16274849E+01  0.20654521E+01  0.67278535E+00  0.23638670E+01
 0.65875000E+00  0.16274849E+01  0.20654521E+01  0.67278535E+00  0.23638670E+01
 0.65890625E+00  0.16274849E+01  0.20654521E+01  0.67278535E+00  0.23638670E+01
 0.65906250E+00  0.16274849E+01  0.20654521E+01  0.67278535E+00  0.23638670E+01
 0.65921875E+00  0.16274849E+01  0.20654521E+01  0.67278535E+00  0.23638670E+01
 0.65937500E+00  0.16274849E+01  0.20654521E+01  0.67278535E+00  0.23638670E+01
 0.65953125E+00  0.16274849E+01  0.20654521E+01  0.67278535E+00  0.23638670E+01
 0.65968750E+00  0.16274849E+01  0.20654521E+01  0.67278535E+00  0.23638670E+01
 0.65984375E+00  0.16274849E+01  0.20654521E+01  0.67278535E+00  0.23638670E+01
 0.66000000E+00  0.16274849E+01  0.20654521E+01  0.67278535E+00  0.23638670E+01
 0.66015625E+00  0.16274849E+01  0.20654521E+01  0.67278535E+00  0.23638670E+01
 0.66031250E+00  0.16274849E+01  0.20654521E+01  0.67278535E+00  0.23638670E+01
 0.66046875E+00  0.16274849E+01  0.20654521E+01  0.67278535E+00  0.23638670E+01
 0.66062500E+00  0.16274849E+01  0.20654521E+01  0.67278535E+00  0.23638670E+01
 0.66078125E+00  0.16274849E+01  0.20654521E+01  0.67278535E+00  0.23638670E+01
 0.66093750E+00  0.16274849E+01  0.20654521E+01  0.67278535E+00  0.23638670E+01
 0.66109375E+00  0.16274849E+01  0.20654521E+01  0.67278535E+00  0.23638670E+01
 0.66125000E+00  0.16274849E+01  0.20654521E+01  0.67278535E+00  0.23638670E+01
 0.66140625E+00  0.16274849E+01  0.20654521E+01  0.67278535E+00  0.23638670E+01
 0.66156250E+00  0.16274849E+01  0.20654521E+01  0.67278535E+00  0.23638670E+01
 0.66171875E+00  0.16274849E+01  0.20654521E+01  0.67278535E+00  0.23638670E+01
 0.66187500E+00  0.16274849E+01  0.20654521E+01  0.67278535E+00  0.23638670E+01
 0.66203125E+00  0.16274849E+01  0.20654521E+01  0.67278535E+00  0.23638670E+01
 0.66218750E+00  0.16274849E+01  0.20654521E+01  0.67278535E+00  0.23638670E+01
 0.66234375E+00  0.16274849E+01  0.20654521E+01  0.67278535E+00  0.23638670E+01
 0.66250000E+00  0.16274849E+01  0.20654521E+01  0.67278535E+00  0.23638670E+01
 0.66265625E+00  0.16274849E+01  0.20654521E+01  0.67278535E+00  0.23638670E+01
 0.66281250E+00  0.16274849E+01  0.20654521E+01  0.67278535E+00  0.23638670E+01
 0.66296875E+00  0.16274849E+01  0.20654521E+01  0.67278535E+00  0.23638670E+01
 0.66312500E+00  0.16274849E+01  0.20654521E+01  0.67278535E+00  0.23638670E+01
 0.66328125E+00  0.16274849E+01  0.20654521E+01  0.67278535E+00  0.23638670E+01
 0.66343750E+00  0.16274849E+01  0.20654521E+01  0.67278535E+00  0.23638670E+01
 0.66359375E+00  0.16274849E+01  0.20654521E+01  0.67278535E+00  0.23638670E+01
 0.66375000E+00  0.16274849E+01  0.20654521E+01  0.67278535E+00  0.23638670E+01
 0.66390625E+00  0.16274849E+01  0.20654521E+01  0.67278535E+00  0.23638670E+01
 0.66406250E+00  0.16274849E+01  0.20654521E+01  0.67278535E+00  0.23638670E+01
 0.66421875E+00  0.16274849E+01  0.20654521E+01  0.67278535E+00  0.23638670E+01
 0.66437500E+00  0.16274849E+01  0.20654521E+01  0.67278535E+00  0.23638670E+01
 0.66453125E+00  0.16274849E+01  0.20654521E+01  0.67278535E+00  0.23638670E+01
 0.66468750E+00  0.16274849E+01  0.20654521E+01  0.67278535E+00  0.23638670E+01
 0.66484375E+00  0.16274849E+01  0.20654521E+01  0.67278535E+00  0.23638670E+01
 0.66500000E+00  0.16274849E+01  0.20654521E+01  0.67278535E+00  0.23638670E+01
 0.66515625E+00  0.16274849E+01  0.20654521E+01  0.67278535E+00  0.23638670E+01
 0.66531250E+00  0.16274849E+01  0.20654521E+01  0.67278535E+00  0.23638670E+01
 0.66546875E+00  0.16274849E+01  0.20654521E+01  0.67278535E+00  0.23638670E+01
 0.66562500E+00  0.16274849E+01  0.20654521E+01  0.67278535E+00  0.23638670E+01
 0.66578125E+00  0.16274849E+01  0.20654521E+01  0.67278535E+00  0.23638670E+01
 0.66593750E+00  0.16274849E+01  0.20654521E+01  0.67278535E+00  0.23638670E+01
 0.66609375E+00  0.16274849E+01  0.20654521E+01  0.67278535E+00  0.23638670E+01
 0.66625000E+00  0.16274849E+01  0.20654521E+01  0.67278535E+00  0.23638670E+01
 0.66640625E+00  0.16274849E+01  0.20654521E+01  0.67278535E+00  0.23638670E+01
 0.66656250E+00  0.16274849E+01  0.20654521E+01  0.67278535E+00  0.23638670E+01
 0.66671875E+00  0.16274849E+01  0.20654521E+01  0.67278535E+00  0.23638670E+01
 0.66687500E+00  0.16274849E+01  0.20654521E+01  0.67278535E+00  0.23638670E+01
 0.66703125E+00  0.16274849E+01  0.20654521E+01  0.67278535E+00  0.23638670E+01
 0.66718750E+00  0.16274849E+01  0.20654521E+01  0.67278535E+00  0.23638670E+01
 0.66734375E+00  0.16274849E+01  0.20654521E+01  0.67278535E+00  0.23638670E+01
 0.66750000E+00  0.16274849E+01  0.20654521E+01  0.67278535E+00  0.23638670E+01
 0.66765625E+00  0.16274849E+01  0.20654521E+01  0.67278535E+00  0.23638670E+01
 0.66781250E+00  0.16274849E+01  0.20654521E+01  0.67278535E+00  0.23638670E+01
 0.66796875E+00  0.16274849E+01  0.20654521E+01  0.67278535E+00  0.23638670E+01
 0.66812500E+00  0.16274849E+01  0.20654521E+01  0.67278535E+00  0.23638670E+01
 0.66828125E+00  0.16274849E+01  0.20654521E+01  0.67278535E+00  0.23638670E+01
 0.66843750E+00  0.16274849E+01  0.20654521E+01  0.67278535E+00  0.23638670E+01
 0.66859375E+00  0.16274849E+01  0.20654521E+01  0.67278535E+00  0.23638670E+01
 0.66875000E+00  0.16274849E+01  0.20654521E+01  0.67278535E+00  0.23638670E+01
 0.66890625E+00  0.16274849E+01  0.20654521E+01  0.67278535E+00  0.23638670E+01
 0.66906250E+00  0.16274849E+01  0.20654521E+01  0.67278535E+00  0.23638670E+01
 0.66921875E+00  0.16274849E+01  0.20654521E+01  0.67278535E+00  0.23638670E+01
 0.66937500E+00  0.16274849E+01  0.20654521E+01  0.67278535E+00  0.23638670E+01
 0.66953125E+00  0.16274849E+01  0.20654521E+01  0.67278535E+00  0.23638670E+01
 0.66968750E+00  0.16274849E+01  0.20654521E+01  0.67278535E+00  0.23638670E+01
 0.66984375E+00  0.16274849E+01  0.20654521E+01  0.67278535E+00  0.23638670E+01
 0.67000000E+00  0.16274849E+01  0.20654521E+01  0.67278535E+00  0.23638670E+01
 0.67015625E+00  0.16274849E+01  0.20654521E+01  0.67278535E+00  0.23638670E+01
 0.67031250E+00  0.16274849E+01  0.20654521E+01  0.67278535E+00  0.23638670E+01
 0.67046875E+00  0.16274849E+01  0.20654521E+01  0.67278535E+00  0.23638670E+01
 0.67062500E+00  0.16274849E+01  0.20654521E+01  0.67278535E+00  0.23638670E+01
 0.67078125E+00  0.16274849E+01  0.20654521E+01  0.67278535E+00  0.23638670E+01
 0.67093750E+00  0.16274849E+01  0.20654521E+01  0.67278535E+00  0.23638670E+01
 0.67109375E+00  0.16274849E+01  0.20654521E+01  0.67278535E+00  0.23638670E+01
 0.67125000E+00  0.16274849E+01  0.20654521E+01  0.67278535E+00  0.23638670E+01
 0.67140625E+00  0.16274849E+01  0.20654521E+01  0.67278535E+00  0.23638670E+01
 0.67156250E+00  0.16274849E+01  0.20654521E+01  0.67278535E+00  0.23638670E+01
 0.67171875E+00  0.16274849E+01  0.20654521E+01  0.67278535E+00  0.23638670E+01
 0.67187500E+00  0.16274849E+01  0.20654521E+01  0.67278535E+00  0.23638670E+01
 0.67203125E+00  0.16274849E+01  0.20654521E+01  0.67278535E+00  0.23638670E+01
 0.67218750E+00  0.16274849E+01  0.20654521E+01  0.67278535E+00  0.23638670E+01
 0.67234375E+00  0.16274849E+01  0.20654521E+01  0.67278535E+00  0.23638670E+01
 0.67250000E+00  0.16274849E+01  0.20654521E+01  0.67278535E+00  0.23638670E+01
 0.67265625E+00  0.16274849E+01  0.20654521E+01  0.67278535E+00  0.23638670E+01
 0.67281250E+00  0.16274849E+01  0.20654521E+01  0.67278535E+00  0.23638670E+01
 0.67296875E+00  0.16274849E+01  0.20654521E+01  0.67278535E+00  0.23638670E+01
 0.67312500E+00  0.16274849E+01  0.20654521E+01  0.67278535E+00  0.23638670E+01
 0.67328125E+00  0.16274849E+01  0.20654521E+01  0.67278535E+00  0.23638670E+01
 0.67343750E+00  0.16274849E+01  0.20654521E+01  0.67278535E+00  0.23638670E+01
 0.67359375E+00  0.16274849E+01  0.20654521E+01  0.67278535E+00  0.23638670E+01
 0.67375000E+00  0.16274849E+01  0.20654521E+01  0.67278535E+00  0.23638670E+01
 0.67390625E+00  0.16274849E+01  0.20654521E+01  0.67278535E+00  0.23638670E+01
 0.67406250E+00  0.16274849E+01  0.20654521E+01  0.67278535E+00  0.23638670E+01
 0.67421875E+00  0.16274849E+01  0.20654521E+01  0.67278535E+00  0.23638670E+01
 0.67437500E+00  0.16274849E+01  0.20654521E+01  0.67278535E+00  0.23638670E+01
 0.67453125E+00  0.16274849E+01  0.20654521E+01  0.67278535E+00  0.23638670E+01
 0.67468750E+00  0.16274849E+01  0.20654521E+01  0.67278535E+00  0.23638670E+01
 0.67484375E+00  0.16274849E+01  0.20654521E+01  0.67278535E+00  0.23638670E+01
 0.67500000E+00  0.16274849E+01  0.20654521E+01  0.67278535E+00  0.23638670E+01
 0.67515625E+00  0.16274849E+01  0.20654521E+01  0.67278535E+00  0.23638670E+01
 0.67531250E+00  0.16274849E+01  0.20654521E+01  0.67278535E+00  0.23638670E+01
 0.67546875E+00  0.16274849E+01  0.20654521E+01  0.67278535E+00  0.23638670E+01
 0.67562500E+00  0.16274849E+01  0.20654521E+01  0.67278535E+00  0.23638670E+01
 0.67578125E+00  0.16274849E+01  0.20654521E+01  0.67278535E+00  0.23638670E+01
 0.67593750E+00  0.16274849E+01  0.20654521E+01  0.67278535E+00  0.23638670E+01
 0.67609375E+00  0.16274849E+01  0.20654521E+01  0.67278535E+00  0.23638670E+01
 0.67625000E+00  0.16274849E+01  0.20654521E+01  0.67278535E+00  0.23638670E+01
 0.67640625E+00  0.16274849E+01  0.20654521E+01  0.67278535E+00  0.23638670E+01
 0.67656250E+00  0.16274849E+01  0.20654521E+01  0.67278535E+00  0.23638670E+01
 0.67671875E+00  0.16274849E+01  0.20654521E+01  0.67278535E+00  0.23638670E+01
 0.67687500E+00  0.16274849E+01  0.20654521E+01  0.67278535E+00  0.23638670E+01
 0.67703125E+00  0.16274849E+01  0.20654521E+01  0.67278535E+00  0.23638670E+01
 0.67718750E+00  0.16274849E+01  0.20654521E+01  0.67278535E+00  0.23638670E+01
 0.67734375E+00  0.16274849E+01  0.20654521E+01  0.67278535E+00  0.23638670E+01
 0.67750000E+00  0.16274849E+01  0.20654521E+01  0.67278535E+00  0.23638670E+01
 0.67765625E+00  0.16274849E+01  0.20654521E+01  0.67278535E+00  0.23638670E+01
 0.67781250E+00  0.16274849E+01  0.20654521E+01  0.67278535E+00  0.23638670E+01
 0.67796875E+00  0.16274849E+01  0.20654521E+01  0.67278535E+00  0.23638670E+01
 0.67812500E+00  0.16274849E+01  0.20654521E+01  0.67278535E+00  0.23638670E+01
 0.67828125E+00  0.16274849E+01  0.20654521E+01  0.67278535E+00  0.23638670E+01
 0.67843750E+00  0.16274849E+01  0.20654521E+01  0.67278535E+00  0.23638670E+01
 0.67859375E+00  0.16274849E+01  0.20654521E+01  0.67278535E+00  0.23638670E+01
 0.67875000E+00  0.16274849E+01  0.20654521E+01  0.67278535E+00  0.23638670E+01
 0.67890625E+00  0.16274849E+01  0.20654521E+01  0.67278535E+00  0.23638670E+01
 0.67906250E+00  0.16274849E+01  0.20654521E+01  0.67278535E+00  0.23638670E+01
 0.67921875E+00  0.16274849E+01  0.20654521E+01  0.67278535E+00  0.23638670E+01
 0.67937500E+00  0.16274849E+01  0.20654521E+01  0.67278535E+00  0.23638670E+01
 0.67953125E+00  0.16274849E+01  0.20654521E+01  0.67278535E+00  0.23638670E+01
 0.67968750E+00  0.16274849E+01  0.20654521E+01  0.67278535E+00  0.23638670E+01
 0.67984375E+00  0.16274849E+01  0.20654521E+01  0.67278535E+00  0.23638670E+01
 0.68000000E+00  0.16274849E+01  0.20654521E+01  0.67278535E+00  0.23638670E+01
 0.68015625E+00  0.16274849E+01  0.20654521E+01  0.67278535E+00  0.23638670E+01
 0.68031250E+00  0.16274849E+01  0.20654521E+01  0.67278535E+00  0.23638670E+01
 0.68046875E+00  0.16274849E+01  0.20654521E+01  0.67278535E+00  0.23638670E+01
 0.68062500E+00  0.16274849E+01  0.20654521E+01  0.67278535E+00  0.23638670E+01
 0.68078125E+00  0.16274849E+01  0.20654521E+01  0.67278535E+00  0.23638670E+01
 0.68093750E+00  0.16274849E+01  0.20654521E+01  0.67278535E+00  0.23638670E+01
 0.68109375E+00  0.16274849E+01  0.20654521E+01  0.67278535E+00  0.23638670E+01
 0.68125000E+00  0.16274849E+01  0.20654521E+01  0.67278535E+00  0.23638670E+01
 0.68140625E+00  0.16274849E+01  0.20654521E+01  0.67278535E+00  0.23638670E+01
 0.68156250E+00  0.16274849E+01  0.20654521E+01  0.67278535E+00  0.23638670E+01
 0.68171875E+00  0.16274849E+01  0.20654521E+01  0.67278535E+00  0.23638670E+01
 0.68187500E+00  0.16274849E+01  0.20654521E+01  0.67278535E+00  0.23638670E+01
 0.68203125E+00  0.16274849E+01  0.20654521E+01  0.67278535E+00  0.23638670E+01
 0.68218750E+00  0.16274849E+01  0.20654521E+01  0.67278535E+00  0.23638670E+01
 0.68234375E+00  0.16274849E+01  0.20654521E+01  0.67278535E+00  0.23638670E+01
 0.68250000E+00  0.16274849E+01  0.20654521E+01  0.67278535E+00  0.23638670E+01
 0.68265625E+00  0.16274849E+01  0.20654521E+01  0.67278535E+00  0.23638670E+01
 0.68281250E+00  0.16274849E+01  0.20654521E+01  0.67278535E+00  0.23638670E+01
 0.68296875E+00  0.16274849E+01  0.20654521E+01  0.67278535E+00  0.23638670E+01
 0.68312500E+00  0.16274849E+01  0.20654521E+01  0.67278535E+00  0.23638670E+01
 0.68328125E+00  0.16274849E+01  0.20654521E+01  0.67278535E+00  0.23638670E+01
 0.68343750E+00  0.16274849E+01  0.20654521E+01  0.67278535E+00  0.23638670E+01
 0.68359375E+00  0.16274849E+01  0.20654521E+01  0.67278535E+00  0.23638670E+01
 0.68375000E+00  0.16274849E+01  0.20654521E+01  0.67278535E+00  0.23638670E+01
 0.68390625E+00  0.16274849E+01  0.20654521E+01  0.67278535E+00  0.23638670E+01
 0.68406250E+00  0.16274849E+01  0.20654521E+01  0.67278535E+00  0.23638670E+01
 0.68421875E+00  0.16274849E+01  0.20654521E+01  0.67278535E+00  0.23638670E+01
 0.68437500E+00  0.16274849E+01  0.20654521E+01  0.67278535E+00  0.23638670E+01
 0.68453125E+00  0.16274849E+01  0.20654521E+01  0.67278535E+00  0.23638670E+01
 0.68468750E+00  0.16274849E+01  0.20654521E+01  0.67278535E+00  0.23638670E+01
 0.68484375E+00  0.16274849E+01  0.20654521E+01  0.67278535E+00  0.23638670E+01
 0.68500000E+00  0.16274849E+01  0.20654521E+01  0.67278535E+00  0.23638670E+01
 0.68515625E+00  0.16274849E+01  0.20654521E+01  0.67278535E+00  0.23638670E+01
 0.68531250E+00  0.16274849E+01  0.20654521E+01  0.67278535E+00  0.23638670E+01
 0.68546875E+00  0.16274849E+01  0.20654521E+01  0.67278535E+00  0.23638670E+01
 0.68562500E+00  0.16274849E+01  0.20654521E+01  0.67278535E+00  0.23638670E+01
 0.68578125E+00  0.16274849E+01  0.20654521E+01  0.67278535E+00  0.23638670E+01
 0.68593750E+00  0.16274849E+01  0.20654521E+01  0.67278535E+00  0.23638670E+01
 0.68609375E+00  0.16274849E+01  0.20654521E+01  0.67278535E+00  0.23638670E+01
 0.68625000E+00  0.16274849E+01  0.20654521E+01  0.67278535E+00  0.23638670E+01
 0.68640625E+00  0.16274849E+01  0.20654521E+01  0.67278535E+00  0.23638670E+01
 0.68656250E+00  0.16274849E+01  0.20654521E+01  0.67278535E+00  0.23638670E+01
 0.68671875E+00  0.16274849E+01  0.20654521E+01  0.67278535E+00  0.23638670E+01
 0.68687500E+00  0.16274849E+01  0.20654521E+01  0.67278535E+00  0.23638670E+01
 0.68703125E+00  0.16274849E+01  0.20654521E+01  0.67278535E+00  0.23638670E+01
 0.68718750E+00  0.16274849E+01  0.20654521E+01  0.67278535E+00  0.23638670E+01
 0.68734375E+00  0.16274849E+01  0.20654521E+01  0.67278535E+00  0.23638670E+01
 0.68750000E+00  0.16274849E+01  0.20654521E+01  0.67278535E+00  0.23638670E+01
 0.68765625E+00  0.16274849E+01  0.20654521E+01  0.67278535E+00  0.23638670E+01
 0.68781250E+00  0.16274849E+01  0.20654521E+01  0.67278535E+00  0.23638670E+01
 0.68796875E+00  0.16274849E+01  0.20654521E+01  0.67278535E+00  0.23638670E+01
 0.68812500E+00  0.16274849E+01  0.20654521E+01  0.67278535E+00  0.23638670E+01
 0.68828125E+00  0.16274849E+01  0.20654521E+01  0.67278535E+00  0.23638670E+01
 0.68843750E+00  0.16274849E+01  0.20654521E+01  0.67278535E+00  0.23638670E+01
 0.68859375E+00  0.16274849E+01  0.20654521E+01  0.67278535E+00  0.23638670E+01
 0.68875000E+00  0.16274849E+01  0.20654521E+01  0.67278535E+00  0.23638670E+01
 0.68890625E+00  0.16274849E+01  0.20654521E+01  0.67278535E+00  0.23638670E+01
 0.68906250E+00  0.16274849E+01  0.20654521E+01  0.67278535E+00  0.23638670E+01
 0.68921875E+00  0.16274849E+01  0.20654521E+01  0.67278535E+00  0.23638670E+01
 0.68937500E+00  0.16274849E+01  0.20654521E+01  0.67278535E+00  0.23638670E+01
 0.68953125E+00  0.16274849E+01  0.20654521E+01  0.67278535E+00  0.23638670E+01
 0.68968750E+00  0.16274849E+01  0.20654521E+01  0.67278535E+00  0.23638670E+01
 0.68984375E+00  0.16274849E+01  0.20654521E+01  0.67278535E+00  0.23638670E+01
 0.69000000E+00  0.16274849E+01  0.20654521E+01  0.67278535E+00  0.23638670E+01
 0.69015625E+00  0.16274849E+01  0.20654521E+01  0.67278535E+00  0.23638670E+01
 0.69031250E+00  0.16274849E+01  0.20654521E+01  0.67278535E+00  0.23638670E+01
 0.69046875E+00  0.16274849E+01  0.20654521E+01  0.67278535E+00  0.23638670E+01
 0.69062500E+00  0.16274849E+01  0.20654521E+01  0.67278535E+00  0.23638670E+01
 0.69078125E+00  0.16274849E+01  0.20654521E+01  0.67278535E+00  0.23638670E+01
 0.69093750E+00  0.16274849E+01  0.20654521E+01  0.67278535E+00  0.23638670E+01
 0.69109375E+00  0.16274849E+01  0.20654521E+01  0.67278535E+00  0.23638670E+01
 0.69125000E+00  0.16274849E+01  0.20654521E+01  0.67278535E+00  0.23638670E+01
 0.69140625E+00  0.16274849E+01  0.20654521E+01  0.67278535E+00  0.23638670E+01
 0.69156250E+00  0.16274849E+01  0.20654521E+01  0.67278535E+00  0.23638670E+01
 0.69171875E+00  0.16274849E+01  0.20654521E+01  0.67278535E+00  0.23638670E+01
 0.69187500E+00  0.16274849E+01  0.20654521E+01  0.67278535E+00  0.23638670E+01
 0.69203125E+00  0.16274849E+01  0.20654521E+01  0.67278535E+00  0.23638670E+01
 0.69218750E+00  0.16274849E+01  0.20654521E+01  0.67278535E+00  0.23638670E+01
 0.69234375E+00  0.16274849E+01  0.20654521E+01  0.67278535E+00  0.23638670E+01
 0.69250000E+00  0.16274849E+01  0.20654521E+01  0.67278535E+00  0.23638670E+01
 0.69265625E+00  0.16274849E+01  0.20654521E+01  0.67278535E+00  0.23638670E+01
 0.69281250E+00  0.16274849E+01  0.20654521E+01  0.67278535E+00  0.23638670E+01
 0.69296875E+00  0.16274849E+01  0.20654521E+01  0.67278535E+00  0.23638670E+01
 0.69312500E+00  0.16274849E+01  0.20654521E+01  0.67278535E+00  0.23638670E+01
 0.69328125E+00  0.16274849E+01  0.20654521E+01  0.67278535E+00  0.23638670E+01
 0.69343750E+00  0.16274849E+01  0.20654521E+01  0.67278535E+00  0.23638670E+01
 0.69359375E+00  0.16274849E+01  0.20654521E+01  0.67278535E+00  0.23638670E+01
 0.69375000E+00  0.16274849E+01  0.20654521E+01  0.67278535E+00  0.23638670E+01
 0.69390625E+00  0.16274849E+01  0.20654521E+01  0.67278535E+00  0.23638670E+01
 0.69406250E+00  0.16274849E+01  0.20654521E+01  0.67278535E+00  0.23638670E+01
 0.69421875E+00  0.16274849E+01  0.20654521E+01  0.67278535E+00  0.23638670E+01
 0.69437500E+00  0.16274849E+01  0.20654521E+01  0.67278535E+00  0.23638670E+01
 0.69453125E+00  0.16274849E+01  0.20654521E+01  0.67278535E+00  0.23638670E+01
 0.69468750E+00  0.16274849E+01  0.20654521E+01  0.67278535E+00  0.23638670E+01
 0.69484375E+00  0.16274849E+01  0.20654521E+01  0.67278535E+00  0.23638670E+01
 0.69500000E+00  0.16274849E+01  0.20654521E+01  0.67278535E+00  0.23638670E+01
 0.69515625E+00  0.16274849E+01  0.20654521E+01  0.67278535E+00  0.23638670E+01
 0.69531250E+00  0.16274849E+01  0.20654521E+01  0.67278535E+00  0.23638670E+01
 0.69546875E+00  0.16274849E+01  0.20654521E+01  0.67278535E+00  0.23638670E+01
 0.69562500E+00  0.16274849E+01  0.20654521E+01  0.67278535E+00  0.23638670E+01
 0.69578125E+00  0.16274849E+01  0.20654521E+01  0.67278535E+00  0.23638670E+01
 0.69593750E+00  0.16274849E+01  0.20654521E+01  0.67278535E+00  0.23638670E+01
 0.69609375E+00  0.16274849E+01  0.20654521E+01  0.67278535E+00  0.23638670E+01
 0.69625000E+00  0.16274849E+01  0.20654521E+01  0.67278535E+00  0.23638670E+01
 0.69640625E+00  0.16274849E+01  0.20654521E+01  0.67278535E+00  0.23638670E+01
 0.69656250E+00  0.16274849E+01  0.20654521E+01  0.67278535E+00  0.23638670E+01
 0.69671875E+00  0.16274849E+01  0.20654521E+01  0.67278535E+00  0.23638670E+01
 0.69687500E+00  0.16274849E+01  0.20654521E+01  0.67278535E+00  0.23638670E+01
 0.69703125E+00  0.16274849E+01  0.20654521E+01  0.67278535E+00  0.23638670E+01
 0.69718750E+00  0.16274849E+01  0.20654521E+01  0.67278535E+00  0.23638670E+01
 0.69734375E+00  0.16274849E+01  0.20654521E+01  0.67278535E+00  0.23638670E+01
 0.69750000E+00  0.16274849E+01  0.20654521E+01  0.67278535E+00  0.23638670E+01
 0.69765625E+00  0.16274849E+01  0.20654521E+01  0.67278535E+00  0.23638670E+01
 0.69781250E+00  0.16274849E+01  0.20654521E+01  0.67278535E+00  0.23638670E+01
 0.69796875E+00  0.16274849E+01  0.20654521E+01  0.67278535E+00  0.23638670E+01
 0.69812500E+00  0.16274849E+01  0.20654521E+01  0.67278535E+00  0.23638670E+01
 0.69828125E+00  0.16274849E+01  0.20654521E+01  0.67278535E+00  0.23638670E+01
 0.69843750E+00  0.16274849E+01  0.20654521E+01  0.67278535E+00  0.23638670E+01
 0.69859375E+00  0.16274849E+01  0.20654521E+01  0.67278535E+00  0.23638670E+01
 0.69875000E+00  0.16274849E+01  0.20654521E+01  0.67278535E+00  0.23638670E+01
 0.69890625E+00  0.16274849E+01  0.20654521E+01  0.67278535E+00  0.23638670E+01
 0.69906250E+00  0.16274849E+01  0.20654521E+01  0.67278535E+00  0.23638670E+01
 0.69921875E+00  0.16274849E+01  0.20654521E+01  0.67278535E+00  0.23638670E+01
 0.69937500E+00  0.16274849E+01  0.20654521E+01  0.67278535E+00  0.23638670E+01
 0.69953125E+00  0.16274849E+01  0.20654521E+01  0.67278535E+00  0.23638670E+01
 0.69968750E+00  0.16274849E+01  0.20654521E+01  0.67278535E+00  0.23638670E+01
 0.69984375E+00  0.16274849E+01  0.20654521E+01  0.67278535E+00  0.23638670E+01
 0.70000000E+00  0.16274849E+01  0.20654521E+01  0.67278535E+00  0.23638670E+01
 0.70015625E+00  0.16274849E+01  0.20654521E+01  0.67278535E+00  0.23638670E+01
 0.70031250E+00  0.16274849E+01  0.20654521E+01  0.67278535E+00  0.23638670E+01
 0.70046875E+00  0.16274849E+01  0.20654521E+01  0.67278535E+00  0.23638670E+01
 0.70062500E+00  0.16274849E+01  0.20654521E+01  0.67278535E+00  0.23638670E+01
 0.70078125E+00  0.16274849E+01  0.20654521E+01  0.67278535E+00  0.23638670E+01
 0.70093750E+00  0.16274849E+01  0.20654521E+01  0.67278535E+00  0.23638670E+01
 0.70109375E+00  0.16274849E+01  0.20654521E+01  0.67278535E+00  0.23638670E+01
 0.70125000E+00  0.16274849E+01  0.20654521E+01  0.67278535E+00  0.23638670E+01
 0.70140625E+00  0.16274849E+01  0.20654521E+01  0.67278535E+00  0.23638670E+01
 0.70156250E+00  0.16274849E+01  0.20654521E+01  0.67278535E+00  0.23638670E+01
 0.70171875E+00  0.16274849E+01  0.20654521E+01  0.67278535E+00  0.23638670E+01
 0.70187500E+00  0.16274849E+01  0.20654521E+01  0.67278535E+00  0.23638670E+01
 0.70203125E+00  0.16274849E+01  0.20654521E+01  0.67278535E+00  0.23638670E+01
 0.70218750E+00  0.16274849E+01  0.20654521E+01  0.67278535E+00  0.23638670E+01
 0.70234375E+00  0.16274849E+01  0.20654521E+01  0.67278535E+00  0.23638670E+01
 0.70250000E+00  0.16274849E+01  0.20654521E+01  0.67278535E+00  0.23638670E+01
 0.70265625E+00  0.16274849E+01  0.20654521E+01  0.67278535E+00  0.23638670E+01
 0.70281250E+00  0.16274849E+01  0.20654521E+01  0.67278535E+00  0.23638670E+01
 0.70296875E+00  0.16274849E+01  0.20654521E+01  0.67278535E+00  0.23638670E+01
 0.70312500E+00  0.16274849E+01  0.20654521E+01  0.67278535E+00  0.23638670E+01
 0.70328125E+00  0.16274849E+01  0.20654521E+01  0.67278535E+00  0.23638670E+01
 0.70343750E+00  0.16274849E+01  0.20654521E+01  0.67278535E+00  0.23638670E+01
 0.70359375E+00  0.16274849E+01  0.20654521E+01  0.67278535E+00  0.23638670E+01
 0.70375000E+00  0.16274849E+01  0.20654521E+01  0.67278535E+00  0.23638670E+01
 0.70390625E+00  0.16274849E+01  0.20654521E+01  0.67278535E+00  0.23638670E+01
 0.70406250E+00  0.16274849E+01  0.20654521E+01  0.67278535E+00  0.23638670E+01
 0.70421875E+00  0.16274849E+01  0.20654521E+01  0.67278535E+00  0.23638670E+01
 0.70437500E+00  0.16274849E+01  0.20654521E+01  0.67278535E+00  0.23638670E+01
 0.70453125E+00  0.16274849E+01  0.20654521E+01  0.67278535E+00  0.23638670E+01
 0.70468750E+00  0.16274849E+01  0.20654521E+01  0.67278535E+00  0.23638670E+01
 0.70484375E+00  0.16274849E+01  0.20654521E+01  0.67278535E+00  0.23638670E+01
 0.70500000E+00  0.16274849E+01  0.20654521E+01  0.67278535E+00  0.23638670E+01
 0.70515625E+00  0.16274849E+01  0.20654521E+01  0.67278535E+00  0.23638670E+01
 0.70531250E+00  0.16274849E+01  0.20654521E+01  0.67278535E+00  0.23638670E+01
 0.70546875E+00  0.16274849E+01  0.20654521E+01  0.67278535E+00  0.23638670E+01
 0.70562500E+00  0.16274849E+01  0.20654521E+01  0.67278535E+00  0.23638670E+01
 0.70578125E+00  0.16274849E+01  0.20654521E+01  0.67278535E+00  0.23638670E+01
 0.70593750E+00  0.16274849E+01  0.20654521E+01  0.67278535E+00  0.23638670E+01
 0.70609375E+00  0.16274849E+01  0.20654521E+01  0.67278535E+00  0.23638670E+01
 0.70625000E+00  0.16274849E+01  0.20654521E+01  0.67278535E+00  0.23638670E+01
 0.70640625E+00  0.16274849E+01  0.20654521E+01  0.67278535E+00  0.23638670E+01
 0.70656250E+00  0.16274849E+01  0.20654521E+01  0.67278535E+00  0.23638670E+01
 0.70671875E+00  0.16274849E+01  0.20654521E+01  0.67278535E+00  0.23638670E+01
 0.70687500E+00  0.16274849E+01  0.20654521E+01  0.67278535E+00  0.23638670E+01
 0.70703125E+00  0.16274849E+01  0.20654521E+01  0.67278535E+00  0.23638670E+01
 0.70718750E+00  0.16274849E+01  0.20654521E+01  0.67278535E+00  0.23638670E+01
 0.70734375E+00  0.16274849E+01  0.20654521E+01  0.67278535E+00  0.23638670E+01
 0.70750000E+00  0.16274849E+01  0.20654521E+01  0.67278535E+00  0.23638670E+01
 0.70765625E+00  0.16274849E+01  0.20654521E+01  0.67278535E+00  0.23638670E+01
 0.70781250E+00  0.16274849E+01  0.20654521E+01  0.67278535E+00  0.23638670E+01
 0.70796875E+00  0.16274849E+01  0.20654521E+01  0.67278535E+00  0.23638670E+01
 0.70812500E+00  0.16274849E+01  0.20654521E+01  0.67278535E+00  0.23638670E+01
 0.70828125E+00  0.16274849E+01  0.20654521E+01  0.67278535E+00  0.23638670E+01
 0.70843750E+00  0.16274849E+01  0.20654521E+01  0.67278535E+00  0.23638670E+01
 0.70859375E+00  0.16274849E+01  0.20654521E+01  0.67278535E+00  0.23638670E+01
 0.70875000E+00  0.16274849E+01  0.20654521E+01  0.67278535E+00  0.23638670E+01
 0.70890625E+00  0.16274849E+01  0.20654521E+01  0.67278535E+00  0.23638670E+01
 0.70906250E+00  0.16274849E+01  0.20654521E+01  0.67278535E+00  0.23638670E+01
 0.70921875E+00  0.16274849E+01  0.20654521E+01  0.67278535E+00  0.23638670E+01
 0.70937500E+00  0.16274849E+01  0.20654521E+01  0.67278535E+00  0.23638670E+01
 0.70953125E+00  0.16274849E+01  0.20654521E+01  0.67278535E+00  0.23638670E+01
 0.70968750E+00  0.16274849E+01  0.20654521E+01  0.67278535E+00  0.23638670E+01
 0.70984375E+00  0.16274849E+01  0.20654521E+01  0.67278535E+00  0.23638670E+01
 0.71000000E+00  0.16274849E+01  0.20654521E+01  0.67278535E+00  0.23638670E+01
 0.71015625E+00  0.16274849E+01  0.20654521E+01  0.67278535E+00  0.23638670E+01
 0.71031250E+00  0.16274849E+01  0.20654521E+01  0.67278535E+00  0.23638670E+01
 0.71046875E+00  0.16274849E+01  0.20654521E+01  0.67278535E+00  0.23638670E+01
 0.71062500E+00  0.16274849E+01  0.20654521E+01  0.67278535E+00  0.23638670E+01
 0.71078125E+00  0.16274849E+01  0.20654521E+01  0.67278535E+00  0.23638670E+01
 0.71093750E+00  0.16274849E+01  0.20654521E+01  0.67278535E+00  0.23638670E+01
 0.71109375E+00  0.16274849E+01  0.20654521E+01  0.67278535E+00  0.23638670E+01
 0.71125000E+00  0.16274849E+01  0.20654521E+01  0.67278535E+00  0.23638670E+01
 0.71140625E+00  0.16274849E+01  0.20654521E+01  0.67278535E+00  0.23638670E+01
 0.71156250E+00  0.16274849E+01  0.20654521E+01  0.67278535E+00  0.23638670E+01
 0.71171875E+00  0.16274849E+01  0.20654521E+01  0.67278535E+00  0.23638670E+01
 0.71187500E+00  0.16274849E+01  0.20654521E+01  0.67278535E+00  0.23638670E+01
 0.71203125E+00  0.16274849E+01  0.20654521E+01  0.67278535E+00  0.23638670E+01
 0.71218750E+00  0.16274849E+01  0.20654521E+01  0.67278535E+00  0.23638670E+01
 0.71234375E+00  0.16274849E+01  0.20654521E+01  0.67278535E+00  0.23638670E+01
 0.71250000E+00  0.16274849E+01  0.20654521E+01  0.67278535E+00  0.23638670E+01
 0.71265625E+00  0.16274849E+01  0.20654521E+01  0.67278535E+00  0.23638670E+01
 0.71281250E+00  0.16274849E+01  0.20654521E+01  0.67278535E+00  0.23638670E+01
 0.71296875E+00  0.16274849E+01  0.20654521E+01  0.67278535E+00  0.23638670E+01
 0.71312500E+00  0.16274849E+01  0.20654521E+01  0.67278535E+00  0.23638670E+01
 0.71328125E+00  0.16274849E+01  0.20654521E+01  0.67278535E+00  0.23638670E+01
 0.71343750E+00  0.16274849E+01  0.20654521E+01  0.67278535E+00  0.23638670E+01
 0.71359375E+00  0.16274849E+01  0.20654521E+01  0.67278535E+00  0.23638670E+01
 0.71375000E+00  0.16274849E+01  0.20654521E+01  0.67278535E+00  0.23638670E+01
 0.71390625E+00  0.16274849E+01  0.20654521E+01  0.67278535E+00  0.23638670E+01
 0.71406250E+00  0.16274849E+01  0.20654521E+01  0.67278535E+00  0.23638670E+01
 0.71421875E+00  0.16274849E+01  0.20654521E+01  0.67278535E+00  0.23638670E+01
 0.71437500E+00  0.16274849E+01  0.20654521E+01  0.67278535E+00  0.23638670E+01
 0.71453125E+00  0.16274849E+01  0.20654521E+01  0.67278535E+00  0.23638670E+01
 0.71468750E+00  0.16274849E+01  0.20654521E+01  0.67278535E+00  0.23638670E+01
 0.71484375E+00  0.16274849E+01  0.20654521E+01  0.67278535E+00  0.23638670E+01
 0.71500000E+00  0.16274849E+01  0.20654521E+01  0.67278535E+00  0.23638670E+01
 0.71515625E+00  0.16274849E+01  0.20654521E+01  0.67278535E+00  0.23638670E+01
 0.71531250E+00  0.16274849E+01  0.20654521E+01  0.67278535E+00  0.23638670E+01
 0.71546875E+00  0.16274849E+01  0.20654521E+01  0.67278535E+00  0.23638670E+01
 0.71562500E+00  0.16274849E+01  0.20654521E+01  0.67278535E+00  0.23638670E+01
 0.71578125E+00  0.16274849E+01  0.20654521E+01  0.67278535E+00  0.23638670E+01
 0.71593750E+00  0.16274849E+01  0.20654521E+01  0.67278535E+00  0.23638670E+01
 0.71609375E+00  0.16274849E+01  0.20654521E+01  0.67278535E+00  0.23638670E+01
 0.71625000E+00  0.16274849E+01  0.20654521E+01  0.67278535E+00  0.23638670E+01
 0.71640625E+00  0.16274849E+01  0.20654521E+01  0.67278535E+00  0.23638670E+01
 0.71656250E+00  0.16274849E+01  0.20654521E+01  0.67278535E+00  0.23638670E+01
 0.71671875E+00  0.16274849E+01  0.20654521E+01  0.67278535E+00  0.23638670E+01
 0.71687500E+00  0.16274849E+01  0.20654521E+01  0.67278535E+00  0.23638670E+01
 0.71703125E+00  0.16274849E+01  0.20654521E+01  0.67278535E+00  0.23638670E+01
 0.71718750E+00  0.16274849E+01  0.20654521E+01  0.67278535E+00  0.23638670E+01
 0.71734375E+00  0.16274849E+01  0.20654521E+01  0.67278535E+00  0.23638670E+01
 0.71750000E+00  0.16274849E+01  0.20654521E+01  0.67278535E+00  0.23638670E+01
 0.71765625E+00  0.16274849E+01  0.20654521E+01  0.67278535E+00  0.23638670E+01
 0.71781250E+00  0.16274849E+01  0.20654521E+01  0.67278535E+00  0.23638670E+01
 0.71796875E+00  0.16274849E+01  0.20654521E+01  0.67278535E+00  0.23638670E+01
 0.71812500E+00  0.16274849E+01  0.20654521E+01  0.67278535E+00  0.23638670E+01
 0.71828125E+00  0.16274849E+01  0.20654521E+01  0.67278535E+00  0.23638670E+01
 0.71843750E+00  0.16274849E+01  0.20654521E+01  0.67278535E+00  0.23638670E+01
 0.71859375E+00  0.16274849E+01  0.20654521E+01  0.67278535E+00  0.23638670E+01
 0.71875000E+00  0.16274849E+01  0.20654521E+01  0.67278535E+00  0.23638670E+01
 0.71890625E+00  0.16274849E+01  0.20654521E+01  0.67278535E+00  0.23638670E+01
 0.71906250E+00  0.16274849E+01  0.20654521E+01  0.67278535E+00  0.23638670E+01
 0.71921875E+00  0.16274849E+01  0.20654521E+01  0.67278535E+00  0.23638670E+01
 0.71937500E+00  0.16274849E+01  0.20654521E+01  0.67278535E+00  0.23638670E+01
 0.71953125E+00  0.16274849E+01  0.20654521E+01  0.67278535E+00  0.23638670E+01
 0.71968750E+00  0.16274849E+01  0.20654521E+01  0.67278535E+00  0.23638670E+01
 0.71984375E+00  0.16274849E+01  0.20654521E+01  0.67278535E+00  0.23638670E+01
 0.72000000E+00  0.16274849E+01  0.20654521E+01  0.67278535E+00  0.23638670E+01
 0.72015625E+00  0.16274849E+01  0.20654521E+01  0.67278535E+00  0.23638670E+01
 0.72031250E+00  0.16274849E+01  0.20654521E+01  0.67278535E+00  0.23638670E+01
 0.72046875E+00  0.16274849E+01  0.20654521E+01  0.67278535E+00  0.23638670E+01
 0.72062500E+00  0.16274849E+01  0.20654521E+01  0.67278535E+00  0.23638670E+01
 0.72078125E+00  0.16274849E+01  0.20654521E+01  0.67278535E+00  0.23638670E+01
 0.72093750E+00  0.16274849E+01  0.20654521E+01  0.67278535E+00  0.23638670E+01
 0.72109375E+00  0.16274849E+01  0.20654521E+01  0.67278535E+00  0.23638670E+01
 0.72125000E+00  0.16274849E+01  0.20654521E+01  0.67278535E+00  0.23638670E+01
 0.72140625E+00  0.16274849E+01  0.20654521E+01  0.67278535E+00  0.23638670E+01
 0.72156250E+00  0.16274849E+01  0.20654521E+01  0.67278535E+00  0.23638670E+01
 0.72171875E+00  0.16274849E+01  0.20654521E+01  0.67278535E+00  0.23638670E+01
 0.72187500E+00  0.16274849E+01  0.20654521E+01  0.67278535E+00  0.23638670E+01
 0.72203125E+00  0.16274849E+01  0.20654521E+01  0.67278535E+00  0.23638670E+01
 0.72218750E+00  0.16274849E+01  0.20654521E+01  0.67278535E+00  0.23638670E+01
 0.72234375E+00  0.16274849E+01  0.20654521E+01  0.67278535E+00  0.23638670E+01
 0.72250000E+00  0.16274849E+01  0.20654521E+01  0.67278535E+00  0.23638670E+01
 0.72265625E+00  0.16274849E+01  0.20654521E+01  0.67278535E+00  0.23638670E+01
 0.72281250E+00  0.16274849E+01  0.20654521E+01  0.67278535E+00  0.23638670E+01
 0.72296875E+00  0.16274849E+01  0.20654521E+01  0.67278535E+00  0.23638670E+01
 0.72312500E+00  0.16274849E+01  0.20654521E+01  0.67278535E+00  0.23638670E+01
 0.72328125E+00  0.16274849E+01  0.20654521E+01  0.67278535E+00  0.23638670E+01
 0.72343750E+00  0.16274849E+01  0.20654521E+01  0.67278535E+00  0.23638670E+01
 0.72359375E+00  0.16274849E+01  0.20654521E+01  0.67278535E+00  0.23638670E+01
 0.72375000E+00  0.16274849E+01  0.20654521E+01  0.67278535E+00  0.23638670E+01
 0.72390625E+00  0.16274849E+01  0.20654521E+01  0.67278535E+00  0.23638670E+01
 0.72406250E+00  0.16274849E+01  0.20654521E+01  0.67278535E+00  0.23638670E+01
 0.72421875E+00  0.16274849E+01  0.20654521E+01  0.67278535E+00  0.23638670E+01
 0.72437500E+00  0.16274849E+01  0.20654521E+01  0.67278535E+00  0.23638670E+01
 0.72453125E+00  0.16274849E+01  0.20654521E+01  0.67278535E+00  0.23638670E+01
 0.72468750E+00  0.16274849E+01  0.20654521E+01  0.67278535E+00  0.23638670E+01
 0.72484375E+00  0.16274849E+01  0.20654521E+01  0.67278535E+00  0.23638670E+01
 0.72500000E+00  0.16274849E+01  0.20654521E+01  0.67278535E+00  0.23638670E+01
 0.72515625E+00  0.16274849E+01  0.20654521E+01  0.67278535E+00  0.23638670E+01
 0.72531250E+00  0.16274849E+01  0.20654521E+01  0.67278535E+00  0.23638670E+01
 0.72546875E+00  0.16274849E+01  0.20654521E+01  0.67278535E+00  0.23638670E+01
 0.72562500E+00  0.16274849E+01  0.20654521E+01  0.67278535E+00  0.23638670E+01
 0.72578125E+00  0.16274849E+01  0.20654521E+01  0.67278535E+00  0.23638670E+01
 0.72593750E+00  0.16274849E+01  0.20654521E+01  0.67278535E+00  0.23638670E+01
 0.72609375E+00  0.16274849E+01  0.20654521E+01  0.67278535E+00  0.23638670E+01
 0.72625000E+00  0.16274849E+01  0.20654521E+01  0.67278535E+00  0.23638670E+01
 0.72640625E+00  0.16274849E+01  0.20654521E+01  0.67278535E+00  0.23638670E+01
 0.72656250E+00  0.16274849E+01  0.20654521E+01  0.67278535E+00  0.23638670E+01
 0.72671875E+00  0.16274849E+01  0.20654521E+01  0.67278535E+00  0.23638670E+01
 0.72687500E+00  0.16274849E+01  0.20654521E+01  0.67278535E+00  0.23638670E+01
 0.72703125E+00  0.16274849E+01  0.20654521E+01  0.67278535E+00  0.23638670E+01
 0.72718750E+00  0.16274849E+01  0.20654521E+01  0.67278535E+00  0.23638670E+01
 0.72734375E+00  0.16274849E+01  0.20654521E+01  0.67278535E+00  0.23638670E+01
 0.72750000E+00  0.16274849E+01  0.20654521E+01  0.67278535E+00  0.23638670E+01
 0.72765625E+00  0.16274849E+01  0.20654521E+01  0.67278535E+00  0.23638670E+01
 0.72781250E+00  0.16274849E+01  0.20654521E+01  0.67278535E+00  0.23638670E+01
 0.72796875E+00  0.16274849E+01  0.20654521E+01  0.67278535E+00  0.23638670E+01
 0.72812500E+00  0.16274849E+01  0.20654521E+01  0.67278535E+00  0.23638670E+01
 0.72828125E+00  0.16274849E+01  0.20654521E+01  0.67278535E+00  0.23638670E+01
 0.72843750E+00  0.16274849E+01  0.20654521E+01  0.67278535E+00  0.23638670E+01
 0.72859375E+00  0.16274849E+01  0.20654521E+01  0.67278535E+00  0.23638670E+01
 0.72875000E+00  0.16274849E+01  0.20654521E+01  0.67278535E+00  0.23638670E+01
 0.72890625E+00  0.16274849E+01  0.20654521E+01  0.67278535E+00  0.23638670E+01
 0.72906250E+00  0.16274849E+01  0.20654521E+01  0.67278535E+00  0.23638670E+01
 0.72921875E+00  0.16274849E+01  0.20654521E+01  0.67278535E+00  0.23638670E+01
 0.72937500E+00  0.16274849E+01  0.20654521E+01  0.67278535E+00  0.23638670E+01
 0.72953125E+00  0.16274849E+01  0.20654521E+01  0.67278535E+00  0.23638670E+01
 0.72968750E+00  0.16274849E+01  0.20654521E+01  0.67278535E+00  0.23638670E+01
 0.72984375E+00  0.16274849E+01  0.20654521E+01  0.67278535E+00  0.23638670E+01
 0.73000000E+00  0.16274849E+01  0.20654521E+01  0.67278535E+00  0.23638670E+01
 0.73015625E+00  0.16274849E+01  0.20654521E+01  0.67278535E+00  0.23638670E+01
 0.73031250E+00  0.16274849E+01  0.20654521E+01  0.67278535E+00  0.23638670E+01
 0.73046875E+00  0.16274849E+01  0.20654521E+01  0.67278535E+00  0.23638670E+01
 0.73062500E+00  0.16274849E+01  0.20654521E+01  0.67278535E+00  0.23638670E+01
 0.73078125E+00  0.16274849E+01  0.20654521E+01  0.67278535E+00  0.23638670E+01
 0.73093750E+00  0.16274849E+01  0.20654521E+01  0.67278535E+00  0.23638670E+01
 0.73109375E+00  0.16274849E+01  0.20654521E+01  0.67278535E+00  0.23638670E+01
 0.73125000E+00  0.16274849E+01  0.20654521E+01  0.67278535E+00  0.23638670E+01
 0.73140625E+00  0.16274849E+01  0.20654521E+01  0.67278535E+00  0.23638670E+01
 0.73156250E+00  0.16274849E+01  0.20654521E+01  0.67278535E+00  0.23638670E+01
 0.73171875E+00  0.16274849E+01  0.20654521E+01  0.67278535E+00  0.23638670E+01
 0.73187500E+00  0.16274849E+01  0.20654521E+01  0.67278535E+00  0.23638670E+01
 0.73203125E+00  0.16274849E+01  0.20654521E+01  0.67278535E+00  0.23638670E+01
 0.73218750E+00  0.16274849E+01  0.20654521E+01  0.67278535E+00  0.23638670E+01
 0.73234375E+00  0.16274849E+01  0.20654521E+01  0.67278535E+00  0.23638670E+01
 0.73250000E+00  0.16274849E+01  0.20654521E+01  0.67278535E+00  0.23638670E+01
 0.73265625E+00  0.16274849E+01  0.20654521E+01  0.67278535E+00  0.23638670E+01
 0.73281250E+00  0.16274849E+01  0.20654521E+01  0.67278535E+00  0.23638670E+01
 0.73296875E+00  0.16274849E+01  0.20654521E+01  0.67278535E+00  0.23638670E+01
 0.73312500E+00  0.16274849E+01  0.20654521E+01  0.67278535E+00  0.23638670E+01
 0.73328125E+00  0.16274849E+01  0.20654521E+01  0.67278535E+00  0.23638670E+01
 0.73343750E+00  0.16274849E+01  0.20654521E+01  0.67278535E+00  0.23638670E+01
 0.73359375E+00  0.16274849E+01  0.20654521E+01  0.67278535E+00  0.23638670E+01
 0.73375000E+00  0.16274849E+01  0.20654521E+01  0.67278535E+00  0.23638670E+01
 0.73390625E+00  0.16274849E+01  0.20654521E+01  0.67278535E+00  0.23638670E+01
 0.73406250E+00  0.16274849E+01  0.20654521E+01  0.67278535E+00  0.23638670E+01
 0.73421875E+00  0.16274849E+01  0.20654521E+01  0.67278535E+00  0.23638670E+01
 0.73437500E+00  0.16274849E+01  0.20654521E+01  0.67278535E+00  0.23638670E+01
 0.73453125E+00  0.16274849E+01  0.20654521E+01  0.67278535E+00  0.23638670E+01
 0.73468750E+00  0.16274849E+01  0.20654521E+01  0.67278535E+00  0.23638670E+01
 0.73484375E+00  0.16274849E+01  0.20654521E+01  0.67278535E+00  0.23638670E+01
 0.73500000E+00  0.16274849E+01  0.20654521E+01  0.67278535E+00  0.23638670E+01
 0.73515625E+00  0.16274849E+01  0.20654521E+01  0.67278535E+00  0.23638670E+01
 0.73531250E+00  0.16274849E+01  0.20654521E+01  0.67278535E+00  0.23638670E+01
 0.73546875E+00  0.16274849E+01  0.20654521E+01  0.67278535E+00  0.23638670E+01
 0.73562500E+00  0.16274849E+01  0.55837904E+01  0.67278535E+00  0.87439780E+00
 0.73578125E+00  0.16274849E+01  0.55837904E+01  0.67278535E+00  0.87439780E+00
 0.73593750E+00  0.16274849E+01  0.55837904E+01  0.67278535E+00  0.87439780E+00
 0.73609375E+00  0.16274849E+01  0.55837904E+01  0.67278535E+00  0.87439780E+00
 0.73625000E+00  0.16274849E+01  0.55837904E+01  0.67278535E+00  0.87439780E+00
 0.73640625E+00  0.16274849E+01  0.55837904E+01  0.67278535E+00  0.87439780E+00
 0.73656250E+00  0.16274849E+01  0.55837904E+01  0.67278535E+00  0.87439780E+00
 0.73671875E+00  0.16274849E+01  0.55837904E+01  0.67278535E+00  0.87439780E+00
 0.73687500E+00  0.16274849E+01  0.55837904E+01  0.67278535E+00  0.87439780E+00
 0.73703125E+00  0.16274849E+01  0.55837904E+01  0.67278535E+00  0.87439780E+00
 0.73718750E+00  0.16274849E+01  0.55837904E+01  0.67278535E+00  0.87439780E+00
 0.73734375E+00  0.16274849E+01  0.55837904E+01  0.67278535E+00  0.87439780E+00
 0.73750000E+00  0.16274849E+01  0.55837904E+01  0.67278535E+00  0.87439780E+00
 0.73765625E+00  0.16274849E+01  0.55837904E+01  0.67278535E+00  0.87439780E+00
 0.73781250E+00  0.16274849E+01  0.55837904E+01  0.67278535E+00  0.87439780E+00
 0.73796875E+00  0.16274849E+01  0.55837904E+01  0.67278535E+00  0.87439780E+00
 0.73812500E+00  0.16274849E+01  0.55837904E+01  0.67278535E+00  0.87439780E+00
 0.73828125E+00  0.16274849E+01  0.55837904E+01  0.67278535E+00  0.87439780E+00
 0.73843750E+00  0.16274849E+01  0.55837904E+01  0.67278535E+00  0.87439780E+00
 0.73859375E+00  0.16274849E+01  0.55837904E+01  0.67278535E+00  0.87439780E+00
 0.73875000E+00  0.16274849E+01  0.55837904E+01  0.67278535E+00  0.87439780E+00
 0.73890625E+00  0.16274849E+01  0.55837904E+01  0.67278535E+00  0.87439780E+00
 0.73906250E+00  0.16274849E+01  0.55837904E+01  0.67278535E+00  0.87439780E+00
 0.73921875E+00  0.16274849E+01  0.55837904E+01  0.67278535E+00  0.87439780E+00
 0.73937500E+00  0.16274849E+01  0.55837904E+01  0.67278535E+00  0.87439780E+00
 0.73953125E+00  0.16274849E+01  0.55837904E+01  0.67278535E+00  0.87439780E+00
 0.73968750E+00  0.16274849E+01  0.55837904E+01  0.67278535E+00  0.87439780E+00
 0.73984375E+00  0.16274849E+01  0.55837904E+01  0.67278535E+00  0.87439780E+00
 0.74000000E+00  0.16274849E+01  0.55837904E+01  0.67278535E+00  0.87439780E+00
 0.74015625E+00  0.16274849E+01  0.55837904E+01  0.67278535E+00  0.87439780E+00
 0.74031250E+00  0.16274849E+01  0.55837904E+01  0.67278535E+00  0.87439780E+00
 0.74046875E+00  0.16274849E+01  0.55837904E+01  0.67278535E+00  0.87439780E+00
 0.74062500E+00  0.16274849E+01  0.55837904E+01  0.67278535E+00  0.87439780E+00
 0.74078125E+00  0.16274849E+01  0.55837904E+01  0.67278535E+00  0.87439780E+00
 0.74093750E+00  0.16274849E+01  0.55837904E+01  0.67278535E+00  0.87439780E+00
 0.74109375E+00  0.16274849E+01  0.55837904E+01  0.67278535E+00  0.87439780E+00
 0.74125000E+00  0.16274849E+01  0.55837904E+01  0.67278535E+00  0.87439780E+00
 0.74140625E+00  0.16274849E+01  0.55837904E+01  0.67278535E+00  0.87439780E+00
 0.74156250E+00  0.16274849E+01  0.55837904E+01  0.67278535E+00  0.87439780E+00
 0.74171875E+00  0.16274849E+01  0.55837904E+01  0.67278535E+00  0.87439780E+00
 0.74187500E+00  0.16274849E+01  0.55837904E+01  0.67278535E+00  0.87439780E+00
 0.74203125E+00  0.16274849E+01  0.55837904E+01  0.67278535E+00  0.87439780E+00
 0.74218750E+00  0.16274849E+01  0.55837904E+01  0.67278535E+00  0.87439780E+00
 0.74234375E+00  0.16274849E+01  0.55837904E+01  0.67278535E+00  0.87439780E+00
 0.74250000E+00  0.16274849E+01  0.55837904E+01  0.67278535E+00  0.87439780E+00
 0.74265625E+00  0.16274849E+01  0.55837904E+01  0.67278535E+00  0.87439780E+00
 0.74281250E+00  0.16274849E+01  0.55837904E+01  0.67278535E+00  0.87439780E+00
 0.74296875E+00  0.16274849E+01  0.55837904E+01  0.67278535E+00  0.87439780E+00
 0.74312500E+00  0.16274849E+01  0.55837904E+01  0.67278535E+00  0.87439780E+00
 0.74328125E+00  0.16274849E+01  0.55837904E+01  0.67278535E+00  0.87439780E+00
 0.74343750E+00  0.16274849E+01  0.55837904E+01  0.67278535E+00  0.87439780E+00
 0.74359375E+00  0.16274849E+01  0.55837904E+01  0.67278535E+00  0.87439780E+00
 0.74375000E+00  0.16274849E+01  0.55837904E+01  0.67278535E+00  0.87439780E+00
 0.74390625E+00  0.16274849E+01  0.55837904E+01  0.67278535E+00  0.87439780E+00
 0.74406250E+00  0.16274849E+01  0.55837904E+01  0.67278535E+00  0.87439780E+00
 0.74421875E+00  0.16274849E+01  0.55837904E+01  0.67278535E+00  0.87439780E+00
 0.74437500E+00  0.16274849E+01  0.55837904E+01  0.67278535E+00  0.87439780E+00
 0.74453125E+00  0.16274849E+01  0.55837904E+01  0.67278535E+00  0.87439780E+00
 0.74468750E+00  0.16274849E+01  0.55837904E+01  0.67278535E+00  0.87439780E+00
 0.74484375E+00  0.16274849E+01  0.55837904E+01  0.67278535E+00  0.87439780E+00
 0.74500000E+00  0.16274849E+01  0.55837904E+01  0.67278535E+00  0.87439780E+00
 0.74515625E+00  0.16274849E+01  0.55837904E+01  0.67278535E+00  0.87439780E+00
 0.74531250E+00  0.16274849E+01  0.55837904E+01  0.67278535E+00  0.87439780E+00
 0.74546875E+00  0.16274849E+01  0.55837904E+01  0.67278535E+00  0.87439780E+00
 0.74562500E+00  0.16274849E+01  0.55837904E+01  0.67278535E+00  0.87439780E+00
 0.74578125E+00  0.16274849E+01  0.55837904E+01  0.67278535E+00  0.87439780E+00
 0.74593750E+00  0.16274849E+01  0.55837904E+01  0.67278535E+00  0.87439780E+00
 0.74609375E+00  0.16274849E+01  0.55837904E+01  0.67278535E+00  0.87439780E+00
 0.74625000E+00  0.16274849E+01  0.55837904E+01  0.67278535E+00  0.87439780E+00
 0.74640625E+00  0.16274849E+01  0.55837904E+01  0.67278535E+00  0.87439780E+00
 0.74656250E+00  0.16274849E+01  0.55837904E+01  0.67278535E+00  0.87439780E+00
 0.74671875E+00  0.16274849E+01  0.55837904E+01  0.67278535E+00  0.87439780E+00
 0.74687500E+00  0.16274849E+01  0.55837904E+01  0.67278535E+00  0.87439780E+00
 0.74703125E+00  0.16274849E+01  0.55837904E+01  0.67278535E+00  0.87439780E+00
 0.74718750E+00  0.16274849E+01  0.55837904E+01  0.67278535E+00  0.87439780E+00
 0.74734375E+00  0.16274849E+01  0.55837904E+01  0.67278535E+00  0.87439780E+00
 0.74750000E+00  0.16274849E+01  0.55837904E+01  0.67278535E+00  0.87439780E+00
 0.74765625E+00  0.16274849E+01  0.55837904E+01  0.67278535E+00  0.87439780E+00
 0.74781250E+00  0.16274849E+01  0.55837904E+01  0.67278535E+00  0.87439780E+00
 0.74796875E+00  0.16274849E+01  0.55837904E+01  0.67278535E+00  0.87439780E+00
 0.74812500E+00  0.16274849E+01  0.55837904E+01  0.67278535E+00  0.87439780E+00
 0.74828125E+00  0.16274849E+01  0.55837904E+01  0.67278535E+00  0.87439780E+00
 0.74843750E+00  0.16274849E+01  0.55837904E+01  0.67278535E+00  0.87439780E+00
 0.74859375E+00  0.16274849E+01  0.55837904E+01  0.67278535E+00  0.87439780E+00
 0.74875000E+00  0.16274849E+01  0.55837904E+01  0.67278535E+00  0.87439780E+00
 0.74890625E+00  0.16274849E+01  0.55837904E+01  0.67278535E+00  0.87439780E+00
 0.74906250E+00  0.16274849E+01  0.55837904E+01  0.67278535E+00  0.87439780E+00
 0.74921875E+00  0.16274849E+01  0.55837904E+01  0.67278535E+00  0.87439780E+00
 0.74937500E+00  0.16274849E+01  0.55837904E+01  0.67278535E+00  0.87439780E+00
 0.74953125E+00  0.16274849E+01  0.55837904E+01  0.67278535E+00  0.87439780E+00
 0.74968750E+00  0.16274849E+01  0.55837904E+01  0.67278535E+00  0.87439780E+00
 0.74984375E+00  0.16274849E+01  0.55837904E+01  0.67278535E+00  0.87439780E+00
 0.75000000E+00  0.16274849E+01  0.55837904E+01  0.67278535E+00  0.87439780E+00
 0.75015625E+00  0.16274849E+01  0.55837904E+01  0.67278535E+00  0.87439780E+00
 0.75031250E+00  0.16274849E+01  0.55837904E+01  0.67278535E+00  0.87439780E+00
 0.75046875E+00  0.16274849E+01  0.55837904E+01  0.67278535E+00  0.87439780E+00
 0.75062500E+00  0.16274849E+01  0.55837904E+01  0.67278535E+00  0.87439780E+00
 0.75078125E+00  0.16274849E+01  0.55837904E+01  0.67278535E+00  0.87439780E+00
 0.75093750E+00  0.16274849E+01  0.55837904E+01  0.67278535E+00  0.87439780E+00
 0.75109375E+00  0.16274849E+01  0.55837904E+01  0.67278535E+00  0.87439780E+00
 0.75125000E+00  0.16274849E+01  0.55837904E+01  0.67278535E+00  0.87439780E+00
 0.75140625E+00  0.16274849E+01  0.55837904E+01  0.67278535E+00  0.87439780E+00
 0.75156250E+00  0.16274849E+01  0.55837904E+01  0.67278535E+00  0.87439780E+00
 0.75171875E+00  0.16274849E+01  0.55837904E+01  0.67278535E+00  0.87439780E+00
 0.75187500E+00  0.16274849E+01  0.55837904E+01  0.67278535E+00  0.87439780E+00
 0.75203125E+00  0.16274849E+01  0.55837904E+01  0.67278535E+00  0.87439780E+00
 0.75218750E+00  0.16274849E+01  0.55837904E+01  0.67278535E+00  0.87439780E+00
 0.75234375E+00  0.16274849E+01  0.55837904E+01  0.67278535E+00  0.87439780E+00
 0.75250000E+00  0.16274849E+01  0.55837904E+01  0.67278535E+00  0.87439780E+00
 0.75265625E+00  0.16274849E+01  0.55837904E+01  0.67278535E+00  0.87439780E+00
 0.75281250E+00  0.16274849E+01  0.55837904E+01  0.67278535E+00  0.87439780E+00
 0.75296875E+00  0.16274849E+01  0.55837904E+01  0.67278535E+00  0.87439780E+00
 0.75312500E+00  0.16274849E+01  0.55837904E+01  0.67278535E+00  0.87439780E+00
 0.75328125E+00  0.16274849E+01  0.55837904E+01  0.67278535E+00  0.87439780E+00
 0.75343750E+00  0.16274849E+01  0.55837904E+01  0.67278535E+00  0.87439780E+00
 0.75359375E+00  0.16274849E+01  0.55837904E+01  0.67278535E+00  0.87439780E+00
 0.75375000E+00  0.16274849E+01  0.55837904E+01  0.67278535E+00  0.87439780E+00
 0.75390625E+00  0.16274849E+01  0.55837904E+01  0.67278535E+00  0.87439780E+00
 0.75406250E+00  0.16274849E+01  0.55837904E+01  0.67278535E+00  0.87439780E+00
 0.75421875E+00  0.16274849E+01  0.55837904E+01  0.67278535E+00  0.87439780E+00
 0.75437500E+00  0.16274849E+01  0.55837904E+01  0.67278535E+00  0.87439780E+00
 0.75453125E+00  0.16274849E+01  0.55837904E+01  0.67278535E+00  0.87439780E+00
 0.75468750E+00  0.16274849E+01  0.55837904E+01  0.67278535E+00  0.87439780E+00
 0.75484375E+00  0.16274849E+01  0.55837904E+01  0.67278535E+00  0.87439780E+00
 0.75500000E+00  0.16274849E+01  0.55837904E+01  0.67278535E+00  0.87439780E+00
 0.75515625E+00  0.16274849E+01  0.55837904E+01  0.67278535E+00  0.87439780E+00
 0.75531250E+00  0.16274849E+01  0.55837904E+01  0.67278535E+00  0.87439780E+00
 0.75546875E+00  0.16274849E+01  0.55837904E+01  0.67278535E+00  0.87439780E+00
 0.75562500E+00  0.16274849E+01  0.55837904E+01  0.67278535E+00  0.87439780E+00
 0.75578125E+00  0.16274849E+01  0.55837904E+01  0.67278535E+00  0.87439780E+00
 0.75593750E+00  0.16274849E+01  0.55837904E+01  0.67278535E+00  0.87439780E+00
 0.75609375E+00  0.16274849E+01  0.55837904E+01  0.67278535E+00  0.87439780E+00
 0.75625000E+00  0.16274849E+01  0.55837904E+01  0.67278535E+00  0.87439780E+00
 0.75640625E+00  0.16274849E+01  0.55837904E+01  0.67278535E+00  0.87439780E+00
 0.75656250E+00  0.16274849E+01  0.55837904E+01  0.67278535E+00  0.87439780E+00
 0.75671875E+00  0.16274849E+01  0.55837904E+01  0.67278535E+00  0.87439780E+00
 0.75687500E+00  0.16274849E+01  0.55837904E+01  0.67278535E+00  0.87439780E+00
 0.75703125E+00  0.16274849E+01  0.55837904E+01  0.67278535E+00  0.87439780E+00
 0.75718750E+00  0.16274849E+01  0.55837904E+01  0.67278535E+00  0.87439780E+00
 0.75734375E+00  0.16274849E+01  0.55837904E+01  0.67278535E+00  0.87439780E+00
 0.75750000E+00  0.16274849E+01  0.55837904E+01  0.67278535E+00  0.87439780E+00
 0.75765625E+00  0.16274849E+01  0.55837904E+01  0.67278535E+00  0.87439780E+00
 0.75781250E+00  0.16274849E+01  0.55837904E+01  0.67278535E+00  0.87439780E+00
 0.75796875E+00  0.16274849E+01  0.55837904E+01  0.67278535E+00  0.87439780E+00
 0.75812500E+00  0.16274849E+01  0.55837904E+01  0.67278535E+00  0.87439780E+00
 0.75828125E+00  0.16274849E+01  0.55837904E+01  0.67278535E+00  0.87439780E+00
 0.75843750E+00  0.16274849E+01  0.55837904E+01  0.67278535E+00  0.87439780E+00
 0.75859375E+00  0.16274849E+01  0.55837904E+01  0.67278535E+00  0.87439780E+00
 0.75875000E+00  0.16274849E+01  0.55837904E+01  0.67278535E+00  0.87439780E+00
 0.75890625E+00  0.16274849E+01  0.55837904E+01  0.67278535E+00  0.87439780E+00
 0.75906250E+00  0.16274849E+01  0.55837904E+01  0.67278535E+00  0.87439780E+00
 0.75921875E+00  0.16274849E+01  0.55837904E+01  0.67278535E+00  0.87439780E+00
 0.75937500E+00  0.16274849E+01  0.55837904E+01  0.67278535E+00  0.87439780E+00
 0.75953125E+00  0.16274849E+01  0.55837904E+01  0.67278535E+00  0.87439780E+00
 0.75968750E+00  0.16274849E+01  0.55837904E+01  0.67278535E+00  0.87439780E+00
 0.75984375E+00  0.16274849E+01  0.55837904E+01  0.67278535E+00  0.87439780E+00
 0.76000000E+00  0.16274849E+01  0.55837904E+01  0.67278535E+00  0.87439780E+00
 0.76015625E+00  0.16274849E+01  0.55837904E+01  0.67278535E+00  0.87439780E+00
 0.76031250E+00  0.16274849E+01  0.55837904E+01  0.67278535E+00  0.87439780E+00
 0.76046875E+00  0.16274849E+01  0.55837904E+01  0.67278535E+00  0.87439780E+00
 0.76062500E+00  0.16274849E+01  0.55837904E+01  0.67278535E+00  0.87439780E+00
 0.76078125E+00  0.16274849E+01  0.55837904E+01  0.67278535E+00  0.87439780E+00
 0.76093750E+00  0.16274849E+01  0.55837904E+01  0.67278535E+00  0.87439780E+00
 0.76109375E+00  0.16274849E+01  0.55837904E+01  0.67278535E+00  0.87439780E+00
 0.76125000E+00  0.16274849E+01  0.55837904E+01  0.67278535E+00  0.87439780E+00
 0.76140625E+00  0.16274849E+01  0.55837904E+01  0.67278535E+00  0.87439780E+00
 0.76156250E+00  0.16274849E+01  0.55837904E+01  0.67278535E+00  0.87439780E+00
 0.76171875E+00  0.16274849E+01  0.55837904E+01  0.67278535E+00  0.87439780E+00
 0.76187500E+00  0.16274849E+01  0.55837904E+01  0.67278535E+00  0.87439780E+00
 0.76203125E+00  0.16274849E+01  0.55837904E+01  0.67278535E+00  0.87439780E+00
 0.76218750E+00  0.16274849E+01  0.55837904E+01  0.67278535E+00  0.87439780E+00
 0.76234375E+00  0.16274849E+01  0.55837904E+01  0.67278535E+00  0.87439780E+00
 0.76250000E+00  0.16274849E+01  0.55837904E+01  0.67278535E+00  0.87439780E+00
 0.76265625E+00  0.16274849E+01  0.55837904E+01  0.67278535E+00  0.87439780E+00
 0.76281250E+00  0.16274849E+01  0.55837904E+01  0.67278535E+00  0.87439780E+00
 0.76296875E+00  0.16274849E+01  0.55837904E+01  0.67278535E+00  0.87439780E+00
 0.76312500E+00  0.16274849E+01  0.55837904E+01  0.67278535E+00  0.87439780E+00
 0.76328125E+00  0.16274849E+01  0.55837904E+01  0.67278535E+00  0.87439780E+00
 0.76343750E+00  0.16274849E+01  0.55837904E+01  0.67278535E+00  0.87439780E+00
 0.76359375E+00  0.16274849E+01  0.55837904E+01  0.67278535E+00  0.87439780E+00
 0.76375000E+00  0.16274849E+01  0.55837904E+01  0.67278535E+00  0.87439780E+00
 0.76390625E+00  0.16274849E+01  0.55837904E+01  0.67278535E+00  0.87439780E+00
 0.76406250E+00  0.16274849E+01  0.55837904E+01  0.67278535E+00  0.87439780E+00
 0.76421875E+00  0.16274849E+01  0.55837904E+01  0.67278535E+00  0.87439780E+00
 0.76437500E+00  0.16274849E+01  0.55837904E+01  0.67278535E+00  0.87439780E+00
 0.76453125E+00  0.16274849E+01  0.55837904E+01  0.67278535E+00  0.87439780E+00
 0.76468750E+00  0.16274849E+01  0.55837904E+01  0.67278535E+00  0.87439780E+00
 0.76484375E+00  0.16274849E+01  0.55837904E+01  0.67278535E+00  0.87439780E+00
 0.76500000E+00  0.16274849E+01  0.55837904E+01  0.67278535E+00  0.87439780E+00
 0.76515625E+00  0.16274849E+01  0.55837904E+01  0.67278535E+00  0.87439780E+00
 0.76531250E+00  0.16274849E+01  0.55837904E+01  0.67278535E+00  0.87439780E+00
 0.76546875E+00  0.16274849E+01  0.55837904E+01  0.67278535E+00  0.87439780E+00
 0.76562500E+00  0.16274849E+01  0.55837904E+01  0.67278535E+00  0.87439780E+00
 0.76578125E+00  0.16274849E+01  0.55837904E+01  0.67278535E+00  0.87439780E+00
 0.76593750E+00  0.16274849E+01  0.55837904E+01  0.67278535E+00  0.87439780E+00
 0.76609375E+00  0.16274849E+01  0.55837904E+01  0.67278535E+00  0.87439780E+00
 0.76625000E+00  0.16274849E+01  0.55837904E+01  0.67278535E+00  0.87439780E+00
 0.76640625E+00  0.16274849E+01  0.55837904E+01  0.67278535E+00  0.87439780E+00
 0.76656250E+00  0.16274849E+01  0.55837904E+01  0.67278535E+00  0.87439780E+00
 0.76671875E+00  0.16274849E+01  0.55837904E+01  0.67278535E+00  0.87439780E+00
 0.76687500E+00  0.16274849E+01  0.55837904E+01  0.67278535E+00  0.87439780E+00
 0.76703125E+00  0.16274849E+01  0.55837904E+01  0.67278535E+00  0.87439780E+00
 0.76718750E+00  0.16274849E+01  0.55837904E+01  0.67278535E+00  0.87439780E+00
 0.76734375E+00  0.16274849E+01  0.55837904E+01  0.67278535E+00  0.87439780E+00
 0.76750000E+00  0.16274849E+01  0.55837904E+01  0.67278535E+00  0.87439780E+00
 0.76765625E+00  0.16274849E+01  0.55837904E+01  0.67278535E+00  0.87439780E+00
 0.76781250E+00  0.16274849E+01  0.55837904E+01  0.67278535E+00  0.87439780E+00
 0.76796875E+00  0.16274849E+01  0.55837904E+01  0.67278535E+00  0.87439780E+00
 0.76812500E+00  0.16274849E+01  0.55837904E+01  0.67278535E+00  0.87439780E+00
 0.76828125E+00  0.16274849E+01  0.55837904E+01  0.67278535E+00  0.87439780E+00
 0.76843750E+00  0.16274849E+01  0.55837904E+01  0.67278535E+00  0.87439780E+00
 0.76859375E+00  0.16274849E+01  0.55837904E+01  0.67278535E+00  0.87439780E+00
 0.76875000E+00  0.16274849E+01  0.55837904E+01  0.67278535E+00  0.87439780E+00
 0.76890625E+00  0.16274849E+01  0.55837904E+01  0.67278535E+00  0.87439780E+00
 0.76906250E+00  0.16274849E+01  0.55837904E+01  0.67278535E+00  0.87439780E+00
 0.76921875E+00  0.16274849E+01  0.55837904E+01  0.67278535E+00  0.87439780E+00
 0.76937500E+00  0.16274849E+01  0.55837904E+01  0.67278535E+00  0.87439780E+00
 0.76953125E+00  0.16274849E+01  0.55837904E+01  0.67278535E+00  0.87439780E+00
 0.76968750E+00  0.16274849E+01  0.55837904E+01  0.67278535E+00  0.87439780E+00
 0.76984375E+00  0.16274849E+01  0.55837904E+01  0.67278535E+00  0.87439780E+00
 0.77000000E+00  0.16274849E+01  0.55837904E+01  0.67278535E+00  0.87439780E+00
 0.77015625E+00  0.16274849E+01  0.55837904E+01  0.67278535E+00  0.87439780E+00
 0.77031250E+00  0.16274849E+01  0.55837904E+01  0.67278535E+00  0.87439780E+00
 0.77046875E+00  0.16274849E+01  0.55837904E+01  0.67278535E+00  0.87439780E+00
 0.77062500E+00  0.16274849E+01  0.55837904E+01  0.67278535E+00  0.87439780E+00
 0.77078125E+00  0.16274849E+01  0.55837904E+01  0.67278535E+00  0.87439780E+00
 0.77093750E+00  0.16274849E+01  0.55837904E+01  0.67278535E+00  0.87439780E+00
 0.77109375E+00  0.16274849E+01  0.55837904E+01  0.67278535E+00  0.87439780E+00
 0.77125000E+00  0.16274849E+01  0.55837904E+01  0.67278535E+00  0.87439780E+00
 0.77140625E+00  0.16274849E+01  0.55837904E+01  0.67278535E+00  0.87439780E+00
 0.77156250E+00  0.10000000E+00  0.10000000E+01  0.00000000E+00  0.29999997E+00
 0.77171875E+00  0.10000000E+00  0.10000000E+01  0.00000000E+00  0.29999997E+00
 0.77187500E+00  0.10000000E+00  0.10000000E+01  0.00000000E+00  0.29999997E+00
 0.77203125E+00  0.10000000E+00  0.10000000E+01  0.00000000E+00  0.29999997E+00
 0.77218750E+00  0.10000000E+00  0.10000000E+01  0.00000000E+00  0.29999997E+00
 0.77234375E+00  0.10000000E+00  0.10000000E+01  0.00000000E+00  0.29999997E+00
 0.77250000E+00  0.10000000E+00  0.10000000E+01  0.00000000E+00  0.29999997E+00
 0.77265625E+00  0.10000000E+00  0.10000000E+01  0.00000000E+00  0.29999997E+00
 0.77281250E+00  0.10000000E+00  0.10000000E+01  0.00000000E+00  0.29999997E+00
 0.77296875E+00  0.10000000E+00  0.10000000E+01  0.00000000E+00  0.29999997E+00
 0.77312500E+00  0.10000000E+00  0.10000000E+01  0.00000000E+00  0.29999997E+00
 0.77328125E+00  0.10000000E+00  0.10000000E+01  0.00000000E+00  0.29999997E+00
 0.77343750E+00  0.10000000E+00  0.10000000E+01  0.00000000E+00  0.29999997E+00
 0.77359375E+00  0.10000000E+00  0.10000000E+01  0.00000000E+00  0.29999997E+00
 0.77375000E+00  0.10000000E+00  0.10000000E+01  0.00000000E+00  0.29999997E+00
 0.77390625E+00  0.10000000E+00  0.10000000E+01  0.00000000E+00  0.29999997E+00
 0.77406250E+00  0.10000000E+00  0.10000000E+01  0.00000000E+00  0.29999997E+00
 0.77421875E+00  0.10000000E+00  0.10000000E+01  0.00000000E+00  0.29999997E+00
 0.77437500E+00  0.10000000E+00  0.10000000E+01  0.00000000E+00  0.29999997E+00
 0.77453125E+00  0.10000000E+00  0.10000000E+01  0.00000000E+00  0.29999997E+00
 0.77468750E+00  0.10000000E+00  0.10000000E+01  0.00000000E+00  0.29999997E+00
 0.77484375E+00  0.10000000E+00  0.10000000E+01  0.00000000E+00  0.29999997E+00
 0.77500000E+00  0.10000000E+00  0.10000000E+01  0.00000000E+00  0.29999997E+00
 0.77515625E+00  0.10000000E+00  0.10000000E+01  0.00000000E+00  0.29999997E+00
 0.77531250E+00  0.10000000E+00  0.10000000E+01  0.00000000E+00  0.29999997E+00
 0.77546875E+00  0.10000000E+00  0.10000000E+01  0.00000000E+00  0.29999997E+00
 0.77562500E+00  0.10000000E+00  0.10000000E+01  0.00000000E+00  0.29999997E+00
 0.77578125E+00  0.10000000E+00  0.10000000E+01  0.00000000E+00  0.29999997E+00
 0.77593750E+00  0.10000000E+00  0.10000000E+01  0.00000000E+00  0.29999997E+00
 0.77609375E+00  0.10000000E+00  0.10000000E+01  0.00000000E+00  0.29999997E+00
 0.77625000E+00  0.10000000E+00  0.10000000E+01  0.00000000E+00  0.29999997E+00
 0.77640625E+00  0.10000000E+00  0.10000000E+01  0.00000000E+00  0.29999997E+00
 0.77656250E+00  0.10000000E+00  0.10000000E+01  0.00000000E+00  0.29999997E+00
 0.77671875E+00  0.10000000E+00  0.10000000E+01  0.00000000E+00  0.29999997E+00
 0.77687500E+00  0.10000000E+00  0.10000000E+01  0.00000000E+00  0.29999997E+00
 0.77703125E+00  0.10000000E+00  0.10000000E+01  0.00000000E+00  0.29999997E+00
 0.77718750E+00  0.10000000E+00  0.10000000E+01  0.00000000E+00  0.29999997E+00
 0.77734375E+00  0.10000000E+00  0.10000000E+01  0.00000000E+00  0.29999997E+00
 0.77750000E+00  0.10000000E+00  0.10000000E+01  0.00000000E+00  0.29999997E+00
 0.77765625E+00  0.10000000E+00  0.10000000E+01  0.00000000E+00  0.29999997E+00
 0.77781250E+00  0.10000000E+00  0.10000000E+01  0.00000000E+00  0.29999997E+00
 0.77796875E+00  0.10000000E+00  0.10000000E+01  0.00000000E+00  0.29999997E+00
 0.77812500E+00  0.10000000E+00  0.10000000E+01  0.00000000E+00  0.29999997E+00
 0.77828125E+00  0.10000000E+00  0.10000000E+01  0.00000000E+00  0.29999997E+00
 0.77843750E+00  0.10000000E+00  0.10000000E+01  0.00000000E+00  0.29999997E+00
 0.77859375E+00  0.10000000E+00  0.10000000E+01  0.00000000E+00  0.29999997E+00
 0.77875000E+00  0.10000000E+00  0.10000000E+01  0.00000000E+00  0.29999997E+00
 0.77890625E+00  0.10000000E+00  0.10000000E+01  0.00000000E+00  0.29999997E+00
 0.77906250E+00  0.10000000E+00  0.10000000E+01  0.00000000E+00  0.29999997E+00
 0.77921875E+00  0.10000000E+00  0.10000000E+01  0.00000000E+00  0.29999997E+00
 0.77937500E+00  0.10000000E+00  0.10000000E+01  0.00000000E+00  0.29999997E+00
 0.77953125E+00  0.10000000E+00  0.10000000E+01  0.00000000E+00  0.29999997E+00
 0.77968750E+00  0.10000000E+00  0.10000000E+01  0.00000000E+00  0.29999997E+00
 0.77984375E+00  0.10000000E+00  0.10000000E+01  0.00000000E+00  0.29999997E+00
 0.78000000E+00  0.10000000E+00  0.10000000E+01  0.00000000E+00  0.29999997E+00
 0.78015625E+00  0.10000000E+00  0.10000000E+01  0.00000000E+00  0.29999997E+00
 0.78031250E+00  0.10000000E+00  0.10000000E+01  0.00000000E+00  0.29999997E+00
 0.78046875E+00  0.10000000E+00  0.10000000E+01  0.00000000E+00  0.29999997E+00
 0.78062500E+00  0.10000000E+00  0.10000000E+01  0.00000000E+00  0.29999997E+00
 0.78078125E+00  0.10000000E+00  0.10000000E+01  0.00000000E+00  0.29999997E+00
 0.78093750E+00  0.10000000E+00  0.10000000E+01  0.00000000E+00  0.29999997E+00
 0.78109375E+00  0.10000000E+00  0.10000000E+01  0.00000000E+00  0.29999997E+00
[truncated: 112,081 more chars]
