# Supplementary material for: A direct Primitive Variable Recovery Scheme for hyperbolic conservative equations: The case of relativistic hydrodynamics
Source: PLoS One. 2018 Apr 16;13(4):e0195494. doi: 10.1371/journal.pone.0195494 (PMC5901931; doi:10.1371/journal.pone.0195494)
Supplement: S1 File — In the file “S1_File.tar.gz”, we attached the relevant data of the comparison between numerical simulations and exact solutions used to obtain the L1—norm. (GZ) [file pone.0195494.s001.gz › numerical-and-exact-data_plosone_aguayo-mendoza-olvera/Test2/Mesh3200/13Da3200t36]

0.000000 10.000000 0.000000 13.330000 
0.000313 10.000000 0.000000 13.330000 
0.000625 10.000000 0.000000 13.330000 
0.000937 10.000000 0.000000 13.330000 
0.001250 10.000000 0.000000 13.330000 
0.001563 10.000000 0.000000 13.330000 
0.001875 10.000000 0.000000 13.330000 
0.002188 10.000000 0.000000 13.330000 
0.002500 10.000000 0.000000 13.330000 
0.002812 10.000000 0.000000 13.330000 
0.003125 10.000000 0.000000 13.330000 
0.003438 10.000000 0.000000 13.330000 
0.003750 10.000000 0.000000 13.330000 
0.004063 10.000000 0.000000 13.330000 
0.004375 10.000000 0.000000 13.330000 
0.004687 10.000000 0.000000 13.330000 
0.005000 10.000000 0.000000 13.330000 
0.005313 10.000000 0.000000 13.330000 
0.005625 10.000000 0.000000 13.330000 
0.005938 10.000000 0.000000 13.330000 
0.006250 10.000000 0.000000 13.330000 
0.006562 10.000000 0.000000 13.330000 
0.006875 10.000000 0.000000 13.330000 
0.007188 10.000000 0.000000 13.330000 
0.007500 10.000000 0.000000 13.330000 
0.007812 10.000000 0.000000 13.330000 
0.008125 10.000000 0.000000 13.330000 
0.008438 10.000000 0.000000 13.330000 
0.008750 10.000000 0.000000 13.330000 
0.009062 10.000000 0.000000 13.330000 
0.009375 10.000000 0.000000 13.330000 
0.009687 10.000000 0.000000 13.330000 
0.010000 10.000000 0.000000 13.330000 
0.010313 10.000000 0.000000 13.330000 
0.010625 10.000000 0.000000 13.330000 
0.010938 10.000000 0.000000 13.330000 
0.011250 10.000000 0.000000 13.330000 
0.011562 10.000000 0.000000 13.330000 
0.011875 10.000000 0.000000 13.330000 
0.012188 10.000000 0.000000 13.330000 
0.012500 10.000000 0.000000 13.330000 
0.012813 10.000000 0.000000 13.330000 
0.013125 10.000000 0.000000 13.330000 
0.013437 10.000000 0.000000 13.330000 
0.013750 10.000000 0.000000 13.330000 
0.014063 10.000000 0.000000 13.330000 
0.014375 10.000000 0.000000 13.330000 
0.014688 10.000000 0.000000 13.330000 
0.015000 10.000000 0.000000 13.330000 
0.015312 10.000000 0.000000 13.330000 
0.015625 10.000000 0.000000 13.330000 
0.015938 10.000000 0.000000 13.330000 
0.016250 10.000000 0.000000 13.330000 
0.016563 10.000000 0.000000 13.330000 
0.016875 10.000000 0.000000 13.330000 
0.017188 10.000000 0.000000 13.330000 
0.017500 10.000000 0.000000 13.330000 
0.017813 10.000000 0.000000 13.330000 
0.018125 10.000000 0.000000 13.330000 
0.018437 10.000000 0.000000 13.330000 
0.018750 10.000000 0.000000 13.330000 
0.019062 10.000000 0.000000 13.330000 
0.019375 10.000000 0.000000 13.330000 
0.019688 10.000000 0.000000 13.330000 
0.020000 10.000000 0.000000 13.330000 
0.020313 10.000000 0.000000 13.330000 
0.020625 10.000000 0.000000 13.330000 
0.020938 10.000000 0.000000 13.330000 
0.021250 10.000000 0.000000 13.330000 
0.021563 10.000000 0.000000 13.330000 
0.021875 10.000000 0.000000 13.330000 
0.022187 10.000000 0.000000 13.330000 
0.022500 10.000000 0.000000 13.330000 
0.022812 10.000000 0.000000 13.330000 
0.023125 10.000000 0.000000 13.330000 
0.023438 10.000000 0.000000 13.330000 
0.023750 10.000000 0.000000 13.330000 
0.024063 10.000000 0.000000 13.330000 
0.024375 10.000000 0.000000 13.330000 
0.024688 10.000000 0.000000 13.330000 
0.025000 10.000000 0.000000 13.330000 
0.025313 10.000000 0.000000 13.330000 
0.025625 10.000000 0.000000 13.330000 
0.025938 10.000000 0.000000 13.330000 
0.026250 10.000000 0.000000 13.330000 
0.026562 10.000000 0.000000 13.330000 
0.026875 10.000000 0.000000 13.330000 
0.027187 10.000000 0.000000 13.330000 
0.027500 10.000000 0.000000 13.330000 
0.027813 10.000000 0.000000 13.330000 
0.028125 10.000000 0.000000 13.330000 
0.028438 10.000000 0.000000 13.330000 
0.028750 10.000000 0.000000 13.330000 
0.029063 10.000000 0.000000 13.330000 
0.029375 10.000000 0.000000 13.330000 
0.029688 10.000000 0.000000 13.330000 
0.030000 10.000000 0.000000 13.330000 
0.030312 10.000000 0.000000 13.330000 
0.030625 10.000000 0.000000 13.330000 
0.030937 10.000000 0.000000 13.330000 
0.031250 10.000000 0.000000 13.330000 
0.031563 10.000000 0.000000 13.330000 
0.031875 10.000000 0.000000 13.330000 
0.032188 10.000000 0.000000 13.330000 
0.032500 10.000000 0.000000 13.330000 
0.032813 10.000000 0.000000 13.330000 
0.033125 10.000000 0.000000 13.330000 
0.033438 10.000000 0.000000 13.330000 
0.033750 10.000000 0.000000 13.330000 
0.034063 10.000000 0.000000 13.330000 
0.034375 10.000000 0.000000 13.330000 
0.034688 10.000000 0.000000 13.330000 
0.035000 10.000000 0.000000 13.330000 
0.035313 10.000000 0.000000 13.330000 
0.035625 10.000000 0.000000 13.330000 
0.035938 10.000000 0.000000 13.330000 
0.036250 10.000000 0.000000 13.330000 
0.036562 10.000000 0.000000 13.330000 
0.036875 10.000000 0.000000 13.330000 
0.037187 10.000000 0.000000 13.330000 
0.037500 10.000000 0.000000 13.330000 
0.037812 10.000000 0.000000 13.330000 
0.038125 10.000000 0.000000 13.330000 
0.038437 10.000000 0.000000 13.330000 
0.038750 10.000000 0.000000 13.330000 
0.039062 10.000000 0.000000 13.330000 
0.039375 10.000000 0.000000 13.330000 
0.039688 10.000000 0.000000 13.330000 
0.040000 10.000000 0.000000 13.330000 
0.040313 10.000000 0.000000 13.330000 
0.040625 10.000000 0.000000 13.330000 
0.040938 10.000000 0.000000 13.330000 
0.041250 10.000000 0.000000 13.330000 
0.041563 10.000000 0.000000 13.330000 
0.041875 10.000000 0.000000 13.330000 
0.042188 10.000000 0.000000 13.330000 
0.042500 10.000000 0.000000 13.330000 
0.042813 10.000000 0.000000 13.330000 
0.043125 10.000000 0.000000 13.330000 
0.043438 10.000000 0.000000 13.330000 
0.043750 10.000000 0.000000 13.330000 
0.044062 10.000000 0.000000 13.330000 
0.044375 10.000000 0.000000 13.330000 
0.044687 10.000000 0.000000 13.330000 
0.045000 10.000000 0.000000 13.330000 
0.045312 10.000000 0.000000 13.330000 
0.045625 10.000000 0.000000 13.330000 
0.045937 10.000000 0.000000 13.330000 
0.046250 10.000000 0.000000 13.330000 
0.046562 10.000000 0.000000 13.330000 
0.046875 10.000000 0.000000 13.330000 
0.047188 10.000000 0.000000 13.330000 
0.047500 10.000000 0.000000 13.330000 
0.047813 10.000000 0.000000 13.330000 
0.048125 10.000000 0.000000 13.330000 
0.048438 10.000000 0.000000 13.330000 
0.048750 10.000000 0.000000 13.330000 
0.049063 10.000000 0.000000 13.330000 
0.049375 10.000000 0.000000 13.330000 
0.049688 10.000000 0.000000 13.330000 
0.050000 10.000000 0.000000 13.330000 
0.050313 10.000000 0.000000 13.330000 
0.050625 10.000000 0.000000 13.330000 
0.050938 10.000000 0.000000 13.330000 
0.051250 10.000000 0.000000 13.330000 
0.051563 10.000000 0.000000 13.330000 
0.051875 10.000000 0.000000 13.330000 
0.052187 10.000000 0.000000 13.330000 
0.052500 10.000000 0.000000 13.330000 
0.052812 10.000000 0.000000 13.330000 
0.053125 10.000000 0.000000 13.330000 
0.053437 10.000000 0.000000 13.330000 
0.053750 10.000000 0.000000 13.330000 
0.054062 10.000000 0.000000 13.330000 
0.054375 10.000000 0.000000 13.330000 
0.054688 10.000000 0.000000 13.330000 
0.055000 10.000000 0.000000 13.330000 
0.055313 10.000000 0.000000 13.330000 
0.055625 10.000000 0.000000 13.330000 
0.055938 10.000000 0.000000 13.330000 
0.056250 10.000000 0.000000 13.330000 
0.056563 10.000000 0.000000 13.330000 
0.056875 10.000000 0.000000 13.330000 
0.057188 10.000000 0.000000 13.330000 
0.057500 10.000000 0.000000 13.330000 
0.057813 10.000000 0.000000 13.330000 
0.058125 10.000000 0.000000 13.330000 
0.058438 10.000000 0.000000 13.330000 
0.058750 10.000000 0.000000 13.330000 
0.059063 10.000000 0.000000 13.330000 
0.059375 10.000000 0.000000 13.330000 
0.059688 10.000000 0.000000 13.330000 
0.060000 10.000000 0.000000 13.330000 
0.060312 10.000000 0.000000 13.330000 
0.060625 10.000000 0.000000 13.330000 
0.060937 10.000000 0.000000 13.330000 
0.061250 10.000000 0.000000 13.330000 
0.061562 10.000000 0.000000 13.330000 
0.061875 10.000000 0.000000 13.330000 
0.062187 10.000000 0.000000 13.330000 
0.062500 10.000000 0.000000 13.330000 
0.062813 10.000000 0.000000 13.330000 
0.063125 10.000000 0.000000 13.330000 
0.063438 10.000000 0.000000 13.330000 
0.063750 10.000000 0.000000 13.330000 
0.064062 10.000000 0.000000 13.330000 
0.064375 10.000000 0.000000 13.330000 
0.064687 10.000000 0.000000 13.330000 
0.065000 10.000000 0.000000 13.330000 
0.065312 10.000000 0.000000 13.330000 
0.065625 10.000000 0.000000 13.330000 
0.065937 10.000000 0.000000 13.330000 
0.066250 10.000000 0.000000 13.330000 
0.066562 10.000000 0.000000 13.330000 
0.066875 10.000000 0.000000 13.330000 
0.067187 10.000000 0.000000 13.330000 
0.067500 10.000000 0.000000 13.330000 
0.067812 10.000000 0.000000 13.330000 
0.068125 10.000000 0.000000 13.330000 
0.068437 10.000000 0.000000 13.330000 
0.068750 10.000000 0.000000 13.330000 
0.069062 10.000000 0.000000 13.330000 
0.069375 10.000000 0.000000 13.330000 
0.069687 10.000000 0.000000 13.330000 
0.070000 10.000000 0.000000 13.330000 
0.070312 10.000000 0.000000 13.330000 
0.070625 10.000000 0.000000 13.330000 
0.070938 10.000000 0.000000 13.330000 
0.071250 10.000000 0.000000 13.330000 
0.071563 10.000000 0.000000 13.330000 
0.071875 10.000000 0.000000 13.330000 
0.072188 10.000000 0.000000 13.330000 
0.072500 10.000000 0.000000 13.330000 
0.072813 10.000000 0.000000 13.330000 
0.073125 10.000000 0.000000 13.330000 
0.073438 10.000000 0.000000 13.330000 
0.073750 10.000000 0.000000 13.330000 
0.074063 10.000000 0.000000 13.330000 
0.074375 10.000000 0.000000 13.330000 
0.074688 10.000000 0.000000 13.330000 
0.075000 10.000000 0.000000 13.330000 
0.075313 10.000000 0.000000 13.330000 
0.075625 10.000000 0.000000 13.330000 
0.075938 10.000000 0.000000 13.330000 
0.076250 10.000000 0.000000 13.330000 
0.076563 10.000000 0.000000 13.330000 
0.076875 10.000000 0.000000 13.330000 
0.077188 10.000000 0.000000 13.330000 
0.077500 10.000000 0.000000 13.330000 
0.077813 10.000000 0.000000 13.330000 
0.078125 10.000000 0.000000 13.330000 
0.078438 10.000000 0.000000 13.330000 
0.078750 10.000000 0.000000 13.330000 
0.079063 10.000000 0.000000 13.330000 
0.079375 10.000000 0.000000 13.330000 
0.079688 10.000000 0.000000 13.330000 
0.080000 10.000000 0.000000 13.330000 
0.080312 10.000000 0.000000 13.330000 
0.080625 10.000000 0.000000 13.330000 
0.080937 10.000000 0.000000 13.330000 
0.081250 10.000000 0.000000 13.330000 
0.081562 10.000000 0.000000 13.330000 
0.081875 10.000000 0.000000 13.330000 
0.082187 10.000000 0.000000 13.330000 
0.082500 10.000000 0.000000 13.330000 
0.082812 10.000000 0.000000 13.330000 
0.083125 10.000000 0.000000 13.330000 
0.083437 10.000000 0.000000 13.330000 
0.083750 10.000000 0.000000 13.330000 
0.084062 10.000000 0.000000 13.330000 
0.084375 10.000000 0.000000 13.330000 
0.084687 10.000000 0.000000 13.330000 
0.085000 10.000000 0.000000 13.330000 
0.085312 10.000000 0.000000 13.330000 
0.085625 10.000000 0.000000 13.330000 
0.085938 10.000000 0.000000 13.330000 
0.086250 10.000000 0.000000 13.330000 
0.086563 10.000000 0.000000 13.330000 
0.086875 10.000000 0.000000 13.330000 
0.087188 10.000000 0.000000 13.330000 
0.087500 10.000000 0.000000 13.330000 
0.087813 10.000000 0.000000 13.330000 
0.088125 10.000000 0.000000 13.330000 
0.088438 10.000000 0.000000 13.330000 
0.088750 10.000000 0.000000 13.330000 
0.089063 10.000000 0.000000 13.330000 
0.089375 10.000000 0.000000 13.330000 
0.089688 10.000000 0.000000 13.330000 
0.090000 10.000000 0.000000 13.330000 
0.090313 10.000000 0.000000 13.330000 
0.090625 10.000000 0.000000 13.330000 
0.090938 10.000000 0.000000 13.330000 
0.091250 10.000000 0.000000 13.330000 
0.091563 10.000000 0.000000 13.330000 
0.091875 10.000000 0.000000 13.330000 
0.092188 10.000000 0.000000 13.330000 
0.092500 10.000000 0.000000 13.330000 
0.092813 10.000000 0.000000 13.330000 
0.093125 10.000000 0.000000 13.330000 
0.093438 10.000000 0.000000 13.330000 
0.093750 10.000000 0.000000 13.330000 
0.094063 10.000000 0.000000 13.330000 
0.094375 10.000000 0.000000 13.330000 
0.094688 10.000000 0.000000 13.330000 
0.095000 10.000000 0.000000 13.330000 
0.095313 10.000000 0.000000 13.330000 
0.095625 10.000000 0.000000 13.330000 
0.095938 10.000000 0.000000 13.330000 
0.096250 10.000000 0.000000 13.330000 
0.096562 10.000000 0.000000 13.330000 
0.096875 10.000000 0.000000 13.330000 
0.097187 10.000000 0.000000 13.330000 
0.097500 10.000000 0.000000 13.330000 
0.097812 10.000000 0.000000 13.330000 
0.098125 10.000000 0.000000 13.330000 
0.098437 10.000000 0.000000 13.330000 
0.098750 10.000000 0.000000 13.330000 
0.099062 10.000000 0.000000 13.330000 
0.099375 10.000000 0.000000 13.330000 
0.099687 10.000000 0.000000 13.330000 
0.100000 10.000000 0.000000 13.330000 
0.100312 10.000000 0.000000 13.330000 
0.100625 10.000000 0.000000 13.330000 
0.100937 10.000000 0.000000 13.330000 
0.101250 10.000000 0.000000 13.330000 
0.101562 10.000000 0.000000 13.330000 
0.101875 10.000000 0.000000 13.330000 
0.102188 10.000000 0.000000 13.330000 
0.102500 10.000000 0.000000 13.330000 
0.102813 10.000000 0.000000 13.330000 
0.103125 10.000000 0.000000 13.330000 
0.103438 10.000000 0.000000 13.330000 
0.103750 10.000000 0.000000 13.330000 
0.104063 10.000000 0.000000 13.330000 
0.104375 10.000000 0.000000 13.330000 
0.104688 10.000000 0.000000 13.330000 
0.105000 10.000000 0.000000 13.330000 
0.105313 10.000000 0.000000 13.330000 
0.105625 10.000000 0.000000 13.330000 
0.105938 10.000000 0.000000 13.330000 
0.106250 10.000000 0.000000 13.330000 
0.106563 10.000000 0.000000 13.330000 
0.106875 10.000000 0.000000 13.330000 
0.107188 10.000000 0.000000 13.330000 
0.107500 10.000000 0.000000 13.330000 
0.107813 10.000000 0.000000 13.330000 
0.108125 10.000000 0.000000 13.330000 
0.108438 10.000000 0.000000 13.330000 
0.108750 10.000000 0.000000 13.330000 
0.109063 10.000000 0.000000 13.330000 
0.109375 10.000000 0.000000 13.330000 
0.109688 10.000000 0.000000 13.330000 
0.110000 10.000000 0.000000 13.330000 
0.110313 10.000000 0.000000 13.330000 
0.110625 10.000000 0.000000 13.330000 
0.110938 10.000000 0.000000 13.330000 
0.111250 10.000000 0.000000 13.330000 
0.111563 10.000000 0.000000 13.330000 
0.111875 10.000000 0.000000 13.330000 
0.112187 10.000000 0.000000 13.330000 
0.112500 10.000000 0.000000 13.330000 
0.112812 10.000000 0.000000 13.330000 
0.113125 10.000000 0.000000 13.330000 
0.113437 10.000000 0.000000 13.330000 
0.113750 10.000000 0.000000 13.330000 
0.114062 10.000000 0.000000 13.330000 
0.114375 10.000000 0.000000 13.330000 
0.114687 10.000000 0.000000 13.330000 
0.115000 10.000000 0.000000 13.330000 
0.115312 10.000000 0.000000 13.330000 
0.115625 10.000000 0.000000 13.330000 
0.115937 10.000000 0.000000 13.330000 
0.116250 10.000000 0.000000 13.330000 
0.116562 10.000000 0.000000 13.330000 
0.116875 10.000000 0.000000 13.330000 
0.117188 10.000000 0.000000 13.330000 
0.117500 10.000000 0.000000 13.330000 
0.117813 10.000000 0.000000 13.330000 
0.118125 10.000000 0.000000 13.330000 
0.118438 10.000000 0.000000 13.330000 
0.118750 10.000000 0.000000 13.330000 
0.119063 10.000000 0.000000 13.330000 
0.119375 10.000000 0.000000 13.330000 
0.119688 10.000000 0.000000 13.330000 
0.120000 10.000000 0.000000 13.330000 
0.120313 10.000000 0.000000 13.330000 
0.120625 10.000000 0.000000 13.330000 
0.120938 10.000000 0.000000 13.330000 
0.121250 10.000000 0.000000 13.330000 
0.121563 10.000000 0.000000 13.330000 
0.121875 10.000000 0.000000 13.330000 
0.122188 10.000000 0.000000 13.330000 
0.122500 10.000000 0.000000 13.330000 
0.122813 10.000000 0.000000 13.330000 
0.123125 10.000000 0.000000 13.330000 
0.123438 10.000000 0.000000 13.330000 
0.123750 10.000000 0.000000 13.330000 
0.124063 10.000000 0.000000 13.330000 
0.124375 10.000000 0.000000 13.330000 
0.124688 10.000000 0.000000 13.330000 
0.125000 10.000000 0.000000 13.330000 
0.125312 10.000000 0.000000 13.330000 
0.125625 10.000000 0.000000 13.330000 
0.125938 10.000000 0.000000 13.330000 
0.126250 10.000000 0.000000 13.330000 
0.126562 10.000000 0.000000 13.330000 
0.126875 10.000000 0.000000 13.330000 
0.127188 10.000000 0.000000 13.330000 
0.127500 10.000000 0.000000 13.330000 
0.127812 10.000000 0.000000 13.330000 
0.128125 10.000000 0.000000 13.330000 
0.128438 10.000000 0.000000 13.330000 
0.128750 10.000000 0.000000 13.330000 
0.129062 10.000000 0.000000 13.330000 
0.129375 10.000000 0.000000 13.330000 
0.129688 10.000000 0.000000 13.330000 
0.130000 10.000000 0.000000 13.330000 
0.130312 10.000000 0.000000 13.330000 
0.130625 10.000000 0.000000 13.330000 
0.130938 10.000000 0.000000 13.330000 
0.131250 10.000000 0.000000 13.330000 
0.131562 10.000000 0.000000 13.330000 
0.131875 10.000000 0.000000 13.330000 
0.132188 10.000000 0.000000 13.330000 
0.132500 10.000000 0.000000 13.330000 
0.132812 10.000000 0.000000 13.330000 
0.133125 10.000000 0.000000 13.330000 
0.133438 10.000000 0.000000 13.330000 
0.133750 10.000000 0.000000 13.330000 
0.134063 10.000000 0.000000 13.330000 
0.134375 10.000000 0.000000 13.330000 
0.134688 10.000000 0.000000 13.330000 
0.135000 10.000000 0.000000 13.330000 
0.135313 10.000000 0.000000 13.330000 
0.135625 10.000000 0.000000 13.330000 
0.135938 10.000000 0.000000 13.330000 
0.136250 10.000000 0.000000 13.330000 
0.136563 10.000000 0.000000 13.330000 
0.136875 10.000000 0.000000 13.330000 
0.137187 10.000000 0.000000 13.330000 
0.137500 10.000000 0.000000 13.330000 
0.137813 10.000000 0.000000 13.330000 
0.138125 10.000000 0.000000 13.330000 
0.138437 10.000000 0.000000 13.330000 
0.138750 10.000000 0.000000 13.330000 
0.139063 10.000000 0.000000 13.330000 
0.139375 10.000000 0.000000 13.330000 
0.139687 10.000000 0.000000 13.330000 
0.140000 10.000000 0.000000 13.330000 
0.140313 10.000000 0.000000 13.330000 
0.140625 10.000000 0.000000 13.330000 
0.140937 10.000000 0.000000 13.330000 
0.141250 10.000000 0.000000 13.330000 
0.141563 10.000000 0.000000 13.330000 
0.141875 10.000000 0.000000 13.330000 
0.142187 10.000000 0.000000 13.330000 
0.142500 10.000000 0.000000 13.330000 
0.142813 10.000000 0.000000 13.330000 
0.143125 10.000000 0.000000 13.330000 
0.143437 10.000000 0.000000 13.330000 
0.143750 10.000000 0.000000 13.330000 
0.144063 10.000000 0.000000 13.330000 
0.144375 10.000000 0.000000 13.330000 
0.144687 10.000000 0.000000 13.330000 
0.145000 10.000000 0.000000 13.330000 
0.145313 10.000000 0.000000 13.330000 
0.145625 10.000000 0.000000 13.330000 
0.145937 10.000000 0.000000 13.330000 
0.146250 10.000000 0.000000 13.330000 
0.146563 10.000000 0.000000 13.330000 
0.146875 10.000000 0.000000 13.330000 
0.147187 10.000000 0.000000 13.330000 
0.147500 10.000000 0.000000 13.330000 
0.147813 10.000000 0.000000 13.330000 
0.148125 10.000000 0.000000 13.330000 
0.148438 10.000000 0.000000 13.330000 
0.148750 10.000000 0.000000 13.330000 
0.149063 10.000000 0.000000 13.330000 
0.149375 10.000000 0.000000 13.330000 
0.149688 10.000000 0.000000 13.330000 
0.150000 10.000000 0.000000 13.330000 
0.150313 10.000000 0.000000 13.330000 
0.150625 10.000000 0.000000 13.330000 
0.150938 10.000000 0.000000 13.330000 
0.151250 10.000000 0.000000 13.330000 
0.151563 10.000000 0.000000 13.330000 
0.151875 10.000000 0.000000 13.330000 
0.152188 10.000000 0.000000 13.330000 
0.152500 10.000000 0.000000 13.330000 
0.152812 10.000000 0.000000 13.330000 
0.153125 10.000000 0.000000 13.330000 
0.153438 10.000000 0.000000 13.330000 
0.153750 10.000000 0.000000 13.330000 
0.154062 10.000000 0.000000 13.330000 
0.154375 10.000000 0.000000 13.330000 
0.154688 10.000000 0.000000 13.330000 
0.155000 10.000000 0.000000 13.330000 
0.155312 10.000000 0.000000 13.330000 
0.155625 10.000000 0.000000 13.330000 
0.155938 10.000000 0.000000 13.330000 
0.156250 10.000000 0.000000 13.330000 
0.156562 10.000000 0.000000 13.330000 
0.156875 10.000000 0.000000 13.330000 
0.157188 10.000000 0.000000 13.330000 
0.157500 10.000000 0.000000 13.330000 
0.157812 10.000000 0.000000 13.330000 
0.158125 10.000000 0.000000 13.330000 
0.158438 10.000000 0.000000 13.330000 
0.158750 10.000000 0.000000 13.330000 
0.159062 10.000000 0.000000 13.330000 
0.159375 10.000000 0.000000 13.330000 
0.159688 10.000000 0.000000 13.330000 
0.160000 10.000000 0.000000 13.330000 
0.160312 10.000000 0.000000 13.330000 
0.160625 10.000000 0.000000 13.330000 
0.160938 10.000000 0.000000 13.330000 
0.161250 10.000000 0.000000 13.330000 
0.161562 10.000000 0.000000 13.330000 
0.161875 10.000000 0.000000 13.330000 
0.162188 10.000000 0.000000 13.330000 
0.162500 10.000000 0.000000 13.330000 
0.162812 10.000000 0.000000 13.330000 
0.163125 10.000000 0.000000 13.330000 
0.163438 10.000000 0.000000 13.330000 
0.163750 10.000000 0.000000 13.330000 
0.164062 10.000000 0.000000 13.330000 
0.164375 10.000000 0.000000 13.330000 
0.164688 10.000000 0.000000 13.330000 
0.165000 10.000000 0.000000 13.330000 
0.165313 10.000000 0.000000 13.330000 
0.165625 10.000000 0.000000 13.330000 
0.165938 10.000000 0.000000 13.330000 
0.166250 10.000000 0.000000 13.330000 
0.166563 10.000000 0.000000 13.330000 
0.166875 10.000000 0.000000 13.330000 
0.167188 10.000000 0.000000 13.330000 
0.167500 10.000000 0.000000 13.330000 
0.167813 10.000000 0.000000 13.330000 
0.168125 10.000000 0.000000 13.330000 
0.168437 10.000000 0.000000 13.330000 
0.168750 10.000000 0.000000 13.330000 
0.169063 10.000000 0.000000 13.330000 
0.169375 10.000000 0.000000 13.330000 
0.169687 10.000000 0.000000 13.330000 
0.170000 10.000000 0.000000 13.330000 
0.170313 10.000000 0.000000 13.330000 
0.170625 10.000000 0.000000 13.330000 
0.170937 10.000000 0.000000 13.330000 
0.171250 10.000000 0.000000 13.330000 
0.171563 10.000000 0.000000 13.330000 
0.171875 10.000000 0.000000 13.330000 
0.172187 10.000000 0.000000 13.330000 
0.172500 10.000000 0.000000 13.330000 
0.172813 10.000000 0.000000 13.330000 
0.173125 10.000000 0.000000 13.330000 
0.173437 10.000000 0.000000 13.330000 
0.173750 10.000000 0.000000 13.330000 
0.174063 10.000000 0.000000 13.330000 
0.174375 10.000000 0.000000 13.330000 
0.174687 10.000000 0.000000 13.330000 
0.175000 10.000000 0.000000 13.330000 
0.175313 10.000000 0.000000 13.330000 
0.175625 10.000000 0.000000 13.330000 
0.175937 10.000000 0.000000 13.330000 
0.176250 10.000000 0.000000 13.330000 
0.176563 10.000000 0.000000 13.330000 
0.176875 10.000000 0.000000 13.330000 
0.177187 10.000000 0.000000 13.330000 
0.177500 10.000000 0.000000 13.330000 
0.177813 10.000000 0.000000 13.330000 
0.178125 10.000000 0.000000 13.330000 
0.178437 10.000000 0.000000 13.330000 
0.178750 10.000000 0.000000 13.330000 
0.179063 10.000000 0.000000 13.330000 
0.179375 10.000000 0.000000 13.330000 
0.179688 10.000000 0.000000 13.330000 
0.180000 10.000000 0.000000 13.330000 
0.180313 10.000000 0.000000 13.330000 
0.180625 10.000000 0.000000 13.330000 
0.180938 10.000000 0.000000 13.330000 
0.181250 10.000000 0.000000 13.330000 
0.181563 10.000000 0.000000 13.330000 
0.181875 10.000000 0.000000 13.330000 
0.182188 10.000000 0.000000 13.330000 
0.182500 10.000000 0.000000 13.330000 
0.182813 10.000000 0.000000 13.330000 
0.183125 10.000000 0.000000 13.330000 
0.183438 10.000000 0.000000 13.330000 
0.183750 10.000000 0.000000 13.330000 
0.184062 10.000000 0.000000 13.330000 
0.184375 10.000000 0.000000 13.330000 
0.184688 10.000000 0.000000 13.330000 
0.185000 10.000000 0.000000 13.330000 
0.185312 10.000000 0.000000 13.330000 
0.185625 10.000000 0.000000 13.330000 
0.185938 10.000000 0.000000 13.330000 
0.186250 10.000000 0.000000 13.330000 
0.186562 10.000000 0.000000 13.330000 
0.186875 10.000000 0.000000 13.330000 
0.187188 10.000000 0.000000 13.330000 
0.187500 10.000000 0.000000 13.330000 
0.187812 10.000000 0.000000 13.330000 
0.188125 10.000000 0.000000 13.330000 
0.188438 10.000000 0.000000 13.330000 
0.188750 10.000000 0.000000 13.330000 
0.189062 10.000000 0.000000 13.330000 
0.189375 10.000000 0.000000 13.330000 
0.189688 10.000000 0.000000 13.330000 
0.190000 10.000000 0.000000 13.330000 
0.190312 10.000000 0.000000 13.330000 
0.190625 10.000000 0.000000 13.330000 
0.190938 10.000000 0.000000 13.330000 
0.191250 10.000000 0.000000 13.330000 
0.191562 10.000000 0.000000 13.330000 
0.191875 10.000000 0.000000 13.330000 
0.192188 10.000000 0.000000 13.330000 
0.192500 10.000000 0.000000 13.330000 
0.192812 10.000000 0.000000 13.330000 
0.193125 10.000000 0.000000 13.330000 
0.193438 10.000000 0.000000 13.330000 
0.193750 10.000000 0.000000 13.330000 
0.194062 10.000000 0.000000 13.330000 
0.194375 10.000000 0.000000 13.330000 
0.194688 10.000000 0.000000 13.330000 
0.195000 10.000000 0.000000 13.330000 
0.195312 10.000000 0.000000 13.330000 
0.195625 10.000000 0.000000 13.330000 
0.195938 10.000000 0.000000 13.330000 
0.196250 10.000000 0.000000 13.330000 
0.196563 10.000000 0.000000 13.330000 
0.196875 10.000000 0.000000 13.330000 
0.197188 10.000000 0.000000 13.330000 
0.197500 10.000000 0.000000 13.330000 
0.197813 10.000000 0.000000 13.330000 
0.198125 10.000000 0.000000 13.330000 
0.198438 10.000000 0.000000 13.330000 
0.198750 10.000000 0.000000 13.330000 
0.199063 10.000000 0.000000 13.330000 
0.199375 10.000000 0.000000 13.330000 
0.199688 10.000000 0.000000 13.330000 
0.200000 10.000000 0.000000 13.330000 
0.200313 10.000000 0.000000 13.330000 
0.200625 10.000000 0.000000 13.330000 
0.200937 10.000000 0.000000 13.330000 
0.201250 10.000000 0.000000 13.330000 
0.201563 10.000000 0.000000 13.330000 
0.201875 10.000000 0.000000 13.330000 
0.202187 10.000000 0.000000 13.330000 
0.202500 10.000000 0.000000 13.330000 
0.202813 10.000000 0.000000 13.330000 
0.203125 10.000000 0.000000 13.330000 
0.203437 10.000000 0.000000 13.330000 
0.203750 10.000000 0.000000 13.330000 
0.204063 10.000000 0.000000 13.330000 
0.204375 10.000000 0.000000 13.330000 
0.204687 10.000000 0.000000 13.330000 
0.205000 10.000000 0.000000 13.330000 
0.205313 10.000000 0.000000 13.330000 
0.205625 10.000000 0.000000 13.330000 
0.205937 10.000000 0.000000 13.330000 
0.206250 10.000000 0.000000 13.330000 
0.206563 10.000000 0.000000 13.330000 
0.206875 10.000000 0.000000 13.330000 
0.207187 10.000000 0.000000 13.330000 
0.207500 10.000000 0.000000 13.330000 
0.207813 10.000000 0.000000 13.330000 
0.208125 10.000000 0.000000 13.330000 
0.208437 10.000000 0.000000 13.330000 
0.208750 10.000000 0.000000 13.330000 
0.209063 10.000000 0.000000 13.330000 
0.209375 10.000000 0.000000 13.330000 
0.209687 10.000000 0.000000 13.330000 
0.210000 10.000000 0.000000 13.330000 
0.210313 10.000000 0.000000 13.330000 
0.210625 10.000000 0.000000 13.330000 
0.210938 10.000000 0.000000 13.330000 
0.211250 10.000000 0.000000 13.330000 
0.211563 10.000000 0.000000 13.330000 
0.211875 10.000000 0.000000 13.330000 
0.212188 10.000000 0.000000 13.330000 
0.212500 10.000000 0.000000 13.330000 
0.212813 10.000000 0.000000 13.330000 
0.213125 10.000000 0.000000 13.330000 
0.213438 10.000000 0.000000 13.330000 
0.213750 10.000000 0.000000 13.330000 
0.214063 10.000000 0.000000 13.330000 
0.214375 10.000000 0.000000 13.330000 
0.214688 10.000000 0.000000 13.330000 
0.215000 10.000000 0.000000 13.330000 
0.215313 10.000000 0.000000 13.330000 
0.215625 10.000000 0.000000 13.330000 
0.215938 10.000000 0.000000 13.330000 
0.216250 10.000000 0.000000 13.330000 
0.216562 10.000000 0.000000 13.330000 
0.216875 10.000000 0.000000 13.330000 
0.217188 10.000000 0.000000 13.330000 
0.217500 10.000000 0.000000 13.330000 
0.217812 10.000000 0.000000 13.330000 
0.218125 10.000000 0.000000 13.330000 
0.218438 10.000000 0.000000 13.330000 
0.218750 10.000000 0.000000 13.330000 
0.219062 10.000000 0.000000 13.330000 
0.219375 10.000000 0.000000 13.330000 
0.219688 10.000000 0.000000 13.330000 
0.220000 10.000000 0.000000 13.330000 
0.220312 10.000000 0.000000 13.330000 
0.220625 10.000000 0.000000 13.330000 
0.220938 10.000000 0.000000 13.330000 
0.221250 10.000000 0.000000 13.330000 
0.221562 10.000000 0.000000 13.330000 
0.221875 10.000000 0.000000 13.330000 
0.222188 10.000000 0.000000 13.330000 
0.222500 10.000000 0.000000 13.330000 
0.222812 10.000000 0.000000 13.330000 
0.223125 10.000000 0.000000 13.330000 
0.223438 10.000000 0.000000 13.330000 
0.223750 10.000000 0.000000 13.330000 
0.224062 10.000000 0.000000 13.330000 
0.224375 10.000000 0.000000 13.330000 
0.224688 10.000000 0.000000 13.330000 
0.225000 10.000000 0.000000 13.330000 
0.225312 10.000000 0.000000 13.330000 
0.225625 10.000000 0.000000 13.330000 
0.225938 10.000000 0.000000 13.330000 
0.226250 10.000000 0.000000 13.330000 
0.226562 10.000000 0.000000 13.330000 
0.226875 10.000000 0.000000 13.330000 
0.227188 10.000000 0.000000 13.330000 
0.227500 10.000000 0.000000 13.330000 
0.227813 10.000000 0.000000 13.330000 
0.228125 10.000000 0.000000 13.330000 
0.228438 10.000000 0.000000 13.330000 
0.228750 10.000000 0.000000 13.330000 
0.229063 10.000000 0.000000 13.330000 
0.229375 10.000000 0.000000 13.330000 
0.229688 10.000000 0.000000 13.330000 
0.230000 10.000000 0.000000 13.330000 
0.230313 10.000000 0.000000 13.330000 
0.230625 10.000000 0.000000 13.330000 
0.230938 10.000000 0.000000 13.330000 
0.231250 10.000000 0.000000 13.330000 
0.231563 10.000000 0.000000 13.330000 
0.231875 10.000000 0.000000 13.330000 
0.232187 10.000000 0.000000 13.330000 
0.232500 10.000000 0.000000 13.330000 
0.232813 10.000000 0.000000 13.330000 
0.233125 10.000000 0.000000 13.330000 
0.233437 10.000000 0.000000 13.330000 
0.233750 10.000000 0.000000 13.330000 
0.234063 10.000000 0.000000 13.330000 
0.234375 10.000000 0.000000 13.330000 
0.234687 10.000000 0.000000 13.330000 
0.235000 10.000000 0.000000 13.330000 
0.235313 10.000000 0.000000 13.330000 
0.235625 10.000000 0.000000 13.330000 
0.235937 10.000000 0.000000 13.330000 
0.236250 10.000000 0.000000 13.330000 
0.236563 10.000000 0.000000 13.330000 
0.236875 10.000000 0.000000 13.330000 
0.237187 10.000000 0.000000 13.330000 
0.237500 10.000000 0.000000 13.330000 
0.237813 10.000000 0.000000 13.330000 
0.238125 10.000000 0.000000 13.330000 
0.238437 10.000000 0.000000 13.330000 
0.238750 10.000000 0.000000 13.330000 
0.239063 10.000000 0.000000 13.330000 
0.239375 10.000000 0.000000 13.330000 
0.239687 10.000000 0.000000 13.330000 
0.240000 10.000000 0.000000 13.330000 
0.240313 10.000000 0.000000 13.330000 
0.240625 10.000000 0.000000 13.330000 
0.240937 10.000000 0.000000 13.330000 
0.241250 10.000000 0.000000 13.330000 
0.241563 10.000000 0.000000 13.330000 
0.241875 10.000000 0.000000 13.330000 
0.242188 10.000000 0.000000 13.330000 
0.242500 10.000000 0.000000 13.330000 
0.242813 10.000000 0.000000 13.330000 
0.243125 10.000000 0.000000 13.330000 
0.243438 10.000000 0.000000 13.330000 
0.243750 10.000000 0.000000 13.330000 
0.244063 10.000000 0.000000 13.330000 
0.244375 10.000000 0.000000 13.330000 
0.244688 10.000000 0.000000 13.330000 
0.245000 10.000000 0.000000 13.330000 
0.245313 10.000000 0.000000 13.330000 
0.245625 10.000000 0.000000 13.330000 
0.245938 10.000000 0.000000 13.330000 
0.246250 10.000000 0.000000 13.330000 
0.246563 10.000000 0.000000 13.330000 
0.246875 10.000000 0.000000 13.330000 
0.247188 10.000000 0.000000 13.330000 
0.247500 10.000000 0.000000 13.330000 
0.247813 10.000000 0.000000 13.330000 
0.248125 10.000000 0.000000 13.330000 
0.248438 10.000000 0.000000 13.330000 
0.248750 10.000000 0.000000 13.330000 
0.249062 10.000000 0.000000 13.330000 
0.249375 10.000000 0.000000 13.330000 
0.249688 10.000000 0.000000 13.330000 
0.250000 10.000000 0.000000 13.330000 
0.250312 10.000000 0.000000 13.330000 
0.250625 10.000000 0.000000 13.330000 
0.250937 10.000000 0.000000 13.330000 
0.251250 10.000000 0.000000 13.330000 
0.251563 10.000000 0.000000 13.330000 
0.251875 10.000000 0.000000 13.330000 
0.252188 10.000000 0.000000 13.330000 
0.252500 10.000000 0.000000 13.330000 
0.252812 10.000000 0.000000 13.330000 
0.253125 10.000000 0.000000 13.330000 
0.253437 10.000000 0.000000 13.330000 
0.253750 10.000000 0.000000 13.330000 
0.254063 10.000000 0.000000 13.330000 
0.254375 10.000000 0.000000 13.330000 
0.254688 10.000000 0.000000 13.330000 
0.255000 10.000000 0.000000 13.330000 
0.255312 10.000000 0.000000 13.330000 
0.255625 10.000000 0.000000 13.330000 
0.255937 10.000000 0.000000 13.330000 
0.256250 10.000000 0.000000 13.330000 
0.256563 10.000000 0.000000 13.330000 
0.256875 10.000000 0.000000 13.330000 
0.257188 10.000000 0.000000 13.330000 
0.257500 10.000000 0.000000 13.330000 
0.257812 10.000000 0.000000 13.330000 
0.258125 10.000000 0.000000 13.330000 
0.258437 10.000000 0.000000 13.330000 
0.258750 10.000000 0.000000 13.330000 
0.259063 10.000000 0.000000 13.330000 
0.259375 10.000000 0.000000 13.330000 
0.259688 10.000000 0.000000 13.330000 
0.260000 10.000000 0.000000 13.330000 
0.260313 10.000000 0.000000 13.330000 
0.260625 10.000000 0.000000 13.330000 
0.260937 10.000000 0.000000 13.330000 
0.261250 10.000000 0.000000 13.330000 
0.261563 10.000000 0.000000 13.330000 
0.261875 10.000000 0.000000 13.330000 
0.262188 10.000000 0.000000 13.330000 
0.262500 10.000000 0.000000 13.330000 
0.262813 10.000000 0.000000 13.330000 
0.263125 10.000000 0.000000 13.330000 
0.263437 10.000000 0.000000 13.330000 
0.263750 10.000000 0.000000 13.330000 
0.264062 10.000000 0.000000 13.330000 
0.264375 10.000000 0.000000 13.330000 
0.264688 10.000000 0.000000 13.330000 
0.265000 10.000000 0.000000 13.330000 
0.265313 10.000000 0.000000 13.330000 
0.265625 10.000000 0.000000 13.330000 
0.265937 10.000000 0.000000 13.330000 
0.266250 10.000000 0.000000 13.330000 
0.266562 10.000000 0.000000 13.330000 
0.266875 10.000000 0.000000 13.330000 
0.267188 10.000000 0.000000 13.330000 
0.267500 10.000000 0.000000 13.330000 
0.267813 10.000000 0.000000 13.330000 
0.268125 10.000000 0.000000 13.330000 
0.268437 10.000000 0.000000 13.330000 
0.268750 10.000000 0.000000 13.330000 
0.269062 10.000000 0.000000 13.330000 
0.269375 10.000000 0.000000 13.330000 
0.269688 10.000000 0.000000 13.330000 
0.270000 10.000000 0.000000 13.330000 
0.270313 10.000000 0.000000 13.330000 
0.270625 10.000000 0.000000 13.330000 
0.270937 10.000000 0.000000 13.330000 
0.271250 10.000000 0.000000 13.330000 
0.271562 10.000000 0.000000 13.330000 
0.271875 10.000000 0.000000 13.330000 
0.272188 10.000000 0.000000 13.330000 
0.272500 10.000000 0.000000 13.330000 
0.272813 10.000000 0.000000 13.330000 
0.273125 10.000000 0.000000 13.330000 
0.273438 10.000000 0.000000 13.330000 
0.273750 10.000000 0.000000 13.330000 
0.274062 10.000000 0.000000 13.330000 
0.274375 10.000000 0.000000 13.330000 
0.274688 9.999999 0.000000 13.330000 
0.275000 9.999997 0.000000 13.330000 
0.275313 9.999987 -0.000000 13.330000 
0.275625 9.999976 0.000000 13.330000 
0.275938 9.999986 0.000000 13.330000 
0.276250 10.000014 0.000000 13.330000 
0.276562 10.000024 0.000000 13.330000 
0.276875 10.000013 0.000000 13.330000 
0.277188 10.000003 0.000000 13.330000 
0.277500 10.000001 0.000000 13.330000 
0.277813 10.000000 0.000000 13.330000 
0.278125 10.000000 0.000000 13.330000 
0.278438 10.000000 0.000000 13.330000 
0.278750 10.000000 0.000000 13.330000 
0.279062 10.000000 0.000000 13.330000 
0.279375 10.000000 0.000000 13.330000 
0.279688 10.000000 0.000000 13.330000 
0.280000 10.000000 0.000000 13.330000 
0.280313 10.000000 0.000000 13.330000 
0.280625 10.000000 0.000000 13.330000 
0.280938 10.000000 0.000000 13.330000 
0.281250 10.000000 -0.000000 13.330000 
0.281562 9.999999 -0.000000 13.330000 
0.281875 9.999998 -0.000000 13.330000 
0.282187 9.999997 -0.000000 13.330000 
0.282500 9.999996 -0.000000 13.330000 
0.282813 9.999996 -0.000000 13.330000 
0.283125 9.999996 -0.000000 13.330000 
0.283438 9.999997 -0.000000 13.330000 
0.283750 9.999999 -0.000000 13.330000 
0.284062 10.000001 -0.000000 13.330000 
0.284375 10.000003 -0.000000 13.330000 
0.284687 10.000004 -0.000000 13.330000 
0.285000 10.000004 -0.000000 13.330000 
0.285313 10.000004 -0.000000 13.330000 
0.285625 10.000003 -0.000000 13.330000 
0.285938 10.000002 -0.000000 13.330000 
0.286250 10.000001 -0.000000 13.330000 
0.286562 10.000000 -0.000000 13.330000 
0.286875 10.000000 -0.000000 13.330000 
0.287187 10.000000 -0.000000 13.330000 
0.287500 10.000000 -0.000000 13.330000 
0.287813 10.000000 -0.000000 13.330000 
0.288125 10.000000 -0.000000 13.330000 
0.288438 10.000000 -0.000000 13.330000 
0.288750 10.000000 -0.000000 13.330000 
0.289062 9.999999 0.000000 13.330000 
0.289375 9.999999 0.000000 13.330000 
0.289687 9.999998 0.000000 13.330000 
0.290000 9.999997 0.000000 13.330000 
0.290313 9.999997 0.000000 13.330000 
0.290625 9.999997 0.000000 13.330000 
0.290938 9.999997 0.000000 13.330000 
0.291250 9.999998 0.000000 13.330000 
0.291563 9.999999 0.000000 13.330000 
0.291875 10.000001 0.000000 13.330000 
0.292187 10.000002 0.000000 13.330000 
0.292500 10.000003 0.000000 13.330000 
0.292813 10.000003 0.000000 13.330000 
0.293125 10.000003 0.000000 13.330000 
0.293438 10.000003 0.000000 13.330000 
0.293750 10.000002 0.000000 13.330000 
0.294063 10.000001 0.000000 13.330000 
0.294375 10.000001 0.000000 13.330000 
0.294687 10.000000 0.000000 13.330000 
0.295000 10.000000 0.000000 13.330000 
0.295313 10.000000 0.000000 13.330000 
0.295625 10.000000 0.000000 13.330000 
0.295938 10.000000 0.000000 13.330000 
0.296250 10.000000 0.000000 13.330000 
0.296563 10.000000 0.000000 13.330000 
0.296875 10.000000 0.000000 13.330000 
0.297187 10.000000 0.000000 13.330000 
0.297500 9.999999 0.000000 13.330000 
0.297812 9.999999 0.000000 13.330000 
0.298125 9.999998 0.000000 13.330000 
0.298438 9.999998 0.000000 13.330000 
0.298750 9.999998 0.000000 13.330000 
0.299063 9.999998 0.000000 13.330000 
0.299375 9.999998 0.000000 13.330000 
0.299687 9.999998 0.000000 13.329999 
0.300000 9.999998 0.000000 13.329999 
0.300312 9.999999 0.000000 13.329999 
0.300625 10.000000 0.000000 13.329999 
0.300938 10.000000 0.000000 13.329998 
0.301250 10.000000 0.000000 13.329997 
0.301563 10.000000 0.000000 13.329996 
0.301875 9.999999 0.000000 13.329994 
0.302187 9.999997 0.000000 13.329991 
0.302500 9.999995 0.000000 13.329987 
0.302812 9.999991 0.000001 13.329981 
0.303125 9.999986 0.000001 13.329973 
0.303438 9.999979 0.000001 13.329962 
0.303750 9.999970 0.000002 13.329946 
0.304063 9.999958 0.000002 13.329925 
0.304375 9.999941 0.000003 13.329895 
0.304688 9.999917 0.000004 13.329854 
0.305000 9.999886 0.000006 13.329799 
0.305312 9.999843 0.000008 13.329723 
0.305625 9.999786 0.000011 13.329622 
0.305938 9.999709 0.000015 13.329486 
0.306250 9.999608 0.000021 13.329306 
0.306563 9.999473 0.000028 13.329067 
0.306875 9.999297 0.000037 13.328753 
0.307188 9.999067 0.000049 13.328344 
0.307500 9.998768 0.000065 13.327813 
0.307812 9.998384 0.000086 13.327130 
0.308125 9.997893 0.000112 13.326256 
0.308438 9.997270 0.000145 13.325147 
0.308750 9.996485 0.000186 13.323751 
0.309063 9.995503 0.000238 13.322005 
0.309375 9.994286 0.000303 13.319841 
0.309688 9.992787 0.000382 13.317178 
0.310000 9.990958 0.000479 13.313929 
0.310312 9.988746 0.000597 13.309998 
0.310625 9.986091 0.000737 13.305282 
0.310938 9.982934 0.000905 13.299675 
0.311250 9.979213 0.001102 13.293066 
0.311563 9.974865 0.001333 13.285346 
0.311875 9.969832 0.001601 13.276409 
0.312188 9.964056 0.001908 13.266156 
0.312500 9.957488 0.002257 13.254499 
0.312812 9.950086 0.002651 13.241364 
0.313125 9.941817 0.003091 13.226695 
0.313437 9.932660 0.003579 13.210454 
0.313750 9.922605 0.004116 13.192627 
0.314063 9.911655 0.004701 13.173219 
0.314375 9.899823 0.005333 13.152257 
0.314688 9.887137 0.006012 13.129790 
0.315000 9.873632 0.006736 13.105884 
0.315312 9.859353 0.007503 13.080619 
0.315625 9.844351 0.008309 13.054088 
0.315937 9.828683 0.009153 13.026393 
0.316250 9.812408 0.010030 12.997639 
0.316563 9.795585 0.010939 12.967935 
0.316875 9.778274 0.011875 12.937388 
0.317188 9.760533 0.012837 12.906101 
0.317500 9.742416 0.013820 12.874170 
0.317812 9.723975 0.014823 12.841688 
0.318125 9.705255 0.015843 12.808738 
0.318437 9.686299 0.016878 12.775393 
0.318750 9.667145 0.017925 12.741721 
0.319063 9.647825 0.018984 12.707782 
0.319375 9.628369 0.020052 12.673625 
0.319688 9.608801 0.021128 12.639295 
0.320000 9.589143 0.022211 12.604830 
0.320312 9.569412 0.023301 12.570262 
0.320625 9.549624 0.024395 12.535616 
0.320937 9.529789 0.025495 12.500913 
0.321250 9.509918 0.026599 12.466169 
0.321563 9.490017 0.027706 12.431395 
0.321875 9.470098 0.028817 12.396610 
0.322188 9.450180 0.029930 12.361854 
0.322500 9.430269 0.031045 12.327138 
0.322813 9.410372 0.032161 12.292470 
0.323125 9.390490 0.033278 12.257854 
0.323437 9.370629 0.034397 12.223297 
0.323750 9.350790 0.035516 12.188804 
0.324063 9.330978 0.036636 12.154383 
0.324375 9.311199 0.037757 12.120043 
0.324688 9.291459 0.038877 12.085794 
0.325000 9.271761 0.039998 12.051645 
0.325313 9.252104 0.041118 12.017590 
0.325625 9.232496 0.042238 11.983644 
0.325937 9.212927 0.043357 11.949791 
0.326250 9.193412 0.044476 11.916054 
0.326563 9.173939 0.045594 11.882414 
0.326875 9.154518 0.046712 11.848887 
0.327188 9.135145 0.047829 11.815466 
0.327500 9.115824 0.048946 11.782157 
0.327813 9.096550 0.050062 11.748954 
0.328125 9.077332 0.051177 11.715870 
0.328437 9.058160 0.052291 11.682888 
0.328750 9.039046 0.053404 11.650029 
0.329062 9.019979 0.054516 11.617273 
0.329375 9.000968 0.055628 11.584637 
0.329688 8.982008 0.056738 11.552110 
0.330000 8.963102 0.057848 11.519700 
0.330313 8.944246 0.058956 11.487399 
0.330625 8.925449 0.060064 11.455220 
0.330937 8.906698 0.061170 11.423143 
0.331250 8.888007 0.062276 11.391193 
0.331562 8.869364 0.063380 11.359346 
0.331875 8.850779 0.064483 11.327620 
0.332188 8.832243 0.065586 11.296002 
0.332500 8.813765 0.066687 11.264503 
0.332813 8.795335 0.067787 11.233109 
0.333125 8.776966 0.068886 11.201840 
0.333437 8.758643 0.069983 11.170671 
0.333750 8.740380 0.071080 11.139626 
0.334062 8.722165 0.072175 11.108684 
0.334375 8.704007 0.073270 11.077861 
0.334688 8.685899 0.074363 11.047143 
0.335000 8.667850 0.075455 11.016545 
0.335313 8.649846 0.076545 10.986046 
0.335625 8.631904 0.077635 10.955672 
0.335938 8.614007 0.078723 10.925395 
0.336250 8.596168 0.079811 10.895237 
0.336562 8.578378 0.080896 10.865183 
0.336875 8.560644 0.081981 10.835244 
0.337188 8.542957 0.083065 10.805405 
0.337500 8.525329 0.084147 10.775686 
0.337813 8.507746 0.085228 10.746062 
0.338125 8.490220 0.086308 10.716557 
0.338438 8.472742 0.087387 10.687152 
0.338750 8.455317 0.088464 10.657857 
0.339062 8.437941 0.089540 10.628664 
0.339375 8.420621 0.090616 10.599585 
0.339688 8.403345 0.091689 10.570601 
0.340000 8.386126 0.092762 10.541732 
0.340313 8.368953 0.093833 10.512960 
0.340625 8.351833 0.094903 10.484296 
0.340938 8.334761 0.095972 10.455733 
0.341250 8.317743 0.097040 10.427278 
0.341562 8.300770 0.098106 10.398917 
0.341875 8.283853 0.099171 10.370669 
0.342188 8.266980 0.100235 10.342514 
0.342500 8.250160 0.101298 10.314465 
0.342813 8.233388 0.102359 10.286515 
0.343125 8.216667 0.103419 10.258668 
0.343438 8.199990 0.104478 10.230915 
0.343750 8.183367 0.105536 10.203271 
0.344062 8.166787 0.106592 10.175717 
0.344375 8.150259 0.107648 10.148267 
0.344687 8.133777 0.108702 10.120913 
0.345000 8.117343 0.109755 10.093659 
0.345313 8.100955 0.110806 10.066498 
0.345625 8.084618 0.111856 10.039441 
0.345938 8.068324 0.112905 10.012473 
0.346250 8.052080 0.113953 9.985605 
0.346562 8.035883 0.115000 9.958832 
0.346875 8.019733 0.116045 9.932154 
0.347187 8.003628 0.117089 9.905568 
0.347500 7.987572 0.118133 9.879082 
0.347813 7.971560 0.119174 9.852684 
0.348125 7.955595 0.120215 9.826382 
0.348438 7.939676 0.121254 9.800173 
0.348750 7.923802 0.122292 9.774057 
0.349062 7.907973 0.123329 9.748030 
0.349375 7.892190 0.124364 9.722099 
0.349687 7.876451 0.125399 9.696256 
0.350000 7.860757 0.126432 9.670505 
0.350313 7.845107 0.127464 9.644843 
0.350625 7.829502 0.128495 9.619273 
0.350938 7.813941 0.129524 9.593790 
0.351250 7.798424 0.130553 9.568399 
0.351562 7.782951 0.131580 9.543094 
0.351875 7.767523 0.132606 9.517879 
0.352187 7.752137 0.133630 9.492750 
0.352500 7.736796 0.134654 9.467711 
0.352813 7.721496 0.135676 9.442757 
0.353125 7.706241 0.136697 9.417890 
0.353438 7.691028 0.137717 9.393109 
0.353750 7.675859 0.138736 9.368415 
0.354063 7.660730 0.139753 9.343804 
0.354375 7.645646 0.140770 9.319281 
0.354687 7.630603 0.141785 9.294840 
0.355000 7.615602 0.142799 9.270485 
0.355313 7.600642 0.143811 9.246212 
0.355625 7.585725 0.144823 9.222025 
0.355938 7.570848 0.145833 9.197918 
0.356250 7.556014 0.146842 9.173896 
0.356563 7.541220 0.147850 9.149955 
0.356875 7.526467 0.148857 9.126097 
0.357187 7.511754 0.149863 9.102317 
0.357500 7.497083 0.150867 9.078623 
0.357813 7.482451 0.151870 9.055007 
0.358125 7.467860 0.152872 9.031471 
0.358438 7.453309 0.153873 9.008016 
0.358750 7.438799 0.154873 8.984641 
0.359063 7.424327 0.155872 8.961343 
0.359375 7.409896 0.156869 8.938126 
0.359687 7.395505 0.157865 8.914988 
0.360000 7.381152 0.158860 8.891926 
0.360312 7.366838 0.159854 8.868941 
0.360625 7.352565 0.160847 8.846038 
0.360938 7.338330 0.161839 8.823208 
0.361250 7.324133 0.162829 8.800455 
0.361563 7.309976 0.163818 8.777780 
0.361875 7.295856 0.164807 8.755181 
0.362187 7.281773 0.165793 8.732654 
0.362500 7.267731 0.166779 8.710207 
0.362812 7.253725 0.167764 8.687834 
0.363125 7.239756 0.168747 8.665532 
0.363438 7.225825 0.169730 8.643307 
0.363750 7.211933 0.170711 8.621158 
0.364063 7.198075 0.171691 8.599079 
0.364375 7.184256 0.172670 8.577073 
0.364687 7.170475 0.173648 8.555144 
0.365000 7.156729 0.174625 8.533285 
0.365312 7.143019 0.175600 8.511495 
0.365625 7.129348 0.176575 8.489783 
0.365938 7.115713 0.177548 8.468140 
0.366250 7.102112 0.178520 8.446566 
0.366563 7.088549 0.179491 8.425065 
0.366875 7.075023 0.180461 8.403638 
0.367188 7.061529 0.181430 8.382275 
0.367500 7.048072 0.182398 8.360984 
0.367812 7.034653 0.183364 8.339766 
0.368125 7.021268 0.184330 8.318614 
0.368438 7.007916 0.185294 8.297529 
0.368750 6.994602 0.186258 8.276518 
0.369063 6.981323 0.187220 8.255574 
0.369375 6.968076 0.188181 8.234694 
0.369688 6.954865 0.189141 8.213885 
0.370000 6.941692 0.190100 8.193147 
0.370312 6.928549 0.191057 8.172470 
0.370625 6.915440 0.192014 8.151861 
0.370938 6.902369 0.192969 8.131322 
0.371250 6.889331 0.193924 8.110848 
0.371563 6.876323 0.194877 8.090436 
0.371875 6.863353 0.195829 8.070094 
0.372188 6.850416 0.196780 8.049819 
0.372500 6.837510 0.197730 8.029604 
0.372812 6.824638 0.198679 8.009454 
0.373125 6.811802 0.199627 7.989375 
0.373438 6.798997 0.200574 7.969355 
0.373750 6.786222 0.201520 7.949397 
0.374063 6.773484 0.202464 7.929508 
0.374375 6.760779 0.203408 7.909683 
0.374688 6.748102 0.204350 7.889914 
0.375000 6.735459 0.205292 7.870211 
0.375312 6.722852 0.206232 7.850575 
0.375625 6.710274 0.207172 7.830998 
0.375938 6.697725 0.208110 7.811479 
0.376250 6.685214 0.209047 7.792028 
0.376563 6.672733 0.209983 7.772639 
0.376875 6.660280 0.210918 7.753305 
0.377188 6.647860 0.211852 7.734033 
0.377500 6.635476 0.212785 7.714829 
0.377812 6.623119 0.213717 7.695679 
0.378125 6.610791 0.214647 7.676587 
0.378437 6.598498 0.215577 7.657560 
0.378750 6.586237 0.216506 7.638595 
0.379063 6.574002 0.217433 7.619681 
0.379375 6.561800 0.218360 7.600829 
0.379688 6.549631 0.219286 7.582042 
0.380000 6.537491 0.220210 7.563309 
0.380312 6.525378 0.221133 7.544629 
0.380625 6.513299 0.222056 7.526015 
0.380937 6.501252 0.222977 7.507459 
0.381250 6.489231 0.223897 7.488955 
0.381563 6.477239 0.224817 7.470508 
0.381875 6.465282 0.225735 7.452126 
0.382188 6.453352 0.226652 7.433797 
0.382500 6.441448 0.227568 7.415519 
0.382812 6.429577 0.228483 7.397302 
0.383125 6.417738 0.229398 7.379146 
0.383437 6.405924 0.230311 7.361039 
0.383750 6.394137 0.231223 7.342986 
0.384063 6.382384 0.232134 7.324995 
0.384375 6.370660 0.233044 7.307060 
0.384688 6.358959 0.233953 7.289172 
0.385000 6.347289 0.234861 7.271341 
0.385313 6.335652 0.235768 7.253571 
0.385625 6.324040 0.236674 7.235851 
0.385937 6.312453 0.237579 7.218179 
0.386250 6.300898 0.238483 7.200568 
0.386563 6.289374 0.239386 7.183014 
0.386875 6.277873 0.240288 7.165506 
0.387188 6.266398 0.241188 7.148049 
0.387500 6.254957 0.242089 7.130653 
0.387813 6.243543 0.242988 7.113309 
0.388125 6.232152 0.243885 7.096010 
0.388437 6.220789 0.244782 7.078765 
0.388750 6.209459 0.245678 7.061580 
0.389063 6.198153 0.246573 7.044443 
0.389375 6.186871 0.247467 7.027350 
0.389688 6.175619 0.248360 7.010315 
0.390000 6.164397 0.249252 6.993336 
0.390313 6.153198 0.250143 6.976401 
0.390625 6.142023 0.251033 6.959513 
0.390937 6.130880 0.251922 6.942683 
0.391250 6.119765 0.252810 6.925906 
0.391563 6.108670 0.253697 6.909170 
0.391875 6.097602 0.254583 6.892485 
0.392188 6.086566 0.255469 6.875857 
0.392500 6.075555 0.256353 6.859277 
0.392813 6.064564 0.257236 6.842738 
0.393125 6.053603 0.258118 6.826252 
0.393437 6.042671 0.258999 6.809821 
0.393750 6.031763 0.259880 6.793436 
0.394062 6.020876 0.260759 6.777091 
0.394375 6.010019 0.261637 6.760801 
0.394688 5.999191 0.262515 6.744564 
0.395000 5.988384 0.263391 6.728369 
0.395313 5.977599 0.264266 6.712217 
0.395625 5.966845 0.265141 6.696120 
0.395937 5.956117 0.266014 6.680073 
0.396250 5.945410 0.266887 6.664066 
0.396562 5.934726 0.267758 6.648103 
0.396875 5.924073 0.268629 6.632196 
0.397188 5.913444 0.269499 6.616335 
0.397500 5.902835 0.270368 6.600513 
0.397813 5.892251 0.271235 6.584737 
0.398125 5.881697 0.272102 6.569016 
0.398438 5.871166 0.272968 6.553338 
0.398750 5.860654 0.273833 6.537699 
0.399062 5.850168 0.274697 6.522107 
0.399375 5.839711 0.275560 6.506568 
0.399688 5.829277 0.276423 6.491071 
0.400000 5.818861 0.277284 6.475611 
0.400313 5.808471 0.278144 6.460200 
0.400625 5.798111 0.279003 6.444841 
0.400938 5.787771 0.279862 6.429521 
0.401250 5.777450 0.280719 6.414239 
0.401562 5.767156 0.281576 6.399006 
0.401875 5.756890 0.282432 6.383824 
0.402188 5.746643 0.283286 6.368678 
0.402500 5.736416 0.284140 6.353571 
0.402813 5.726216 0.284993 6.338513 
0.403125 5.716044 0.285845 6.323504 
0.403438 5.705889 0.286696 6.308531 
0.403750 5.695755 0.287546 6.293595 
0.404062 5.685648 0.288395 6.278710 
0.404375 5.675568 0.289244 6.263872 
0.404688 5.665504 0.290091 6.249068 
0.405000 5.655462 0.290937 6.234302 
0.405313 5.645447 0.291783 6.219586 
0.405625 5.635457 0.292628 6.204915 
0.405938 5.625484 0.293472 6.190278 
0.406250 5.615531 0.294314 6.175679 
0.406562 5.605607 0.295156 6.161130 
0.406875 5.595706 0.295998 6.146625 
0.407188 5.585822 0.296838 6.132152 
0.407500 5.575958 0.297677 6.117718 
0.407813 5.566121 0.298515 6.103332 
0.408125 5.556308 0.299353 6.088990 
0.408438 5.546511 0.300189 6.074679 
0.408750 5.536734 0.301025 6.060407 
0.409062 5.526984 0.301860 6.046182 
0.409375 5.517258 0.302694 6.032000 
0.409687 5.507547 0.303527 6.017849 
0.410000 5.497857 0.304358 6.003736 
0.410313 5.488193 0.305190 5.989670 
0.410625 5.478553 0.306021 5.975646 
0.410938 5.468928 0.306850 5.961653 
0.411250 5.459322 0.307678 5.947696 
0.411562 5.449743 0.308506 5.933786 
0.411875 5.440188 0.309333 5.919917 
0.412187 5.430648 0.310159 5.906079 
0.412500 5.421127 0.310984 5.892277 
0.412813 5.411631 0.311808 5.878520 
0.413125 5.402159 0.312632 5.864805 
0.413438 5.392703 0.313454 5.851119 
0.413750 5.383265 0.314276 5.837469 
0.414062 5.373851 0.315096 5.823863 
0.414375 5.364462 0.315917 5.810299 
0.414687 5.355088 0.316736 5.796764 
0.415000 5.345731 0.317553 5.783263 
0.415313 5.336398 0.318371 5.769806 
0.415625 5.327090 0.319188 5.756390 
0.415938 5.317797 0.320003 5.743005 
0.416250 5.308520 0.320817 5.729651 
0.416563 5.299268 0.321631 5.716339 
0.416875 5.290039 0.322445 5.703070 
0.417187 5.280826 0.323257 5.689832 
0.417500 5.271630 0.324068 5.676623 
0.417813 5.262455 0.324878 5.663455 
0.418125 5.253306 0.325688 5.650330 
0.418438 5.244172 0.326497 5.637236 
0.418750 5.235054 0.327305 5.624171 
0.419063 5.225958 0.328112 5.611144 
0.419375 5.216886 0.328918 5.598161 
0.419687 5.207831 0.329724 5.585209 
0.420000 5.198791 0.330528 5.572286 
0.420313 5.189770 0.331332 5.559399 
0.420625 5.180775 0.332135 5.546554 
0.420938 5.171797 0.332937 5.533743 
0.421250 5.162834 0.333738 5.520959 
0.421563 5.153889 0.334538 5.508209 
0.421875 5.144968 0.335338 5.495502 
0.422187 5.136067 0.336137 5.482829 
0.422500 5.127180 0.336935 5.470183 
0.422813 5.118310 0.337731 5.457569 
0.423125 5.109463 0.338528 5.444995 
0.423438 5.100637 0.339324 5.432458 
0.423750 5.091825 0.340118 5.419949 
0.424063 5.083029 0.340912 5.407468 
0.424375 5.074256 0.341705 5.395027 
0.424687 5.065504 0.342497 5.382624 
0.425000 5.056767 0.343288 5.370249 
0.425312 5.048044 0.344079 5.357901 
0.425625 5.039342 0.344868 5.345590 
0.425938 5.030663 0.345657 5.333318 
0.426250 5.022000 0.346446 5.321075 
0.426563 5.013350 0.347233 5.308858 
0.426875 5.004719 0.348019 5.296675 
0.427187 4.996111 0.348805 5.284532 
0.427500 4.987521 0.349590 5.272420 
0.427812 4.978943 0.350374 5.260332 
0.428125 4.970382 0.351157 5.248276 
0.428438 4.961844 0.351939 5.236259 
0.428750 4.953325 0.352721 5.224275 
0.429063 4.944819 0.353502 5.212316 
0.429375 4.936328 0.354281 5.200386 
0.429688 4.927858 0.355061 5.188492 
0.430000 4.919409 0.355840 5.176634 
0.430312 4.910974 0.356617 5.164802 
0.430625 4.902552 0.357394 5.152996 
0.430938 4.894149 0.358170 5.141224 
0.431250 4.885769 0.358945 5.129489 
0.431563 4.877403 0.359720 5.117783 
0.431875 4.869050 0.360493 5.106100 
0.432188 4.860715 0.361266 5.094448 
0.432500 4.852401 0.362038 5.082834 
0.432812 4.844104 0.362810 5.071250 
0.433125 4.835820 0.363580 5.059690 
0.433438 4.827551 0.364350 5.048158 
0.433750 4.819303 0.365119 5.036661 
0.434063 4.811074 0.365887 5.025198 
0.434375 4.802858 0.366655 5.013760 
0.434688 4.794655 0.367421 5.002346 
0.435000 4.786472 0.368187 4.990965 
0.435312 4.778308 0.368952 4.979620 
0.435625 4.770160 0.369717 4.968301 
0.435938 4.762024 0.370480 4.957005 
0.436250 4.753905 0.371243 4.945739 
0.436563 4.745806 0.372005 4.934508 
0.436875 4.737725 0.372767 4.923307 
0.437188 4.729655 0.373527 4.912129 
0.437500 4.721600 0.374286 4.900977 
0.437812 4.713564 0.375045 4.889858 
0.438125 4.705547 0.375804 4.878772 
0.438438 4.697544 0.376561 4.867711 
0.438750 4.689552 0.377318 4.856672 
0.439063 4.681578 0.378073 4.845663 
0.439375 4.673624 0.378829 4.834689 
0.439688 4.665685 0.379584 4.823743 
0.440000 4.657757 0.380337 4.812817 
0.440312 4.649844 0.381090 4.801918 
0.440625 4.641951 0.381842 4.791053 
0.440937 4.634076 0.382594 4.780218 
0.441250 4.626211 0.383344 4.769405 
0.441563 4.618360 0.384094 4.758616 
0.441875 4.610527 0.384843 4.747858 
0.442188 4.602712 0.385592 4.737132 
0.442500 4.594911 0.386339 4.726431 
0.442812 4.587122 0.387086 4.715751 
0.443125 4.579348 0.387832 4.705099 
0.443437 4.571593 0.388578 4.694478 
0.443750 4.563855 0.389323 4.683887 
0.444063 4.556128 0.390066 4.673316 
0.444375 4.548414 0.390809 4.662769 
0.444688 4.540717 0.391552 4.652252 
0.445000 4.533040 0.392294 4.641767 
0.445312 4.525375 0.393035 4.631305 
0.445625 4.517721 0.393775 4.620864 
0.445937 4.510082 0.394514 4.610449 
0.446250 4.502463 0.395253 4.600066 
0.446563 4.494859 0.395992 4.589710 
0.446875 4.487266 0.396729 4.579375 
0.447188 4.479685 0.397465 4.569062 
0.447500 4.472122 0.398201 4.558780 
0.447813 4.464577 0.398937 4.548527 
0.448125 4.457044 0.399671 4.538297 
0.448437 4.449522 0.400405 4.528087 
0.448750 4.442014 0.401138 4.517904 
0.449063 4.434525 0.401870 4.507750 
0.449375 4.427052 0.402602 4.497624 
0.449688 4.419588 0.403333 4.487517 
0.450000 4.412137 0.404062 4.477432 
0.450313 4.404703 0.404792 4.467376 
0.450625 4.397286 0.405521 4.457348 
0.450937 4.389882 0.406249 4.447344 
0.451250 4.382488 0.406976 4.437360 
0.451563 4.375107 0.407702 4.427399 
0.451875 4.367745 0.408428 4.417468 
0.452188 4.360398 0.409154 4.407564 
0.452500 4.353062 0.409878 4.397679 
0.452813 4.345737 0.410602 4.387815 
0.453125 4.338428 0.411325 4.377978 
0.453437 4.331136 0.412047 4.368170 
0.453750 4.323857 0.412769 4.358385 
0.454063 4.316588 0.413490 4.348618 
0.454375 4.309332 0.414210 4.338874 
0.454688 4.302093 0.414929 4.329159 
0.455000 4.294870 0.415648 4.319470 
0.455313 4.287658 0.416367 4.309802 
0.455625 4.280456 0.417084 4.300152 
0.455937 4.273268 0.417800 4.290528 
0.456250 4.266098 0.418517 4.280931 
0.456562 4.258941 0.419232 4.271359 
0.456875 4.251795 0.419947 4.261806 
0.457188 4.244659 0.420660 4.252272 
0.457500 4.237539 0.421374 4.242765 
0.457813 4.230437 0.422086 4.233286 
0.458125 4.223345 0.422799 4.223827 
0.458437 4.216263 0.423510 4.214386 
0.458750 4.209194 0.424220 4.204967 
0.459062 4.202142 0.424930 4.195577 
0.459375 4.195105 0.425639 4.186211 
0.459688 4.188077 0.426348 4.176863 
0.460000 4.181060 0.427055 4.167534 
0.460313 4.174057 0.427762 4.158230 
0.460625 4.167071 0.428469 4.148953 
0.460938 4.160097 0.429175 4.139698 
0.461250 4.153133 0.429880 4.130460 
0.461562 4.146180 0.430584 4.121243 
0.461875 4.139243 0.431288 4.112051 
0.462188 4.132321 0.431991 4.102884 
0.462500 4.125410 0.432694 4.093738 
0.462813 4.118509 0.433395 4.084610 
0.463125 4.111619 0.434096 4.075501 
0.463438 4.104745 0.434796 4.066419 
0.463750 4.097887 0.435496 4.057362 
0.464062 4.091038 0.436196 4.048323 
0.464375 4.084198 0.436894 4.039300 
0.464688 4.077371 0.437591 4.030300 
0.465000 4.070561 0.438288 4.021328 
0.465313 4.063764 0.438985 4.012377 
0.465625 4.056975 0.439681 4.003442 
0.465938 4.050197 0.440376 3.994526 
0.466250 4.043432 0.441070 3.985633 
0.466562 4.036684 0.441764 3.976766 
0.466875 4.029947 0.442457 3.967920 
0.467188 4.023218 0.443150 3.959089 
0.467500 4.016500 0.443841 3.950277 
0.467813 4.009798 0.444532 3.941490 
0.468125 4.003110 0.445223 3.932728 
0.468438 3.996433 0.445913 3.923984 
0.468750 3.989763 0.446602 3.915254 
0.469062 3.983105 0.447290 3.906546 
0.469375 3.976464 0.447978 3.897863 
0.469688 3.969835 0.448666 3.889203 
0.470000 3.963215 0.449352 3.880558 
0.470313 3.956605 0.450038 3.871930 
0.470625 3.950009 0.450723 3.863326 
0.470938 3.943425 0.451408 3.854743 
0.471250 3.936854 0.452092 3.846181 
0.471562 3.930294 0.452776 3.837638 
0.471875 3.923744 0.453458 3.829112 
0.472187 3.917203 0.454140 3.820604 
0.472500 3.910677 0.454822 3.812120 
0.472813 3.904166 0.455503 3.803660 
0.473125 3.897664 0.456183 3.795216 
0.473438 3.891168 0.456862 3.786784 
0.473750 3.884685 0.457541 3.778375 
0.474062 3.878220 0.458220 3.769992 
0.474375 3.871766 0.458898 3.761630 
0.474687 3.865317 0.459574 3.753279 
0.475000 3.858878 0.460250 3.744944 
0.475313 3.852454 0.460926 3.736634 
0.475625 3.846045 0.461602 3.728348 
0.475938 3.839646 0.462276 3.720079 
0.476250 3.833253 0.462950 3.711823 
0.476562 3.826870 0.463623 3.703585 
0.476875 3.820503 0.464296 3.695371 
0.477187 3.814149 0.464968 3.687179 
0.477500 3.807804 0.465640 3.679003 
0.477813 3.801466 0.466310 3.670841 
0.478125 3.795140 0.466980 3.662699 
0.478438 3.788828 0.467650 3.654579 
0.478750 3.782527 0.468319 3.646478 
0.479063 3.776236 0.468987 3.638394 
0.479375 3.769955 0.469655 3.630327 
0.479687 3.763684 0.470322 3.622277 
0.480000 3.757424 0.470988 3.614247 
0.480313 3.751178 0.471654 3.606238 
0.480625 3.744943 0.472320 3.598248 
0.480938 3.738715 0.472984 3.590271 
0.481250 3.732496 0.473648 3.582311 
0.481563 3.726290 0.474311 3.574372 
0.481875 3.720099 0.474974 3.566455 
0.482187 3.713917 0.475637 3.558555 
0.482500 3.707741 0.476298 3.550667 
0.482813 3.701574 0.476959 3.542795 
0.483125 3.695422 0.477619 3.534946 
0.483438 3.689284 0.478279 3.527119 
0.483750 3.683154 0.478939 3.519308 
0.484063 3.677029 0.479597 3.511506 
0.484375 3.670914 0.480255 3.503722 
0.484687 3.664816 0.480912 3.495963 
0.485000 3.658730 0.481569 3.488225 
0.485313 3.652650 0.482226 3.480498 
0.485625 3.646576 0.482881 3.472783 
0.485938 3.640514 0.483536 3.465088 
0.486250 3.634467 0.484190 3.457416 
0.486563 3.628431 0.484845 3.449761 
0.486875 3.622401 0.485498 3.442120 
0.487187 3.616379 0.486150 3.434492 
0.487500 3.610369 0.486802 3.426883 
0.487813 3.604372 0.487454 3.419296 
0.488125 3.598384 0.488105 3.411725 
0.488438 3.592405 0.488755 3.404168 
0.488750 3.586434 0.489405 3.396626 
0.489063 3.580474 0.490054 3.389102 
0.489375 3.574524 0.490702 3.381596 
0.489687 3.568587 0.491351 3.374108 
0.490000 3.562658 0.491998 3.366636 
0.490312 3.556737 0.492645 3.359178 
0.490625 3.550824 0.493291 3.351735 
0.490938 3.544924 0.493937 3.344310 
0.491250 3.539035 0.494582 3.336905 
0.491563 3.533157 0.495227 3.329517 
0.491875 3.527284 0.495871 3.322141 
0.492188 3.521419 0.496514 3.314777 
0.492500 3.515565 0.497157 3.307433 
0.492812 3.509726 0.497799 3.300109 
0.493125 3.503896 0.498441 3.292802 
0.493438 3.498071 0.499082 3.285505 
0.493750 3.492252 0.499723 3.278221 
0.494063 3.486447 0.500363 3.270956 
0.494375 3.480654 0.501002 3.263713 
0.494688 3.474871 0.501642 3.256484 
0.495000 3.469092 0.502280 3.249266 
0.495312 3.463321 0.502918 3.242059 
0.495625 3.457560 0.503555 3.234872 
0.495938 3.451815 0.504192 3.227707 
0.496250 3.446077 0.504829 3.220556 
0.496563 3.440344 0.505464 3.213413 
0.496875 3.434617 0.506099 3.206284 
0.497188 3.428904 0.506734 3.199174 
0.497500 3.423200 0.507368 3.192082 
0.497812 3.417507 0.508002 3.185005 
0.498125 3.411817 0.508636 3.177938 
0.498438 3.406136 0.509268 3.170883 
0.498750 3.400463 0.509900 3.163845 
0.499063 3.394804 0.510532 3.156825 
0.499375 3.389148 0.511164 3.149816 
0.499688 3.383500 0.511795 3.142817 
0.500000 3.377854 0.512427 3.135828 
0.500313 3.372194 0.513060 3.128823 
0.500625 3.366568 0.513690 3.121866 
0.500938 3.360947 0.514320 3.114917 
0.501250 3.355334 0.514950 3.107984 
0.501563 3.349733 0.515578 3.101068 
0.501875 3.344143 0.516206 3.094170 
0.502188 3.338565 0.516833 3.087290 
0.502500 3.332999 0.517459 3.080429 
0.502812 3.327444 0.518085 3.073586 
0.503125 3.321899 0.518710 3.066757 
0.503437 3.316361 0.519334 3.059942 
0.503750 3.310832 0.519957 3.053142 
0.504062 3.305314 0.520580 3.046359 
0.504375 3.299807 0.521203 3.039594 
0.504687 3.294309 0.521825 3.032843 
0.505000 3.288819 0.522446 3.026105 
0.505313 3.283336 0.523066 3.019381 
0.505625 3.277864 0.523686 3.012673 
0.505938 3.272404 0.524305 3.005983 
0.506250 3.266952 0.524924 2.999308 
0.506563 3.261508 0.525542 2.992646 
0.506875 3.256070 0.526160 2.985995 
0.507188 3.250641 0.526777 2.979359 
0.507500 3.245224 0.527393 2.972740 
0.507812 3.239817 0.528010 2.966138 
0.508125 3.234417 0.528625 2.959548 
0.508437 3.229022 0.529240 2.952969 
0.508750 3.223637 0.529854 2.946405 
0.509062 3.218263 0.530467 2.939857 
0.509375 3.212900 0.531081 2.933326 
0.509687 3.207544 0.531694 2.926808 
0.510000 3.202193 0.532305 2.920301 
0.510313 3.196851 0.532917 2.913806 
0.510625 3.191519 0.533528 2.907329 
0.510938 3.186198 0.534138 2.900867 
0.511250 3.180885 0.534748 2.894419 
0.511563 3.175578 0.535358 2.887983 
0.511875 3.170278 0.535966 2.881558 
0.512188 3.164988 0.536574 2.875149 
0.512500 3.159709 0.537182 2.868757 
0.512813 3.154438 0.537789 2.862378 
0.513125 3.149174 0.538396 2.856011 
0.513437 3.143917 0.539002 2.849656 
0.513750 3.138669 0.539607 2.843315 
0.514062 3.133431 0.540212 2.836990 
0.514375 3.128202 0.540816 2.830680 
0.514687 3.122981 0.541420 2.824382 
0.515000 3.117765 0.542024 2.818095 
0.515313 3.112558 0.542626 2.811820 
0.515625 3.107359 0.543228 2.805560 
0.515938 3.102171 0.543830 2.799316 
0.516250 3.096991 0.544432 2.793086 
0.516563 3.091818 0.545032 2.786867 
0.516875 3.086652 0.545632 2.780660 
0.517188 3.081493 0.546231 2.774466 
0.517500 3.076345 0.546831 2.768287 
0.517813 3.071205 0.547429 2.762122 
0.518125 3.066073 0.548027 2.755970 
0.518437 3.060948 0.548625 2.749828 
0.518750 3.055829 0.549221 2.743699 
0.519062 3.050720 0.549818 2.737584 
0.519375 3.045620 0.550414 2.731484 
0.519687 3.040528 0.551009 2.725398 
0.520000 3.035442 0.551604 2.719321 
0.520312 3.030363 0.552198 2.713254 
0.520625 3.025293 0.552792 2.707203 
0.520938 3.020232 0.553385 2.701167 
0.521250 3.015180 0.553978 2.695145 
0.521563 3.010134 0.554570 2.689133 
0.521875 3.005094 0.555162 2.683130 
0.522188 3.000062 0.555753 2.677141 
0.522500 2.995040 0.556343 2.671168 
0.522813 2.990027 0.556934 2.665209 
0.523125 2.985021 0.557524 2.659261 
0.523438 2.980020 0.558113 2.653322 
0.523750 2.975027 0.558701 2.647395 
0.524062 2.970042 0.559289 2.641482 
0.524375 2.965066 0.559877 2.635585 
0.524687 2.960098 0.560464 2.629699 
0.525000 2.955137 0.561050 2.623824 
0.525312 2.950182 0.561636 2.617958 
0.525625 2.945234 0.562222 2.612106 
0.525938 2.940294 0.562807 2.606267 
0.526250 2.935365 0.563391 2.600443 
0.526563 2.930443 0.563976 2.594630 
0.526875 2.925526 0.564559 2.588827 
0.527188 2.920614 0.565142 2.583034 
0.527500 2.915711 0.565724 2.577254 
0.527813 2.910819 0.566306 2.571489 
0.528125 2.905934 0.566888 2.565737 
0.528438 2.901054 0.567469 2.559995 
0.528750 2.896180 0.568049 2.554261 
0.529062 2.891314 0.568629 2.548540 
0.529375 2.886457 0.569209 2.542833 
0.529687 2.881609 0.569788 2.537140 
0.530000 2.876766 0.570367 2.531458 
0.530312 2.871929 0.570944 2.525785 
0.530625 2.867099 0.571522 2.520121 
0.530938 2.862277 0.572099 2.514471 
0.531250 2.857465 0.572675 2.508835 
0.531563 2.852659 0.573252 2.503213 
0.531875 2.847859 0.573827 2.497599 
0.532188 2.843063 0.574402 2.491993 
0.532500 2.838277 0.574976 2.486399 
0.532813 2.833500 0.575551 2.480820 
0.533125 2.828730 0.576125 2.475254 
0.533438 2.823966 0.576698 2.469698 
0.533750 2.819207 0.577270 2.464151 
0.534062 2.814455 0.577842 2.458614 
0.534375 2.809711 0.578414 2.453089 
0.534687 2.804976 0.578985 2.447579 
0.535000 2.800248 0.579556 2.442080 
0.535312 2.795525 0.580127 2.436591 
0.535625 2.790808 0.580696 2.431111 
0.535938 2.786099 0.581265 2.425641 
0.536250 2.781398 0.581834 2.420185 
0.536563 2.776705 0.582402 2.414742 
0.536875 2.772018 0.582971 2.409310 
0.537188 2.767335 0.583538 2.403887 
0.537500 2.762659 0.584104 2.398472 
0.537813 2.757991 0.584671 2.393068 
0.538125 2.753333 0.585237 2.387679 
0.538438 2.748682 0.585802 2.382302 
0.538750 2.744035 0.586368 2.376936 
0.539062 2.739392 0.586932 2.371577 
0.539375 2.734756 0.587496 2.366227 
0.539687 2.730130 0.588059 2.360889 
0.540000 2.725513 0.588622 2.355566 
0.540312 2.720902 0.589185 2.350255 
0.540625 2.716295 0.589748 2.344952 
0.540937 2.711692 0.590309 2.339657 
0.541250 2.707096 0.590870 2.334371 
0.541563 2.702510 0.591431 2.329098 
0.541875 2.697934 0.591991 2.323839 
0.542188 2.693364 0.592551 2.318592 
0.542500 2.688796 0.593111 2.313352 
0.542813 2.684231 0.593669 2.308119 
0.543125 2.679675 0.594227 2.302896 
0.543438 2.675129 0.594785 2.297688 
0.543750 2.670593 0.595343 2.292494 
0.544063 2.666062 0.595901 2.287309 
0.544375 2.661533 0.596457 2.282131 
0.544687 2.657008 0.597013 2.276959 
0.545000 2.652491 0.597568 2.271800 
0.545312 2.647985 0.598123 2.266656 
0.545625 2.643489 0.598678 2.261524 
0.545937 2.638996 0.599233 2.256401 
0.546250 2.634505 0.599786 2.251283 
0.546563 2.630019 0.600339 2.246174 
0.546875 2.625543 0.600892 2.241078 
0.547188 2.621077 0.601445 2.235996 
0.547500 2.616618 0.601997 2.230926 
0.547813 2.612163 0.602548 2.225863 
0.548125 2.607710 0.603099 2.220806 
0.548438 2.603264 0.603649 2.215759 
0.548750 2.598828 0.604199 2.210726 
0.549063 2.594402 0.604749 2.205706 
0.549375 2.589981 0.605298 2.200696 
0.549687 2.585563 0.605847 2.195693 
0.550000 2.581149 0.606394 2.190697 
0.550312 2.576742 0.606942 2.185712 
0.550625 2.572345 0.607489 2.180740 
0.550937 2.567958 0.608036 2.175782 
0.551250 2.563576 0.608582 2.170832 
0.551563 2.559196 0.609128 2.165889 
0.551875 2.554820 0.609673 2.160953 
0.552188 2.550452 0.610217 2.156028 
0.552500 2.546094 0.610762 2.151118 
0.552813 2.541745 0.611306 2.146220 
0.553125 2.537402 0.611849 2.141330 
0.553438 2.533059 0.612392 2.136446 
0.553750 2.528721 0.612934 2.131569 
0.554063 2.524391 0.613476 2.126705 
0.554375 2.520072 0.614017 2.121855 
0.554688 2.515762 0.614559 2.117016 
0.555000 2.511455 0.615099 2.112185 
0.555312 2.507151 0.615639 2.107360 
0.555625 2.502851 0.616178 2.102542 
0.555937 2.498558 0.616717 2.097737 
0.556250 2.494277 0.617256 2.092946 
0.556562 2.490004 0.617794 2.088167 
0.556875 2.485735 0.618332 2.083393 
0.557188 2.481468 0.618869 2.078626 
0.557500 2.477206 0.619405 2.073866 
0.557813 2.472950 0.619941 2.069119 
0.558125 2.468705 0.620477 2.064386 
0.558438 2.464468 0.621013 2.059664 
0.558750 2.460235 0.621548 2.054947 
0.559063 2.456006 0.622082 2.050236 
0.559375 2.451780 0.622616 2.045534 
0.559688 2.447562 0.623149 2.040843 
0.560000 2.443352 0.623682 2.036166 
0.560312 2.439150 0.624215 2.031500 
0.560625 2.434952 0.624748 2.026839 
0.560937 2.430757 0.625279 2.022184 
0.561250 2.426568 0.625810 2.017536 
0.561562 2.422386 0.626341 2.012901 
0.561875 2.418212 0.626871 2.008279 
0.562188 2.414044 0.627402 2.003666 
0.562500 2.409879 0.627932 1.999060 
0.562813 2.405718 0.628460 1.994459 
0.563125 2.401563 0.628989 1.989866 
0.563438 2.397416 0.629517 1.985283 
0.563750 2.393277 0.630045 1.980714 
0.564063 2.389143 0.630573 1.976155 
0.564375 2.385012 0.631100 1.971602 
0.564688 2.380883 0.631627 1.967055 
0.565000 2.376759 0.632153 1.962513 
0.565312 2.372644 0.632678 1.957983 
0.565625 2.368539 0.633204 1.953464 
0.565937 2.364440 0.633729 1.948957 
0.566250 2.360343 0.634254 1.944456 
0.566562 2.356245 0.634778 1.939960 
0.566875 2.352152 0.635302 1.935470 
0.567188 2.348068 0.635825 1.930990 
0.567500 2.343994 0.636349 1.926522 
0.567813 2.339927 0.636872 1.922064 
0.568125 2.335862 0.637395 1.917612 
0.568438 2.331797 0.637916 1.913165 
0.568750 2.327735 0.638438 1.908725 
0.569063 2.323680 0.638959 1.904296 
0.569375 2.319635 0.639480 1.899877 
0.569688 2.315598 0.640001 1.895468 
0.570000 2.311565 0.640521 1.891065 
0.570312 2.307533 0.641041 1.886666 
0.570625 2.303503 0.641560 1.882275 
0.570937 2.299479 0.642079 1.877894 
0.571250 2.295462 0.642598 1.873524 
0.571562 2.291453 0.643117 1.869163 
0.571875 2.287448 0.643635 1.864808 
0.572187 2.283447 0.644152 1.860458 
0.572500 2.279450 0.644669 1.856114 
0.572813 2.275456 0.645186 1.851780 
0.573125 2.271470 0.645703 1.847457 
0.573438 2.267489 0.646219 1.843144 
0.573750 2.263512 0.646736 1.838837 
0.574063 2.259539 0.647251 1.834535 
0.574375 2.255571 0.647766 1.830238 
0.574688 2.251609 0.648280 1.825950 
0.575000 2.247652 0.648795 1.821672 
0.575313 2.243702 0.649309 1.817405 
0.575625 2.239754 0.649823 1.813145 
0.575937 2.235809 0.650337 1.808890 
0.576250 2.231868 0.650850 1.804640 
0.576562 2.227931 0.651362 1.800398 
0.576875 2.224003 0.651874 1.796165 
0.577187 2.220083 0.652387 1.791942 
0.577500 2.216167 0.652899 1.787728 
0.577813 2.212252 0.653410 1.783519 
0.578125 2.208338 0.653921 1.779314 
0.578438 2.204425 0.654432 1.775115 
0.578750 2.200521 0.654942 1.770925 
0.579063 2.196625 0.655453 1.766745 
0.579375 2.192736 0.655963 1.762573 
0.579688 2.188850 0.656473 1.758408 
0.580000 2.184964 0.656982 1.754247 
0.580313 2.181081 0.657491 1.750091 
0.580625 2.177201 0.658000 1.745943 
0.580937 2.173328 0.658508 1.741806 
0.581250 2.169462 0.659016 1.737677 
0.581562 2.165603 0.659525 1.733555 
0.581875 2.161744 0.660032 1.729438 
0.582187 2.157889 0.660539 1.725325 
0.582500 2.154038 0.661046 1.721218 
0.582813 2.150189 0.661553 1.717119 
0.583125 2.146345 0.662060 1.713029 
0.583438 2.142505 0.662566 1.708947 
0.583750 2.138669 0.663073 1.704869 
0.584063 2.134835 0.663578 1.700795 
0.584375 2.131005 0.664084 1.696727 
0.584688 2.127179 0.664589 1.692665 
0.585000 2.123359 0.665095 1.688612 
0.585313 2.119543 0.665600 1.684566 
0.585625 2.115728 0.666105 1.680524 
0.585938 2.111912 0.666610 1.676487 
0.586250 2.108098 0.667115 1.672453 
0.586562 2.104287 0.667620 1.668424 
0.586875 2.100480 0.668125 1.664400 
0.587187 2.096677 0.668630 1.660381 
0.587500 2.092874 0.669135 1.656366 
0.587812 2.089076 0.669640 1.652361 
0.588125 2.085292 0.670145 1.648369 
0.588438 2.081505 0.670647 1.644381 
0.588750 2.077721 0.671146 1.640410 
0.589063 2.074014 0.671642 1.636491 
0.589375 2.070371 0.672133 1.632642 
0.589688 2.066769 0.672612 1.628870 
0.590000 2.063249 0.673074 1.625200 
0.590313 2.059908 0.673516 1.621698 
0.590625 2.056827 0.673934 1.618431 
0.590938 2.053999 0.674319 1.615438 
0.591250 2.051419 0.674662 1.612748 
0.591562 2.049148 0.674956 1.610407 
0.591875 2.047278 0.675202 1.608466 
0.592187 2.045848 0.675398 1.606943 
0.592500 2.044802 0.675544 1.605819 
0.592812 2.044067 0.675643 1.605046 
0.593125 2.043603 0.675701 1.604576 
0.593438 2.043373 0.675730 1.604346 
0.593750 2.043311 0.675739 1.604279 
0.594063 2.043314 0.675739 1.604281 
0.594375 2.043363 0.675733 1.604330 
0.594688 2.043497 0.675715 1.604469 
0.595000 2.043760 0.675680 1.604743 
0.595313 2.044192 0.675623 1.605195 
0.595625 2.044832 0.675537 1.605866 
0.595938 2.045712 0.675419 1.606790 
0.596250 2.046857 0.675265 1.607991 
0.596562 2.048278 0.675075 1.609481 
0.596875 2.049968 0.674849 1.611252 
0.597187 2.051900 0.674592 1.613277 
0.597500 2.053875 0.674328 1.615345 
0.597812 2.055525 0.674109 1.617066 
0.598125 2.056886 0.673928 1.618493 
0.598438 2.058008 0.673777 1.619682 
0.598750 2.058948 0.673648 1.620679 
0.599063 2.059766 0.673539 1.621533 
0.599375 2.060494 0.673446 1.622282 
0.599688 2.061123 0.673366 1.622933 
0.600000 2.061640 0.673294 1.623486 
0.600313 2.062072 0.673231 1.623957 
0.600625 2.062467 0.673176 1.624378 
0.600938 2.062844 0.673131 1.624763 
0.601250 2.063179 0.673092 1.625099 
0.601562 2.063444 0.673055 1.625374 
0.601875 2.063650 0.673022 1.625599 
0.602187 2.063837 0.672994 1.625805 
0.602500 2.064023 0.672973 1.626002 
0.602812 2.064193 0.672955 1.626175 
0.603125 2.064326 0.672937 1.626309 
0.603437 2.064425 0.672920 1.626412 
0.603750 2.064509 0.672906 1.626505 
0.604063 2.064593 0.672896 1.626599 
0.604375 2.064673 0.672888 1.626686 
0.604688 2.064741 0.672880 1.626756 
0.605000 2.064795 0.672872 1.626808 
0.605313 2.064839 0.672865 1.626849 
0.605625 2.064879 0.672859 1.626889 
0.605938 2.064918 0.672854 1.626930 
0.606250 2.064954 0.672851 1.626970 
0.606563 2.064984 0.672847 1.627005 
0.606875 2.065008 0.672844 1.627033 
0.607187 2.065029 0.672840 1.627055 
0.607500 2.065048 0.672836 1.627076 
0.607812 2.065069 0.672833 1.627097 
0.608125 2.065092 0.672831 1.627121 
0.608437 2.065116 0.672828 1.627145 
0.608750 2.065138 0.672826 1.627167 
0.609063 2.065158 0.672823 1.627188 
0.609375 2.065176 0.672821 1.627208 
0.609688 2.065193 0.672818 1.627226 
0.610000 2.065211 0.672815 1.627244 
0.610313 2.065230 0.672813 1.627263 
0.610625 2.065250 0.672810 1.627284 
0.610938 2.065269 0.672808 1.627304 
0.611250 2.065287 0.672806 1.627324 
0.611563 2.065303 0.672804 1.627342 
0.611875 2.065317 0.672801 1.627358 
0.612187 2.065330 0.672799 1.627372 
0.612500 2.065343 0.672797 1.627387 
0.612812 2.065356 0.672795 1.627401 
0.613125 2.065371 0.672794 1.627416 
0.613437 2.065385 0.672793 1.627427 
0.613750 2.065394 0.672791 1.627437 
0.614063 2.065402 0.672790 1.627444 
0.614375 2.065408 0.672789 1.627451 
0.614688 2.065414 0.672788 1.627458 
0.615000 2.065420 0.672788 1.627464 
0.615313 2.065423 0.672787 1.627469 
0.615625 2.065424 0.672787 1.627471 
0.615938 2.065425 0.672786 1.627473 
0.616250 2.065426 0.672786 1.627474 
0.616563 2.065427 0.672786 1.627476 
0.616875 2.065429 0.672786 1.627478 
0.617188 2.065431 0.672786 1.627478 
0.617500 2.065433 0.672786 1.627478 
0.617812 2.065433 0.672786 1.627478 
0.618125 2.065433 0.672786 1.627478 
0.618437 2.065432 0.672786 1.627478 
0.618750 2.065432 0.672786 1.627478 
0.619062 2.065431 0.672786 1.627478 
0.619375 2.065431 0.672786 1.627477 
0.619688 2.065430 0.672786 1.627477 
0.620000 2.065428 0.672786 1.627476 
0.620313 2.065427 0.672786 1.627475 
0.620625 2.065425 0.672786 1.627473 
0.620938 2.065423 0.672787 1.627472 
0.621250 2.065422 0.672787 1.627470 
0.621563 2.065420 0.672787 1.627468 
0.621875 2.065419 0.672787 1.627466 
0.622188 2.065418 0.672788 1.627465 
0.622500 2.065417 0.672788 1.627464 
0.622812 2.065416 0.672788 1.627463 
0.623125 2.065415 0.672788 1.627461 
0.623437 2.065414 0.672788 1.627461 
0.623750 2.065413 0.672788 1.627460 
0.624062 2.065412 0.672788 1.627460 
0.624375 2.065412 0.672788 1.627460 
0.624688 2.065411 0.672788 1.627459 
0.625000 2.065411 0.672788 1.627459 
0.625313 2.065411 0.672788 1.627459 
0.625625 2.065411 0.672788 1.627459 
0.625938 2.065411 0.672788 1.627459 
0.626250 2.065411 0.672788 1.627459 
0.626563 2.065411 0.672788 1.627459 
0.626875 2.065411 0.672788 1.627459 
0.627188 2.065411 0.672788 1.627459 
0.627500 2.065411 0.672788 1.627459 
0.627812 2.065411 0.672788 1.627459 
0.628125 2.065410 0.672788 1.627459 
0.628437 2.065410 0.672788 1.627460 
0.628750 2.065410 0.672788 1.627460 
0.629062 2.065410 0.672788 1.627460 
0.629375 2.065410 0.672788 1.627460 
0.629688 2.065410 0.672788 1.627461 
0.630000 2.065411 0.672788 1.627461 
0.630313 2.065411 0.672788 1.627461 
0.630625 2.065411 0.672788 1.627461 
0.630938 2.065412 0.672788 1.627461 
0.631250 2.065412 0.672788 1.627462 
0.631563 2.065412 0.672788 1.627462 
0.631875 2.065412 0.672788 1.627462 
0.632188 2.065412 0.672788 1.627462 
0.632500 2.065412 0.672788 1.627462 
0.632812 2.065412 0.672788 1.627462 
0.633125 2.065412 0.672788 1.627463 
0.633437 2.065412 0.672788 1.627463 
0.633750 2.065412 0.672788 1.627463 
0.634062 2.065412 0.672788 1.627463 
0.634375 2.065412 0.672788 1.627463 
0.634687 2.065412 0.672788 1.627464 
0.635000 2.065412 0.672788 1.627464 
0.635313 2.065413 0.672788 1.627464 
0.635625 2.065413 0.672788 1.627464 
0.635938 2.065413 0.672787 1.627465 
0.636250 2.065413 0.672787 1.627465 
0.636563 2.065414 0.672787 1.627465 
0.636875 2.065414 0.672787 1.627466 
0.637188 2.065414 0.672787 1.627466 
0.637500 2.065414 0.672787 1.627467 
0.637813 2.065415 0.672787 1.627467 
0.638125 2.065415 0.672787 1.627468 
0.638437 2.065415 0.672787 1.627468 
0.638750 2.065416 0.672787 1.627469 
0.639062 2.065416 0.672787 1.627469 
0.639375 2.065417 0.672787 1.627470 
0.639687 2.065417 0.672787 1.627470 
0.640000 2.065418 0.672787 1.627471 
0.640313 2.065418 0.672787 1.627471 
0.640625 2.065418 0.672787 1.627472 
0.640938 2.065419 0.672786 1.627473 
0.641250 2.065419 0.672786 1.627473 
0.641563 2.065420 0.672786 1.627474 
0.641875 2.065420 0.672786 1.627475 
0.642188 2.065421 0.672786 1.627475 
0.642500 2.065421 0.672786 1.627476 
0.642813 2.065421 0.672786 1.627477 
0.643125 2.065422 0.672786 1.627477 
0.643437 2.065422 0.672786 1.627478 
0.643750 2.065423 0.672786 1.627478 
0.644062 2.065423 0.672786 1.627479 
0.644375 2.065423 0.672786 1.627480 
0.644687 2.065424 0.672785 1.627480 
0.645000 2.065424 0.672785 1.627481 
0.645313 2.065424 0.672785 1.627481 
0.645625 2.065425 0.672785 1.627482 
0.645938 2.065425 0.672785 1.627482 
0.646250 2.065425 0.672785 1.627483 
0.646563 2.065425 0.672785 1.627483 
0.646875 2.065426 0.672785 1.627484 
0.647188 2.065426 0.672785 1.627484 
0.647500 2.065426 0.672785 1.627485 
0.647813 2.065426 0.672785 1.627485 
0.648125 2.065427 0.672785 1.627486 
0.648438 2.065427 0.672785 1.627486 
0.648750 2.065427 0.672785 1.627486 
0.649062 2.065427 0.672785 1.627487 
0.649375 2.065427 0.672785 1.627487 
0.649687 2.065427 0.672785 1.627488 
0.650000 2.065427 0.672784 1.627488 
0.650312 2.065427 0.672784 1.627488 
0.650625 2.065427 0.672784 1.627489 
0.650938 2.065428 0.672784 1.627489 
0.651250 2.065428 0.672784 1.627489 
0.651563 2.065428 0.672784 1.627490 
0.651875 2.065428 0.672784 1.627490 
0.652188 2.065428 0.672784 1.627490 
0.652500 2.065429 0.672784 1.627490 
0.652813 2.065429 0.672784 1.627491 
0.653125 2.065429 0.672784 1.627491 
0.653438 2.065429 0.672784 1.627491 
0.653750 2.065429 0.672784 1.627491 
0.654062 2.065429 0.672784 1.627492 
0.654375 2.065429 0.672784 1.627492 
0.654687 2.065429 0.672784 1.627492 
0.655000 2.065429 0.672784 1.627492 
0.655312 2.065429 0.672784 1.627492 
0.655625 2.065429 0.672784 1.627493 
0.655938 2.065429 0.672784 1.627493 
0.656250 2.065429 0.672784 1.627493 
0.656563 2.065429 0.672784 1.627493 
0.656875 2.065428 0.672784 1.627493 
0.657188 2.065428 0.672784 1.627493 
0.657500 2.065428 0.672784 1.627493 
0.657813 2.065428 0.672784 1.627493 
0.658125 2.065428 0.672784 1.627494 
0.658438 2.065427 0.672784 1.627494 
0.658750 2.065427 0.672784 1.627494 
0.659062 2.065427 0.672784 1.627494 
0.659375 2.065427 0.672784 1.627494 
0.659687 2.065427 0.672784 1.627494 
0.660000 2.065427 0.672784 1.627494 
0.660312 2.065426 0.672784 1.627494 
0.660625 2.065426 0.672784 1.627494 
0.660938 2.065426 0.672784 1.627494 
0.661250 2.065426 0.672784 1.627494 
0.661563 2.065426 0.672784 1.627494 
0.661875 2.065426 0.672784 1.627494 
0.662188 2.065425 0.672784 1.627494 
0.662500 2.065425 0.672784 1.627494 
0.662813 2.065425 0.672784 1.627494 
0.663125 2.065424 0.672784 1.627494 
0.663438 2.065424 0.672784 1.627494 
0.663750 2.065424 0.672784 1.627494 
0.664062 2.065423 0.672784 1.627494 
0.664375 2.065423 0.672784 1.627494 
0.664687 2.065422 0.672784 1.627494 
0.665000 2.065422 0.672784 1.627494 
0.665312 2.065422 0.672784 1.627494 
0.665625 2.065421 0.672784 1.627494 
0.665937 2.065421 0.672784 1.627494 
0.666250 2.065420 0.672784 1.627494 
0.666563 2.065420 0.672784 1.627494 
0.666875 2.065420 0.672784 1.627494 
0.667188 2.065419 0.672784 1.627493 
0.667500 2.065419 0.672784 1.627493 
0.667813 2.065418 0.672784 1.627493 
0.668125 2.065418 0.672784 1.627493 
0.668438 2.065417 0.672784 1.627493 
0.668750 2.065417 0.672784 1.627493 
0.669063 2.065416 0.672784 1.627493 
0.669375 2.065416 0.672784 1.627493 
0.669687 2.065415 0.672784 1.627493 
0.670000 2.065414 0.672784 1.627493 
0.670312 2.065414 0.672784 1.627493 
0.670625 2.065413 0.672784 1.627493 
0.670937 2.065412 0.672784 1.627493 
0.671250 2.065412 0.672784 1.627492 
0.671563 2.065411 0.672784 1.627492 
0.671875 2.065410 0.672784 1.627492 
0.672188 2.065410 0.672784 1.627492 
0.672500 2.065409 0.672784 1.627492 
0.672813 2.065409 0.672784 1.627492 
0.673125 2.065408 0.672784 1.627492 
0.673438 2.065408 0.672784 1.627492 
0.673750 2.065407 0.672784 1.627492 
0.674063 2.065407 0.672784 1.627492 
0.674375 2.065406 0.672784 1.627492 
0.674687 2.065406 0.672784 1.627492 
0.675000 2.065405 0.672784 1.627491 
0.675312 2.065405 0.672784 1.627491 
0.675625 2.065404 0.672784 1.627491 
0.675937 2.065404 0.672784 1.627491 
0.676250 2.065404 0.672784 1.627491 
0.676563 2.065403 0.672784 1.627491 
0.676875 2.065403 0.672784 1.627491 
0.677188 2.065402 0.672784 1.627491 
0.677500 2.065401 0.672784 1.627491 
0.677813 2.065401 0.672784 1.627491 
0.678125 2.065400 0.672784 1.627491 
0.678438 2.065400 0.672784 1.627491 
0.678750 2.065399 0.672784 1.627491 
0.679063 2.065398 0.672784 1.627491 
0.679375 2.065398 0.672784 1.627490 
0.679688 2.065397 0.672784 1.627490 
0.680000 2.065396 0.672784 1.627490 
0.680312 2.065395 0.672784 1.627490 
0.680625 2.065395 0.672784 1.627490 
0.680937 2.065394 0.672784 1.627490 
0.681250 2.065393 0.672784 1.627490 
0.681562 2.065393 0.672784 1.627490 
0.681875 2.065392 0.672784 1.627490 
0.682188 2.065391 0.672784 1.627490 
0.682500 2.065391 0.672784 1.627490 
0.682813 2.065390 0.672784 1.627490 
0.683125 2.065389 0.672784 1.627490 
0.683438 2.065388 0.672784 1.627490 
0.683750 2.065388 0.672784 1.627490 
0.684063 2.065387 0.672784 1.627490 
0.684375 2.065386 0.672784 1.627490 
0.684688 2.065385 0.672784 1.627490 
0.685000 2.065384 0.672784 1.627490 
0.685312 2.065383 0.672784 1.627490 
0.685625 2.065382 0.672784 1.627490 
0.685937 2.065381 0.672784 1.627490 
0.686250 2.065380 0.672784 1.627489 
0.686562 2.065379 0.672784 1.627489 
0.686875 2.065378 0.672784 1.627489 
0.687188 2.065377 0.672784 1.627489 
0.687500 2.065376 0.672784 1.627489 
0.687813 2.065375 0.672784 1.627489 
0.688125 2.065375 0.672784 1.627489 
0.688438 2.065374 0.672784 1.627489 
0.688750 2.065373 0.672784 1.627489 
0.689063 2.065372 0.672784 1.627489 
0.689375 2.065371 0.672784 1.627489 
0.689688 2.065370 0.672784 1.627489 
0.690000 2.065369 0.672784 1.627489 
0.690312 2.065368 0.672784 1.627489 
0.690625 2.065367 0.672784 1.627489 
0.690937 2.065365 0.672784 1.627489 
0.691250 2.065364 0.672784 1.627489 
0.691562 2.065363 0.672784 1.627489 
0.691875 2.065361 0.672784 1.627489 
0.692188 2.065360 0.672784 1.627489 
0.692500 2.065358 0.672784 1.627489 
0.692813 2.065357 0.672784 1.627489 
0.693125 2.065355 0.672784 1.627489 
0.693438 2.065353 0.672784 1.627489 
0.693750 2.065352 0.672784 1.627489 
0.694063 2.065350 0.672784 1.627489 
0.694375 2.065349 0.672784 1.627489 
0.694688 2.065347 0.672784 1.627489 
0.695000 2.065346 0.672784 1.627489 
0.695312 2.065344 0.672784 1.627489 
0.695625 2.065343 0.672784 1.627489 
0.695937 2.065342 0.672784 1.627489 
0.696250 2.065340 0.672784 1.627489 
0.696562 2.065339 0.672784 1.627489 
0.696875 2.065337 0.672784 1.627489 
0.697187 2.065335 0.672784 1.627489 
0.697500 2.065334 0.672784 1.627489 
0.697813 2.065332 0.672784 1.627489 
0.698125 2.065330 0.672784 1.627488 
0.698438 2.065329 0.672784 1.627488 
0.698750 2.065327 0.672784 1.627488 
0.699063 2.065324 0.672784 1.627488 
0.699375 2.065322 0.672784 1.627488 
0.699688 2.065320 0.672784 1.627488 
0.700000 2.065317 0.672784 1.627488 
0.700313 2.065315 0.672784 1.627488 
0.700625 2.065312 0.672784 1.627488 
0.700937 2.065309 0.672784 1.627488 
0.701250 2.065306 0.672784 1.627488 
0.701562 2.065303 0.672784 1.627488 
0.701875 2.065300 0.672784 1.627488 
0.702187 2.065297 0.672784 1.627488 
0.702500 2.065295 0.672784 1.627488 
0.702813 2.065292 0.672784 1.627488 
0.703125 2.065289 0.672784 1.627488 
0.703438 2.065287 0.672784 1.627488 
0.703750 2.065284 0.672784 1.627488 
0.704063 2.065282 0.672784 1.627488 
0.704375 2.065279 0.672784 1.627488 
0.704688 2.065277 0.672784 1.627488 
0.705000 2.065274 0.672784 1.627488 
0.705313 2.065271 0.672784 1.627488 
0.705625 2.065269 0.672784 1.627488 
0.705937 2.065266 0.672784 1.627488 
0.706250 2.065263 0.672784 1.627488 
0.706562 2.065260 0.672784 1.627488 
0.706875 2.065257 0.672784 1.627488 
0.707187 2.065254 0.672784 1.627487 
0.707500 2.065250 0.672784 1.627487 
0.707813 2.065247 0.672784 1.627487 
0.708125 2.065243 0.672784 1.627487 
0.708438 2.065239 0.672784 1.627487 
0.708750 2.065234 0.672784 1.627487 
0.709063 2.065230 0.672784 1.627487 
0.709375 2.065225 0.672784 1.627487 
0.709688 2.065219 0.672784 1.627487 
0.710000 2.065214 0.672784 1.627487 
0.710313 2.065208 0.672784 1.627487 
0.710625 2.065202 0.672784 1.627487 
0.710938 2.065195 0.672784 1.627487 
0.711250 2.065189 0.672784 1.627487 
0.711562 2.065182 0.672784 1.627487 
0.711875 2.065174 0.672784 1.627487 
0.712187 2.065167 0.672784 1.627487 
0.712500 2.065159 0.672784 1.627487 
0.712812 2.065150 0.672784 1.627487 
0.713125 2.065142 0.672784 1.627487 
0.713438 2.065133 0.672784 1.627487 
0.713750 2.065124 0.672784 1.627487 
0.714063 2.065115 0.672784 1.627487 
0.714375 2.065105 0.672784 1.627486 
0.714688 2.065095 0.672784 1.627486 
0.715000 2.065085 0.672784 1.627486 
0.715313 2.065075 0.672784 1.627486 
0.715625 2.065064 0.672784 1.627486 
0.715938 2.065052 0.672784 1.627486 
0.716250 2.065041 0.672784 1.627486 
0.716562 2.065029 0.672784 1.627486 
0.716875 2.065016 0.672784 1.627486 
0.717187 2.065002 0.672784 1.627486 
0.717500 2.064988 0.672784 1.627486 
0.717812 2.064973 0.672784 1.627486 
0.718125 2.064957 0.672784 1.627486 
0.718438 2.064940 0.672784 1.627486 
0.718750 2.064920 0.672784 1.627486 
0.719063 2.064899 0.672784 1.627486 
0.719375 2.064874 0.672784 1.627486 
0.719688 2.064848 0.672784 1.627486 
0.720000 2.064830 0.672784 1.627485 
0.720313 2.064819 0.672784 1.627485 
0.720625 2.064814 0.672784 1.627485 
0.720938 2.064814 0.672784 1.627485 
0.721250 2.064815 0.672784 1.627485 
0.721562 2.064818 0.672784 1.627485 
0.721875 2.064827 0.672784 1.627485 
0.722187 2.064843 0.672784 1.627485 
0.722500 2.064870 0.672784 1.627485 
0.722812 2.064913 0.672784 1.627485 
0.723125 2.064976 0.672784 1.627485 
0.723438 2.065067 0.672784 1.627485 
0.723750 2.065195 0.672784 1.627485 
0.724063 2.065370 0.672784 1.627485 
0.724375 2.065609 0.672784 1.627485 
0.724688 2.065927 0.672784 1.627485 
0.725000 2.066350 0.672784 1.627485 
0.725313 2.066904 0.672784 1.627485 
0.725625 2.067626 0.672784 1.627484 
0.725938 2.068560 0.672784 1.627484 
0.726250 2.069760 0.672784 1.627484 
0.726562 2.071291 0.672784 1.627484 
0.726875 2.073236 0.672784 1.627484 
0.727187 2.075690 0.672784 1.627484 
0.727500 2.078772 0.672784 1.627484 
0.727812 2.082621 0.672784 1.627484 
0.728125 2.087404 0.672784 1.627484 
0.728437 2.093320 0.672784 1.627484 
0.728750 2.100598 0.672784 1.627484 
0.729063 2.109510 0.672784 1.627484 
0.729375 2.120368 0.672784 1.627484 
0.729688 2.133534 0.672784 1.627484 
0.730000 2.149420 0.672784 1.627483 
0.730313 2.168493 0.672784 1.627483 
0.730625 2.191281 0.672784 1.627483 
0.730938 2.218370 0.672784 1.627483 
0.731250 2.250411 0.672784 1.627483 
0.731563 2.288115 0.672784 1.627483 
0.731875 2.332256 0.672784 1.627483 
0.732187 2.383662 0.672784 1.627483 
0.732500 2.443209 0.672784 1.627483 
0.732812 2.511813 0.672784 1.627483 
0.733125 2.590418 0.672784 1.627483 
0.733437 2.679972 0.672784 1.627482 
0.733750 2.781415 0.672784 1.627482 
0.734063 2.895646 0.672784 1.627482 
0.734375 3.023501 0.672784 1.627482 
0.734688 3.165715 0.672784 1.627482 
0.735000 3.322888 0.672784 1.627482 
0.735313 3.495446 0.672784 1.627482 
0.735625 3.683601 0.672784 1.627482 
0.735938 3.887306 0.672783 1.627482 
0.736250 4.106219 0.672783 1.627482 
0.736563 4.331281 0.672783 1.627482 
0.736875 4.532104 0.672783 1.627482 
0.737187 4.706506 0.672783 1.627482 
0.737500 4.856737 0.672783 1.627481 
0.737812 4.985133 0.672783 1.627481 
0.738125 5.094037 0.672783 1.627481 
0.738437 5.185725 0.672783 1.627481 
0.738750 5.262358 0.672783 1.627481 
0.739063 5.325951 0.672783 1.627481 
0.739375 5.378349 0.672783 1.627481 
0.739688 5.421218 0.672783 1.627481 
0.740000 5.456044 0.672783 1.627481 
0.740313 5.484135 0.672783 1.627481 
0.740625 5.506629 0.672783 1.627480 
0.740938 5.524510 0.672783 1.627480 
0.741250 5.538616 0.672783 1.627480 
0.741563 5.549658 0.672783 1.627480 
0.741875 5.558230 0.672783 1.627480 
0.742188 5.564829 0.672783 1.627480 
0.742500 5.569863 0.672783 1.627480 
0.742812 5.573666 0.672783 1.627480 
0.743125 5.576511 0.672783 1.627480 
0.743437 5.578615 0.672783 1.627479 
0.743750 5.580152 0.672783 1.627479 
0.744062 5.581261 0.672783 1.627479 
0.744375 5.582050 0.672783 1.627479 
0.744688 5.582602 0.672783 1.627479 
0.745000 5.582982 0.672783 1.627479 
0.745313 5.583238 0.672783 1.627479 
0.745625 5.583408 0.672783 1.627479 
0.745938 5.583518 0.672783 1.627478 
0.746250 5.583587 0.672783 1.627478 
0.746563 5.583630 0.672783 1.627478 
0.746875 5.583656 0.672783 1.627478 
0.747188 5.583673 0.672783 1.627478 
0.747500 5.583684 0.672783 1.627478 
0.747812 5.583693 0.672783 1.627477 
0.748125 5.583701 0.672783 1.627477 
0.748437 5.583709 0.672783 1.627477 
0.748750 5.583717 0.672783 1.627477 
0.749062 5.583727 0.672783 1.627477 
0.749375 5.583738 0.672783 1.627477 
0.749688 5.583752 0.672783 1.627476 
0.750000 5.583771 0.672783 1.627476 
0.750313 5.583794 0.672783 1.627476 
0.750625 5.583822 0.672783 1.627476 
0.750938 5.583854 0.672783 1.627476 
0.751250 5.583880 0.672783 1.627475 
0.751563 5.583897 0.672783 1.627475 
0.751875 5.583907 0.672783 1.627475 
0.752188 5.583912 0.672783 1.627475 
0.752500 5.583913 0.672783 1.627475 
0.752812 5.583913 0.672783 1.627474 
0.753125 5.583912 0.672783 1.627474 
0.753437 5.583910 0.672783 1.627474 
0.753750 5.583905 0.672783 1.627474 
0.754062 5.583897 0.672783 1.627473 
0.754375 5.583886 0.672783 1.627473 
0.754688 5.583870 0.672783 1.627473 
0.755000 5.583852 0.672783 1.627473 
0.755313 5.583832 0.672783 1.627472 
0.755625 5.583817 0.672783 1.627472 
0.755938 5.583808 0.672783 1.627472 
0.756250 5.583802 0.672783 1.627471 
0.756563 5.583800 0.672783 1.627471 
0.756875 5.583798 0.672782 1.627471 
0.757188 5.583798 0.672782 1.627470 
0.757500 5.583799 0.672782 1.627470 
0.757812 5.583799 0.672782 1.627470 
0.758125 5.583801 0.672782 1.627469 
0.758437 5.583804 0.672782 1.627469 
0.758750 5.583807 0.672782 1.627469 
0.759062 5.583812 0.672782 1.627469 
0.759375 5.583817 0.672782 1.627468 
0.759688 5.583820 0.672782 1.627468 
0.760000 5.583821 0.672782 1.627468 
0.760313 5.583822 0.672782 1.627467 
0.760625 5.583822 0.672782 1.627467 
0.760938 5.583821 0.672782 1.627467 
0.761250 5.583821 0.672782 1.627466 
0.761563 5.583820 0.672782 1.627466 
0.761875 5.583818 0.672782 1.627466 
0.762188 5.583815 0.672782 1.627465 
0.762500 5.583811 0.672782 1.627465 
0.762813 5.583806 0.672782 1.627465 
0.763125 5.583801 0.672782 1.627464 
0.763437 5.583794 0.672782 1.627464 
0.763750 5.583788 0.672782 1.627463 
0.764062 5.583781 0.672782 1.627463 
0.764375 5.583776 0.672782 1.627462 
0.764687 5.583771 0.672782 1.627462 
0.765000 5.583767 0.672782 1.627461 
0.765313 5.583762 0.672781 1.627460 
0.765625 5.583757 0.672781 1.627458 
0.765938 5.583749 0.672781 1.627454 
0.766250 5.583736 0.672780 1.627448 
0.766563 5.583709 0.672779 1.627437 
0.766875 5.583657 0.672777 1.627415 
0.767188 5.583553 0.672772 1.627374 
0.767500 5.583350 0.672764 1.627294 
0.767813 5.582954 0.672747 1.627139 
0.768125 5.582185 0.672715 1.626840 
0.768437 5.580692 0.672653 1.626261 
0.768750 5.577798 0.672533 1.625137 
0.769062 5.572187 0.672300 1.622958 
0.769375 5.561318 0.671846 1.618736 
0.769687 5.540284 0.670964 1.610568 
0.770000 5.499683 0.669245 1.594810 
0.770313 5.421701 0.665882 1.564577 
0.770625 5.273388 0.659252 1.507205 
0.770938 4.996678 0.645984 1.400641 
0.771250 4.499544 0.618611 1.210913 
0.771563 3.671001 0.558541 0.900943 
0.771875 2.481754 0.413398 0.486296 
0.772188 1.390680 0.151626 0.183045 
0.772500 1.049085 0.018167 0.108022 
0.772813 1.004438 0.001465 0.100633 
0.773125 1.000358 0.000113 0.100049 
0.773438 1.000028 0.000009 0.100004 
0.773750 1.000002 0.000001 0.100000 
0.774062 1.000000 0.000000 0.100000 
0.774375 1.000000 0.000000 0.100000 
0.774687 1.000000 0.000000 0.100000 
0.775000 1.000000 0.000000 0.100000 
0.775313 1.000000 0.000000 0.100000 
0.775625 1.000000 0.000000 0.100000 
0.775938 1.000000 0.000000 0.100000 
0.776250 1.000000 0.000000 0.100000 
0.776563 1.000000 0.000000 0.100000 
0.776875 1.000000 0.000000 0.100000 
0.777188 1.000000 0.000000 0.100000 
0.777500 1.000000 0.000000 0.100000 
0.777813 1.000000 0.000000 0.100000 
0.778125 1.000000 0.000000 0.100000 
0.778438 1.000000 0.000000 0.100000 
0.778750 1.000000 0.000000 0.100000 
0.779062 1.000000 0.000000 0.100000 
0.779375 1.000000 0.000000 0.100000 
0.779687 1.000000 0.000000 0.100000 
0.780000 1.000000 0.000000 0.100000 
0.780312 1.000000 0.000000 0.100000 
0.780625 1.000000 0.000000 0.100000 
0.780938 1.000000 0.000000 0.100000 
0.781250 1.000000 0.000000 0.100000 
0.781563 1.000000 0.000000 0.100000 
0.781875 1.000000 0.000000 0.100000 
0.782188 1.000000 0.000000 0.100000 
0.782500 1.000000 0.000000 0.100000 
0.782813 1.000000 0.000000 0.100000 
0.783125 1.000000 0.000000 0.100000 
0.783438 1.000000 0.000000 0.100000 
0.783750 1.000000 0.000000 0.100000 
0.784062 1.000000 0.000000 0.100000 
0.784375 1.000000 0.000000 0.100000 
0.784687 1.000000 0.000000 0.100000 
0.785000 1.000000 0.000000 0.100000 
0.785312 1.000000 0.000000 0.100000 
0.785625 1.000000 0.000000 0.100000 
0.785938 1.000000 0.000000 0.100000 
0.786250 1.000000 0.000000 0.100000 
0.786563 1.000000 0.000000 0.100000 
0.786875 1.000000 0.000000 0.100000 
0.787188 1.000000 0.000000 0.100000 
0.787500 1.000000 0.000000 0.100000 
0.787813 1.000000 0.000000 0.100000 
0.788125 1.000000 0.000000 0.100000 
0.788438 1.000000 0.000000 0.100000 
0.788750 1.000000 0.000000 0.100000 
0.789062 1.000000 0.000000 0.100000 
0.789375 1.000000 0.000000 0.100000 
0.789687 1.000000 0.000000 0.100000 
0.790000 1.000000 0.000000 0.100000 
0.790312 1.000000 0.000000 0.100000 
0.790625 1.000000 0.000000 0.100000 
0.790938 1.000000 0.000000 0.100000 
0.791250 1.000000 0.000000 0.100000 
0.791563 1.000000 0.000000 0.100000 
0.791875 1.000000 0.000000 0.100000 
0.792188 1.000000 0.000000 0.100000 
0.792500 1.000000 0.000000 0.100000 
0.792813 1.000000 0.000000 0.100000 
0.793125 1.000000 0.000000 0.100000 
0.793438 1.000000 0.000000 0.100000 
0.793750 1.000000 0.000000 0.100000 
0.794063 1.000000 0.000000 0.100000 
0.794375 1.000000 0.000000 0.100000 
0.794687 1.000000 0.000000 0.100000 
0.795000 1.000000 0.000000 0.100000 
0.795312 1.000000 0.000000 0.100000 
0.795625 1.000000 0.000000 0.100000 
0.795937 1.000000 0.000000 0.100000 
0.796250 1.000000 0.000000 0.100000 
0.796563 1.000000 0.000000 0.100000 
0.796875 1.000000 0.000000 0.100000 
0.797188 1.000000 0.000000 0.100000 
0.797500 1.000000 0.000000 0.100000 
0.797813 1.000000 0.000000 0.100000 
0.798125 1.000000 0.000000 0.100000 
0.798438 1.000000 0.000000 0.100000 
0.798750 1.000000 0.000000 0.100000 
0.799063 1.000000 0.000000 0.100000 
0.799375 1.000000 0.000000 0.100000 
0.799687 1.000000 0.000000 0.100000 
0.800000 1.000000 0.000000 0.100000 
0.800312 1.000000 0.000000 0.100000 
0.800625 1.000000 0.000000 0.100000 
0.800937 1.000000 0.000000 0.100000 
0.801250 1.000000 0.000000 0.100000 
0.801563 1.000000 0.000000 0.100000 
0.801875 1.000000 0.000000 0.100000 
0.802188 1.000000 0.000000 0.100000 
0.802500 1.000000 0.000000 0.100000 
0.802813 1.000000 0.000000 0.100000 
0.803125 1.000000 0.000000 0.100000 
0.803438 1.000000 0.000000 0.100000 
0.803750 1.000000 0.000000 0.100000 
0.804063 1.000000 0.000000 0.100000 
0.804375 1.000000 0.000000 0.100000 
0.804688 1.000000 0.000000 0.100000 
0.805000 1.000000 0.000000 0.100000 
0.805312 1.000000 0.000000 0.100000 
0.805625 1.000000 0.000000 0.100000 
0.805937 1.000000 0.000000 0.100000 
0.806250 1.000000 0.000000 0.100000 
0.806563 1.000000 0.000000 0.100000 
0.806875 1.000000 0.000000 0.100000 
0.807188 1.000000 0.000000 0.100000 
0.807500 1.000000 0.000000 0.100000 
0.807813 1.000000 0.000000 0.100000 
0.808125 1.000000 0.000000 0.100000 
0.808438 1.000000 0.000000 0.100000 
0.808750 1.000000 0.000000 0.100000 
0.809063 1.000000 0.000000 0.100000 
0.809375 1.000000 0.000000 0.100000 
0.809688 1.000000 0.000000 0.100000 
0.810000 1.000000 0.000000 0.100000 
0.810312 1.000000 0.000000 0.100000 
0.810625 1.000000 0.000000 0.100000 
0.810937 1.000000 0.000000 0.100000 
0.811250 1.000000 0.000000 0.100000 
0.811562 1.000000 0.000000 0.100000 
0.811875 1.000000 0.000000 0.100000 
0.812188 1.000000 0.000000 0.100000 
0.812500 1.000000 0.000000 0.100000 
0.812813 1.000000 0.000000 0.100000 
0.813125 1.000000 0.000000 0.100000 
0.813438 1.000000 0.000000 0.100000 
0.813750 1.000000 0.000000 0.100000 
0.814063 1.000000 0.000000 0.100000 
0.814375 1.000000 0.000000 0.100000 
0.814688 1.000000 0.000000 0.100000 
0.815000 1.000000 0.000000 0.100000 
0.815312 1.000000 0.000000 0.100000 
0.815625 1.000000 0.000000 0.100000 
0.815937 1.000000 0.000000 0.100000 
0.816250 1.000000 0.000000 0.100000 
0.816562 1.000000 0.000000 0.100000 
0.816875 1.000000 0.000000 0.100000 
0.817188 1.000000 0.000000 0.100000 
0.817500 1.000000 0.000000 0.100000 
0.817813 1.000000 0.000000 0.100000 
0.818125 1.000000 0.000000 0.100000 
0.818438 1.000000 0.000000 0.100000 
0.818750 1.000000 0.000000 0.100000 
0.819063 1.000000 0.000000 0.100000 
0.819375 1.000000 0.000000 0.100000 
0.819688 1.000000 0.000000 0.100000 
0.820000 1.000000 0.000000 0.100000 
0.820312 1.000000 0.000000 0.100000 
0.820625 1.000000 0.000000 0.100000 
0.820937 1.000000 0.000000 0.100000 
0.821250 1.000000 0.000000 0.100000 
0.821562 1.000000 0.000000 0.100000 
0.821875 1.000000 0.000000 0.100000 
0.822188 1.000000 0.000000 0.100000 
0.822500 1.000000 0.000000 0.100000 
0.822813 1.000000 0.000000 0.100000 
0.823125 1.000000 0.000000 0.100000 
0.823438 1.000000 0.000000 0.100000 
0.823750 1.000000 0.000000 0.100000 
0.824063 1.000000 0.000000 0.100000 
0.824375 1.000000 0.000000 0.100000 
0.824688 1.000000 0.000000 0.100000 
0.825000 1.000000 0.000000 0.100000 
0.825313 1.000000 0.000000 0.100000 
0.825625 1.000000 0.000000 0.100000 
0.825937 1.000000 0.000000 0.100000 
0.826250 1.000000 0.000000 0.100000 
0.826562 1.000000 0.000000 0.100000 
0.826875 1.000000 0.000000 0.100000 
0.827187 1.000000 0.000000 0.100000 
0.827500 1.000000 0.000000 0.100000 
0.827813 1.000000 0.000000 0.100000 
0.828125 1.000000 0.000000 0.100000 
0.828438 1.000000 0.000000 0.100000 
0.828750 1.000000 0.000000 0.100000 
0.829063 1.000000 0.000000 0.100000 
0.829375 1.000000 0.000000 0.100000 
0.829688 1.000000 0.000000 0.100000 
0.830000 1.000000 0.000000 0.100000 
0.830313 1.000000 0.000000 0.100000 
0.830625 1.000000 0.000000 0.100000 
0.830937 1.000000 0.000000 0.100000 
0.831250 1.000000 0.000000 0.100000 
0.831562 1.000000 0.000000 0.100000 
0.831875 1.000000 0.000000 0.100000 
0.832187 1.000000 0.000000 0.100000 
0.832500 1.000000 0.000000 0.100000 
0.832813 1.000000 0.000000 0.100000 
0.833125 1.000000 0.000000 0.100000 
0.833438 1.000000 0.000000 0.100000 
0.833750 1.000000 0.000000 0.100000 
0.834063 1.000000 0.000000 0.100000 
0.834375 1.000000 0.000000 0.100000 
0.834688 1.000000 0.000000 0.100000 
0.835000 1.000000 0.000000 0.100000 
0.835313 1.000000 0.000000 0.100000 
0.835625 1.000000 0.000000 0.100000 
0.835938 1.000000 0.000000 0.100000 
0.836250 1.000000 0.000000 0.100000 
0.836562 1.000000 0.000000 0.100000 
0.836875 1.000000 0.000000 0.100000 
0.837187 1.000000 0.000000 0.100000 
0.837500 1.000000 0.000000 0.100000 
0.837813 1.000000 0.000000 0.100000 
0.838125 1.000000 0.000000 0.100000 
0.838438 1.000000 0.000000 0.100000 
0.838750 1.000000 0.000000 0.100000 
0.839063 1.000000 0.000000 0.100000 
0.839375 1.000000 0.000000 0.100000 
0.839688 1.000000 0.000000 0.100000 
0.840000 1.000000 0.000000 0.100000 
0.840313 1.000000 0.000000 0.100000 
0.840625 1.000000 0.000000 0.100000 
0.840938 1.000000 0.000000 0.100000 
0.841250 1.000000 0.000000 0.100000 
0.841562 1.000000 0.000000 0.100000 
0.841875 1.000000 0.000000 0.100000 
0.842187 1.000000 0.000000 0.100000 
0.842500 1.000000 0.000000 0.100000 
0.842812 1.000000 0.000000 0.100000 
0.843125 1.000000 0.000000 0.100000 
0.843438 1.000000 0.000000 0.100000 
0.843750 1.000000 0.000000 0.100000 
0.844063 1.000000 0.000000 0.100000 
0.844375 1.000000 0.000000 0.100000 
0.844688 1.000000 0.000000 0.100000 
0.845000 1.000000 0.000000 0.100000 
0.845313 1.000000 0.000000 0.100000 
0.845625 1.000000 0.000000 0.100000 
0.845938 1.000000 0.000000 0.100000 
0.846250 1.000000 0.000000 0.100000 
0.846562 1.000000 0.000000 0.100000 
0.846875 1.000000 0.000000 0.100000 
0.847187 1.000000 0.000000 0.100000 
0.847500 1.000000 0.000000 0.100000 
0.847812 1.000000 0.000000 0.100000 
0.848125 1.000000 0.000000 0.100000 
0.848438 1.000000 0.000000 0.100000 
0.848750 1.000000 0.000000 0.100000 
0.849063 1.000000 0.000000 0.100000 
0.849375 1.000000 0.000000 0.100000 
0.849688 1.000000 0.000000 0.100000 
0.850000 1.000000 0.000000 0.100000 
0.850313 1.000000 0.000000 0.100000 
0.850625 1.000000 0.000000 0.100000 
0.850938 1.000000 0.000000 0.100000 
0.851250 1.000000 0.000000 0.100000 
0.851562 1.000000 0.000000 0.100000 
0.851875 1.000000 0.000000 0.100000 
0.852187 1.000000 0.000000 0.100000 
0.852500 1.000000 0.000000 0.100000 
0.852812 1.000000 0.000000 0.100000 
0.853125 1.000000 0.000000 0.100000 
0.853438 1.000000 0.000000 0.100000 
0.853750 1.000000 0.000000 0.100000 
0.854063 1.000000 0.000000 0.100000 
0.854375 1.000000 0.000000 0.100000 
0.854688 1.000000 0.000000 0.100000 
0.855000 1.000000 0.000000 0.100000 
0.855313 1.000000 0.000000 0.100000 
0.855625 1.000000 0.000000 0.100000 
0.855938 1.000000 0.000000 0.100000 
0.856250 1.000000 0.000000 0.100000 
0.856563 1.000000 0.000000 0.100000 
0.856875 1.000000 0.000000 0.100000 
0.857187 1.000000 0.000000 0.100000 
0.857500 1.000000 0.000000 0.100000 
0.857812 1.000000 0.000000 0.100000 
0.858125 1.000000 0.000000 0.100000 
0.858437 1.000000 0.000000 0.100000 
0.858750 1.000000 0.000000 0.100000 
0.859063 1.000000 0.000000 0.100000 
0.859375 1.000000 0.000000 0.100000 
0.859688 1.000000 0.000000 0.100000 
0.860000 1.000000 0.000000 0.100000 
0.860313 1.000000 0.000000 0.100000 
0.860625 1.000000 0.000000 0.100000 
0.860938 1.000000 0.000000 0.100000 
0.861250 1.000000 0.000000 0.100000 
0.861563 1.000000 0.000000 0.100000 
0.861875 1.000000 0.000000 0.100000 
0.862187 1.000000 0.000000 0.100000 
0.862500 1.000000 0.000000 0.100000 
0.862812 1.000000 0.000000 0.100000 
0.863125 1.000000 0.000000 0.100000 
0.863437 1.000000 0.000000 0.100000 
0.863750 1.000000 0.000000 0.100000 
0.864063 1.000000 0.000000 0.100000 
0.864375 1.000000 0.000000 0.100000 
0.864688 1.000000 0.000000 0.100000 
0.865000 1.000000 0.000000 0.100000 
0.865313 1.000000 0.000000 0.100000 
0.865625 1.000000 0.000000 0.100000 
0.865938 1.000000 0.000000 0.100000 
0.866250 1.000000 0.000000 0.100000 
0.866563 1.000000 0.000000 0.100000 
0.866875 1.000000 0.000000 0.100000 
0.867188 1.000000 0.000000 0.100000 
0.867500 1.000000 0.000000 0.100000 
0.867812 1.000000 0.000000 0.100000 
0.868125 1.000000 0.000000 0.100000 
0.868437 1.000000 0.000000 0.100000 
0.868750 1.000000 0.000000 0.100000 
0.869063 1.000000 0.000000 0.100000 
0.869375 1.000000 0.000000 0.100000 
0.869688 1.000000 0.000000 0.100000 
0.870000 1.000000 0.000000 0.100000 
0.870313 1.000000 0.000000 0.100000 
0.870625 1.000000 0.000000 0.100000 
0.870938 1.000000 0.000000 0.100000 
0.871250 1.000000 0.000000 0.100000 
0.871563 1.000000 0.000000 0.100000 
0.871875 1.000000 0.000000 0.100000 
0.872188 1.000000 0.000000 0.100000 
0.872500 1.000000 0.000000 0.100000 
0.872812 1.000000 0.000000 0.100000 
0.873125 1.000000 0.000000 0.100000 
0.873437 1.000000 0.000000 0.100000 
0.873750 1.000000 0.000000 0.100000 
0.874062 1.000000 0.000000 0.100000 
0.874375 1.000000 0.000000 0.100000 
0.874688 1.000000 0.000000 0.100000 
0.875000 1.000000 0.000000 0.100000 
0.875313 1.000000 0.000000 0.100000 
0.875625 1.000000 0.000000 0.100000 
0.875938 1.000000 0.000000 0.100000 
0.876250 1.000000 0.000000 0.100000 
0.876563 1.000000 0.000000 0.100000 
0.876875 1.000000 0.000000 0.100000 
0.877188 1.000000 0.000000 0.100000 
0.877500 1.000000 0.000000 0.100000 
0.877812 1.000000 0.000000 0.100000 
0.878125 1.000000 0.000000 0.100000 
0.878437 1.000000 0.000000 0.100000 
0.878750 1.000000 0.000000 0.100000 
0.879062 1.000000 0.000000 0.100000 
0.879375 1.000000 0.000000 0.100000 
0.879688 1.000000 0.000000 0.100000 
0.880000 1.000000 0.000000 0.100000 
0.880313 1.000000 0.000000 0.100000 
0.880625 1.000000 0.000000 0.100000 
0.880938 1.000000 0.000000 0.100000 
0.881250 1.000000 0.000000 0.100000 
0.881563 1.000000 0.000000 0.100000 
0.881875 1.000000 0.000000 0.100000 
0.882188 1.000000 0.000000 0.100000 
0.882500 1.000000 0.000000 0.100000 
0.882812 1.000000 0.000000 0.100000 
0.883125 1.000000 0.000000 0.100000 
0.883437 1.000000 0.000000 0.100000 
0.883750 1.000000 0.000000 0.100000 
0.884062 1.000000 0.000000 0.100000 
0.884375 1.000000 0.000000 0.100000 
0.884688 1.000000 0.000000 0.100000 
0.885000 1.000000 0.000000 0.100000 
0.885313 1.000000 0.000000 0.100000 
0.885625 1.000000 0.000000 0.100000 
0.885938 1.000000 0.000000 0.100000 
0.886250 1.000000 0.000000 0.100000 
0.886563 1.000000 0.000000 0.100000 
0.886875 1.000000 0.000000 0.100000 
0.887188 1.000000 0.000000 0.100000 
0.887500 1.000000 0.000000 0.100000 
0.887813 1.000000 0.000000 0.100000 
0.888125 1.000000 0.000000 0.100000 
0.888437 1.000000 0.000000 0.100000 
0.888750 1.000000 0.000000 0.100000 
0.889062 1.000000 0.000000 0.100000 
0.889375 1.000000 0.000000 0.100000 
0.889687 1.000000 0.000000 0.100000 
0.890000 1.000000 0.000000 0.100000 
0.890313 1.000000 0.000000 0.100000 
0.890625 1.000000 0.000000 0.100000 
0.890938 1.000000 0.000000 0.100000 
0.891250 1.000000 0.000000 0.100000 
0.891563 1.000000 0.000000 0.100000 
0.891875 1.000000 0.000000 0.100000 
0.892188 1.000000 0.000000 0.100000 
0.892500 1.000000 0.000000 0.100000 
0.892813 1.000000 0.000000 0.100000 
0.893125 1.000000 0.000000 0.100000 
0.893437 1.000000 0.000000 0.100000 
0.893750 1.000000 0.000000 0.100000 
0.894062 1.000000 0.000000 0.100000 
0.894375 1.000000 0.000000 0.100000 
0.894687 1.000000 0.000000 0.100000 
0.895000 1.000000 0.000000 0.100000 
0.895313 1.000000 0.000000 0.100000 
0.895625 1.000000 0.000000 0.100000 
0.895938 1.000000 0.000000 0.100000 
0.896250 1.000000 0.000000 0.100000 
0.896563 1.000000 0.000000 0.100000 
0.896875 1.000000 0.000000 0.100000 
0.897188 1.000000 0.000000 0.100000 
0.897500 1.000000 0.000000 0.100000 
0.897813 1.000000 0.000000 0.100000 
0.898125 1.000000 0.000000 0.100000 
0.898438 1.000000 0.000000 0.100000 
0.898750 1.000000 0.000000 0.100000 
0.899062 1.000000 0.000000 0.100000 
0.899375 1.000000 0.000000 0.100000 
0.899687 1.000000 0.000000 0.100000 
0.900000 1.000000 0.000000 0.100000 
0.900313 1.000000 0.000000 0.100000 
0.900625 1.000000 0.000000 0.100000 
0.900938 1.000000 0.000000 0.100000 
0.901250 1.000000 0.000000 0.100000 
0.901563 1.000000 0.000000 0.100000 
0.901875 1.000000 0.000000 0.100000 
0.902188 1.000000 0.000000 0.100000 
0.902500 1.000000 0.000000 0.100000 
0.902813 1.000000 0.000000 0.100000 
0.903125 1.000000 0.000000 0.100000 
0.903438 1.000000 0.000000 0.100000 
0.903750 1.000000 0.000000 0.100000 
0.904062 1.000000 0.000000 0.100000 
0.904375 1.000000 0.000000 0.100000 
0.904687 1.000000 0.000000 0.100000 
0.905000 1.000000 0.000000 0.100000 
0.905312 1.000000 0.000000 0.100000 
0.905625 1.000000 0.000000 0.100000 
0.905938 1.000000 0.000000 0.100000 
0.906250 1.000000 0.000000 0.100000 
0.906563 1.000000 0.000000 0.100000 
0.906875 1.000000 0.000000 0.100000 
0.907188 1.000000 0.000000 0.100000 
0.907500 1.000000 0.000000 0.100000 
0.907813 1.000000 0.000000 0.100000 
0.908125 1.000000 0.000000 0.100000 
0.908438 1.000000 0.000000 0.100000 
0.908750 1.000000 0.000000 0.100000 
0.909062 1.000000 0.000000 0.100000 
0.909375 1.000000 0.000000 0.100000 
0.909687 1.000000 0.000000 0.100000 
0.910000 1.000000 0.000000 0.100000 
0.910312 1.000000 0.000000 0.100000 
0.910625 1.000000 0.000000 0.100000 
0.910938 1.000000 0.000000 0.100000 
0.911250 1.000000 0.000000 0.100000 
0.911563 1.000000 0.000000 0.100000 
0.911875 1.000000 0.000000 0.100000 
0.912188 1.000000 0.000000 0.100000 
0.912500 1.000000 0.000000 0.100000 
0.912813 1.000000 0.000000 0.100000 
0.913125 1.000000 0.000000 0.100000 
0.913438 1.000000 0.000000 0.100000 
0.913750 1.000000 0.000000 0.100000 
0.914062 1.000000 0.000000 0.100000 
0.914375 1.000000 0.000000 0.100000 
0.914687 1.000000 0.000000 0.100000 
0.915000 1.000000 0.000000 0.100000 
0.915312 1.000000 0.000000 0.100000 
0.915625 1.000000 0.000000 0.100000 
0.915938 1.000000 0.000000 0.100000 
0.916250 1.000000 0.000000 0.100000 
0.916563 1.000000 0.000000 0.100000 
0.916875 1.000000 0.000000 0.100000 
0.917188 1.000000 0.000000 0.100000 
0.917500 1.000000 0.000000 0.100000 
0.917813 1.000000 0.000000 0.100000 
0.918125 1.000000 0.000000 0.100000 
0.918438 1.000000 0.000000 0.100000 
0.918750 1.000000 0.000000 0.100000 
0.919063 1.000000 0.000000 0.100000 
0.919375 1.000000 0.000000 0.100000 
0.919687 1.000000 0.000000 0.100000 
0.920000 1.000000 0.000000 0.100000 
0.920312 1.000000 0.000000 0.100000 
0.920625 1.000000 0.000000 0.100000 
0.920937 1.000000 0.000000 0.100000 
0.921250 1.000000 0.000000 0.100000 
0.921563 1.000000 0.000000 0.100000 
0.921875 1.000000 0.000000 0.100000 
0.922188 1.000000 0.000000 0.100000 
0.922500 1.000000 0.000000 0.100000 
0.922813 1.000000 0.000000 0.100000 
0.923125 1.000000 0.000000 0.100000 
0.923438 1.000000 0.000000 0.100000 
0.923750 1.000000 0.000000 0.100000 
0.924063 1.000000 0.000000 0.100000 
0.924375 1.000000 0.000000 0.100000 
0.924687 1.000000 0.000000 0.100000 
0.925000 1.000000 0.000000 0.100000 
0.925312 1.000000 0.000000 0.100000 
0.925625 1.000000 0.000000 0.100000 
0.925937 1.000000 0.000000 0.100000 
0.926250 1.000000 0.000000 0.100000 
0.926563 1.000000 0.000000 0.100000 
0.926875 1.000000 0.000000 0.100000 
0.927188 1.000000 0.000000 0.100000 
0.927500 1.000000 0.000000 0.100000 
0.927813 1.000000 0.000000 0.100000 
0.928125 1.000000 0.000000 0.100000 
0.928438 1.000000 0.000000 0.100000 
0.928750 1.000000 0.000000 0.100000 
0.929063 1.000000 0.000000 0.100000 
0.929375 1.000000 0.000000 0.100000 
0.929688 1.000000 0.000000 0.100000 
0.930000 1.000000 0.000000 0.100000 
0.930312 1.000000 0.000000 0.100000 
0.930625 1.000000 0.000000 0.100000 
0.930937 1.000000 0.000000 0.100000 
0.931250 1.000000 0.000000 0.100000 
0.931563 1.000000 0.000000 0.100000 
0.931875 1.000000 0.000000 0.100000 
0.932188 1.000000 0.000000 0.100000 
0.932500 1.000000 0.000000 0.100000 
0.932813 1.000000 0.000000 0.100000 
0.933125 1.000000 0.000000 0.100000 
0.933438 1.000000 0.000000 0.100000 
0.933750 1.000000 0.000000 0.100000 
0.934063 1.000000 0.000000 0.100000 
0.934375 1.000000 0.000000 0.100000 
0.934688 1.000000 0.000000 0.100000 
0.935000 1.000000 0.000000 0.100000 
0.935312 1.000000 0.000000 0.100000 
0.935625 1.000000 0.000000 0.100000 
0.935937 1.000000 0.000000 0.100000 
0.936250 1.000000 0.000000 0.100000 
0.936562 1.000000 0.000000 0.100000 
0.936875 1.000000 0.000000 0.100000 
0.937188 1.000000 0.000000 0.100000 
0.937500 1.000000 0.000000 0.100000 
0.937813 1.000000 0.000000 0.100000 
0.938125 1.000000 0.000000 0.100000 
0.938438 1.000000 0.000000 0.100000 
0.938750 1.000000 0.000000 0.100000 
0.939063 1.000000 0.000000 0.100000 
0.939375 1.000000 0.000000 0.100000 
0.939688 1.000000 0.000000 0.100000 
0.940000 1.000000 0.000000 0.100000 
0.940312 1.000000 0.000000 0.100000 
0.940625 1.000000 0.000000 0.100000 
0.940937 1.000000 0.000000 0.100000 
0.941250 1.000000 0.000000 0.100000 
0.941562 1.000000 0.000000 0.100000 
0.941875 1.000000 0.000000 0.100000 
0.942188 1.000000 0.000000 0.100000 
0.942500 1.000000 0.000000 0.100000 
0.942813 1.000000 0.000000 0.100000 
0.943125 1.000000 0.000000 0.100000 
0.943438 1.000000 0.000000 0.100000 
0.943750 1.000000 0.000000 0.100000 
0.944063 1.000000 0.000000 0.100000 
0.944375 1.000000 0.000000 0.100000 
0.944688 1.000000 0.000000 0.100000 
0.945000 1.000000 0.000000 0.100000 
0.945312 1.000000 0.000000 0.100000 
0.945625 1.000000 0.000000 0.100000 
0.945937 1.000000 0.000000 0.100000 
0.946250 1.000000 0.000000 0.100000 
0.946562 1.000000 0.000000 0.100000 
0.946875 1.000000 0.000000 0.100000 
0.947188 1.000000 0.000000 0.100000 
0.947500 1.000000 0.000000 0.100000 
0.947813 1.000000 0.000000 0.100000 
0.948125 1.000000 0.000000 0.100000 
0.948438 1.000000 0.000000 0.100000 
0.948750 1.000000 0.000000 0.100000 
0.949063 1.000000 0.000000 0.100000 
0.949375 1.000000 0.000000 0.100000 
0.949688 1.000000 0.000000 0.100000 
0.950000 1.000000 0.000000 0.100000 
0.950313 1.000000 0.000000 0.100000 
0.950625 1.000000 0.000000 0.100000 
0.950937 1.000000 0.000000 0.100000 
0.951250 1.000000 0.000000 0.100000 
0.951562 1.000000 0.000000 0.100000 
0.951875 1.000000 0.000000 0.100000 
0.952187 1.000000 0.000000 0.100000 
0.952500 1.000000 0.000000 0.100000 
0.952813 1.000000 0.000000 0.100000 
0.953125 1.000000 0.000000 0.100000 
0.953438 1.000000 0.000000 0.100000 
0.953750 1.000000 0.000000 0.100000 
0.954063 1.000000 0.000000 0.100000 
0.954375 1.000000 0.000000 0.100000 
0.954688 1.000000 0.000000 0.100000 
0.955000 1.000000 0.000000 0.100000 
0.955313 1.000000 0.000000 0.100000 
0.955625 1.000000 0.000000 0.100000 
0.955937 1.000000 0.000000 0.100000 
0.956250 1.000000 0.000000 0.100000 
0.956562 1.000000 0.000000 0.100000 
0.956875 1.000000 0.000000 0.100000 
0.957187 1.000000 0.000000 0.100000 
0.957500 1.000000 0.000000 0.100000 
0.957813 1.000000 0.000000 0.100000 
0.958125 1.000000 0.000000 0.100000 
0.958438 1.000000 0.000000 0.100000 
0.958750 1.000000 0.000000 0.100000 
0.959063 1.000000 0.000000 0.100000 
0.959375 1.000000 0.000000 0.100000 
0.959688 1.000000 0.000000 0.100000 
0.960000 1.000000 0.000000 0.100000 
0.960313 1.000000 0.000000 0.100000 
0.960625 1.000000 0.000000 0.100000 
0.960938 1.000000 0.000000 0.100000 
0.961250 1.000000 0.000000 0.100000 
0.961562 1.000000 0.000000 0.100000 
0.961875 1.000000 0.000000 0.100000 
0.962187 1.000000 0.000000 0.100000 
0.962500 1.000000 0.000000 0.100000 
0.962813 1.000000 0.000000 0.100000 
0.963125 1.000000 0.000000 0.100000 
0.963438 1.000000 0.000000 0.100000 
0.963750 1.000000 0.000000 0.100000 
0.964063 1.000000 0.000000 0.100000 
0.964375 1.000000 0.000000 0.100000 
0.964688 1.000000 0.000000 0.100000 
0.965000 1.000000 0.000000 0.100000 
0.965313 1.000000 0.000000 0.100000 
0.965625 1.000000 0.000000 0.100000 
0.965938 1.000000 0.000000 0.100000 
0.966250 1.000000 0.000000 0.100000 
0.966562 1.000000 0.000000 0.100000 
0.966875 1.000000 0.000000 0.100000 
0.967187 1.000000 0.000000 0.100000 
0.967500 1.000000 0.000000 0.100000 
0.967813 1.000000 0.000000 0.100000 
0.968125 1.000000 0.000000 0.100000 
0.968438 1.000000 0.000000 0.100000 
0.968750 1.000000 0.000000 0.100000 
0.969063 1.000000 0.000000 0.100000 
0.969375 1.000000 0.000000 0.100000 
0.969688 1.000000 0.000000 0.100000 
0.970000 1.000000 0.000000 0.100000 
0.970313 1.000000 0.000000 0.100000 
0.970625 1.000000 0.000000 0.100000 
0.970938 1.000000 0.000000 0.100000 
0.971250 1.000000 0.000000 0.100000 
0.971562 1.000000 0.000000 0.100000 
0.971875 1.000000 0.000000 0.100000 
0.972187 1.000000 0.000000 0.100000 
0.972500 1.000000 0.000000 0.100000 
0.972812 1.000000 0.000000 0.100000 
0.973125 1.000000 0.000000 0.100000 
0.973438 1.000000 0.000000 0.100000 
0.973750 1.000000 0.000000 0.100000 
0.974063 1.000000 0.000000 0.100000 
0.974375 1.000000 0.000000 0.100000 
0.974688 1.000000 0.000000 0.100000 
0.975000 1.000000 0.000000 0.100000 
0.975313 1.000000 0.000000 0.100000 
0.975625 1.000000 0.000000 0.100000 
0.975938 1.000000 0.000000 0.100000 
0.976250 1.000000 0.000000 0.100000 
0.976562 1.000000 0.000000 0.100000 
0.976875 1.000000 0.000000 0.100000 
0.977187 1.000000 0.000000 0.100000 
0.977500 1.000000 0.000000 0.100000 
0.977812 1.000000 0.000000 0.100000 
0.978125 1.000000 0.000000 0.100000 
0.978438 1.000000 0.000000 0.100000 
0.978750 1.000000 0.000000 0.100000 
0.979063 1.000000 0.000000 0.100000 
0.979375 1.000000 0.000000 0.100000 
0.979688 1.000000 0.000000 0.100000 
0.980000 1.000000 0.000000 0.100000 
0.980313 1.000000 0.000000 0.100000 
0.980625 1.000000 0.000000 0.100000 
0.980938 1.000000 0.000000 0.100000 
0.981250 1.000000 0.000000 0.100000 
0.981563 1.000000 0.000000 0.100000 
0.981875 1.000000 0.000000 0.100000 
0.982187 1.000000 0.000000 0.100000 
0.982500 1.000000 0.000000 0.100000 
0.982812 1.000000 0.000000 0.100000 
0.983125 1.000000 0.000000 0.100000 
0.983438 1.000000 0.000000 0.100000 
0.983750 1.000000 0.000000 0.100000 
0.984063 1.000000 0.000000 0.100000 
0.984375 1.000000 0.000000 0.100000 
0.984688 1.000000 0.000000 0.100000 
0.985000 1.000000 0.000000 0.100000 
0.985313 1.000000 0.000000 0.100000 
0.985625 1.000000 0.000000 0.100000 
0.985938 1.000000 0.000000 0.100000 
0.986250 1.000000 0.000000 0.100000 
0.986563 1.000000 0.000000 0.100000 
0.986875 1.000000 0.000000 0.100000 
0.987187 1.000000 0.000000 0.100000 
0.987500 1.000000 0.000000 0.100000 
0.987812 1.000000 0.000000 0.100000 
0.988125 1.000000 0.000000 0.100000 
0.988437 1.000000 0.000000 0.100000 
0.988750 1.000000 0.000000 0.100000 
0.989063 1.000000 0.000000 0.100000 
0.989375 1.000000 0.000000 0.100000 
0.989688 1.000000 0.000000 0.100000 
0.990000 1.000000 0.000000 0.100000 
0.990313 1.000000 0.000000 0.100000 
0.990625 1.000000 0.000000 0.100000 
0.990938 1.000000 0.000000 0.100000 
0.991250 1.000000 0.000000 0.100000 
0.991563 1.000000 0.000000 0.100000 
0.991875 1.000000 0.000000 0.100000 
0.992188 1.000000 0.000000 0.100000 
0.992500 1.000000 0.000000 0.100000 
0.992812 1.000000 0.000000 0.100000 
0.993125 1.000000 0.000000 0.100000 
0.993437 1.000000 0.000000 0.100000 
0.993750 1.000000 0.000000 0.100000 
0.994063 1.000000 0.000000 0.100000 
0.994375 1.000000 0.000000 0.100000 
0.994688 1.000000 0.000000 0.100000 
0.995000 1.000000 0.000000 0.100000 
0.995313 1.000000 0.000000 0.100000 
0.995625 1.000000 0.000000 0.100000 
0.995938 1.000000 0.000000 0.100000 
0.996250 1.000000 0.000000 0.100000 
0.996563 1.000000 0.000000 0.100000 
0.996875 1.000000 0.000000 0.100000 
0.997188 1.000000 0.000000 0.100000 
0.997500 1.000000 0.000000 0.100000 
0.997812 1.000000 0.000000 0.100000 
0.998125 1.000000 0.000000 0.100000 
0.998437 1.000000 0.000000 0.100000 
0.998750 1.000000 0.000000 0.100000 
0.999063 1.000000 0.000000 0.100000 
0.999375 1.000000 0.000000 0.100000 
0.999688 1.000000 0.000000 0.100000 
1.000000 1.000000 0.000000 0.100000 
