# Supplementary material for: A direct Primitive Variable Recovery Scheme for hyperbolic conservative equations: The case of relativistic hydrodynamics
Source: PLoS One. 2018 Apr 16;13(4):e0195494. doi: 10.1371/journal.pone.0195494 (PMC5901931; doi:10.1371/journal.pone.0195494)
Supplement: S1 File — In the file “S1_File.tar.gz”, we attached the relevant data of the comparison between numerical simulations and exact solutions used to obtain the L1—norm. (GZ) [file pone.0195494.s001.gz › numerical-and-exact-data_plosone_aguayo-mendoza-olvera/Test2/Mesh3200/Ldata36]

0.000000 0.000000
0.000313 0.000000
0.000625 0.000000
0.000937 0.000000
0.001250 0.000000
0.001563 0.000000
0.001875 0.000000
0.002188 0.000000
0.002500 0.000000
0.002812 0.000000
0.003125 0.000000
0.003438 0.000000
0.003750 0.000000
0.004063 0.000000
0.004375 0.000000
0.004687 0.000000
0.005000 0.000000
0.005313 0.000000
0.005625 0.000000
0.005938 0.000000
0.006250 0.000000
0.006562 0.000000
0.006875 0.000000
0.007188 0.000000
0.007500 0.000000
0.007812 0.000000
0.008125 0.000000
0.008438 0.000000
0.008750 0.000000
0.009062 0.000000
0.009375 0.000000
0.009687 0.000000
0.010000 0.000000
0.010313 0.000000
0.010625 0.000000
0.010938 0.000000
0.011250 0.000000
0.011562 0.000000
0.011875 0.000000
0.012188 0.000000
0.012500 0.000000
0.012813 0.000000
0.013125 0.000000
0.013437 0.000000
0.013750 0.000000
0.014063 0.000000
0.014375 0.000000
0.014688 0.000000
0.015000 0.000000
0.015312 0.000000
0.015625 0.000000
0.015938 0.000000
0.016250 0.000000
0.016563 0.000000
0.016875 0.000000
0.017188 0.000000
0.017500 0.000000
0.017813 0.000000
0.018125 0.000000
0.018437 0.000000
0.018750 0.000000
0.019062 0.000000
0.019375 0.000000
0.019688 0.000000
0.020000 0.000000
0.020313 0.000000
0.020625 0.000000
0.020938 0.000000
0.021250 0.000000
0.021563 0.000000
0.021875 0.000000
0.022187 0.000000
0.022500 0.000000
0.022812 0.000000
0.023125 0.000000
0.023438 0.000000
0.023750 0.000000
0.024063 0.000000
0.024375 0.000000
0.024688 0.000000
0.025000 0.000000
0.025313 0.000000
0.025625 0.000000
0.025938 0.000000
0.026250 0.000000
0.026562 0.000000
0.026875 0.000000
0.027187 0.000000
0.027500 0.000000
0.027813 0.000000
0.028125 0.000000
0.028438 0.000000
0.028750 0.000000
0.029063 0.000000
0.029375 0.000000
0.029688 0.000000
0.030000 0.000000
0.030312 0.000000
0.030625 0.000000
0.030937 0.000000
0.031250 0.000000
0.031563 0.000000
0.031875 0.000000
0.032188 0.000000
0.032500 0.000000
0.032813 0.000000
0.033125 0.000000
0.033438 0.000000
0.033750 0.000000
0.034063 0.000000
0.034375 0.000000
0.034688 0.000000
0.035000 0.000000
0.035313 0.000000
0.035625 0.000000
0.035938 0.000000
0.036250 0.000000
0.036562 0.000000
0.036875 0.000000
0.037187 0.000000
0.037500 0.000000
0.037812 0.000000
0.038125 0.000000
0.038437 0.000000
0.038750 0.000000
0.039062 0.000000
0.039375 0.000000
0.039688 0.000000
0.040000 0.000000
0.040313 0.000000
0.040625 0.000000
0.040938 0.000000
0.041250 0.000000
0.041563 0.000000
0.041875 0.000000
0.042188 0.000000
0.042500 0.000000
0.042813 0.000000
0.043125 0.000000
0.043438 0.000000
0.043750 0.000000
0.044062 0.000000
0.044375 0.000000
0.044687 0.000000
0.045000 0.000000
0.045312 0.000000
0.045625 0.000000
0.045937 0.000000
0.046250 0.000000
0.046562 0.000000
0.046875 0.000000
0.047188 0.000000
0.047500 0.000000
0.047813 0.000000
0.048125 0.000000
0.048438 0.000000
0.048750 0.000000
0.049063 0.000000
0.049375 0.000000
0.049688 0.000000
0.050000 0.000000
0.050313 0.000000
0.050625 0.000000
0.050938 0.000000
0.051250 0.000000
0.051563 0.000000
0.051875 0.000000
0.052187 0.000000
0.052500 0.000000
0.052812 0.000000
0.053125 0.000000
0.053437 0.000000
0.053750 0.000000
0.054062 0.000000
0.054375 0.000000
0.054688 0.000000
0.055000 0.000000
0.055313 0.000000
0.055625 0.000000
0.055938 0.000000
0.056250 0.000000
0.056563 0.000000
0.056875 0.000000
0.057188 0.000000
0.057500 0.000000
0.057813 0.000000
0.058125 0.000000
0.058438 0.000000
0.058750 0.000000
0.059063 0.000000
0.059375 0.000000
0.059688 0.000000
0.060000 0.000000
0.060312 0.000000
0.060625 0.000000
0.060937 0.000000
0.061250 0.000000
0.061562 0.000000
0.061875 0.000000
0.062187 0.000000
0.062500 0.000000
0.062813 0.000000
0.063125 0.000000
0.063438 0.000000
0.063750 0.000000
0.064062 0.000000
0.064375 0.000000
0.064687 0.000000
0.065000 0.000000
0.065312 0.000000
0.065625 0.000000
0.065937 0.000000
0.066250 0.000000
0.066562 0.000000
0.066875 0.000000
0.067187 0.000000
0.067500 0.000000
0.067812 0.000000
0.068125 0.000000
0.068437 0.000000
0.068750 0.000000
0.069062 0.000000
0.069375 0.000000
0.069687 0.000000
0.070000 0.000000
0.070312 0.000000
0.070625 0.000000
0.070938 0.000000
0.071250 0.000000
0.071563 0.000000
0.071875 0.000000
0.072188 0.000000
0.072500 0.000000
0.072813 0.000000
0.073125 0.000000
0.073438 0.000000
0.073750 0.000000
0.074063 0.000000
0.074375 0.000000
0.074688 0.000000
0.075000 0.000000
0.075313 0.000000
0.075625 0.000000
0.075938 0.000000
0.076250 0.000000
0.076563 0.000000
0.076875 0.000000
0.077188 0.000000
0.077500 0.000000
0.077813 0.000000
0.078125 0.000000
0.078438 0.000000
0.078750 0.000000
0.079063 0.000000
0.079375 0.000000
0.079688 0.000000
0.080000 0.000000
0.080312 0.000000
0.080625 0.000000
0.080937 0.000000
0.081250 0.000000
0.081562 0.000000
0.081875 0.000000
0.082187 0.000000
0.082500 0.000000
0.082812 0.000000
0.083125 0.000000
0.083437 0.000000
0.083750 0.000000
0.084062 0.000000
0.084375 0.000000
0.084687 0.000000
0.085000 0.000000
0.085312 0.000000
0.085625 0.000000
0.085938 0.000000
0.086250 0.000000
0.086563 0.000000
0.086875 0.000000
0.087188 0.000000
0.087500 0.000000
0.087813 0.000000
0.088125 0.000000
0.088438 0.000000
0.088750 0.000000
0.089063 0.000000
0.089375 0.000000
0.089688 0.000000
0.090000 0.000000
0.090313 0.000000
0.090625 0.000000
0.090938 0.000000
0.091250 0.000000
0.091563 0.000000
0.091875 0.000000
0.092188 0.000000
0.092500 0.000000
0.092813 0.000000
0.093125 0.000000
0.093438 0.000000
0.093750 0.000000
0.094063 0.000000
0.094375 0.000000
0.094688 0.000000
0.095000 0.000000
0.095313 0.000000
0.095625 0.000000
0.095938 0.000000
0.096250 0.000000
0.096562 0.000000
0.096875 0.000000
0.097187 0.000000
0.097500 0.000000
0.097812 0.000000
0.098125 0.000000
0.098437 0.000000
0.098750 0.000000
0.099062 0.000000
0.099375 0.000000
0.099687 0.000000
0.100000 0.000000
0.100312 0.000000
0.100625 0.000000
0.100937 0.000000
0.101250 0.000000
0.101562 0.000000
0.101875 0.000000
0.102188 0.000000
0.102500 0.000000
0.102813 0.000000
0.103125 0.000000
0.103438 0.000000
0.103750 0.000000
0.104063 0.000000
0.104375 0.000000
0.104688 0.000000
0.105000 0.000000
0.105313 0.000000
0.105625 0.000000
0.105938 0.000000
0.106250 0.000000
0.106563 0.000000
0.106875 0.000000
0.107188 0.000000
0.107500 0.000000
0.107813 0.000000
0.108125 0.000000
0.108438 0.000000
0.108750 0.000000
0.109063 0.000000
0.109375 0.000000
0.109688 0.000000
0.110000 0.000000
0.110313 0.000000
0.110625 0.000000
0.110938 0.000000
0.111250 0.000000
0.111563 0.000000
0.111875 0.000000
0.112187 0.000000
0.112500 0.000000
0.112812 0.000000
0.113125 0.000000
0.113437 0.000000
0.113750 0.000000
0.114062 0.000000
0.114375 0.000000
0.114687 0.000000
0.115000 0.000000
0.115312 0.000000
0.115625 0.000000
0.115937 0.000000
0.116250 0.000000
0.116562 0.000000
0.116875 0.000000
0.117188 0.000000
0.117500 0.000000
0.117813 0.000000
0.118125 0.000000
0.118438 0.000000
0.118750 0.000000
0.119063 0.000000
0.119375 0.000000
0.119688 0.000000
0.120000 0.000000
0.120313 0.000000
0.120625 0.000000
0.120938 0.000000
0.121250 0.000000
0.121563 0.000000
0.121875 0.000000
0.122188 0.000000
0.122500 0.000000
0.122813 0.000000
0.123125 0.000000
0.123438 0.000000
0.123750 0.000000
0.124063 0.000000
0.124375 0.000000
0.124688 0.000000
0.125000 0.000000
0.125312 0.000000
0.125625 0.000000
0.125938 0.000000
0.126250 0.000000
0.126562 0.000000
0.126875 0.000000
0.127188 0.000000
0.127500 0.000000
0.127812 0.000000
0.128125 0.000000
0.128438 0.000000
0.128750 0.000000
0.129062 0.000000
0.129375 0.000000
0.129688 0.000000
0.130000 0.000000
0.130312 0.000000
0.130625 0.000000
0.130938 0.000000
0.131250 0.000000
0.131562 0.000000
0.131875 0.000000
0.132188 0.000000
0.132500 0.000000
0.132812 0.000000
0.133125 0.000000
0.133438 0.000000
0.133750 0.000000
0.134063 0.000000
0.134375 0.000000
0.134688 0.000000
0.135000 0.000000
0.135313 0.000000
0.135625 0.000000
0.135938 0.000000
0.136250 0.000000
0.136563 0.000000
0.136875 0.000000
0.137187 0.000000
0.137500 0.000000
0.137813 0.000000
0.138125 0.000000
0.138437 0.000000
0.138750 0.000000
0.139063 0.000000
0.139375 0.000000
0.139687 0.000000
0.140000 0.000000
0.140313 0.000000
0.140625 0.000000
0.140937 0.000000
0.141250 0.000000
0.141563 0.000000
0.141875 0.000000
0.142187 0.000000
0.142500 0.000000
0.142813 0.000000
0.143125 0.000000
0.143437 0.000000
0.143750 0.000000
0.144063 0.000000
0.144375 0.000000
0.144687 0.000000
0.145000 0.000000
0.145313 0.000000
0.145625 0.000000
0.145937 0.000000
0.146250 0.000000
0.146563 0.000000
0.146875 0.000000
0.147187 0.000000
0.147500 0.000000
0.147813 0.000000
0.148125 0.000000
0.148438 0.000000
0.148750 0.000000
0.149063 0.000000
0.149375 0.000000
0.149688 0.000000
0.150000 0.000000
0.150313 0.000000
0.150625 0.000000
0.150938 0.000000
0.151250 0.000000
0.151563 0.000000
0.151875 0.000000
0.152188 0.000000
0.152500 0.000000
0.152812 0.000000
0.153125 0.000000
0.153438 0.000000
0.153750 0.000000
0.154062 0.000000
0.154375 0.000000
0.154688 0.000000
0.155000 0.000000
0.155312 0.000000
0.155625 0.000000
0.155938 0.000000
0.156250 0.000000
0.156562 0.000000
0.156875 0.000000
0.157188 0.000000
0.157500 0.000000
0.157812 0.000000
0.158125 0.000000
0.158438 0.000000
0.158750 0.000000
0.159062 0.000000
0.159375 0.000000
0.159688 0.000000
0.160000 0.000000
0.160312 0.000000
0.160625 0.000000
0.160938 0.000000
0.161250 0.000000
0.161562 0.000000
0.161875 0.000000
0.162188 0.000000
0.162500 0.000000
0.162812 0.000000
0.163125 0.000000
0.163438 0.000000
0.163750 0.000000
0.164062 0.000000
0.164375 0.000000
0.164688 0.000000
0.165000 0.000000
0.165313 0.000000
0.165625 0.000000
0.165938 0.000000
0.166250 0.000000
0.166563 0.000000
0.166875 0.000000
0.167188 0.000000
0.167500 0.000000
0.167813 0.000000
0.168125 0.000000
0.168437 0.000000
0.168750 0.000000
0.169063 0.000000
0.169375 0.000000
0.169687 0.000000
0.170000 0.000000
0.170313 0.000000
0.170625 0.000000
0.170937 0.000000
0.171250 0.000000
0.171563 0.000000
0.171875 0.000000
0.172187 0.000000
0.172500 0.000000
0.172813 0.000000
0.173125 0.000000
0.173437 0.000000
0.173750 0.000000
0.174063 0.000000
0.174375 0.000000
0.174687 0.000000
0.175000 0.000000
0.175313 0.000000
0.175625 0.000000
0.175937 0.000000
0.176250 0.000000
0.176563 0.000000
0.176875 0.000000
0.177187 0.000000
0.177500 0.000000
0.177813 0.000000
0.178125 0.000000
0.178437 0.000000
0.178750 0.000000
0.179063 0.000000
0.179375 0.000000
0.179688 0.000000
0.180000 0.000000
0.180313 0.000000
0.180625 0.000000
0.180938 0.000000
0.181250 0.000000
0.181563 0.000000
0.181875 0.000000
0.182188 0.000000
0.182500 0.000000
0.182813 0.000000
0.183125 0.000000
0.183438 0.000000
0.183750 0.000000
0.184062 0.000000
0.184375 0.000000
0.184688 0.000000
0.185000 0.000000
0.185312 0.000000
0.185625 0.000000
0.185938 0.000000
0.186250 0.000000
0.186562 0.000000
0.186875 0.000000
0.187188 0.000000
0.187500 0.000000
0.187812 0.000000
0.188125 0.000000
0.188438 0.000000
0.188750 0.000000
0.189062 0.000000
0.189375 0.000000
0.189688 0.000000
0.190000 0.000000
0.190312 0.000000
0.190625 0.000000
0.190938 0.000000
0.191250 0.000000
0.191562 0.000000
0.191875 0.000000
0.192188 0.000000
0.192500 0.000000
0.192812 0.000000
0.193125 0.000000
0.193438 0.000000
0.193750 0.000000
0.194062 0.000000
0.194375 0.000000
0.194688 0.000000
0.195000 0.000000
0.195312 0.000000
0.195625 0.000000
0.195938 0.000000
0.196250 0.000000
0.196563 0.000000
0.196875 0.000000
0.197188 0.000000
0.197500 0.000000
0.197813 0.000000
0.198125 0.000000
0.198438 0.000000
0.198750 0.000000
0.199063 0.000000
0.199375 0.000000
0.199688 0.000000
0.200000 0.000000
0.200313 0.000000
0.200625 0.000000
0.200937 0.000000
0.201250 0.000000
0.201563 0.000000
0.201875 0.000000
0.202187 0.000000
0.202500 0.000000
0.202813 0.000000
0.203125 0.000000
0.203437 0.000000
0.203750 0.000000
0.204063 0.000000
0.204375 0.000000
0.204687 0.000000
0.205000 0.000000
0.205313 0.000000
0.205625 0.000000
0.205937 0.000000
0.206250 0.000000
0.206563 0.000000
0.206875 0.000000
0.207187 0.000000
0.207500 0.000000
0.207813 0.000000
0.208125 0.000000
0.208437 0.000000
0.208750 0.000000
0.209063 0.000000
0.209375 0.000000
0.209687 0.000000
0.210000 0.000000
0.210313 0.000000
0.210625 0.000000
0.210938 0.000000
0.211250 0.000000
0.211563 0.000000
0.211875 0.000000
0.212188 0.000000
0.212500 0.000000
0.212813 0.000000
0.213125 0.000000
0.213438 0.000000
0.213750 0.000000
0.214063 0.000000
0.214375 0.000000
0.214688 0.000000
0.215000 0.000000
0.215313 0.000000
0.215625 0.000000
0.215938 0.000000
0.216250 0.000000
0.216562 0.000000
0.216875 0.000000
0.217188 0.000000
0.217500 0.000000
0.217812 0.000000
0.218125 0.000000
0.218438 0.000000
0.218750 0.000000
0.219062 0.000000
0.219375 0.000000
0.219688 0.000000
0.220000 0.000000
0.220312 0.000000
0.220625 0.000000
0.220938 0.000000
0.221250 0.000000
0.221562 0.000000
0.221875 0.000000
0.222188 0.000000
0.222500 0.000000
0.222812 0.000000
0.223125 0.000000
0.223438 0.000000
0.223750 0.000000
0.224062 0.000000
0.224375 0.000000
0.224688 0.000000
0.225000 0.000000
0.225312 0.000000
0.225625 0.000000
0.225938 0.000000
0.226250 0.000000
0.226562 0.000000
0.226875 0.000000
0.227188 0.000000
0.227500 0.000000
0.227813 0.000000
0.228125 0.000000
0.228438 0.000000
0.228750 0.000000
0.229063 0.000000
0.229375 0.000000
0.229688 0.000000
0.230000 0.000000
0.230313 0.000000
0.230625 0.000000
0.230938 0.000000
0.231250 0.000000
0.231563 0.000000
0.231875 0.000000
0.232187 0.000000
0.232500 0.000000
0.232813 0.000000
0.233125 0.000000
0.233437 0.000000
0.233750 0.000000
0.234063 0.000000
0.234375 0.000000
0.234687 0.000000
0.235000 0.000000
0.235313 0.000000
0.235625 0.000000
0.235937 0.000000
0.236250 0.000000
0.236563 0.000000
0.236875 0.000000
0.237187 0.000000
0.237500 0.000000
0.237813 0.000000
0.238125 0.000000
0.238437 0.000000
0.238750 0.000000
0.239063 0.000000
0.239375 0.000000
0.239687 0.000000
0.240000 0.000000
0.240313 0.000000
0.240625 0.000000
0.240937 0.000000
0.241250 0.000000
0.241563 0.000000
0.241875 0.000000
0.242188 0.000000
0.242500 0.000000
0.242813 0.000000
0.243125 0.000000
0.243438 0.000000
0.243750 0.000000
0.244063 0.000000
0.244375 0.000000
0.244688 0.000000
0.245000 0.000000
0.245313 0.000000
0.245625 0.000000
0.245938 0.000000
0.246250 0.000000
0.246563 0.000000
0.246875 0.000000
0.247188 0.000000
0.247500 0.000000
0.247813 0.000000
0.248125 0.000000
0.248438 0.000000
0.248750 0.000000
0.249062 0.000000
0.249375 0.000000
0.249688 0.000000
0.250000 0.000000
0.250312 0.000000
0.250625 0.000000
0.250937 0.000000
0.251250 0.000000
0.251563 0.000000
0.251875 0.000000
0.252188 0.000000
0.252500 0.000000
0.252812 0.000000
0.253125 0.000000
0.253437 0.000000
0.253750 0.000000
0.254063 0.000000
0.254375 0.000000
0.254688 0.000000
0.255000 0.000000
0.255312 0.000000
0.255625 0.000000
0.255937 0.000000
0.256250 0.000000
0.256563 0.000000
0.256875 0.000000
0.257188 0.000000
0.257500 0.000000
0.257812 0.000000
0.258125 0.000000
0.258437 0.000000
0.258750 0.000000
0.259063 0.000000
0.259375 0.000000
0.259688 0.000000
0.260000 0.000000
0.260313 0.000000
0.260625 0.000000
0.260937 0.000000
0.261250 0.000000
0.261563 0.000000
0.261875 0.000000
0.262188 0.000000
0.262500 0.000000
0.262813 0.000000
0.263125 0.000000
0.263437 0.000000
0.263750 0.000000
0.264062 0.000000
0.264375 0.000000
0.264688 0.000000
0.265000 0.000000
0.265313 0.000000
0.265625 0.000000
0.265937 0.000000
0.266250 0.000000
0.266562 0.000000
0.266875 0.000000
0.267188 0.000000
0.267500 0.000000
0.267813 0.000000
0.268125 0.000000
0.268437 0.000000
0.268750 0.000000
0.269062 0.000000
0.269375 0.000000
0.269688 0.000000
0.270000 0.000000
0.270313 0.000000
0.270625 0.000000
0.270937 0.000000
0.271250 0.000000
0.271562 0.000000
0.271875 0.000000
0.272188 0.000000
0.272500 0.000000
0.272813 0.000000
0.273125 0.000000
0.273438 0.000000
0.273750 0.000000
0.274062 0.000000
0.274375 0.000000
0.274688 0.000000
0.275000 0.000000
0.275313 0.000001
0.275625 0.000002
0.275938 0.000001
0.276250 0.000001
0.276562 0.000002
0.276875 0.000001
0.277188 0.000000
0.277500 0.000000
0.277813 0.000000
0.278125 0.000000
0.278438 0.000000
0.278750 0.000000
0.279062 0.000000
0.279375 0.000000
0.279688 0.000000
0.280000 0.000000
0.280313 0.000000
0.280625 0.000000
0.280938 0.000000
0.281250 0.000000
0.281562 0.000000
0.281875 0.000000
0.282187 0.000000
0.282500 0.000000
0.282813 0.000000
0.283125 0.000000
0.283438 0.000000
0.283750 0.000000
0.284062 0.000000
0.284375 0.000000
0.284687 0.000000
0.285000 0.000000
0.285313 0.000000
0.285625 0.000000
0.285938 0.000000
0.286250 0.000000
0.286562 0.000000
0.286875 0.000000
0.287187 0.000000
0.287500 0.000000
0.287813 0.000000
0.288125 0.000000
0.288438 0.000000
0.288750 0.000000
0.289062 0.000000
0.289375 0.000000
0.289687 0.000000
0.290000 0.000000
0.290313 0.000000
0.290625 0.000000
0.290938 0.000000
0.291250 0.000000
0.291563 0.000000
0.291875 0.000000
0.292187 0.000000
0.292500 0.000000
0.292813 0.000000
0.293125 0.000000
0.293438 0.000000
0.293750 0.000000
0.294063 0.000000
0.294375 0.000000
0.294687 0.000000
0.295000 0.000000
0.295313 0.000000
0.295625 0.000000
0.295938 0.000000
0.296250 0.000000
0.296563 0.000000
0.296875 0.000000
0.297187 0.000000
0.297500 0.000000
0.297812 0.000000
0.298125 0.000000
0.298438 0.000000
0.298750 0.000000
0.299063 0.000000
0.299375 0.000000
0.299687 0.000000
0.300000 0.000000
0.300312 0.000000
0.300625 0.000000
0.300938 0.000000
0.301250 0.000000
0.301563 0.000000
0.301875 0.000000
0.302187 0.000000
0.302500 0.000000
0.302812 0.000001
0.303125 0.000001
0.303438 0.000002
0.303750 0.000003
0.304063 0.000004
0.304375 0.000006
0.304688 0.000008
0.305000 0.000011
0.305312 0.000016
0.305625 0.000021
0.305938 0.000029
0.306250 0.000039
0.306563 0.000053
0.306875 0.000070
0.307188 0.000093
0.307500 0.000123
0.307812 0.000162
0.308125 0.000211
0.308438 0.000273
0.308750 0.000352
0.309063 0.000450
0.309375 0.000571
0.309688 0.000721
0.310000 0.000904
0.310312 0.001125
0.310625 0.001391
0.310938 0.001707
0.311250 0.002079
0.311563 0.002514
0.311875 0.003017
0.312188 0.003594
0.312500 0.004251
0.312812 0.004991
0.313125 0.005818
0.313437 0.006734
0.313750 0.007740
0.314063 0.008834
0.314375 0.010018
0.314688 0.010440
0.315000 0.009558
0.315312 0.008758
0.315625 0.008034
0.315937 0.007383
0.316250 0.006798
0.316563 0.006274
0.316875 0.005805
0.317188 0.005386
0.317500 0.005011
0.317812 0.004675
0.318125 0.004374
0.318437 0.004103
0.318750 0.003859
0.319063 0.003639
0.319375 0.003440
0.319688 0.003259
0.320000 0.003094
0.320312 0.002944
0.320625 0.002807
0.320937 0.002681
0.321250 0.002566
0.321563 0.002461
0.321875 0.002365
0.322188 0.002276
0.322500 0.002193
0.322813 0.002116
0.323125 0.002044
0.323437 0.001977
0.323750 0.001915
0.324063 0.001857
0.324375 0.001802
0.324688 0.001750
0.325000 0.001701
0.325313 0.001654
0.325625 0.001609
0.325937 0.001567
0.326250 0.001525
0.326563 0.001486
0.326875 0.001449
0.327188 0.001413
0.327500 0.001378
0.327813 0.001345
0.328125 0.001313
0.328437 0.001282
0.328750 0.001252
0.329062 0.001224
0.329375 0.001196
0.329688 0.001170
0.330000 0.001144
0.330313 0.001119
0.330625 0.001095
0.330937 0.001072
0.331250 0.001049
0.331562 0.001028
0.331875 0.001006
0.332188 0.000986
0.332500 0.000966
0.332813 0.000947
0.333125 0.000927
0.333437 0.000909
0.333750 0.000891
0.334062 0.000874
0.334375 0.000857
0.334688 0.000841
0.335000 0.000824
0.335313 0.000809
0.335625 0.000793
0.335938 0.000779
0.336250 0.000764
0.336562 0.000750
0.336875 0.000735
0.337188 0.000722
0.337500 0.000708
0.337813 0.000696
0.338125 0.000683
0.338438 0.000670
0.338750 0.000658
0.339062 0.000646
0.339375 0.000634
0.339688 0.000623
0.340000 0.000612
0.340313 0.000601
0.340625 0.000590
0.340938 0.000580
0.341250 0.000569
0.341562 0.000559
0.341875 0.000549
0.342188 0.000539
0.342500 0.000530
0.342813 0.000520
0.343125 0.000510
0.343438 0.000502
0.343750 0.000492
0.344062 0.000484
0.344375 0.000475
0.344687 0.000466
0.345000 0.000458
0.345313 0.000450
0.345625 0.000442
0.345938 0.000434
0.346250 0.000426
0.346562 0.000418
0.346875 0.000411
0.347187 0.000403
0.347500 0.000396
0.347813 0.000388
0.348125 0.000381
0.348438 0.000374
0.348750 0.000367
0.349062 0.000360
0.349375 0.000353
0.349687 0.000347
0.350000 0.000340
0.350313 0.000334
0.350625 0.000328
0.350938 0.000321
0.351250 0.000315
0.351562 0.000309
0.351875 0.000303
0.352187 0.000297
0.352500 0.000292
0.352813 0.000286
0.353125 0.000280
0.353438 0.000275
0.353750 0.000269
0.354063 0.000264
0.354375 0.000258
0.354687 0.000253
0.355000 0.000248
0.355313 0.000243
0.355625 0.000237
0.355938 0.000233
0.356250 0.000227
0.356563 0.000223
0.356875 0.000218
0.357187 0.000213
0.357500 0.000208
0.357813 0.000204
0.358125 0.000199
0.358438 0.000195
0.358750 0.000190
0.359063 0.000186
0.359375 0.000182
0.359687 0.000177
0.360000 0.000173
0.360312 0.000169
0.360625 0.000164
0.360938 0.000160
0.361250 0.000156
0.361563 0.000152
0.361875 0.000148
0.362187 0.000144
0.362500 0.000140
0.362812 0.000136
0.363125 0.000133
0.363438 0.000129
0.363750 0.000125
0.364063 0.000122
0.364375 0.000118
0.364687 0.000114
0.365000 0.000111
0.365312 0.000108
0.365625 0.000104
0.365938 0.000100
0.366250 0.000097
0.366563 0.000094
0.366875 0.000090
0.367188 0.000088
0.367500 0.000084
0.367812 0.000081
0.368125 0.000078
0.368438 0.000075
0.368750 0.000072
0.369063 0.000069
0.369375 0.000066
0.369688 0.000063
0.370000 0.000060
0.370312 0.000057
0.370625 0.000054
0.370938 0.000051
0.371250 0.000048
0.371563 0.000046
0.371875 0.000043
0.372188 0.000040
0.372500 0.000037
0.372812 0.000035
0.373125 0.000032
0.373438 0.000029
0.373750 0.000027
0.374063 0.000024
0.374375 0.000021
0.374688 0.000019
0.375000 0.000017
0.375312 0.000014
0.375625 0.000011
0.375938 0.000010
0.376250 0.000007
0.376563 0.000004
0.376875 0.000002
0.377188 0.000000
0.377500 0.000003
0.377812 0.000005
0.378125 0.000006
0.378437 0.000009
0.378750 0.000011
0.379063 0.000013
0.379375 0.000015
0.379688 0.000017
0.380000 0.000020
0.380312 0.000021
0.380625 0.000023
0.380937 0.000026
0.381250 0.000028
0.381563 0.000029
0.381875 0.000032
0.382188 0.000034
0.382500 0.000035
0.382812 0.000037
0.383125 0.000040
0.383437 0.000042
0.383750 0.000043
0.384063 0.000045
0.384375 0.000047
0.384688 0.000049
0.385000 0.000050
0.385313 0.000053
0.385625 0.000054
0.385937 0.000055
0.386250 0.000057
0.386563 0.000059
0.386875 0.000061
0.387188 0.000062
0.387500 0.000064
0.387813 0.000066
0.388125 0.000067
0.388437 0.000068
0.388750 0.000071
0.389063 0.000072
0.389375 0.000073
0.389688 0.000075
0.390000 0.000077
0.390313 0.000078
0.390625 0.000079
0.390937 0.000081
0.391250 0.000083
0.391563 0.000084
0.391875 0.000085
0.392188 0.000087
0.392500 0.000088
0.392813 0.000089
0.393125 0.000090
0.393437 0.000092
0.393750 0.000094
0.394062 0.000094
0.394375 0.000096
0.394688 0.000098
0.395000 0.000099
0.395313 0.000100
0.395625 0.000101
0.395937 0.000103
0.396250 0.000104
0.396562 0.000105
0.396875 0.000106
0.397188 0.000108
0.397500 0.000109
0.397813 0.000110
0.398125 0.000111
0.398438 0.000113
0.398750 0.000113
0.399062 0.000114
0.399375 0.000116
0.399688 0.000117
0.400000 0.000118
0.400313 0.000118
0.400625 0.000120
0.400938 0.000121
0.401250 0.000122
0.401562 0.000123
0.401875 0.000124
0.402188 0.000125
0.402500 0.000126
0.402813 0.000127
0.403125 0.000128
0.403438 0.000129
0.403750 0.000129
0.404062 0.000130
0.404375 0.000132
0.404688 0.000133
0.405000 0.000133
0.405313 0.000134
0.405625 0.000136
0.405938 0.000137
0.406250 0.000137
0.406562 0.000138
0.406875 0.000140
0.407188 0.000141
0.407500 0.000141
0.407813 0.000142
0.408125 0.000143
0.408438 0.000144
0.408750 0.000144
0.409062 0.000145
0.409375 0.000147
0.409687 0.000147
0.410000 0.000147
0.410313 0.000148
0.410625 0.000150
0.410938 0.000150
0.411250 0.000150
0.411562 0.000151
0.411875 0.000153
0.412187 0.000153
0.412500 0.000153
0.412813 0.000154
0.413125 0.000156
0.413438 0.000156
0.413750 0.000156
0.414062 0.000157
0.414375 0.000159
0.414687 0.000159
0.415000 0.000159
0.415313 0.000160
0.415625 0.000161
0.415938 0.000162
0.416250 0.000162
0.416563 0.000162
0.416875 0.000164
0.417187 0.000164
0.417500 0.000164
0.417813 0.000165
0.418125 0.000166
0.418438 0.000167
0.418750 0.000167
0.419063 0.000167
0.419375 0.000168
0.419687 0.000169
0.420000 0.000169
0.420313 0.000169
0.420625 0.000171
0.420938 0.000171
0.421250 0.000172
0.421563 0.000171
0.421875 0.000172
0.422187 0.000173
0.422500 0.000174
0.422813 0.000173
0.423125 0.000174
0.423438 0.000175
0.423750 0.000176
0.424063 0.000175
0.424375 0.000176
0.424687 0.000177
0.425000 0.000178
0.425312 0.000178
0.425625 0.000178
0.425938 0.000179
0.426250 0.000180
0.426563 0.000180
0.426875 0.000180
0.427187 0.000181
0.427500 0.000182
0.427812 0.000182
0.428125 0.000182
0.428438 0.000182
0.428750 0.000184
0.429063 0.000184
0.429375 0.000183
0.429688 0.000184
0.430000 0.000185
0.430312 0.000186
0.430625 0.000185
0.430938 0.000185
0.431250 0.000186
0.431563 0.000187
0.431875 0.000187
0.432188 0.000187
0.432500 0.000187
0.432812 0.000188
0.433125 0.000188
0.433438 0.000188
0.433750 0.000188
0.434063 0.000189
0.434375 0.000190
0.434688 0.000189
0.435000 0.000189
0.435312 0.000190
0.435625 0.000191
0.435938 0.000191
0.436250 0.000191
0.436563 0.000191
0.436875 0.000192
0.437188 0.000192
0.437500 0.000192
0.437812 0.000193
0.438125 0.000193
0.438438 0.000194
0.438750 0.000194
0.439063 0.000194
0.439375 0.000195
0.439688 0.000195
0.440000 0.000195
0.440312 0.000195
0.440625 0.000195
0.440937 0.000196
0.441250 0.000196
0.441563 0.000196
0.441875 0.000196
0.442188 0.000197
0.442500 0.000197
0.442812 0.000197
0.443125 0.000196
0.443437 0.000197
0.443750 0.000198
0.444063 0.000198
0.444375 0.000197
0.444688 0.000197
0.445000 0.000198
0.445312 0.000199
0.445625 0.000198
0.445937 0.000198
0.446250 0.000199
0.446563 0.000200
0.446875 0.000200
0.447188 0.000199
0.447500 0.000199
0.447813 0.000200
0.448125 0.000201
0.448437 0.000200
0.448750 0.000200
0.449063 0.000200
0.449375 0.000201
0.449688 0.000201
0.450000 0.000201
0.450313 0.000201
0.450625 0.000201
0.450937 0.000202
0.451250 0.000201
0.451563 0.000201
0.451875 0.000201
0.452188 0.000202
0.452500 0.000202
0.452813 0.000201
0.453125 0.000201
0.453437 0.000202
0.453750 0.000202
0.454063 0.000202
0.454375 0.000201
0.454688 0.000202
0.455000 0.000202
0.455313 0.000203
0.455625 0.000202
0.455937 0.000202
0.456250 0.000202
0.456562 0.000203
0.456875 0.000202
0.457188 0.000202
0.457500 0.000201
0.457813 0.000202
0.458125 0.000203
0.458437 0.000202
0.458750 0.000201
0.459062 0.000202
0.459375 0.000203
0.459688 0.000202
0.460000 0.000202
0.460313 0.000201
0.460625 0.000202
0.460938 0.000202
0.461250 0.000202
0.461562 0.000201
0.461875 0.000202
0.462188 0.000202
0.462500 0.000202
0.462813 0.000202
0.463125 0.000201
0.463438 0.000201
0.463750 0.000202
0.464062 0.000202
0.464375 0.000201
0.464688 0.000201
0.465000 0.000201
0.465313 0.000202
0.465625 0.000201
0.465938 0.000201
0.466250 0.000200
0.466562 0.000201
0.466875 0.000201
0.467188 0.000200
0.467500 0.000199
0.467813 0.000200
0.468125 0.000200
0.468438 0.000200
0.468750 0.000199
0.469062 0.000198
0.469375 0.000199
0.469688 0.000199
0.470000 0.000199
0.470313 0.000198
0.470625 0.000198
0.470938 0.000197
0.471250 0.000198
0.471562 0.000198
0.471875 0.000197
0.472187 0.000196
0.472500 0.000196
0.472813 0.000196
0.473125 0.000196
0.473438 0.000195
0.473750 0.000194
0.474062 0.000195
0.474375 0.000195
0.474687 0.000194
0.475000 0.000193
0.475313 0.000193
0.475625 0.000193
0.475938 0.000193
0.476250 0.000192
0.476562 0.000191
0.476875 0.000191
0.477187 0.000191
0.477500 0.000191
0.477813 0.000190
0.478125 0.000189
0.478438 0.000189
0.478750 0.000188
0.479063 0.000188
0.479375 0.000187
0.479687 0.000186
0.480000 0.000186
0.480313 0.000186
0.480625 0.000186
0.480938 0.000185
0.481250 0.000183
0.481563 0.000183
0.481875 0.000183
0.482187 0.000183
0.482500 0.000182
0.482813 0.000180
0.483125 0.000180
0.483438 0.000180
0.483750 0.000180
0.484063 0.000178
0.484375 0.000176
0.484687 0.000176
0.485000 0.000177
0.485313 0.000176
0.485625 0.000174
0.485938 0.000172
0.486250 0.000172
0.486563 0.000172
0.486875 0.000171
0.487187 0.000169
0.487500 0.000168
0.487813 0.000168
0.488125 0.000167
0.488438 0.000166
0.488750 0.000164
0.489063 0.000163
0.489375 0.000162
0.489687 0.000161
0.490000 0.000160
0.490312 0.000159
0.490625 0.000157
0.490938 0.000155
0.491250 0.000155
0.491563 0.000154
0.491875 0.000152
0.492188 0.000150
0.492500 0.000148
0.492812 0.000147
0.493125 0.000146
0.493438 0.000144
0.493750 0.000141
0.494063 0.000139
0.494375 0.000138
0.494688 0.000137
0.495000 0.000134
0.495312 0.000131
0.495625 0.000128
0.495938 0.000127
0.496250 0.000126
0.496563 0.000123
0.496875 0.000119
0.497188 0.000116
0.497500 0.000113
0.497812 0.000111
0.498125 0.000107
0.498438 0.000102
0.498750 0.000098
0.499063 0.000095
0.499375 0.000090
0.499688 0.000084
0.500000 0.000077
0.500313 0.000062
0.500625 0.000055
0.500938 0.000047
0.501250 0.000038
0.501563 0.000030
0.501875 0.000023
0.502188 0.000017
0.502500 0.000012
0.502812 0.000007
0.503125 0.000002
0.503437 0.000003
0.503750 0.000008
0.504062 0.000012
0.504375 0.000016
0.504687 0.000020
0.505000 0.000024
0.505313 0.000028
0.505625 0.000032
0.505938 0.000035
0.506250 0.000038
0.506563 0.000041
0.506875 0.000045
0.507188 0.000049
0.507500 0.000052
0.507812 0.000054
0.508125 0.000057
0.508437 0.000061
0.508750 0.000065
0.509062 0.000068
0.509375 0.000070
0.509687 0.000072
0.510000 0.000076
0.510313 0.000079
0.510625 0.000082
0.510938 0.000085
0.511250 0.000087
0.511563 0.000090
0.511875 0.000093
0.512188 0.000096
0.512500 0.000098
0.512813 0.000100
0.513125 0.000102
0.513437 0.000105
0.513750 0.000108
0.514062 0.000110
0.514375 0.000111
0.514687 0.000113
0.515000 0.000116
0.515313 0.000118
0.515625 0.000121
0.515938 0.000122
0.516250 0.000124
0.516563 0.000126
0.516875 0.000128
0.517188 0.000131
0.517500 0.000132
0.517813 0.000133
0.518125 0.000135
0.518437 0.000137
0.518750 0.000139
0.519062 0.000141
0.519375 0.000142
0.519687 0.000143
0.520000 0.000145
0.520312 0.000147
0.520625 0.000149
0.520938 0.000150
0.521250 0.000151
0.521563 0.000152
0.521875 0.000154
0.522188 0.000156
0.522500 0.000157
0.522813 0.000157
0.523125 0.000158
0.523438 0.000160
0.523750 0.000161
0.524062 0.000162
0.524375 0.000163
0.524687 0.000164
0.525000 0.000165
0.525312 0.000166
0.525625 0.000167
0.525938 0.000169
0.526250 0.000169
0.526563 0.000169
0.526875 0.000170
0.527188 0.000172
0.527500 0.000173
0.527813 0.000173
0.528125 0.000173
0.528438 0.000174
0.528750 0.000175
0.529062 0.000176
0.529375 0.000177
0.529687 0.000176
0.530000 0.000177
0.530312 0.000178
0.530625 0.000179
0.530938 0.000180
0.531250 0.000180
0.531563 0.000180
0.531875 0.000180
0.532188 0.000182
0.532500 0.000182
0.532813 0.000182
0.533125 0.000182
0.533438 0.000183
0.533750 0.000184
0.534062 0.000185
0.534375 0.000185
0.534687 0.000185
0.535000 0.000185
0.535312 0.000185
0.535625 0.000186
0.535938 0.000187
0.536250 0.000187
0.536563 0.000186
0.536875 0.000186
0.537188 0.000187
0.537500 0.000188
0.537813 0.000189
0.538125 0.000188
0.538438 0.000187
0.538750 0.000187
0.539062 0.000188
0.539375 0.000190
0.539687 0.000189
0.540000 0.000188
0.540312 0.000188
0.540625 0.000188
0.540937 0.000189
0.541250 0.000190
0.541563 0.000190
0.541875 0.000188
0.542188 0.000187
0.542500 0.000188
0.542813 0.000189
0.543125 0.000190
0.543438 0.000190
0.543750 0.000188
0.544063 0.000187
0.544375 0.000187
0.544687 0.000188
0.545000 0.000189
0.545312 0.000188
0.545625 0.000186
0.545937 0.000185
0.546250 0.000185
0.546563 0.000187
0.546875 0.000186
0.547188 0.000185
0.547500 0.000183
0.547813 0.000182
0.548125 0.000182
0.548438 0.000182
0.548750 0.000181
0.549063 0.000179
0.549375 0.000177
0.549687 0.000176
0.550000 0.000176
0.550312 0.000175
0.550625 0.000174
0.550937 0.000170
0.551250 0.000167
0.551563 0.000166
0.551875 0.000166
0.552188 0.000164
0.552500 0.000162
0.552813 0.000158
0.553125 0.000154
0.553438 0.000152
0.553750 0.000151
0.554063 0.000149
0.554375 0.000145
0.554688 0.000140
0.555000 0.000136
0.555312 0.000133
0.555625 0.000131
0.555937 0.000129
0.556250 0.000124
0.556562 0.000118
0.556875 0.000113
0.557188 0.000110
0.557500 0.000107
0.557813 0.000104
0.558125 0.000099
0.558438 0.000092
0.558750 0.000087
0.559063 0.000082
0.559375 0.000079
0.559688 0.000074
0.560000 0.000069
0.560312 0.000062
0.560625 0.000057
0.560937 0.000052
0.561250 0.000048
0.561562 0.000042
0.561875 0.000036
0.562188 0.000030
0.562500 0.000025
0.562813 0.000020
0.563125 0.000015
0.563438 0.000009
0.563750 0.000003
0.564063 0.000004
0.564375 0.000009
0.564688 0.000013
0.565000 0.000017
0.565312 0.000022
0.565625 0.000029
0.565937 0.000037
0.566250 0.000043
0.566562 0.000046
0.566875 0.000049
0.567188 0.000053
0.567500 0.000060
0.567813 0.000067
0.568125 0.000072
0.568438 0.000075
0.568750 0.000078
0.569063 0.000081
0.569375 0.000086
0.569688 0.000092
0.570000 0.000097
0.570312 0.000101
0.570625 0.000103
0.570937 0.000105
0.571250 0.000109
0.571562 0.000113
0.571875 0.000117
0.572187 0.000120
0.572500 0.000123
0.572813 0.000124
0.573125 0.000127
0.573438 0.000130
0.573750 0.000132
0.574063 0.000134
0.574375 0.000136
0.574688 0.000138
0.575000 0.000140
0.575313 0.000142
0.575625 0.000144
0.575937 0.000144
0.576250 0.000144
0.576562 0.000143
0.576875 0.000144
0.577187 0.000147
0.577500 0.000149
0.577813 0.000149
0.578125 0.000147
0.578438 0.000143
0.578750 0.000141
0.579063 0.000141
0.579375 0.000141
0.579688 0.000140
0.580000 0.000137
0.580313 0.000133
0.580625 0.000129
0.580937 0.000125
0.581250 0.000122
0.581562 0.000120
0.581875 0.000115
0.582187 0.000110
0.582500 0.000105
0.582813 0.000098
0.583125 0.000092
0.583438 0.000085
0.583750 0.000077
0.584063 0.000068
0.584375 0.000059
0.584688 0.000049
0.585000 0.000040
0.585313 0.000030
0.585625 0.000018
0.585938 0.000004
0.586250 0.000012
0.586562 0.000028
0.586875 0.000045
0.587187 0.000063
0.587500 0.000083
0.587812 0.000103
0.588125 0.000118
0.588438 0.000138
0.588750 0.000158
0.589063 0.000143
0.589375 0.000100
0.589688 0.000039
0.590000 0.001067
0.590313 0.002684
0.590625 0.004176
0.590938 0.005545
0.591250 0.006794
0.591562 0.007894
0.591875 0.008799
0.592187 0.009491
0.592500 0.009998
0.592812 0.010354
0.593125 0.010578
0.593438 0.010690
0.593750 0.010720
0.594063 0.010718
0.594375 0.010695
0.594688 0.010630
0.595000 0.010502
0.595313 0.010293
0.595625 0.009983
0.595938 0.009557
0.596250 0.009003
0.596562 0.008315
0.596875 0.007497
0.597187 0.006561
0.597500 0.005605
0.597812 0.004806
0.598125 0.004147
0.598438 0.003604
0.598750 0.003149
0.599063 0.002753
0.599375 0.002401
0.599688 0.002096
0.600000 0.001846
0.600313 0.001636
0.600625 0.001445
0.600938 0.001263
0.601250 0.001101
0.601562 0.000972
0.601875 0.000873
0.602187 0.000782
0.602500 0.000692
0.602812 0.000610
0.603125 0.000545
0.603437 0.000497
0.603750 0.000457
0.604063 0.000416
0.604375 0.000377
0.604688 0.000344
0.605000 0.000318
0.605313 0.000297
0.605625 0.000277
0.605938 0.000259
0.606250 0.000241
0.606563 0.000227
0.606875 0.000215
0.607187 0.000205
0.607500 0.000196
0.607812 0.000185
0.608125 0.000174
0.608437 0.000163
0.608750 0.000152
0.609063 0.000142
0.609375 0.000134
0.609688 0.000125
0.610000 0.000117
0.610313 0.000108
0.610625 0.000098
0.610938 0.000089
0.611250 0.000080
0.611563 0.000072
0.611875 0.000065
0.612187 0.000059
0.612500 0.000053
0.612812 0.000047
0.613125 0.000039
0.613437 0.000032
0.613750 0.000028
0.614063 0.000024
0.614375 0.000021
0.614688 0.000018
0.615000 0.000016
0.615313 0.000014
0.615625 0.000014
0.615938 0.000013
0.616250 0.000013
0.616563 0.000012
0.616875 0.000011
0.617188 0.000010
0.617500 0.000009
0.617812 0.000009
0.618125 0.000009
0.618437 0.000010
0.618750 0.000010
0.619062 0.000010
0.619375 0.000010
0.619688 0.000011
0.620000 0.000012
0.620313 0.000012
0.620625 0.000013
0.620938 0.000014
0.621250 0.000015
0.621563 0.000016
0.621875 0.000016
0.622188 0.000017
0.622500 0.000017
0.622812 0.000017
0.623125 0.000018
0.623437 0.000018
0.623750 0.000019
0.624062 0.000019
0.624375 0.000019
0.624688 0.000020
0.625000 0.000020
0.625313 0.000020
0.625625 0.000020
0.625938 0.000020
0.626250 0.000020
0.626563 0.000020
0.626875 0.000020
0.627188 0.000020
0.627500 0.000020
0.627812 0.000020
0.628125 0.000020
0.628437 0.000020
0.628750 0.000020
0.629062 0.000020
0.629375 0.000020
0.629688 0.000020
0.630000 0.000020
0.630313 0.000020
0.630625 0.000020
0.630938 0.000019
0.631250 0.000019
0.631563 0.000019
0.631875 0.000019
0.632188 0.000019
0.632500 0.000019
0.632812 0.000019
0.633125 0.000019
0.633437 0.000019
0.633750 0.000019
0.634062 0.000019
0.634375 0.000019
0.634687 0.000019
0.635000 0.000019
0.635313 0.000019
0.635625 0.000019
0.635938 0.000019
0.636250 0.000019
0.636563 0.000018
0.636875 0.000018
0.637188 0.000018
0.637500 0.000018
0.637813 0.000018
0.638125 0.000018
0.638437 0.000018
0.638750 0.000017
0.639062 0.000017
0.639375 0.000017
0.639687 0.000017
0.640000 0.000017
0.640313 0.000017
0.640625 0.000017
0.640938 0.000016
0.641250 0.000016
0.641563 0.000016
0.641875 0.000016
0.642188 0.000015
0.642500 0.000015
0.642813 0.000015
0.643125 0.000015
0.643437 0.000015
0.643750 0.000014
0.644062 0.000014
0.644375 0.000014
0.644687 0.000014
0.645000 0.000014
0.645313 0.000014
0.645625 0.000013
0.645938 0.000013
0.646250 0.000013
0.646563 0.000013
0.646875 0.000013
0.647188 0.000013
0.647500 0.000013
0.647813 0.000013
0.648125 0.000012
0.648438 0.000012
0.648750 0.000012
0.649062 0.000012
0.649375 0.000012
0.649687 0.000012
0.650000 0.000012
0.650312 0.000012
0.650625 0.000012
0.650938 0.000012
0.651250 0.000012
0.651563 0.000012
0.651875 0.000012
0.652188 0.000012
0.652500 0.000011
0.652813 0.000011
0.653125 0.000011
0.653438 0.000011
0.653750 0.000011
0.654062 0.000011
0.654375 0.000011
0.654687 0.000011
0.655000 0.000011
0.655312 0.000011
0.655625 0.000011
0.655938 0.000011
0.656250 0.000011
0.656563 0.000011
0.656875 0.000012
0.657188 0.000012
0.657500 0.000012
0.657813 0.000012
0.658125 0.000012
0.658438 0.000012
0.658750 0.000012
0.659062 0.000012
0.659375 0.000012
0.659687 0.000012
0.660000 0.000012
0.660312 0.000013
0.660625 0.000013
0.660938 0.000013
0.661250 0.000013
0.661563 0.000013
0.661875 0.000013
0.662188 0.000013
0.662500 0.000013
0.662813 0.000013
0.663125 0.000014
0.663438 0.000014
0.663750 0.000014
0.664062 0.000014
0.664375 0.000014
0.664687 0.000015
0.665000 0.000015
0.665312 0.000015
0.665625 0.000015
0.665937 0.000015
0.666250 0.000016
0.666563 0.000016
0.666875 0.000016
0.667188 0.000016
0.667500 0.000016
0.667813 0.000017
0.668125 0.000017
0.668438 0.000017
0.668750 0.000017
0.669063 0.000017
0.669375 0.000017
0.669687 0.000018
0.670000 0.000018
0.670312 0.000018
0.670625 0.000019
0.670937 0.000019
0.671250 0.000019
0.671563 0.000020
0.671875 0.000020
0.672188 0.000020
0.672500 0.000021
0.672813 0.000021
0.673125 0.000021
0.673438 0.000021
0.673750 0.000022
0.674063 0.000022
0.674375 0.000022
0.674687 0.000022
0.675000 0.000023
0.675312 0.000023
0.675625 0.000023
0.675937 0.000023
0.676250 0.000023
0.676563 0.000024
0.676875 0.000024
0.677188 0.000024
0.677500 0.000025
0.677813 0.000025
0.678125 0.000025
0.678438 0.000025
0.678750 0.000026
0.679063 0.000026
0.679375 0.000026
0.679688 0.000027
0.680000 0.000027
0.680312 0.000028
0.680625 0.000028
0.680937 0.000028
0.681250 0.000029
0.681562 0.000029
0.681875 0.000029
0.682188 0.000030
0.682500 0.000030
0.682813 0.000030
0.683125 0.000031
0.683438 0.000031
0.683750 0.000031
0.684063 0.000032
0.684375 0.000032
0.684688 0.000032
0.685000 0.000033
0.685312 0.000033
0.685625 0.000034
0.685937 0.000034
0.686250 0.000035
0.686562 0.000035
0.686875 0.000036
0.687188 0.000036
0.687500 0.000037
0.687813 0.000037
0.688125 0.000037
0.688438 0.000038
0.688750 0.000038
0.689063 0.000039
0.689375 0.000039
0.689688 0.000040
0.690000 0.000040
0.690312 0.000041
0.690625 0.000041
0.690937 0.000042
0.691250 0.000043
0.691562 0.000043
0.691875 0.000044
0.692188 0.000045
0.692500 0.000046
0.692813 0.000046
0.693125 0.000047
0.693438 0.000048
0.693750 0.000048
0.694063 0.000049
0.694375 0.000050
0.694688 0.000051
0.695000 0.000051
0.695312 0.000052
0.695625 0.000053
0.695937 0.000053
0.696250 0.000054
0.696562 0.000055
0.696875 0.000056
0.697187 0.000057
0.697500 0.000057
0.697813 0.000058
0.698125 0.000059
0.698438 0.000060
0.698750 0.000061
0.699063 0.000062
0.699375 0.000063
0.699688 0.000064
0.700000 0.000065
0.700313 0.000066
0.700625 0.000068
0.700937 0.000069
0.701250 0.000071
0.701562 0.000072
0.701875 0.000074
0.702187 0.000075
0.702500 0.000076
0.702813 0.000078
0.703125 0.000079
0.703438 0.000080
0.703750 0.000081
0.704063 0.000082
0.704375 0.000084
0.704688 0.000085
0.705000 0.000086
0.705313 0.000088
0.705625 0.000089
0.705937 0.000090
0.706250 0.000092
0.706562 0.000093
0.706875 0.000094
0.707187 0.000096
0.707500 0.000098
0.707813 0.000099
0.708125 0.000101
0.708438 0.000103
0.708750 0.000106
0.709063 0.000108
0.709375 0.000110
0.709688 0.000113
0.710000 0.000115
0.710313 0.000118
0.710625 0.000121
0.710938 0.000124
0.711250 0.000127
0.711562 0.000131
0.711875 0.000135
0.712187 0.000138
0.712500 0.000142
0.712812 0.000146
0.713125 0.000150
0.713438 0.000154
0.713750 0.000159
0.714063 0.000163
0.714375 0.000168
0.714688 0.000173
0.715000 0.000178
0.715313 0.000183
0.715625 0.000188
0.715938 0.000194
0.716250 0.000199
0.716562 0.000205
0.716875 0.000211
0.717187 0.000218
0.717500 0.000225
0.717812 0.000232
0.718125 0.000240
0.718438 0.000248
0.718750 0.000258
0.719063 0.000268
0.719375 0.000280
0.719688 0.000293
0.720000 0.000301
0.720313 0.000306
0.720625 0.000309
0.720938 0.000309
0.721250 0.000308
0.721562 0.000307
0.721875 0.000303
0.722187 0.000295
0.722500 0.000282
0.722812 0.000261
0.723125 0.000231
0.723438 0.000186
0.723750 0.000124
0.724063 0.000040
0.724375 0.000076
0.724688 0.000230
0.725000 0.000435
0.725313 0.000703
0.725625 0.001053
0.725938 0.001505
0.726250 0.002086
0.726562 0.002827
0.726875 0.003769
0.727187 0.004957
0.727500 0.006449
0.727812 0.008312
0.728125 0.010628
0.728437 0.013492
0.728750 0.017016
0.729063 0.021331
0.729375 0.026588
0.729688 0.032962
0.730000 0.040654
0.730313 0.049888
0.730625 0.060921
0.730938 0.074036
0.731250 0.089549
0.731563 0.107803
0.731875 0.129175
0.732187 0.154063
0.732500 0.182893
0.732812 0.216108
0.733125 0.254165
0.733437 0.297523
0.733750 0.346637
0.734063 0.401943
0.734375 0.463845
0.734688 0.532698
0.735000 0.608794
0.735313 0.692339
0.735625 0.340305
0.735938 0.303823
0.736250 0.264618
0.736563 0.224312
0.736875 0.188346
0.737187 0.157113
0.737500 0.130208
0.737812 0.107213
0.738125 0.087710
0.738437 0.071289
0.738750 0.057565
0.739063 0.046176
0.739375 0.036792
0.739688 0.029115
0.740000 0.022878
0.740313 0.017847
0.740625 0.013819
0.740938 0.010617
0.741250 0.008090
0.741563 0.006113
0.741875 0.004578
0.742188 0.003396
0.742500 0.002494
0.742812 0.001813
0.743125 0.001304
0.743437 0.000927
0.743750 0.000652
0.744062 0.000453
0.744375 0.000312
0.744688 0.000213
0.745000 0.000145
0.745313 0.000099
0.745625 0.000068
0.745938 0.000049
0.746250 0.000036
0.746563 0.000029
0.746875 0.000024
0.747188 0.000021
0.747500 0.000019
0.747812 0.000017
0.748125 0.000016
0.748437 0.000015
0.748750 0.000013
0.749062 0.000011
0.749375 0.000009
0.749688 0.000007
0.750000 0.000003
0.750313 0.000001
0.750625 0.000006
0.750938 0.000011
0.751250 0.000016
0.751563 0.000019
0.751875 0.000021
0.752188 0.000022
0.752500 0.000022
0.752812 0.000022
0.753125 0.000022
0.753437 0.000021
0.753750 0.000021
0.754062 0.000019
0.754375 0.000017
0.754688 0.000014
0.755000 0.000011
0.755313 0.000007
0.755625 0.000005
0.755938 0.000003
0.756250 0.000002
0.756563 0.000002
0.756875 0.000001
0.757188 0.000001
0.757500 0.000002
0.757812 0.000002
0.758125 0.000002
0.758437 0.000002
0.758750 0.000003
0.759062 0.000004
0.759375 0.000005
0.759688 0.000005
0.760000 0.000005
0.760313 0.000006
0.760625 0.000006
0.760938 0.000005
0.761250 0.000005
0.761563 0.000005
0.761875 0.000005
0.762188 0.000004
0.762500 0.000004
0.762813 0.000003
0.763125 0.000002
0.763437 0.000001
0.763750 0.000000
0.764062 0.000002
0.764375 0.000003
0.764687 0.000003
0.765000 0.000004
0.765313 0.000005
0.765625 0.000006
0.765938 0.000007
0.766250 0.000010
0.766563 0.000015
0.766875 0.000024
0.767188 0.000043
0.767500 0.000079
0.767813 0.000150
0.768125 0.000288
0.768437 0.000555
0.768750 0.001073
0.769062 0.002078
0.769375 0.004025
0.769687 0.007792
0.770000 0.015063
0.770313 0.029029
0.770625 0.055590
0.770938 0.105146
0.771250 0.194177
0.771563 2.671001
0.771875 1.481754
0.772188 0.390680
0.772500 0.049085
0.772813 0.004438
0.773125 0.000358
0.773438 0.000028
0.773750 0.000002
0.774062 0.000000
0.774375 0.000000
0.774687 0.000000
0.775000 0.000000
0.775313 0.000000
0.775625 0.000000
0.775938 0.000000
0.776250 0.000000
0.776563 0.000000
0.776875 0.000000
0.777188 0.000000
0.777500 0.000000
0.777813 0.000000
0.778125 0.000000
0.778438 0.000000
0.778750 0.000000
0.779062 0.000000
0.779375 0.000000
0.779687 0.000000
0.780000 0.000000
0.780312 0.000000
0.780625 0.000000
0.780938 0.000000
0.781250 0.000000
0.781563 0.000000
0.781875 0.000000
0.782188 0.000000
0.782500 0.000000
0.782813 0.000000
0.783125 0.000000
0.783438 0.000000
0.783750 0.000000
0.784062 0.000000
0.784375 0.000000
0.784687 0.000000
0.785000 0.000000
0.785312 0.000000
0.785625 0.000000
0.785938 0.000000
0.786250 0.000000
0.786563 0.000000
0.786875 0.000000
0.787188 0.000000
0.787500 0.000000
0.787813 0.000000
0.788125 0.000000
0.788438 0.000000
0.788750 0.000000
0.789062 0.000000
0.789375 0.000000
0.789687 0.000000
0.790000 0.000000
0.790312 0.000000
0.790625 0.000000
0.790938 0.000000
0.791250 0.000000
0.791563 0.000000
0.791875 0.000000
0.792188 0.000000
0.792500 0.000000
0.792813 0.000000
0.793125 0.000000
0.793438 0.000000
0.793750 0.000000
0.794063 0.000000
0.794375 0.000000
0.794687 0.000000
0.795000 0.000000
0.795312 0.000000
0.795625 0.000000
0.795937 0.000000
0.796250 0.000000
0.796563 0.000000
0.796875 0.000000
0.797188 0.000000
0.797500 0.000000
0.797813 0.000000
0.798125 0.000000
0.798438 0.000000
0.798750 0.000000
0.799063 0.000000
0.799375 0.000000
0.799687 0.000000
0.800000 0.000000
0.800312 0.000000
0.800625 0.000000
0.800937 0.000000
0.801250 0.000000
0.801563 0.000000
0.801875 0.000000
0.802188 0.000000
0.802500 0.000000
0.802813 0.000000
0.803125 0.000000
0.803438 0.000000
0.803750 0.000000
0.804063 0.000000
0.804375 0.000000
0.804688 0.000000
0.805000 0.000000
0.805312 0.000000
0.805625 0.000000
0.805937 0.000000
0.806250 0.000000
0.806563 0.000000
0.806875 0.000000
0.807188 0.000000
0.807500 0.000000
0.807813 0.000000
0.808125 0.000000
0.808438 0.000000
0.808750 0.000000
0.809063 0.000000
0.809375 0.000000
0.809688 0.000000
0.810000 0.000000
0.810312 0.000000
0.810625 0.000000
0.810937 0.000000
0.811250 0.000000
0.811562 0.000000
0.811875 0.000000
0.812188 0.000000
0.812500 0.000000
0.812813 0.000000
0.813125 0.000000
0.813438 0.000000
0.813750 0.000000
0.814063 0.000000
0.814375 0.000000
0.814688 0.000000
0.815000 0.000000
0.815312 0.000000
0.815625 0.000000
0.815937 0.000000
0.816250 0.000000
0.816562 0.000000
0.816875 0.000000
0.817188 0.000000
0.817500 0.000000
0.817813 0.000000
0.818125 0.000000
0.818438 0.000000
0.818750 0.000000
0.819063 0.000000
0.819375 0.000000
0.819688 0.000000
0.820000 0.000000
0.820312 0.000000
0.820625 0.000000
0.820937 0.000000
0.821250 0.000000
0.821562 0.000000
0.821875 0.000000
0.822188 0.000000
0.822500 0.000000
0.822813 0.000000
0.823125 0.000000
0.823438 0.000000
0.823750 0.000000
0.824063 0.000000
0.824375 0.000000
0.824688 0.000000
0.825000 0.000000
0.825313 0.000000
0.825625 0.000000
0.825937 0.000000
0.826250 0.000000
0.826562 0.000000
0.826875 0.000000
0.827187 0.000000
0.827500 0.000000
0.827813 0.000000
0.828125 0.000000
0.828438 0.000000
0.828750 0.000000
0.829063 0.000000
0.829375 0.000000
0.829688 0.000000
0.830000 0.000000
0.830313 0.000000
0.830625 0.000000
0.830937 0.000000
0.831250 0.000000
0.831562 0.000000
0.831875 0.000000
0.832187 0.000000
0.832500 0.000000
0.832813 0.000000
0.833125 0.000000
0.833438 0.000000
0.833750 0.000000
0.834063 0.000000
0.834375 0.000000
0.834688 0.000000
0.835000 0.000000
0.835313 0.000000
0.835625 0.000000
0.835938 0.000000
0.836250 0.000000
0.836562 0.000000
0.836875 0.000000
0.837187 0.000000
0.837500 0.000000
0.837813 0.000000
0.838125 0.000000
0.838438 0.000000
0.838750 0.000000
0.839063 0.000000
0.839375 0.000000
0.839688 0.000000
0.840000 0.000000
0.840313 0.000000
0.840625 0.000000
0.840938 0.000000
0.841250 0.000000
0.841562 0.000000
0.841875 0.000000
0.842187 0.000000
0.842500 0.000000
0.842812 0.000000
0.843125 0.000000
0.843438 0.000000
0.843750 0.000000
0.844063 0.000000
0.844375 0.000000
0.844688 0.000000
0.845000 0.000000
0.845313 0.000000
0.845625 0.000000
0.845938 0.000000
0.846250 0.000000
0.846562 0.000000
0.846875 0.000000
0.847187 0.000000
0.847500 0.000000
0.847812 0.000000
0.848125 0.000000
0.848438 0.000000
0.848750 0.000000
0.849063 0.000000
0.849375 0.000000
0.849688 0.000000
0.850000 0.000000
0.850313 0.000000
0.850625 0.000000
0.850938 0.000000
0.851250 0.000000
0.851562 0.000000
0.851875 0.000000
0.852187 0.000000
0.852500 0.000000
0.852812 0.000000
0.853125 0.000000
0.853438 0.000000
0.853750 0.000000
0.854063 0.000000
0.854375 0.000000
0.854688 0.000000
0.855000 0.000000
0.855313 0.000000
0.855625 0.000000
0.855938 0.000000
0.856250 0.000000
0.856563 0.000000
0.856875 0.000000
0.857187 0.000000
0.857500 0.000000
0.857812 0.000000
0.858125 0.000000
0.858437 0.000000
0.858750 0.000000
0.859063 0.000000
0.859375 0.000000
0.859688 0.000000
0.860000 0.000000
0.860313 0.000000
0.860625 0.000000
0.860938 0.000000
0.861250 0.000000
0.861563 0.000000
0.861875 0.000000
0.862187 0.000000
0.862500 0.000000
0.862812 0.000000
0.863125 0.000000
0.863437 0.000000
0.863750 0.000000
0.864063 0.000000
0.864375 0.000000
0.864688 0.000000
0.865000 0.000000
0.865313 0.000000
0.865625 0.000000
0.865938 0.000000
0.866250 0.000000
0.866563 0.000000
0.866875 0.000000
0.867188 0.000000
0.867500 0.000000
0.867812 0.000000
0.868125 0.000000
0.868437 0.000000
0.868750 0.000000
0.869063 0.000000
0.869375 0.000000
0.869688 0.000000
0.870000 0.000000
0.870313 0.000000
0.870625 0.000000
0.870938 0.000000
0.871250 0.000000
0.871563 0.000000
0.871875 0.000000
0.872188 0.000000
0.872500 0.000000
0.872812 0.000000
0.873125 0.000000
0.873437 0.000000
0.873750 0.000000
0.874062 0.000000
0.874375 0.000000
0.874688 0.000000
0.875000 0.000000
0.875313 0.000000
0.875625 0.000000
0.875938 0.000000
0.876250 0.000000
0.876563 0.000000
0.876875 0.000000
0.877188 0.000000
0.877500 0.000000
0.877812 0.000000
0.878125 0.000000
0.878437 0.000000
0.878750 0.000000
0.879062 0.000000
0.879375 0.000000
0.879688 0.000000
0.880000 0.000000
0.880313 0.000000
0.880625 0.000000
0.880938 0.000000
0.881250 0.000000
0.881563 0.000000
0.881875 0.000000
0.882188 0.000000
0.882500 0.000000
0.882812 0.000000
0.883125 0.000000
0.883437 0.000000
0.883750 0.000000
0.884062 0.000000
0.884375 0.000000
0.884688 0.000000
0.885000 0.000000
0.885313 0.000000
0.885625 0.000000
0.885938 0.000000
0.886250 0.000000
0.886563 0.000000
0.886875 0.000000
0.887188 0.000000
0.887500 0.000000
0.887813 0.000000
0.888125 0.000000
0.888437 0.000000
0.888750 0.000000
0.889062 0.000000
0.889375 0.000000
0.889687 0.000000
0.890000 0.000000
0.890313 0.000000
0.890625 0.000000
0.890938 0.000000
0.891250 0.000000
0.891563 0.000000
0.891875 0.000000
0.892188 0.000000
0.892500 0.000000
0.892813 0.000000
0.893125 0.000000
0.893437 0.000000
0.893750 0.000000
0.894062 0.000000
0.894375 0.000000
0.894687 0.000000
0.895000 0.000000
0.895313 0.000000
0.895625 0.000000
0.895938 0.000000
0.896250 0.000000
0.896563 0.000000
0.896875 0.000000
0.897188 0.000000
0.897500 0.000000
0.897813 0.000000
0.898125 0.000000
0.898438 0.000000
0.898750 0.000000
0.899062 0.000000
0.899375 0.000000
0.899687 0.000000
0.900000 0.000000
0.900313 0.000000
0.900625 0.000000
0.900938 0.000000
0.901250 0.000000
0.901563 0.000000
0.901875 0.000000
0.902188 0.000000
0.902500 0.000000
0.902813 0.000000
0.903125 0.000000
0.903438 0.000000
0.903750 0.000000
0.904062 0.000000
0.904375 0.000000
0.904687 0.000000
0.905000 0.000000
0.905312 0.000000
0.905625 0.000000
0.905938 0.000000
0.906250 0.000000
0.906563 0.000000
0.906875 0.000000
0.907188 0.000000
0.907500 0.000000
0.907813 0.000000
0.908125 0.000000
0.908438 0.000000
0.908750 0.000000
0.909062 0.000000
0.909375 0.000000
0.909687 0.000000
0.910000 0.000000
0.910312 0.000000
0.910625 0.000000
0.910938 0.000000
0.911250 0.000000
0.911563 0.000000
0.911875 0.000000
0.912188 0.000000
0.912500 0.000000
0.912813 0.000000
0.913125 0.000000
0.913438 0.000000
0.913750 0.000000
0.914062 0.000000
0.914375 0.000000
0.914687 0.000000
0.915000 0.000000
0.915312 0.000000
0.915625 0.000000
0.915938 0.000000
0.916250 0.000000
0.916563 0.000000
0.916875 0.000000
0.917188 0.000000
0.917500 0.000000
0.917813 0.000000
0.918125 0.000000
0.918438 0.000000
0.918750 0.000000
0.919063 0.000000
0.919375 0.000000
0.919687 0.000000
0.920000 0.000000
0.920312 0.000000
0.920625 0.000000
0.920937 0.000000
0.921250 0.000000
0.921563 0.000000
0.921875 0.000000
0.922188 0.000000
0.922500 0.000000
0.922813 0.000000
0.923125 0.000000
0.923438 0.000000
0.923750 0.000000
0.924063 0.000000
0.924375 0.000000
0.924687 0.000000
0.925000 0.000000
0.925312 0.000000
0.925625 0.000000
0.925937 0.000000
0.926250 0.000000
0.926563 0.000000
0.926875 0.000000
0.927188 0.000000
0.927500 0.000000
0.927813 0.000000
0.928125 0.000000
0.928438 0.000000
0.928750 0.000000
0.929063 0.000000
0.929375 0.000000
0.929688 0.000000
0.930000 0.000000
0.930312 0.000000
0.930625 0.000000
0.930937 0.000000
0.931250 0.000000
0.931563 0.000000
0.931875 0.000000
0.932188 0.000000
0.932500 0.000000
0.932813 0.000000
0.933125 0.000000
0.933438 0.000000
0.933750 0.000000
0.934063 0.000000
0.934375 0.000000
0.934688 0.000000
0.935000 0.000000
0.935312 0.000000
0.935625 0.000000
0.935937 0.000000
0.936250 0.000000
0.936562 0.000000
0.936875 0.000000
0.937188 0.000000
0.937500 0.000000
0.937813 0.000000
0.938125 0.000000
0.938438 0.000000
0.938750 0.000000
0.939063 0.000000
0.939375 0.000000
0.939688 0.000000
0.940000 0.000000
0.940312 0.000000
0.940625 0.000000
0.940937 0.000000
0.941250 0.000000
0.941562 0.000000
0.941875 0.000000
0.942188 0.000000
0.942500 0.000000
0.942813 0.000000
0.943125 0.000000
0.943438 0.000000
0.943750 0.000000
0.944063 0.000000
0.944375 0.000000
0.944688 0.000000
0.945000 0.000000
0.945312 0.000000
0.945625 0.000000
0.945937 0.000000
0.946250 0.000000
0.946562 0.000000
0.946875 0.000000
0.947188 0.000000
0.947500 0.000000
0.947813 0.000000
0.948125 0.000000
0.948438 0.000000
0.948750 0.000000
0.949063 0.000000
0.949375 0.000000
0.949688 0.000000
0.950000 0.000000
0.950313 0.000000
0.950625 0.000000
0.950937 0.000000
0.951250 0.000000
0.951562 0.000000
0.951875 0.000000
0.952187 0.000000
0.952500 0.000000
0.952813 0.000000
0.953125 0.000000
0.953438 0.000000
0.953750 0.000000
0.954063 0.000000
0.954375 0.000000
0.954688 0.000000
0.955000 0.000000
0.955313 0.000000
0.955625 0.000000
0.955937 0.000000
0.956250 0.000000
0.956562 0.000000
0.956875 0.000000
0.957187 0.000000
0.957500 0.000000
0.957813 0.000000
0.958125 0.000000
0.958438 0.000000
0.958750 0.000000
0.959063 0.000000
0.959375 0.000000
0.959688 0.000000
0.960000 0.000000
0.960313 0.000000
0.960625 0.000000
0.960938 0.000000
0.961250 0.000000
0.961562 0.000000
0.961875 0.000000
0.962187 0.000000
0.962500 0.000000
0.962813 0.000000
0.963125 0.000000
0.963438 0.000000
0.963750 0.000000
0.964063 0.000000
0.964375 0.000000
0.964688 0.000000
0.965000 0.000000
0.965313 0.000000
0.965625 0.000000
0.965938 0.000000
0.966250 0.000000
0.966562 0.000000
0.966875 0.000000
0.967187 0.000000
0.967500 0.000000
0.967813 0.000000
0.968125 0.000000
0.968438 0.000000
0.968750 0.000000
0.969063 0.000000
0.969375 0.000000
0.969688 0.000000
0.970000 0.000000
0.970313 0.000000
0.970625 0.000000
0.970938 0.000000
0.971250 0.000000
0.971562 0.000000
0.971875 0.000000
0.972187 0.000000
0.972500 0.000000
0.972812 0.000000
0.973125 0.000000
0.973438 0.000000
0.973750 0.000000
0.974063 0.000000
0.974375 0.000000
0.974688 0.000000
0.975000 0.000000
0.975313 0.000000
0.975625 0.000000
0.975938 0.000000
0.976250 0.000000
0.976562 0.000000
0.976875 0.000000
0.977187 0.000000
0.977500 0.000000
0.977812 0.000000
0.978125 0.000000
0.978438 0.000000
0.978750 0.000000
0.979063 0.000000
0.979375 0.000000
0.979688 0.000000
0.980000 0.000000
0.980313 0.000000
0.980625 0.000000
0.980938 0.000000
0.981250 0.000000
0.981563 0.000000
0.981875 0.000000
0.982187 0.000000
0.982500 0.000000
0.982812 0.000000
0.983125 0.000000
0.983438 0.000000
0.983750 0.000000
0.984063 0.000000
0.984375 0.000000
0.984688 0.000000
0.985000 0.000000
0.985313 0.000000
0.985625 0.000000
0.985938 0.000000
0.986250 0.000000
0.986563 0.000000
0.986875 0.000000
0.987187 0.000000
0.987500 0.000000
0.987812 0.000000
0.988125 0.000000
0.988437 0.000000
0.988750 0.000000
0.989063 0.000000
0.989375 0.000000
0.989688 0.000000
0.990000 0.000000
0.990313 0.000000
0.990625 0.000000
0.990938 0.000000
0.991250 0.000000
0.991563 0.000000
0.991875 0.000000
0.992188 0.000000
0.992500 0.000000
0.992812 0.000000
0.993125 0.000000
0.993437 0.000000
0.993750 0.000000
0.994063 0.000000
0.994375 0.000000
0.994688 0.000000
0.995000 0.000000
0.995313 0.000000
0.995625 0.000000
0.995938 0.000000
0.996250 0.000000
0.996563 0.000000
0.996875 0.000000
0.997188 0.000000
0.997500 0.000000
0.997812 0.000000
0.998125 0.000000
0.998437 0.000000
0.998750 0.000000
0.999063 0.000000
0.999375 0.000000
0.999688 0.000000
1.000000 0.000000
