# Supplementary material for: A direct Primitive Variable Recovery Scheme for hyperbolic conservative equations: The case of relativistic hydrodynamics
Source: PLoS One. 2018 Apr 16;13(4):e0195494. doi: 10.1371/journal.pone.0195494 (PMC5901931; doi:10.1371/journal.pone.0195494)
Supplement: S1 File — In the file “S1_File.tar.gz”, we attached the relevant data of the comparison between numerical simulations and exact solutions used to obtain the L1—norm. (GZ) [file pone.0195494.s001.gz › numerical-and-exact-data_plosone_aguayo-mendoza-olvera/Test2/Mesh3200/13Ex3200t21]

 0.00000000E-03  0.13330000E+02  0.10000000E+02  0.00000000E+00  0.39989995E+01
 0.31250000E-03  0.13330000E+02  0.10000000E+02  0.00000000E+00  0.39989995E+01
 0.62500000E-03  0.13330000E+02  0.10000000E+02  0.00000000E+00  0.39989995E+01
 0.93750000E-03  0.13330000E+02  0.10000000E+02  0.00000000E+00  0.39989995E+01
 0.12500000E-02  0.13330000E+02  0.10000000E+02  0.00000000E+00  0.39989995E+01
 0.15625000E-02  0.13330000E+02  0.10000000E+02  0.00000000E+00  0.39989995E+01
 0.18750000E-02  0.13330000E+02  0.10000000E+02  0.00000000E+00  0.39989995E+01
 0.21875000E-02  0.13330000E+02  0.10000000E+02  0.00000000E+00  0.39989995E+01
 0.25000000E-02  0.13330000E+02  0.10000000E+02  0.00000000E+00  0.39989995E+01
 0.28125000E-02  0.13330000E+02  0.10000000E+02  0.00000000E+00  0.39989995E+01
 0.31250000E-02  0.13330000E+02  0.10000000E+02  0.00000000E+00  0.39989995E+01
 0.34375000E-02  0.13330000E+02  0.10000000E+02  0.00000000E+00  0.39989995E+01
 0.37500000E-02  0.13330000E+02  0.10000000E+02  0.00000000E+00  0.39989995E+01
 0.40625000E-02  0.13330000E+02  0.10000000E+02  0.00000000E+00  0.39989995E+01
 0.43750000E-02  0.13330000E+02  0.10000000E+02  0.00000000E+00  0.39989995E+01
 0.46875000E-02  0.13330000E+02  0.10000000E+02  0.00000000E+00  0.39989995E+01
 0.50000000E-02  0.13330000E+02  0.10000000E+02  0.00000000E+00  0.39989995E+01
 0.53125000E-02  0.13330000E+02  0.10000000E+02  0.00000000E+00  0.39989995E+01
 0.56250000E-02  0.13330000E+02  0.10000000E+02  0.00000000E+00  0.39989995E+01
 0.59375000E-02  0.13330000E+02  0.10000000E+02  0.00000000E+00  0.39989995E+01
 0.62500000E-02  0.13330000E+02  0.10000000E+02  0.00000000E+00  0.39989995E+01
 0.65625000E-02  0.13330000E+02  0.10000000E+02  0.00000000E+00  0.39989995E+01
 0.68750000E-02  0.13330000E+02  0.10000000E+02  0.00000000E+00  0.39989995E+01
 0.71875000E-02  0.13330000E+02  0.10000000E+02  0.00000000E+00  0.39989995E+01
 0.75000000E-02  0.13330000E+02  0.10000000E+02  0.00000000E+00  0.39989995E+01
 0.78125000E-02  0.13330000E+02  0.10000000E+02  0.00000000E+00  0.39989995E+01
 0.81250000E-02  0.13330000E+02  0.10000000E+02  0.00000000E+00  0.39989995E+01
 0.84375000E-02  0.13330000E+02  0.10000000E+02  0.00000000E+00  0.39989995E+01
 0.87500000E-02  0.13330000E+02  0.10000000E+02  0.00000000E+00  0.39989995E+01
 0.90625000E-02  0.13330000E+02  0.10000000E+02  0.00000000E+00  0.39989995E+01
 0.93750000E-02  0.13330000E+02  0.10000000E+02  0.00000000E+00  0.39989995E+01
 0.96875000E-02  0.13330000E+02  0.10000000E+02  0.00000000E+00  0.39989995E+01
 0.10000000E-01  0.13330000E+02  0.10000000E+02  0.00000000E+00  0.39989995E+01
 0.10312500E-01  0.13330000E+02  0.10000000E+02  0.00000000E+00  0.39989995E+01
 0.10625000E-01  0.13330000E+02  0.10000000E+02  0.00000000E+00  0.39989995E+01
 0.10937500E-01  0.13330000E+02  0.10000000E+02  0.00000000E+00  0.39989995E+01
 0.11250000E-01  0.13330000E+02  0.10000000E+02  0.00000000E+00  0.39989995E+01
 0.11562500E-01  0.13330000E+02  0.10000000E+02  0.00000000E+00  0.39989995E+01
 0.11875000E-01  0.13330000E+02  0.10000000E+02  0.00000000E+00  0.39989995E+01
 0.12187500E-01  0.13330000E+02  0.10000000E+02  0.00000000E+00  0.39989995E+01
 0.12500000E-01  0.13330000E+02  0.10000000E+02  0.00000000E+00  0.39989995E+01
 0.12812500E-01  0.13330000E+02  0.10000000E+02  0.00000000E+00  0.39989995E+01
 0.13125000E-01  0.13330000E+02  0.10000000E+02  0.00000000E+00  0.39989995E+01
 0.13437500E-01  0.13330000E+02  0.10000000E+02  0.00000000E+00  0.39989995E+01
 0.13750000E-01  0.13330000E+02  0.10000000E+02  0.00000000E+00  0.39989995E+01
 0.14062500E-01  0.13330000E+02  0.10000000E+02  0.00000000E+00  0.39989995E+01
 0.14375000E-01  0.13330000E+02  0.10000000E+02  0.00000000E+00  0.39989995E+01
 0.14687500E-01  0.13330000E+02  0.10000000E+02  0.00000000E+00  0.39989995E+01
 0.15000000E-01  0.13330000E+02  0.10000000E+02  0.00000000E+00  0.39989995E+01
 0.15312500E-01  0.13330000E+02  0.10000000E+02  0.00000000E+00  0.39989995E+01
 0.15625000E-01  0.13330000E+02  0.10000000E+02  0.00000000E+00  0.39989995E+01
 0.15937500E-01  0.13330000E+02  0.10000000E+02  0.00000000E+00  0.39989995E+01
 0.16250000E-01  0.13330000E+02  0.10000000E+02  0.00000000E+00  0.39989995E+01
 0.16562500E-01  0.13330000E+02  0.10000000E+02  0.00000000E+00  0.39989995E+01
 0.16875000E-01  0.13330000E+02  0.10000000E+02  0.00000000E+00  0.39989995E+01
 0.17187500E-01  0.13330000E+02  0.10000000E+02  0.00000000E+00  0.39989995E+01
 0.17500000E-01  0.13330000E+02  0.10000000E+02  0.00000000E+00  0.39989995E+01
 0.17812500E-01  0.13330000E+02  0.10000000E+02  0.00000000E+00  0.39989995E+01
 0.18125000E-01  0.13330000E+02  0.10000000E+02  0.00000000E+00  0.39989995E+01
 0.18437500E-01  0.13330000E+02  0.10000000E+02  0.00000000E+00  0.39989995E+01
 0.18750000E-01  0.13330000E+02  0.10000000E+02  0.00000000E+00  0.39989995E+01
 0.19062500E-01  0.13330000E+02  0.10000000E+02  0.00000000E+00  0.39989995E+01
 0.19375000E-01  0.13330000E+02  0.10000000E+02  0.00000000E+00  0.39989995E+01
 0.19687500E-01  0.13330000E+02  0.10000000E+02  0.00000000E+00  0.39989995E+01
 0.20000000E-01  0.13330000E+02  0.10000000E+02  0.00000000E+00  0.39989995E+01
 0.20312500E-01  0.13330000E+02  0.10000000E+02  0.00000000E+00  0.39989995E+01
 0.20625000E-01  0.13330000E+02  0.10000000E+02  0.00000000E+00  0.39989995E+01
 0.20937500E-01  0.13330000E+02  0.10000000E+02  0.00000000E+00  0.39989995E+01
 0.21250000E-01  0.13330000E+02  0.10000000E+02  0.00000000E+00  0.39989995E+01
 0.21562500E-01  0.13330000E+02  0.10000000E+02  0.00000000E+00  0.39989995E+01
 0.21875000E-01  0.13330000E+02  0.10000000E+02  0.00000000E+00  0.39989995E+01
 0.22187500E-01  0.13330000E+02  0.10000000E+02  0.00000000E+00  0.39989995E+01
 0.22500000E-01  0.13330000E+02  0.10000000E+02  0.00000000E+00  0.39989995E+01
 0.22812500E-01  0.13330000E+02  0.10000000E+02  0.00000000E+00  0.39989995E+01
 0.23125000E-01  0.13330000E+02  0.10000000E+02  0.00000000E+00  0.39989995E+01
 0.23437500E-01  0.13330000E+02  0.10000000E+02  0.00000000E+00  0.39989995E+01
 0.23750000E-01  0.13330000E+02  0.10000000E+02  0.00000000E+00  0.39989995E+01
 0.24062500E-01  0.13330000E+02  0.10000000E+02  0.00000000E+00  0.39989995E+01
 0.24375000E-01  0.13330000E+02  0.10000000E+02  0.00000000E+00  0.39989995E+01
 0.24687500E-01  0.13330000E+02  0.10000000E+02  0.00000000E+00  0.39989995E+01
 0.25000000E-01  0.13330000E+02  0.10000000E+02  0.00000000E+00  0.39989995E+01
 0.25312500E-01  0.13330000E+02  0.10000000E+02  0.00000000E+00  0.39989995E+01
 0.25625000E-01  0.13330000E+02  0.10000000E+02  0.00000000E+00  0.39989995E+01
 0.25937500E-01  0.13330000E+02  0.10000000E+02  0.00000000E+00  0.39989995E+01
 0.26250000E-01  0.13330000E+02  0.10000000E+02  0.00000000E+00  0.39989995E+01
 0.26562500E-01  0.13330000E+02  0.10000000E+02  0.00000000E+00  0.39989995E+01
 0.26875000E-01  0.13330000E+02  0.10000000E+02  0.00000000E+00  0.39989995E+01
 0.27187500E-01  0.13330000E+02  0.10000000E+02  0.00000000E+00  0.39989995E+01
 0.27500000E-01  0.13330000E+02  0.10000000E+02  0.00000000E+00  0.39989995E+01
 0.27812500E-01  0.13330000E+02  0.10000000E+02  0.00000000E+00  0.39989995E+01
 0.28125000E-01  0.13330000E+02  0.10000000E+02  0.00000000E+00  0.39989995E+01
 0.28437500E-01  0.13330000E+02  0.10000000E+02  0.00000000E+00  0.39989995E+01
 0.28750000E-01  0.13330000E+02  0.10000000E+02  0.00000000E+00  0.39989995E+01
 0.29062500E-01  0.13330000E+02  0.10000000E+02  0.00000000E+00  0.39989995E+01
 0.29375000E-01  0.13330000E+02  0.10000000E+02  0.00000000E+00  0.39989995E+01
 0.29687500E-01  0.13330000E+02  0.10000000E+02  0.00000000E+00  0.39989995E+01
 0.30000000E-01  0.13330000E+02  0.10000000E+02  0.00000000E+00  0.39989995E+01
 0.30312500E-01  0.13330000E+02  0.10000000E+02  0.00000000E+00  0.39989995E+01
 0.30625000E-01  0.13330000E+02  0.10000000E+02  0.00000000E+00  0.39989995E+01
 0.30937500E-01  0.13330000E+02  0.10000000E+02  0.00000000E+00  0.39989995E+01
 0.31250000E-01  0.13330000E+02  0.10000000E+02  0.00000000E+00  0.39989995E+01
 0.31562500E-01  0.13330000E+02  0.10000000E+02  0.00000000E+00  0.39989995E+01
 0.31875000E-01  0.13330000E+02  0.10000000E+02  0.00000000E+00  0.39989995E+01
 0.32187500E-01  0.13330000E+02  0.10000000E+02  0.00000000E+00  0.39989995E+01
 0.32500000E-01  0.13330000E+02  0.10000000E+02  0.00000000E+00  0.39989995E+01
 0.32812500E-01  0.13330000E+02  0.10000000E+02  0.00000000E+00  0.39989995E+01
 0.33125000E-01  0.13330000E+02  0.10000000E+02  0.00000000E+00  0.39989995E+01
 0.33437500E-01  0.13330000E+02  0.10000000E+02  0.00000000E+00  0.39989995E+01
 0.33750000E-01  0.13330000E+02  0.10000000E+02  0.00000000E+00  0.39989995E+01
 0.34062500E-01  0.13330000E+02  0.10000000E+02  0.00000000E+00  0.39989995E+01
 0.34375000E-01  0.13330000E+02  0.10000000E+02  0.00000000E+00  0.39989995E+01
 0.34687500E-01  0.13330000E+02  0.10000000E+02  0.00000000E+00  0.39989995E+01
 0.35000000E-01  0.13330000E+02  0.10000000E+02  0.00000000E+00  0.39989995E+01
 0.35312500E-01  0.13330000E+02  0.10000000E+02  0.00000000E+00  0.39989995E+01
 0.35625000E-01  0.13330000E+02  0.10000000E+02  0.00000000E+00  0.39989995E+01
 0.35937500E-01  0.13330000E+02  0.10000000E+02  0.00000000E+00  0.39989995E+01
 0.36250000E-01  0.13330000E+02  0.10000000E+02  0.00000000E+00  0.39989995E+01
 0.36562500E-01  0.13330000E+02  0.10000000E+02  0.00000000E+00  0.39989995E+01
 0.36875000E-01  0.13330000E+02  0.10000000E+02  0.00000000E+00  0.39989995E+01
 0.37187500E-01  0.13330000E+02  0.10000000E+02  0.00000000E+00  0.39989995E+01
 0.37500000E-01  0.13330000E+02  0.10000000E+02  0.00000000E+00  0.39989995E+01
 0.37812500E-01  0.13330000E+02  0.10000000E+02  0.00000000E+00  0.39989995E+01
 0.38125000E-01  0.13330000E+02  0.10000000E+02  0.00000000E+00  0.39989995E+01
 0.38437500E-01  0.13330000E+02  0.10000000E+02  0.00000000E+00  0.39989995E+01
 0.38750000E-01  0.13330000E+02  0.10000000E+02  0.00000000E+00  0.39989995E+01
 0.39062500E-01  0.13330000E+02  0.10000000E+02  0.00000000E+00  0.39989995E+01
 0.39375000E-01  0.13330000E+02  0.10000000E+02  0.00000000E+00  0.39989995E+01
 0.39687500E-01  0.13330000E+02  0.10000000E+02  0.00000000E+00  0.39989995E+01
 0.40000000E-01  0.13330000E+02  0.10000000E+02  0.00000000E+00  0.39989995E+01
 0.40312500E-01  0.13330000E+02  0.10000000E+02  0.00000000E+00  0.39989995E+01
 0.40625000E-01  0.13330000E+02  0.10000000E+02  0.00000000E+00  0.39989995E+01
 0.40937500E-01  0.13330000E+02  0.10000000E+02  0.00000000E+00  0.39989995E+01
 0.41250000E-01  0.13330000E+02  0.10000000E+02  0.00000000E+00  0.39989995E+01
 0.41562500E-01  0.13330000E+02  0.10000000E+02  0.00000000E+00  0.39989995E+01
 0.41875000E-01  0.13330000E+02  0.10000000E+02  0.00000000E+00  0.39989995E+01
 0.42187500E-01  0.13330000E+02  0.10000000E+02  0.00000000E+00  0.39989995E+01
 0.42500000E-01  0.13330000E+02  0.10000000E+02  0.00000000E+00  0.39989995E+01
 0.42812500E-01  0.13330000E+02  0.10000000E+02  0.00000000E+00  0.39989995E+01
 0.43125000E-01  0.13330000E+02  0.10000000E+02  0.00000000E+00  0.39989995E+01
 0.43437500E-01  0.13330000E+02  0.10000000E+02  0.00000000E+00  0.39989995E+01
 0.43750000E-01  0.13330000E+02  0.10000000E+02  0.00000000E+00  0.39989995E+01
 0.44062500E-01  0.13330000E+02  0.10000000E+02  0.00000000E+00  0.39989995E+01
 0.44375000E-01  0.13330000E+02  0.10000000E+02  0.00000000E+00  0.39989995E+01
 0.44687500E-01  0.13330000E+02  0.10000000E+02  0.00000000E+00  0.39989995E+01
 0.45000000E-01  0.13330000E+02  0.10000000E+02  0.00000000E+00  0.39989995E+01
 0.45312500E-01  0.13330000E+02  0.10000000E+02  0.00000000E+00  0.39989995E+01
 0.45625000E-01  0.13330000E+02  0.10000000E+02  0.00000000E+00  0.39989995E+01
 0.45937500E-01  0.13330000E+02  0.10000000E+02  0.00000000E+00  0.39989995E+01
 0.46250000E-01  0.13330000E+02  0.10000000E+02  0.00000000E+00  0.39989995E+01
 0.46562500E-01  0.13330000E+02  0.10000000E+02  0.00000000E+00  0.39989995E+01
 0.46875000E-01  0.13330000E+02  0.10000000E+02  0.00000000E+00  0.39989995E+01
 0.47187500E-01  0.13330000E+02  0.10000000E+02  0.00000000E+00  0.39989995E+01
 0.47500000E-01  0.13330000E+02  0.10000000E+02  0.00000000E+00  0.39989995E+01
 0.47812500E-01  0.13330000E+02  0.10000000E+02  0.00000000E+00  0.39989995E+01
 0.48125000E-01  0.13330000E+02  0.10000000E+02  0.00000000E+00  0.39989995E+01
 0.48437500E-01  0.13330000E+02  0.10000000E+02  0.00000000E+00  0.39989995E+01
 0.48750000E-01  0.13330000E+02  0.10000000E+02  0.00000000E+00  0.39989995E+01
 0.49062500E-01  0.13330000E+02  0.10000000E+02  0.00000000E+00  0.39989995E+01
 0.49375000E-01  0.13330000E+02  0.10000000E+02  0.00000000E+00  0.39989995E+01
 0.49687500E-01  0.13330000E+02  0.10000000E+02  0.00000000E+00  0.39989995E+01
 0.50000000E-01  0.13330000E+02  0.10000000E+02  0.00000000E+00  0.39989995E+01
 0.50312500E-01  0.13330000E+02  0.10000000E+02  0.00000000E+00  0.39989995E+01
 0.50625000E-01  0.13330000E+02  0.10000000E+02  0.00000000E+00  0.39989995E+01
 0.50937500E-01  0.13330000E+02  0.10000000E+02  0.00000000E+00  0.39989995E+01
 0.51250000E-01  0.13330000E+02  0.10000000E+02  0.00000000E+00  0.39989995E+01
 0.51562500E-01  0.13330000E+02  0.10000000E+02  0.00000000E+00  0.39989995E+01
 0.51875000E-01  0.13330000E+02  0.10000000E+02  0.00000000E+00  0.39989995E+01
 0.52187500E-01  0.13330000E+02  0.10000000E+02  0.00000000E+00  0.39989995E+01
 0.52500000E-01  0.13330000E+02  0.10000000E+02  0.00000000E+00  0.39989995E+01
 0.52812500E-01  0.13330000E+02  0.10000000E+02  0.00000000E+00  0.39989995E+01
 0.53125000E-01  0.13330000E+02  0.10000000E+02  0.00000000E+00  0.39989995E+01
 0.53437500E-01  0.13330000E+02  0.10000000E+02  0.00000000E+00  0.39989995E+01
 0.53750000E-01  0.13330000E+02  0.10000000E+02  0.00000000E+00  0.39989995E+01
 0.54062500E-01  0.13330000E+02  0.10000000E+02  0.00000000E+00  0.39989995E+01
 0.54375000E-01  0.13330000E+02  0.10000000E+02  0.00000000E+00  0.39989995E+01
 0.54687500E-01  0.13330000E+02  0.10000000E+02  0.00000000E+00  0.39989995E+01
 0.55000000E-01  0.13330000E+02  0.10000000E+02  0.00000000E+00  0.39989995E+01
 0.55312500E-01  0.13330000E+02  0.10000000E+02  0.00000000E+00  0.39989995E+01
 0.55625000E-01  0.13330000E+02  0.10000000E+02  0.00000000E+00  0.39989995E+01
 0.55937500E-01  0.13330000E+02  0.10000000E+02  0.00000000E+00  0.39989995E+01
 0.56250000E-01  0.13330000E+02  0.10000000E+02  0.00000000E+00  0.39989995E+01
 0.56562500E-01  0.13330000E+02  0.10000000E+02  0.00000000E+00  0.39989995E+01
 0.56875000E-01  0.13330000E+02  0.10000000E+02  0.00000000E+00  0.39989995E+01
 0.57187500E-01  0.13330000E+02  0.10000000E+02  0.00000000E+00  0.39989995E+01
 0.57500000E-01  0.13330000E+02  0.10000000E+02  0.00000000E+00  0.39989995E+01
 0.57812500E-01  0.13330000E+02  0.10000000E+02  0.00000000E+00  0.39989995E+01
 0.58125000E-01  0.13330000E+02  0.10000000E+02  0.00000000E+00  0.39989995E+01
 0.58437500E-01  0.13330000E+02  0.10000000E+02  0.00000000E+00  0.39989995E+01
 0.58750000E-01  0.13330000E+02  0.10000000E+02  0.00000000E+00  0.39989995E+01
 0.59062500E-01  0.13330000E+02  0.10000000E+02  0.00000000E+00  0.39989995E+01
 0.59375000E-01  0.13330000E+02  0.10000000E+02  0.00000000E+00  0.39989995E+01
 0.59687500E-01  0.13330000E+02  0.10000000E+02  0.00000000E+00  0.39989995E+01
 0.60000000E-01  0.13330000E+02  0.10000000E+02  0.00000000E+00  0.39989995E+01
 0.60312500E-01  0.13330000E+02  0.10000000E+02  0.00000000E+00  0.39989995E+01
 0.60625000E-01  0.13330000E+02  0.10000000E+02  0.00000000E+00  0.39989995E+01
 0.60937500E-01  0.13330000E+02  0.10000000E+02  0.00000000E+00  0.39989995E+01
 0.61250000E-01  0.13330000E+02  0.10000000E+02  0.00000000E+00  0.39989995E+01
 0.61562500E-01  0.13330000E+02  0.10000000E+02  0.00000000E+00  0.39989995E+01
 0.61875000E-01  0.13330000E+02  0.10000000E+02  0.00000000E+00  0.39989995E+01
 0.62187500E-01  0.13330000E+02  0.10000000E+02  0.00000000E+00  0.39989995E+01
 0.62500000E-01  0.13330000E+02  0.10000000E+02  0.00000000E+00  0.39989995E+01
 0.62812500E-01  0.13330000E+02  0.10000000E+02  0.00000000E+00  0.39989995E+01
 0.63125000E-01  0.13330000E+02  0.10000000E+02  0.00000000E+00  0.39989995E+01
 0.63437500E-01  0.13330000E+02  0.10000000E+02  0.00000000E+00  0.39989995E+01
 0.63750000E-01  0.13330000E+02  0.10000000E+02  0.00000000E+00  0.39989995E+01
 0.64062500E-01  0.13330000E+02  0.10000000E+02  0.00000000E+00  0.39989995E+01
 0.64375000E-01  0.13330000E+02  0.10000000E+02  0.00000000E+00  0.39989995E+01
 0.64687500E-01  0.13330000E+02  0.10000000E+02  0.00000000E+00  0.39989995E+01
 0.65000000E-01  0.13330000E+02  0.10000000E+02  0.00000000E+00  0.39989995E+01
 0.65312500E-01  0.13330000E+02  0.10000000E+02  0.00000000E+00  0.39989995E+01
 0.65625000E-01  0.13330000E+02  0.10000000E+02  0.00000000E+00  0.39989995E+01
 0.65937500E-01  0.13330000E+02  0.10000000E+02  0.00000000E+00  0.39989995E+01
 0.66250000E-01  0.13330000E+02  0.10000000E+02  0.00000000E+00  0.39989995E+01
 0.66562500E-01  0.13330000E+02  0.10000000E+02  0.00000000E+00  0.39989995E+01
 0.66875000E-01  0.13330000E+02  0.10000000E+02  0.00000000E+00  0.39989995E+01
 0.67187500E-01  0.13330000E+02  0.10000000E+02  0.00000000E+00  0.39989995E+01
 0.67500000E-01  0.13330000E+02  0.10000000E+02  0.00000000E+00  0.39989995E+01
 0.67812500E-01  0.13330000E+02  0.10000000E+02  0.00000000E+00  0.39989995E+01
 0.68125000E-01  0.13330000E+02  0.10000000E+02  0.00000000E+00  0.39989995E+01
 0.68437500E-01  0.13330000E+02  0.10000000E+02  0.00000000E+00  0.39989995E+01
 0.68750000E-01  0.13330000E+02  0.10000000E+02  0.00000000E+00  0.39989995E+01
 0.69062500E-01  0.13330000E+02  0.10000000E+02  0.00000000E+00  0.39989995E+01
 0.69375000E-01  0.13330000E+02  0.10000000E+02  0.00000000E+00  0.39989995E+01
 0.69687500E-01  0.13330000E+02  0.10000000E+02  0.00000000E+00  0.39989995E+01
 0.70000000E-01  0.13330000E+02  0.10000000E+02  0.00000000E+00  0.39989995E+01
 0.70312500E-01  0.13330000E+02  0.10000000E+02  0.00000000E+00  0.39989995E+01
 0.70625000E-01  0.13330000E+02  0.10000000E+02  0.00000000E+00  0.39989995E+01
 0.70937500E-01  0.13330000E+02  0.10000000E+02  0.00000000E+00  0.39989995E+01
 0.71250000E-01  0.13330000E+02  0.10000000E+02  0.00000000E+00  0.39989995E+01
 0.71562500E-01  0.13330000E+02  0.10000000E+02  0.00000000E+00  0.39989995E+01
 0.71875000E-01  0.13330000E+02  0.10000000E+02  0.00000000E+00  0.39989995E+01
 0.72187500E-01  0.13330000E+02  0.10000000E+02  0.00000000E+00  0.39989995E+01
 0.72500000E-01  0.13330000E+02  0.10000000E+02  0.00000000E+00  0.39989995E+01
 0.72812500E-01  0.13330000E+02  0.10000000E+02  0.00000000E+00  0.39989995E+01
 0.73125000E-01  0.13330000E+02  0.10000000E+02  0.00000000E+00  0.39989995E+01
 0.73437500E-01  0.13330000E+02  0.10000000E+02  0.00000000E+00  0.39989995E+01
 0.73750000E-01  0.13330000E+02  0.10000000E+02  0.00000000E+00  0.39989995E+01
 0.74062500E-01  0.13330000E+02  0.10000000E+02  0.00000000E+00  0.39989995E+01
 0.74375000E-01  0.13330000E+02  0.10000000E+02  0.00000000E+00  0.39989995E+01
 0.74687500E-01  0.13330000E+02  0.10000000E+02  0.00000000E+00  0.39989995E+01
 0.75000000E-01  0.13330000E+02  0.10000000E+02  0.00000000E+00  0.39989995E+01
 0.75312500E-01  0.13330000E+02  0.10000000E+02  0.00000000E+00  0.39989995E+01
 0.75625000E-01  0.13330000E+02  0.10000000E+02  0.00000000E+00  0.39989995E+01
 0.75937500E-01  0.13330000E+02  0.10000000E+02  0.00000000E+00  0.39989995E+01
 0.76250000E-01  0.13330000E+02  0.10000000E+02  0.00000000E+00  0.39989995E+01
 0.76562500E-01  0.13330000E+02  0.10000000E+02  0.00000000E+00  0.39989995E+01
 0.76875000E-01  0.13330000E+02  0.10000000E+02  0.00000000E+00  0.39989995E+01
 0.77187500E-01  0.13330000E+02  0.10000000E+02  0.00000000E+00  0.39989995E+01
 0.77500000E-01  0.13330000E+02  0.10000000E+02  0.00000000E+00  0.39989995E+01
 0.77812500E-01  0.13330000E+02  0.10000000E+02  0.00000000E+00  0.39989995E+01
 0.78125000E-01  0.13330000E+02  0.10000000E+02  0.00000000E+00  0.39989995E+01
 0.78437500E-01  0.13330000E+02  0.10000000E+02  0.00000000E+00  0.39989995E+01
 0.78750000E-01  0.13330000E+02  0.10000000E+02  0.00000000E+00  0.39989995E+01
 0.79062500E-01  0.13330000E+02  0.10000000E+02  0.00000000E+00  0.39989995E+01
 0.79375000E-01  0.13330000E+02  0.10000000E+02  0.00000000E+00  0.39989995E+01
 0.79687500E-01  0.13330000E+02  0.10000000E+02  0.00000000E+00  0.39989995E+01
 0.80000000E-01  0.13330000E+02  0.10000000E+02  0.00000000E+00  0.39989995E+01
 0.80312500E-01  0.13330000E+02  0.10000000E+02  0.00000000E+00  0.39989995E+01
 0.80625000E-01  0.13330000E+02  0.10000000E+02  0.00000000E+00  0.39989995E+01
 0.80937500E-01  0.13330000E+02  0.10000000E+02  0.00000000E+00  0.39989995E+01
 0.81250000E-01  0.13330000E+02  0.10000000E+02  0.00000000E+00  0.39989995E+01
 0.81562500E-01  0.13330000E+02  0.10000000E+02  0.00000000E+00  0.39989995E+01
 0.81875000E-01  0.13330000E+02  0.10000000E+02  0.00000000E+00  0.39989995E+01
 0.82187500E-01  0.13330000E+02  0.10000000E+02  0.00000000E+00  0.39989995E+01
 0.82500000E-01  0.13330000E+02  0.10000000E+02  0.00000000E+00  0.39989995E+01
 0.82812500E-01  0.13330000E+02  0.10000000E+02  0.00000000E+00  0.39989995E+01
 0.83125000E-01  0.13330000E+02  0.10000000E+02  0.00000000E+00  0.39989995E+01
 0.83437500E-01  0.13330000E+02  0.10000000E+02  0.00000000E+00  0.39989995E+01
 0.83750000E-01  0.13330000E+02  0.10000000E+02  0.00000000E+00  0.39989995E+01
 0.84062500E-01  0.13330000E+02  0.10000000E+02  0.00000000E+00  0.39989995E+01
 0.84375000E-01  0.13330000E+02  0.10000000E+02  0.00000000E+00  0.39989995E+01
 0.84687500E-01  0.13330000E+02  0.10000000E+02  0.00000000E+00  0.39989995E+01
 0.85000000E-01  0.13330000E+02  0.10000000E+02  0.00000000E+00  0.39989995E+01
 0.85312500E-01  0.13330000E+02  0.10000000E+02  0.00000000E+00  0.39989995E+01
 0.85625000E-01  0.13330000E+02  0.10000000E+02  0.00000000E+00  0.39989995E+01
 0.85937500E-01  0.13330000E+02  0.10000000E+02  0.00000000E+00  0.39989995E+01
 0.86250000E-01  0.13330000E+02  0.10000000E+02  0.00000000E+00  0.39989995E+01
 0.86562500E-01  0.13330000E+02  0.10000000E+02  0.00000000E+00  0.39989995E+01
 0.86875000E-01  0.13330000E+02  0.10000000E+02  0.00000000E+00  0.39989995E+01
 0.87187500E-01  0.13330000E+02  0.10000000E+02  0.00000000E+00  0.39989995E+01
 0.87500000E-01  0.13330000E+02  0.10000000E+02  0.00000000E+00  0.39989995E+01
 0.87812500E-01  0.13330000E+02  0.10000000E+02  0.00000000E+00  0.39989995E+01
 0.88125000E-01  0.13330000E+02  0.10000000E+02  0.00000000E+00  0.39989995E+01
 0.88437500E-01  0.13330000E+02  0.10000000E+02  0.00000000E+00  0.39989995E+01
 0.88750000E-01  0.13330000E+02  0.10000000E+02  0.00000000E+00  0.39989995E+01
 0.89062500E-01  0.13330000E+02  0.10000000E+02  0.00000000E+00  0.39989995E+01
 0.89375000E-01  0.13330000E+02  0.10000000E+02  0.00000000E+00  0.39989995E+01
 0.89687500E-01  0.13330000E+02  0.10000000E+02  0.00000000E+00  0.39989995E+01
 0.90000000E-01  0.13330000E+02  0.10000000E+02  0.00000000E+00  0.39989995E+01
 0.90312500E-01  0.13330000E+02  0.10000000E+02  0.00000000E+00  0.39989995E+01
 0.90625000E-01  0.13330000E+02  0.10000000E+02  0.00000000E+00  0.39989995E+01
 0.90937500E-01  0.13330000E+02  0.10000000E+02  0.00000000E+00  0.39989995E+01
 0.91250000E-01  0.13330000E+02  0.10000000E+02  0.00000000E+00  0.39989995E+01
 0.91562500E-01  0.13330000E+02  0.10000000E+02  0.00000000E+00  0.39989995E+01
 0.91875000E-01  0.13330000E+02  0.10000000E+02  0.00000000E+00  0.39989995E+01
 0.92187500E-01  0.13330000E+02  0.10000000E+02  0.00000000E+00  0.39989995E+01
 0.92500000E-01  0.13330000E+02  0.10000000E+02  0.00000000E+00  0.39989995E+01
 0.92812500E-01  0.13330000E+02  0.10000000E+02  0.00000000E+00  0.39989995E+01
 0.93125000E-01  0.13330000E+02  0.10000000E+02  0.00000000E+00  0.39989995E+01
 0.93437500E-01  0.13330000E+02  0.10000000E+02  0.00000000E+00  0.39989995E+01
 0.93750000E-01  0.13330000E+02  0.10000000E+02  0.00000000E+00  0.39989995E+01
 0.94062500E-01  0.13330000E+02  0.10000000E+02  0.00000000E+00  0.39989995E+01
 0.94375000E-01  0.13330000E+02  0.10000000E+02  0.00000000E+00  0.39989995E+01
 0.94687500E-01  0.13330000E+02  0.10000000E+02  0.00000000E+00  0.39989995E+01
 0.95000000E-01  0.13330000E+02  0.10000000E+02  0.00000000E+00  0.39989995E+01
 0.95312500E-01  0.13330000E+02  0.10000000E+02  0.00000000E+00  0.39989995E+01
 0.95625000E-01  0.13330000E+02  0.10000000E+02  0.00000000E+00  0.39989995E+01
 0.95937500E-01  0.13330000E+02  0.10000000E+02  0.00000000E+00  0.39989995E+01
 0.96250000E-01  0.13330000E+02  0.10000000E+02  0.00000000E+00  0.39989995E+01
 0.96562500E-01  0.13330000E+02  0.10000000E+02  0.00000000E+00  0.39989995E+01
 0.96875000E-01  0.13330000E+02  0.10000000E+02  0.00000000E+00  0.39989995E+01
 0.97187500E-01  0.13330000E+02  0.10000000E+02  0.00000000E+00  0.39989995E+01
 0.97500000E-01  0.13330000E+02  0.10000000E+02  0.00000000E+00  0.39989995E+01
 0.97812500E-01  0.13330000E+02  0.10000000E+02  0.00000000E+00  0.39989995E+01
 0.98125000E-01  0.13330000E+02  0.10000000E+02  0.00000000E+00  0.39989995E+01
 0.98437500E-01  0.13330000E+02  0.10000000E+02  0.00000000E+00  0.39989995E+01
 0.98750000E-01  0.13330000E+02  0.10000000E+02  0.00000000E+00  0.39989995E+01
 0.99062500E-01  0.13330000E+02  0.10000000E+02  0.00000000E+00  0.39989995E+01
 0.99375000E-01  0.13330000E+02  0.10000000E+02  0.00000000E+00  0.39989995E+01
 0.99687500E-01  0.13330000E+02  0.10000000E+02  0.00000000E+00  0.39989995E+01
 0.10000000E+00  0.13330000E+02  0.10000000E+02  0.00000000E+00  0.39989995E+01
 0.10031250E+00  0.13330000E+02  0.10000000E+02  0.00000000E+00  0.39989995E+01
 0.10062500E+00  0.13330000E+02  0.10000000E+02  0.00000000E+00  0.39989995E+01
 0.10093750E+00  0.13330000E+02  0.10000000E+02  0.00000000E+00  0.39989995E+01
 0.10125000E+00  0.13330000E+02  0.10000000E+02  0.00000000E+00  0.39989995E+01
 0.10156250E+00  0.13330000E+02  0.10000000E+02  0.00000000E+00  0.39989995E+01
 0.10187500E+00  0.13330000E+02  0.10000000E+02  0.00000000E+00  0.39989995E+01
 0.10218750E+00  0.13330000E+02  0.10000000E+02  0.00000000E+00  0.39989995E+01
 0.10250000E+00  0.13330000E+02  0.10000000E+02  0.00000000E+00  0.39989995E+01
 0.10281250E+00  0.13330000E+02  0.10000000E+02  0.00000000E+00  0.39989995E+01
 0.10312500E+00  0.13330000E+02  0.10000000E+02  0.00000000E+00  0.39989995E+01
 0.10343750E+00  0.13330000E+02  0.10000000E+02  0.00000000E+00  0.39989995E+01
 0.10375000E+00  0.13330000E+02  0.10000000E+02  0.00000000E+00  0.39989995E+01
 0.10406250E+00  0.13330000E+02  0.10000000E+02  0.00000000E+00  0.39989995E+01
 0.10437500E+00  0.13330000E+02  0.10000000E+02  0.00000000E+00  0.39989995E+01
 0.10468750E+00  0.13330000E+02  0.10000000E+02  0.00000000E+00  0.39989995E+01
 0.10500000E+00  0.13330000E+02  0.10000000E+02  0.00000000E+00  0.39989995E+01
 0.10531250E+00  0.13330000E+02  0.10000000E+02  0.00000000E+00  0.39989995E+01
 0.10562500E+00  0.13330000E+02  0.10000000E+02  0.00000000E+00  0.39989995E+01
 0.10593750E+00  0.13330000E+02  0.10000000E+02  0.00000000E+00  0.39989995E+01
 0.10625000E+00  0.13330000E+02  0.10000000E+02  0.00000000E+00  0.39989995E+01
 0.10656250E+00  0.13330000E+02  0.10000000E+02  0.00000000E+00  0.39989995E+01
 0.10687500E+00  0.13330000E+02  0.10000000E+02  0.00000000E+00  0.39989995E+01
 0.10718750E+00  0.13330000E+02  0.10000000E+02  0.00000000E+00  0.39989995E+01
 0.10750000E+00  0.13330000E+02  0.10000000E+02  0.00000000E+00  0.39989995E+01
 0.10781250E+00  0.13330000E+02  0.10000000E+02  0.00000000E+00  0.39989995E+01
 0.10812500E+00  0.13330000E+02  0.10000000E+02  0.00000000E+00  0.39989995E+01
 0.10843750E+00  0.13330000E+02  0.10000000E+02  0.00000000E+00  0.39989995E+01
 0.10875000E+00  0.13330000E+02  0.10000000E+02  0.00000000E+00  0.39989995E+01
 0.10906250E+00  0.13330000E+02  0.10000000E+02  0.00000000E+00  0.39989995E+01
 0.10937500E+00  0.13330000E+02  0.10000000E+02  0.00000000E+00  0.39989995E+01
 0.10968750E+00  0.13330000E+02  0.10000000E+02  0.00000000E+00  0.39989995E+01
 0.11000000E+00  0.13330000E+02  0.10000000E+02  0.00000000E+00  0.39989995E+01
 0.11031250E+00  0.13330000E+02  0.10000000E+02  0.00000000E+00  0.39989995E+01
 0.11062500E+00  0.13330000E+02  0.10000000E+02  0.00000000E+00  0.39989995E+01
 0.11093750E+00  0.13330000E+02  0.10000000E+02  0.00000000E+00  0.39989995E+01
 0.11125000E+00  0.13330000E+02  0.10000000E+02  0.00000000E+00  0.39989995E+01
 0.11156250E+00  0.13330000E+02  0.10000000E+02  0.00000000E+00  0.39989995E+01
 0.11187500E+00  0.13330000E+02  0.10000000E+02  0.00000000E+00  0.39989995E+01
 0.11218750E+00  0.13330000E+02  0.10000000E+02  0.00000000E+00  0.39989995E+01
 0.11250000E+00  0.13330000E+02  0.10000000E+02  0.00000000E+00  0.39989995E+01
 0.11281250E+00  0.13330000E+02  0.10000000E+02  0.00000000E+00  0.39989995E+01
 0.11312500E+00  0.13330000E+02  0.10000000E+02  0.00000000E+00  0.39989995E+01
 0.11343750E+00  0.13330000E+02  0.10000000E+02  0.00000000E+00  0.39989995E+01
 0.11375000E+00  0.13330000E+02  0.10000000E+02  0.00000000E+00  0.39989995E+01
 0.11406250E+00  0.13330000E+02  0.10000000E+02  0.00000000E+00  0.39989995E+01
 0.11437500E+00  0.13330000E+02  0.10000000E+02  0.00000000E+00  0.39989995E+01
 0.11468750E+00  0.13330000E+02  0.10000000E+02  0.00000000E+00  0.39989995E+01
 0.11500000E+00  0.13330000E+02  0.10000000E+02  0.00000000E+00  0.39989995E+01
 0.11531250E+00  0.13330000E+02  0.10000000E+02  0.00000000E+00  0.39989995E+01
 0.11562500E+00  0.13330000E+02  0.10000000E+02  0.00000000E+00  0.39989995E+01
 0.11593750E+00  0.13330000E+02  0.10000000E+02  0.00000000E+00  0.39989995E+01
 0.11625000E+00  0.13330000E+02  0.10000000E+02  0.00000000E+00  0.39989995E+01
 0.11656250E+00  0.13330000E+02  0.10000000E+02  0.00000000E+00  0.39989995E+01
 0.11687500E+00  0.13330000E+02  0.10000000E+02  0.00000000E+00  0.39989995E+01
 0.11718750E+00  0.13330000E+02  0.10000000E+02  0.00000000E+00  0.39989995E+01
 0.11750000E+00  0.13330000E+02  0.10000000E+02  0.00000000E+00  0.39989995E+01
 0.11781250E+00  0.13330000E+02  0.10000000E+02  0.00000000E+00  0.39989995E+01
 0.11812500E+00  0.13330000E+02  0.10000000E+02  0.00000000E+00  0.39989995E+01
 0.11843750E+00  0.13330000E+02  0.10000000E+02  0.00000000E+00  0.39989995E+01
 0.11875000E+00  0.13330000E+02  0.10000000E+02  0.00000000E+00  0.39989995E+01
 0.11906250E+00  0.13330000E+02  0.10000000E+02  0.00000000E+00  0.39989995E+01
 0.11937500E+00  0.13330000E+02  0.10000000E+02  0.00000000E+00  0.39989995E+01
 0.11968750E+00  0.13330000E+02  0.10000000E+02  0.00000000E+00  0.39989995E+01
 0.12000000E+00  0.13330000E+02  0.10000000E+02  0.00000000E+00  0.39989995E+01
 0.12031250E+00  0.13330000E+02  0.10000000E+02  0.00000000E+00  0.39989995E+01
 0.12062500E+00  0.13330000E+02  0.10000000E+02  0.00000000E+00  0.39989995E+01
 0.12093750E+00  0.13330000E+02  0.10000000E+02  0.00000000E+00  0.39989995E+01
 0.12125000E+00  0.13330000E+02  0.10000000E+02  0.00000000E+00  0.39989995E+01
 0.12156250E+00  0.13330000E+02  0.10000000E+02  0.00000000E+00  0.39989995E+01
 0.12187500E+00  0.13330000E+02  0.10000000E+02  0.00000000E+00  0.39989995E+01
 0.12218750E+00  0.13330000E+02  0.10000000E+02  0.00000000E+00  0.39989995E+01
 0.12250000E+00  0.13330000E+02  0.10000000E+02  0.00000000E+00  0.39989995E+01
 0.12281250E+00  0.13330000E+02  0.10000000E+02  0.00000000E+00  0.39989995E+01
 0.12312500E+00  0.13330000E+02  0.10000000E+02  0.00000000E+00  0.39989995E+01
 0.12343750E+00  0.13330000E+02  0.10000000E+02  0.00000000E+00  0.39989995E+01
 0.12375000E+00  0.13330000E+02  0.10000000E+02  0.00000000E+00  0.39989995E+01
 0.12406250E+00  0.13330000E+02  0.10000000E+02  0.00000000E+00  0.39989995E+01
 0.12437500E+00  0.13330000E+02  0.10000000E+02  0.00000000E+00  0.39989995E+01
 0.12468750E+00  0.13330000E+02  0.10000000E+02  0.00000000E+00  0.39989995E+01
 0.12500000E+00  0.13330000E+02  0.10000000E+02  0.00000000E+00  0.39989995E+01
 0.12531250E+00  0.13330000E+02  0.10000000E+02  0.00000000E+00  0.39989995E+01
 0.12562500E+00  0.13330000E+02  0.10000000E+02  0.00000000E+00  0.39989995E+01
 0.12593750E+00  0.13330000E+02  0.10000000E+02  0.00000000E+00  0.39989995E+01
 0.12625000E+00  0.13330000E+02  0.10000000E+02  0.00000000E+00  0.39989995E+01
 0.12656250E+00  0.13330000E+02  0.10000000E+02  0.00000000E+00  0.39989995E+01
 0.12687500E+00  0.13330000E+02  0.10000000E+02  0.00000000E+00  0.39989995E+01
 0.12718750E+00  0.13330000E+02  0.10000000E+02  0.00000000E+00  0.39989995E+01
 0.12750000E+00  0.13330000E+02  0.10000000E+02  0.00000000E+00  0.39989995E+01
 0.12781250E+00  0.13330000E+02  0.10000000E+02  0.00000000E+00  0.39989995E+01
 0.12812500E+00  0.13330000E+02  0.10000000E+02  0.00000000E+00  0.39989995E+01
 0.12843750E+00  0.13330000E+02  0.10000000E+02  0.00000000E+00  0.39989995E+01
 0.12875000E+00  0.13330000E+02  0.10000000E+02  0.00000000E+00  0.39989995E+01
 0.12906250E+00  0.13330000E+02  0.10000000E+02  0.00000000E+00  0.39989995E+01
 0.12937500E+00  0.13330000E+02  0.10000000E+02  0.00000000E+00  0.39989995E+01
 0.12968750E+00  0.13330000E+02  0.10000000E+02  0.00000000E+00  0.39989995E+01
 0.13000000E+00  0.13330000E+02  0.10000000E+02  0.00000000E+00  0.39989995E+01
 0.13031250E+00  0.13330000E+02  0.10000000E+02  0.00000000E+00  0.39989995E+01
 0.13062500E+00  0.13330000E+02  0.10000000E+02  0.00000000E+00  0.39989995E+01
 0.13093750E+00  0.13330000E+02  0.10000000E+02  0.00000000E+00  0.39989995E+01
 0.13125000E+00  0.13330000E+02  0.10000000E+02  0.00000000E+00  0.39989995E+01
 0.13156250E+00  0.13330000E+02  0.10000000E+02  0.00000000E+00  0.39989995E+01
 0.13187500E+00  0.13330000E+02  0.10000000E+02  0.00000000E+00  0.39989995E+01
 0.13218750E+00  0.13330000E+02  0.10000000E+02  0.00000000E+00  0.39989995E+01
 0.13250000E+00  0.13330000E+02  0.10000000E+02  0.00000000E+00  0.39989995E+01
 0.13281250E+00  0.13330000E+02  0.10000000E+02  0.00000000E+00  0.39989995E+01
 0.13312500E+00  0.13330000E+02  0.10000000E+02  0.00000000E+00  0.39989995E+01
 0.13343750E+00  0.13330000E+02  0.10000000E+02  0.00000000E+00  0.39989995E+01
 0.13375000E+00  0.13330000E+02  0.10000000E+02  0.00000000E+00  0.39989995E+01
 0.13406250E+00  0.13330000E+02  0.10000000E+02  0.00000000E+00  0.39989995E+01
 0.13437500E+00  0.13330000E+02  0.10000000E+02  0.00000000E+00  0.39989995E+01
 0.13468750E+00  0.13330000E+02  0.10000000E+02  0.00000000E+00  0.39989995E+01
 0.13500000E+00  0.13330000E+02  0.10000000E+02  0.00000000E+00  0.39989995E+01
 0.13531250E+00  0.13330000E+02  0.10000000E+02  0.00000000E+00  0.39989995E+01
 0.13562500E+00  0.13330000E+02  0.10000000E+02  0.00000000E+00  0.39989995E+01
 0.13593750E+00  0.13330000E+02  0.10000000E+02  0.00000000E+00  0.39989995E+01
 0.13625000E+00  0.13330000E+02  0.10000000E+02  0.00000000E+00  0.39989995E+01
 0.13656250E+00  0.13330000E+02  0.10000000E+02  0.00000000E+00  0.39989995E+01
 0.13687500E+00  0.13330000E+02  0.10000000E+02  0.00000000E+00  0.39989995E+01
 0.13718750E+00  0.13330000E+02  0.10000000E+02  0.00000000E+00  0.39989995E+01
 0.13750000E+00  0.13330000E+02  0.10000000E+02  0.00000000E+00  0.39989995E+01
 0.13781250E+00  0.13330000E+02  0.10000000E+02  0.00000000E+00  0.39989995E+01
 0.13812500E+00  0.13330000E+02  0.10000000E+02  0.00000000E+00  0.39989995E+01
 0.13843750E+00  0.13330000E+02  0.10000000E+02  0.00000000E+00  0.39989995E+01
 0.13875000E+00  0.13330000E+02  0.10000000E+02  0.00000000E+00  0.39989995E+01
 0.13906250E+00  0.13330000E+02  0.10000000E+02  0.00000000E+00  0.39989995E+01
 0.13937500E+00  0.13330000E+02  0.10000000E+02  0.00000000E+00  0.39989995E+01
 0.13968750E+00  0.13330000E+02  0.10000000E+02  0.00000000E+00  0.39989995E+01
 0.14000000E+00  0.13330000E+02  0.10000000E+02  0.00000000E+00  0.39989995E+01
 0.14031250E+00  0.13330000E+02  0.10000000E+02  0.00000000E+00  0.39989995E+01
 0.14062500E+00  0.13330000E+02  0.10000000E+02  0.00000000E+00  0.39989995E+01
 0.14093750E+00  0.13330000E+02  0.10000000E+02  0.00000000E+00  0.39989995E+01
 0.14125000E+00  0.13330000E+02  0.10000000E+02  0.00000000E+00  0.39989995E+01
 0.14156250E+00  0.13330000E+02  0.10000000E+02  0.00000000E+00  0.39989995E+01
 0.14187500E+00  0.13330000E+02  0.10000000E+02  0.00000000E+00  0.39989995E+01
 0.14218750E+00  0.13330000E+02  0.10000000E+02  0.00000000E+00  0.39989995E+01
 0.14250000E+00  0.13330000E+02  0.10000000E+02  0.00000000E+00  0.39989995E+01
 0.14281250E+00  0.13330000E+02  0.10000000E+02  0.00000000E+00  0.39989995E+01
 0.14312500E+00  0.13330000E+02  0.10000000E+02  0.00000000E+00  0.39989995E+01
 0.14343750E+00  0.13330000E+02  0.10000000E+02  0.00000000E+00  0.39989995E+01
 0.14375000E+00  0.13330000E+02  0.10000000E+02  0.00000000E+00  0.39989995E+01
 0.14406250E+00  0.13330000E+02  0.10000000E+02  0.00000000E+00  0.39989995E+01
 0.14437500E+00  0.13330000E+02  0.10000000E+02  0.00000000E+00  0.39989995E+01
 0.14468750E+00  0.13330000E+02  0.10000000E+02  0.00000000E+00  0.39989995E+01
 0.14500000E+00  0.13330000E+02  0.10000000E+02  0.00000000E+00  0.39989995E+01
 0.14531250E+00  0.13330000E+02  0.10000000E+02  0.00000000E+00  0.39989995E+01
 0.14562500E+00  0.13330000E+02  0.10000000E+02  0.00000000E+00  0.39989995E+01
 0.14593750E+00  0.13330000E+02  0.10000000E+02  0.00000000E+00  0.39989995E+01
 0.14625000E+00  0.13330000E+02  0.10000000E+02  0.00000000E+00  0.39989995E+01
 0.14656250E+00  0.13330000E+02  0.10000000E+02  0.00000000E+00  0.39989995E+01
 0.14687500E+00  0.13330000E+02  0.10000000E+02  0.00000000E+00  0.39989995E+01
 0.14718750E+00  0.13330000E+02  0.10000000E+02  0.00000000E+00  0.39989995E+01
 0.14750000E+00  0.13330000E+02  0.10000000E+02  0.00000000E+00  0.39989995E+01
 0.14781250E+00  0.13330000E+02  0.10000000E+02  0.00000000E+00  0.39989995E+01
 0.14812500E+00  0.13330000E+02  0.10000000E+02  0.00000000E+00  0.39989995E+01
 0.14843750E+00  0.13330000E+02  0.10000000E+02  0.00000000E+00  0.39989995E+01
 0.14875000E+00  0.13330000E+02  0.10000000E+02  0.00000000E+00  0.39989995E+01
 0.14906250E+00  0.13330000E+02  0.10000000E+02  0.00000000E+00  0.39989995E+01
 0.14937500E+00  0.13330000E+02  0.10000000E+02  0.00000000E+00  0.39989995E+01
 0.14968750E+00  0.13330000E+02  0.10000000E+02  0.00000000E+00  0.39989995E+01
 0.15000000E+00  0.13330000E+02  0.10000000E+02  0.00000000E+00  0.39989995E+01
 0.15031250E+00  0.13330000E+02  0.10000000E+02  0.00000000E+00  0.39989995E+01
 0.15062500E+00  0.13330000E+02  0.10000000E+02  0.00000000E+00  0.39989995E+01
 0.15093750E+00  0.13330000E+02  0.10000000E+02  0.00000000E+00  0.39989995E+01
 0.15125000E+00  0.13330000E+02  0.10000000E+02  0.00000000E+00  0.39989995E+01
 0.15156250E+00  0.13330000E+02  0.10000000E+02  0.00000000E+00  0.39989995E+01
 0.15187500E+00  0.13330000E+02  0.10000000E+02  0.00000000E+00  0.39989995E+01
 0.15218750E+00  0.13330000E+02  0.10000000E+02  0.00000000E+00  0.39989995E+01
 0.15250000E+00  0.13330000E+02  0.10000000E+02  0.00000000E+00  0.39989995E+01
 0.15281250E+00  0.13330000E+02  0.10000000E+02  0.00000000E+00  0.39989995E+01
 0.15312500E+00  0.13330000E+02  0.10000000E+02  0.00000000E+00  0.39989995E+01
 0.15343750E+00  0.13330000E+02  0.10000000E+02  0.00000000E+00  0.39989995E+01
 0.15375000E+00  0.13330000E+02  0.10000000E+02  0.00000000E+00  0.39989995E+01
 0.15406250E+00  0.13330000E+02  0.10000000E+02  0.00000000E+00  0.39989995E+01
 0.15437500E+00  0.13330000E+02  0.10000000E+02  0.00000000E+00  0.39989995E+01
 0.15468750E+00  0.13330000E+02  0.10000000E+02  0.00000000E+00  0.39989995E+01
 0.15500000E+00  0.13330000E+02  0.10000000E+02  0.00000000E+00  0.39989995E+01
 0.15531250E+00  0.13330000E+02  0.10000000E+02  0.00000000E+00  0.39989995E+01
 0.15562500E+00  0.13330000E+02  0.10000000E+02  0.00000000E+00  0.39989995E+01
 0.15593750E+00  0.13330000E+02  0.10000000E+02  0.00000000E+00  0.39989995E+01
 0.15625000E+00  0.13330000E+02  0.10000000E+02  0.00000000E+00  0.39989995E+01
 0.15656250E+00  0.13330000E+02  0.10000000E+02  0.00000000E+00  0.39989995E+01
 0.15687500E+00  0.13330000E+02  0.10000000E+02  0.00000000E+00  0.39989995E+01
 0.15718750E+00  0.13330000E+02  0.10000000E+02  0.00000000E+00  0.39989995E+01
 0.15750000E+00  0.13330000E+02  0.10000000E+02  0.00000000E+00  0.39989995E+01
 0.15781250E+00  0.13330000E+02  0.10000000E+02  0.00000000E+00  0.39989995E+01
 0.15812500E+00  0.13330000E+02  0.10000000E+02  0.00000000E+00  0.39989995E+01
 0.15843750E+00  0.13330000E+02  0.10000000E+02  0.00000000E+00  0.39989995E+01
 0.15875000E+00  0.13330000E+02  0.10000000E+02  0.00000000E+00  0.39989995E+01
 0.15906250E+00  0.13330000E+02  0.10000000E+02  0.00000000E+00  0.39989995E+01
 0.15937500E+00  0.13330000E+02  0.10000000E+02  0.00000000E+00  0.39989995E+01
 0.15968750E+00  0.13330000E+02  0.10000000E+02  0.00000000E+00  0.39989995E+01
 0.16000000E+00  0.13330000E+02  0.10000000E+02  0.00000000E+00  0.39989995E+01
 0.16031250E+00  0.13330000E+02  0.10000000E+02  0.00000000E+00  0.39989995E+01
 0.16062500E+00  0.13330000E+02  0.10000000E+02  0.00000000E+00  0.39989995E+01
 0.16093750E+00  0.13330000E+02  0.10000000E+02  0.00000000E+00  0.39989995E+01
 0.16125000E+00  0.13330000E+02  0.10000000E+02  0.00000000E+00  0.39989995E+01
 0.16156250E+00  0.13330000E+02  0.10000000E+02  0.00000000E+00  0.39989995E+01
 0.16187500E+00  0.13330000E+02  0.10000000E+02  0.00000000E+00  0.39989995E+01
 0.16218750E+00  0.13330000E+02  0.10000000E+02  0.00000000E+00  0.39989995E+01
 0.16250000E+00  0.13330000E+02  0.10000000E+02  0.00000000E+00  0.39989995E+01
 0.16281250E+00  0.13330000E+02  0.10000000E+02  0.00000000E+00  0.39989995E+01
 0.16312500E+00  0.13330000E+02  0.10000000E+02  0.00000000E+00  0.39989995E+01
 0.16343750E+00  0.13330000E+02  0.10000000E+02  0.00000000E+00  0.39989995E+01
 0.16375000E+00  0.13330000E+02  0.10000000E+02  0.00000000E+00  0.39989995E+01
 0.16406250E+00  0.13330000E+02  0.10000000E+02  0.00000000E+00  0.39989995E+01
 0.16437500E+00  0.13330000E+02  0.10000000E+02  0.00000000E+00  0.39989995E+01
 0.16468750E+00  0.13330000E+02  0.10000000E+02  0.00000000E+00  0.39989995E+01
 0.16500000E+00  0.13330000E+02  0.10000000E+02  0.00000000E+00  0.39989995E+01
 0.16531250E+00  0.13330000E+02  0.10000000E+02  0.00000000E+00  0.39989995E+01
 0.16562500E+00  0.13330000E+02  0.10000000E+02  0.00000000E+00  0.39989995E+01
 0.16593750E+00  0.13330000E+02  0.10000000E+02  0.00000000E+00  0.39989995E+01
 0.16625000E+00  0.13330000E+02  0.10000000E+02  0.00000000E+00  0.39989995E+01
 0.16656250E+00  0.13330000E+02  0.10000000E+02  0.00000000E+00  0.39989995E+01
 0.16687500E+00  0.13330000E+02  0.10000000E+02  0.00000000E+00  0.39989995E+01
 0.16718750E+00  0.13330000E+02  0.10000000E+02  0.00000000E+00  0.39989995E+01
 0.16750000E+00  0.13330000E+02  0.10000000E+02  0.00000000E+00  0.39989995E+01
 0.16781250E+00  0.13330000E+02  0.10000000E+02  0.00000000E+00  0.39989995E+01
 0.16812500E+00  0.13330000E+02  0.10000000E+02  0.00000000E+00  0.39989995E+01
 0.16843750E+00  0.13330000E+02  0.10000000E+02  0.00000000E+00  0.39989995E+01
 0.16875000E+00  0.13330000E+02  0.10000000E+02  0.00000000E+00  0.39989995E+01
 0.16906250E+00  0.13330000E+02  0.10000000E+02  0.00000000E+00  0.39989995E+01
 0.16937500E+00  0.13330000E+02  0.10000000E+02  0.00000000E+00  0.39989995E+01
 0.16968750E+00  0.13330000E+02  0.10000000E+02  0.00000000E+00  0.39989995E+01
 0.17000000E+00  0.13330000E+02  0.10000000E+02  0.00000000E+00  0.39989995E+01
 0.17031250E+00  0.13330000E+02  0.10000000E+02  0.00000000E+00  0.39989995E+01
 0.17062500E+00  0.13330000E+02  0.10000000E+02  0.00000000E+00  0.39989995E+01
 0.17093750E+00  0.13330000E+02  0.10000000E+02  0.00000000E+00  0.39989995E+01
 0.17125000E+00  0.13330000E+02  0.10000000E+02  0.00000000E+00  0.39989995E+01
 0.17156250E+00  0.13330000E+02  0.10000000E+02  0.00000000E+00  0.39989995E+01
 0.17187500E+00  0.13330000E+02  0.10000000E+02  0.00000000E+00  0.39989995E+01
 0.17218750E+00  0.13330000E+02  0.10000000E+02  0.00000000E+00  0.39989995E+01
 0.17250000E+00  0.13330000E+02  0.10000000E+02  0.00000000E+00  0.39989995E+01
 0.17281250E+00  0.13330000E+02  0.10000000E+02  0.00000000E+00  0.39989995E+01
 0.17312500E+00  0.13330000E+02  0.10000000E+02  0.00000000E+00  0.39989995E+01
 0.17343750E+00  0.13330000E+02  0.10000000E+02  0.00000000E+00  0.39989995E+01
 0.17375000E+00  0.13330000E+02  0.10000000E+02  0.00000000E+00  0.39989995E+01
 0.17406250E+00  0.13330000E+02  0.10000000E+02  0.00000000E+00  0.39989995E+01
 0.17437500E+00  0.13330000E+02  0.10000000E+02  0.00000000E+00  0.39989995E+01
 0.17468750E+00  0.13330000E+02  0.10000000E+02  0.00000000E+00  0.39989995E+01
 0.17500000E+00  0.13330000E+02  0.10000000E+02  0.00000000E+00  0.39989995E+01
 0.17531250E+00  0.13330000E+02  0.10000000E+02  0.00000000E+00  0.39989995E+01
 0.17562500E+00  0.13330000E+02  0.10000000E+02  0.00000000E+00  0.39989995E+01
 0.17593750E+00  0.13330000E+02  0.10000000E+02  0.00000000E+00  0.39989995E+01
 0.17625000E+00  0.13330000E+02  0.10000000E+02  0.00000000E+00  0.39989995E+01
 0.17656250E+00  0.13330000E+02  0.10000000E+02  0.00000000E+00  0.39989995E+01
 0.17687500E+00  0.13330000E+02  0.10000000E+02  0.00000000E+00  0.39989995E+01
 0.17718750E+00  0.13330000E+02  0.10000000E+02  0.00000000E+00  0.39989995E+01
 0.17750000E+00  0.13330000E+02  0.10000000E+02  0.00000000E+00  0.39989995E+01
 0.17781250E+00  0.13330000E+02  0.10000000E+02  0.00000000E+00  0.39989995E+01
 0.17812500E+00  0.13330000E+02  0.10000000E+02  0.00000000E+00  0.39989995E+01
 0.17843750E+00  0.13330000E+02  0.10000000E+02  0.00000000E+00  0.39989995E+01
 0.17875000E+00  0.13330000E+02  0.10000000E+02  0.00000000E+00  0.39989995E+01
 0.17906250E+00  0.13330000E+02  0.10000000E+02  0.00000000E+00  0.39989995E+01
 0.17937500E+00  0.13330000E+02  0.10000000E+02  0.00000000E+00  0.39989995E+01
 0.17968750E+00  0.13330000E+02  0.10000000E+02  0.00000000E+00  0.39989995E+01
 0.18000000E+00  0.13330000E+02  0.10000000E+02  0.00000000E+00  0.39989995E+01
 0.18031250E+00  0.13330000E+02  0.10000000E+02  0.00000000E+00  0.39989995E+01
 0.18062500E+00  0.13330000E+02  0.10000000E+02  0.00000000E+00  0.39989995E+01
 0.18093750E+00  0.13330000E+02  0.10000000E+02  0.00000000E+00  0.39989995E+01
 0.18125000E+00  0.13330000E+02  0.10000000E+02  0.00000000E+00  0.39989995E+01
 0.18156250E+00  0.13330000E+02  0.10000000E+02  0.00000000E+00  0.39989995E+01
 0.18187500E+00  0.13330000E+02  0.10000000E+02  0.00000000E+00  0.39989995E+01
 0.18218750E+00  0.13330000E+02  0.10000000E+02  0.00000000E+00  0.39989995E+01
 0.18250000E+00  0.13330000E+02  0.10000000E+02  0.00000000E+00  0.39989995E+01
 0.18281250E+00  0.13330000E+02  0.10000000E+02  0.00000000E+00  0.39989995E+01
 0.18312500E+00  0.13330000E+02  0.10000000E+02  0.00000000E+00  0.39989995E+01
 0.18343750E+00  0.13330000E+02  0.10000000E+02  0.00000000E+00  0.39989995E+01
 0.18375000E+00  0.13330000E+02  0.10000000E+02  0.00000000E+00  0.39989995E+01
 0.18406250E+00  0.13330000E+02  0.10000000E+02  0.00000000E+00  0.39989995E+01
 0.18437500E+00  0.13330000E+02  0.10000000E+02  0.00000000E+00  0.39989995E+01
 0.18468750E+00  0.13330000E+02  0.10000000E+02  0.00000000E+00  0.39989995E+01
 0.18500000E+00  0.13330000E+02  0.10000000E+02  0.00000000E+00  0.39989995E+01
 0.18531250E+00  0.13330000E+02  0.10000000E+02  0.00000000E+00  0.39989995E+01
 0.18562500E+00  0.13330000E+02  0.10000000E+02  0.00000000E+00  0.39989995E+01
 0.18593750E+00  0.13330000E+02  0.10000000E+02  0.00000000E+00  0.39989995E+01
 0.18625000E+00  0.13330000E+02  0.10000000E+02  0.00000000E+00  0.39989995E+01
 0.18656250E+00  0.13330000E+02  0.10000000E+02  0.00000000E+00  0.39989995E+01
 0.18687500E+00  0.13330000E+02  0.10000000E+02  0.00000000E+00  0.39989995E+01
 0.18718750E+00  0.13330000E+02  0.10000000E+02  0.00000000E+00  0.39989995E+01
 0.18750000E+00  0.13330000E+02  0.10000000E+02  0.00000000E+00  0.39989995E+01
 0.18781250E+00  0.13330000E+02  0.10000000E+02  0.00000000E+00  0.39989995E+01
 0.18812500E+00  0.13330000E+02  0.10000000E+02  0.00000000E+00  0.39989995E+01
 0.18843750E+00  0.13330000E+02  0.10000000E+02  0.00000000E+00  0.39989995E+01
 0.18875000E+00  0.13330000E+02  0.10000000E+02  0.00000000E+00  0.39989995E+01
 0.18906250E+00  0.13330000E+02  0.10000000E+02  0.00000000E+00  0.39989995E+01
 0.18937500E+00  0.13330000E+02  0.10000000E+02  0.00000000E+00  0.39989995E+01
 0.18968750E+00  0.13330000E+02  0.10000000E+02  0.00000000E+00  0.39989995E+01
 0.19000000E+00  0.13330000E+02  0.10000000E+02  0.00000000E+00  0.39989995E+01
 0.19031250E+00  0.13330000E+02  0.10000000E+02  0.00000000E+00  0.39989995E+01
 0.19062500E+00  0.13330000E+02  0.10000000E+02  0.00000000E+00  0.39989995E+01
 0.19093750E+00  0.13330000E+02  0.10000000E+02  0.00000000E+00  0.39989995E+01
 0.19125000E+00  0.13330000E+02  0.10000000E+02  0.00000000E+00  0.39989995E+01
 0.19156250E+00  0.13330000E+02  0.10000000E+02  0.00000000E+00  0.39989995E+01
 0.19187500E+00  0.13330000E+02  0.10000000E+02  0.00000000E+00  0.39989995E+01
 0.19218750E+00  0.13330000E+02  0.10000000E+02  0.00000000E+00  0.39989995E+01
 0.19250000E+00  0.13330000E+02  0.10000000E+02  0.00000000E+00  0.39989995E+01
 0.19281250E+00  0.13330000E+02  0.10000000E+02  0.00000000E+00  0.39989995E+01
 0.19312500E+00  0.13330000E+02  0.10000000E+02  0.00000000E+00  0.39989995E+01
 0.19343750E+00  0.13330000E+02  0.10000000E+02  0.00000000E+00  0.39989995E+01
 0.19375000E+00  0.13330000E+02  0.10000000E+02  0.00000000E+00  0.39989995E+01
 0.19406250E+00  0.13330000E+02  0.10000000E+02  0.00000000E+00  0.39989995E+01
 0.19437500E+00  0.13330000E+02  0.10000000E+02  0.00000000E+00  0.39989995E+01
 0.19468750E+00  0.13330000E+02  0.10000000E+02  0.00000000E+00  0.39989995E+01
 0.19500000E+00  0.13330000E+02  0.10000000E+02  0.00000000E+00  0.39989995E+01
 0.19531250E+00  0.13330000E+02  0.10000000E+02  0.00000000E+00  0.39989995E+01
 0.19562500E+00  0.13330000E+02  0.10000000E+02  0.00000000E+00  0.39989995E+01
 0.19593750E+00  0.13330000E+02  0.10000000E+02  0.00000000E+00  0.39989995E+01
 0.19625000E+00  0.13330000E+02  0.10000000E+02  0.00000000E+00  0.39989995E+01
 0.19656250E+00  0.13330000E+02  0.10000000E+02  0.00000000E+00  0.39989995E+01
 0.19687500E+00  0.13330000E+02  0.10000000E+02  0.00000000E+00  0.39989995E+01
 0.19718750E+00  0.13330000E+02  0.10000000E+02  0.00000000E+00  0.39989995E+01
 0.19750000E+00  0.13330000E+02  0.10000000E+02  0.00000000E+00  0.39989995E+01
 0.19781250E+00  0.13330000E+02  0.10000000E+02  0.00000000E+00  0.39989995E+01
 0.19812500E+00  0.13330000E+02  0.10000000E+02  0.00000000E+00  0.39989995E+01
 0.19843750E+00  0.13330000E+02  0.10000000E+02  0.00000000E+00  0.39989995E+01
 0.19875000E+00  0.13330000E+02  0.10000000E+02  0.00000000E+00  0.39989995E+01
 0.19906250E+00  0.13330000E+02  0.10000000E+02  0.00000000E+00  0.39989995E+01
 0.19937500E+00  0.13330000E+02  0.10000000E+02  0.00000000E+00  0.39989995E+01
 0.19968750E+00  0.13330000E+02  0.10000000E+02  0.00000000E+00  0.39989995E+01
 0.20000000E+00  0.13330000E+02  0.10000000E+02  0.00000000E+00  0.39989995E+01
 0.20031250E+00  0.13330000E+02  0.10000000E+02  0.00000000E+00  0.39989995E+01
 0.20062500E+00  0.13330000E+02  0.10000000E+02  0.00000000E+00  0.39989995E+01
 0.20093750E+00  0.13330000E+02  0.10000000E+02  0.00000000E+00  0.39989995E+01
 0.20125000E+00  0.13330000E+02  0.10000000E+02  0.00000000E+00  0.39989995E+01
 0.20156250E+00  0.13330000E+02  0.10000000E+02  0.00000000E+00  0.39989995E+01
 0.20187500E+00  0.13330000E+02  0.10000000E+02  0.00000000E+00  0.39989995E+01
 0.20218750E+00  0.13330000E+02  0.10000000E+02  0.00000000E+00  0.39989995E+01
 0.20250000E+00  0.13330000E+02  0.10000000E+02  0.00000000E+00  0.39989995E+01
 0.20281250E+00  0.13330000E+02  0.10000000E+02  0.00000000E+00  0.39989995E+01
 0.20312500E+00  0.13330000E+02  0.10000000E+02  0.00000000E+00  0.39989995E+01
 0.20343750E+00  0.13330000E+02  0.10000000E+02  0.00000000E+00  0.39989995E+01
 0.20375000E+00  0.13330000E+02  0.10000000E+02  0.00000000E+00  0.39989995E+01
 0.20406250E+00  0.13330000E+02  0.10000000E+02  0.00000000E+00  0.39989995E+01
 0.20437500E+00  0.13330000E+02  0.10000000E+02  0.00000000E+00  0.39989995E+01
 0.20468750E+00  0.13330000E+02  0.10000000E+02  0.00000000E+00  0.39989995E+01
 0.20500000E+00  0.13330000E+02  0.10000000E+02  0.00000000E+00  0.39989995E+01
 0.20531250E+00  0.13330000E+02  0.10000000E+02  0.00000000E+00  0.39989995E+01
 0.20562500E+00  0.13330000E+02  0.10000000E+02  0.00000000E+00  0.39989995E+01
 0.20593750E+00  0.13330000E+02  0.10000000E+02  0.00000000E+00  0.39989995E+01
 0.20625000E+00  0.13330000E+02  0.10000000E+02  0.00000000E+00  0.39989995E+01
 0.20656250E+00  0.13330000E+02  0.10000000E+02  0.00000000E+00  0.39989995E+01
 0.20687500E+00  0.13330000E+02  0.10000000E+02  0.00000000E+00  0.39989995E+01
 0.20718750E+00  0.13330000E+02  0.10000000E+02  0.00000000E+00  0.39989995E+01
 0.20750000E+00  0.13330000E+02  0.10000000E+02  0.00000000E+00  0.39989995E+01
 0.20781250E+00  0.13330000E+02  0.10000000E+02  0.00000000E+00  0.39989995E+01
 0.20812500E+00  0.13330000E+02  0.10000000E+02  0.00000000E+00  0.39989995E+01
 0.20843750E+00  0.13330000E+02  0.10000000E+02  0.00000000E+00  0.39989995E+01
 0.20875000E+00  0.13330000E+02  0.10000000E+02  0.00000000E+00  0.39989995E+01
 0.20906250E+00  0.13330000E+02  0.10000000E+02  0.00000000E+00  0.39989995E+01
 0.20937500E+00  0.13330000E+02  0.10000000E+02  0.00000000E+00  0.39989995E+01
 0.20968750E+00  0.13330000E+02  0.10000000E+02  0.00000000E+00  0.39989995E+01
 0.21000000E+00  0.13330000E+02  0.10000000E+02  0.00000000E+00  0.39989995E+01
 0.21031250E+00  0.13330000E+02  0.10000000E+02  0.00000000E+00  0.39989995E+01
 0.21062500E+00  0.13330000E+02  0.10000000E+02  0.00000000E+00  0.39989995E+01
 0.21093750E+00  0.13330000E+02  0.10000000E+02  0.00000000E+00  0.39989995E+01
 0.21125000E+00  0.13330000E+02  0.10000000E+02  0.00000000E+00  0.39989995E+01
 0.21156250E+00  0.13330000E+02  0.10000000E+02  0.00000000E+00  0.39989995E+01
 0.21187500E+00  0.13330000E+02  0.10000000E+02  0.00000000E+00  0.39989995E+01
 0.21218750E+00  0.13330000E+02  0.10000000E+02  0.00000000E+00  0.39989995E+01
 0.21250000E+00  0.13330000E+02  0.10000000E+02  0.00000000E+00  0.39989995E+01
 0.21281250E+00  0.13330000E+02  0.10000000E+02  0.00000000E+00  0.39989995E+01
 0.21312500E+00  0.13330000E+02  0.10000000E+02  0.00000000E+00  0.39989995E+01
 0.21343750E+00  0.13330000E+02  0.10000000E+02  0.00000000E+00  0.39989995E+01
 0.21375000E+00  0.13330000E+02  0.10000000E+02  0.00000000E+00  0.39989995E+01
 0.21406250E+00  0.13330000E+02  0.10000000E+02  0.00000000E+00  0.39989995E+01
 0.21437500E+00  0.13330000E+02  0.10000000E+02  0.00000000E+00  0.39989995E+01
 0.21468750E+00  0.13330000E+02  0.10000000E+02  0.00000000E+00  0.39989995E+01
 0.21500000E+00  0.13330000E+02  0.10000000E+02  0.00000000E+00  0.39989995E+01
 0.21531250E+00  0.13330000E+02  0.10000000E+02  0.00000000E+00  0.39989995E+01
 0.21562500E+00  0.13330000E+02  0.10000000E+02  0.00000000E+00  0.39989995E+01
 0.21593750E+00  0.13330000E+02  0.10000000E+02  0.00000000E+00  0.39989995E+01
 0.21625000E+00  0.13330000E+02  0.10000000E+02  0.00000000E+00  0.39989995E+01
 0.21656250E+00  0.13330000E+02  0.10000000E+02  0.00000000E+00  0.39989995E+01
 0.21687500E+00  0.13330000E+02  0.10000000E+02  0.00000000E+00  0.39989995E+01
 0.21718750E+00  0.13330000E+02  0.10000000E+02  0.00000000E+00  0.39989995E+01
 0.21750000E+00  0.13330000E+02  0.10000000E+02  0.00000000E+00  0.39989995E+01
 0.21781250E+00  0.13330000E+02  0.10000000E+02  0.00000000E+00  0.39989995E+01
 0.21812500E+00  0.13330000E+02  0.10000000E+02  0.00000000E+00  0.39989995E+01
 0.21843750E+00  0.13330000E+02  0.10000000E+02  0.00000000E+00  0.39989995E+01
 0.21875000E+00  0.13330000E+02  0.10000000E+02  0.00000000E+00  0.39989995E+01
 0.21906250E+00  0.13330000E+02  0.10000000E+02  0.00000000E+00  0.39989995E+01
 0.21937500E+00  0.13330000E+02  0.10000000E+02  0.00000000E+00  0.39989995E+01
 0.21968750E+00  0.13330000E+02  0.10000000E+02  0.00000000E+00  0.39989995E+01
 0.22000000E+00  0.13330000E+02  0.10000000E+02  0.00000000E+00  0.39989995E+01
 0.22031250E+00  0.13330000E+02  0.10000000E+02  0.00000000E+00  0.39989995E+01
 0.22062500E+00  0.13330000E+02  0.10000000E+02  0.00000000E+00  0.39989995E+01
 0.22093750E+00  0.13330000E+02  0.10000000E+02  0.00000000E+00  0.39989995E+01
 0.22125000E+00  0.13330000E+02  0.10000000E+02  0.00000000E+00  0.39989995E+01
 0.22156250E+00  0.13330000E+02  0.10000000E+02  0.00000000E+00  0.39989995E+01
 0.22187500E+00  0.13330000E+02  0.10000000E+02  0.00000000E+00  0.39989995E+01
 0.22218750E+00  0.13330000E+02  0.10000000E+02  0.00000000E+00  0.39989995E+01
 0.22250000E+00  0.13330000E+02  0.10000000E+02  0.00000000E+00  0.39989995E+01
 0.22281250E+00  0.13330000E+02  0.10000000E+02  0.00000000E+00  0.39989995E+01
 0.22312500E+00  0.13330000E+02  0.10000000E+02  0.00000000E+00  0.39989995E+01
 0.22343750E+00  0.13330000E+02  0.10000000E+02  0.00000000E+00  0.39989995E+01
 0.22375000E+00  0.13330000E+02  0.10000000E+02  0.00000000E+00  0.39989995E+01
 0.22406250E+00  0.13330000E+02  0.10000000E+02  0.00000000E+00  0.39989995E+01
 0.22437500E+00  0.13330000E+02  0.10000000E+02  0.00000000E+00  0.39989995E+01
 0.22468750E+00  0.13330000E+02  0.10000000E+02  0.00000000E+00  0.39989995E+01
 0.22500000E+00  0.13330000E+02  0.10000000E+02  0.00000000E+00  0.39989995E+01
 0.22531250E+00  0.13330000E+02  0.10000000E+02  0.00000000E+00  0.39989995E+01
 0.22562500E+00  0.13330000E+02  0.10000000E+02  0.00000000E+00  0.39989995E+01
 0.22593750E+00  0.13330000E+02  0.10000000E+02  0.00000000E+00  0.39989995E+01
 0.22625000E+00  0.13330000E+02  0.10000000E+02  0.00000000E+00  0.39989995E+01
 0.22656250E+00  0.13330000E+02  0.10000000E+02  0.00000000E+00  0.39989995E+01
 0.22687500E+00  0.13330000E+02  0.10000000E+02  0.00000000E+00  0.39989995E+01
 0.22718750E+00  0.13330000E+02  0.10000000E+02  0.00000000E+00  0.39989995E+01
 0.22750000E+00  0.13330000E+02  0.10000000E+02  0.00000000E+00  0.39989995E+01
 0.22781250E+00  0.13330000E+02  0.10000000E+02  0.00000000E+00  0.39989995E+01
 0.22812500E+00  0.13330000E+02  0.10000000E+02  0.00000000E+00  0.39989995E+01
 0.22843750E+00  0.13330000E+02  0.10000000E+02  0.00000000E+00  0.39989995E+01
 0.22875000E+00  0.13330000E+02  0.10000000E+02  0.00000000E+00  0.39989995E+01
 0.22906250E+00  0.13330000E+02  0.10000000E+02  0.00000000E+00  0.39989995E+01
 0.22937500E+00  0.13330000E+02  0.10000000E+02  0.00000000E+00  0.39989995E+01
 0.22968750E+00  0.13330000E+02  0.10000000E+02  0.00000000E+00  0.39989995E+01
 0.23000000E+00  0.13330000E+02  0.10000000E+02  0.00000000E+00  0.39989995E+01
 0.23031250E+00  0.13330000E+02  0.10000000E+02  0.00000000E+00  0.39989995E+01
 0.23062500E+00  0.13330000E+02  0.10000000E+02  0.00000000E+00  0.39989995E+01
 0.23093750E+00  0.13330000E+02  0.10000000E+02  0.00000000E+00  0.39989995E+01
 0.23125000E+00  0.13330000E+02  0.10000000E+02  0.00000000E+00  0.39989995E+01
 0.23156250E+00  0.13330000E+02  0.10000000E+02  0.00000000E+00  0.39989995E+01
 0.23187500E+00  0.13330000E+02  0.10000000E+02  0.00000000E+00  0.39989995E+01
 0.23218750E+00  0.13330000E+02  0.10000000E+02  0.00000000E+00  0.39989995E+01
 0.23250000E+00  0.13330000E+02  0.10000000E+02  0.00000000E+00  0.39989995E+01
 0.23281250E+00  0.13330000E+02  0.10000000E+02  0.00000000E+00  0.39989995E+01
 0.23312500E+00  0.13330000E+02  0.10000000E+02  0.00000000E+00  0.39989995E+01
 0.23343750E+00  0.13330000E+02  0.10000000E+02  0.00000000E+00  0.39989995E+01
 0.23375000E+00  0.13330000E+02  0.10000000E+02  0.00000000E+00  0.39989995E+01
 0.23406250E+00  0.13330000E+02  0.10000000E+02  0.00000000E+00  0.39989995E+01
 0.23437500E+00  0.13330000E+02  0.10000000E+02  0.00000000E+00  0.39989995E+01
 0.23468750E+00  0.13330000E+02  0.10000000E+02  0.00000000E+00  0.39989995E+01
 0.23500000E+00  0.13330000E+02  0.10000000E+02  0.00000000E+00  0.39989995E+01
 0.23531250E+00  0.13330000E+02  0.10000000E+02  0.00000000E+00  0.39989995E+01
 0.23562500E+00  0.13330000E+02  0.10000000E+02  0.00000000E+00  0.39989995E+01
 0.23593750E+00  0.13330000E+02  0.10000000E+02  0.00000000E+00  0.39989995E+01
 0.23625000E+00  0.13330000E+02  0.10000000E+02  0.00000000E+00  0.39989995E+01
 0.23656250E+00  0.13330000E+02  0.10000000E+02  0.00000000E+00  0.39989995E+01
 0.23687500E+00  0.13330000E+02  0.10000000E+02  0.00000000E+00  0.39989995E+01
 0.23718750E+00  0.13330000E+02  0.10000000E+02  0.00000000E+00  0.39989995E+01
 0.23750000E+00  0.13330000E+02  0.10000000E+02  0.00000000E+00  0.39989995E+01
 0.23781250E+00  0.13330000E+02  0.10000000E+02  0.00000000E+00  0.39989995E+01
 0.23812500E+00  0.13330000E+02  0.10000000E+02  0.00000000E+00  0.39989995E+01
 0.23843750E+00  0.13330000E+02  0.10000000E+02  0.00000000E+00  0.39989995E+01
 0.23875000E+00  0.13330000E+02  0.10000000E+02  0.00000000E+00  0.39989995E+01
 0.23906250E+00  0.13330000E+02  0.10000000E+02  0.00000000E+00  0.39989995E+01
 0.23937500E+00  0.13330000E+02  0.10000000E+02  0.00000000E+00  0.39989995E+01
 0.23968750E+00  0.13330000E+02  0.10000000E+02  0.00000000E+00  0.39989995E+01
 0.24000000E+00  0.13330000E+02  0.10000000E+02  0.00000000E+00  0.39989995E+01
 0.24031250E+00  0.13330000E+02  0.10000000E+02  0.00000000E+00  0.39989995E+01
 0.24062500E+00  0.13330000E+02  0.10000000E+02  0.00000000E+00  0.39989995E+01
 0.24093750E+00  0.13330000E+02  0.10000000E+02  0.00000000E+00  0.39989995E+01
 0.24125000E+00  0.13330000E+02  0.10000000E+02  0.00000000E+00  0.39989995E+01
 0.24156250E+00  0.13330000E+02  0.10000000E+02  0.00000000E+00  0.39989995E+01
 0.24187500E+00  0.13330000E+02  0.10000000E+02  0.00000000E+00  0.39989995E+01
 0.24218750E+00  0.13330000E+02  0.10000000E+02  0.00000000E+00  0.39989995E+01
 0.24250000E+00  0.13330000E+02  0.10000000E+02  0.00000000E+00  0.39989995E+01
 0.24281250E+00  0.13330000E+02  0.10000000E+02  0.00000000E+00  0.39989995E+01
 0.24312500E+00  0.13330000E+02  0.10000000E+02  0.00000000E+00  0.39989995E+01
 0.24343750E+00  0.13330000E+02  0.10000000E+02  0.00000000E+00  0.39989995E+01
 0.24375000E+00  0.13330000E+02  0.10000000E+02  0.00000000E+00  0.39989995E+01
 0.24406250E+00  0.13330000E+02  0.10000000E+02  0.00000000E+00  0.39989995E+01
 0.24437500E+00  0.13330000E+02  0.10000000E+02  0.00000000E+00  0.39989995E+01
 0.24468750E+00  0.13330000E+02  0.10000000E+02  0.00000000E+00  0.39989995E+01
 0.24500000E+00  0.13330000E+02  0.10000000E+02  0.00000000E+00  0.39989995E+01
 0.24531250E+00  0.13330000E+02  0.10000000E+02  0.00000000E+00  0.39989995E+01
 0.24562500E+00  0.13330000E+02  0.10000000E+02  0.00000000E+00  0.39989995E+01
 0.24593750E+00  0.13330000E+02  0.10000000E+02  0.00000000E+00  0.39989995E+01
 0.24625000E+00  0.13330000E+02  0.10000000E+02  0.00000000E+00  0.39989995E+01
 0.24656250E+00  0.13330000E+02  0.10000000E+02  0.00000000E+00  0.39989995E+01
 0.24687500E+00  0.13330000E+02  0.10000000E+02  0.00000000E+00  0.39989995E+01
 0.24718750E+00  0.13330000E+02  0.10000000E+02  0.00000000E+00  0.39989995E+01
 0.24750000E+00  0.13330000E+02  0.10000000E+02  0.00000000E+00  0.39989995E+01
 0.24781250E+00  0.13330000E+02  0.10000000E+02  0.00000000E+00  0.39989995E+01
 0.24812500E+00  0.13330000E+02  0.10000000E+02  0.00000000E+00  0.39989995E+01
 0.24843750E+00  0.13330000E+02  0.10000000E+02  0.00000000E+00  0.39989995E+01
 0.24875000E+00  0.13330000E+02  0.10000000E+02  0.00000000E+00  0.39989995E+01
 0.24906250E+00  0.13330000E+02  0.10000000E+02  0.00000000E+00  0.39989995E+01
 0.24937500E+00  0.13330000E+02  0.10000000E+02  0.00000000E+00  0.39989995E+01
 0.24968750E+00  0.13330000E+02  0.10000000E+02  0.00000000E+00  0.39989995E+01
 0.25000000E+00  0.13330000E+02  0.10000000E+02  0.00000000E+00  0.39989995E+01
 0.25031250E+00  0.13330000E+02  0.10000000E+02  0.00000000E+00  0.39989995E+01
 0.25062500E+00  0.13330000E+02  0.10000000E+02  0.00000000E+00  0.39989995E+01
 0.25093750E+00  0.13330000E+02  0.10000000E+02  0.00000000E+00  0.39989995E+01
 0.25125000E+00  0.13330000E+02  0.10000000E+02  0.00000000E+00  0.39989995E+01
 0.25156250E+00  0.13330000E+02  0.10000000E+02  0.00000000E+00  0.39989995E+01
 0.25187500E+00  0.13330000E+02  0.10000000E+02  0.00000000E+00  0.39989995E+01
 0.25218750E+00  0.13330000E+02  0.10000000E+02  0.00000000E+00  0.39989995E+01
 0.25250000E+00  0.13330000E+02  0.10000000E+02  0.00000000E+00  0.39989995E+01
 0.25281250E+00  0.13330000E+02  0.10000000E+02  0.00000000E+00  0.39989995E+01
 0.25312500E+00  0.13330000E+02  0.10000000E+02  0.00000000E+00  0.39989995E+01
 0.25343750E+00  0.13330000E+02  0.10000000E+02  0.00000000E+00  0.39989995E+01
 0.25375000E+00  0.13330000E+02  0.10000000E+02  0.00000000E+00  0.39989995E+01
 0.25406250E+00  0.13330000E+02  0.10000000E+02  0.00000000E+00  0.39989995E+01
 0.25437500E+00  0.13330000E+02  0.10000000E+02  0.00000000E+00  0.39989995E+01
 0.25468750E+00  0.13330000E+02  0.10000000E+02  0.00000000E+00  0.39989995E+01
 0.25500000E+00  0.13330000E+02  0.10000000E+02  0.00000000E+00  0.39989995E+01
 0.25531250E+00  0.13330000E+02  0.10000000E+02  0.00000000E+00  0.39989995E+01
 0.25562500E+00  0.13330000E+02  0.10000000E+02  0.00000000E+00  0.39989995E+01
 0.25593750E+00  0.13330000E+02  0.10000000E+02  0.00000000E+00  0.39989995E+01
 0.25625000E+00  0.13330000E+02  0.10000000E+02  0.00000000E+00  0.39989995E+01
 0.25656250E+00  0.13330000E+02  0.10000000E+02  0.00000000E+00  0.39989995E+01
 0.25687500E+00  0.13330000E+02  0.10000000E+02  0.00000000E+00  0.39989995E+01
 0.25718750E+00  0.13330000E+02  0.10000000E+02  0.00000000E+00  0.39989995E+01
 0.25750000E+00  0.13330000E+02  0.10000000E+02  0.00000000E+00  0.39989995E+01
 0.25781250E+00  0.13330000E+02  0.10000000E+02  0.00000000E+00  0.39989995E+01
 0.25812500E+00  0.13330000E+02  0.10000000E+02  0.00000000E+00  0.39989995E+01
 0.25843750E+00  0.13330000E+02  0.10000000E+02  0.00000000E+00  0.39989995E+01
 0.25875000E+00  0.13330000E+02  0.10000000E+02  0.00000000E+00  0.39989995E+01
 0.25906250E+00  0.13330000E+02  0.10000000E+02  0.00000000E+00  0.39989995E+01
 0.25937500E+00  0.13330000E+02  0.10000000E+02  0.00000000E+00  0.39989995E+01
 0.25968750E+00  0.13330000E+02  0.10000000E+02  0.00000000E+00  0.39989995E+01
 0.26000000E+00  0.13330000E+02  0.10000000E+02  0.00000000E+00  0.39989995E+01
 0.26031250E+00  0.13330000E+02  0.10000000E+02  0.00000000E+00  0.39989995E+01
 0.26062500E+00  0.13330000E+02  0.10000000E+02  0.00000000E+00  0.39989995E+01
 0.26093750E+00  0.13330000E+02  0.10000000E+02  0.00000000E+00  0.39989995E+01
 0.26125000E+00  0.13330000E+02  0.10000000E+02  0.00000000E+00  0.39989995E+01
 0.26156250E+00  0.13330000E+02  0.10000000E+02  0.00000000E+00  0.39989995E+01
 0.26187500E+00  0.13330000E+02  0.10000000E+02  0.00000000E+00  0.39989995E+01
 0.26218750E+00  0.13330000E+02  0.10000000E+02  0.00000000E+00  0.39989995E+01
 0.26250000E+00  0.13330000E+02  0.10000000E+02  0.00000000E+00  0.39989995E+01
 0.26281250E+00  0.13330000E+02  0.10000000E+02  0.00000000E+00  0.39989995E+01
 0.26312500E+00  0.13330000E+02  0.10000000E+02  0.00000000E+00  0.39989995E+01
 0.26343750E+00  0.13330000E+02  0.10000000E+02  0.00000000E+00  0.39989995E+01
 0.26375000E+00  0.13330000E+02  0.10000000E+02  0.00000000E+00  0.39989995E+01
 0.26406250E+00  0.13330000E+02  0.10000000E+02  0.00000000E+00  0.39989995E+01
 0.26437500E+00  0.13330000E+02  0.10000000E+02  0.00000000E+00  0.39989995E+01
 0.26468750E+00  0.13330000E+02  0.10000000E+02  0.00000000E+00  0.39989995E+01
 0.26500000E+00  0.13330000E+02  0.10000000E+02  0.00000000E+00  0.39989995E+01
 0.26531250E+00  0.13330000E+02  0.10000000E+02  0.00000000E+00  0.39989995E+01
 0.26562500E+00  0.13330000E+02  0.10000000E+02  0.00000000E+00  0.39989995E+01
 0.26593750E+00  0.13330000E+02  0.10000000E+02  0.00000000E+00  0.39989995E+01
 0.26625000E+00  0.13330000E+02  0.10000000E+02  0.00000000E+00  0.39989995E+01
 0.26656250E+00  0.13330000E+02  0.10000000E+02  0.00000000E+00  0.39989995E+01
 0.26687500E+00  0.13330000E+02  0.10000000E+02  0.00000000E+00  0.39989995E+01
 0.26718750E+00  0.13330000E+02  0.10000000E+02  0.00000000E+00  0.39989995E+01
 0.26750000E+00  0.13330000E+02  0.10000000E+02  0.00000000E+00  0.39989995E+01
 0.26781250E+00  0.13330000E+02  0.10000000E+02  0.00000000E+00  0.39989995E+01
 0.26812500E+00  0.13330000E+02  0.10000000E+02  0.00000000E+00  0.39989995E+01
 0.26843750E+00  0.13330000E+02  0.10000000E+02  0.00000000E+00  0.39989995E+01
 0.26875000E+00  0.13330000E+02  0.10000000E+02  0.00000000E+00  0.39989995E+01
 0.26906250E+00  0.13330000E+02  0.10000000E+02  0.00000000E+00  0.39989995E+01
 0.26937500E+00  0.13330000E+02  0.10000000E+02  0.00000000E+00  0.39989995E+01
 0.26968750E+00  0.13330000E+02  0.10000000E+02  0.00000000E+00  0.39989995E+01
 0.27000000E+00  0.13330000E+02  0.10000000E+02  0.00000000E+00  0.39989995E+01
 0.27031250E+00  0.13330000E+02  0.10000000E+02  0.00000000E+00  0.39989995E+01
 0.27062500E+00  0.13330000E+02  0.10000000E+02  0.00000000E+00  0.39989995E+01
 0.27093750E+00  0.13330000E+02  0.10000000E+02  0.00000000E+00  0.39989995E+01
 0.27125000E+00  0.13330000E+02  0.10000000E+02  0.00000000E+00  0.39989995E+01
 0.27156250E+00  0.13330000E+02  0.10000000E+02  0.00000000E+00  0.39989995E+01
 0.27187500E+00  0.13330000E+02  0.10000000E+02  0.00000000E+00  0.39989995E+01
 0.27218750E+00  0.13330000E+02  0.10000000E+02  0.00000000E+00  0.39989995E+01
 0.27250000E+00  0.13330000E+02  0.10000000E+02  0.00000000E+00  0.39989995E+01
 0.27281250E+00  0.13330000E+02  0.10000000E+02  0.00000000E+00  0.39989995E+01
 0.27312500E+00  0.13330000E+02  0.10000000E+02  0.00000000E+00  0.39989995E+01
 0.27343750E+00  0.13330000E+02  0.10000000E+02  0.00000000E+00  0.39989995E+01
 0.27375000E+00  0.13330000E+02  0.10000000E+02  0.00000000E+00  0.39989995E+01
 0.27406250E+00  0.13330000E+02  0.10000000E+02  0.00000000E+00  0.39989995E+01
 0.27437500E+00  0.13330000E+02  0.10000000E+02  0.00000000E+00  0.39989995E+01
 0.27468750E+00  0.13330000E+02  0.10000000E+02  0.00000000E+00  0.39989995E+01
 0.27500000E+00  0.13330000E+02  0.10000000E+02  0.00000000E+00  0.39989995E+01
 0.27531250E+00  0.13330000E+02  0.10000000E+02  0.00000000E+00  0.39989995E+01
 0.27562500E+00  0.13330000E+02  0.10000000E+02  0.00000000E+00  0.39989995E+01
 0.27593750E+00  0.13330000E+02  0.10000000E+02  0.00000000E+00  0.39989995E+01
 0.27625000E+00  0.13330000E+02  0.10000000E+02  0.00000000E+00  0.39989995E+01
 0.27656250E+00  0.13330000E+02  0.10000000E+02  0.00000000E+00  0.39989995E+01
 0.27687500E+00  0.13330000E+02  0.10000000E+02  0.00000000E+00  0.39989995E+01
 0.27718750E+00  0.13330000E+02  0.10000000E+02  0.00000000E+00  0.39989995E+01
 0.27750000E+00  0.13330000E+02  0.10000000E+02  0.00000000E+00  0.39989995E+01
 0.27781250E+00  0.13330000E+02  0.10000000E+02  0.00000000E+00  0.39989995E+01
 0.27812500E+00  0.13330000E+02  0.10000000E+02  0.00000000E+00  0.39989995E+01
 0.27843750E+00  0.13330000E+02  0.10000000E+02  0.00000000E+00  0.39989995E+01
 0.27875000E+00  0.13330000E+02  0.10000000E+02  0.00000000E+00  0.39989995E+01
 0.27906250E+00  0.13330000E+02  0.10000000E+02  0.00000000E+00  0.39989995E+01
 0.27937500E+00  0.13330000E+02  0.10000000E+02  0.00000000E+00  0.39989995E+01
 0.27968750E+00  0.13330000E+02  0.10000000E+02  0.00000000E+00  0.39989995E+01
 0.28000000E+00  0.13330000E+02  0.10000000E+02  0.00000000E+00  0.39989995E+01
 0.28031250E+00  0.13330000E+02  0.10000000E+02  0.00000000E+00  0.39989995E+01
 0.28062500E+00  0.13330000E+02  0.10000000E+02  0.00000000E+00  0.39989995E+01
 0.28093750E+00  0.13330000E+02  0.10000000E+02  0.00000000E+00  0.39989995E+01
 0.28125000E+00  0.13330000E+02  0.10000000E+02  0.00000000E+00  0.39989995E+01
 0.28156250E+00  0.13330000E+02  0.10000000E+02  0.00000000E+00  0.39989995E+01
 0.28187500E+00  0.13330000E+02  0.10000000E+02  0.00000000E+00  0.39989995E+01
 0.28218750E+00  0.13330000E+02  0.10000000E+02  0.00000000E+00  0.39989995E+01
 0.28250000E+00  0.13330000E+02  0.10000000E+02  0.00000000E+00  0.39989995E+01
 0.28281250E+00  0.13330000E+02  0.10000000E+02  0.00000000E+00  0.39989995E+01
 0.28312500E+00  0.13330000E+02  0.10000000E+02  0.00000000E+00  0.39989995E+01
 0.28343750E+00  0.13330000E+02  0.10000000E+02  0.00000000E+00  0.39989995E+01
 0.28375000E+00  0.13330000E+02  0.10000000E+02  0.00000000E+00  0.39989995E+01
 0.28406250E+00  0.13330000E+02  0.10000000E+02  0.00000000E+00  0.39989995E+01
 0.28437500E+00  0.13330000E+02  0.10000000E+02  0.00000000E+00  0.39989995E+01
 0.28468750E+00  0.13330000E+02  0.10000000E+02  0.00000000E+00  0.39989995E+01
 0.28500000E+00  0.13330000E+02  0.10000000E+02  0.00000000E+00  0.39989995E+01
 0.28531250E+00  0.13330000E+02  0.10000000E+02  0.00000000E+00  0.39989995E+01
 0.28562500E+00  0.13330000E+02  0.10000000E+02  0.00000000E+00  0.39989995E+01
 0.28593750E+00  0.13330000E+02  0.10000000E+02  0.00000000E+00  0.39989995E+01
 0.28625000E+00  0.13330000E+02  0.10000000E+02  0.00000000E+00  0.39989995E+01
 0.28656250E+00  0.13330000E+02  0.10000000E+02  0.00000000E+00  0.39989995E+01
 0.28687500E+00  0.13330000E+02  0.10000000E+02  0.00000000E+00  0.39989995E+01
 0.28718750E+00  0.13330000E+02  0.10000000E+02  0.00000000E+00  0.39989995E+01
 0.28750000E+00  0.13330000E+02  0.10000000E+02  0.00000000E+00  0.39989995E+01
 0.28781250E+00  0.13330000E+02  0.10000000E+02  0.00000000E+00  0.39989995E+01
 0.28812500E+00  0.13330000E+02  0.10000000E+02  0.00000000E+00  0.39989995E+01
 0.28843750E+00  0.13330000E+02  0.10000000E+02  0.00000000E+00  0.39989995E+01
 0.28875000E+00  0.13330000E+02  0.10000000E+02  0.00000000E+00  0.39989995E+01
 0.28906250E+00  0.13330000E+02  0.10000000E+02  0.00000000E+00  0.39989995E+01
 0.28937500E+00  0.13330000E+02  0.10000000E+02  0.00000000E+00  0.39989995E+01
 0.28968750E+00  0.13330000E+02  0.10000000E+02  0.00000000E+00  0.39989995E+01
 0.29000000E+00  0.13330000E+02  0.10000000E+02  0.00000000E+00  0.39989995E+01
 0.29031250E+00  0.13330000E+02  0.10000000E+02  0.00000000E+00  0.39989995E+01
 0.29062500E+00  0.13330000E+02  0.10000000E+02  0.00000000E+00  0.39989995E+01
 0.29093750E+00  0.13330000E+02  0.10000000E+02  0.00000000E+00  0.39989995E+01
 0.29125000E+00  0.13330000E+02  0.10000000E+02  0.00000000E+00  0.39989995E+01
 0.29156250E+00  0.13330000E+02  0.10000000E+02  0.00000000E+00  0.39989995E+01
 0.29187500E+00  0.13330000E+02  0.10000000E+02  0.00000000E+00  0.39989995E+01
 0.29218750E+00  0.13330000E+02  0.10000000E+02  0.00000000E+00  0.39989995E+01
 0.29250000E+00  0.13330000E+02  0.10000000E+02  0.00000000E+00  0.39989995E+01
 0.29281250E+00  0.13330000E+02  0.10000000E+02  0.00000000E+00  0.39989995E+01
 0.29312500E+00  0.13330000E+02  0.10000000E+02  0.00000000E+00  0.39989995E+01
 0.29343750E+00  0.13330000E+02  0.10000000E+02  0.00000000E+00  0.39989995E+01
 0.29375000E+00  0.13330000E+02  0.10000000E+02  0.00000000E+00  0.39989995E+01
 0.29406250E+00  0.13330000E+02  0.10000000E+02  0.00000000E+00  0.39989995E+01
 0.29437500E+00  0.13330000E+02  0.10000000E+02  0.00000000E+00  0.39989995E+01
 0.29468750E+00  0.13330000E+02  0.10000000E+02  0.00000000E+00  0.39989995E+01
 0.29500000E+00  0.13330000E+02  0.10000000E+02  0.00000000E+00  0.39989995E+01
 0.29531250E+00  0.13330000E+02  0.10000000E+02  0.00000000E+00  0.39989995E+01
 0.29562500E+00  0.13330000E+02  0.10000000E+02  0.00000000E+00  0.39989995E+01
 0.29593750E+00  0.13330000E+02  0.10000000E+02  0.00000000E+00  0.39989995E+01
 0.29625000E+00  0.13330000E+02  0.10000000E+02  0.00000000E+00  0.39989995E+01
 0.29656250E+00  0.13330000E+02  0.10000000E+02  0.00000000E+00  0.39989995E+01
 0.29687500E+00  0.13330000E+02  0.10000000E+02  0.00000000E+00  0.39989995E+01
 0.29718750E+00  0.13330000E+02  0.10000000E+02  0.00000000E+00  0.39989995E+01
 0.29750000E+00  0.13330000E+02  0.10000000E+02  0.00000000E+00  0.39989995E+01
 0.29781250E+00  0.13330000E+02  0.10000000E+02  0.00000000E+00  0.39989995E+01
 0.29812500E+00  0.13330000E+02  0.10000000E+02  0.00000000E+00  0.39989995E+01
 0.29843750E+00  0.13330000E+02  0.10000000E+02  0.00000000E+00  0.39989995E+01
 0.29875000E+00  0.13330000E+02  0.10000000E+02  0.00000000E+00  0.39989995E+01
 0.29906250E+00  0.13330000E+02  0.10000000E+02  0.00000000E+00  0.39989995E+01
 0.29937500E+00  0.13330000E+02  0.10000000E+02  0.00000000E+00  0.39989995E+01
 0.29968750E+00  0.13330000E+02  0.10000000E+02  0.00000000E+00  0.39989995E+01
 0.30000000E+00  0.13330000E+02  0.10000000E+02  0.00000000E+00  0.39989995E+01
 0.30031250E+00  0.13330000E+02  0.10000000E+02  0.00000000E+00  0.39989995E+01
 0.30062500E+00  0.13330000E+02  0.10000000E+02  0.00000000E+00  0.39989995E+01
 0.30093750E+00  0.13330000E+02  0.10000000E+02  0.00000000E+00  0.39989995E+01
 0.30125000E+00  0.13330000E+02  0.10000000E+02  0.00000000E+00  0.39989995E+01
 0.30156250E+00  0.13330000E+02  0.10000000E+02  0.00000000E+00  0.39989995E+01
 0.30187500E+00  0.13330000E+02  0.10000000E+02  0.00000000E+00  0.39989995E+01
 0.30218750E+00  0.13330000E+02  0.10000000E+02  0.00000000E+00  0.39989995E+01
 0.30250000E+00  0.13330000E+02  0.10000000E+02  0.00000000E+00  0.39989995E+01
 0.30281250E+00  0.13330000E+02  0.10000000E+02  0.00000000E+00  0.39989995E+01
 0.30312500E+00  0.13330000E+02  0.10000000E+02  0.00000000E+00  0.39989995E+01
 0.30343750E+00  0.13330000E+02  0.10000000E+02  0.00000000E+00  0.39989995E+01
 0.30375000E+00  0.13330000E+02  0.10000000E+02  0.00000000E+00  0.39989995E+01
 0.30406250E+00  0.13330000E+02  0.10000000E+02  0.00000000E+00  0.39989995E+01
 0.30437500E+00  0.13330000E+02  0.10000000E+02  0.00000000E+00  0.39989995E+01
 0.30468750E+00  0.13330000E+02  0.10000000E+02  0.00000000E+00  0.39989995E+01
 0.30500000E+00  0.13330000E+02  0.10000000E+02  0.00000000E+00  0.39989995E+01
 0.30531250E+00  0.13330000E+02  0.10000000E+02  0.00000000E+00  0.39989995E+01
 0.30562500E+00  0.13330000E+02  0.10000000E+02  0.00000000E+00  0.39989995E+01
 0.30593750E+00  0.13330000E+02  0.10000000E+02  0.00000000E+00  0.39989995E+01
 0.30625000E+00  0.13330000E+02  0.10000000E+02  0.00000000E+00  0.39989995E+01
 0.30656250E+00  0.13330000E+02  0.10000000E+02  0.00000000E+00  0.39989995E+01
 0.30687500E+00  0.13330000E+02  0.10000000E+02  0.00000000E+00  0.39989995E+01
 0.30718750E+00  0.13330000E+02  0.10000000E+02  0.00000000E+00  0.39989995E+01
 0.30750000E+00  0.13330000E+02  0.10000000E+02  0.00000000E+00  0.39989995E+01
 0.30781250E+00  0.13330000E+02  0.10000000E+02  0.00000000E+00  0.39989995E+01
 0.30812500E+00  0.13330000E+02  0.10000000E+02  0.00000000E+00  0.39989995E+01
 0.30843750E+00  0.13330000E+02  0.10000000E+02  0.00000000E+00  0.39989995E+01
 0.30875000E+00  0.13330000E+02  0.10000000E+02  0.00000000E+00  0.39989995E+01
 0.30906250E+00  0.13330000E+02  0.10000000E+02  0.00000000E+00  0.39989995E+01
 0.30937500E+00  0.13330000E+02  0.10000000E+02  0.00000000E+00  0.39989995E+01
 0.30968750E+00  0.13330000E+02  0.10000000E+02  0.00000000E+00  0.39989995E+01
 0.31000000E+00  0.13330000E+02  0.10000000E+02  0.00000000E+00  0.39989995E+01
 0.31031250E+00  0.13330000E+02  0.10000000E+02  0.00000000E+00  0.39989995E+01
 0.31062500E+00  0.13330000E+02  0.10000000E+02  0.00000000E+00  0.39989995E+01
 0.31093750E+00  0.13330000E+02  0.10000000E+02  0.00000000E+00  0.39989995E+01
 0.31125000E+00  0.13330000E+02  0.10000000E+02  0.00000000E+00  0.39989995E+01
 0.31156250E+00  0.13330000E+02  0.10000000E+02  0.00000000E+00  0.39989995E+01
 0.31187500E+00  0.13330000E+02  0.10000000E+02  0.00000000E+00  0.39989995E+01
 0.31218750E+00  0.13330000E+02  0.10000000E+02  0.00000000E+00  0.39989995E+01
 0.31250000E+00  0.13330000E+02  0.10000000E+02  0.00000000E+00  0.39989995E+01
 0.31281250E+00  0.13330000E+02  0.10000000E+02  0.00000000E+00  0.39989995E+01
 0.31312500E+00  0.13330000E+02  0.10000000E+02  0.00000000E+00  0.39989995E+01
 0.31343750E+00  0.13330000E+02  0.10000000E+02  0.00000000E+00  0.39989995E+01
 0.31375000E+00  0.13330000E+02  0.10000000E+02  0.00000000E+00  0.39989995E+01
 0.31406250E+00  0.13330000E+02  0.10000000E+02  0.00000000E+00  0.39989995E+01
 0.31437500E+00  0.13330000E+02  0.10000000E+02  0.00000000E+00  0.39989995E+01
 0.31468750E+00  0.13330000E+02  0.10000000E+02  0.00000000E+00  0.39989995E+01
 0.31500000E+00  0.13330000E+02  0.10000000E+02  0.00000000E+00  0.39989995E+01
 0.31531250E+00  0.13330000E+02  0.10000000E+02  0.00000000E+00  0.39989995E+01
 0.31562500E+00  0.13330000E+02  0.10000000E+02  0.00000000E+00  0.39989995E+01
 0.31593750E+00  0.13330000E+02  0.10000000E+02  0.00000000E+00  0.39989995E+01
 0.31625000E+00  0.13330000E+02  0.10000000E+02  0.00000000E+00  0.39989995E+01
 0.31656250E+00  0.13330000E+02  0.10000000E+02  0.00000000E+00  0.39989995E+01
 0.31687500E+00  0.13330000E+02  0.10000000E+02  0.00000000E+00  0.39989995E+01
 0.31718750E+00  0.13330000E+02  0.10000000E+02  0.00000000E+00  0.39989995E+01
 0.31750000E+00  0.13330000E+02  0.10000000E+02  0.00000000E+00  0.39989995E+01
 0.31781250E+00  0.13330000E+02  0.10000000E+02  0.00000000E+00  0.39989995E+01
 0.31812500E+00  0.13330000E+02  0.10000000E+02  0.00000000E+00  0.39989995E+01
 0.31843750E+00  0.13330000E+02  0.10000000E+02  0.00000000E+00  0.39989995E+01
 0.31875000E+00  0.13330000E+02  0.10000000E+02  0.00000000E+00  0.39989995E+01
 0.31906250E+00  0.13330000E+02  0.10000000E+02  0.00000000E+00  0.39989995E+01
 0.31937500E+00  0.13330000E+02  0.10000000E+02  0.00000000E+00  0.39989995E+01
 0.31968750E+00  0.13330000E+02  0.10000000E+02  0.00000000E+00  0.39989995E+01
 0.32000000E+00  0.13330000E+02  0.10000000E+02  0.00000000E+00  0.39989995E+01
 0.32031250E+00  0.13330000E+02  0.10000000E+02  0.00000000E+00  0.39989995E+01
 0.32062500E+00  0.13330000E+02  0.10000000E+02  0.00000000E+00  0.39989995E+01
 0.32093750E+00  0.13330000E+02  0.10000000E+02  0.00000000E+00  0.39989995E+01
 0.32125000E+00  0.13330000E+02  0.10000000E+02  0.00000000E+00  0.39989995E+01
 0.32156250E+00  0.13330000E+02  0.10000000E+02  0.00000000E+00  0.39989995E+01
 0.32187500E+00  0.13330000E+02  0.10000000E+02  0.00000000E+00  0.39989995E+01
 0.32218750E+00  0.13330000E+02  0.10000000E+02  0.00000000E+00  0.39989995E+01
 0.32250000E+00  0.13330000E+02  0.10000000E+02  0.00000000E+00  0.39989995E+01
 0.32281250E+00  0.13330000E+02  0.10000000E+02  0.00000000E+00  0.39989995E+01
 0.32312500E+00  0.13330000E+02  0.10000000E+02  0.00000000E+00  0.39989995E+01
 0.32343750E+00  0.13330000E+02  0.10000000E+02  0.00000000E+00  0.39989995E+01
 0.32375000E+00  0.13330000E+02  0.10000000E+02  0.00000000E+00  0.39989995E+01
 0.32406250E+00  0.13330000E+02  0.10000000E+02  0.00000000E+00  0.39989995E+01
 0.32437500E+00  0.13330000E+02  0.10000000E+02  0.00000000E+00  0.39989995E+01
 0.32468750E+00  0.13330000E+02  0.10000000E+02  0.00000000E+00  0.39989995E+01
 0.32500000E+00  0.13330000E+02  0.10000000E+02  0.00000000E+00  0.39989995E+01
 0.32531250E+00  0.13330000E+02  0.10000000E+02  0.00000000E+00  0.39989995E+01
 0.32562500E+00  0.13330000E+02  0.10000000E+02  0.00000000E+00  0.39989995E+01
 0.32593750E+00  0.13330000E+02  0.10000000E+02  0.00000000E+00  0.39989995E+01
 0.32625000E+00  0.13330000E+02  0.10000000E+02  0.00000000E+00  0.39989995E+01
 0.32656250E+00  0.13330000E+02  0.10000000E+02  0.00000000E+00  0.39989995E+01
 0.32687500E+00  0.13330000E+02  0.10000000E+02  0.00000000E+00  0.39989995E+01
 0.32718750E+00  0.13330000E+02  0.10000000E+02  0.00000000E+00  0.39989995E+01
 0.32750000E+00  0.13330000E+02  0.10000000E+02  0.00000000E+00  0.39989995E+01
 0.32781250E+00  0.13330000E+02  0.10000000E+02  0.00000000E+00  0.39989995E+01
 0.32812500E+00  0.13330000E+02  0.10000000E+02  0.00000000E+00  0.39989995E+01
 0.32843750E+00  0.13330000E+02  0.10000000E+02  0.00000000E+00  0.39989995E+01
 0.32875000E+00  0.13330000E+02  0.10000000E+02  0.00000000E+00  0.39989995E+01
 0.32906250E+00  0.13330000E+02  0.10000000E+02  0.00000000E+00  0.39989995E+01
 0.32937500E+00  0.13330000E+02  0.10000000E+02  0.00000000E+00  0.39989995E+01
 0.32968750E+00  0.13330000E+02  0.10000000E+02  0.00000000E+00  0.39989995E+01
 0.33000000E+00  0.13330000E+02  0.10000000E+02  0.00000000E+00  0.39989995E+01
 0.33031250E+00  0.13330000E+02  0.10000000E+02  0.00000000E+00  0.39989995E+01
 0.33062500E+00  0.13330000E+02  0.10000000E+02  0.00000000E+00  0.39989995E+01
 0.33093750E+00  0.13330000E+02  0.10000000E+02  0.00000000E+00  0.39989995E+01
 0.33125000E+00  0.13330000E+02  0.10000000E+02  0.00000000E+00  0.39989995E+01
 0.33156250E+00  0.13330000E+02  0.10000000E+02  0.00000000E+00  0.39989995E+01
 0.33187500E+00  0.13330000E+02  0.10000000E+02  0.00000000E+00  0.39989995E+01
 0.33218750E+00  0.13330000E+02  0.10000000E+02  0.00000000E+00  0.39989995E+01
 0.33250000E+00  0.13330000E+02  0.10000000E+02  0.00000000E+00  0.39989995E+01
 0.33281250E+00  0.13330000E+02  0.10000000E+02  0.00000000E+00  0.39989995E+01
 0.33312500E+00  0.13330000E+02  0.10000000E+02  0.00000000E+00  0.39989995E+01
 0.33343750E+00  0.13330000E+02  0.10000000E+02  0.00000000E+00  0.39989995E+01
 0.33375000E+00  0.13330000E+02  0.10000000E+02  0.00000000E+00  0.39989995E+01
 0.33406250E+00  0.13330000E+02  0.10000000E+02  0.00000000E+00  0.39989995E+01
 0.33437500E+00  0.13330000E+02  0.10000000E+02  0.00000000E+00  0.39989995E+01
 0.33468750E+00  0.13330000E+02  0.10000000E+02  0.00000000E+00  0.39989995E+01
 0.33500000E+00  0.13330000E+02  0.10000000E+02  0.00000000E+00  0.39989995E+01
 0.33531250E+00  0.13330000E+02  0.10000000E+02  0.00000000E+00  0.39989995E+01
 0.33562500E+00  0.13330000E+02  0.10000000E+02  0.00000000E+00  0.39989995E+01
 0.33593750E+00  0.13330000E+02  0.10000000E+02  0.00000000E+00  0.39989995E+01
 0.33625000E+00  0.13330000E+02  0.10000000E+02  0.00000000E+00  0.39989995E+01
 0.33656250E+00  0.13330000E+02  0.10000000E+02  0.00000000E+00  0.39989995E+01
 0.33687500E+00  0.13330000E+02  0.10000000E+02  0.00000000E+00  0.39989995E+01
 0.33718750E+00  0.13330000E+02  0.10000000E+02  0.00000000E+00  0.39989995E+01
 0.33750000E+00  0.13330000E+02  0.10000000E+02  0.00000000E+00  0.39989995E+01
 0.33781250E+00  0.13330000E+02  0.10000000E+02  0.00000000E+00  0.39989995E+01
 0.33812500E+00  0.13330000E+02  0.10000000E+02  0.00000000E+00  0.39989995E+01
 0.33843750E+00  0.13330000E+02  0.10000000E+02  0.00000000E+00  0.39989995E+01
 0.33875000E+00  0.13330000E+02  0.10000000E+02  0.00000000E+00  0.39989995E+01
 0.33906250E+00  0.13330000E+02  0.10000000E+02  0.00000000E+00  0.39989995E+01
 0.33937500E+00  0.13330000E+02  0.10000000E+02  0.00000000E+00  0.39989995E+01
 0.33968750E+00  0.13330000E+02  0.10000000E+02  0.00000000E+00  0.39989995E+01
 0.34000000E+00  0.13330000E+02  0.10000000E+02  0.00000000E+00  0.39989995E+01
 0.34031250E+00  0.13330000E+02  0.10000000E+02  0.00000000E+00  0.39989995E+01
 0.34062500E+00  0.13330000E+02  0.10000000E+02  0.00000000E+00  0.39989995E+01
 0.34093750E+00  0.13330000E+02  0.10000000E+02  0.00000000E+00  0.39989995E+01
 0.34125000E+00  0.13330000E+02  0.10000000E+02  0.00000000E+00  0.39989995E+01
 0.34156250E+00  0.13330000E+02  0.10000000E+02  0.00000000E+00  0.39989995E+01
 0.34187500E+00  0.13330000E+02  0.10000000E+02  0.00000000E+00  0.39989995E+01
 0.34218750E+00  0.13330000E+02  0.10000000E+02  0.00000000E+00  0.39989995E+01
 0.34250000E+00  0.13330000E+02  0.10000000E+02  0.00000000E+00  0.39989995E+01
 0.34281250E+00  0.13330000E+02  0.10000000E+02  0.00000000E+00  0.39989995E+01
 0.34312500E+00  0.13330000E+02  0.10000000E+02  0.00000000E+00  0.39989995E+01
 0.34343750E+00  0.13330000E+02  0.10000000E+02  0.00000000E+00  0.39989995E+01
 0.34375000E+00  0.13330000E+02  0.10000000E+02  0.00000000E+00  0.39989995E+01
 0.34406250E+00  0.13330000E+02  0.10000000E+02  0.00000000E+00  0.39989995E+01
 0.34437500E+00  0.13330000E+02  0.10000000E+02  0.00000000E+00  0.39989995E+01
 0.34468750E+00  0.13330000E+02  0.10000000E+02  0.00000000E+00  0.39989995E+01
 0.34500000E+00  0.13330000E+02  0.10000000E+02  0.00000000E+00  0.39989995E+01
 0.34531250E+00  0.13330000E+02  0.10000000E+02  0.00000000E+00  0.39989995E+01
 0.34562500E+00  0.13330000E+02  0.10000000E+02  0.00000000E+00  0.39989995E+01
 0.34593750E+00  0.13330000E+02  0.10000000E+02  0.00000000E+00  0.39989995E+01
 0.34625000E+00  0.13330000E+02  0.10000000E+02  0.00000000E+00  0.39989995E+01
 0.34656250E+00  0.13330000E+02  0.10000000E+02  0.00000000E+00  0.39989995E+01
 0.34687500E+00  0.13330000E+02  0.10000000E+02  0.00000000E+00  0.39989995E+01
 0.34718750E+00  0.13330000E+02  0.10000000E+02  0.00000000E+00  0.39989995E+01
 0.34750000E+00  0.13330000E+02  0.10000000E+02  0.00000000E+00  0.39989995E+01
 0.34781250E+00  0.13330000E+02  0.10000000E+02  0.00000000E+00  0.39989995E+01
 0.34812500E+00  0.13330000E+02  0.10000000E+02  0.00000000E+00  0.39989995E+01
 0.34843750E+00  0.13330000E+02  0.10000000E+02  0.00000000E+00  0.39989995E+01
 0.34875000E+00  0.13330000E+02  0.10000000E+02  0.00000000E+00  0.39989995E+01
 0.34906250E+00  0.13330000E+02  0.10000000E+02  0.00000000E+00  0.39989995E+01
 0.34937500E+00  0.13330000E+02  0.10000000E+02  0.00000000E+00  0.39989995E+01
 0.34968750E+00  0.13330000E+02  0.10000000E+02  0.00000000E+00  0.39989995E+01
 0.35000000E+00  0.13330000E+02  0.10000000E+02  0.00000000E+00  0.39989995E+01
 0.35031250E+00  0.13330000E+02  0.10000000E+02  0.00000000E+00  0.39989995E+01
 0.35062500E+00  0.13330000E+02  0.10000000E+02  0.00000000E+00  0.39989995E+01
 0.35093750E+00  0.13330000E+02  0.10000000E+02  0.00000000E+00  0.39989995E+01
 0.35125000E+00  0.13330000E+02  0.10000000E+02  0.00000000E+00  0.39989995E+01
 0.35156250E+00  0.13330000E+02  0.10000000E+02  0.00000000E+00  0.39989995E+01
 0.35187500E+00  0.13330000E+02  0.10000000E+02  0.00000000E+00  0.39989995E+01
 0.35218750E+00  0.13330000E+02  0.10000000E+02  0.00000000E+00  0.39989995E+01
 0.35250000E+00  0.13330000E+02  0.10000000E+02  0.00000000E+00  0.39989995E+01
 0.35281250E+00  0.13330000E+02  0.10000000E+02  0.00000000E+00  0.39989995E+01
 0.35312500E+00  0.13330000E+02  0.10000000E+02  0.00000000E+00  0.39989995E+01
 0.35343750E+00  0.13330000E+02  0.10000000E+02  0.00000000E+00  0.39989995E+01
 0.35375000E+00  0.13330000E+02  0.10000000E+02  0.00000000E+00  0.39989995E+01
 0.35406250E+00  0.13330000E+02  0.10000000E+02  0.00000000E+00  0.39989995E+01
 0.35437500E+00  0.13330000E+02  0.10000000E+02  0.00000000E+00  0.39989995E+01
 0.35468750E+00  0.13330000E+02  0.10000000E+02  0.00000000E+00  0.39989995E+01
 0.35500000E+00  0.13330000E+02  0.10000000E+02  0.00000000E+00  0.39989995E+01
 0.35531250E+00  0.13330000E+02  0.10000000E+02  0.00000000E+00  0.39989995E+01
 0.35562500E+00  0.13330000E+02  0.10000000E+02  0.00000000E+00  0.39989995E+01
 0.35593750E+00  0.13330000E+02  0.10000000E+02  0.00000000E+00  0.39989995E+01
 0.35625000E+00  0.13330000E+02  0.10000000E+02  0.00000000E+00  0.39989995E+01
 0.35656250E+00  0.13330000E+02  0.10000000E+02  0.00000000E+00  0.39989995E+01
 0.35687500E+00  0.13330000E+02  0.10000000E+02  0.00000000E+00  0.39989995E+01
 0.35718750E+00  0.13330000E+02  0.10000000E+02  0.00000000E+00  0.39989995E+01
 0.35750000E+00  0.13330000E+02  0.10000000E+02  0.00000000E+00  0.39989995E+01
 0.35781250E+00  0.13330000E+02  0.10000000E+02  0.00000000E+00  0.39989995E+01
 0.35812500E+00  0.13330000E+02  0.10000000E+02  0.00000000E+00  0.39989995E+01
 0.35843750E+00  0.13330000E+02  0.10000000E+02  0.00000000E+00  0.39989995E+01
 0.35875000E+00  0.13330000E+02  0.10000000E+02  0.00000000E+00  0.39989995E+01
 0.35906250E+00  0.13330000E+02  0.10000000E+02  0.00000000E+00  0.39989995E+01
 0.35937500E+00  0.13330000E+02  0.10000000E+02  0.00000000E+00  0.39989995E+01
 0.35968750E+00  0.13330000E+02  0.10000000E+02  0.00000000E+00  0.39989995E+01
 0.36000000E+00  0.13330000E+02  0.10000000E+02  0.00000000E+00  0.39989995E+01
 0.36031250E+00  0.13330000E+02  0.10000000E+02  0.00000000E+00  0.39989995E+01
 0.36062500E+00  0.13330000E+02  0.10000000E+02  0.00000000E+00  0.39989995E+01
 0.36093750E+00  0.13330000E+02  0.10000000E+02  0.00000000E+00  0.39989995E+01
 0.36125000E+00  0.13330000E+02  0.10000000E+02  0.00000000E+00  0.39989995E+01
 0.36156250E+00  0.13330000E+02  0.10000000E+02  0.00000000E+00  0.39989995E+01
 0.36187500E+00  0.13330000E+02  0.10000000E+02  0.00000000E+00  0.39989995E+01
 0.36218750E+00  0.13330000E+02  0.10000000E+02  0.00000000E+00  0.39989995E+01
 0.36250000E+00  0.13330000E+02  0.10000000E+02  0.00000000E+00  0.39989995E+01
 0.36281250E+00  0.13330000E+02  0.10000000E+02  0.00000000E+00  0.39989995E+01
 0.36312500E+00  0.13330000E+02  0.10000000E+02  0.00000000E+00  0.39989995E+01
 0.36343750E+00  0.13330000E+02  0.10000000E+02  0.00000000E+00  0.39989995E+01
 0.36375000E+00  0.13330000E+02  0.10000000E+02  0.00000000E+00  0.39989995E+01
 0.36406250E+00  0.13330000E+02  0.10000000E+02  0.00000000E+00  0.39989995E+01
 0.36437500E+00  0.13330000E+02  0.10000000E+02  0.00000000E+00  0.39989995E+01
 0.36468750E+00  0.13330000E+02  0.10000000E+02  0.00000000E+00  0.39989995E+01
 0.36500000E+00  0.13330000E+02  0.10000000E+02  0.00000000E+00  0.39989995E+01
 0.36531250E+00  0.13330000E+02  0.10000000E+02  0.00000000E+00  0.39989995E+01
 0.36562500E+00  0.13330000E+02  0.10000000E+02  0.00000000E+00  0.39989995E+01
 0.36593750E+00  0.13330000E+02  0.10000000E+02  0.00000000E+00  0.39989995E+01
 0.36625000E+00  0.13330000E+02  0.10000000E+02  0.00000000E+00  0.39989995E+01
 0.36656250E+00  0.13330000E+02  0.10000000E+02  0.00000000E+00  0.39989995E+01
 0.36687500E+00  0.13330000E+02  0.10000000E+02  0.00000000E+00  0.39989995E+01
 0.36718750E+00  0.13330000E+02  0.10000000E+02  0.00000000E+00  0.39989995E+01
 0.36750000E+00  0.13330000E+02  0.10000000E+02  0.00000000E+00  0.39989995E+01
 0.36781250E+00  0.13330000E+02  0.10000000E+02  0.00000000E+00  0.39989995E+01
 0.36812500E+00  0.13330000E+02  0.10000000E+02  0.00000000E+00  0.39989995E+01
 0.36843750E+00  0.13330000E+02  0.10000000E+02  0.00000000E+00  0.39989995E+01
 0.36875000E+00  0.13330000E+02  0.10000000E+02  0.00000000E+00  0.39989995E+01
 0.36906250E+00  0.13330000E+02  0.10000000E+02  0.00000000E+00  0.39989995E+01
 0.36937500E+00  0.13330000E+02  0.10000000E+02  0.00000000E+00  0.39989995E+01
 0.36968750E+00  0.13330000E+02  0.10000000E+02  0.00000000E+00  0.39989995E+01
 0.37000000E+00  0.13330000E+02  0.10000000E+02  0.00000000E+00  0.39989995E+01
 0.37031250E+00  0.13330000E+02  0.10000000E+02  0.00000000E+00  0.39989995E+01
 0.37062500E+00  0.13330000E+02  0.10000000E+02  0.00000000E+00  0.39989995E+01
 0.37093750E+00  0.13330000E+02  0.10000000E+02  0.00000000E+00  0.39989995E+01
 0.37125000E+00  0.13330000E+02  0.10000000E+02  0.00000000E+00  0.39989995E+01
 0.37156250E+00  0.13330000E+02  0.10000000E+02  0.00000000E+00  0.39989995E+01
 0.37187500E+00  0.13330000E+02  0.10000000E+02  0.00000000E+00  0.39989995E+01
 0.37218750E+00  0.13330000E+02  0.10000000E+02  0.00000000E+00  0.39989995E+01
 0.37250000E+00  0.13330000E+02  0.10000000E+02  0.00000000E+00  0.39989995E+01
 0.37281250E+00  0.13330000E+02  0.10000000E+02  0.00000000E+00  0.39989995E+01
 0.37312500E+00  0.13330000E+02  0.10000000E+02  0.00000000E+00  0.39989995E+01
 0.37343750E+00  0.13330000E+02  0.10000000E+02  0.00000000E+00  0.39989995E+01
 0.37375000E+00  0.13330000E+02  0.10000000E+02  0.00000000E+00  0.39989995E+01
 0.37406250E+00  0.13330000E+02  0.10000000E+02  0.00000000E+00  0.39989995E+01
 0.37437500E+00  0.13330000E+02  0.10000000E+02  0.00000000E+00  0.39989995E+01
 0.37468750E+00  0.13330000E+02  0.10000000E+02  0.00000000E+00  0.39989995E+01
 0.37500000E+00  0.13330000E+02  0.10000000E+02  0.00000000E+00  0.39989995E+01
 0.37531250E+00  0.13330000E+02  0.10000000E+02  0.00000000E+00  0.39989995E+01
 0.37562500E+00  0.13330000E+02  0.10000000E+02  0.00000000E+00  0.39989995E+01
 0.37593750E+00  0.13330000E+02  0.10000000E+02  0.00000000E+00  0.39989995E+01
 0.37625000E+00  0.13330000E+02  0.10000000E+02  0.00000000E+00  0.39989995E+01
 0.37656250E+00  0.13330000E+02  0.10000000E+02  0.00000000E+00  0.39989995E+01
 0.37687500E+00  0.13330000E+02  0.10000000E+02  0.00000000E+00  0.39989995E+01
 0.37718750E+00  0.13330000E+02  0.10000000E+02  0.00000000E+00  0.39989995E+01
 0.37750000E+00  0.13330000E+02  0.10000000E+02  0.00000000E+00  0.39989995E+01
 0.37781250E+00  0.13330000E+02  0.10000000E+02  0.00000000E+00  0.39989995E+01
 0.37812500E+00  0.13330000E+02  0.10000000E+02  0.00000000E+00  0.39989995E+01
 0.37843750E+00  0.13330000E+02  0.10000000E+02  0.00000000E+00  0.39989995E+01
 0.37875000E+00  0.13330000E+02  0.10000000E+02  0.00000000E+00  0.39989995E+01
 0.37906250E+00  0.13330000E+02  0.10000000E+02  0.00000000E+00  0.39989995E+01
 0.37937500E+00  0.13330000E+02  0.10000000E+02  0.00000000E+00  0.39989995E+01
 0.37968750E+00  0.13330000E+02  0.10000000E+02  0.00000000E+00  0.39989995E+01
 0.38000000E+00  0.13330000E+02  0.10000000E+02  0.00000000E+00  0.39989995E+01
 0.38031250E+00  0.13330000E+02  0.10000000E+02  0.00000000E+00  0.39989995E+01
 0.38062500E+00  0.13330000E+02  0.10000000E+02  0.00000000E+00  0.39989995E+01
 0.38093750E+00  0.13330000E+02  0.10000000E+02  0.00000000E+00  0.39989995E+01
 0.38125000E+00  0.13330000E+02  0.10000000E+02  0.00000000E+00  0.39989995E+01
 0.38156250E+00  0.13330000E+02  0.10000000E+02  0.00000000E+00  0.39989995E+01
 0.38187500E+00  0.13330000E+02  0.10000000E+02  0.00000000E+00  0.39989995E+01
 0.38218750E+00  0.13330000E+02  0.10000000E+02  0.00000000E+00  0.39989995E+01
 0.38250000E+00  0.13330000E+02  0.10000000E+02  0.00000000E+00  0.39989995E+01
 0.38281250E+00  0.13330000E+02  0.10000000E+02  0.00000000E+00  0.39989995E+01
 0.38312500E+00  0.13330000E+02  0.10000000E+02  0.00000000E+00  0.39989995E+01
 0.38343750E+00  0.13330000E+02  0.10000000E+02  0.00000000E+00  0.39989995E+01
 0.38375000E+00  0.13330000E+02  0.10000000E+02  0.00000000E+00  0.39989995E+01
 0.38406250E+00  0.13330000E+02  0.10000000E+02  0.00000000E+00  0.39989995E+01
 0.38437500E+00  0.13330000E+02  0.10000000E+02  0.00000000E+00  0.39989995E+01
 0.38468750E+00  0.13330000E+02  0.10000000E+02  0.00000000E+00  0.39989995E+01
 0.38500000E+00  0.13330000E+02  0.10000000E+02  0.00000000E+00  0.39989995E+01
 0.38531250E+00  0.13330000E+02  0.10000000E+02  0.00000000E+00  0.39989995E+01
 0.38562500E+00  0.13330000E+02  0.10000000E+02  0.00000000E+00  0.39989995E+01
 0.38593750E+00  0.13330000E+02  0.10000000E+02  0.00000000E+00  0.39989995E+01
 0.38625000E+00  0.13330000E+02  0.10000000E+02  0.00000000E+00  0.39989995E+01
 0.38656250E+00  0.13330000E+02  0.10000000E+02  0.00000000E+00  0.39989995E+01
 0.38687500E+00  0.13330000E+02  0.10000000E+02  0.00000000E+00  0.39989995E+01
 0.38718750E+00  0.13330000E+02  0.10000000E+02  0.00000000E+00  0.39989995E+01
 0.38750000E+00  0.13330000E+02  0.10000000E+02  0.00000000E+00  0.39989995E+01
 0.38781250E+00  0.13330000E+02  0.10000000E+02  0.00000000E+00  0.39989995E+01
 0.38812500E+00  0.13330000E+02  0.10000000E+02  0.00000000E+00  0.39989995E+01
 0.38843750E+00  0.13330000E+02  0.10000000E+02  0.00000000E+00  0.39989995E+01
 0.38875000E+00  0.13330000E+02  0.10000000E+02  0.00000000E+00  0.39989995E+01
 0.38906250E+00  0.13330000E+02  0.10000000E+02  0.00000000E+00  0.39989995E+01
 0.38937500E+00  0.13330000E+02  0.10000000E+02  0.00000000E+00  0.39989995E+01
 0.38968750E+00  0.13330000E+02  0.10000000E+02  0.00000000E+00  0.39989995E+01
 0.39000000E+00  0.13330000E+02  0.10000000E+02  0.00000000E+00  0.39989995E+01
 0.39031250E+00  0.13330000E+02  0.10000000E+02  0.00000000E+00  0.39989995E+01
 0.39062500E+00  0.13330000E+02  0.10000000E+02  0.00000000E+00  0.39989995E+01
 0.39093750E+00  0.13330000E+02  0.10000000E+02  0.00000000E+00  0.39989995E+01
 0.39125000E+00  0.13330000E+02  0.10000000E+02  0.00000000E+00  0.39989995E+01
 0.39156250E+00  0.13330000E+02  0.10000000E+02  0.00000000E+00  0.39989995E+01
 0.39187500E+00  0.13330000E+02  0.10000000E+02  0.00000000E+00  0.39989995E+01
 0.39218750E+00  0.13330000E+02  0.10000000E+02  0.00000000E+00  0.39989995E+01
 0.39250000E+00  0.13330000E+02  0.10000000E+02  0.00000000E+00  0.39989995E+01
 0.39281250E+00  0.13330000E+02  0.10000000E+02  0.00000000E+00  0.39989995E+01
 0.39312500E+00  0.13330000E+02  0.10000000E+02  0.00000000E+00  0.39989995E+01
 0.39343750E+00  0.13330000E+02  0.10000000E+02  0.00000000E+00  0.39989995E+01
 0.39375000E+00  0.13330000E+02  0.10000000E+02  0.00000000E+00  0.39989995E+01
 0.39406250E+00  0.13324827E+02  0.99970893E+01  0.15423372E-03  0.39986115E+01
 0.39437500E+00  0.13254829E+02  0.99576759E+01  0.22469688E-02  0.39933497E+01
 0.39468750E+00  0.13185353E+02  0.99185049E+01  0.43348242E-02  0.39881066E+01
 0.39500000E+00  0.13116393E+02  0.98795739E+01  0.64178183E-02  0.39828818E+01
 0.39531250E+00  0.13047945E+02  0.98408807E+01  0.84959694E-02  0.39776754E+01
 0.39562500E+00  0.12980001E+02  0.98024230E+01  0.10569296E-01  0.39724871E+01
 0.39593750E+00  0.12912558E+02  0.97641986E+01  0.12637815E-01  0.39673168E+01
 0.39625000E+00  0.12845610E+02  0.97262053E+01  0.14701545E-01  0.39621644E+01
 0.39656250E+00  0.12779151E+02  0.96884410E+01  0.16760505E-01  0.39570298E+01
 0.39687500E+00  0.12713178E+02  0.96509036E+01  0.18814711E-01  0.39519127E+01
 0.39718750E+00  0.12647684E+02  0.96135909E+01  0.20864182E-01  0.39468131E+01
 0.39750000E+00  0.12582665E+02  0.95765009E+01  0.22908935E-01  0.39417309E+01
 0.39781250E+00  0.12518115E+02  0.95396315E+01  0.24948987E-01  0.39366658E+01
 0.39812500E+00  0.12454031E+02  0.95029808E+01  0.26984356E-01  0.39316179E+01
 0.39843750E+00  0.12390407E+02  0.94665466E+01  0.29015060E-01  0.39265869E+01
 0.39875000E+00  0.12327239E+02  0.94303271E+01  0.31041115E-01  0.39215727E+01
 0.39906250E+00  0.12264522E+02  0.93943204E+01  0.33062538E-01  0.39165752E+01
 0.39937500E+00  0.12202252E+02  0.93585243E+01  0.35079348E-01  0.39115943E+01
 0.39968750E+00  0.12140423E+02  0.93229372E+01  0.37091560E-01  0.39066299E+01
 0.40000000E+00  0.12079032E+02  0.92875570E+01  0.39099192E-01  0.39016818E+01
 0.40031250E+00  0.12018074E+02  0.92523820E+01  0.41102260E-01  0.38967499E+01
 0.40062500E+00  0.11957545E+02  0.92174103E+01  0.43100781E-01  0.38918341E+01
 0.40093750E+00  0.11897441E+02  0.91826400E+01  0.45094772E-01  0.38869343E+01
 0.40125000E+00  0.11837757E+02  0.91480695E+01  0.47084249E-01  0.38820504E+01
 0.40156250E+00  0.11778489E+02  0.91136969E+01  0.49069229E-01  0.38771822E+01
 0.40187500E+00  0.11719634E+02  0.90795205E+01  0.51049728E-01  0.38723296E+01
 0.40218750E+00  0.11661186E+02  0.90455386E+01  0.53025762E-01  0.38674926E+01
 0.40250000E+00  0.11603142E+02  0.90117494E+01  0.54997348E-01  0.38626710E+01
 0.40281250E+00  0.11545499E+02  0.89781513E+01  0.56964501E-01  0.38578647E+01
 0.40312500E+00  0.11488252E+02  0.89447426E+01  0.58927239E-01  0.38530735E+01
 0.40343750E+00  0.11431397E+02  0.89115217E+01  0.60885576E-01  0.38482975E+01
 0.40375000E+00  0.11374931E+02  0.88784869E+01  0.62839529E-01  0.38435364E+01
 0.40406250E+00  0.11318849E+02  0.88456366E+01  0.64789113E-01  0.38387902E+01
 0.40437500E+00  0.11263149E+02  0.88129692E+01  0.66734344E-01  0.38340588E+01
 0.40468750E+00  0.11207826E+02  0.87804832E+01  0.68675238E-01  0.38293420E+01
 0.40500000E+00  0.11152877E+02  0.87481771E+01  0.70611811E-01  0.38246398E+01
 0.40531250E+00  0.11098298E+02  0.87160491E+01  0.72544077E-01  0.38199520E+01
 0.40562500E+00  0.11044086E+02  0.86840980E+01  0.74472053E-01  0.38152786E+01
 0.40593750E+00  0.10990237E+02  0.86523221E+01  0.76395754E-01  0.38106194E+01
 0.40625000E+00  0.10936748E+02  0.86207200E+01  0.78315194E-01  0.38059744E+01
 0.40656250E+00  0.10883615E+02  0.85892902E+01  0.80230390E-01  0.38013434E+01
 0.40687500E+00  0.10830836E+02  0.85580312E+01  0.82141355E-01  0.37967264E+01
 0.40718750E+00  0.10778406E+02  0.85269417E+01  0.84048106E-01  0.37921233E+01
 0.40750000E+00  0.10726323E+02  0.84960202E+01  0.85950658E-01  0.37875339E+01
 0.40781250E+00  0.10674583E+02  0.84652653E+01  0.87849024E-01  0.37829582E+01
 0.40812500E+00  0.10623183E+02  0.84346756E+01  0.89743220E-01  0.37783960E+01
 0.40843750E+00  0.10572120E+02  0.84042497E+01  0.91633262E-01  0.37738474E+01
 0.40875000E+00  0.10521391E+02  0.83739864E+01  0.93519162E-01  0.37693121E+01
 0.40906250E+00  0.10470992E+02  0.83438842E+01  0.95400937E-01  0.37647901E+01
 0.40937500E+00  0.10420921E+02  0.83139418E+01  0.97278600E-01  0.37602813E+01
 0.40968750E+00  0.10371175E+02  0.82841580E+01  0.99152166E-01  0.37557857E+01
 0.41000000E+00  0.10321751E+02  0.82545314E+01  0.10102165E+00  0.37513031E+01
 0.41031250E+00  0.10272645E+02  0.82250607E+01  0.10288707E+00  0.37468334E+01
 0.41062500E+00  0.10223856E+02  0.81957448E+01  0.10474843E+00  0.37423766E+01
 0.41093750E+00  0.10175379E+02  0.81665822E+01  0.10660575E+00  0.37379325E+01
 0.41125000E+00  0.10127212E+02  0.81375718E+01  0.10845904E+00  0.37335012E+01
 0.41156250E+00  0.10079353E+02  0.81087124E+01  0.11030833E+00  0.37290824E+01
 0.41187500E+00  0.10031799E+02  0.80800027E+01  0.11215361E+00  0.37246761E+01
 0.41218750E+00  0.99845464E+01  0.80514416E+01  0.11399492E+00  0.37202823E+01
 0.41250000E+00  0.99375930E+01  0.80230278E+01  0.11583225E+00  0.37159008E+01
 0.41281250E+00  0.98909362E+01  0.79947602E+01  0.11766563E+00  0.37115316E+01
 0.41312500E+00  0.98445733E+01  0.79666377E+01  0.11949506E+00  0.37071745E+01
 0.41343750E+00  0.97985016E+01  0.79386590E+01  0.12132057E+00  0.37028296E+01
 0.41375000E+00  0.97527187E+01  0.79108230E+01  0.12314216E+00  0.36984967E+01
 0.41406250E+00  0.97072220E+01  0.78831286E+01  0.12495985E+00  0.36941757E+01
 0.41437500E+00  0.96620089E+01  0.78555748E+01  0.12677365E+00  0.36898666E+01
 0.41468750E+00  0.96170769E+01  0.78281603E+01  0.12858357E+00  0.36855693E+01
 0.41500000E+00  0.95724237E+01  0.78008841E+01  0.13038964E+00  0.36812837E+01
 0.41531250E+00  0.95280467E+01  0.77737452E+01  0.13219186E+00  0.36770097E+01
 0.41562500E+00  0.94839437E+01  0.77467424E+01  0.13399024E+00  0.36727473E+01
 0.41593750E+00  0.94401121E+01  0.77198748E+01  0.13578480E+00  0.36684964E+01
 0.41625000E+00  0.93965496E+01  0.76931412E+01  0.13757555E+00  0.36642569E+01
 0.41656250E+00  0.93532539E+01  0.76665406E+01  0.13936250E+00  0.36600287E+01
 0.41687500E+00  0.93102228E+01  0.76400720E+01  0.14114568E+00  0.36558118E+01
 0.41718750E+00  0.92674540E+01  0.76137344E+01  0.14292508E+00  0.36516061E+01
 0.41750000E+00  0.92249451E+01  0.75875268E+01  0.14470073E+00  0.36474114E+01
 0.41781250E+00  0.91826940E+01  0.75614481E+01  0.14647263E+00  0.36432279E+01
 0.41812500E+00  0.91406985E+01  0.75354975E+01  0.14824080E+00  0.36390553E+01
 0.41843750E+00  0.90989564E+01  0.75096740E+01  0.15000525E+00  0.36348936E+01
 0.41875000E+00  0.90574656E+01  0.74839765E+01  0.15176599E+00  0.36307428E+01
 0.41906250E+00  0.90162239E+01  0.74584041E+01  0.15352305E+00  0.36266027E+01
 0.41937500E+00  0.89752293E+01  0.74329559E+01  0.15527642E+00  0.36224733E+01
 0.41968750E+00  0.89344796E+01  0.74076310E+01  0.15702612E+00  0.36183546E+01
 0.42000000E+00  0.88939728E+01  0.73824284E+01  0.15877216E+00  0.36142464E+01
 0.42031250E+00  0.88537069E+01  0.73573472E+01  0.16051456E+00  0.36101487E+01
 0.42062500E+00  0.88136799E+01  0.73323865E+01  0.16225333E+00  0.36060615E+01
 0.42093750E+00  0.87738898E+01  0.73075454E+01  0.16398848E+00  0.36019846E+01
 0.42125000E+00  0.87343346E+01  0.72828231E+01  0.16572002E+00  0.35979180E+01
 0.42156250E+00  0.86950123E+01  0.72582186E+01  0.16744797E+00  0.35938617E+01
 0.42187500E+00  0.86559211E+01  0.72337311E+01  0.16917233E+00  0.35898155E+01
 0.42218750E+00  0.86170590E+01  0.72093597E+01  0.17089313E+00  0.35857795E+01
 0.42250000E+00  0.85784242E+01  0.71851035E+01  0.17261036E+00  0.35817534E+01
 0.42281250E+00  0.85400147E+01  0.71609618E+01  0.17432404E+00  0.35777374E+01
 0.42312500E+00  0.85018288E+01  0.71369337E+01  0.17603419E+00  0.35737313E+01
 0.42343750E+00  0.84638647E+01  0.71130183E+01  0.17774082E+00  0.35697351E+01
 0.42375000E+00  0.84261204E+01  0.70892149E+01  0.17944393E+00  0.35657486E+01
 0.42406250E+00  0.83885943E+01  0.70655226E+01  0.18114354E+00  0.35617719E+01
 0.42437500E+00  0.83512846E+01  0.70419406E+01  0.18283966E+00  0.35578049E+01
 0.42468750E+00  0.83141895E+01  0.70184682E+01  0.18453231E+00  0.35538475E+01
 0.42500000E+00  0.82773073E+01  0.69951044E+01  0.18622149E+00  0.35498997E+01
 0.42531250E+00  0.82406363E+01  0.69718487E+01  0.18790721E+00  0.35459613E+01
 0.42562500E+00  0.82041747E+01  0.69487001E+01  0.18958950E+00  0.35420324E+01
 0.42593750E+00  0.81679210E+01  0.69256580E+01  0.19126834E+00  0.35381129E+01
 0.42625000E+00  0.81318734E+01  0.69027215E+01  0.19294377E+00  0.35342028E+01
 0.42656250E+00  0.80960304E+01  0.68798899E+01  0.19461579E+00  0.35303019E+01
 0.42687500E+00  0.80603902E+01  0.68571625E+01  0.19628442E+00  0.35264102E+01
 0.42718750E+00  0.80249513E+01  0.68345386E+01  0.19794965E+00  0.35225276E+01
 0.42750000E+00  0.79897121E+01  0.68120173E+01  0.19961151E+00  0.35186542E+01
 0.42781250E+00  0.79546711E+01  0.67895981E+01  0.20127000E+00  0.35147899E+01
 0.42812500E+00  0.79198266E+01  0.67672801E+01  0.20292514E+00  0.35109345E+01
 0.42843750E+00  0.78851771E+01  0.67450626E+01  0.20457694E+00  0.35070881E+01
 0.42875000E+00  0.78507212E+01  0.67229450E+01  0.20622541E+00  0.35032505E+01
 0.42906250E+00  0.78164572E+01  0.67009266E+01  0.20787055E+00  0.34994218E+01
 0.42937500E+00  0.77823837E+01  0.66790066E+01  0.20951238E+00  0.34956019E+01
 0.42968750E+00  0.77484992E+01  0.66571844E+01  0.21115092E+00  0.34917907E+01
 0.43000000E+00  0.77148023E+01  0.66354594E+01  0.21278616E+00  0.34879882E+01
 0.43031250E+00  0.76812914E+01  0.66138308E+01  0.21441813E+00  0.34841943E+01
 0.43062500E+00  0.76479653E+01  0.65922979E+01  0.21604683E+00  0.34804090E+01
 0.43093750E+00  0.76148223E+01  0.65708602E+01  0.21767227E+00  0.34766322E+01
 0.43125000E+00  0.75818612E+01  0.65495169E+01  0.21929446E+00  0.34728639E+01
 0.43156250E+00  0.75490806E+01  0.65282675E+01  0.22091342E+00  0.34691040E+01
 0.43187500E+00  0.75164790E+01  0.65071113E+01  0.22252916E+00  0.34653525E+01
 0.43218750E+00  0.74840551E+01  0.64860475E+01  0.22414167E+00  0.34616093E+01
 0.43250000E+00  0.74518076E+01  0.64650758E+01  0.22575099E+00  0.34578744E+01
 0.43281250E+00  0.74197350E+01  0.64441953E+01  0.22735711E+00  0.34541477E+01
 0.43312500E+00  0.73878362E+01  0.64234055E+01  0.22896004E+00  0.34504292E+01
 0.43343750E+00  0.73561097E+01  0.64027057E+01  0.23055980E+00  0.34467188E+01
 0.43375000E+00  0.73245543E+01  0.63820955E+01  0.23215639E+00  0.34430165E+01
 0.43406250E+00  0.72931687E+01  0.63615741E+01  0.23374984E+00  0.34393223E+01
 0.43437500E+00  0.72619516E+01  0.63411410E+01  0.23534013E+00  0.34356360E+01
 0.43468750E+00  0.72309017E+01  0.63207955E+01  0.23692730E+00  0.34319577E+01
 0.43500000E+00  0.72000179E+01  0.63005372E+01  0.23851133E+00  0.34282872E+01
 0.43531250E+00  0.71692988E+01  0.62803653E+01  0.24009226E+00  0.34246246E+01
 0.43562500E+00  0.71387433E+01  0.62602794E+01  0.24167008E+00  0.34209699E+01
 0.43593750E+00  0.71083501E+01  0.62402789E+01  0.24324481E+00  0.34173228E+01
 0.43625000E+00  0.70781180E+01  0.62203632E+01  0.24481645E+00  0.34136835E+01
 0.43656250E+00  0.70480459E+01  0.62005318E+01  0.24638502E+00  0.34100519E+01
 0.43687500E+00  0.70181325E+01  0.61807840E+01  0.24795052E+00  0.34064279E+01
 0.43718750E+00  0.69883767E+01  0.61611194E+01  0.24951297E+00  0.34028114E+01
 0.43750000E+00  0.69587774E+01  0.61415374E+01  0.25107237E+00  0.33992025E+01
 0.43781250E+00  0.69293334E+01  0.61220375E+01  0.25262873E+00  0.33956011E+01
 0.43812500E+00  0.69000435E+01  0.61026192E+01  0.25418207E+00  0.33920072E+01
 0.43843750E+00  0.68709067E+01  0.60832818E+01  0.25573239E+00  0.33884206E+01
 0.43875000E+00  0.68419218E+01  0.60640249E+01  0.25727971E+00  0.33848415E+01
 0.43906250E+00  0.68130877E+01  0.60448479E+01  0.25882402E+00  0.33812696E+01
 0.43937500E+00  0.67844034E+01  0.60257505E+01  0.26036535E+00  0.33777050E+01
 0.43968750E+00  0.67558677E+01  0.60067319E+01  0.26190370E+00  0.33741477E+01
 0.44000000E+00  0.67274796E+01  0.59877918E+01  0.26343908E+00  0.33705976E+01
 0.44031250E+00  0.66992380E+01  0.59689296E+01  0.26497149E+00  0.33670546E+01
 0.44062500E+00  0.66711419E+01  0.59501448E+01  0.26650096E+00  0.33635187E+01
 0.44093750E+00  0.66431903E+01  0.59314369E+01  0.26802748E+00  0.33599900E+01
 0.44125000E+00  0.66153820E+01  0.59128055E+01  0.26955107E+00  0.33564682E+01
 0.44156250E+00  0.65877162E+01  0.58942500E+01  0.27107174E+00  0.33529535E+01
 0.44187500E+00  0.65601917E+01  0.58757701E+01  0.27258949E+00  0.33494457E+01
 0.44218750E+00  0.65328075E+01  0.58573651E+01  0.27410433E+00  0.33459448E+01
 0.44250000E+00  0.65055628E+01  0.58390346E+01  0.27561628E+00  0.33424508E+01
 0.44281250E+00  0.64784564E+01  0.58207782E+01  0.27712534E+00  0.33389636E+01
 0.44312500E+00  0.64514874E+01  0.58025954E+01  0.27863152E+00  0.33354833E+01
 0.44343750E+00  0.64246549E+01  0.57844857E+01  0.28013483E+00  0.33320097E+01
 0.44375000E+00  0.63979579E+01  0.57664487E+01  0.28163528E+00  0.33285428E+01
 0.44406250E+00  0.63713954E+01  0.57484838E+01  0.28313287E+00  0.33250827E+01
 0.44437500E+00  0.63449665E+01  0.57305908E+01  0.28462763E+00  0.33216291E+01
 0.44468750E+00  0.63186703E+01  0.57127691E+01  0.28611955E+00  0.33181822E+01
 0.44500000E+00  0.62925059E+01  0.56950182E+01  0.28760864E+00  0.33147419E+01
 0.44531250E+00  0.62664723E+01  0.56773378E+01  0.28909491E+00  0.33113081E+01
 0.44562500E+00  0.62405686E+01  0.56597274E+01  0.29057838E+00  0.33078808E+01
 0.44593750E+00  0.62147939E+01  0.56421866E+01  0.29205904E+00  0.33044599E+01
 0.44625000E+00  0.61891474E+01  0.56247149E+01  0.29353691E+00  0.33010455E+01
 0.44656250E+00  0.61636281E+01  0.56073120E+01  0.29501200E+00  0.32976375E+01
 0.44687500E+00  0.61382352E+01  0.55899773E+01  0.29648432E+00  0.32942358E+01
 0.44718750E+00  0.61129679E+01  0.55727105E+01  0.29795387E+00  0.32908405E+01
 0.44750000E+00  0.60878252E+01  0.55555112E+01  0.29942066E+00  0.32874515E+01
 0.44781250E+00  0.60628063E+01  0.55383789E+01  0.30088470E+00  0.32840687E+01
 0.44812500E+00  0.60379104E+01  0.55213133E+01  0.30234600E+00  0.32806921E+01
 0.44843750E+00  0.60131366E+01  0.55043140E+01  0.30380456E+00  0.32773217E+01
 0.44875000E+00  0.59884841E+01  0.54873805E+01  0.30526041E+00  0.32739574E+01
 0.44906250E+00  0.59639521E+01  0.54705124E+01  0.30671353E+00  0.32705993E+01
 0.44937500E+00  0.59395398E+01  0.54537094E+01  0.30816395E+00  0.32672473E+01
 0.44968750E+00  0.59152463E+01  0.54369711E+01  0.30961167E+00  0.32639013E+01
 0.45000000E+00  0.58910709E+01  0.54202970E+01  0.31105669E+00  0.32605613E+01
 0.45031250E+00  0.58670127E+01  0.54036868E+01  0.31249904E+00  0.32572273E+01
 0.45062500E+00  0.58430711E+01  0.53871402E+01  0.31393870E+00  0.32538992E+01
 0.45093750E+00  0.58192451E+01  0.53706566E+01  0.31537570E+00  0.32505771E+01
 0.45125000E+00  0.57955341E+01  0.53542358E+01  0.31681004E+00  0.32472608E+01
 0.45156250E+00  0.57719373E+01  0.53378775E+01  0.31824173E+00  0.32439504E+01
 0.45187500E+00  0.57484538E+01  0.53215811E+01  0.31967078E+00  0.32406458E+01
 0.45218750E+00  0.57250830E+01  0.53053463E+01  0.32109719E+00  0.32373470E+01
 0.45250000E+00  0.57018242E+01  0.52891729E+01  0.32252097E+00  0.32340539E+01
 0.45281250E+00  0.56786765E+01  0.52730604E+01  0.32394213E+00  0.32307666E+01
 0.45312500E+00  0.56556392E+01  0.52570084E+01  0.32536068E+00  0.32274850E+01
 0.45343750E+00  0.56327117E+01  0.52410167E+01  0.32677663E+00  0.32242090E+01
 0.45375000E+00  0.56098932E+01  0.52250848E+01  0.32818997E+00  0.32209387E+01
 0.45406250E+00  0.55871829E+01  0.52092124E+01  0.32960073E+00  0.32176739E+01
 0.45437500E+00  0.55645803E+01  0.51933992E+01  0.33100891E+00  0.32144147E+01
 0.45468750E+00  0.55420845E+01  0.51776448E+01  0.33241452E+00  0.32111611E+01
 0.45500000E+00  0.55196948E+01  0.51619489E+01  0.33381756E+00  0.32079129E+01
 0.45531250E+00  0.54974107E+01  0.51463111E+01  0.33521804E+00  0.32046703E+01
 0.45562500E+00  0.54752314E+01  0.51307311E+01  0.33661598E+00  0.32014330E+01
 0.45593750E+00  0.54531561E+01  0.51152086E+01  0.33801136E+00  0.31982012E+01
 0.45625000E+00  0.54311844E+01  0.50997432E+01  0.33940422E+00  0.31949748E+01
 0.45656250E+00  0.54093154E+01  0.50843346E+01  0.34079454E+00  0.31917538E+01
 0.45687500E+00  0.53875486E+01  0.50689826E+01  0.34218235E+00  0.31885381E+01
 0.45718750E+00  0.53658832E+01  0.50536866E+01  0.34356764E+00  0.31853276E+01
 0.45750000E+00  0.53443186E+01  0.50384466E+01  0.34495043E+00  0.31821225E+01
 0.45781250E+00  0.53228543E+01  0.50232620E+01  0.34633071E+00  0.31789226E+01
 0.45812500E+00  0.53014894E+01  0.50081326E+01  0.34770851E+00  0.31757279E+01
 0.45843750E+00  0.52802235E+01  0.49930582E+01  0.34908382E+00  0.31725383E+01
 0.45875000E+00  0.52590558E+01  0.49780383E+01  0.35045666E+00  0.31693540E+01
 0.45906250E+00  0.52379858E+01  0.49630727E+01  0.35182703E+00  0.31661748E+01
 0.45937500E+00  0.52170128E+01  0.49481610E+01  0.35319494E+00  0.31630006E+01
 0.45968750E+00  0.51961362E+01  0.49333030E+01  0.35456039E+00  0.31598316E+01
 0.46000000E+00  0.51753554E+01  0.49184984E+01  0.35592339E+00  0.31566676E+01
 0.46031250E+00  0.51546699E+01  0.49037468E+01  0.35728395E+00  0.31535086E+01
 0.46062500E+00  0.51340789E+01  0.48890480E+01  0.35864208E+00  0.31503546E+01
 0.46093750E+00  0.51135820E+01  0.48744017E+01  0.35999779E+00  0.31472056E+01
 0.46125000E+00  0.50931785E+01  0.48598075E+01  0.36135107E+00  0.31440615E+01
 0.46156250E+00  0.50728678E+01  0.48452653E+01  0.36270195E+00  0.31409223E+01
 0.46187500E+00  0.50526494E+01  0.48307746E+01  0.36405042E+00  0.31377880E+01
 0.46218750E+00  0.50325227E+01  0.48163352E+01  0.36539649E+00  0.31346585E+01
 0.46250000E+00  0.50124871E+01  0.48019469E+01  0.36674016E+00  0.31315339E+01
 0.46281250E+00  0.49925421E+01  0.47876093E+01  0.36808146E+00  0.31284141E+01
 0.46312500E+00  0.49726871E+01  0.47733221E+01  0.36942038E+00  0.31252991E+01
 0.46343750E+00  0.49529215E+01  0.47590852E+01  0.37075692E+00  0.31221888E+01
 0.46375000E+00  0.49332447E+01  0.47448982E+01  0.37209111E+00  0.31190833E+01
 0.46406250E+00  0.49136564E+01  0.47307608E+01  0.37342293E+00  0.31159824E+01
 0.46437500E+00  0.48941558E+01  0.47166727E+01  0.37475241E+00  0.31128863E+01
 0.46468750E+00  0.48747425E+01  0.47026338E+01  0.37607954E+00  0.31097947E+01
 0.46500000E+00  0.48554159E+01  0.46886437E+01  0.37740434E+00  0.31067078E+01
 0.46531250E+00  0.48361755E+01  0.46747021E+01  0.37872681E+00  0.31036255E+01
 0.46562500E+00  0.48170208E+01  0.46608089E+01  0.38004695E+00  0.31005478E+01
 0.46593750E+00  0.47979513E+01  0.46469636E+01  0.38136478E+00  0.30974747E+01
 0.46625000E+00  0.47789664E+01  0.46331662E+01  0.38268030E+00  0.30944060E+01
 0.46656250E+00  0.47600656E+01  0.46194163E+01  0.38399351E+00  0.30913419E+01
 0.46687500E+00  0.47412484E+01  0.46057136E+01  0.38530443E+00  0.30882822E+01
 0.46718750E+00  0.47225143E+01  0.45920580E+01  0.38661306E+00  0.30852270E+01
 0.46750000E+00  0.47038628E+01  0.45784491E+01  0.38791941E+00  0.30821762E+01
 0.46781250E+00  0.46852935E+01  0.45648867E+01  0.38922348E+00  0.30791298E+01
 0.46812500E+00  0.46668057E+01  0.45513705E+01  0.39052527E+00  0.30760878E+01
 0.46843750E+00  0.46483991E+01  0.45379004E+01  0.39182481E+00  0.30730502E+01
 0.46875000E+00  0.46300732E+01  0.45244760E+01  0.39312208E+00  0.30700169E+01
 0.46906250E+00  0.46118274E+01  0.45110972E+01  0.39441711E+00  0.30669879E+01
 0.46937500E+00  0.45936612E+01  0.44977636E+01  0.39570989E+00  0.30639632E+01
 0.46968750E+00  0.45755743E+01  0.44844750E+01  0.39700043E+00  0.30609427E+01
 0.47000000E+00  0.45575662E+01  0.44712313E+01  0.39828874E+00  0.30579265E+01
 0.47031250E+00  0.45396363E+01  0.44580321E+01  0.39957482E+00  0.30549146E+01
 0.47062500E+00  0.45217842E+01  0.44448773E+01  0.40085869E+00  0.30519068E+01
 0.47093750E+00  0.45040095E+01  0.44317665E+01  0.40214034E+00  0.30489031E+01
 0.47125000E+00  0.44863116E+01  0.44186996E+01  0.40341979E+00  0.30459037E+01
 0.47156250E+00  0.44686902E+01  0.44056763E+01  0.40469703E+00  0.30429083E+01
 0.47187500E+00  0.44511448E+01  0.43926965E+01  0.40597208E+00  0.30399171E+01
 0.47218750E+00  0.44336750E+01  0.43797598E+01  0.40724494E+00  0.30369299E+01
 0.47250000E+00  0.44162803E+01  0.43668660E+01  0.40851562E+00  0.30339468E+01
 0.47281250E+00  0.43989602E+01  0.43540150E+01  0.40978412E+00  0.30309677E+01
 0.47312500E+00  0.43817143E+01  0.43412065E+01  0.41105045E+00  0.30279927E+01
 0.47343750E+00  0.43645423E+01  0.43284403E+01  0.41231462E+00  0.30250216E+01
 0.47375000E+00  0.43474436E+01  0.43157161E+01  0.41357663E+00  0.30220545E+01
 0.47406250E+00  0.43304179E+01  0.43030338E+01  0.41483649E+00  0.30190914E+01
 0.47437500E+00  0.43134647E+01  0.42903931E+01  0.41609421E+00  0.30161321E+01
 0.47468750E+00  0.42965836E+01  0.42777939E+01  0.41734978E+00  0.30131768E+01
 0.47500000E+00  0.42797742E+01  0.42652358E+01  0.41860322E+00  0.30102254E+01
 0.47531250E+00  0.42630361E+01  0.42527187E+01  0.41985454E+00  0.30072778E+01
 0.47562500E+00  0.42463689E+01  0.42402424E+01  0.42110373E+00  0.30043341E+01
 0.47593750E+00  0.42297721E+01  0.42278067E+01  0.42235080E+00  0.30013942E+01
 0.47625000E+00  0.42132453E+01  0.42154114E+01  0.42359577E+00  0.29984581E+01
 0.47656250E+00  0.41967883E+01  0.42030562E+01  0.42483863E+00  0.29955258E+01
 0.47687500E+00  0.41804005E+01  0.41907409E+01  0.42607939E+00  0.29925973E+01
 0.47718750E+00  0.41640815E+01  0.41784655E+01  0.42731806E+00  0.29896724E+01
 0.47750000E+00  0.41478310E+01  0.41662295E+01  0.42855464E+00  0.29867513E+01
 0.47781250E+00  0.41316486E+01  0.41540329E+01  0.42978914E+00  0.29838339E+01
 0.47812500E+00  0.41155339E+01  0.41418755E+01  0.43102157E+00  0.29809202E+01
 0.47843750E+00  0.40994866E+01  0.41297570E+01  0.43225192E+00  0.29780101E+01
 0.47875000E+00  0.40835061E+01  0.41176773E+01  0.43348022E+00  0.29751037E+01
 0.47906250E+00  0.40675923E+01  0.41056362E+01  0.43470645E+00  0.29722009E+01
 0.47937500E+00  0.40517446E+01  0.40936334E+01  0.43593064E+00  0.29693016E+01
 0.47968750E+00  0.40359627E+01  0.40816688E+01  0.43715277E+00  0.29664060E+01
 0.48000000E+00  0.40202462E+01  0.40697421E+01  0.43837287E+00  0.29635139E+01
 0.48031250E+00  0.40045949E+01  0.40578533E+01  0.43959092E+00  0.29606253E+01
 0.48062500E+00  0.39890083E+01  0.40460021E+01  0.44080695E+00  0.29577403E+01
 0.48093750E+00  0.39734860E+01  0.40341883E+01  0.44202096E+00  0.29548587E+01
 0.48125000E+00  0.39580277E+01  0.40224117E+01  0.44323294E+00  0.29519807E+01
 0.48156250E+00  0.39426330E+01  0.40106722E+01  0.44444292E+00  0.29491060E+01
 0.48187500E+00  0.39273017E+01  0.39989696E+01  0.44565088E+00  0.29462349E+01
 0.48218750E+00  0.39120332E+01  0.39873036E+01  0.44685684E+00  0.29433671E+01
 0.48250000E+00  0.38968274E+01  0.39756741E+01  0.44806081E+00  0.29405028E+01
 0.48281250E+00  0.38816838E+01  0.39640810E+01  0.44926279E+00  0.29376418E+01
 0.48312500E+00  0.38666021E+01  0.39525240E+01  0.45046277E+00  0.29347842E+01
 0.48343750E+00  0.38515820E+01  0.39410030E+01  0.45166078E+00  0.29319299E+01
 0.48375000E+00  0.38366230E+01  0.39295177E+01  0.45285681E+00  0.29290790E+01
 0.48406250E+00  0.38217250E+01  0.39180681E+01  0.45405088E+00  0.29262314E+01
 0.48437500E+00  0.38068875E+01  0.39066539E+01  0.45524298E+00  0.29233870E+01
 0.48468750E+00  0.37921103E+01  0.38952750E+01  0.45643312E+00  0.29205459E+01
 0.48500000E+00  0.37773929E+01  0.38839312E+01  0.45762130E+00  0.29177081E+01
 0.48531250E+00  0.37627351E+01  0.38726223E+01  0.45880754E+00  0.29148735E+01
 0.48562500E+00  0.37481366E+01  0.38613481E+01  0.45999183E+00  0.29120421E+01
 0.48593750E+00  0.37335970E+01  0.38501086E+01  0.46117419E+00  0.29092139E+01
 0.48625000E+00  0.37191160E+01  0.38389035E+01  0.46235461E+00  0.29063889E+01
 0.48656250E+00  0.37046932E+01  0.38277326E+01  0.46353311E+00  0.29035671E+01
 0.48687500E+00  0.36903285E+01  0.38165958E+01  0.46470968E+00  0.29007484E+01
 0.48718750E+00  0.36760214E+01  0.38054930E+01  0.46588434E+00  0.28979328E+01
 0.48750000E+00  0.36617716E+01  0.37944239E+01  0.46705708E+00  0.28951203E+01
 0.48781250E+00  0.36475789E+01  0.37833884E+01  0.46822792E+00  0.28923109E+01
 0.48812500E+00  0.36334429E+01  0.37723863E+01  0.46939686E+00  0.28895046E+01
 0.48843750E+00  0.36193634E+01  0.37614175E+01  0.47056390E+00  0.28867013E+01
 0.48875000E+00  0.36053400E+01  0.37504819E+01  0.47172905E+00  0.28839011E+01
 0.48906250E+00  0.35913724E+01  0.37395792E+01  0.47289231E+00  0.28811038E+01
 0.48937500E+00  0.35774604E+01  0.37287093E+01  0.47405369E+00  0.28783096E+01
 0.48968750E+00  0.35636036E+01  0.37178721E+01  0.47521320E+00  0.28755184E+01
 0.49000000E+00  0.35498017E+01  0.37070673E+01  0.47637083E+00  0.28727301E+01
 0.49031250E+00  0.35360545E+01  0.36962949E+01  0.47752660E+00  0.28699448E+01
 0.49062500E+00  0.35223617E+01  0.36855547E+01  0.47868050E+00  0.28671624E+01
 0.49093750E+00  0.35087229E+01  0.36748465E+01  0.47983255E+00  0.28643829E+01
 0.49125000E+00  0.34951380E+01  0.36641703E+01  0.48098275E+00  0.28616063E+01
 0.49156250E+00  0.34816065E+01  0.36535257E+01  0.48213110E+00  0.28588326E+01
 0.49187500E+00  0.34681283E+01  0.36429127E+01  0.48327761E+00  0.28560617E+01
 0.49218750E+00  0.34547030E+01  0.36323312E+01  0.48442229E+00  0.28532937E+01
 0.49250000E+00  0.34413304E+01  0.36217810E+01  0.48556513E+00  0.28505285E+01
 0.49281250E+00  0.34280102E+01  0.36112619E+01  0.48670614E+00  0.28477662E+01
 0.49312500E+00  0.34147421E+01  0.36007738E+01  0.48784534E+00  0.28450066E+01
 0.49343750E+00  0.34015259E+01  0.35903165E+01  0.48898271E+00  0.28422498E+01
 0.49375000E+00  0.33883612E+01  0.35798900E+01  0.49011828E+00  0.28394958E+01
 0.49406250E+00  0.33752479E+01  0.35694940E+01  0.49125204E+00  0.28367445E+01
 0.49437500E+00  0.33621856E+01  0.35591285E+01  0.49238399E+00  0.28339959E+01
 0.49468750E+00  0.33491741E+01  0.35487932E+01  0.49351415E+00  0.28312501E+01
 0.49500000E+00  0.33362131E+01  0.35384881E+01  0.49464251E+00  0.28285069E+01
 0.49531250E+00  0.33233024E+01  0.35282130E+01  0.49576908E+00  0.28257665E+01
 0.49562500E+00  0.33104417E+01  0.35179678E+01  0.49689387E+00  0.28230286E+01
 0.49593750E+00  0.32976307E+01  0.35077523E+01  0.49801688E+00  0.28202935E+01
 0.49625000E+00  0.32848692E+01  0.34975664E+01  0.49913812E+00  0.28175610E+01
 0.49656250E+00  0.32721570E+01  0.34874099E+01  0.50025759E+00  0.28148310E+01
 0.49687500E+00  0.32594937E+01  0.34772828E+01  0.50137529E+00  0.28121037E+01
 0.49718750E+00  0.32468792E+01  0.34671849E+01  0.50249123E+00  0.28093790E+01
 0.49750000E+00  0.32343131E+01  0.34571160E+01  0.50360542E+00  0.28066568E+01
 0.49781250E+00  0.32217953E+01  0.34470760E+01  0.50471785E+00  0.28039372E+01
 0.49812500E+00  0.32093255E+01  0.34370649E+01  0.50582854E+00  0.28012201E+01
 0.49843750E+00  0.31969034E+01  0.34270824E+01  0.50693749E+00  0.27985056E+01
 0.49875000E+00  0.31845289E+01  0.34171284E+01  0.50804470E+00  0.27957935E+01
 0.49906250E+00  0.31722016E+01  0.34072028E+01  0.50915017E+00  0.27930840E+01
 0.49937500E+00  0.31599213E+01  0.33973055E+01  0.51025392E+00  0.27903769E+01
 0.49968750E+00  0.31476878E+01  0.33874364E+01  0.51135595E+00  0.27876723E+01
 0.50000000E+00  0.31355009E+01  0.33775952E+01  0.51245625E+00  0.27849701E+01
 0.50031250E+00  0.31233603E+01  0.33677820E+01  0.51355484E+00  0.27822703E+01
 0.50062500E+00  0.31112658E+01  0.33579965E+01  0.51465172E+00  0.27795730E+01
 0.50093750E+00  0.30992171E+01  0.33482387E+01  0.51574689E+00  0.27768780E+01
 0.50125000E+00  0.30872141E+01  0.33385083E+01  0.51684037E+00  0.27741854E+01
 0.50156250E+00  0.30752565E+01  0.33288054E+01  0.51793214E+00  0.27714952E+01
 0.50187500E+00  0.30633440E+01  0.33191298E+01  0.51902222E+00  0.27688074E+01
 0.50218750E+00  0.30514765E+01  0.33094813E+01  0.52011062E+00  0.27661218E+01
 0.50250000E+00  0.30396537E+01  0.32998598E+01  0.52119733E+00  0.27634386E+01
 0.50281250E+00  0.30278754E+01  0.32902652E+01  0.52228236E+00  0.27607578E+01
 0.50312500E+00  0.30161414E+01  0.32806975E+01  0.52336571E+00  0.27580791E+01
 0.50343750E+00  0.30044515E+01  0.32711564E+01  0.52444740E+00  0.27554028E+01
 0.50375000E+00  0.29928054E+01  0.32616418E+01  0.52552741E+00  0.27527288E+01
 0.50406250E+00  0.29812030E+01  0.32521537E+01  0.52660577E+00  0.27500569E+01
 0.50437500E+00  0.29696439E+01  0.32426919E+01  0.52768247E+00  0.27473873E+01
 0.50468750E+00  0.29581281E+01  0.32332563E+01  0.52875751E+00  0.27447200E+01
 0.50500000E+00  0.29466552E+01  0.32238468E+01  0.52983091E+00  0.27420548E+01
 0.50531250E+00  0.29352251E+01  0.32144633E+01  0.53090266E+00  0.27393918E+01
 0.50562500E+00  0.29238376E+01  0.32051056E+01  0.53197276E+00  0.27367310E+01
 0.50593750E+00  0.29124925E+01  0.31957737E+01  0.53304124E+00  0.27340723E+01
 0.50625000E+00  0.29011895E+01  0.31864674E+01  0.53410808E+00  0.27314158E+01
 0.50656250E+00  0.28899284E+01  0.31771866E+01  0.53517329E+00  0.27287614E+01
 0.50687500E+00  0.28787091E+01  0.31679312E+01  0.53623687E+00  0.27261092E+01
 0.50718750E+00  0.28675314E+01  0.31587011E+01  0.53729884E+00  0.27234590E+01
 0.50750000E+00  0.28563950E+01  0.31494963E+01  0.53835919E+00  0.27208109E+01
 0.50781250E+00  0.28452997E+01  0.31403165E+01  0.53941793E+00  0.27181649E+01
 0.50812500E+00  0.28342453E+01  0.31311616E+01  0.54047506E+00  0.27155210E+01
 0.50843750E+00  0.28232317E+01  0.31220317E+01  0.54153059E+00  0.27128790E+01
 0.50875000E+00  0.28122587E+01  0.31129264E+01  0.54258452E+00  0.27102392E+01
 0.50906250E+00  0.28013260E+01  0.31038459E+01  0.54363686E+00  0.27076013E+01
 0.50937500E+00  0.27904335E+01  0.30947898E+01  0.54468760E+00  0.27049654E+01
 0.50968750E+00  0.27795809E+01  0.30857582E+01  0.54573676E+00  0.27023315E+01
 0.51000000E+00  0.27687681E+01  0.30767510E+01  0.54678433E+00  0.26996996E+01
 0.51031250E+00  0.27579949E+01  0.30677679E+01  0.54783032E+00  0.26970697E+01
 0.51062500E+00  0.27472611E+01  0.30588090E+01  0.54887474E+00  0.26944416E+01
 0.51093750E+00  0.27365665E+01  0.30498741E+01  0.54991759E+00  0.26918156E+01
 0.51125000E+00  0.27259109E+01  0.30409631E+01  0.55095887E+00  0.26891914E+01
 0.51156250E+00  0.27152942E+01  0.30320759E+01  0.55199859E+00  0.26865691E+01
 0.51187500E+00  0.27047161E+01  0.30232125E+01  0.55303675E+00  0.26839488E+01
 0.51218750E+00  0.26941765E+01  0.30143726E+01  0.55407335E+00  0.26813303E+01
 0.51250000E+00  0.26836752E+01  0.30055563E+01  0.55510841E+00  0.26787136E+01
 0.51281250E+00  0.26732119E+01  0.29967634E+01  0.55614191E+00  0.26760988E+01
 0.51312500E+00  0.26627866E+01  0.29879937E+01  0.55717387E+00  0.26734859E+01
 0.51343750E+00  0.26523991E+01  0.29792473E+01  0.55820430E+00  0.26708747E+01
 0.51375000E+00  0.26420491E+01  0.29705240E+01  0.55923318E+00  0.26682654E+01
 0.51406250E+00  0.26317365E+01  0.29618238E+01  0.56026054E+00  0.26656578E+01
 0.51437500E+00  0.26214612E+01  0.29531464E+01  0.56128637E+00  0.26630520E+01
 0.51468750E+00  0.26112229E+01  0.29444919E+01  0.56231067E+00  0.26604480E+01
 0.51500000E+00  0.26010214E+01  0.29358601E+01  0.56333346E+00  0.26578458E+01
 0.51531250E+00  0.25908567E+01  0.29272509E+01  0.56435472E+00  0.26552453E+01
 0.51562500E+00  0.25807285E+01  0.29186643E+01  0.56537448E+00  0.26526465E+01
 0.51593750E+00  0.25706366E+01  0.29101001E+01  0.56639273E+00  0.26500494E+01
 0.51625000E+00  0.25605809E+01  0.29015582E+01  0.56740947E+00  0.26474540E+01
 0.51656250E+00  0.25505613E+01  0.28930386E+01  0.56842471E+00  0.26448603E+01
 0.51687500E+00  0.25405775E+01  0.28845412E+01  0.56943845E+00  0.26422683E+01
 0.51718750E+00  0.25306294E+01  0.28760658E+01  0.57045070E+00  0.26396779E+01
 0.51750000E+00  0.25207169E+01  0.28676125E+01  0.57146146E+00  0.26370892E+01
 0.51781250E+00  0.25108397E+01  0.28591810E+01  0.57247074E+00  0.26345021E+01
 0.51812500E+00  0.25009977E+01  0.28507713E+01  0.57347853E+00  0.26319166E+01
 0.51843750E+00  0.24911907E+01  0.28423833E+01  0.57448484E+00  0.26293327E+01
 0.51875000E+00  0.24814186E+01  0.28340169E+01  0.57548968E+00  0.26267504E+01
 0.51906250E+00  0.24716813E+01  0.28256721E+01  0.57649305E+00  0.26241697E+01
 0.51937500E+00  0.24619785E+01  0.28173486E+01  0.57749495E+00  0.26215905E+01
 0.51968750E+00  0.24523101E+01  0.28090466E+01  0.57849539E+00  0.26190129E+01
 0.52000000E+00  0.24426759E+01  0.28007658E+01  0.57949436E+00  0.26164369E+01
 0.52031250E+00  0.24330758E+01  0.27925062E+01  0.58049188E+00  0.26138623E+01
 0.52062500E+00  0.24235097E+01  0.27842676E+01  0.58148795E+00  0.26112893E+01
 0.52093750E+00  0.24139774E+01  0.27760501E+01  0.58248257E+00  0.26087178E+01
 0.52125000E+00  0.24044786E+01  0.27678535E+01  0.58347574E+00  0.26061477E+01
 0.52156250E+00  0.23950134E+01  0.27596777E+01  0.58446747E+00  0.26035791E+01
 0.52187500E+00  0.23855815E+01  0.27515227E+01  0.58545776E+00  0.26010120E+01
 0.52218750E+00  0.23761827E+01  0.27433883E+01  0.58644662E+00  0.25984463E+01
 0.52250000E+00  0.23668170E+01  0.27352745E+01  0.58743404E+00  0.25958821E+01
 0.52281250E+00  0.23574841E+01  0.27271812E+01  0.58842004E+00  0.25933193E+01
 0.52312500E+00  0.23481840E+01  0.27191083E+01  0.58940461E+00  0.25907579E+01
 0.52343750E+00  0.23389165E+01  0.27110557E+01  0.59038776E+00  0.25881979E+01
 0.52375000E+00  0.23296814E+01  0.27030234E+01  0.59136950E+00  0.25856392E+01
 0.52406250E+00  0.23204786E+01  0.26950112E+01  0.59234982E+00  0.25830820E+01
 0.52437500E+00  0.23113079E+01  0.26870191E+01  0.59332873E+00  0.25805260E+01
 0.52468750E+00  0.23021692E+01  0.26790470E+01  0.59430623E+00  0.25779715E+01
 0.52500000E+00  0.22930624E+01  0.26710949E+01  0.59528233E+00  0.25754182E+01
 0.52531250E+00  0.22839874E+01  0.26631626E+01  0.59625703E+00  0.25728663E+01
 0.52562500E+00  0.22749439E+01  0.26552500E+01  0.59723034E+00  0.25703157E+01
 0.52593750E+00  0.22659318E+01  0.26473571E+01  0.59820225E+00  0.25677664E+01
 0.52625000E+00  0.22569510E+01  0.26394839E+01  0.59917277E+00  0.25652183E+01
 0.52656250E+00  0.22480014E+01  0.26316301E+01  0.60014191E+00  0.25626715E+01
 0.52687500E+00  0.22390829E+01  0.26237958E+01  0.60110966E+00  0.25601260E+01
 0.52718750E+00  0.22301952E+01  0.26159809E+01  0.60207604E+00  0.25575817E+01
 0.52750000E+00  0.22213383E+01  0.26081852E+01  0.60304103E+00  0.25550386E+01
 0.52781250E+00  0.22125119E+01  0.26004088E+01  0.60400466E+00  0.25524968E+01
 0.52812500E+00  0.22037161E+01  0.25926515E+01  0.60496692E+00  0.25499561E+01
 0.52843750E+00  0.21949506E+01  0.25849133E+01  0.60592781E+00  0.25474167E+01
 0.52875000E+00  0.21862154E+01  0.25771940E+01  0.60688734E+00  0.25448784E+01
 0.52906250E+00  0.21775102E+01  0.25694937E+01  0.60784551E+00  0.25423413E+01
 0.52937500E+00  0.21688350E+01  0.25618122E+01  0.60880232E+00  0.25398053E+01
 0.52968750E+00  0.21601896E+01  0.25541495E+01  0.60975778E+00  0.25372705E+01
 0.53000000E+00  0.21515739E+01  0.25465054E+01  0.61071190E+00  0.25347367E+01
 0.53031250E+00  0.21429878E+01  0.25388800E+01  0.61166467E+00  0.25322042E+01
 0.53062500E+00  0.21344311E+01  0.25312731E+01  0.61261609E+00  0.25296727E+01
 0.53093750E+00  0.21259037E+01  0.25236847E+01  0.61356618E+00  0.25271423E+01
 0.53125000E+00  0.21174055E+01  0.25161147E+01  0.61451493E+00  0.25246129E+01
 0.53156250E+00  0.21089363E+01  0.25085630E+01  0.61546234E+00  0.25220847E+01
 0.53187500E+00  0.21004961E+01  0.25010295E+01  0.61640843E+00  0.25195575E+01
 0.53218750E+00  0.20920847E+01  0.24935143E+01  0.61735319E+00  0.25170313E+01
 0.53250000E+00  0.20837020E+01  0.24860171E+01  0.61829663E+00  0.25145061E+01
 0.53281250E+00  0.20753479E+01  0.24785380E+01  0.61923875E+00  0.25119820E+01
 0.53312500E+00  0.20670222E+01  0.24710769E+01  0.62017955E+00  0.25094588E+01
 0.53343750E+00  0.20587248E+01  0.24636336E+01  0.62111904E+00  0.25069367E+01
 0.53375000E+00  0.20504556E+01  0.24562082E+01  0.62205722E+00  0.25044155E+01
 0.53406250E+00  0.20422145E+01  0.24488006E+01  0.62299409E+00  0.25018953E+01
 0.53437500E+00  0.20340013E+01  0.24414106E+01  0.62392966E+00  0.24993760E+01
 0.53468750E+00  0.20258160E+01  0.24340383E+01  0.62486393E+00  0.24968577E+01
 0.53500000E+00  0.20176584E+01  0.24266835E+01  0.62579690E+00  0.24943403E+01
 0.53531250E+00  0.20095284E+01  0.24193462E+01  0.62672858E+00  0.24918238E+01
 0.53562500E+00  0.20014259E+01  0.24120264E+01  0.62765897E+00  0.24893082E+01
 0.53593750E+00  0.19933508E+01  0.24047239E+01  0.62858806E+00  0.24867935E+01
 0.53625000E+00  0.19853030E+01  0.23974386E+01  0.62951588E+00  0.24842797E+01
 0.53656250E+00  0.19772822E+01  0.23901706E+01  0.63044241E+00  0.24817667E+01
 0.53687500E+00  0.19692885E+01  0.23829198E+01  0.63136766E+00  0.24792546E+01
 0.53718750E+00  0.19613218E+01  0.23756860E+01  0.63229164E+00  0.24767434E+01
 0.53750000E+00  0.19533818E+01  0.23684693E+01  0.63321434E+00  0.24742329E+01
 0.53781250E+00  0.19454685E+01  0.23612695E+01  0.63413578E+00  0.24717233E+01
 0.53812500E+00  0.19375818E+01  0.23540866E+01  0.63505595E+00  0.24692144E+01
 0.53843750E+00  0.19297215E+01  0.23469206E+01  0.63597486E+00  0.24667064E+01
 0.53875000E+00  0.19218877E+01  0.23397713E+01  0.63689250E+00  0.24641991E+01
 0.53906250E+00  0.19140800E+01  0.23326387E+01  0.63780889E+00  0.24616926E+01
 0.53937500E+00  0.19062985E+01  0.23255228E+01  0.63872403E+00  0.24591868E+01
 0.53968750E+00  0.18985431E+01  0.23184234E+01  0.63963791E+00  0.24566818E+01
 0.54000000E+00  0.18908135E+01  0.23113405E+01  0.64055055E+00  0.24541775E+01
 0.54031250E+00  0.18831098E+01  0.23042741E+01  0.64146194E+00  0.24516739E+01
 0.54062500E+00  0.18754318E+01  0.22972241E+01  0.64237209E+00  0.24491710E+01
 0.54093750E+00  0.18677794E+01  0.22901904E+01  0.64328100E+00  0.24466688E+01
 0.54125000E+00  0.18601524E+01  0.22831730E+01  0.64418867E+00  0.24441673E+01
 0.54156250E+00  0.18525509E+01  0.22761717E+01  0.64509511E+00  0.24416664E+01
 0.54187500E+00  0.18449747E+01  0.22691866E+01  0.64600032E+00  0.24391662E+01
 0.54218750E+00  0.18374236E+01  0.22622176E+01  0.64690431E+00  0.24366666E+01
 0.54250000E+00  0.18298977E+01  0.22552647E+01  0.64780707E+00  0.24341677E+01
 0.54281250E+00  0.18223967E+01  0.22483276E+01  0.64870860E+00  0.24316694E+01
 0.54312500E+00  0.18149206E+01  0.22414065E+01  0.64960892E+00  0.24291716E+01
 0.54343750E+00  0.18074693E+01  0.22345012E+01  0.65050803E+00  0.24266745E+01
 0.54375000E+00  0.18000426E+01  0.22276117E+01  0.65140592E+00  0.24241779E+01
 0.54406250E+00  0.17926405E+01  0.22207380E+01  0.65230260E+00  0.24216819E+01
 0.54437500E+00  0.17852629E+01  0.22138799E+01  0.65319808E+00  0.24191864E+01
 0.54468750E+00  0.17779097E+01  0.22070374E+01  0.65409235E+00  0.24166915E+01
 0.54500000E+00  0.17705808E+01  0.22002104E+01  0.65498542E+00  0.24141971E+01
 0.54531250E+00  0.17632760E+01  0.21933990E+01  0.65587730E+00  0.24117032E+01
 0.54562500E+00  0.17559953E+01  0.21866029E+01  0.65676797E+00  0.24092099E+01
 0.54593750E+00  0.17487386E+01  0.21798223E+01  0.65765746E+00  0.24067170E+01
 0.54625000E+00  0.17415058E+01  0.21730570E+01  0.65854576E+00  0.24042245E+01
 0.54656250E+00  0.17342968E+01  0.21663069E+01  0.65943287E+00  0.24017326E+01
 0.54687500E+00  0.17271115E+01  0.21595720E+01  0.66031879E+00  0.23992411E+01
 0.54718750E+00  0.17199498E+01  0.21528523E+01  0.66120354E+00  0.23967500E+01
 0.54750000E+00  0.17128116E+01  0.21461477E+01  0.66208710E+00  0.23942594E+01
 0.54781250E+00  0.17056968E+01  0.21394581E+01  0.66296950E+00  0.23917691E+01
 0.54812500E+00  0.16986054E+01  0.21327836E+01  0.66385072E+00  0.23892793E+01
 0.54843750E+00  0.16915372E+01  0.21261239E+01  0.66473077E+00  0.23867898E+01
 0.54875000E+00  0.16844921E+01  0.21194791E+01  0.66560965E+00  0.23843008E+01
 0.54906250E+00  0.16774700E+01  0.21128491E+01  0.66648737E+00  0.23818120E+01
 0.54937500E+00  0.16704710E+01  0.21062339E+01  0.66736392E+00  0.23793237E+01
 0.54968750E+00  0.16634948E+01  0.20996335E+01  0.66823932E+00  0.23768356E+01
 0.55000000E+00  0.16565413E+01  0.20930476E+01  0.66911357E+00  0.23743479E+01
 0.55031250E+00  0.16496106E+01  0.20864764E+01  0.66998666E+00  0.23718605E+01
 0.55062500E+00  0.16427024E+01  0.20799197E+01  0.67085860E+00  0.23693734E+01
 0.55093750E+00  0.16358167E+01  0.20733776E+01  0.67172939E+00  0.23668866E+01
 0.55125000E+00  0.16289535E+01  0.20668499E+01  0.67259904E+00  0.23644001E+01
 0.55156250E+00  0.16274849E+01  0.20654521E+01  0.67278535E+00  0.23638670E+01
 0.55187500E+00  0.16274849E+01  0.20654521E+01  0.67278535E+00  0.23638670E+01
 0.55218750E+00  0.16274849E+01  0.20654521E+01  0.67278535E+00  0.23638670E+01
 0.55250000E+00  0.16274849E+01  0.20654521E+01  0.67278535E+00  0.23638670E+01
 0.55281250E+00  0.16274849E+01  0.20654521E+01  0.67278535E+00  0.23638670E+01
 0.55312500E+00  0.16274849E+01  0.20654521E+01  0.67278535E+00  0.23638670E+01
 0.55343750E+00  0.16274849E+01  0.20654521E+01  0.67278535E+00  0.23638670E+01
 0.55375000E+00  0.16274849E+01  0.20654521E+01  0.67278535E+00  0.23638670E+01
 0.55406250E+00  0.16274849E+01  0.20654521E+01  0.67278535E+00  0.23638670E+01
 0.55437500E+00  0.16274849E+01  0.20654521E+01  0.67278535E+00  0.23638670E+01
 0.55468750E+00  0.16274849E+01  0.20654521E+01  0.67278535E+00  0.23638670E+01
 0.55500000E+00  0.16274849E+01  0.20654521E+01  0.67278535E+00  0.23638670E+01
 0.55531250E+00  0.16274849E+01  0.20654521E+01  0.67278535E+00  0.23638670E+01
 0.55562500E+00  0.16274849E+01  0.20654521E+01  0.67278535E+00  0.23638670E+01
 0.55593750E+00  0.16274849E+01  0.20654521E+01  0.67278535E+00  0.23638670E+01
 0.55625000E+00  0.16274849E+01  0.20654521E+01  0.67278535E+00  0.23638670E+01
 0.55656250E+00  0.16274849E+01  0.20654521E+01  0.67278535E+00  0.23638670E+01
 0.55687500E+00  0.16274849E+01  0.20654521E+01  0.67278535E+00  0.23638670E+01
 0.55718750E+00  0.16274849E+01  0.20654521E+01  0.67278535E+00  0.23638670E+01
 0.55750000E+00  0.16274849E+01  0.20654521E+01  0.67278535E+00  0.23638670E+01
 0.55781250E+00  0.16274849E+01  0.20654521E+01  0.67278535E+00  0.23638670E+01
 0.55812500E+00  0.16274849E+01  0.20654521E+01  0.67278535E+00  0.23638670E+01
 0.55843750E+00  0.16274849E+01  0.20654521E+01  0.67278535E+00  0.23638670E+01
 0.55875000E+00  0.16274849E+01  0.20654521E+01  0.67278535E+00  0.23638670E+01
 0.55906250E+00  0.16274849E+01  0.20654521E+01  0.67278535E+00  0.23638670E+01
 0.55937500E+00  0.16274849E+01  0.20654521E+01  0.67278535E+00  0.23638670E+01
 0.55968750E+00  0.16274849E+01  0.20654521E+01  0.67278535E+00  0.23638670E+01
 0.56000000E+00  0.16274849E+01  0.20654521E+01  0.67278535E+00  0.23638670E+01
 0.56031250E+00  0.16274849E+01  0.20654521E+01  0.67278535E+00  0.23638670E+01
 0.56062500E+00  0.16274849E+01  0.20654521E+01  0.67278535E+00  0.23638670E+01
 0.56093750E+00  0.16274849E+01  0.20654521E+01  0.67278535E+00  0.23638670E+01
 0.56125000E+00  0.16274849E+01  0.20654521E+01  0.67278535E+00  0.23638670E+01
 0.56156250E+00  0.16274849E+01  0.20654521E+01  0.67278535E+00  0.23638670E+01
 0.56187500E+00  0.16274849E+01  0.20654521E+01  0.67278535E+00  0.23638670E+01
 0.56218750E+00  0.16274849E+01  0.20654521E+01  0.67278535E+00  0.23638670E+01
 0.56250000E+00  0.16274849E+01  0.20654521E+01  0.67278535E+00  0.23638670E+01
 0.56281250E+00  0.16274849E+01  0.20654521E+01  0.67278535E+00  0.23638670E+01
 0.56312500E+00  0.16274849E+01  0.20654521E+01  0.67278535E+00  0.23638670E+01
 0.56343750E+00  0.16274849E+01  0.20654521E+01  0.67278535E+00  0.23638670E+01
 0.56375000E+00  0.16274849E+01  0.20654521E+01  0.67278535E+00  0.23638670E+01
 0.56406250E+00  0.16274849E+01  0.20654521E+01  0.67278535E+00  0.23638670E+01
 0.56437500E+00  0.16274849E+01  0.20654521E+01  0.67278535E+00  0.23638670E+01
 0.56468750E+00  0.16274849E+01  0.20654521E+01  0.67278535E+00  0.23638670E+01
 0.56500000E+00  0.16274849E+01  0.20654521E+01  0.67278535E+00  0.23638670E+01
 0.56531250E+00  0.16274849E+01  0.20654521E+01  0.67278535E+00  0.23638670E+01
 0.56562500E+00  0.16274849E+01  0.20654521E+01  0.67278535E+00  0.23638670E+01
 0.56593750E+00  0.16274849E+01  0.20654521E+01  0.67278535E+00  0.23638670E+01
 0.56625000E+00  0.16274849E+01  0.20654521E+01  0.67278535E+00  0.23638670E+01
 0.56656250E+00  0.16274849E+01  0.20654521E+01  0.67278535E+00  0.23638670E+01
 0.56687500E+00  0.16274849E+01  0.20654521E+01  0.67278535E+00  0.23638670E+01
 0.56718750E+00  0.16274849E+01  0.20654521E+01  0.67278535E+00  0.23638670E+01
 0.56750000E+00  0.16274849E+01  0.20654521E+01  0.67278535E+00  0.23638670E+01
 0.56781250E+00  0.16274849E+01  0.20654521E+01  0.67278535E+00  0.23638670E+01
 0.56812500E+00  0.16274849E+01  0.20654521E+01  0.67278535E+00  0.23638670E+01
 0.56843750E+00  0.16274849E+01  0.20654521E+01  0.67278535E+00  0.23638670E+01
 0.56875000E+00  0.16274849E+01  0.20654521E+01  0.67278535E+00  0.23638670E+01
 0.56906250E+00  0.16274849E+01  0.20654521E+01  0.67278535E+00  0.23638670E+01
 0.56937500E+00  0.16274849E+01  0.20654521E+01  0.67278535E+00  0.23638670E+01
 0.56968750E+00  0.16274849E+01  0.20654521E+01  0.67278535E+00  0.23638670E+01
 0.57000000E+00  0.16274849E+01  0.20654521E+01  0.67278535E+00  0.23638670E+01
 0.57031250E+00  0.16274849E+01  0.20654521E+01  0.67278535E+00  0.23638670E+01
 0.57062500E+00  0.16274849E+01  0.20654521E+01  0.67278535E+00  0.23638670E+01
 0.57093750E+00  0.16274849E+01  0.20654521E+01  0.67278535E+00  0.23638670E+01
 0.57125000E+00  0.16274849E+01  0.20654521E+01  0.67278535E+00  0.23638670E+01
 0.57156250E+00  0.16274849E+01  0.20654521E+01  0.67278535E+00  0.23638670E+01
 0.57187500E+00  0.16274849E+01  0.20654521E+01  0.67278535E+00  0.23638670E+01
 0.57218750E+00  0.16274849E+01  0.20654521E+01  0.67278535E+00  0.23638670E+01
 0.57250000E+00  0.16274849E+01  0.20654521E+01  0.67278535E+00  0.23638670E+01
 0.57281250E+00  0.16274849E+01  0.20654521E+01  0.67278535E+00  0.23638670E+01
 0.57312500E+00  0.16274849E+01  0.20654521E+01  0.67278535E+00  0.23638670E+01
 0.57343750E+00  0.16274849E+01  0.20654521E+01  0.67278535E+00  0.23638670E+01
 0.57375000E+00  0.16274849E+01  0.20654521E+01  0.67278535E+00  0.23638670E+01
 0.57406250E+00  0.16274849E+01  0.20654521E+01  0.67278535E+00  0.23638670E+01
 0.57437500E+00  0.16274849E+01  0.20654521E+01  0.67278535E+00  0.23638670E+01
 0.57468750E+00  0.16274849E+01  0.20654521E+01  0.67278535E+00  0.23638670E+01
 0.57500000E+00  0.16274849E+01  0.20654521E+01  0.67278535E+00  0.23638670E+01
 0.57531250E+00  0.16274849E+01  0.20654521E+01  0.67278535E+00  0.23638670E+01
 0.57562500E+00  0.16274849E+01  0.20654521E+01  0.67278535E+00  0.23638670E+01
 0.57593750E+00  0.16274849E+01  0.20654521E+01  0.67278535E+00  0.23638670E+01
 0.57625000E+00  0.16274849E+01  0.20654521E+01  0.67278535E+00  0.23638670E+01
 0.57656250E+00  0.16274849E+01  0.20654521E+01  0.67278535E+00  0.23638670E+01
 0.57687500E+00  0.16274849E+01  0.20654521E+01  0.67278535E+00  0.23638670E+01
 0.57718750E+00  0.16274849E+01  0.20654521E+01  0.67278535E+00  0.23638670E+01
 0.57750000E+00  0.16274849E+01  0.20654521E+01  0.67278535E+00  0.23638670E+01
 0.57781250E+00  0.16274849E+01  0.20654521E+01  0.67278535E+00  0.23638670E+01
 0.57812500E+00  0.16274849E+01  0.20654521E+01  0.67278535E+00  0.23638670E+01
 0.57843750E+00  0.16274849E+01  0.20654521E+01  0.67278535E+00  0.23638670E+01
 0.57875000E+00  0.16274849E+01  0.20654521E+01  0.67278535E+00  0.23638670E+01
 0.57906250E+00  0.16274849E+01  0.20654521E+01  0.67278535E+00  0.23638670E+01
 0.57937500E+00  0.16274849E+01  0.20654521E+01  0.67278535E+00  0.23638670E+01
 0.57968750E+00  0.16274849E+01  0.20654521E+01  0.67278535E+00  0.23638670E+01
 0.58000000E+00  0.16274849E+01  0.20654521E+01  0.67278535E+00  0.23638670E+01
 0.58031250E+00  0.16274849E+01  0.20654521E+01  0.67278535E+00  0.23638670E+01
 0.58062500E+00  0.16274849E+01  0.20654521E+01  0.67278535E+00  0.23638670E+01
 0.58093750E+00  0.16274849E+01  0.20654521E+01  0.67278535E+00  0.23638670E+01
 0.58125000E+00  0.16274849E+01  0.20654521E+01  0.67278535E+00  0.23638670E+01
 0.58156250E+00  0.16274849E+01  0.20654521E+01  0.67278535E+00  0.23638670E+01
 0.58187500E+00  0.16274849E+01  0.20654521E+01  0.67278535E+00  0.23638670E+01
 0.58218750E+00  0.16274849E+01  0.20654521E+01  0.67278535E+00  0.23638670E+01
 0.58250000E+00  0.16274849E+01  0.20654521E+01  0.67278535E+00  0.23638670E+01
 0.58281250E+00  0.16274849E+01  0.20654521E+01  0.67278535E+00  0.23638670E+01
 0.58312500E+00  0.16274849E+01  0.20654521E+01  0.67278535E+00  0.23638670E+01
 0.58343750E+00  0.16274849E+01  0.20654521E+01  0.67278535E+00  0.23638670E+01
 0.58375000E+00  0.16274849E+01  0.20654521E+01  0.67278535E+00  0.23638670E+01
 0.58406250E+00  0.16274849E+01  0.20654521E+01  0.67278535E+00  0.23638670E+01
 0.58437500E+00  0.16274849E+01  0.20654521E+01  0.67278535E+00  0.23638670E+01
 0.58468750E+00  0.16274849E+01  0.20654521E+01  0.67278535E+00  0.23638670E+01
 0.58500000E+00  0.16274849E+01  0.20654521E+01  0.67278535E+00  0.23638670E+01
 0.58531250E+00  0.16274849E+01  0.20654521E+01  0.67278535E+00  0.23638670E+01
 0.58562500E+00  0.16274849E+01  0.20654521E+01  0.67278535E+00  0.23638670E+01
 0.58593750E+00  0.16274849E+01  0.20654521E+01  0.67278535E+00  0.23638670E+01
 0.58625000E+00  0.16274849E+01  0.20654521E+01  0.67278535E+00  0.23638670E+01
 0.58656250E+00  0.16274849E+01  0.20654521E+01  0.67278535E+00  0.23638670E+01
 0.58687500E+00  0.16274849E+01  0.20654521E+01  0.67278535E+00  0.23638670E+01
 0.58718750E+00  0.16274849E+01  0.20654521E+01  0.67278535E+00  0.23638670E+01
 0.58750000E+00  0.16274849E+01  0.20654521E+01  0.67278535E+00  0.23638670E+01
 0.58781250E+00  0.16274849E+01  0.20654521E+01  0.67278535E+00  0.23638670E+01
 0.58812500E+00  0.16274849E+01  0.20654521E+01  0.67278535E+00  0.23638670E+01
 0.58843750E+00  0.16274849E+01  0.20654521E+01  0.67278535E+00  0.23638670E+01
 0.58875000E+00  0.16274849E+01  0.20654521E+01  0.67278535E+00  0.23638670E+01
 0.58906250E+00  0.16274849E+01  0.20654521E+01  0.67278535E+00  0.23638670E+01
 0.58937500E+00  0.16274849E+01  0.20654521E+01  0.67278535E+00  0.23638670E+01
 0.58968750E+00  0.16274849E+01  0.20654521E+01  0.67278535E+00  0.23638670E+01
 0.59000000E+00  0.16274849E+01  0.20654521E+01  0.67278535E+00  0.23638670E+01
 0.59031250E+00  0.16274849E+01  0.20654521E+01  0.67278535E+00  0.23638670E+01
 0.59062500E+00  0.16274849E+01  0.20654521E+01  0.67278535E+00  0.23638670E+01
 0.59093750E+00  0.16274849E+01  0.20654521E+01  0.67278535E+00  0.23638670E+01
 0.59125000E+00  0.16274849E+01  0.20654521E+01  0.67278535E+00  0.23638670E+01
 0.59156250E+00  0.16274849E+01  0.20654521E+01  0.67278535E+00  0.23638670E+01
 0.59187500E+00  0.16274849E+01  0.20654521E+01  0.67278535E+00  0.23638670E+01
 0.59218750E+00  0.16274849E+01  0.20654521E+01  0.67278535E+00  0.23638670E+01
 0.59250000E+00  0.16274849E+01  0.20654521E+01  0.67278535E+00  0.23638670E+01
 0.59281250E+00  0.16274849E+01  0.20654521E+01  0.67278535E+00  0.23638670E+01
 0.59312500E+00  0.16274849E+01  0.20654521E+01  0.67278535E+00  0.23638670E+01
 0.59343750E+00  0.16274849E+01  0.20654521E+01  0.67278535E+00  0.23638670E+01
 0.59375000E+00  0.16274849E+01  0.20654521E+01  0.67278535E+00  0.23638670E+01
 0.59406250E+00  0.16274849E+01  0.20654521E+01  0.67278535E+00  0.23638670E+01
 0.59437500E+00  0.16274849E+01  0.20654521E+01  0.67278535E+00  0.23638670E+01
 0.59468750E+00  0.16274849E+01  0.20654521E+01  0.67278535E+00  0.23638670E+01
 0.59500000E+00  0.16274849E+01  0.20654521E+01  0.67278535E+00  0.23638670E+01
 0.59531250E+00  0.16274849E+01  0.20654521E+01  0.67278535E+00  0.23638670E+01
 0.59562500E+00  0.16274849E+01  0.20654521E+01  0.67278535E+00  0.23638670E+01
 0.59593750E+00  0.16274849E+01  0.20654521E+01  0.67278535E+00  0.23638670E+01
 0.59625000E+00  0.16274849E+01  0.20654521E+01  0.67278535E+00  0.23638670E+01
 0.59656250E+00  0.16274849E+01  0.20654521E+01  0.67278535E+00  0.23638670E+01
 0.59687500E+00  0.16274849E+01  0.20654521E+01  0.67278535E+00  0.23638670E+01
 0.59718750E+00  0.16274849E+01  0.20654521E+01  0.67278535E+00  0.23638670E+01
 0.59750000E+00  0.16274849E+01  0.20654521E+01  0.67278535E+00  0.23638670E+01
 0.59781250E+00  0.16274849E+01  0.20654521E+01  0.67278535E+00  0.23638670E+01
 0.59812500E+00  0.16274849E+01  0.20654521E+01  0.67278535E+00  0.23638670E+01
 0.59843750E+00  0.16274849E+01  0.20654521E+01  0.67278535E+00  0.23638670E+01
 0.59875000E+00  0.16274849E+01  0.20654521E+01  0.67278535E+00  0.23638670E+01
 0.59906250E+00  0.16274849E+01  0.20654521E+01  0.67278535E+00  0.23638670E+01
 0.59937500E+00  0.16274849E+01  0.20654521E+01  0.67278535E+00  0.23638670E+01
 0.59968750E+00  0.16274849E+01  0.20654521E+01  0.67278535E+00  0.23638670E+01
 0.60000000E+00  0.16274849E+01  0.20654521E+01  0.67278535E+00  0.23638670E+01
 0.60031250E+00  0.16274849E+01  0.20654521E+01  0.67278535E+00  0.23638670E+01
 0.60062500E+00  0.16274849E+01  0.20654521E+01  0.67278535E+00  0.23638670E+01
 0.60093750E+00  0.16274849E+01  0.20654521E+01  0.67278535E+00  0.23638670E+01
 0.60125000E+00  0.16274849E+01  0.20654521E+01  0.67278535E+00  0.23638670E+01
 0.60156250E+00  0.16274849E+01  0.20654521E+01  0.67278535E+00  0.23638670E+01
 0.60187500E+00  0.16274849E+01  0.20654521E+01  0.67278535E+00  0.23638670E+01
 0.60218750E+00  0.16274849E+01  0.20654521E+01  0.67278535E+00  0.23638670E+01
 0.60250000E+00  0.16274849E+01  0.20654521E+01  0.67278535E+00  0.23638670E+01
 0.60281250E+00  0.16274849E+01  0.20654521E+01  0.67278535E+00  0.23638670E+01
 0.60312500E+00  0.16274849E+01  0.20654521E+01  0.67278535E+00  0.23638670E+01
 0.60343750E+00  0.16274849E+01  0.20654521E+01  0.67278535E+00  0.23638670E+01
 0.60375000E+00  0.16274849E+01  0.20654521E+01  0.67278535E+00  0.23638670E+01
 0.60406250E+00  0.16274849E+01  0.20654521E+01  0.67278535E+00  0.23638670E+01
 0.60437500E+00  0.16274849E+01  0.20654521E+01  0.67278535E+00  0.23638670E+01
 0.60468750E+00  0.16274849E+01  0.20654521E+01  0.67278535E+00  0.23638670E+01
 0.60500000E+00  0.16274849E+01  0.20654521E+01  0.67278535E+00  0.23638670E+01
 0.60531250E+00  0.16274849E+01  0.20654521E+01  0.67278535E+00  0.23638670E+01
 0.60562500E+00  0.16274849E+01  0.20654521E+01  0.67278535E+00  0.23638670E+01
 0.60593750E+00  0.16274849E+01  0.20654521E+01  0.67278535E+00  0.23638670E+01
 0.60625000E+00  0.16274849E+01  0.20654521E+01  0.67278535E+00  0.23638670E+01
 0.60656250E+00  0.16274849E+01  0.20654521E+01  0.67278535E+00  0.23638670E+01
 0.60687500E+00  0.16274849E+01  0.20654521E+01  0.67278535E+00  0.23638670E+01
 0.60718750E+00  0.16274849E+01  0.20654521E+01  0.67278535E+00  0.23638670E+01
 0.60750000E+00  0.16274849E+01  0.20654521E+01  0.67278535E+00  0.23638670E+01
 0.60781250E+00  0.16274849E+01  0.20654521E+01  0.67278535E+00  0.23638670E+01
 0.60812500E+00  0.16274849E+01  0.20654521E+01  0.67278535E+00  0.23638670E+01
 0.60843750E+00  0.16274849E+01  0.20654521E+01  0.67278535E+00  0.23638670E+01
 0.60875000E+00  0.16274849E+01  0.20654521E+01  0.67278535E+00  0.23638670E+01
 0.60906250E+00  0.16274849E+01  0.20654521E+01  0.67278535E+00  0.23638670E+01
 0.60937500E+00  0.16274849E+01  0.20654521E+01  0.67278535E+00  0.23638670E+01
 0.60968750E+00  0.16274849E+01  0.20654521E+01  0.67278535E+00  0.23638670E+01
 0.61000000E+00  0.16274849E+01  0.20654521E+01  0.67278535E+00  0.23638670E+01
 0.61031250E+00  0.16274849E+01  0.20654521E+01  0.67278535E+00  0.23638670E+01
 0.61062500E+00  0.16274849E+01  0.20654521E+01  0.67278535E+00  0.23638670E+01
 0.61093750E+00  0.16274849E+01  0.20654521E+01  0.67278535E+00  0.23638670E+01
 0.61125000E+00  0.16274849E+01  0.20654521E+01  0.67278535E+00  0.23638670E+01
 0.61156250E+00  0.16274849E+01  0.20654521E+01  0.67278535E+00  0.23638670E+01
 0.61187500E+00  0.16274849E+01  0.20654521E+01  0.67278535E+00  0.23638670E+01
 0.61218750E+00  0.16274849E+01  0.20654521E+01  0.67278535E+00  0.23638670E+01
 0.61250000E+00  0.16274849E+01  0.20654521E+01  0.67278535E+00  0.23638670E+01
 0.61281250E+00  0.16274849E+01  0.20654521E+01  0.67278535E+00  0.23638670E+01
 0.61312500E+00  0.16274849E+01  0.20654521E+01  0.67278535E+00  0.23638670E+01
 0.61343750E+00  0.16274849E+01  0.20654521E+01  0.67278535E+00  0.23638670E+01
 0.61375000E+00  0.16274849E+01  0.20654521E+01  0.67278535E+00  0.23638670E+01
 0.61406250E+00  0.16274849E+01  0.20654521E+01  0.67278535E+00  0.23638670E+01
 0.61437500E+00  0.16274849E+01  0.20654521E+01  0.67278535E+00  0.23638670E+01
 0.61468750E+00  0.16274849E+01  0.20654521E+01  0.67278535E+00  0.23638670E+01
 0.61500000E+00  0.16274849E+01  0.20654521E+01  0.67278535E+00  0.23638670E+01
 0.61531250E+00  0.16274849E+01  0.20654521E+01  0.67278535E+00  0.23638670E+01
 0.61562500E+00  0.16274849E+01  0.20654521E+01  0.67278535E+00  0.23638670E+01
 0.61593750E+00  0.16274849E+01  0.20654521E+01  0.67278535E+00  0.23638670E+01
 0.61625000E+00  0.16274849E+01  0.20654521E+01  0.67278535E+00  0.23638670E+01
 0.61656250E+00  0.16274849E+01  0.20654521E+01  0.67278535E+00  0.23638670E+01
 0.61687500E+00  0.16274849E+01  0.20654521E+01  0.67278535E+00  0.23638670E+01
 0.61718750E+00  0.16274849E+01  0.20654521E+01  0.67278535E+00  0.23638670E+01
 0.61750000E+00  0.16274849E+01  0.20654521E+01  0.67278535E+00  0.23638670E+01
 0.61781250E+00  0.16274849E+01  0.20654521E+01  0.67278535E+00  0.23638670E+01
 0.61812500E+00  0.16274849E+01  0.20654521E+01  0.67278535E+00  0.23638670E+01
 0.61843750E+00  0.16274849E+01  0.20654521E+01  0.67278535E+00  0.23638670E+01
 0.61875000E+00  0.16274849E+01  0.20654521E+01  0.67278535E+00  0.23638670E+01
 0.61906250E+00  0.16274849E+01  0.20654521E+01  0.67278535E+00  0.23638670E+01
 0.61937500E+00  0.16274849E+01  0.20654521E+01  0.67278535E+00  0.23638670E+01
 0.61968750E+00  0.16274849E+01  0.20654521E+01  0.67278535E+00  0.23638670E+01
 0.62000000E+00  0.16274849E+01  0.20654521E+01  0.67278535E+00  0.23638670E+01
 0.62031250E+00  0.16274849E+01  0.20654521E+01  0.67278535E+00  0.23638670E+01
 0.62062500E+00  0.16274849E+01  0.20654521E+01  0.67278535E+00  0.23638670E+01
 0.62093750E+00  0.16274849E+01  0.20654521E+01  0.67278535E+00  0.23638670E+01
 0.62125000E+00  0.16274849E+01  0.20654521E+01  0.67278535E+00  0.23638670E+01
 0.62156250E+00  0.16274849E+01  0.20654521E+01  0.67278535E+00  0.23638670E+01
 0.62187500E+00  0.16274849E+01  0.20654521E+01  0.67278535E+00  0.23638670E+01
 0.62218750E+00  0.16274849E+01  0.20654521E+01  0.67278535E+00  0.23638670E+01
 0.62250000E+00  0.16274849E+01  0.20654521E+01  0.67278535E+00  0.23638670E+01
 0.62281250E+00  0.16274849E+01  0.20654521E+01  0.67278535E+00  0.23638670E+01
 0.62312500E+00  0.16274849E+01  0.20654521E+01  0.67278535E+00  0.23638670E+01
 0.62343750E+00  0.16274849E+01  0.20654521E+01  0.67278535E+00  0.23638670E+01
 0.62375000E+00  0.16274849E+01  0.20654521E+01  0.67278535E+00  0.23638670E+01
 0.62406250E+00  0.16274849E+01  0.20654521E+01  0.67278535E+00  0.23638670E+01
 0.62437500E+00  0.16274849E+01  0.20654521E+01  0.67278535E+00  0.23638670E+01
 0.62468750E+00  0.16274849E+01  0.20654521E+01  0.67278535E+00  0.23638670E+01
 0.62500000E+00  0.16274849E+01  0.20654521E+01  0.67278535E+00  0.23638670E+01
 0.62531250E+00  0.16274849E+01  0.20654521E+01  0.67278535E+00  0.23638670E+01
 0.62562500E+00  0.16274849E+01  0.20654521E+01  0.67278535E+00  0.23638670E+01
 0.62593750E+00  0.16274849E+01  0.20654521E+01  0.67278535E+00  0.23638670E+01
 0.62625000E+00  0.16274849E+01  0.20654521E+01  0.67278535E+00  0.23638670E+01
 0.62656250E+00  0.16274849E+01  0.20654521E+01  0.67278535E+00  0.23638670E+01
 0.62687500E+00  0.16274849E+01  0.20654521E+01  0.67278535E+00  0.23638670E+01
 0.62718750E+00  0.16274849E+01  0.20654521E+01  0.67278535E+00  0.23638670E+01
 0.62750000E+00  0.16274849E+01  0.20654521E+01  0.67278535E+00  0.23638670E+01
 0.62781250E+00  0.16274849E+01  0.20654521E+01  0.67278535E+00  0.23638670E+01
 0.62812500E+00  0.16274849E+01  0.20654521E+01  0.67278535E+00  0.23638670E+01
 0.62843750E+00  0.16274849E+01  0.20654521E+01  0.67278535E+00  0.23638670E+01
 0.62875000E+00  0.16274849E+01  0.20654521E+01  0.67278535E+00  0.23638670E+01
 0.62906250E+00  0.16274849E+01  0.20654521E+01  0.67278535E+00  0.23638670E+01
 0.62937500E+00  0.16274849E+01  0.20654521E+01  0.67278535E+00  0.23638670E+01
 0.62968750E+00  0.16274849E+01  0.20654521E+01  0.67278535E+00  0.23638670E+01
 0.63000000E+00  0.16274849E+01  0.20654521E+01  0.67278535E+00  0.23638670E+01
 0.63031250E+00  0.16274849E+01  0.20654521E+01  0.67278535E+00  0.23638670E+01
 0.63062500E+00  0.16274849E+01  0.20654521E+01  0.67278535E+00  0.23638670E+01
 0.63093750E+00  0.16274849E+01  0.20654521E+01  0.67278535E+00  0.23638670E+01
 0.63125000E+00  0.16274849E+01  0.20654521E+01  0.67278535E+00  0.23638670E+01
 0.63156250E+00  0.16274849E+01  0.20654521E+01  0.67278535E+00  0.23638670E+01
 0.63187500E+00  0.16274849E+01  0.20654521E+01  0.67278535E+00  0.23638670E+01
 0.63218750E+00  0.16274849E+01  0.20654521E+01  0.67278535E+00  0.23638670E+01
 0.63250000E+00  0.16274849E+01  0.20654521E+01  0.67278535E+00  0.23638670E+01
 0.63281250E+00  0.16274849E+01  0.20654521E+01  0.67278535E+00  0.23638670E+01
 0.63312500E+00  0.16274849E+01  0.20654521E+01  0.67278535E+00  0.23638670E+01
 0.63343750E+00  0.16274849E+01  0.20654521E+01  0.67278535E+00  0.23638670E+01
 0.63375000E+00  0.16274849E+01  0.20654521E+01  0.67278535E+00  0.23638670E+01
 0.63406250E+00  0.16274849E+01  0.20654521E+01  0.67278535E+00  0.23638670E+01
 0.63437500E+00  0.16274849E+01  0.20654521E+01  0.67278535E+00  0.23638670E+01
 0.63468750E+00  0.16274849E+01  0.55837904E+01  0.67278535E+00  0.87439780E+00
 0.63500000E+00  0.16274849E+01  0.55837904E+01  0.67278535E+00  0.87439780E+00
 0.63531250E+00  0.16274849E+01  0.55837904E+01  0.67278535E+00  0.87439780E+00
 0.63562500E+00  0.16274849E+01  0.55837904E+01  0.67278535E+00  0.87439780E+00
 0.63593750E+00  0.16274849E+01  0.55837904E+01  0.67278535E+00  0.87439780E+00
 0.63625000E+00  0.16274849E+01  0.55837904E+01  0.67278535E+00  0.87439780E+00
 0.63656250E+00  0.16274849E+01  0.55837904E+01  0.67278535E+00  0.87439780E+00
 0.63687500E+00  0.16274849E+01  0.55837904E+01  0.67278535E+00  0.87439780E+00
 0.63718750E+00  0.16274849E+01  0.55837904E+01  0.67278535E+00  0.87439780E+00
 0.63750000E+00  0.16274849E+01  0.55837904E+01  0.67278535E+00  0.87439780E+00
 0.63781250E+00  0.16274849E+01  0.55837904E+01  0.67278535E+00  0.87439780E+00
 0.63812500E+00  0.16274849E+01  0.55837904E+01  0.67278535E+00  0.87439780E+00
 0.63843750E+00  0.16274849E+01  0.55837904E+01  0.67278535E+00  0.87439780E+00
 0.63875000E+00  0.16274849E+01  0.55837904E+01  0.67278535E+00  0.87439780E+00
 0.63906250E+00  0.16274849E+01  0.55837904E+01  0.67278535E+00  0.87439780E+00
 0.63937500E+00  0.16274849E+01  0.55837904E+01  0.67278535E+00  0.87439780E+00
 0.63968750E+00  0.16274849E+01  0.55837904E+01  0.67278535E+00  0.87439780E+00
 0.64000000E+00  0.16274849E+01  0.55837904E+01  0.67278535E+00  0.87439780E+00
 0.64031250E+00  0.16274849E+01  0.55837904E+01  0.67278535E+00  0.87439780E+00
 0.64062500E+00  0.16274849E+01  0.55837904E+01  0.67278535E+00  0.87439780E+00
 0.64093750E+00  0.16274849E+01  0.55837904E+01  0.67278535E+00  0.87439780E+00
 0.64125000E+00  0.16274849E+01  0.55837904E+01  0.67278535E+00  0.87439780E+00
 0.64156250E+00  0.16274849E+01  0.55837904E+01  0.67278535E+00  0.87439780E+00
 0.64187500E+00  0.16274849E+01  0.55837904E+01  0.67278535E+00  0.87439780E+00
 0.64218750E+00  0.16274849E+01  0.55837904E+01  0.67278535E+00  0.87439780E+00
 0.64250000E+00  0.16274849E+01  0.55837904E+01  0.67278535E+00  0.87439780E+00
 0.64281250E+00  0.16274849E+01  0.55837904E+01  0.67278535E+00  0.87439780E+00
 0.64312500E+00  0.16274849E+01  0.55837904E+01  0.67278535E+00  0.87439780E+00
 0.64343750E+00  0.16274849E+01  0.55837904E+01  0.67278535E+00  0.87439780E+00
 0.64375000E+00  0.16274849E+01  0.55837904E+01  0.67278535E+00  0.87439780E+00
 0.64406250E+00  0.16274849E+01  0.55837904E+01  0.67278535E+00  0.87439780E+00
 0.64437500E+00  0.16274849E+01  0.55837904E+01  0.67278535E+00  0.87439780E+00
 0.64468750E+00  0.16274849E+01  0.55837904E+01  0.67278535E+00  0.87439780E+00
 0.64500000E+00  0.16274849E+01  0.55837904E+01  0.67278535E+00  0.87439780E+00
 0.64531250E+00  0.16274849E+01  0.55837904E+01  0.67278535E+00  0.87439780E+00
 0.64562500E+00  0.16274849E+01  0.55837904E+01  0.67278535E+00  0.87439780E+00
 0.64593750E+00  0.16274849E+01  0.55837904E+01  0.67278535E+00  0.87439780E+00
 0.64625000E+00  0.16274849E+01  0.55837904E+01  0.67278535E+00  0.87439780E+00
 0.64656250E+00  0.16274849E+01  0.55837904E+01  0.67278535E+00  0.87439780E+00
 0.64687500E+00  0.16274849E+01  0.55837904E+01  0.67278535E+00  0.87439780E+00
 0.64718750E+00  0.16274849E+01  0.55837904E+01  0.67278535E+00  0.87439780E+00
 0.64750000E+00  0.16274849E+01  0.55837904E+01  0.67278535E+00  0.87439780E+00
 0.64781250E+00  0.16274849E+01  0.55837904E+01  0.67278535E+00  0.87439780E+00
 0.64812500E+00  0.16274849E+01  0.55837904E+01  0.67278535E+00  0.87439780E+00
 0.64843750E+00  0.16274849E+01  0.55837904E+01  0.67278535E+00  0.87439780E+00
 0.64875000E+00  0.16274849E+01  0.55837904E+01  0.67278535E+00  0.87439780E+00
 0.64906250E+00  0.16274849E+01  0.55837904E+01  0.67278535E+00  0.87439780E+00
 0.64937500E+00  0.16274849E+01  0.55837904E+01  0.67278535E+00  0.87439780E+00
 0.64968750E+00  0.16274849E+01  0.55837904E+01  0.67278535E+00  0.87439780E+00
 0.65000000E+00  0.16274849E+01  0.55837904E+01  0.67278535E+00  0.87439780E+00
 0.65031250E+00  0.16274849E+01  0.55837904E+01  0.67278535E+00  0.87439780E+00
 0.65062500E+00  0.16274849E+01  0.55837904E+01  0.67278535E+00  0.87439780E+00
 0.65093750E+00  0.16274849E+01  0.55837904E+01  0.67278535E+00  0.87439780E+00
 0.65125000E+00  0.16274849E+01  0.55837904E+01  0.67278535E+00  0.87439780E+00
 0.65156250E+00  0.16274849E+01  0.55837904E+01  0.67278535E+00  0.87439780E+00
 0.65187500E+00  0.16274849E+01  0.55837904E+01  0.67278535E+00  0.87439780E+00
 0.65218750E+00  0.16274849E+01  0.55837904E+01  0.67278535E+00  0.87439780E+00
 0.65250000E+00  0.16274849E+01  0.55837904E+01  0.67278535E+00  0.87439780E+00
 0.65281250E+00  0.16274849E+01  0.55837904E+01  0.67278535E+00  0.87439780E+00
 0.65312500E+00  0.16274849E+01  0.55837904E+01  0.67278535E+00  0.87439780E+00
 0.65343750E+00  0.16274849E+01  0.55837904E+01  0.67278535E+00  0.87439780E+00
 0.65375000E+00  0.16274849E+01  0.55837904E+01  0.67278535E+00  0.87439780E+00
 0.65406250E+00  0.16274849E+01  0.55837904E+01  0.67278535E+00  0.87439780E+00
 0.65437500E+00  0.16274849E+01  0.55837904E+01  0.67278535E+00  0.87439780E+00
 0.65468750E+00  0.16274849E+01  0.55837904E+01  0.67278535E+00  0.87439780E+00
 0.65500000E+00  0.16274849E+01  0.55837904E+01  0.67278535E+00  0.87439780E+00
 0.65531250E+00  0.10000000E+00  0.10000000E+01  0.00000000E+00  0.29999997E+00
 0.65562500E+00  0.10000000E+00  0.10000000E+01  0.00000000E+00  0.29999997E+00
 0.65593750E+00  0.10000000E+00  0.10000000E+01  0.00000000E+00  0.29999997E+00
 0.65625000E+00  0.10000000E+00  0.10000000E+01  0.00000000E+00  0.29999997E+00
 0.65656250E+00  0.10000000E+00  0.10000000E+01  0.00000000E+00  0.29999997E+00
 0.65687500E+00  0.10000000E+00  0.10000000E+01  0.00000000E+00  0.29999997E+00
 0.65718750E+00  0.10000000E+00  0.10000000E+01  0.00000000E+00  0.29999997E+00
 0.65750000E+00  0.10000000E+00  0.10000000E+01  0.00000000E+00  0.29999997E+00
 0.65781250E+00  0.10000000E+00  0.10000000E+01  0.00000000E+00  0.29999997E+00
 0.65812500E+00  0.10000000E+00  0.10000000E+01  0.00000000E+00  0.29999997E+00
 0.65843750E+00  0.10000000E+00  0.10000000E+01  0.00000000E+00  0.29999997E+00
 0.65875000E+00  0.10000000E+00  0.10000000E+01  0.00000000E+00  0.29999997E+00
 0.65906250E+00  0.10000000E+00  0.10000000E+01  0.00000000E+00  0.29999997E+00
 0.65937500E+00  0.10000000E+00  0.10000000E+01  0.00000000E+00  0.29999997E+00
 0.65968750E+00  0.10000000E+00  0.10000000E+01  0.00000000E+00  0.29999997E+00
 0.66000000E+00  0.10000000E+00  0.10000000E+01  0.00000000E+00  0.29999997E+00
 0.66031250E+00  0.10000000E+00  0.10000000E+01  0.00000000E+00  0.29999997E+00
 0.66062500E+00  0.10000000E+00  0.10000000E+01  0.00000000E+00  0.29999997E+00
 0.66093750E+00  0.10000000E+00  0.10000000E+01  0.00000000E+00  0.29999997E+00
 0.66125000E+00  0.10000000E+00  0.10000000E+01  0.00000000E+00  0.29999997E+00
 0.66156250E+00  0.10000000E+00  0.10000000E+01  0.00000000E+00  0.29999997E+00
 0.66187500E+00  0.10000000E+00  0.10000000E+01  0.00000000E+00  0.29999997E+00
 0.66218750E+00  0.10000000E+00  0.10000000E+01  0.00000000E+00  0.29999997E+00
 0.66250000E+00  0.10000000E+00  0.10000000E+01  0.00000000E+00  0.29999997E+00
 0.66281250E+00  0.10000000E+00  0.10000000E+01  0.00000000E+00  0.29999997E+00
 0.66312500E+00  0.10000000E+00  0.10000000E+01  0.00000000E+00  0.29999997E+00
 0.66343750E+00  0.10000000E+00  0.10000000E+01  0.00000000E+00  0.29999997E+00
 0.66375000E+00  0.10000000E+00  0.10000000E+01  0.00000000E+00  0.29999997E+00
 0.66406250E+00  0.10000000E+00  0.10000000E+01  0.00000000E+00  0.29999997E+00
 0.66437500E+00  0.10000000E+00  0.10000000E+01  0.00000000E+00  0.29999997E+00
 0.66468750E+00  0.10000000E+00  0.10000000E+01  0.00000000E+00  0.29999997E+00
 0.66500000E+00  0.10000000E+00  0.10000000E+01  0.00000000E+00  0.29999997E+00
 0.66531250E+00  0.10000000E+00  0.10000000E+01  0.00000000E+00  0.29999997E+00
 0.66562500E+00  0.10000000E+00  0.10000000E+01  0.00000000E+00  0.29999997E+00
 0.66593750E+00  0.10000000E+00  0.10000000E+01  0.00000000E+00  0.29999997E+00
 0.66625000E+00  0.10000000E+00  0.10000000E+01  0.00000000E+00  0.29999997E+00
 0.66656250E+00  0.10000000E+00  0.10000000E+01  0.00000000E+00  0.29999997E+00
 0.66687500E+00  0.10000000E+00  0.10000000E+01  0.00000000E+00  0.29999997E+00
 0.66718750E+00  0.10000000E+00  0.10000000E+01  0.00000000E+00  0.29999997E+00
 0.66750000E+00  0.10000000E+00  0.10000000E+01  0.00000000E+00  0.29999997E+00
 0.66781250E+00  0.10000000E+00  0.10000000E+01  0.00000000E+00  0.29999997E+00
 0.66812500E+00  0.10000000E+00  0.10000000E+01  0.00000000E+00  0.29999997E+00
 0.66843750E+00  0.10000000E+00  0.10000000E+01  0.00000000E+00  0.29999997E+00
 0.66875000E+00  0.10000000E+00  0.10000000E+01  0.00000000E+00  0.29999997E+00
 0.66906250E+00  0.10000000E+00  0.10000000E+01  0.00000000E+00  0.29999997E+00
 0.66937500E+00  0.10000000E+00  0.10000000E+01  0.00000000E+00  0.29999997E+00
 0.66968750E+00  0.10000000E+00  0.10000000E+01  0.00000000E+00  0.29999997E+00
 0.67000000E+00  0.10000000E+00  0.10000000E+01  0.00000000E+00  0.29999997E+00
 0.67031250E+00  0.10000000E+00  0.10000000E+01  0.00000000E+00  0.29999997E+00
 0.67062500E+00  0.10000000E+00  0.10000000E+01  0.00000000E+00  0.29999997E+00
 0.67093750E+00  0.10000000E+00  0.10000000E+01  0.00000000E+00  0.29999997E+00
 0.67125000E+00  0.10000000E+00  0.10000000E+01  0.00000000E+00  0.29999997E+00
 0.67156250E+00  0.10000000E+00  0.10000000E+01  0.00000000E+00  0.29999997E+00
 0.67187500E+00  0.10000000E+00  0.10000000E+01  0.00000000E+00  0.29999997E+00
 0.67218750E+00  0.10000000E+00  0.10000000E+01  0.00000000E+00  0.29999997E+00
 0.67250000E+00  0.10000000E+00  0.10000000E+01  0.00000000E+00  0.29999997E+00
 0.67281250E+00  0.10000000E+00  0.10000000E+01  0.00000000E+00  0.29999997E+00
 0.67312500E+00  0.10000000E+00  0.10000000E+01  0.00000000E+00  0.29999997E+00
 0.67343750E+00  0.10000000E+00  0.10000000E+01  0.00000000E+00  0.29999997E+00
 0.67375000E+00  0.10000000E+00  0.10000000E+01  0.00000000E+00  0.29999997E+00
 0.67406250E+00  0.10000000E+00  0.10000000E+01  0.00000000E+00  0.29999997E+00
 0.67437500E+00  0.10000000E+00  0.10000000E+01  0.00000000E+00  0.29999997E+00
 0.67468750E+00  0.10000000E+00  0.10000000E+01  0.00000000E+00  0.29999997E+00
 0.67500000E+00  0.10000000E+00  0.10000000E+01  0.00000000E+00  0.29999997E+00
 0.67531250E+00  0.10000000E+00  0.10000000E+01  0.00000000E+00  0.29999997E+00
 0.67562500E+00  0.10000000E+00  0.10000000E+01  0.00000000E+00  0.29999997E+00
 0.67593750E+00  0.10000000E+00  0.10000000E+01  0.00000000E+00  0.29999997E+00
 0.67625000E+00  0.10000000E+00  0.10000000E+01  0.00000000E+00  0.29999997E+00
 0.67656250E+00  0.10000000E+00  0.10000000E+01  0.00000000E+00  0.29999997E+00
 0.67687500E+00  0.10000000E+00  0.10000000E+01  0.00000000E+00  0.29999997E+00
 0.67718750E+00  0.10000000E+00  0.10000000E+01  0.00000000E+00  0.29999997E+00
 0.67750000E+00  0.10000000E+00  0.10000000E+01  0.00000000E+00  0.29999997E+00
 0.67781250E+00  0.10000000E+00  0.10000000E+01  0.00000000E+00  0.29999997E+00
 0.67812500E+00  0.10000000E+00  0.10000000E+01  0.00000000E+00  0.29999997E+00
 0.67843750E+00  0.10000000E+00  0.10000000E+01  0.00000000E+00  0.29999997E+00
 0.67875000E+00  0.10000000E+00  0.10000000E+01  0.00000000E+00  0.29999997E+00
 0.67906250E+00  0.10000000E+00  0.10000000E+01  0.00000000E+00  0.29999997E+00
 0.67937500E+00  0.10000000E+00  0.10000000E+01  0.00000000E+00  0.29999997E+00
 0.67968750E+00  0.10000000E+00  0.10000000E+01  0.00000000E+00  0.29999997E+00
 0.68000000E+00  0.10000000E+00  0.10000000E+01  0.00000000E+00  0.29999997E+00
 0.68031250E+00  0.10000000E+00  0.10000000E+01  0.00000000E+00  0.29999997E+00
 0.68062500E+00  0.10000000E+00  0.10000000E+01  0.00000000E+00  0.29999997E+00
 0.68093750E+00  0.10000000E+00  0.10000000E+01  0.00000000E+00  0.29999997E+00
 0.68125000E+00  0.10000000E+00  0.10000000E+01  0.00000000E+00  0.29999997E+00
 0.68156250E+00  0.10000000E+00  0.10000000E+01  0.00000000E+00  0.29999997E+00
 0.68187500E+00  0.10000000E+00  0.10000000E+01  0.00000000E+00  0.29999997E+00
 0.68218750E+00  0.10000000E+00  0.10000000E+01  0.00000000E+00  0.29999997E+00
 0.68250000E+00  0.10000000E+00  0.10000000E+01  0.00000000E+00  0.29999997E+00
 0.68281250E+00  0.10000000E+00  0.10000000E+01  0.00000000E+00  0.29999997E+00
 0.68312500E+00  0.10000000E+00  0.10000000E+01  0.00000000E+00  0.29999997E+00
 0.68343750E+00  0.10000000E+00  0.10000000E+01  0.00000000E+00  0.29999997E+00
 0.68375000E+00  0.10000000E+00  0.10000000E+01  0.00000000E+00  0.29999997E+00
 0.68406250E+00  0.10000000E+00  0.10000000E+01  0.00000000E+00  0.29999997E+00
 0.68437500E+00  0.10000000E+00  0.10000000E+01  0.00000000E+00  0.29999997E+00
 0.68468750E+00  0.10000000E+00  0.10000000E+01  0.00000000E+00  0.29999997E+00
 0.68500000E+00  0.10000000E+00  0.10000000E+01  0.00000000E+00  0.29999997E+00
 0.68531250E+00  0.10000000E+00  0.10000000E+01  0.00000000E+00  0.29999997E+00
 0.68562500E+00  0.10000000E+00  0.10000000E+01  0.00000000E+00  0.29999997E+00
 0.68593750E+00  0.10000000E+00  0.10000000E+01  0.00000000E+00  0.29999997E+00
 0.68625000E+00  0.10000000E+00  0.10000000E+01  0.00000000E+00  0.29999997E+00
 0.68656250E+00  0.10000000E+00  0.10000000E+01  0.00000000E+00  0.29999997E+00
 0.68687500E+00  0.10000000E+00  0.10000000E+01  0.00000000E+00  0.29999997E+00
 0.68718750E+00  0.10000000E+00  0.10000000E+01  0.00000000E+00  0.29999997E+00
 0.68750000E+00  0.10000000E+00  0.10000000E+01  0.00000000E+00  0.29999997E+00
 0.68781250E+00  0.10000000E+00  0.10000000E+01  0.00000000E+00  0.29999997E+00
 0.68812500E+00  0.10000000E+00  0.10000000E+01  0.00000000E+00  0.29999997E+00
 0.68843750E+00  0.10000000E+00  0.10000000E+01  0.00000000E+00  0.29999997E+00
 0.68875000E+00  0.10000000E+00  0.10000000E+01  0.00000000E+00  0.29999997E+00
 0.68906250E+00  0.10000000E+00  0.10000000E+01  0.00000000E+00  0.29999997E+00
 0.68937500E+00  0.10000000E+00  0.10000000E+01  0.00000000E+00  0.29999997E+00
 0.68968750E+00  0.10000000E+00  0.10000000E+01  0.00000000E+00  0.29999997E+00
 0.69000000E+00  0.10000000E+00  0.10000000E+01  0.00000000E+00  0.29999997E+00
 0.69031250E+00  0.10000000E+00  0.10000000E+01  0.00000000E+00  0.29999997E+00
 0.69062500E+00  0.10000000E+00  0.10000000E+01  0.00000000E+00  0.29999997E+00
 0.69093750E+00  0.10000000E+00  0.10000000E+01  0.00000000E+00  0.29999997E+00
 0.69125000E+00  0.10000000E+00  0.10000000E+01  0.00000000E+00  0.29999997E+00
 0.69156250E+00  0.10000000E+00  0.10000000E+01  0.00000000E+00  0.29999997E+00
 0.69187500E+00  0.10000000E+00  0.10000000E+01  0.00000000E+00  0.29999997E+00
 0.69218750E+00  0.10000000E+00  0.10000000E+01  0.00000000E+00  0.29999997E+00
 0.69250000E+00  0.10000000E+00  0.10000000E+01  0.00000000E+00  0.29999997E+00
 0.69281250E+00  0.10000000E+00  0.10000000E+01  0.00000000E+00  0.29999997E+00
 0.69312500E+00  0.10000000E+00  0.10000000E+01  0.00000000E+00  0.29999997E+00
 0.69343750E+00  0.10000000E+00  0.10000000E+01  0.00000000E+00  0.29999997E+00
 0.69375000E+00  0.10000000E+00  0.10000000E+01  0.00000000E+00  0.29999997E+00
 0.69406250E+00  0.10000000E+00  0.10000000E+01  0.00000000E+00  0.29999997E+00
 0.69437500E+00  0.10000000E+00  0.10000000E+01  0.00000000E+00  0.29999997E+00
 0.69468750E+00  0.10000000E+00  0.10000000E+01  0.00000000E+00  0.29999997E+00
 0.69500000E+00  0.10000000E+00  0.10000000E+01  0.00000000E+00  0.29999997E+00
 0.69531250E+00  0.10000000E+00  0.10000000E+01  0.00000000E+00  0.29999997E+00
 0.69562500E+00  0.10000000E+00  0.10000000E+01  0.00000000E+00  0.29999997E+00
 0.69593750E+00  0.10000000E+00  0.10000000E+01  0.00000000E+00  0.29999997E+00
 0.69625000E+00  0.10000000E+00  0.10000000E+01  0.00000000E+00  0.29999997E+00
 0.69656250E+00  0.10000000E+00  0.10000000E+01  0.00000000E+00  0.29999997E+00
 0.69687500E+00  0.10000000E+00  0.10000000E+01  0.00000000E+00  0.29999997E+00
 0.69718750E+00  0.10000000E+00  0.10000000E+01  0.00000000E+00  0.29999997E+00
 0.69750000E+00  0.10000000E+00  0.10000000E+01  0.00000000E+00  0.29999997E+00
 0.69781250E+00  0.10000000E+00  0.10000000E+01  0.00000000E+00  0.29999997E+00
 0.69812500E+00  0.10000000E+00  0.10000000E+01  0.00000000E+00  0.29999997E+00
 0.69843750E+00  0.10000000E+00  0.10000000E+01  0.00000000E+00  0.29999997E+00
 0.69875000E+00  0.10000000E+00  0.10000000E+01  0.00000000E+00  0.29999997E+00
 0.69906250E+00  0.10000000E+00  0.10000000E+01  0.00000000E+00  0.29999997E+00
 0.69937500E+00  0.10000000E+00  0.10000000E+01  0.00000000E+00  0.29999997E+00
 0.69968750E+00  0.10000000E+00  0.10000000E+01  0.00000000E+00  0.29999997E+00
 0.70000000E+00  0.10000000E+00  0.10000000E+01  0.00000000E+00  0.29999997E+00
 0.70031250E+00  0.10000000E+00  0.10000000E+01  0.00000000E+00  0.29999997E+00
 0.70062500E+00  0.10000000E+00  0.10000000E+01  0.00000000E+00  0.29999997E+00
 0.70093750E+00  0.10000000E+00  0.10000000E+01  0.00000000E+00  0.29999997E+00
 0.70125000E+00  0.10000000E+00  0.10000000E+01  0.00000000E+00  0.29999997E+00
 0.70156250E+00  0.10000000E+00  0.10000000E+01  0.00000000E+00  0.29999997E+00
 0.70187500E+00  0.10000000E+00  0.10000000E+01  0.00000000E+00  0.29999997E+00
 0.70218750E+00  0.10000000E+00  0.10000000E+01  0.00000000E+00  0.29999997E+00
 0.70250000E+00  0.10000000E+00  0.10000000E+01  0.00000000E+00  0.29999997E+00
 0.70281250E+00  0.10000000E+00  0.10000000E+01  0.00000000E+00  0.29999997E+00
 0.70312500E+00  0.10000000E+00  0.10000000E+01  0.00000000E+00  0.29999997E+00
 0.70343750E+00  0.10000000E+00  0.10000000E+01  0.00000000E+00  0.29999997E+00
 0.70375000E+00  0.10000000E+00  0.10000000E+01  0.00000000E+00  0.29999997E+00
 0.70406250E+00  0.10000000E+00  0.10000000E+01  0.00000000E+00  0.29999997E+00
 0.70437500E+00  0.10000000E+00  0.10000000E+01  0.00000000E+00  0.29999997E+00
 0.70468750E+00  0.10000000E+00  0.10000000E+01  0.00000000E+00  0.29999997E+00
 0.70500000E+00  0.10000000E+00  0.10000000E+01  0.00000000E+00  0.29999997E+00
 0.70531250E+00  0.10000000E+00  0.10000000E+01  0.00000000E+00  0.29999997E+00
 0.70562500E+00  0.10000000E+00  0.10000000E+01  0.00000000E+00  0.29999997E+00
 0.70593750E+00  0.10000000E+00  0.10000000E+01  0.00000000E+00  0.29999997E+00
 0.70625000E+00  0.10000000E+00  0.10000000E+01  0.00000000E+00  0.29999997E+00
 0.70656250E+00  0.10000000E+00  0.10000000E+01  0.00000000E+00  0.29999997E+00
 0.70687500E+00  0.10000000E+00  0.10000000E+01  0.00000000E+00  0.29999997E+00
 0.70718750E+00  0.10000000E+00  0.10000000E+01  0.00000000E+00  0.29999997E+00
 0.70750000E+00  0.10000000E+00  0.10000000E+01  0.00000000E+00  0.29999997E+00
 0.70781250E+00  0.10000000E+00  0.10000000E+01  0.00000000E+00  0.29999997E+00
 0.70812500E+00  0.10000000E+00  0.10000000E+01  0.00000000E+00  0.29999997E+00
 0.70843750E+00  0.10000000E+00  0.10000000E+01  0.00000000E+00  0.29999997E+00
 0.70875000E+00  0.10000000E+00  0.10000000E+01  0.00000000E+00  0.29999997E+00
 0.70906250E+00  0.10000000E+00  0.10000000E+01  0.00000000E+00  0.29999997E+00
 0.70937500E+00  0.10000000E+00  0.10000000E+01  0.00000000E+00  0.29999997E+00
 0.70968750E+00  0.10000000E+00  0.10000000E+01  0.00000000E+00  0.29999997E+00
 0.71000000E+00  0.10000000E+00  0.10000000E+01  0.00000000E+00  0.29999997E+00
 0.71031250E+00  0.10000000E+00  0.10000000E+01  0.00000000E+00  0.29999997E+00
 0.71062500E+00  0.10000000E+00  0.10000000E+01  0.00000000E+00  0.29999997E+00
 0.71093750E+00  0.10000000E+00  0.10000000E+01  0.00000000E+00  0.29999997E+00
 0.71125000E+00  0.10000000E+00  0.10000000E+01  0.00000000E+00  0.29999997E+00
 0.71156250E+00  0.10000000E+00  0.10000000E+01  0.00000000E+00  0.29999997E+00
 0.71187500E+00  0.10000000E+00  0.10000000E+01  0.00000000E+00  0.29999997E+00
 0.71218750E+00  0.10000000E+00  0.10000000E+01  0.00000000E+00  0.29999997E+00
 0.71250000E+00  0.10000000E+00  0.10000000E+01  0.00000000E+00  0.29999997E+00
 0.71281250E+00  0.10000000E+00  0.10000000E+01  0.00000000E+00  0.29999997E+00
 0.71312500E+00  0.10000000E+00  0.10000000E+01  0.00000000E+00  0.29999997E+00
 0.71343750E+00  0.10000000E+00  0.10000000E+01  0.00000000E+00  0.29999997E+00
 0.71375000E+00  0.10000000E+00  0.10000000E+01  0.00000000E+00  0.29999997E+00
 0.71406250E+00  0.10000000E+00  0.10000000E+01  0.00000000E+00  0.29999997E+00
 0.71437500E+00  0.10000000E+00  0.10000000E+01  0.00000000E+00  0.29999997E+00
 0.71468750E+00  0.10000000E+00  0.10000000E+01  0.00000000E+00  0.29999997E+00
 0.71500000E+00  0.10000000E+00  0.10000000E+01  0.00000000E+00  0.29999997E+00
 0.71531250E+00  0.10000000E+00  0.10000000E+01  0.00000000E+00  0.29999997E+00
 0.71562500E+00  0.10000000E+00  0.10000000E+01  0.00000000E+00  0.29999997E+00
 0.71593750E+00  0.10000000E+00  0.10000000E+01  0.00000000E+00  0.29999997E+00
 0.71625000E+00  0.10000000E+00  0.10000000E+01  0.00000000E+00  0.29999997E+00
 0.71656250E+00  0.10000000E+00  0.10000000E+01  0.00000000E+00  0.29999997E+00
 0.71687500E+00  0.10000000E+00  0.10000000E+01  0.00000000E+00  0.29999997E+00
 0.71718750E+00  0.10000000E+00  0.10000000E+01  0.00000000E+00  0.29999997E+00
 0.71750000E+00  0.10000000E+00  0.10000000E+01  0.00000000E+00  0.29999997E+00
 0.71781250E+00  0.10000000E+00  0.10000000E+01  0.00000000E+00  0.29999997E+00
 0.71812500E+00  0.10000000E+00  0.10000000E+01  0.00000000E+00  0.29999997E+00
 0.71843750E+00  0.10000000E+00  0.10000000E+01  0.00000000E+00  0.29999997E+00
 0.71875000E+00  0.10000000E+00  0.10000000E+01  0.00000000E+00  0.29999997E+00
 0.71906250E+00  0.10000000E+00  0.10000000E+01  0.00000000E+00  0.29999997E+00
 0.71937500E+00  0.10000000E+00  0.10000000E+01  0.00000000E+00  0.29999997E+00
 0.71968750E+00  0.10000000E+00  0.10000000E+01  0.00000000E+00  0.29999997E+00
 0.72000000E+00  0.10000000E+00  0.10000000E+01  0.00000000E+00  0.29999997E+00
 0.72031250E+00  0.10000000E+00  0.10000000E+01  0.00000000E+00  0.29999997E+00
 0.72062500E+00  0.10000000E+00  0.10000000E+01  0.00000000E+00  0.29999997E+00
 0.72093750E+00  0.10000000E+00  0.10000000E+01  0.00000000E+00  0.29999997E+00
 0.72125000E+00  0.10000000E+00  0.10000000E+01  0.00000000E+00  0.29999997E+00
 0.72156250E+00  0.10000000E+00  0.10000000E+01  0.00000000E+00  0.29999997E+00
 0.72187500E+00  0.10000000E+00  0.10000000E+01  0.00000000E+00  0.29999997E+00
 0.72218750E+00  0.10000000E+00  0.10000000E+01  0.00000000E+00  0.29999997E+00
 0.72250000E+00  0.10000000E+00  0.10000000E+01  0.00000000E+00  0.29999997E+00
 0.72281250E+00  0.10000000E+00  0.10000000E+01  0.00000000E+00  0.29999997E+00
 0.72312500E+00  0.10000000E+00  0.10000000E+01  0.00000000E+00  0.29999997E+00
 0.72343750E+00  0.10000000E+00  0.10000000E+01  0.00000000E+00  0.29999997E+00
 0.72375000E+00  0.10000000E+00  0.10000000E+01  0.00000000E+00  0.29999997E+00
 0.72406250E+00  0.10000000E+00  0.10000000E+01  0.00000000E+00  0.29999997E+00
 0.72437500E+00  0.10000000E+00  0.10000000E+01  0.00000000E+00  0.29999997E+00
 0.72468750E+00  0.10000000E+00  0.10000000E+01  0.00000000E+00  0.29999997E+00
 0.72500000E+00  0.10000000E+00  0.10000000E+01  0.00000000E+00  0.29999997E+00
 0.72531250E+00  0.10000000E+00  0.10000000E+01  0.00000000E+00  0.29999997E+00
 0.72562500E+00  0.10000000E+00  0.10000000E+01  0.00000000E+00  0.29999997E+00
 0.72593750E+00  0.10000000E+00  0.10000000E+01  0.00000000E+00  0.29999997E+00
 0.72625000E+00  0.10000000E+00  0.10000000E+01  0.00000000E+00  0.29999997E+00
 0.72656250E+00  0.10000000E+00  0.10000000E+01  0.00000000E+00  0.29999997E+00
 0.72687500E+00  0.10000000E+00  0.10000000E+01  0.00000000E+00  0.29999997E+00
 0.72718750E+00  0.10000000E+00  0.10000000E+01  0.00000000E+00  0.29999997E+00
 0.72750000E+00  0.10000000E+00  0.10000000E+01  0.00000000E+00  0.29999997E+00
 0.72781250E+00  0.10000000E+00  0.10000000E+01  0.00000000E+00  0.29999997E+00
 0.72812500E+00  0.10000000E+00  0.10000000E+01  0.00000000E+00  0.29999997E+00
 0.72843750E+00  0.10000000E+00  0.10000000E+01  0.00000000E+00  0.29999997E+00
 0.72875000E+00  0.10000000E+00  0.10000000E+01  0.00000000E+00  0.29999997E+00
 0.72906250E+00  0.10000000E+00  0.10000000E+01  0.00000000E+00  0.29999997E+00
 0.72937500E+00  0.10000000E+00  0.10000000E+01  0.00000000E+00  0.29999997E+00
 0.72968750E+00  0.10000000E+00  0.10000000E+01  0.00000000E+00  0.29999997E+00
 0.73000000E+00  0.10000000E+00  0.10000000E+01  0.00000000E+00  0.29999997E+00
 0.73031250E+00  0.10000000E+00  0.10000000E+01  0.00000000E+00  0.29999997E+00
 0.73062500E+00  0.10000000E+00  0.10000000E+01  0.00000000E+00  0.29999997E+00
 0.73093750E+00  0.10000000E+00  0.10000000E+01  0.00000000E+00  0.29999997E+00
 0.73125000E+00  0.10000000E+00  0.10000000E+01  0.00000000E+00  0.29999997E+00
 0.73156250E+00  0.10000000E+00  0.10000000E+01  0.00000000E+00  0.29999997E+00
 0.73187500E+00  0.10000000E+00  0.10000000E+01  0.00000000E+00  0.29999997E+00
 0.73218750E+00  0.10000000E+00  0.10000000E+01  0.00000000E+00  0.29999997E+00
 0.73250000E+00  0.10000000E+00  0.10000000E+01  0.00000000E+00  0.29999997E+00
 0.73281250E+00  0.10000000E+00  0.10000000E+01  0.00000000E+00  0.29999997E+00
 0.73312500E+00  0.10000000E+00  0.10000000E+01  0.00000000E+00  0.29999997E+00
 0.73343750E+00  0.10000000E+00  0.10000000E+01  0.00000000E+00  0.29999997E+00
 0.73375000E+00  0.10000000E+00  0.10000000E+01  0.00000000E+00  0.29999997E+00
 0.73406250E+00  0.10000000E+00  0.10000000E+01  0.00000000E+00  0.29999997E+00
 0.73437500E+00  0.10000000E+00  0.10000000E+01  0.00000000E+00  0.29999997E+00
 0.73468750E+00  0.10000000E+00  0.10000000E+01  0.00000000E+00  0.29999997E+00
 0.73500000E+00  0.10000000E+00  0.10000000E+01  0.00000000E+00  0.29999997E+00
 0.73531250E+00  0.10000000E+00  0.10000000E+01  0.00000000E+00  0.29999997E+00
 0.73562500E+00  0.10000000E+00  0.10000000E+01  0.00000000E+00  0.29999997E+00
 0.73593750E+00  0.10000000E+00  0.10000000E+01  0.00000000E+00  0.29999997E+00
 0.73625000E+00  0.10000000E+00  0.10000000E+01  0.00000000E+00  0.29999997E+00
 0.73656250E+00  0.10000000E+00  0.10000000E+01  0.00000000E+00  0.29999997E+00
 0.73687500E+00  0.10000000E+00  0.10000000E+01  0.00000000E+00  0.29999997E+00
 0.73718750E+00  0.10000000E+00  0.10000000E+01  0.00000000E+00  0.29999997E+00
 0.73750000E+00  0.10000000E+00  0.10000000E+01  0.00000000E+00  0.29999997E+00
 0.73781250E+00  0.10000000E+00  0.10000000E+01  0.00000000E+00  0.29999997E+00
 0.73812500E+00  0.10000000E+00  0.10000000E+01  0.00000000E+00  0.29999997E+00
 0.73843750E+00  0.10000000E+00  0.10000000E+01  0.00000000E+00  0.29999997E+00
 0.73875000E+00  0.10000000E+00  0.10000000E+01  0.00000000E+00  0.29999997E+00
 0.73906250E+00  0.10000000E+00  0.10000000E+01  0.00000000E+00  0.29999997E+00
 0.73937500E+00  0.10000000E+00  0.10000000E+01  0.00000000E+00  0.29999997E+00
 0.73968750E+00  0.10000000E+00  0.10000000E+01  0.00000000E+00  0.29999997E+00
 0.74000000E+00  0.10000000E+00  0.10000000E+01  0.00000000E+00  0.29999997E+00
 0.74031250E+00  0.10000000E+00  0.10000000E+01  0.00000000E+00  0.29999997E+00
 0.74062500E+00  0.10000000E+00  0.10000000E+01  0.00000000E+00  0.29999997E+00
 0.74093750E+00  0.10000000E+00  0.10000000E+01  0.00000000E+00  0.29999997E+00
 0.74125000E+00  0.10000000E+00  0.10000000E+01  0.00000000E+00  0.29999997E+00
 0.74156250E+00  0.10000000E+00  0.10000000E+01  0.00000000E+00  0.29999997E+00
 0.74187500E+00  0.10000000E+00  0.10000000E+01  0.00000000E+00  0.29999997E+00
 0.74218750E+00  0.10000000E+00  0.10000000E+01  0.00000000E+00  0.29999997E+00
 0.74250000E+00  0.10000000E+00  0.10000000E+01  0.00000000E+00  0.29999997E+00
 0.74281250E+00  0.10000000E+00  0.10000000E+01  0.00000000E+00  0.29999997E+00
 0.74312500E+00  0.10000000E+00  0.10000000E+01  0.00000000E+00  0.29999997E+00
 0.74343750E+00  0.10000000E+00  0.10000000E+01  0.00000000E+00  0.29999997E+00
 0.74375000E+00  0.10000000E+00  0.10000000E+01  0.00000000E+00  0.29999997E+00
 0.74406250E+00  0.10000000E+00  0.10000000E+01  0.00000000E+00  0.29999997E+00
 0.74437500E+00  0.10000000E+00  0.10000000E+01  0.00000000E+00  0.29999997E+00
 0.74468750E+00  0.10000000E+00  0.10000000E+01  0.00000000E+00  0.29999997E+00
 0.74500000E+00  0.10000000E+00  0.10000000E+01  0.00000000E+00  0.29999997E+00
 0.74531250E+00  0.10000000E+00  0.10000000E+01  0.00000000E+00  0.29999997E+00
 0.74562500E+00  0.10000000E+00  0.10000000E+01  0.00000000E+00  0.29999997E+00
 0.74593750E+00  0.10000000E+00  0.10000000E+01  0.00000000E+00  0.29999997E+00
 0.74625000E+00  0.10000000E+00  0.10000000E+01  0.00000000E+00  0.29999997E+00
 0.74656250E+00  0.10000000E+00  0.10000000E+01  0.00000000E+00  0.29999997E+00
 0.74687500E+00  0.10000000E+00  0.10000000E+01  0.00000000E+00  0.29999997E+00
 0.74718750E+00  0.10000000E+00  0.10000000E+01  0.00000000E+00  0.29999997E+00
 0.74750000E+00  0.10000000E+00  0.10000000E+01  0.00000000E+00  0.29999997E+00
 0.74781250E+00  0.10000000E+00  0.10000000E+01  0.00000000E+00  0.29999997E+00
 0.74812500E+00  0.10000000E+00  0.10000000E+01  0.00000000E+00  0.29999997E+00
 0.74843750E+00  0.10000000E+00  0.10000000E+01  0.00000000E+00  0.29999997E+00
 0.74875000E+00  0.10000000E+00  0.10000000E+01  0.00000000E+00  0.29999997E+00
 0.74906250E+00  0.10000000E+00  0.10000000E+01  0.00000000E+00  0.29999997E+00
 0.74937500E+00  0.10000000E+00  0.10000000E+01  0.00000000E+00  0.29999997E+00
 0.74968750E+00  0.10000000E+00  0.10000000E+01  0.00000000E+00  0.29999997E+00
 0.75000000E+00  0.10000000E+00  0.10000000E+01  0.00000000E+00  0.29999997E+00
 0.75031250E+00  0.10000000E+00  0.10000000E+01  0.00000000E+00  0.29999997E+00
 0.75062500E+00  0.10000000E+00  0.10000000E+01  0.00000000E+00  0.29999997E+00
 0.75093750E+00  0.10000000E+00  0.10000000E+01  0.00000000E+00  0.29999997E+00
 0.75125000E+00  0.10000000E+00  0.10000000E+01  0.00000000E+00  0.29999997E+00
 0.75156250E+00  0.10000000E+00  0.10000000E+01  0.00000000E+00  0.29999997E+00
 0.75187500E+00  0.10000000E+00  0.10000000E+01  0.00000000E+00  0.29999997E+00
 0.75218750E+00  0.10000000E+00  0.10000000E+01  0.00000000E+00  0.29999997E+00
 0.75250000E+00  0.10000000E+00  0.10000000E+01  0.00000000E+00  0.29999997E+00
 0.75281250E+00  0.10000000E+00  0.10000000E+01  0.00000000E+00  0.29999997E+00
 0.75312500E+00  0.10000000E+00  0.10000000E+01  0.00000000E+00  0.29999997E+00
 0.75343750E+00  0.10000000E+00  0.10000000E+01  0.00000000E+00  0.29999997E+00
 0.75375000E+00  0.10000000E+00  0.10000000E+01  0.00000000E+00  0.29999997E+00
 0.75406250E+00  0.10000000E+00  0.10000000E+01  0.00000000E+00  0.29999997E+00
 0.75437500E+00  0.10000000E+00  0.10000000E+01  0.00000000E+00  0.29999997E+00
 0.75468750E+00  0.10000000E+00  0.10000000E+01  0.00000000E+00  0.29999997E+00
 0.75500000E+00  0.10000000E+00  0.10000000E+01  0.00000000E+00  0.29999997E+00
 0.75531250E+00  0.10000000E+00  0.10000000E+01  0.00000000E+00  0.29999997E+00
 0.75562500E+00  0.10000000E+00  0.10000000E+01  0.00000000E+00  0.29999997E+00
 0.75593750E+00  0.10000000E+00  0.10000000E+01  0.00000000E+00  0.29999997E+00
 0.75625000E+00  0.10000000E+00  0.10000000E+01  0.00000000E+00  0.29999997E+00
 0.75656250E+00  0.10000000E+00  0.10000000E+01  0.00000000E+00  0.29999997E+00
 0.75687500E+00  0.10000000E+00  0.10000000E+01  0.00000000E+00  0.29999997E+00
 0.75718750E+00  0.10000000E+00  0.10000000E+01  0.00000000E+00  0.29999997E+00
 0.75750000E+00  0.10000000E+00  0.10000000E+01  0.00000000E+00  0.29999997E+00
 0.75781250E+00  0.10000000E+00  0.10000000E+01  0.00000000E+00  0.29999997E+00
 0.75812500E+00  0.10000000E+00  0.10000000E+01  0.00000000E+00  0.29999997E+00
 0.75843750E+00  0.10000000E+00  0.10000000E+01  0.00000000E+00  0.29999997E+00
 0.75875000E+00  0.10000000E+00  0.10000000E+01  0.00000000E+00  0.29999997E+00
 0.75906250E+00  0.10000000E+00  0.10000000E+01  0.00000000E+00  0.29999997E+00
 0.75937500E+00  0.10000000E+00  0.10000000E+01  0.00000000E+00  0.29999997E+00
 0.75968750E+00  0.10000000E+00  0.10000000E+01  0.00000000E+00  0.29999997E+00
 0.76000000E+00  0.10000000E+00  0.10000000E+01  0.00000000E+00  0.29999997E+00
 0.76031250E+00  0.10000000E+00  0.10000000E+01  0.00000000E+00  0.29999997E+00
 0.76062500E+00  0.10000000E+00  0.10000000E+01  0.00000000E+00  0.29999997E+00
 0.76093750E+00  0.10000000E+00  0.10000000E+01  0.00000000E+00  0.29999997E+00
 0.76125000E+00  0.10000000E+00  0.10000000E+01  0.00000000E+00  0.29999997E+00
 0.76156250E+00  0.10000000E+00  0.10000000E+01  0.00000000E+00  0.29999997E+00
 0.76187500E+00  0.10000000E+00  0.10000000E+01  0.00000000E+00  0.29999997E+00
 0.76218750E+00  0.10000000E+00  0.10000000E+01  0.00000000E+00  0.29999997E+00
 0.76250000E+00  0.10000000E+00  0.10000000E+01  0.00000000E+00  0.29999997E+00
 0.76281250E+00  0.10000000E+00  0.10000000E+01  0.00000000E+00  0.29999997E+00
 0.76312500E+00  0.10000000E+00  0.10000000E+01  0.00000000E+00  0.29999997E+00
 0.76343750E+00  0.10000000E+00  0.10000000E+01  0.00000000E+00  0.29999997E+00
 0.76375000E+00  0.10000000E+00  0.10000000E+01  0.00000000E+00  0.29999997E+00
 0.76406250E+00  0.10000000E+00  0.10000000E+01  0.00000000E+00  0.29999997E+00
 0.76437500E+00  0.10000000E+00  0.10000000E+01  0.00000000E+00  0.29999997E+00
 0.76468750E+00  0.10000000E+00  0.10000000E+01  0.00000000E+00  0.29999997E+00
 0.76500000E+00  0.10000000E+00  0.10000000E+01  0.00000000E+00  0.29999997E+00
 0.76531250E+00  0.10000000E+00  0.10000000E+01  0.00000000E+00  0.29999997E+00
 0.76562500E+00  0.10000000E+00  0.10000000E+01  0.00000000E+00  0.29999997E+00
 0.76593750E+00  0.10000000E+00  0.10000000E+01  0.00000000E+00  0.29999997E+00
 0.76625000E+00  0.10000000E+00  0.10000000E+01  0.00000000E+00  0.29999997E+00
 0.76656250E+00  0.10000000E+00  0.10000000E+01  0.00000000E+00  0.29999997E+00
 0.76687500E+00  0.10000000E+00  0.10000000E+01  0.00000000E+00  0.29999997E+00
 0.76718750E+00  0.10000000E+00  0.10000000E+01  0.00000000E+00  0.29999997E+00
 0.76750000E+00  0.10000000E+00  0.10000000E+01  0.00000000E+00  0.29999997E+00
 0.76781250E+00  0.10000000E+00  0.10000000E+01  0.00000000E+00  0.29999997E+00
 0.76812500E+00  0.10000000E+00  0.10000000E+01  0.00000000E+00  0.29999997E+00
 0.76843750E+00  0.10000000E+00  0.10000000E+01  0.00000000E+00  0.29999997E+00
 0.76875000E+00  0.10000000E+00  0.10000000E+01  0.00000000E+00  0.29999997E+00
 0.76906250E+00  0.10000000E+00  0.10000000E+01  0.00000000E+00  0.29999997E+00
 0.76937500E+00  0.10000000E+00  0.10000000E+01  0.00000000E+00  0.29999997E+00
 0.76968750E+00  0.10000000E+00  0.10000000E+01  0.00000000E+00  0.29999997E+00
 0.77000000E+00  0.10000000E+00  0.10000000E+01  0.00000000E+00  0.29999997E+00
 0.77031250E+00  0.10000000E+00  0.10000000E+01  0.00000000E+00  0.29999997E+00
 0.77062500E+00  0.10000000E+00  0.10000000E+01  0.00000000E+00  0.29999997E+00
 0.77093750E+00  0.10000000E+00  0.10000000E+01  0.00000000E+00  0.29999997E+00
 0.77125000E+00  0.10000000E+00  0.10000000E+01  0.00000000E+00  0.29999997E+00
 0.77156250E+00  0.10000000E+00  0.10000000E+01  0.00000000E+00  0.29999997E+00
 0.77187500E+00  0.10000000E+00  0.10000000E+01  0.00000000E+00  0.29999997E+00
 0.77218750E+00  0.10000000E+00  0.10000000E+01  0.00000000E+00  0.29999997E+00
 0.77250000E+00  0.10000000E+00  0.10000000E+01  0.00000000E+00  0.29999997E+00
 0.77281250E+00  0.10000000E+00  0.10000000E+01  0.00000000E+00  0.29999997E+00
 0.77312500E+00  0.10000000E+00  0.10000000E+01  0.00000000E+00  0.29999997E+00
 0.77343750E+00  0.10000000E+00  0.10000000E+01  0.00000000E+00  0.29999997E+00
 0.77375000E+00  0.10000000E+00  0.10000000E+01  0.00000000E+00  0.29999997E+00
 0.77406250E+00  0.10000000E+00  0.10000000E+01  0.00000000E+00  0.29999997E+00
 0.77437500E+00  0.10000000E+00  0.10000000E+01  0.00000000E+00  0.29999997E+00
 0.77468750E+00  0.10000000E+00  0.10000000E+01  0.00000000E+00  0.29999997E+00
 0.77500000E+00  0.10000000E+00  0.10000000E+01  0.00000000E+00  0.29999997E+00
 0.77531250E+00  0.10000000E+00  0.10000000E+01  0.00000000E+00  0.29999997E+00
 0.77562500E+00  0.10000000E+00  0.10000000E+01  0.00000000E+00  0.29999997E+00
 0.77593750E+00  0.10000000E+00  0.10000000E+01  0.00000000E+00  0.29999997E+00
 0.77625000E+00  0.10000000E+00  0.10000000E+01  0.00000000E+00  0.29999997E+00
 0.77656250E+00  0.10000000E+00  0.10000000E+01  0.00000000E+00  0.29999997E+00
 0.77687500E+00  0.10000000E+00  0.10000000E+01  0.00000000E+00  0.29999997E+00
 0.77718750E+00  0.10000000E+00  0.10000000E+01  0.00000000E+00  0.29999997E+00
 0.77750000E+00  0.10000000E+00  0.10000000E+01  0.00000000E+00  0.29999997E+00
 0.77781250E+00  0.10000000E+00  0.10000000E+01  0.00000000E+00  0.29999997E+00
 0.77812500E+00  0.10000000E+00  0.10000000E+01  0.00000000E+00  0.29999997E+00
 0.77843750E+00  0.10000000E+00  0.10000000E+01  0.00000000E+00  0.29999997E+00
 0.77875000E+00  0.10000000E+00  0.10000000E+01  0.00000000E+00  0.29999997E+00
 0.77906250E+00  0.10000000E+00  0.10000000E+01  0.00000000E+00  0.29999997E+00
 0.77937500E+00  0.10000000E+00  0.10000000E+01  0.00000000E+00  0.29999997E+00
 0.77968750E+00  0.10000000E+00  0.10000000E+01  0.00000000E+00  0.29999997E+00
 0.78000000E+00  0.10000000E+00  0.10000000E+01  0.00000000E+00  0.29999997E+00
 0.78031250E+00  0.10000000E+00  0.10000000E+01  0.00000000E+00  0.29999997E+00
 0.78062500E+00  0.10000000E+00  0.10000000E+01  0.00000000E+00  0.29999997E+00
 0.78093750E+00  0.10000000E+00  0.10000000E+01  0.00000000E+00  0.29999997E+00
 0.78125000E+00  0.10000000E+00  0.10000000E+01  0.00000000E+00  0.29999997E+00
 0.78156250E+00  0.10000000E+00  0.10000000E+01  0.00000000E+00  0.29999997E+00
 0.78187500E+00  0.10000000E+00  0.10000000E+01  0.00000000E+00  0.29999997E+00
 0.78218750E+00  0.10000000E+00  0.10000000E+01  0.00000000E+00  0.29999997E+00
 0.78250000E+00  0.10000000E+00  0.10000000E+01  0.00000000E+00  0.29999997E+00
 0.78281250E+00  0.10000000E+00  0.10000000E+01  0.00000000E+00  0.29999997E+00
 0.78312500E+00  0.10000000E+00  0.10000000E+01  0.00000000E+00  0.29999997E+00
 0.78343750E+00  0.10000000E+00  0.10000000E+01  0.00000000E+00  0.29999997E+00
 0.78375000E+00  0.10000000E+00  0.10000000E+01  0.00000000E+00  0.29999997E+00
 0.78406250E+00  0.10000000E+00  0.10000000E+01  0.00000000E+00  0.29999997E+00
 0.78437500E+00  0.10000000E+00  0.10000000E+01  0.00000000E+00  0.29999997E+00
 0.78468750E+00  0.10000000E+00  0.10000000E+01  0.00000000E+00  0.29999997E+00
 0.78500000E+00  0.10000000E+00  0.10000000E+01  0.00000000E+00  0.29999997E+00
 0.78531250E+00  0.10000000E+00  0.10000000E+01  0.00000000E+00  0.29999997E+00
 0.78562500E+00  0.10000000E+00  0.10000000E+01  0.00000000E+00  0.29999997E+00
 0.78593750E+00  0.10000000E+00  0.10000000E+01  0.00000000E+00  0.29999997E+00
 0.78625000E+00  0.10000000E+00  0.10000000E+01  0.00000000E+00  0.29999997E+00
 0.78656250E+00  0.10000000E+00  0.10000000E+01  0.00000000E+00  0.29999997E+00
 0.78687500E+00  0.10000000E+00  0.10000000E+01  0.00000000E+00  0.29999997E+00
 0.78718750E+00  0.10000000E+00  0.10000000E+01  0.00000000E+00  0.29999997E+00
 0.78750000E+00  0.10000000E+00  0.10000000E+01  0.00000000E+00  0.29999997E+00
 0.78781250E+00  0.10000000E+00  0.10000000E+01  0.00000000E+00  0.29999997E+00
 0.78812500E+00  0.10000000E+00  0.10000000E+01  0.00000000E+00  0.29999997E+00
 0.78843750E+00  0.10000000E+00  0.10000000E+01  0.00000000E+00  0.29999997E+00
 0.78875000E+00  0.10000000E+00  0.10000000E+01  0.00000000E+00  0.29999997E+00
 0.78906250E+00  0.10000000E+00  0.10000000E+01  0.00000000E+00  0.29999997E+00
 0.78937500E+00  0.10000000E+00  0.10000000E+01  0.00000000E+00  0.29999997E+00
 0.78968750E+00  0.10000000E+00  0.10000000E+01  0.00000000E+00  0.29999997E+00
 0.79000000E+00  0.10000000E+00  0.10000000E+01  0.00000000E+00  0.29999997E+00
 0.79031250E+00  0.10000000E+00  0.10000000E+01  0.00000000E+00  0.29999997E+00
 0.79062500E+00  0.10000000E+00  0.10000000E+01  0.00000000E+00  0.29999997E+00
 0.79093750E+00  0.10000000E+00  0.10000000E+01  0.00000000E+00  0.29999997E+00
 0.79125000E+00  0.10000000E+00  0.10000000E+01  0.00000000E+00  0.29999997E+00
 0.79156250E+00  0.10000000E+00  0.10000000E+01  0.00000000E+00  0.29999997E+00
 0.79187500E+00  0.10000000E+00  0.10000000E+01  0.00000000E+00  0.29999997E+00
 0.79218750E+00  0.10000000E+00  0.10000000E+01  0.00000000E+00  0.29999997E+00
 0.79250000E+00  0.10000000E+00  0.10000000E+01  0.00000000E+00  0.29999997E+00
 0.79281250E+00  0.10000000E+00  0.10000000E+01  0.00000000E+00  0.29999997E+00
 0.79312500E+00  0.10000000E+00  0.10000000E+01  0.00000000E+00  0.29999997E+00
 0.79343750E+00  0.10000000E+00  0.10000000E+01  0.00000000E+00  0.29999997E+00
 0.79375000E+00  0.10000000E+00  0.10000000E+01  0.00000000E+00  0.29999997E+00
 0.79406250E+00  0.10000000E+00  0.10000000E+01  0.00000000E+00  0.29999997E+00
 0.79437500E+00  0.10000000E+00  0.10000000E+01  0.00000000E+00  0.29999997E+00
 0.79468750E+00  0.10000000E+00  0.10000000E+01  0.00000000E+00  0.29999997E+00
 0.79500000E+00  0.10000000E+00  0.10000000E+01  0.00000000E+00  0.29999997E+00
 0.79531250E+00  0.10000000E+00  0.10000000E+01  0.00000000E+00  0.29999997E+00
 0.79562500E+00  0.10000000E+00  0.10000000E+01  0.00000000E+00  0.29999997E+00
 0.79593750E+00  0.10000000E+00  0.10000000E+01  0.00000000E+00  0.29999997E+00
 0.79625000E+00  0.10000000E+00  0.10000000E+01  0.00000000E+00  0.29999997E+00
 0.79656250E+00  0.10000000E+00  0.10000000E+01  0.00000000E+00  0.29999997E+00
 0.79687500E+00  0.10000000E+00  0.10000000E+01  0.00000000E+00  0.29999997E+00
 0.79718750E+00  0.10000000E+00  0.10000000E+01  0.00000000E+00  0.29999997E+00
 0.79750000E+00  0.10000000E+00  0.10000000E+01  0.00000000E+00  0.29999997E+00
 0.79781250E+00  0.10000000E+00  0.10000000E+01  0.00000000E+00  0.29999997E+00
 0.79812500E+00  0.10000000E+00  0.10000000E+01  0.00000000E+00  0.29999997E+00
 0.79843750E+00  0.10000000E+00  0.10000000E+01  0.00000000E+00  0.29999997E+00
 0.79875000E+00  0.10000000E+00  0.10000000E+01  0.00000000E+00  0.29999997E+00
 0.79906250E+00  0.10000000E+00  0.10000000E+01  0.00000000E+00  0.29999997E+00
 0.79937500E+00  0.10000000E+00  0.10000000E+01  0.00000000E+00  0.29999997E+00
 0.79968750E+00  0.10000000E+00  0.10000000E+01  0.00000000E+00  0.29999997E+00
 0.80000000E+00  0.10000000E+00  0.10000000E+01  0.00000000E+00  0.29999997E+00
 0.80031250E+00  0.10000000E+00  0.10000000E+01  0.00000000E+00  0.29999997E+00
 0.80062500E+00  0.10000000E+00  0.10000000E+01  0.00000000E+00  0.29999997E+00
 0.80093750E+00  0.10000000E+00  0.10000000E+01  0.00000000E+00  0.29999997E+00
 0.80125000E+00  0.10000000E+00  0.10000000E+01  0.00000000E+00  0.29999997E+00
 0.80156250E+00  0.10000000E+00  0.10000000E+01  0.00000000E+00  0.29999997E+00
 0.80187500E+00  0.10000000E+00  0.10000000E+01  0.00000000E+00  0.29999997E+00
 0.80218750E+00  0.10000000E+00  0.10000000E+01  0.00000000E+00  0.29999997E+00
 0.80250000E+00  0.10000000E+00  0.10000000E+01  0.00000000E+00  0.29999997E+00
 0.80281250E+00  0.10000000E+00  0.10000000E+01  0.00000000E+00  0.29999997E+00
 0.80312500E+00  0.10000000E+00  0.10000000E+01  0.00000000E+00  0.29999997E+00
 0.80343750E+00  0.10000000E+00  0.10000000E+01  0.00000000E+00  0.29999997E+00
 0.80375000E+00  0.10000000E+00  0.10000000E+01  0.00000000E+00  0.29999997E+00
 0.80406250E+00  0.10000000E+00  0.10000000E+01  0.00000000E+00  0.29999997E+00
 0.80437500E+00  0.10000000E+00  0.10000000E+01  0.00000000E+00  0.29999997E+00
 0.80468750E+00  0.10000000E+00  0.10000000E+01  0.00000000E+00  0.29999997E+00
 0.80500000E+00  0.10000000E+00  0.10000000E+01  0.00000000E+00  0.29999997E+00
 0.80531250E+00  0.10000000E+00  0.10000000E+01  0.00000000E+00  0.29999997E+00
 0.80562500E+00  0.10000000E+00  0.10000000E+01  0.00000000E+00  0.29999997E+00
 0.80593750E+00  0.10000000E+00  0.10000000E+01  0.00000000E+00  0.29999997E+00
 0.80625000E+00  0.10000000E+00  0.10000000E+01  0.00000000E+00  0.29999997E+00
 0.80656250E+00  0.10000000E+00  0.10000000E+01  0.00000000E+00  0.29999997E+00
 0.80687500E+00  0.10000000E+00  0.10000000E+01  0.00000000E+00  0.29999997E+00
 0.80718750E+00  0.10000000E+00  0.10000000E+01  0.00000000E+00  0.29999997E+00
 0.80750000E+00  0.10000000E+00  0.10000000E+01  0.00000000E+00  0.29999997E+00
 0.80781250E+00  0.10000000E+00  0.10000000E+01  0.00000000E+00  0.29999997E+00
 0.80812500E+00  0.10000000E+00  0.10000000E+01  0.00000000E+00  0.29999997E+00
 0.80843750E+00  0.10000000E+00  0.10000000E+01  0.00000000E+00  0.29999997E+00
 0.80875000E+00  0.10000000E+00  0.10000000E+01  0.00000000E+00  0.29999997E+00
 0.80906250E+00  0.10000000E+00  0.10000000E+01  0.00000000E+00  0.29999997E+00
 0.80937500E+00  0.10000000E+00  0.10000000E+01  0.00000000E+00  0.29999997E+00
 0.80968750E+00  0.10000000E+00  0.10000000E+01  0.00000000E+00  0.29999997E+00
 0.81000000E+00  0.10000000E+00  0.10000000E+01  0.00000000E+00  0.29999997E+00
 0.81031250E+00  0.10000000E+00  0.10000000E+01  0.00000000E+00  0.29999997E+00
 0.81062500E+00  0.10000000E+00  0.10000000E+01  0.00000000E+00  0.29999997E+00
 0.81093750E+00  0.10000000E+00  0.10000000E+01  0.00000000E+00  0.29999997E+00
 0.81125000E+00  0.10000000E+00  0.10000000E+01  0.00000000E+00  0.29999997E+00
 0.81156250E+00  0.10000000E+00  0.10000000E+01  0.00000000E+00  0.29999997E+00
 0.81187500E+00  0.10000000E+00  0.10000000E+01  0.00000000E+00  0.29999997E+00
 0.81218750E+00  0.10000000E+00  0.10000000E+01  0.00000000E+00  0.29999997E+00
 0.81250000E+00  0.10000000E+00  0.10000000E+01  0.00000000E+00  0.29999997E+00
 0.81281250E+00  0.10000000E+00  0.10000000E+01  0.00000000E+00  0.29999997E+00
 0.81312500E+00  0.10000000E+00  0.10000000E+01  0.00000000E+00  0.29999997E+00
 0.81343750E+00  0.10000000E+00  0.10000000E+01  0.00000000E+00  0.29999997E+00
 0.81375000E+00  0.10000000E+00  0.10000000E+01  0.00000000E+00  0.29999997E+00
 0.81406250E+00  0.10000000E+00  0.10000000E+01  0.00000000E+00  0.29999997E+00
 0.81437500E+00  0.10000000E+00  0.10000000E+01  0.00000000E+00  0.29999997E+00
 0.81468750E+00  0.10000000E+00  0.10000000E+01  0.00000000E+00  0.29999997E+00
 0.81500000E+00  0.10000000E+00  0.10000000E+01  0.00000000E+00  0.29999997E+00
 0.81531250E+00  0.10000000E+00  0.10000000E+01  0.00000000E+00  0.29999997E+00
 0.81562500E+00  0.10000000E+00  0.10000000E+01  0.00000000E+00  0.29999997E+00
 0.81593750E+00  0.10000000E+00  0.10000000E+01  0.00000000E+00  0.29999997E+00
 0.81625000E+00  0.10000000E+00  0.10000000E+01  0.00000000E+00  0.29999997E+00
 0.81656250E+00  0.10000000E+00  0.10000000E+01  0.00000000E+00  0.29999997E+00
 0.81687500E+00  0.10000000E+00  0.10000000E+01  0.00000000E+00  0.29999997E+00
 0.81718750E+00  0.10000000E+00  0.10000000E+01  0.00000000E+00  0.29999997E+00
 0.81750000E+00  0.10000000E+00  0.10000000E+01  0.00000000E+00  0.29999997E+00
 0.81781250E+00  0.10000000E+00  0.10000000E+01  0.00000000E+00  0.29999997E+00
 0.81812500E+00  0.10000000E+00  0.10000000E+01  0.00000000E+00  0.29999997E+00
 0.81843750E+00  0.10000000E+00  0.10000000E+01  0.00000000E+00  0.29999997E+00
 0.81875000E+00  0.10000000E+00  0.10000000E+01  0.00000000E+00  0.29999997E+00
 0.81906250E+00  0.10000000E+00  0.10000000E+01  0.00000000E+00  0.29999997E+00
 0.81937500E+00  0.10000000E+00  0.10000000E+01  0.00000000E+00  0.29999997E+00
 0.81968750E+00  0.10000000E+00  0.10000000E+01  0.00000000E+00  0.29999997E+00
 0.82000000E+00  0.10000000E+00  0.10000000E+01  0.00000000E+00  0.29999997E+00
 0.82031250E+00  0.10000000E+00  0.10000000E+01  0.00000000E+00  0.29999997E+00
 0.82062500E+00  0.10000000E+00  0.10000000E+01  0.00000000E+00  0.29999997E+00
 0.82093750E+00  0.10000000E+00  0.10000000E+01  0.00000000E+00  0.29999997E+00
 0.82125000E+00  0.10000000E+00  0.10000000E+01  0.00000000E+00  0.29999997E+00
 0.82156250E+00  0.10000000E+00  0.10000000E+01  0.00000000E+00  0.29999997E+00
 0.82187500E+00  0.10000000E+00  0.10000000E+01  0.00000000E+00  0.29999997E+00
 0.82218750E+00  0.10000000E+00  0.10000000E+01  0.00000000E+00  0.29999997E+00
 0.82250000E+00  0.10000000E+00  0.10000000E+01  0.00000000E+00  0.29999997E+00
 0.82281250E+00  0.10000000E+00  0.10000000E+01  0.00000000E+00  0.29999997E+00
 0.82312500E+00  0.10000000E+00  0.10000000E+01  0.00000000E+00  0.29999997E+00
 0.82343750E+00  0.10000000E+00  0.10000000E+01  0.00000000E+00  0.29999997E+00
 0.82375000E+00  0.10000000E+00  0.10000000E+01  0.00000000E+00  0.29999997E+00
 0.82406250E+00  0.10000000E+00  0.10000000E+01  0.00000000E+00  0.29999997E+00
 0.82437500E+00  0.10000000E+00  0.10000000E+01  0.00000000E+00  0.29999997E+00
 0.82468750E+00  0.10000000E+00  0.10000000E+01  0.00000000E+00  0.29999997E+00
 0.82500000E+00  0.10000000E+00  0.10000000E+01  0.00000000E+00  0.29999997E+00
 0.82531250E+00  0.10000000E+00  0.10000000E+01  0.00000000E+00  0.29999997E+00
 0.82562500E+00  0.10000000E+00  0.10000000E+01  0.00000000E+00  0.29999997E+00
 0.82593750E+00  0.10000000E+00  0.10000000E+01  0.00000000E+00  0.29999997E+00
 0.82625000E+00  0.10000000E+00  0.10000000E+01  0.00000000E+00  0.29999997E+00
 0.82656250E+00  0.10000000E+00  0.10000000E+01  0.00000000E+00  0.29999997E+00
 0.82687500E+00  0.10000000E+00  0.10000000E+01  0.00000000E+00  0.29999997E+00
 0.82718750E+00  0.10000000E+00  0.10000000E+01  0.00000000E+00  0.29999997E+00
 0.82750000E+00  0.10000000E+00  0.10000000E+01  0.00000000E+00  0.29999997E+00
 0.82781250E+00  0.10000000E+00  0.10000000E+01  0.00000000E+00  0.29999997E+00
 0.82812500E+00  0.10000000E+00  0.10000000E+01  0.00000000E+00  0.29999997E+00
 0.82843750E+00  0.10000000E+00  0.10000000E+01  0.00000000E+00  0.29999997E+00
 0.82875000E+00  0.10000000E+00  0.10000000E+01  0.00000000E+00  0.29999997E+00
 0.82906250E+00  0.10000000E+00  0.10000000E+01  0.00000000E+00  0.29999997E+00
 0.82937500E+00  0.10000000E+00  0.10000000E+01  0.00000000E+00  0.29999997E+00
 0.82968750E+00  0.10000000E+00  0.10000000E+01  0.00000000E+00  0.29999997E+00
 0.83000000E+00  0.10000000E+00  0.10000000E+01  0.00000000E+00  0.29999997E+00
 0.83031250E+00  0.10000000E+00  0.10000000E+01  0.00000000E+00  0.29999997E+00
 0.83062500E+00  0.10000000E+00  0.10000000E+01  0.00000000E+00  0.29999997E+00
 0.83093750E+00  0.10000000E+00  0.10000000E+01  0.00000000E+00  0.29999997E+00
 0.83125000E+00  0.10000000E+00  0.10000000E+01  0.00000000E+00  0.29999997E+00
 0.83156250E+00  0.10000000E+00  0.10000000E+01  0.00000000E+00  0.29999997E+00
 0.83187500E+00  0.10000000E+00  0.10000000E+01  0.00000000E+00  0.29999997E+00
 0.83218750E+00  0.10000000E+00  0.10000000E+01  0.00000000E+00  0.29999997E+00
 0.83250000E+00  0.10000000E+00  0.10000000E+01  0.00000000E+00  0.29999997E+00
 0.83281250E+00  0.10000000E+00  0.10000000E+01  0.00000000E+00  0.29999997E+00
 0.83312500E+00  0.10000000E+00  0.10000000E+01  0.00000000E+00  0.29999997E+00
 0.83343750E+00  0.10000000E+00  0.10000000E+01  0.00000000E+00  0.29999997E+00
 0.83375000E+00  0.10000000E+00  0.10000000E+01  0.00000000E+00  0.29999997E+00
 0.83406250E+00  0.10000000E+00  0.10000000E+01  0.00000000E+00  0.29999997E+00
 0.83437500E+00  0.10000000E+00  0.10000000E+01  0.00000000E+00  0.29999997E+00
 0.83468750E+00  0.10000000E+00  0.10000000E+01  0.00000000E+00  0.29999997E+00
 0.83500000E+00  0.10000000E+00  0.10000000E+01  0.00000000E+00  0.29999997E+00
 0.83531250E+00  0.10000000E+00  0.10000000E+01  0.00000000E+00  0.29999997E+00
 0.83562500E+00  0.10000000E+00  0.10000000E+01  0.00000000E+00  0.29999997E+00
 0.83593750E+00  0.10000000E+00  0.10000000E+01  0.00000000E+00  0.29999997E+00
 0.83625000E+00  0.10000000E+00  0.10000000E+01  0.00000000E+00  0.29999997E+00
 0.83656250E+00  0.10000000E+00  0.10000000E+01  0.00000000E+00  0.29999997E+00
 0.83687500E+00  0.10000000E+00  0.10000000E+01  0.00000000E+00  0.29999997E+00
 0.83718750E+00  0.10000000E+00  0.10000000E+01  0.00000000E+00  0.29999997E+00
 0.83750000E+00  0.10000000E+00  0.10000000E+01  0.00000000E+00  0.29999997E+00
 0.83781250E+00  0.10000000E+00  0.10000000E+01  0.00000000E+00  0.29999997E+00
 0.83812500E+00  0.10000000E+00  0.10000000E+01  0.00000000E+00  0.29999997E+00
 0.83843750E+00  0.10000000E+00  0.10000000E+01  0.00000000E+00  0.29999997E+00
 0.83875000E+00  0.10000000E+00  0.10000000E+01  0.00000000E+00  0.29999997E+00
 0.83906250E+00  0.10000000E+00  0.10000000E+01  0.00000000E+00  0.29999997E+00
 0.83937500E+00  0.10000000E+00  0.10000000E+01  0.00000000E+00  0.29999997E+00
 0.83968750E+00  0.10000000E+00  0.10000000E+01  0.00000000E+00  0.29999997E+00
 0.84000000E+00  0.10000000E+00  0.10000000E+01  0.00000000E+00  0.29999997E+00
 0.84031250E+00  0.10000000E+00  0.10000000E+01  0.00000000E+00  0.29999997E+00
 0.84062500E+00  0.10000000E+00  0.10000000E+01  0.00000000E+00  0.29999997E+00
 0.84093750E+00  0.10000000E+00  0.10000000E+01  0.00000000E+00  0.29999997E+00
 0.84125000E+00  0.10000000E+00  0.10000000E+01  0.00000000E+00  0.29999997E+00
 0.84156250E+00  0.10000000E+00  0.10000000E+01  0.00000000E+00  0.29999997E+00
 0.84187500E+00  0.10000000E+00  0.10000000E+01  0.00000000E+00  0.29999997E+00
 0.84218750E+00  0.10000000E+00  0.10000000E+01  0.00000000E+00  0.29999997E+00
 0.84250000E+00  0.10000000E+00  0.10000000E+01  0.00000000E+00  0.29999997E+00
 0.84281250E+00  0.10000000E+00  0.10000000E+01  0.00000000E+00  0.29999997E+00
 0.84312500E+00  0.10000000E+00  0.10000000E+01  0.00000000E+00  0.29999997E+00
 0.84343750E+00  0.10000000E+00  0.10000000E+01  0.00000000E+00  0.29999997E+00
 0.84375000E+00  0.10000000E+00  0.10000000E+01  0.00000000E+00  0.29999997E+00
 0.84406250E+00  0.10000000E+00  0.10000000E+01  0.00000000E+00  0.29999997E+00
 0.84437500E+00  0.10000000E+00  0.10000000E+01  0.00000000E+00  0.29999997E+00
 0.84468750E+00  0.10000000E+00  0.10000000E+01  0.00000000E+00  0.29999997E+00
 0.84500000E+00  0.10000000E+00  0.10000000E+01  0.00000000E+00  0.29999997E+00
 0.84531250E+00  0.10000000E+00  0.10000000E+01  0.00000000E+00  0.29999997E+00
 0.84562500E+00  0.10000000E+00  0.10000000E+01  0.00000000E+00  0.29999997E+00
 0.84593750E+00  0.10000000E+00  0.10000000E+01  0.00000000E+00  0.29999997E+00
 0.84625000E+00  0.10000000E+00  0.10000000E+01  0.00000000E+00  0.29999997E+00
 0.84656250E+00  0.10000000E+00  0.10000000E+01  0.00000000E+00  0.29999997E+00
 0.84687500E+00  0.10000000E+00  0.10000000E+01  0.00000000E+00  0.29999997E+00
 0.84718750E+00  0.10000000E+00  0.10000000E+01  0.00000000E+00  0.29999997E+00
 0.84750000E+00  0.10000000E+00  0.10000000E+01  0.00000000E+00  0.29999997E+00
 0.84781250E+00  0.10000000E+00  0.10000000E+01  0.00000000E+00  0.29999997E+00
 0.84812500E+00  0.10000000E+00  0.10000000E+01  0.00000000E+00  0.29999997E+00
 0.84843750E+00  0.10000000E+00  0.10000000E+01  0.00000000E+00  0.29999997E+00
 0.84875000E+00  0.10000000E+00  0.10000000E+01  0.00000000E+00  0.29999997E+00
 0.84906250E+00  0.10000000E+00  0.10000000E+01  0.00000000E+00  0.29999997E+00
 0.84937500E+00  0.10000000E+00  0.10000000E+01  0.00000000E+00  0.29999997E+00
 0.84968750E+00  0.10000000E+00  0.10000000E+01  0.00000000E+00  0.29999997E+00
 0.85000000E+00  0.10000000E+00  0.10000000E+01  0.00000000E+00  0.29999997E+00
 0.85031250E+00  0.10000000E+00  0.10000000E+01  0.00000000E+00  0.29999997E+00
 0.85062500E+00  0.10000000E+00  0.10000000E+01  0.00000000E+00  0.29999997E+00
 0.85093750E+00  0.10000000E+00  0.10000000E+01  0.00000000E+00  0.29999997E+00
 0.85125000E+00  0.10000000E+00  0.10000000E+01  0.00000000E+00  0.29999997E+00
 0.85156250E+00  0.10000000E+00  0.10000000E+01  0.00000000E+00  0.29999997E+00
 0.85187500E+00  0.10000000E+00  0.10000000E+01  0.00000000E+00  0.29999997E+00
 0.85218750E+00  0.10000000E+00  0.10000000E+01  0.00000000E+00  0.29999997E+00
 0.85250000E+00  0.10000000E+00  0.10000000E+01  0.00000000E+00  0.29999997E+00
 0.85281250E+00  0.10000000E+00  0.10000000E+01  0.00000000E+00  0.29999997E+00
 0.85312500E+00  0.10000000E+00  0.10000000E+01  0.00000000E+00  0.29999997E+00
 0.85343750E+00  0.10000000E+00  0.10000000E+01  0.00000000E+00  0.29999997E+00
 0.85375000E+00  0.10000000E+00  0.10000000E+01  0.00000000E+00  0.29999997E+00
 0.85406250E+00  0.10000000E+00  0.10000000E+01  0.00000000E+00  0.29999997E+00
 0.85437500E+00  0.10000000E+00  0.10000000E+01  0.00000000E+00  0.29999997E+00
 0.85468750E+00  0.10000000E+00  0.10000000E+01  0.00000000E+00  0.29999997E+00
 0.85500000E+00  0.10000000E+00  0.10000000E+01  0.00000000E+00  0.29999997E+00
 0.85531250E+00  0.10000000E+00  0.10000000E+01  0.00000000E+00  0.29999997E+00
 0.85562500E+00  0.10000000E+00  0.10000000E+01  0.00000000E+00  0.29999997E+00
 0.85593750E+00  0.10000000E+00  0.10000000E+01  0.00000000E+00  0.29999997E+00
 0.85625000E+00  0.10000000E+00  0.10000000E+01  0.00000000E+00  0.29999997E+00
 0.85656250E+00  0.10000000E+00  0.10000000E+01  0.00000000E+00  0.29999997E+00
 0.85687500E+00  0.10000000E+00  0.10000000E+01  0.00000000E+00  0.29999997E+00
 0.85718750E+00  0.10000000E+00  0.10000000E+01  0.00000000E+00  0.29999997E+00
 0.85750000E+00  0.10000000E+00  0.10000000E+01  0.00000000E+00  0.29999997E+00
 0.85781250E+00  0.10000000E+00  0.10000000E+01  0.00000000E+00  0.29999997E+00
 0.85812500E+00  0.10000000E+00  0.10000000E+01  0.00000000E+00  0.29999997E+00
 0.85843750E+00  0.10000000E+00  0.10000000E+01  0.00000000E+00  0.29999997E+00
 0.85875000E+00  0.10000000E+00  0.10000000E+01  0.00000000E+00  0.29999997E+00
 0.85906250E+00  0.10000000E+00  0.10000000E+01  0.00000000E+00  0.29999997E+00
 0.85937500E+00  0.10000000E+00  0.10000000E+01  0.00000000E+00  0.29999997E+00
 0.85968750E+00  0.10000000E+00  0.10000000E+01  0.00000000E+00  0.29999997E+00
 0.86000000E+00  0.10000000E+00  0.10000000E+01  0.00000000E+00  0.29999997E+00
 0.86031250E+00  0.10000000E+00  0.10000000E+01  0.00000000E+00  0.29999997E+00
 0.86062500E+00  0.10000000E+00  0.10000000E+01  0.00000000E+00  0.29999997E+00
 0.86093750E+00  0.10000000E+00  0.10000000E+01  0.00000000E+00  0.29999997E+00
 0.86125000E+00  0.10000000E+00  0.10000000E+01  0.00000000E+00  0.29999997E+00
 0.86156250E+00  0.10000000E+00  0.10000000E+01  0.00000000E+00  0.29999997E+00
 0.86187500E+00  0.10000000E+00  0.10000000E+01  0.00000000E+00  0.29999997E+00
 0.86218750E+00  0.10000000E+00  0.10000000E+01  0.00000000E+00  0.29999997E+00
 0.86250000E+00  0.10000000E+00  0.10000000E+01  0.00000000E+00  0.29999997E+00
 0.86281250E+00  0.10000000E+00  0.10000000E+01  0.00000000E+00  0.29999997E+00
 0.86312500E+00  0.10000000E+00  0.10000000E+01  0.00000000E+00  0.29999997E+00
 0.86343750E+00  0.10000000E+00  0.10000000E+01  0.00000000E+00  0.29999997E+00
 0.86375000E+00  0.10000000E+00  0.10000000E+01  0.00000000E+00  0.29999997E+00
 0.86406250E+00  0.10000000E+00  0.10000000E+01  0.00000000E+00  0.29999997E+00
 0.86437500E+00  0.10000000E+00  0.10000000E+01  0.00000000E+00  0.29999997E+00
 0.86468750E+00  0.10000000E+00  0.10000000E+01  0.00000000E+00  0.29999997E+00
 0.86500000E+00  0.10000000E+00  0.10000000E+01  0.00000000E+00  0.29999997E+00
 0.86531250E+00  0.10000000E+00  0.10000000E+01  0.00000000E+00  0.29999997E+00
 0.86562500E+00  0.10000000E+00  0.10000000E+01  0.00000000E+00  0.29999997E+00
 0.86593750E+00  0.10000000E+00  0.10000000E+01  0.00000000E+00  0.29999997E+00
 0.86625000E+00  0.10000000E+00  0.10000000E+01  0.00000000E+00  0.29999997E+00
 0.86656250E+00  0.10000000E+00  0.10000000E+01  0.00000000E+00  0.29999997E+00
 0.86687500E+00  0.10000000E+00  0.10000000E+01  0.00000000E+00  0.29999997E+00
 0.86718750E+00  0.10000000E+00  0.10000000E+01  0.00000000E+00  0.29999997E+00
 0.86750000E+00  0.10000000E+00  0.10000000E+01  0.00000000E+00  0.29999997E+00
 0.86781250E+00  0.10000000E+00  0.10000000E+01  0.00000000E+00  0.29999997E+00
 0.86812500E+00  0.10000000E+00  0.10000000E+01  0.00000000E+00  0.29999997E+00
 0.86843750E+00  0.10000000E+00  0.10000000E+01  0.00000000E+00  0.29999997E+00
 0.86875000E+00  0.10000000E+00  0.10000000E+01  0.00000000E+00  0.29999997E+00
 0.86906250E+00  0.10000000E+00  0.10000000E+01  0.00000000E+00  0.29999997E+00
 0.86937500E+00  0.10000000E+00  0.10000000E+01  0.00000000E+00  0.29999997E+00
 0.86968750E+00  0.10000000E+00  0.10000000E+01  0.00000000E+00  0.29999997E+00
 0.87000000E+00  0.10000000E+00  0.10000000E+01  0.00000000E+00  0.29999997E+00
 0.87031250E+00  0.10000000E+00  0.10000000E+01  0.00000000E+00  0.29999997E+00
 0.87062500E+00  0.10000000E+00  0.10000000E+01  0.00000000E+00  0.29999997E+00
 0.87093750E+00  0.10000000E+00  0.10000000E+01  0.00000000E+00  0.29999997E+00
 0.87125000E+00  0.10000000E+00  0.10000000E+01  0.00000000E+00  0.29999997E+00
 0.87156250E+00  0.10000000E+00  0.10000000E+01  0.00000000E+00  0.29999997E+00
 0.87187500E+00  0.10000000E+00  0.10000000E+01  0.00000000E+00  0.29999997E+00
 0.87218750E+00  0.10000000E+00  0.10000000E+01  0.00000000E+00  0.29999997E+00
 0.87250000E+00  0.10000000E+00  0.10000000E+01  0.00000000E+00  0.29999997E+00
 0.87281250E+00  0.10000000E+00  0.10000000E+01  0.00000000E+00  0.29999997E+00
 0.87312500E+00  0.10000000E+00  0.10000000E+01  0.00000000E+00  0.29999997E+00
 0.87343750E+00  0.10000000E+00  0.10000000E+01  0.00000000E+00  0.29999997E+00
 0.87375000E+00  0.10000000E+00  0.10000000E+01  0.00000000E+00  0.29999997E+00
 0.87406250E+00  0.10000000E+00  0.10000000E+01  0.00000000E+00  0.29999997E+00
 0.87437500E+00  0.10000000E+00  0.10000000E+01  0.00000000E+00  0.29999997E+00
 0.87468750E+00  0.10000000E+00  0.10000000E+01  0.00000000E+00  0.29999997E+00
 0.87500000E+00  0.10000000E+00  0.10000000E+01  0.00000000E+00  0.29999997E+00
 0.87531250E+00  0.10000000E+00  0.10000000E+01  0.00000000E+00  0.29999997E+00
 0.87562500E+00  0.10000000E+00  0.10000000E+01  0.00000000E+00  0.29999997E+00
 0.87593750E+00  0.10000000E+00  0.10000000E+01  0.00000000E+00  0.29999997E+00
 0.87625000E+00  0.10000000E+00  0.10000000E+01  0.00000000E+00  0.29999997E+00
 0.87656250E+00  0.10000000E+00  0.10000000E+01  0.00000000E+00  0.29999997E+00
 0.87687500E+00  0.10000000E+00  0.10000000E+01  0.00000000E+00  0.29999997E+00
 0.87718750E+00  0.10000000E+00  0.10000000E+01  0.00000000E+00  0.29999997E+00
 0.87750000E+00  0.10000000E+00  0.10000000E+01  0.00000000E+00  0.29999997E+00
 0.87781250E+00  0.10000000E+00  0.10000000E+01  0.00000000E+00  0.29999997E+00
 0.87812500E+00  0.10000000E+00  0.10000000E+01  0.00000000E+00  0.29999997E+00
 0.87843750E+00  0.10000000E+00  0.10000000E+01  0.00000000E+00  0.29999997E+00
 0.87875000E+00  0.10000000E+00  0.10000000E+01  0.00000000E+00  0.29999997E+00
 0.87906250E+00  0.10000000E+00  0.10000000E+01  0.00000000E+00  0.29999997E+00
 0.87937500E+00  0.10000000E+00  0.10000000E+01  0.00000000E+00  0.29999997E+00
 0.87968750E+00  0.10000000E+00  0.10000000E+01  0.00000000E+00  0.29999997E+00
 0.88000000E+00  0.10000000E+00  0.10000000E+01  0.00000000E+00  0.29999997E+00
 0.88031250E+00  0.10000000E+00  0.10000000E+01  0.00000000E+00  0.29999997E+00
 0.88062500E+00  0.10000000E+00  0.10000000E+01  0.00000000E+00  0.29999997E+00
 0.88093750E+00  0.10000000E+00  0.10000000E+01  0.00000000E+00  0.29999997E+00
 0.88125000E+00  0.10000000E+00  0.10000000E+01  0.00000000E+00  0.29999997E+00
 0.88156250E+00  0.10000000E+00  0.10000000E+01  0.00000000E+00  0.29999997E+00
 0.88187500E+00  0.10000000E+00  0.10000000E+01  0.00000000E+00  0.29999997E+00
 0.88218750E+00  0.10000000E+00  0.10000000E+01  0.00000000E+00  0.29999997E+00
 0.88250000E+00  0.10000000E+00  0.10000000E+01  0.00000000E+00  0.29999997E+00
 0.88281250E+00  0.10000000E+00  0.10000000E+01  0.00000000E+00  0.29999997E+00
 0.88312500E+00  0.10000000E+00  0.10000000E+01  0.00000000E+00  0.29999997E+00
 0.88343750E+00  0.10000000E+00  0.10000000E+01  0.00000000E+00  0.29999997E+00
 0.88375000E+00  0.10000000E+00  0.10000000E+01  0.00000000E+00  0.29999997E+00
 0.88406250E+00  0.10000000E+00  0.10000000E+01  0.00000000E+00  0.29999997E+00
 0.88437500E+00  0.10000000E+00  0.10000000E+01  0.00000000E+00  0.29999997E+00
 0.88468750E+00  0.10000000E+00  0.10000000E+01  0.00000000E+00  0.29999997E+00
 0.88500000E+00  0.10000000E+00  0.10000000E+01  0.00000000E+00  0.29999997E+00
 0.88531250E+00  0.10000000E+00  0.10000000E+01  0.00000000E+00  0.29999997E+00
 0.88562500E+00  0.10000000E+00  0.10000000E+01  0.00000000E+00  0.29999997E+00
 0.88593750E+00  0.10000000E+00  0.10000000E+01  0.00000000E+00  0.29999997E+00
 0.88625000E+00  0.10000000E+00  0.10000000E+01  0.00000000E+00  0.29999997E+00
 0.88656250E+00  0.10000000E+00  0.10000000E+01  0.00000000E+00  0.29999997E+00
 0.88687500E+00  0.10000000E+00  0.10000000E+01  0.00000000E+00  0.29999997E+00
 0.88718750E+00  0.10000000E+00  0.10000000E+01  0.00000000E+00  0.29999997E+00
 0.88750000E+00  0.10000000E+00  0.10000000E+01  0.00000000E+00  0.29999997E+00
 0.88781250E+00  0.10000000E+00  0.10000000E+01  0.00000000E+00  0.29999997E+00
 0.88812500E+00  0.10000000E+00  0.10000000E+01  0.00000000E+00  0.29999997E+00
 0.88843750E+00  0.10000000E+00  0.10000000E+01  0.00000000E+00  0.29999997E+00
 0.88875000E+00  0.10000000E+00  0.10000000E+01  0.00000000E+00  0.29999997E+00
 0.88906250E+00  0.10000000E+00  0.10000000E+01  0.00000000E+00  0.29999997E+00
 0.88937500E+00  0.10000000E+00  0.10000000E+01  0.00000000E+00  0.29999997E+00
 0.88968750E+00  0.10000000E+00  0.10000000E+01  0.00000000E+00  0.29999997E+00
 0.89000000E+00  0.10000000E+00  0.10000000E+01  0.00000000E+00  0.29999997E+00
 0.89031250E+00  0.10000000E+00  0.10000000E+01  0.00000000E+00  0.29999997E+00
 0.89062500E+00  0.10000000E+00  0.10000000E+01  0.00000000E+00  0.29999997E+00
 0.89093750E+00  0.10000000E+00  0.10000000E+01  0.00000000E+00  0.29999997E+00
 0.89125000E+00  0.10000000E+00  0.10000000E+01  0.00000000E+00  0.29999997E+00
 0.89156250E+00  0.10000000E+00  0.10000000E+01  0.00000000E+00  0.29999997E+00
 0.89187500E+00  0.10000000E+00  0.10000000E+01  0.00000000E+00  0.29999997E+00
 0.89218750E+00  0.10000000E+00  0.10000000E+01  0.00000000E+00  0.29999997E+00
 0.89250000E+00  0.10000000E+00  0.10000000E+01  0.00000000E+00  0.29999997E+00
 0.89281250E+00  0.10000000E+00  0.10000000E+01  0.00000000E+00  0.29999997E+00
 0.89312500E+00  0.10000000E+00  0.10000000E+01  0.00000000E+00  0.29999997E+00
 0.89343750E+00  0.10000000E+00  0.10000000E+01  0.00000000E+00  0.29999997E+00
 0.89375000E+00  0.10000000E+00  0.10000000E+01  0.00000000E+00  0.29999997E+00
 0.89406250E+00  0.10000000E+00  0.10000000E+01  0.00000000E+00  0.29999997E+00
 0.89437500E+00  0.10000000E+00  0.10000000E+01  0.00000000E+00  0.29999997E+00
 0.89468750E+00  0.10000000E+00  0.10000000E+01  0.00000000E+00  0.29999997E+00
 0.89500000E+00  0.10000000E+00  0.10000000E+01  0.00000000E+00  0.29999997E+00
 0.89531250E+00  0.10000000E+00  0.10000000E+01  0.00000000E+00  0.29999997E+00
 0.89562500E+00  0.10000000E+00  0.10000000E+01  0.00000000E+00  0.29999997E+00
 0.89593750E+00  0.10000000E+00  0.10000000E+01  0.00000000E+00  0.29999997E+00
 0.89625000E+00  0.10000000E+00  0.10000000E+01  0.00000000E+00  0.29999997E+00
 0.89656250E+00  0.10000000E+00  0.10000000E+01  0.00000000E+00  0.29999997E+00
 0.89687500E+00  0.10000000E+00  0.10000000E+01  0.00000000E+00  0.29999997E+00
 0.89718750E+00  0.10000000E+00  0.10000000E+01  0.00000000E+00  0.29999997E+00
 0.89750000E+00  0.10000000E+00  0.10000000E+01  0.00000000E+00  0.29999997E+00
 0.89781250E+00  0.10000000E+00  0.10000000E+01  0.00000000E+00  0.29999997E+00
 0.89812500E+00  0.10000000E+00  0.10000000E+01  0.00000000E+00  0.29999997E+00
 0.89843750E+00  0.10000000E+00  0.10000000E+01  0.00000000E+00  0.29999997E+00
 0.89875000E+00  0.10000000E+00  0.10000000E+01  0.00000000E+00  0.29999997E+00
 0.89906250E+00  0.10000000E+00  0.10000000E+01  0.00000000E+00  0.29999997E+00
 0.89937500E+00  0.10000000E+00  0.10000000E+01  0.00000000E+00  0.29999997E+00
 0.89968750E+00  0.10000000E+00  0.10000000E+01  0.00000000E+00  0.29999997E+00
 0.90000000E+00  0.10000000E+00  0.10000000E+01  0.00000000E+00  0.29999997E+00
 0.90031250E+00  0.10000000E+00  0.10000000E+01  0.00000000E+00  0.29999997E+00
 0.90062500E+00  0.10000000E+00  0.10000000E+01  0.00000000E+00  0.29999997E+00
 0.90093750E+00  0.10000000E+00  0.10000000E+01  0.00000000E+00  0.29999997E+00
 0.90125000E+00  0.10000000E+00  0.10000000E+01  0.00000000E+00  0.29999997E+00
 0.90156250E+00  0.10000000E+00  0.10000000E+01  0.00000000E+00  0.29999997E+00
 0.90187500E+00  0.10000000E+00  0.10000000E+01  0.00000000E+00  0.29999997E+00
 0.90218750E+00  0.10000000E+00  0.10000000E+01  0.00000000E+00  0.29999997E+00
 0.90250000E+00  0.10000000E+00  0.10000000E+01  0.00000000E+00  0.29999997E+00
 0.90281250E+00  0.10000000E+00  0.10000000E+01  0.00000000E+00  0.29999997E+00
 0.90312500E+00  0.10000000E+00  0.10000000E+01  0.00000000E+00  0.29999997E+00
 0.90343750E+00  0.10000000E+00  0.10000000E+01  0.00000000E+00  0.29999997E+00
 0.90375000E+00  0.10000000E+00  0.10000000E+01  0.00000000E+00  0.29999997E+00
 0.90406250E+00  0.10000000E+00  0.10000000E+01  0.00000000E+00  0.29999997E+00
 0.90437500E+00  0.10000000E+00  0.10000000E+01  0.00000000E+00  0.29999997E+00
 0.90468750E+00  0.10000000E+00  0.10000000E+01  0.00000000E+00  0.29999997E+00
 0.90500000E+00  0.10000000E+00  0.10000000E+01  0.00000000E+00  0.29999997E+00
 0.90531250E+00  0.10000000E+00  0.10000000E+01  0.00000000E+00  0.29999997E+00
 0.90562500E+00  0.10000000E+00  0.10000000E+01  0.00000000E+00  0.29999997E+00
 0.90593750E+00  0.10000000E+00  0.10000000E+01  0.00000000E+00  0.29999997E+00
 0.90625000E+00  0.10000000E+00  0.10000000E+01  0.00000000E+00  0.29999997E+00
 0.90656250E+00  0.10000000E+00  0.10000000E+01  0.00000000E+00  0.29999997E+00
 0.90687500E+00  0.10000000E+00  0.10000000E+01  0.00000000E+00  0.29999997E+00
 0.90718750E+00  0.10000000E+00  0.10000000E+01  0.00000000E+00  0.29999997E+00
 0.90750000E+00  0.10000000E+00  0.10000000E+01  0.00000000E+00  0.29999997E+00
 0.90781250E+00  0.10000000E+00  0.10000000E+01  0.00000000E+00  0.29999997E+00
 0.90812500E+00  0.10000000E+00  0.10000000E+01  0.00000000E+00  0.29999997E+00
 0.90843750E+00  0.10000000E+00  0.10000000E+01  0.00000000E+00  0.29999997E+00
 0.90875000E+00  0.10000000E+00  0.10000000E+01  0.00000000E+00  0.29999997E+00
 0.90906250E+00  0.10000000E+00  0.10000000E+01  0.00000000E+00  0.29999997E+00
 0.90937500E+00  0.10000000E+00  0.10000000E+01  0.00000000E+00  0.29999997E+00
 0.90968750E+00  0.10000000E+00  0.10000000E+01  0.00000000E+00  0.29999997E+00
 0.91000000E+00  0.10000000E+00  0.10000000E+01  0.00000000E+00  0.29999997E+00
 0.91031250E+00  0.10000000E+00  0.10000000E+01  0.00000000E+00  0.29999997E+00
 0.91062500E+00  0.10000000E+00  0.10000000E+01  0.00000000E+00  0.29999997E+00
 0.91093750E+00  0.10000000E+00  0.10000000E+01  0.00000000E+00  0.29999997E+00
 0.91125000E+00  0.10000000E+00  0.10000000E+01  0.00000000E+00  0.29999997E+00
 0.91156250E+00  0.10000000E+00  0.10000000E+01  0.00000000E+00  0.29999997E+00
 0.91187500E+00  0.10000000E+00  0.10000000E+01  0.00000000E+00  0.29999997E+00
 0.91218750E+00  0.10000000E+00  0.10000000E+01  0.00000000E+00  0.29999997E+00
 0.91250000E+00  0.10000000E+00  0.10000000E+01  0.00000000E+00  0.29999997E+00
 0.91281250E+00  0.10000000E+00  0.10000000E+01  0.00000000E+00  0.29999997E+00
 0.91312500E+00  0.10000000E+00  0.10000000E+01  0.00000000E+00  0.29999997E+00
 0.91343750E+00  0.10000000E+00  0.10000000E+01  0.00000000E+00  0.29999997E+00
 0.91375000E+00  0.10000000E+00  0.10000000E+01  0.00000000E+00  0.29999997E+00
 0.91406250E+00  0.10000000E+00  0.10000000E+01  0.00000000E+00  0.29999997E+00
 0.91437500E+00  0.10000000E+00  0.10000000E+01  0.00000000E+00  0.29999997E+00
 0.91468750E+00  0.10000000E+00  0.10000000E+01  0.00000000E+00  0.29999997E+00
 0.91500000E+00  0.10000000E+00  0.10000000E+01  0.00000000E+00  0.29999997E+00
 0.91531250E+00  0.10000000E+00  0.10000000E+01  0.00000000E+00  0.29999997E+00
 0.91562500E+00  0.10000000E+00  0.10000000E+01  0.00000000E+00  0.29999997E+00
 0.91593750E+00  0.10000000E+00  0.10000000E+01  0.00000000E+00  0.29999997E+00
 0.91625000E+00  0.10000000E+00  0.10000000E+01  0.00000000E+00  0.29999997E+00
 0.91656250E+00  0.10000000E+00  0.10000000E+01  0.00000000E+00  0.29999997E+00
 0.91687500E+00  0.10000000E+00  0.10000000E+01  0.00000000E+00  0.29999997E+00
 0.91718750E+00  0.10000000E+00  0.10000000E+01  0.00000000E+00  0.29999997E+00
 0.91750000E+00  0.10000000E+00  0.10000000E+01  0.00000000E+00  0.29999997E+00
 0.91781250E+00  0.10000000E+00  0.10000000E+01  0.00000000E+00  0.29999997E+00
 0.91812500E+00  0.10000000E+00  0.10000000E+01  0.00000000E+00  0.29999997E+00
 0.91843750E+00  0.10000000E+00  0.10000000E+01  0.00000000E+00  0.29999997E+00
 0.91875000E+00  0.10000000E+00  0.10000000E+01  0.00000000E+00  0.29999997E+00
 0.91906250E+00  0.10000000E+00  0.10000000E+01  0.00000000E+00  0.29999997E+00
 0.91937500E+00  0.10000000E+00  0.10000000E+01  0.00000000E+00  0.29999997E+00
 0.91968750E+00  0.10000000E+00  0.10000000E+01  0.00000000E+00  0.29999997E+00
 0.92000000E+00  0.10000000E+00  0.10000000E+01  0.00000000E+00  0.29999997E+00
 0.92031250E+00  0.10000000E+00  0.10000000E+01  0.00000000E+00  0.29999997E+00
 0.92062500E+00  0.10000000E+00  0.10000000E+01  0.00000000E+00  0.29999997E+00
 0.92093750E+00  0.10000000E+00  0.10000000E+01  0.00000000E+00  0.29999997E+00
 0.92125000E+00  0.10000000E+00  0.10000000E+01  0.00000000E+00  0.29999997E+00
 0.92156250E+00  0.10000000E+00  0.10000000E+01  0.00000000E+00  0.29999997E+00
 0.92187500E+00  0.10000000E+00  0.10000000E+01  0.00000000E+00  0.29999997E+00
 0.92218750E+00  0.10000000E+00  0.10000000E+01  0.00000000E+00  0.29999997E+00
 0.92250000E+00  0.10000000E+00  0.10000000E+01  0.00000000E+00  0.29999997E+00
 0.92281250E+00  0.10000000E+00  0.10000000E+01  0.00000000E+00  0.29999997E+00
 0.92312500E+00  0.10000000E+00  0.10000000E+01  0.00000000E+00  0.29999997E+00
 0.92343750E+00  0.10000000E+00  0.10000000E+01  0.00000000E+00  0.29999997E+00
 0.92375000E+00  0.10000000E+00  0.10000000E+01  0.00000000E+00  0.29999997E+00
 0.92406250E+00  0.10000000E+00  0.10000000E+01  0.00000000E+00  0.29999997E+00
 0.92437500E+00  0.10000000E+00  0.10000000E+01  0.00000000E+00  0.29999997E+00
 0.92468750E+00  0.10000000E+00  0.10000000E+01  0.00000000E+00  0.29999997E+00
 0.92500000E+00  0.10000000E+00  0.10000000E+01  0.00000000E+00  0.29999997E+00
 0.92531250E+00  0.10000000E+00  0.10000000E+01  0.00000000E+00  0.29999997E+00
 0.92562500E+00  0.10000000E+00  0.10000000E+01  0.00000000E+00  0.29999997E+00
 0.92593750E+00  0.10000000E+00  0.10000000E+01  0.00000000E+00  0.29999997E+00
 0.92625000E+00  0.10000000E+00  0.10000000E+01  0.00000000E+00  0.29999997E+00
 0.92656250E+00  0.10000000E+00  0.10000000E+01  0.00000000E+00  0.29999997E+00
 0.92687500E+00  0.10000000E+00  0.10000000E+01  0.00000000E+00  0.29999997E+00
 0.92718750E+00  0.10000000E+00  0.10000000E+01  0.00000000E+00  0.29999997E+00
 0.92750000E+00  0.10000000E+00  0.10000000E+01  0.00000000E+00  0.29999997E+00
 0.92781250E+00  0.10000000E+00  0.10000000E+01  0.00000000E+00  0.29999997E+00
 0.92812500E+00  0.10000000E+00  0.10000000E+01  0.00000000E+00  0.29999997E+00
 0.92843750E+00  0.10000000E+00  0.10000000E+01  0.00000000E+00  0.29999997E+00
 0.92875000E+00  0.10000000E+00  0.10000000E+01  0.00000000E+00  0.29999997E+00
 0.92906250E+00  0.10000000E+00  0.10000000E+01  0.00000000E+00  0.29999997E+00
 0.92937500E+00  0.10000000E+00  0.10000000E+01  0.00000000E+00  0.29999997E+00
 0.92968750E+00  0.10000000E+00  0.10000000E+01  0.00000000E+00  0.29999997E+00
 0.93000000E+00  0.10000000E+00  0.10000000E+01  0.00000000E+00  0.29999997E+00
 0.93031250E+00  0.10000000E+00  0.10000000E+01  0.00000000E+00  0.29999997E+00
 0.93062500E+00  0.10000000E+00  0.10000000E+01  0.00000000E+00  0.29999997E+00
 0.93093750E+00  0.10000000E+00  0.10000000E+01  0.00000000E+00  0.29999997E+00
 0.93125000E+00  0.10000000E+00  0.10000000E+01  0.00000000E+00  0.29999997E+00
 0.93156250E+00  0.10000000E+00  0.10000000E+01  0.00000000E+00  0.29999997E+00
 0.93187500E+00  0.10000000E+00  0.10000000E+01  0.00000000E+00  0.29999997E+00
 0.93218750E+00  0.10000000E+00  0.10000000E+01  0.00000000E+00  0.29999997E+00
 0.93250000E+00  0.10000000E+00  0.10000000E+01  0.00000000E+00  0.29999997E+00
 0.93281250E+00  0.10000000E+00  0.10000000E+01  0.00000000E+00  0.29999997E+00
 0.93312500E+00  0.10000000E+00  0.10000000E+01  0.00000000E+00  0.29999997E+00
 0.93343750E+00  0.10000000E+00  0.10000000E+01  0.00000000E+00  0.29999997E+00
 0.93375000E+00  0.10000000E+00  0.10000000E+01  0.00000000E+00  0.29999997E+00
 0.93406250E+00  0.10000000E+00  0.10000000E+01  0.00000000E+00  0.29999997E+00
 0.93437500E+00  0.10000000E+00  0.10000000E+01  0.00000000E+00  0.29999997E+00
 0.93468750E+00  0.10000000E+00  0.10000000E+01  0.00000000E+00  0.29999997E+00
 0.93500000E+00  0.10000000E+00  0.10000000E+01  0.00000000E+00  0.29999997E+00
 0.93531250E+00  0.10000000E+00  0.10000000E+01  0.00000000E+00  0.29999997E+00
 0.93562500E+00  0.10000000E+00  0.10000000E+01  0.00000000E+00  0.29999997E+00
 0.93593750E+00  0.10000000E+00  0.10000000E+01  0.00000000E+00  0.29999997E+00
 0.93625000E+00  0.10000000E+00  0.10000000E+01  0.00000000E+00  0.29999997E+00
 0.93656250E+00  0.10000000E+00  0.10000000E+01  0.00000000E+00  0.29999997E+00
 0.93687500E+00  0.10000000E+00  0.10000000E+01  0.00000000E+00  0.29999997E+00
 0.93718750E+00  0.10000000E+00  0.10000000E+01  0.00000000E+00  0.29999997E+00
 0.93750000E+00  0.10000000E+00  0.10000000E+01  0.00000000E+00  0.29999997E+00
 0.93781250E+00  0.10000000E+00  0.10000000E+01  0.00000000E+00  0.29999997E+00
 0.93812500E+00  0.10000000E+00  0.10000000E+01  0.00000000E+00  0.29999997E+00
 0.93843750E+00  0.10000000E+00  0.10000000E+01  0.00000000E+00  0.29999997E+00
 0.93875000E+00  0.10000000E+00  0.10000000E+01  0.00000000E+00  0.29999997E+00
 0.93906250E+00  0.10000000E+00  0.10000000E+01  0.00000000E+00  0.29999997E+00
 0.93937500E+00  0.10000000E+00  0.10000000E+01  0.00000000E+00  0.29999997E+00
 0.93968750E+00  0.10000000E+00  0.10000000E+01  0.00000000E+00  0.29999997E+00
 0.94000000E+00  0.10000000E+00  0.10000000E+01  0.00000000E+00  0.29999997E+00
 0.94031250E+00  0.10000000E+00  0.10000000E+01  0.00000000E+00  0.29999997E+00
 0.94062500E+00  0.10000000E+00  0.10000000E+01  0.00000000E+00  0.29999997E+00
 0.94093750E+00  0.10000000E+00  0.10000000E+01  0.00000000E+00  0.29999997E+00
 0.94125000E+00  0.10000000E+00  0.10000000E+01  0.00000000E+00  0.29999997E+00
 0.94156250E+00  0.10000000E+00  0.10000000E+01  0.00000000E+00  0.29999997E+00
 0.94187500E+00  0.10000000E+00  0.10000000E+01  0.00000000E+00  0.29999997E+00
 0.94218750E+00  0.10000000E+00  0.10000000E+01  0.00000000E+00  0.29999997E+00
 0.94250000E+00  0.10000000E+00  0.10000000E+01  0.00000000E+00  0.29999997E+00
 0.94281250E+00  0.10000000E+00  0.10000000E+01  0.00000000E+00  0.29999997E+00
 0.94312500E+00  0.10000000E+00  0.10000000E+01  0.00000000E+00  0.29999997E+00
 0.94343750E+00  0.10000000E+00  0.10000000E+01  0.00000000E+00  0.29999997E+00
 0.94375000E+00  0.10000000E+00  0.10000000E+01  0.00000000E+00  0.29999997E+00
 0.94406250E+00  0.10000000E+00  0.10000000E+01  0.00000000E+00  0.29999997E+00
 0.94437500E+00  0.10000000E+00  0.10000000E+01  0.00000000E+00  0.29999997E+00
 0.94468750E+00  0.10000000E+00  0.10000000E+01  0.00000000E+00  0.29999997E+00
 0.94500000E+00  0.10000000E+00  0.10000000E+01  0.00000000E+00  0.29999997E+00
 0.94531250E+00  0.10000000E+00  0.10000000E+01  0.00000000E+00  0.29999997E+00
 0.94562500E+00  0.10000000E+00  0.10000000E+01  0.00000000E+00  0.29999997E+00
 0.94593750E+00  0.10000000E+00  0.10000000E+01  0.00000000E+00  0.29999997E+00
 0.94625000E+00  0.10000000E+00  0.10000000E+01  0.00000000E+00  0.29999997E+00
 0.94656250E+00  0.10000000E+00  0.10000000E+01  0.00000000E+00  0.29999997E+00
 0.94687500E+00  0.10000000E+00  0.10000000E+01  0.00000000E+00  0.29999997E+00
 0.94718750E+00  0.10000000E+00  0.10000000E+01  0.00000000E+00  0.29999997E+00
 0.94750000E+00  0.10000000E+00  0.10000000E+01  0.00000000E+00  0.29999997E+00
 0.94781250E+00  0.10000000E+00  0.10000000E+01  0.00000000E+00  0.29999997E+00
 0.94812500E+00  0.10000000E+00  0.10000000E+01  0.00000000E+00  0.29999997E+00
 0.94843750E+00  0.10000000E+00  0.10000000E+01  0.00000000E+00  0.29999997E+00
 0.94875000E+00  0.10000000E+00  0.10000000E+01  0.00000000E+00  0.29999997E+00
 0.94906250E+00  0.10000000E+00  0.10000000E+01  0.00000000E+00  0.29999997E+00
 0.94937500E+00  0.10000000E+00  0.10000000E+01  0.00000000E+00  0.29999997E+00
 0.94968750E+00  0.10000000E+00  0.10000000E+01  0.00000000E+00  0.29999997E+00
 0.95000000E+00  0.10000000E+00  0.10000000E+01  0.00000000E+00  0.29999997E+00
 0.95031250E+00  0.10000000E+00  0.10000000E+01  0.00000000E+00  0.29999997E+00
 0.95062500E+00  0.10000000E+00  0.10000000E+01  0.00000000E+00  0.29999997E+00
 0.95093750E+00  0.10000000E+00  0.10000000E+01  0.00000000E+00  0.29999997E+00
 0.95125000E+00  0.10000000E+00  0.10000000E+01  0.00000000E+00  0.29999997E+00
 0.95156250E+00  0.10000000E+00  0.10000000E+01  0.00000000E+00  0.29999997E+00
 0.95187500E+00  0.10000000E+00  0.10000000E+01  0.00000000E+00  0.29999997E+00
 0.95218750E+00  0.10000000E+00  0.10000000E+01  0.00000000E+00  0.29999997E+00
 0.95250000E+00  0.10000000E+00  0.10000000E+01  0.00000000E+00  0.29999997E+00
 0.95281250E+00  0.10000000E+00  0.10000000E+01  0.00000000E+00  0.29999997E+00
 0.95312500E+00  0.10000000E+00  0.10000000E+01  0.00000000E+00  0.29999997E+00
 0.95343750E+00  0.10000000E+00  0.10000000E+01  0.00000000E+00  0.29999997E+00
 0.95375000E+00  0.10000000E+00  0.10000000E+01  0.00000000E+00  0.29999997E+00
 0.95406250E+00  0.10000000E+00  0.10000000E+01  0.00000000E+00  0.29999997E+00
 0.95437500E+00  0.10000000E+00  0.10000000E+01  0.00000000E+00  0.29999997E+00
 0.95468750E+00  0.10000000E+00  0.10000000E+01  0.00000000E+00  0.29999997E+00
 0.95500000E+00  0.10000000E+00  0.10000000E+01  0.00000000E+00  0.29999997E+00
 0.95531250E+00  0.10000000E+00  0.10000000E+01  0.00000000E+00  0.29999997E+00
 0.95562500E+00  0.10000000E+00  0.10000000E+01  0.00000000E+00  0.29999997E+00
 0.95593750E+00  0.10000000E+00  0.10000000E+01  0.00000000E+00  0.29999997E+00
 0.95625000E+00  0.10000000E+00  0.10000000E+01  0.00000000E+00  0.29999997E+00
 0.95656250E+00  0.10000000E+00  0.10000000E+01  0.00000000E+00  0.29999997E+00
 0.95687500E+00  0.10000000E+00  0.10000000E+01  0.00000000E+00  0.29999997E+00
 0.95718750E+00  0.10000000E+00  0.10000000E+01  0.00000000E+00  0.29999997E+00
 0.95750000E+00  0.10000000E+00  0.10000000E+01  0.00000000E+00  0.29999997E+00
 0.95781250E+00  0.10000000E+00  0.10000000E+01  0.00000000E+00  0.29999997E+00
 0.95812500E+00  0.10000000E+00  0.10000000E+01  0.00000000E+00  0.29999997E+00
 0.95843750E+00  0.10000000E+00  0.10000000E+01  0.00000000E+00  0.29999997E+00
 0.95875000E+00  0.10000000E+00  0.10000000E+01  0.00000000E+00  0.29999997E+00
 0.95906250E+00  0.10000000E+00  0.10000000E+01  0.00000000E+00  0.29999997E+00
 0.95937500E+00  0.10000000E+00  0.10000000E+01  0.00000000E+00  0.29999997E+00
 0.95968750E+00  0.10000000E+00  0.10000000E+01  0.00000000E+00  0.29999997E+00
 0.96000000E+00  0.10000000E+00  0.10000000E+01  0.00000000E+00  0.29999997E+00
 0.96031250E+00  0.10000000E+00  0.10000000E+01  0.00000000E+00  0.29999997E+00
 0.96062500E+00  0.10000000E+00  0.10000000E+01  0.00000000E+00  0.29999997E+00
 0.96093750E+00  0.10000000E+00  0.10000000E+01  0.00000000E+00  0.29999997E+00
 0.96125000E+00  0.10000000E+00  0.10000000E+01  0.00000000E+00  0.29999997E+00
 0.96156250E+00  0.10000000E+00  0.10000000E+01  0.00000000E+00  0.29999997E+00
 0.96187500E+00  0.10000000E+00  0.10000000E+01  0.00000000E+00  0.29999997E+00
 0.96218750E+00  0.10000000E+00  0.10000000E+01  0.00000000E+00  0.29999997E+00
 0.96250000E+00  0.10000000E+00  0.10000000E+01  0.00000000E+00  0.29999997E+00
 0.96281250E+00  0.10000000E+00  0.10000000E+01  0.00000000E+00  0.29999997E+00
 0.96312500E+00  0.10000000E+00  0.10000000E+01  0.00000000E+00  0.29999997E+00
 0.96343750E+00  0.10000000E+00  0.10000000E+01  0.00000000E+00  0.29999997E+00
 0.96375000E+00  0.10000000E+00  0.10000000E+01  0.00000000E+00  0.29999997E+00
 0.96406250E+00  0.10000000E+00  0.10000000E+01  0.00000000E+00  0.29999997E+00
 0.96437500E+00  0.10000000E+00  0.10000000E+01  0.00000000E+00  0.29999997E+00
 0.96468750E+00  0.10000000E+00  0.10000000E+01  0.00000000E+00  0.29999997E+00
 0.96500000E+00  0.10000000E+00  0.10000000E+01  0.00000000E+00  0.29999997E+00
 0.96531250E+00  0.10000000E+00  0.10000000E+01  0.00000000E+00  0.29999997E+00
 0.96562500E+00  0.10000000E+00  0.10000000E+01  0.00000000E+00  0.29999997E+00
 0.96593750E+00  0.10000000E+00  0.10000000E+01  0.00000000E+00  0.29999997E+00
 0.96625000E+00  0.10000000E+00  0.10000000E+01  0.00000000E+00  0.29999997E+00
 0.96656250E+00  0.10000000E+00  0.10000000E+01  0.00000000E+00  0.29999997E+00
 0.96687500E+00  0.10000000E+00  0.10000000E+01  0.00000000E+00  0.29999997E+00
 0.96718750E+00  0.10000000E+00  0.10000000E+01  0.00000000E+00  0.29999997E+00
 0.96750000E+00  0.10000000E+00  0.10000000E+01  0.00000000E+00  0.29999997E+00
 0.96781250E+00  0.10000000E+00  0.10000000E+01  0.00000000E+00  0.29999997E+00
 0.96812500E+00  0.10000000E+00  0.10000000E+01  0.00000000E+00  0.29999997E+00
 0.96843750E+00  0.10000000E+00  0.10000000E+01  0.00000000E+00  0.29999997E+00
 0.96875000E+00  0.10000000E+00  0.10000000E+01  0.00000000E+00  0.29999997E+00
 0.96906250E+00  0.10000000E+00  0.10000000E+01  0.00000000E+00  0.29999997E+00
 0.96937500E+00  0.10000000E+00  0.10000000E+01  0.00000000E+00  0.29999997E+00
 0.96968750E+00  0.10000000E+00  0.10000000E+01  0.00000000E+00  0.29999997E+00
 0.97000000E+00  0.10000000E+00  0.10000000E+01  0.00000000E+00  0.29999997E+00
 0.97031250E+00  0.10000000E+00  0.10000000E+01  0.00000000E+00  0.29999997E+00
 0.97062500E+00  0.10000000E+00  0.10000000E+01  0.00000000E+00  0.29999997E+00
 0.97093750E+00  0.10000000E+00  0.10000000E+01  0.00000000E+00  0.29999997E+00
 0.97125000E+00  0.10000000E+00  0.10000000E+01  0.00000000E+00  0.29999997E+00
 0.97156250E+00  0.10000000E+00  0.10000000E+01  0.00000000E+00  0.29999997E+00
 0.97187500E+00  0.10000000E+00  0.10000000E+01  0.00000000E+00  0.29999997E+00
 0.97218750E+00  0.10000000E+00  0.10000000E+01  0.00000000E+00  0.29999997E+00
 0.97250000E+00  0.10000000E+00  0.10000000E+01  0.00000000E+00  0.29999997E+00
 0.97281250E+00  0.10000000E+00  0.10000000E+01  0.00000000E+00  0.29999997E+00
 0.97312500E+00  0.10000000E+00  0.10000000E+01  0.00000000E+00  0.29999997E+00
 0.97343750E+00  0.10000000E+00  0.10000000E+01  0.00000000E+00  0.29999997E+00
 0.97375000E+00  0.10000000E+00  0.10000000E+01  0.00000000E+00  0.29999997E+00
 0.97406250E+00  0.10000000E+00  0.10000000E+01  0.00000000E+00  0.29999997E+00
 0.97437500E+00  0.10000000E+00  0.10000000E+01  0.00000000E+00  0.29999997E+00
 0.97468750E+00  0.10000000E+00  0.10000000E+01  0.00000000E+00  0.29999997E+00
 0.97500000E+00  0.10000000E+00  0.10000000E+01  0.00000000E+00  0.29999997E+00
 0.97531250E+00  0.10000000E+00  0.10000000E+01  0.00000000E+00  0.29999997E+00
 0.97562500E+00  0.10000000E+00  0.10000000E+01  0.00000000E+00  0.29999997E+00
 0.97593750E+00  0.10000000E+00  0.10000000E+01  0.00000000E+00  0.29999997E+00
 0.97625000E+00  0.10000000E+00  0.10000000E+01  0.00000000E+00  0.29999997E+00
 0.97656250E+00  0.10000000E+00  0.10000000E+01  0.00000000E+00  0.29999997E+00
 0.97687500E+00  0.10000000E+00  0.10000000E+01  0.00000000E+00  0.29999997E+00
 0.97718750E+00  0.10000000E+00  0.10000000E+01  0.00000000E+00  0.29999997E+00
 0.97750000E+00  0.10000000E+00  0.10000000E+01  0.00000000E+00  0.29999997E+00
 0.97781250E+00  0.10000000E+00  0.10000000E+01  0.00000000E+00  0.29999997E+00
 0.97812500E+00  0.10000000E+00  0.10000000E+01  0.00000000E+00  0.29999997E+00
 0.97843750E+00  0.10000000E+00  0.10000000E+01  0.00000000E+00  0.29999997E+00
 0.97875000E+00  0.10000000E+00  0.10000000E+01  0.00000000E+00  0.29999997E+00
 0.97906250E+00  0.10000000E+00  0.10000000E+01  0.00000000E+00  0.29999997E+00
 0.97937500E+00  0.10000000E+00  0.10000000E+01  0.00000000E+00  0.29999997E+00
 0.97968750E+00  0.10000000E+00  0.10000000E+01  0.00000000E+00  0.29999997E+00
 0.98000000E+00  0.10000000E+00  0.10000000E+01  0.00000000E+00  0.29999997E+00
 0.98031250E+00  0.10000000E+00  0.10000000E+01  0.00000000E+00  0.29999997E+00
 0.98062500E+00  0.10000000E+00  0.10000000E+01  0.00000000E+00  0.29999997E+00
 0.98093750E+00  0.10000000E+00  0.10000000E+01  0.00000000E+00  0.29999997E+00
 0.98125000E+00  0.10000000E+00  0.10000000E+01  0.00000000E+00  0.29999997E+00
 0.98156250E+00  0.10000000E+00  0.10000000E+01  0.00000000E+00  0.29999997E+00
 0.98187500E+00  0.10000000E+00  0.10000000E+01  0.00000000E+00  0.29999997E+00
 0.98218750E+00  0.10000000E+00  0.10000000E+01  0.00000000E+00  0.29999997E+00
 0.98250000E+00  0.10000000E+00  0.10000000E+01  0.00000000E+00  0.29999997E+00
 0.98281250E+00  0.10000000E+00  0.10000000E+01  0.00000000E+00  0.29999997E+00
 0.98312500E+00  0.10000000E+00  0.10000000E+01  0.00000000E+00  0.29999997E+00
 0.98343750E+00  0.10000000E+00  0.10000000E+01  0.00000000E+00  0.29999997E+00
 0.98375000E+00  0.10000000E+00  0.10000000E+01  0.00000000E+00  0.29999997E+00
 0.98406250E+00  0.10000000E+00  0.10000000E+01  0.00000000E+00  0.29999997E+00
 0.98437500E+00  0.10000000E+00  0.10000000E+01  0.00000000E+00  0.29999997E+00
 0.98468750E+00  0.10000000E+00  0.10000000E+01  0.00000000E+00  0.29999997E+00
 0.98500000E+00  0.10000000E+00  0.10000000E+01  0.00000000E+00  0.29999997E+00
 0.98531250E+00  0.10000000E+00  0.10000000E+01  0.00000000E+00  0.29999997E+00
 0.98562500E+00  0.10000000E+00  0.10000000E+01  0.00000000E+00  0.29999997E+00
 0.98593750E+00  0.10000000E+00  0.10000000E+01  0.00000000E+00  0.29999997E+00
 0.98625000E+00  0.10000000E+00  0.10000000E+01  0.00000000E+00  0.29999997E+00
 0.98656250E+00  0.10000000E+00  0.10000000E+01  0.00000000E+00  0.29999997E+00
 0.98687500E+00  0.10000000E+00  0.10000000E+01  0.00000000E+00  0.29999997E+00
 0.98718750E+00  0.10000000E+00  0.10000000E+01  0.00000000E+00  0.29999997E+00
 0.98750000E+00  0.10000000E+00  0.10000000E+01  0.00000000E+00  0.29999997E+00
 0.98781250E+00  0.10000000E+00  0.10000000E+01  0.00000000E+00  0.29999997E+00
 0.98812500E+00  0.10000000E+00  0.10000000E+01  0.00000000E+00  0.29999997E+00
 0.98843750E+00  0.10000000E+00  0.10000000E+01  0.00000000E+00  0.29999997E+00
 0.98875000E+00  0.10000000E+00  0.10000000E+01  0.00000000E+00  0.29999997E+00
 0.98906250E+00  0.10000000E+00  0.10000000E+01  0.00000000E+00  0.29999997E+00
 0.98937500E+00  0.10000000E+00  0.10000000E+01  0.00000000E+00  0.29999997E+00
 0.98968750E+00  0.10000000E+00  0.10000000E+01  0.00000000E+00  0.29999997E+00
 0.99000000E+00  0.10000000E+00  0.10000000E+01  0.00000000E+00  0.29999997E+00
 0.99031250E+00  0.10000000E+00  0.10000000E+01  0.00000000E+00  0.29999997E+00
 0.99062500E+00  0.10000000E+00  0.10000000E+01  0.00000000E+00  0.29999997E+00
 0.99093750E+00  0.10000000E+00  0.10000000E+01  0.00000000E+00  0.29999997E+00
 0.99125000E+00  0.10000000E+00  0.10000000E+01  0.00000000E+00  0.29999997E+00
 0.99156250E+00  0.10000000E+00  0.10000000E+01  0.00000000E+00  0.29999997E+00
 0.99187500E+00  0.10000000E+00  0.10000000E+01  0.00000000E+00  0.29999997E+00
 0.99218750E+00  0.10000000E+00  0.10000000E+01  0.00000000E+00  0.29999997E+00
 0.99250000E+00  0.10000000E+00  0.10000000E+01  0.00000000E+00  0.29999997E+00
 0.99281250E+00  0.10000000E+00  0.10000000E+01  0.00000000E+00  0.29999997E+00
 0.99312500E+00  0.10000000E+00  0.10000000E+01  0.00000000E+00  0.29999997E+00
 0.99343750E+00  0.10000000E+00  0.10000000E+01  0.00000000E+00  0.29999997E+00
 0.99375000E+00  0.10000000E+00  0.10000000E+01  0.00000000E+00  0.29999997E+00
 0.99406250E+00  0.10000000E+00  0.10000000E+01  0.00000000E+00  0.29999997E+00
 0.99437500E+00  0.10000000E+00  0.10000000E+01  0.00000000E+00  0.29999997E+00
 0.99468750E+00  0.10000000E+00  0.10000000E+01  0.00000000E+00  0.29999997E+00
 0.99500000E+00  0.10000000E+00  0.10000000E+01  0.00000000E+00  0.29999997E+00
 0.99531250E+00  0.10000000E+00  0.10000000E+01  0.00000000E+00  0.29999997E+00
 0.99562500E+00  0.10000000E+00  0.10000000E+01  0.00000000E+00  0.29999997E+00
 0.99593750E+00  0.10000000E+00  0.10000000E+01  0.00000000E+00  0.29999997E+00
 0.99625000E+00  0.10000000E+00  0.10000000E+01  0.00000000E+00  0.29999997E+00
 0.99656250E+00  0.10000000E+00  0.10000000E+01  0.00000000E+00  0.29999997E+00
 0.99687500E+00  0.10000000E+00  0.10000000E+01  0.00000000E+00  0.29999997E+00
 0.99718750E+00  0.10000000E+00  0.10000000E+01  0.00000000E+00  0.29999997E+00
 0.99750000E+00  0.10000000E+00  0.10000000E+01  0.00000000E+00  0.29999997E+00
 0.99781250E+00  0.10000000E+00  0.10000000E+01  0.00000000E+00  0.29999997E+00
 0.99812500E+00  0.10000000E+00  0.10000000E+01  0.00000000E+00  0.29999997E+00
 0.99843750E+00  0.10000000E+00  0.10000000E+01  0.00000000E+00  0.29999997E+00
 0.99875000E+00  0.10000000E+00  0.10000000E+01  0.00000000E+00  0.29999997E+00
 0.99906250E+00  0.10000000E+00  0.10000000E+01  0.00000000E+00  0.29999997E+00
 0.99937500E+00  0.10000000E+00  0.10000000E+01  0.00000000E+00  0.29999997E+00
 0.99968750E+00  0.10000000E+00  0.10000000E+01  0.00000000E+00  0.29999997E+00
 0.10000000E+01  0.10000000E+00  0.10000000E+01  0.00000000E+00  0.29999997E+00
