# Supplementary material for: A direct Primitive Variable Recovery Scheme for hyperbolic conservative equations: The case of relativistic hydrodynamics
Source: PLoS One. 2018 Apr 16;13(4):e0195494. doi: 10.1371/journal.pone.0195494 (PMC5901931; doi:10.1371/journal.pone.0195494)
Supplement: S1 File — In the file “S1_File.tar.gz”, we attached the relevant data of the comparison between numerical simulations and exact solutions used to obtain the L1—norm. (GZ) [file pone.0195494.s001.gz › numerical-and-exact-data_plosone_aguayo-mendoza-olvera/Test2/Mesh1600/13Da1600t31]

0.000000 10.000000 0.000000 13.330000 
0.000625 10.000000 0.000000 13.330000 
0.001250 10.000000 0.000000 13.330000 
0.001875 10.000000 0.000000 13.330000 
0.002500 10.000000 0.000000 13.330000 
0.003125 10.000000 0.000000 13.330000 
0.003750 10.000000 0.000000 13.330000 
0.004375 10.000000 0.000000 13.330000 
0.005000 10.000000 0.000000 13.330000 
0.005625 10.000000 0.000000 13.330000 
0.006250 10.000000 0.000000 13.330000 
0.006875 10.000000 0.000000 13.330000 
0.007500 10.000000 0.000000 13.330000 
0.008125 10.000000 0.000000 13.330000 
0.008750 10.000000 0.000000 13.330000 
0.009375 10.000000 0.000000 13.330000 
0.010000 10.000000 0.000000 13.330000 
0.010625 10.000000 0.000000 13.330000 
0.011250 10.000000 0.000000 13.330000 
0.011875 10.000000 0.000000 13.330000 
0.012500 10.000000 0.000000 13.330000 
0.013125 10.000000 0.000000 13.330000 
0.013750 10.000000 0.000000 13.330000 
0.014375 10.000000 0.000000 13.330000 
0.015000 10.000000 0.000000 13.330000 
0.015625 10.000000 0.000000 13.330000 
0.016250 10.000000 0.000000 13.330000 
0.016875 10.000000 0.000000 13.330000 
0.017500 10.000000 0.000000 13.330000 
0.018125 10.000000 0.000000 13.330000 
0.018750 10.000000 0.000000 13.330000 
0.019375 10.000000 0.000000 13.330000 
0.020000 10.000000 0.000000 13.330000 
0.020625 10.000000 0.000000 13.330000 
0.021250 10.000000 0.000000 13.330000 
0.021875 10.000000 0.000000 13.330000 
0.022500 10.000000 0.000000 13.330000 
0.023125 10.000000 0.000000 13.330000 
0.023750 10.000000 0.000000 13.330000 
0.024375 10.000000 0.000000 13.330000 
0.025000 10.000000 0.000000 13.330000 
0.025625 10.000000 0.000000 13.330000 
0.026250 10.000000 0.000000 13.330000 
0.026875 10.000000 0.000000 13.330000 
0.027500 10.000000 0.000000 13.330000 
0.028125 10.000000 0.000000 13.330000 
0.028750 10.000000 0.000000 13.330000 
0.029375 10.000000 0.000000 13.330000 
0.030000 10.000000 0.000000 13.330000 
0.030625 10.000000 0.000000 13.330000 
0.031250 10.000000 0.000000 13.330000 
0.031875 10.000000 0.000000 13.330000 
0.032500 10.000000 0.000000 13.330000 
0.033125 10.000000 0.000000 13.330000 
0.033750 10.000000 0.000000 13.330000 
0.034375 10.000000 0.000000 13.330000 
0.035000 10.000000 0.000000 13.330000 
0.035625 10.000000 0.000000 13.330000 
0.036250 10.000000 0.000000 13.330000 
0.036875 10.000000 0.000000 13.330000 
0.037500 10.000000 0.000000 13.330000 
0.038125 10.000000 0.000000 13.330000 
0.038750 10.000000 0.000000 13.330000 
0.039375 10.000000 0.000000 13.330000 
0.040000 10.000000 0.000000 13.330000 
0.040625 10.000000 0.000000 13.330000 
0.041250 10.000000 0.000000 13.330000 
0.041875 10.000000 0.000000 13.330000 
0.042500 10.000000 0.000000 13.330000 
0.043125 10.000000 0.000000 13.330000 
0.043750 10.000000 0.000000 13.330000 
0.044375 10.000000 0.000000 13.330000 
0.045000 10.000000 0.000000 13.330000 
0.045625 10.000000 0.000000 13.330000 
0.046250 10.000000 0.000000 13.330000 
0.046875 10.000000 0.000000 13.330000 
0.047500 10.000000 0.000000 13.330000 
0.048125 10.000000 0.000000 13.330000 
0.048750 10.000000 0.000000 13.330000 
0.049375 10.000000 0.000000 13.330000 
0.050000 10.000000 0.000000 13.330000 
0.050625 10.000000 0.000000 13.330000 
0.051250 10.000000 0.000000 13.330000 
0.051875 10.000000 0.000000 13.330000 
0.052500 10.000000 0.000000 13.330000 
0.053125 10.000000 0.000000 13.330000 
0.053750 10.000000 0.000000 13.330000 
0.054375 10.000000 0.000000 13.330000 
0.055000 10.000000 0.000000 13.330000 
0.055625 10.000000 0.000000 13.330000 
0.056250 10.000000 0.000000 13.330000 
0.056875 10.000000 0.000000 13.330000 
0.057500 10.000000 0.000000 13.330000 
0.058125 10.000000 0.000000 13.330000 
0.058750 10.000000 0.000000 13.330000 
0.059375 10.000000 0.000000 13.330000 
0.060000 10.000000 0.000000 13.330000 
0.060625 10.000000 0.000000 13.330000 
0.061250 10.000000 0.000000 13.330000 
0.061875 10.000000 0.000000 13.330000 
0.062500 10.000000 0.000000 13.330000 
0.063125 10.000000 0.000000 13.330000 
0.063750 10.000000 0.000000 13.330000 
0.064375 10.000000 0.000000 13.330000 
0.065000 10.000000 0.000000 13.330000 
0.065625 10.000000 0.000000 13.330000 
0.066250 10.000000 0.000000 13.330000 
0.066875 10.000000 0.000000 13.330000 
0.067500 10.000000 0.000000 13.330000 
0.068125 10.000000 0.000000 13.330000 
0.068750 10.000000 0.000000 13.330000 
0.069375 10.000000 0.000000 13.330000 
0.070000 10.000000 0.000000 13.330000 
0.070625 10.000000 0.000000 13.330000 
0.071250 10.000000 0.000000 13.330000 
0.071875 10.000000 0.000000 13.330000 
0.072500 10.000000 0.000000 13.330000 
0.073125 10.000000 0.000000 13.330000 
0.073750 10.000000 0.000000 13.330000 
0.074375 10.000000 0.000000 13.330000 
0.075000 10.000000 0.000000 13.330000 
0.075625 10.000000 0.000000 13.330000 
0.076250 10.000000 0.000000 13.330000 
0.076875 10.000000 0.000000 13.330000 
0.077500 10.000000 0.000000 13.330000 
0.078125 10.000000 0.000000 13.330000 
0.078750 10.000000 0.000000 13.330000 
0.079375 10.000000 0.000000 13.330000 
0.080000 10.000000 0.000000 13.330000 
0.080625 10.000000 0.000000 13.330000 
0.081250 10.000000 0.000000 13.330000 
0.081875 10.000000 0.000000 13.330000 
0.082500 10.000000 0.000000 13.330000 
0.083125 10.000000 0.000000 13.330000 
0.083750 10.000000 0.000000 13.330000 
0.084375 10.000000 0.000000 13.330000 
0.085000 10.000000 0.000000 13.330000 
0.085625 10.000000 0.000000 13.330000 
0.086250 10.000000 0.000000 13.330000 
0.086875 10.000000 0.000000 13.330000 
0.087500 10.000000 0.000000 13.330000 
0.088125 10.000000 0.000000 13.330000 
0.088750 10.000000 0.000000 13.330000 
0.089375 10.000000 0.000000 13.330000 
0.090000 10.000000 0.000000 13.330000 
0.090625 10.000000 0.000000 13.330000 
0.091250 10.000000 0.000000 13.330000 
0.091875 10.000000 0.000000 13.330000 
0.092500 10.000000 0.000000 13.330000 
0.093125 10.000000 0.000000 13.330000 
0.093750 10.000000 0.000000 13.330000 
0.094375 10.000000 0.000000 13.330000 
0.095000 10.000000 0.000000 13.330000 
0.095625 10.000000 0.000000 13.330000 
0.096250 10.000000 0.000000 13.330000 
0.096875 10.000000 0.000000 13.330000 
0.097500 10.000000 0.000000 13.330000 
0.098125 10.000000 0.000000 13.330000 
0.098750 10.000000 0.000000 13.330000 
0.099375 10.000000 0.000000 13.330000 
0.100000 10.000000 0.000000 13.330000 
0.100625 10.000000 0.000000 13.330000 
0.101250 10.000000 0.000000 13.330000 
0.101875 10.000000 0.000000 13.330000 
0.102500 10.000000 0.000000 13.330000 
0.103125 10.000000 0.000000 13.330000 
0.103750 10.000000 0.000000 13.330000 
0.104375 10.000000 0.000000 13.330000 
0.105000 10.000000 0.000000 13.330000 
0.105625 10.000000 0.000000 13.330000 
0.106250 10.000000 0.000000 13.330000 
0.106875 10.000000 0.000000 13.330000 
0.107500 10.000000 0.000000 13.330000 
0.108125 10.000000 0.000000 13.330000 
0.108750 10.000000 0.000000 13.330000 
0.109375 10.000000 0.000000 13.330000 
0.110000 10.000000 0.000000 13.330000 
0.110625 10.000000 0.000000 13.330000 
0.111250 10.000000 0.000000 13.330000 
0.111875 10.000000 0.000000 13.330000 
0.112500 10.000000 0.000000 13.330000 
0.113125 10.000000 0.000000 13.330000 
0.113750 10.000000 0.000000 13.330000 
0.114375 10.000000 0.000000 13.330000 
0.115000 10.000000 0.000000 13.330000 
0.115625 10.000000 0.000000 13.330000 
0.116250 10.000000 0.000000 13.330000 
0.116875 10.000000 0.000000 13.330000 
0.117500 10.000000 0.000000 13.330000 
0.118125 10.000000 0.000000 13.330000 
0.118750 10.000000 0.000000 13.330000 
0.119375 10.000000 0.000000 13.330000 
0.120000 10.000000 0.000000 13.330000 
0.120625 10.000000 0.000000 13.330000 
0.121250 10.000000 0.000000 13.330000 
0.121875 10.000000 0.000000 13.330000 
0.122500 10.000000 0.000000 13.330000 
0.123125 10.000000 0.000000 13.330000 
0.123750 10.000000 0.000000 13.330000 
0.124375 10.000000 0.000000 13.330000 
0.125000 10.000000 0.000000 13.330000 
0.125625 10.000000 0.000000 13.330000 
0.126250 10.000000 0.000000 13.330000 
0.126875 10.000000 0.000000 13.330000 
0.127500 10.000000 0.000000 13.330000 
0.128125 10.000000 0.000000 13.330000 
0.128750 10.000000 0.000000 13.330000 
0.129375 10.000000 0.000000 13.330000 
0.130000 10.000000 0.000000 13.330000 
0.130625 10.000000 0.000000 13.330000 
0.131250 10.000000 0.000000 13.330000 
0.131875 10.000000 0.000000 13.330000 
0.132500 10.000000 0.000000 13.330000 
0.133125 10.000000 0.000000 13.330000 
0.133750 10.000000 0.000000 13.330000 
0.134375 10.000000 0.000000 13.330000 
0.135000 10.000000 0.000000 13.330000 
0.135625 10.000000 0.000000 13.330000 
0.136250 10.000000 0.000000 13.330000 
0.136875 10.000000 0.000000 13.330000 
0.137500 10.000000 0.000000 13.330000 
0.138125 10.000000 0.000000 13.330000 
0.138750 10.000000 0.000000 13.330000 
0.139375 10.000000 0.000000 13.330000 
0.140000 10.000000 0.000000 13.330000 
0.140625 10.000000 0.000000 13.330000 
0.141250 10.000000 0.000000 13.330000 
0.141875 10.000000 0.000000 13.330000 
0.142500 10.000000 0.000000 13.330000 
0.143125 10.000000 0.000000 13.330000 
0.143750 10.000000 0.000000 13.330000 
0.144375 10.000000 0.000000 13.330000 
0.145000 10.000000 0.000000 13.330000 
0.145625 10.000000 0.000000 13.330000 
0.146250 10.000000 0.000000 13.330000 
0.146875 10.000000 0.000000 13.330000 
0.147500 10.000000 0.000000 13.330000 
0.148125 10.000000 0.000000 13.330000 
0.148750 10.000000 0.000000 13.330000 
0.149375 10.000000 0.000000 13.330000 
0.150000 10.000000 0.000000 13.330000 
0.150625 10.000000 0.000000 13.330000 
0.151250 10.000000 0.000000 13.330000 
0.151875 10.000000 0.000000 13.330000 
0.152500 10.000000 0.000000 13.330000 
0.153125 10.000000 0.000000 13.330000 
0.153750 10.000000 0.000000 13.330000 
0.154375 10.000000 0.000000 13.330000 
0.155000 10.000000 0.000000 13.330000 
0.155625 10.000000 0.000000 13.330000 
0.156250 10.000000 0.000000 13.330000 
0.156875 10.000000 0.000000 13.330000 
0.157500 10.000000 0.000000 13.330000 
0.158125 10.000000 0.000000 13.330000 
0.158750 10.000000 0.000000 13.330000 
0.159375 10.000000 0.000000 13.330000 
0.160000 10.000000 0.000000 13.330000 
0.160625 10.000000 0.000000 13.330000 
0.161250 10.000000 0.000000 13.330000 
0.161875 10.000000 0.000000 13.330000 
0.162500 10.000000 0.000000 13.330000 
0.163125 10.000000 0.000000 13.330000 
0.163750 10.000000 0.000000 13.330000 
0.164375 10.000000 0.000000 13.330000 
0.165000 10.000000 0.000000 13.330000 
0.165625 10.000000 0.000000 13.330000 
0.166250 10.000000 0.000000 13.330000 
0.166875 10.000000 0.000000 13.330000 
0.167500 10.000000 0.000000 13.330000 
0.168125 10.000000 0.000000 13.330000 
0.168750 10.000000 0.000000 13.330000 
0.169375 10.000000 0.000000 13.330000 
0.170000 10.000000 0.000000 13.330000 
0.170625 10.000000 0.000000 13.330000 
0.171250 10.000000 0.000000 13.330000 
0.171875 10.000000 0.000000 13.330000 
0.172500 10.000000 0.000000 13.330000 
0.173125 10.000000 0.000000 13.330000 
0.173750 10.000000 0.000000 13.330000 
0.174375 10.000000 0.000000 13.330000 
0.175000 10.000000 0.000000 13.330000 
0.175625 10.000000 0.000000 13.330000 
0.176250 10.000000 0.000000 13.330000 
0.176875 10.000000 0.000000 13.330000 
0.177500 10.000000 0.000000 13.330000 
0.178125 10.000000 0.000000 13.330000 
0.178750 10.000000 0.000000 13.330000 
0.179375 10.000000 0.000000 13.330000 
0.180000 10.000000 0.000000 13.330000 
0.180625 10.000000 0.000000 13.330000 
0.181250 10.000000 0.000000 13.330000 
0.181875 10.000000 0.000000 13.330000 
0.182500 10.000000 0.000000 13.330000 
0.183125 10.000000 0.000000 13.330000 
0.183750 10.000000 0.000000 13.330000 
0.184375 10.000000 0.000000 13.330000 
0.185000 10.000000 0.000000 13.330000 
0.185625 10.000000 0.000000 13.330000 
0.186250 10.000000 0.000000 13.330000 
0.186875 10.000000 0.000000 13.330000 
0.187500 10.000000 0.000000 13.330000 
0.188125 10.000000 0.000000 13.330000 
0.188750 10.000000 0.000000 13.330000 
0.189375 10.000000 0.000000 13.330000 
0.190000 10.000000 0.000000 13.330000 
0.190625 10.000000 0.000000 13.330000 
0.191250 10.000000 0.000000 13.330000 
0.191875 10.000000 0.000000 13.330000 
0.192500 10.000000 0.000000 13.330000 
0.193125 10.000000 0.000000 13.330000 
0.193750 10.000000 0.000000 13.330000 
0.194375 10.000000 0.000000 13.330000 
0.195000 10.000000 0.000000 13.330000 
0.195625 10.000000 0.000000 13.330000 
0.196250 10.000000 0.000000 13.330000 
0.196875 10.000000 0.000000 13.330000 
0.197500 10.000000 0.000000 13.330000 
0.198125 10.000000 0.000000 13.330000 
0.198750 10.000000 0.000000 13.330000 
0.199375 10.000000 0.000000 13.330000 
0.200000 10.000000 0.000000 13.330000 
0.200625 10.000000 0.000000 13.330000 
0.201250 10.000000 0.000000 13.330000 
0.201875 10.000000 0.000000 13.330000 
0.202500 10.000000 0.000000 13.330000 
0.203125 10.000000 0.000000 13.330000 
0.203750 10.000000 0.000000 13.330000 
0.204375 10.000000 0.000000 13.330000 
0.205000 10.000000 0.000000 13.330000 
0.205625 10.000000 0.000000 13.330000 
0.206250 10.000000 0.000000 13.330000 
0.206875 10.000000 0.000000 13.330000 
0.207500 10.000000 0.000000 13.330000 
0.208125 10.000000 0.000000 13.330000 
0.208750 10.000000 0.000000 13.330000 
0.209375 10.000000 0.000000 13.330000 
0.210000 10.000000 0.000000 13.330000 
0.210625 10.000000 0.000000 13.330000 
0.211250 10.000000 0.000000 13.330000 
0.211875 10.000000 0.000000 13.330000 
0.212500 10.000000 0.000000 13.330000 
0.213125 10.000000 0.000000 13.330000 
0.213750 10.000000 0.000000 13.330000 
0.214375 10.000000 0.000000 13.330000 
0.215000 10.000000 0.000000 13.330000 
0.215625 10.000000 0.000000 13.330000 
0.216250 10.000000 0.000000 13.330000 
0.216875 10.000000 0.000000 13.330000 
0.217500 10.000000 0.000000 13.330000 
0.218125 10.000000 0.000000 13.330000 
0.218750 10.000000 0.000000 13.330000 
0.219375 10.000000 0.000000 13.330000 
0.220000 10.000000 0.000000 13.330000 
0.220625 10.000000 0.000000 13.330000 
0.221250 10.000000 0.000000 13.330000 
0.221875 10.000000 0.000000 13.330000 
0.222500 10.000000 0.000000 13.330000 
0.223125 10.000000 0.000000 13.330000 
0.223750 10.000000 0.000000 13.330000 
0.224375 10.000000 0.000000 13.330000 
0.225000 10.000000 0.000000 13.330000 
0.225625 10.000000 0.000000 13.330000 
0.226250 10.000000 0.000000 13.330000 
0.226875 10.000000 0.000000 13.330000 
0.227500 10.000000 0.000000 13.330000 
0.228125 10.000000 0.000000 13.330000 
0.228750 10.000000 0.000000 13.330000 
0.229375 10.000000 0.000000 13.330000 
0.230000 10.000000 0.000000 13.330000 
0.230625 10.000000 0.000000 13.330000 
0.231250 10.000000 0.000000 13.330000 
0.231875 10.000000 0.000000 13.330000 
0.232500 10.000000 0.000000 13.330000 
0.233125 10.000000 0.000000 13.330000 
0.233750 10.000000 0.000000 13.330000 
0.234375 10.000000 0.000000 13.330000 
0.235000 10.000000 0.000000 13.330000 
0.235625 10.000000 0.000000 13.330000 
0.236250 10.000000 0.000000 13.330000 
0.236875 10.000000 0.000000 13.330000 
0.237500 10.000000 0.000000 13.330000 
0.238125 10.000000 0.000000 13.330000 
0.238750 10.000000 0.000000 13.330000 
0.239375 10.000000 0.000000 13.330000 
0.240000 10.000000 0.000000 13.330000 
0.240625 10.000000 0.000000 13.330000 
0.241250 10.000000 0.000000 13.330000 
0.241875 10.000000 0.000000 13.330000 
0.242500 10.000000 0.000000 13.330000 
0.243125 10.000000 0.000000 13.330000 
0.243750 10.000000 0.000000 13.330000 
0.244375 10.000000 0.000000 13.330000 
0.245000 10.000000 0.000000 13.330000 
0.245625 10.000000 0.000000 13.330000 
0.246250 10.000000 0.000000 13.330000 
0.246875 10.000000 0.000000 13.330000 
0.247500 10.000000 0.000000 13.330000 
0.248125 10.000000 0.000000 13.330000 
0.248750 10.000000 0.000000 13.330000 
0.249375 10.000000 0.000000 13.330000 
0.250000 10.000000 0.000000 13.330000 
0.250625 10.000000 0.000000 13.330000 
0.251250 10.000000 0.000000 13.330000 
0.251875 10.000000 0.000000 13.330000 
0.252500 10.000000 0.000000 13.330000 
0.253125 10.000000 0.000000 13.330000 
0.253750 10.000000 0.000000 13.330000 
0.254375 10.000000 0.000000 13.330000 
0.255000 10.000000 0.000000 13.330000 
0.255625 10.000000 0.000000 13.330000 
0.256250 10.000000 0.000000 13.330000 
0.256875 10.000000 0.000000 13.330000 
0.257500 10.000000 0.000000 13.330000 
0.258125 10.000000 0.000000 13.330000 
0.258750 10.000000 0.000000 13.330000 
0.259375 10.000000 0.000000 13.330000 
0.260000 10.000000 0.000000 13.330000 
0.260625 10.000000 0.000000 13.330000 
0.261250 10.000000 0.000000 13.330000 
0.261875 10.000000 0.000000 13.330000 
0.262500 10.000000 0.000000 13.330000 
0.263125 10.000000 0.000000 13.330000 
0.263750 10.000000 0.000000 13.330000 
0.264375 10.000000 0.000000 13.330000 
0.265000 10.000000 0.000000 13.330000 
0.265625 10.000000 0.000000 13.330000 
0.266250 10.000000 0.000000 13.330000 
0.266875 10.000000 0.000000 13.330000 
0.267500 10.000000 0.000000 13.330000 
0.268125 10.000000 0.000000 13.330000 
0.268750 10.000000 0.000000 13.330000 
0.269375 10.000000 0.000000 13.330000 
0.270000 10.000000 0.000000 13.330000 
0.270625 10.000000 0.000000 13.330000 
0.271250 10.000000 0.000000 13.330000 
0.271875 10.000000 0.000000 13.330000 
0.272500 10.000000 0.000000 13.330000 
0.273125 10.000000 0.000000 13.330000 
0.273750 10.000000 0.000000 13.330000 
0.274375 10.000000 0.000000 13.330000 
0.275000 10.000000 0.000000 13.330000 
0.275625 10.000000 0.000000 13.330000 
0.276250 10.000000 0.000000 13.330000 
0.276875 10.000000 0.000000 13.330000 
0.277500 10.000000 0.000000 13.330000 
0.278125 10.000000 0.000000 13.330000 
0.278750 10.000000 0.000000 13.330000 
0.279375 10.000000 0.000000 13.330000 
0.280000 10.000000 0.000000 13.330000 
0.280625 10.000000 0.000000 13.330000 
0.281250 10.000000 0.000000 13.330000 
0.281875 10.000000 0.000000 13.330000 
0.282500 10.000000 0.000000 13.330000 
0.283125 10.000000 0.000000 13.330000 
0.283750 10.000000 0.000000 13.330000 
0.284375 10.000000 0.000000 13.330000 
0.285000 10.000000 0.000000 13.330000 
0.285625 10.000000 0.000000 13.330000 
0.286250 10.000000 0.000000 13.330000 
0.286875 10.000000 0.000000 13.330000 
0.287500 10.000000 0.000000 13.330000 
0.288125 10.000000 0.000000 13.330000 
0.288750 10.000000 0.000000 13.330000 
0.289375 10.000000 0.000000 13.330000 
0.290000 10.000000 0.000000 13.330000 
0.290625 10.000000 0.000000 13.330000 
0.291250 10.000000 0.000000 13.330000 
0.291875 10.000000 0.000000 13.330000 
0.292500 10.000000 0.000000 13.330000 
0.293125 10.000000 0.000000 13.330000 
0.293750 10.000000 0.000000 13.330000 
0.294375 10.000000 0.000000 13.330000 
0.295000 10.000000 0.000000 13.330000 
0.295625 10.000000 0.000000 13.330000 
0.296250 10.000000 0.000000 13.330000 
0.296875 10.000000 0.000000 13.330000 
0.297500 10.000000 0.000000 13.330000 
0.298125 10.000000 0.000000 13.330000 
0.298750 10.000000 0.000000 13.330000 
0.299375 10.000000 0.000000 13.330000 
0.300000 10.000000 0.000000 13.330000 
0.300625 10.000000 0.000000 13.330000 
0.301250 10.000000 0.000000 13.330000 
0.301875 10.000000 0.000000 13.330000 
0.302500 10.000000 0.000000 13.330000 
0.303125 10.000000 0.000000 13.330000 
0.303750 10.000000 0.000000 13.330000 
0.304375 10.000000 0.000000 13.330000 
0.305000 10.000000 0.000000 13.330000 
0.305625 10.000000 0.000000 13.330000 
0.306250 10.000000 0.000000 13.330000 
0.306875 10.000000 0.000000 13.330000 
0.307500 10.000000 0.000000 13.330000 
0.308125 10.000000 0.000000 13.330000 
0.308750 10.000000 0.000000 13.330000 
0.309375 10.000000 0.000000 13.330000 
0.310000 10.000000 0.000000 13.330000 
0.310625 10.000000 0.000000 13.330000 
0.311250 10.000000 0.000000 13.330000 
0.311875 10.000000 0.000000 13.330000 
0.312500 10.000000 0.000000 13.330000 
0.313125 10.000000 0.000000 13.330000 
0.313750 10.000000 0.000000 13.330000 
0.314375 10.000000 0.000000 13.330000 
0.315000 10.000000 0.000000 13.330000 
0.315625 10.000000 0.000000 13.330000 
0.316250 10.000000 0.000000 13.330000 
0.316875 10.000000 0.000000 13.330000 
0.317500 10.000000 0.000000 13.330000 
0.318125 10.000000 0.000000 13.330000 
0.318750 10.000000 0.000000 13.330000 
0.319375 10.000000 0.000000 13.330000 
0.320000 10.000000 0.000000 13.330000 
0.320625 10.000000 0.000000 13.330000 
0.321250 10.000000 0.000000 13.330000 
0.321875 10.000000 0.000000 13.330000 
0.322500 10.000000 0.000000 13.329999 
0.323125 9.999999 0.000000 13.329999 
0.323750 9.999999 0.000000 13.329998 
0.324375 9.999998 0.000000 13.329996 
0.325000 9.999996 0.000000 13.329993 
0.325625 9.999993 0.000000 13.329988 
0.326250 9.999989 0.000001 13.329980 
0.326875 9.999981 0.000001 13.329966 
0.327500 9.999968 0.000002 13.329943 
0.328125 9.999947 0.000003 13.329905 
0.328750 9.999913 0.000005 13.329845 
0.329375 9.999858 0.000008 13.329748 
0.330000 9.999772 0.000012 13.329595 
0.330625 9.999638 0.000019 13.329356 
0.331250 9.999430 0.000030 13.328987 
0.331875 9.999114 0.000047 13.328425 
0.332500 9.998639 0.000072 13.327581 
0.333125 9.997934 0.000109 13.326328 
0.333750 9.996904 0.000164 13.324497 
0.334375 9.995419 0.000243 13.321860 
0.335000 9.993315 0.000354 13.318119 
0.335625 9.990378 0.000510 13.312901 
0.336250 9.986349 0.000724 13.305743 
0.336875 9.980919 0.001012 13.296098 
0.337500 9.973735 0.001393 13.283339 
0.338125 9.964409 0.001889 13.266783 
0.338750 9.952541 0.002520 13.245719 
0.339375 9.937739 0.003309 13.219460 
0.340000 9.919653 0.004274 13.187394 
0.340625 9.898008 0.005431 13.149043 
0.341250 9.872633 0.006790 13.104119 
0.341875 9.843483 0.008357 13.052556 
0.342500 9.810647 0.010126 12.994536 
0.343125 9.774345 0.012089 12.930467 
0.343750 9.734909 0.014230 12.860953 
0.344375 9.692746 0.016528 12.786735 
0.345000 9.648300 0.018960 12.708613 
0.345625 9.602004 0.021505 12.627367 
0.346250 9.554235 0.024144 12.543670 
0.346875 9.505257 0.026862 12.457995 
0.347500 9.455204 0.029655 12.370559 
0.348125 9.405018 0.032464 12.283045 
0.348750 9.355583 0.035249 12.197030 
0.349375 9.306805 0.038010 12.112303 
0.350000 9.258641 0.040750 12.028787 
0.350625 9.211035 0.043471 11.946383 
0.351250 9.163933 0.046174 11.864990 
0.351875 9.117385 0.048865 11.784692 
0.352500 9.071182 0.051535 11.705125 
0.353125 9.025604 0.054201 11.626765 
0.353750 8.980251 0.056843 11.548924 
0.354375 8.935474 0.059483 11.472198 
0.355000 8.891037 0.062107 11.396184 
0.355625 8.846906 0.064716 11.320819 
0.356250 8.803327 0.067325 11.246517 
0.356875 8.759940 0.069913 11.172666 
0.357500 8.716964 0.072495 11.099634 
0.358125 8.674430 0.075073 11.027473 
0.358750 8.632065 0.077632 10.955713 
0.359375 8.590145 0.080188 10.884825 
0.360000 8.548581 0.082737 10.814652 
0.360625 8.507197 0.085269 10.744895 
0.361250 8.466257 0.087800 10.675998 
0.361875 8.425614 0.090323 10.607712 
0.362500 8.385163 0.092829 10.539857 
0.363125 8.345146 0.095337 10.472837 
0.363750 8.305385 0.097834 10.406352 
0.364375 8.265824 0.100317 10.340308 
0.365000 8.226684 0.102801 10.275069 
0.365625 8.187770 0.105274 10.210309 
0.366250 8.149062 0.107734 10.145994 
0.366875 8.110759 0.110195 10.082453 
0.367500 8.072659 0.112645 10.019348 
0.368125 8.034769 0.115083 9.956688 
0.368750 7.997270 0.117522 9.894773 
0.369375 7.959954 0.119949 9.833255 
0.370000 7.922851 0.122366 9.772184 
0.370625 7.886127 0.124784 9.711830 
0.371250 7.849565 0.127189 9.651836 
0.371875 7.813223 0.129585 9.592296 
0.372500 7.777243 0.131981 9.533439 
0.373125 7.741412 0.134365 9.474916 
0.373750 7.705801 0.136740 9.416843 
0.374375 7.670540 0.139116 9.359427 
0.375000 7.635424 0.141480 9.302335 
0.375625 7.600511 0.143834 9.245661 
0.376250 7.565940 0.146190 9.189627 
0.376875 7.531531 0.148534 9.133939 
0.377500 7.497287 0.150868 9.078605 
0.378125 7.463371 0.153203 9.023882 
0.378750 7.429660 0.155530 8.969573 
0.379375 7.396069 0.157843 8.915539 
0.380000 7.362772 0.160156 8.862056 
0.380625 7.329737 0.162466 8.809077 
0.381250 7.296799 0.164761 8.756332 
0.381875 7.264091 0.167051 8.704032 
0.382500 7.231691 0.169343 8.652303 
0.383125 7.199412 0.171622 8.600844 
0.383750 7.167287 0.173891 8.549708 
0.384375 7.135461 0.176162 8.499121 
0.385000 7.103838 0.178426 8.448932 
0.385625 7.072305 0.180677 8.398961 
0.386250 7.041015 0.182925 8.349448 
0.386875 7.010002 0.185173 8.300446 
0.387500 6.979086 0.187408 8.251668 
0.388125 6.948325 0.189635 8.203207 
0.388750 6.917848 0.191863 8.155264 
0.389375 6.887558 0.194084 8.107684 
0.390000 6.857348 0.196293 8.060300 
0.390625 6.827358 0.198498 8.013330 
0.391250 6.797641 0.200704 7.966854 
0.391875 6.768021 0.202899 7.920599 
0.392500 6.738526 0.205083 7.874605 
0.393125 6.709289 0.207269 7.829079 
0.393750 6.680261 0.209451 7.783946 
0.394375 6.651301 0.211619 7.738981 
0.395000 6.622514 0.213782 7.694351 
0.395625 6.593994 0.215947 7.650200 
0.396250 6.565609 0.218103 7.606319 
0.396875 6.537303 0.220247 7.562624 
0.397500 6.509209 0.222390 7.519319 
0.398125 6.481360 0.224533 7.476453 
0.398750 6.453593 0.226665 7.433772 
0.399375 6.425935 0.228786 7.391322 
0.400000 6.398509 0.230909 7.349287 
0.400625 6.371289 0.233029 7.307628 
0.401250 6.344127 0.235137 7.266117 
0.401875 6.317100 0.237237 7.224870 
0.402500 6.290313 0.239339 7.184048 
0.403125 6.263694 0.241437 7.143539 
0.403750 6.237126 0.243522 7.103165 
0.404375 6.210708 0.245601 7.063076 
0.405000 6.184530 0.247682 7.023407 
0.405625 6.158492 0.249758 6.984006 
0.406250 6.132504 0.251821 6.944736 
0.406875 6.106673 0.253879 6.905757 
0.407500 6.081077 0.255940 6.867188 
0.408125 6.055603 0.257994 6.828857 
0.408750 6.030179 0.260035 6.790653 
0.409375 6.004913 0.262073 6.752741 
0.410000 5.979876 0.264114 6.715225 
0.410625 5.954949 0.266146 6.677926 
0.411250 5.930071 0.268167 6.640752 
0.411875 5.905349 0.270184 6.603863 
0.412500 5.880851 0.272204 6.567357 
0.413125 5.856456 0.274217 6.531057 
0.413750 5.832107 0.276217 6.494876 
0.414375 5.807910 0.278214 6.458968 
0.415000 5.783930 0.280214 6.423433 
0.415625 5.760053 0.282206 6.388100 
0.416250 5.736218 0.284187 6.352877 
0.416875 5.712525 0.286163 6.317912 
0.417500 5.689044 0.288143 6.283308 
0.418125 5.665670 0.290116 6.248909 
0.418750 5.642334 0.292077 6.214612 
0.419375 5.619128 0.294034 6.180555 
0.420000 5.596128 0.295993 6.146844 
0.420625 5.573243 0.297948 6.113349 
0.421250 5.550390 0.299890 6.079947 
0.421875 5.527656 0.301827 6.046763 
0.422500 5.505117 0.303767 6.013911 
0.423125 5.482707 0.305702 5.981289 
0.423750 5.460326 0.307626 5.948755 
0.424375 5.438047 0.309543 5.916412 
0.425000 5.415950 0.311463 5.884378 
0.425625 5.394003 0.313381 5.852604 
0.426250 5.372086 0.315287 5.820915 
0.426875 5.350246 0.317185 5.789383 
0.427500 5.328571 0.319084 5.758130 
0.428125 5.307070 0.320984 5.727169 
0.428750 5.285606 0.322874 5.696306 
0.429375 5.264197 0.324754 5.665561 
0.430000 5.242932 0.326633 5.635064 
0.430625 5.221851 0.328514 5.604873 
0.431250 5.200830 0.330387 5.574807 
0.431875 5.179843 0.332249 5.544831 
0.432500 5.158981 0.334109 5.515073 
0.433125 5.138300 0.335971 5.485613 
0.433750 5.117703 0.337828 5.456313 
0.434375 5.097131 0.339673 5.427086 
0.435000 5.076663 0.341514 5.398047 
0.435625 5.056368 0.343358 5.369292 
0.436250 5.036179 0.345197 5.340725 
0.436875 5.016010 0.347026 5.312223 
0.437500 4.995928 0.348849 5.283884 
0.438125 4.976007 0.350674 5.255809 
0.438750 4.956211 0.352497 5.227947 
0.439375 4.936434 0.354309 5.200149 
0.440000 4.916728 0.356115 5.172488 
0.440625 4.897170 0.357921 5.145071 
0.441250 4.877751 0.359728 5.117884 
0.441875 4.858357 0.361524 5.090768 
0.442500 4.839018 0.363312 5.063767 
0.443125 4.819813 0.365101 5.036987 
0.443750 4.800757 0.366891 5.010451 
0.444375 4.781738 0.368672 4.984000 
0.445000 4.762756 0.370443 4.957636 
0.445625 4.743889 0.372213 4.931466 
0.446250 4.725179 0.373986 4.905549 
0.446875 4.706535 0.375753 4.879757 
0.447500 4.687909 0.377509 4.854024 
0.448125 4.669366 0.379261 4.828440 
0.448750 4.650968 0.381015 4.803089 
0.449375 4.632693 0.382768 4.777940 
0.450000 4.614435 0.384511 4.752848 
0.450625 4.596216 0.386245 4.727842 
0.451250 4.578108 0.387979 4.703022 
0.451875 4.560155 0.389715 4.678446 
0.452500 4.542273 0.391447 4.653999 
0.453125 4.524399 0.393168 4.629596 
0.453750 4.506588 0.394882 4.605310 
0.454375 4.488903 0.396598 4.581228 
0.455000 4.471363 0.398317 4.557375 
0.455625 4.453854 0.400026 4.533595 
0.456250 4.436360 0.401726 4.509867 
0.456875 4.418949 0.403422 4.486281 
0.457500 4.401675 0.405121 4.462913 
0.458125 4.384518 0.406820 4.439732 
0.458750 4.367372 0.408508 4.416596 
0.459375 4.350253 0.410188 4.393527 
0.460000 4.333230 0.411867 4.370618 
0.460625 4.316350 0.413548 4.347932 
0.461250 4.299556 0.415227 4.325388 
0.461875 4.282764 0.416895 4.302878 
0.462500 4.266012 0.418556 4.280450 
0.463125 4.249364 0.420217 4.258191 
0.463750 4.232859 0.421881 4.236152 
0.464375 4.216413 0.423541 4.214221 
0.465000 4.199968 0.425189 4.192318 
0.465625 4.183573 0.426832 4.170511 
0.466250 4.167287 0.428475 4.148877 
0.466875 4.151139 0.430122 4.127454 
0.467500 4.135030 0.431762 4.106110 
0.468125 4.118923 0.433392 4.084797 
0.468750 4.102874 0.435017 4.063589 
0.469375 4.086938 0.436643 4.042557 
0.470000 4.071132 0.438272 4.021723 
0.470625 4.055349 0.439893 4.000946 
0.471250 4.039570 0.441505 3.980203 
0.471875 4.023857 0.443112 3.959572 
0.472500 4.008259 0.444722 3.939119 
0.473125 3.992779 0.446333 3.918847 
0.473750 3.977313 0.447936 3.898619 
0.474375 3.961855 0.449530 3.878429 
0.475000 3.946465 0.451120 3.858353 
0.475625 3.931190 0.452713 3.838453 
0.476250 3.916027 0.454308 3.818724 
0.476875 3.900873 0.455893 3.799031 
0.477500 3.885725 0.457469 3.779374 
0.478125 3.870644 0.459043 3.759829 
0.478750 3.855676 0.460619 3.740454 
0.479375 3.840820 0.462196 3.721248 
0.480000 3.825974 0.463765 3.702079 
0.480625 3.811128 0.465325 3.682940 
0.481250 3.796344 0.466881 3.663903 
0.481875 3.781667 0.468440 3.645027 
0.482500 3.767106 0.470001 3.626324 
0.483125 3.752561 0.471554 3.607663 
0.483750 3.738011 0.473098 3.589026 
0.484375 3.723513 0.474638 3.570478 
0.485000 3.709114 0.476180 3.552080 
0.485625 3.694835 0.477724 3.533858 
0.486250 3.680584 0.479263 3.515690 
0.486875 3.666321 0.480791 3.497539 
0.487500 3.652099 0.482315 3.479462 
0.488125 3.637968 0.483840 3.461523 
0.488750 3.623957 0.485368 3.443757 
0.489375 3.609988 0.486892 3.426064 
0.490000 3.596007 0.488406 3.408382 
0.490625 3.582052 0.489914 3.390761 
0.491250 3.568179 0.491423 3.373263 
0.491875 3.554422 0.492935 3.355931 
0.492500 3.540722 0.494445 3.338691 
0.493125 3.527011 0.495945 3.321460 
0.493750 3.513313 0.497439 3.304277 
0.494375 3.499688 0.498932 3.287202 
0.495000 3.486169 0.500429 3.270280 
0.495625 3.472722 0.501925 3.253468 
0.496250 3.459269 0.503413 3.236669 
0.496875 3.445817 0.504893 3.219903 
0.497500 3.432420 0.506373 3.203224 
0.498125 3.419112 0.507855 3.186677 
0.498750 3.405885 0.509340 3.170247 
0.499375 3.392655 0.510818 3.153822 
0.500000 3.379411 0.512295 3.137432 
0.500625 3.366116 0.513774 3.120986 
0.501250 3.352946 0.515246 3.104708 
0.501875 3.339909 0.516720 3.088621 
0.502500 3.326941 0.518189 3.072642 
0.503125 3.313974 0.519648 3.056683 
0.503750 3.301024 0.521099 3.040767 
0.504375 3.288145 0.522549 3.024960 
0.505000 3.275377 0.524001 3.009311 
0.505625 3.262700 0.525454 2.993788 
0.506250 3.250024 0.526897 2.978280 
0.506875 3.237333 0.528331 2.962790 
0.507500 3.224692 0.529762 2.947380 
0.508125 3.212148 0.531194 2.932103 
0.508750 3.199719 0.532630 2.916982 
0.509375 3.187319 0.534061 2.901907 
0.510000 3.174897 0.535481 2.886833 
0.510625 3.162485 0.536895 2.871808 
0.511250 3.150155 0.538309 2.856890 
0.511875 3.137937 0.539727 2.842123 
0.512500 3.125788 0.541144 2.827454 
0.513125 3.113631 0.542552 2.812786 
0.513750 3.101453 0.543951 2.798140 
0.514375 3.089332 0.545348 2.783576 
0.515000 3.077306 0.546748 2.769138 
0.515625 3.065385 0.548151 2.754840 
0.516250 3.053482 0.549547 2.740574 
0.516875 3.041556 0.550934 2.726308 
0.517500 3.029639 0.552315 2.712089 
0.518125 3.017799 0.553696 2.697969 
0.518750 3.006065 0.555081 2.683988 
0.519375 2.994406 0.556467 2.670111 
0.520000 2.982741 0.557843 2.656235 
0.520625 2.971049 0.559211 2.642369 
0.521250 2.959395 0.560575 2.628569 
0.521875 2.947827 0.561941 2.614879 
0.522500 2.936366 0.563312 2.601329 
0.523125 2.924946 0.564679 2.587837 
0.523750 2.913507 0.566036 2.574339 
0.524375 2.902050 0.567386 2.560867 
0.525000 2.890654 0.568735 2.547474 
0.525625 2.879351 0.570086 2.534200 
0.526250 2.868143 0.571441 2.521051 
0.526875 2.856949 0.572790 2.507927 
0.527500 2.845730 0.574129 2.494798 
0.528125 2.834510 0.575462 2.481708 
0.528750 2.823362 0.576796 2.468706 
0.529375 2.812310 0.578132 2.455828 
0.530000 2.801339 0.579472 2.443057 
0.530625 2.790369 0.580803 2.430293 
0.531250 2.779368 0.582124 2.417526 
0.531875 2.768382 0.583441 2.404810 
0.532500 2.757474 0.584759 2.392186 
0.533125 2.746665 0.586081 2.379690 
0.533750 2.735923 0.587404 2.367281 
0.534375 2.725172 0.588717 2.354870 
0.535000 2.714390 0.590021 2.342461 
0.535625 2.703636 0.591323 2.330109 
0.536250 2.692961 0.592625 2.317852 
0.536875 2.682386 0.593932 2.305722 
0.537500 2.671865 0.595238 2.293663 
0.538125 2.661332 0.596534 2.281598 
0.538750 2.650766 0.597823 2.269535 
0.539375 2.640230 0.599109 2.257529 
0.540000 2.629770 0.600396 2.245614 
0.540625 2.619403 0.601688 2.233815 
0.541250 2.609085 0.602980 2.222081 
0.541875 2.598753 0.604262 2.210340 
0.542500 2.588388 0.605537 2.198600 
0.543125 2.578049 0.606809 2.186913 
0.543750 2.567781 0.608083 2.175309 
0.544375 2.557600 0.609362 2.163815 
0.545000 2.547469 0.610641 2.152385 
0.545625 2.537326 0.611911 2.140950 
0.546250 2.527152 0.613174 2.129513 
0.546875 2.516990 0.614435 2.118120 
0.547500 2.506895 0.615696 2.106803 
0.548125 2.496888 0.616961 2.095595 
0.548750 2.486952 0.618228 2.084477 
0.549375 2.477017 0.619485 2.073365 
0.550000 2.467052 0.620732 2.062248 
0.550625 2.457099 0.621972 2.051181 
0.551250 2.447239 0.623213 2.040218 
0.551875 2.437495 0.624458 2.029392 
0.552500 2.427822 0.625704 2.018654 
0.553125 2.418142 0.626938 2.007913 
0.553750 2.408425 0.628162 1.997160 
0.554375 2.398716 0.629382 1.986452 
0.555000 2.389077 0.630603 1.975821 
0.555625 2.379519 0.631829 1.965286 
0.556250 2.370027 0.633060 1.954836 
0.556875 2.360540 0.634285 1.944397 
0.557500 2.351024 0.635501 1.933939 
0.558125 2.341473 0.636711 1.923484 
0.558750 2.331963 0.637920 1.913086 
0.559375 2.322528 0.639131 1.902774 
0.560000 2.313190 0.640348 1.892577 
0.560625 2.303900 0.641563 1.882439 
0.561250 2.294595 0.642768 1.872292 
0.561875 2.285250 0.643963 1.862133 
0.562500 2.275922 0.645156 1.852025 
0.563125 2.266664 0.646350 1.841991 
0.563750 2.257477 0.647550 1.832041 
0.564375 2.248333 0.648753 1.822147 
0.565000 2.239180 0.649952 1.812250 
0.565625 2.229991 0.651147 1.802333 
0.566250 2.220767 0.652342 1.792404 
0.566875 2.211524 0.653538 1.782481 
0.567500 2.202294 0.654740 1.772573 
0.568125 2.193073 0.655947 1.762678 
0.568750 2.183883 0.657160 1.752831 
0.569375 2.174742 0.658376 1.743052 
0.570000 2.165605 0.659583 1.733283 
0.570625 2.156445 0.660779 1.723505 
0.571250 2.147277 0.661969 1.713758 
0.571875 2.138165 0.663157 1.704077 
0.572500 2.129173 0.664349 1.694533 
0.573125 2.120357 0.665552 1.685176 
0.573750 2.111476 0.666718 1.675745 
0.574375 2.102628 0.667848 1.666413 
0.575000 2.094605 0.669001 1.657944 
0.575625 2.086888 0.670064 1.649786 
0.576250 2.078941 0.670934 1.641411 
0.576875 2.072126 0.671740 1.634259 
0.577500 2.067463 0.672588 1.629356 
0.578125 2.063789 0.673298 1.625486 
0.578750 2.059861 0.673697 1.621353 
0.579375 2.056232 0.673892 1.617557 
0.580000 2.054297 0.674079 1.615529 
0.580625 2.053903 0.674311 1.615113 
0.581250 2.053932 0.674481 1.615139 
0.581875 2.053750 0.674542 1.614945 
0.582500 2.053286 0.674527 1.614457 
0.583125 2.053021 0.674473 1.614181 
0.583750 2.053032 0.674415 1.614193 
0.584375 2.053321 0.674352 1.614494 
0.585000 2.054000 0.674280 1.615205 
0.585625 2.055066 0.674190 1.616321 
0.586250 2.056444 0.674068 1.617765 
0.586875 2.058016 0.673901 1.619412 
0.587500 2.059692 0.673688 1.621171 
0.588125 2.061153 0.673438 1.622704 
0.588750 2.062350 0.673181 1.623960 
0.589375 2.063582 0.672971 1.625251 
0.590000 2.064992 0.672812 1.626730 
0.590625 2.066564 0.672696 1.628382 
0.591250 2.067945 0.672586 1.629833 
0.591875 2.068977 0.672461 1.630916 
0.592500 2.069595 0.672307 1.631565 
0.593125 2.070014 0.672157 1.632005 
0.593750 2.070485 0.672050 1.632499 
0.594375 2.071145 0.671997 1.633191 
0.595000 2.071948 0.671983 1.634035 
0.595625 2.072553 0.671970 1.634671 
0.596250 2.072877 0.671936 1.635011 
0.596875 2.072934 0.671871 1.635070 
0.597500 2.072877 0.671799 1.635010 
0.598125 2.072900 0.671752 1.635034 
0.598750 2.073114 0.671735 1.635257 
0.599375 2.073494 0.671743 1.635655 
0.600000 2.073829 0.671758 1.636007 
0.600625 2.073974 0.671756 1.636159 
0.601250 2.073980 0.671738 1.636164 
0.601875 2.073864 0.671709 1.636042 
0.602500 2.073770 0.671689 1.635941 
0.603125 2.073774 0.671686 1.635945 
0.603750 2.073826 0.671691 1.635998 
0.604375 2.073928 0.671705 1.636104 
0.605000 2.073976 0.671714 1.636155 
0.605625 2.073970 0.671716 1.636147 
0.606250 2.073930 0.671715 1.636104 
0.606875 2.073858 0.671709 1.636027 
0.607500 2.073814 0.671706 1.635980 
0.608125 2.073806 0.671707 1.635970 
0.608750 2.073817 0.671710 1.635982 
0.609375 2.073852 0.671716 1.636016 
0.610000 2.073867 0.671718 1.636031 
0.610625 2.073867 0.671717 1.636031 
0.611250 2.073862 0.671716 1.636024 
0.611875 2.073851 0.671712 1.636010 
0.612500 2.073849 0.671710 1.636009 
0.613125 2.073858 0.671708 1.636016 
0.613750 2.073878 0.671708 1.636036 
0.614375 2.073903 0.671709 1.636060 
0.615000 2.073921 0.671709 1.636078 
0.615625 2.073928 0.671708 1.636084 
0.616250 2.073927 0.671706 1.636082 
0.616875 2.073922 0.671704 1.636076 
0.617500 2.073923 0.671703 1.636075 
0.618125 2.073929 0.671703 1.636079 
0.618750 2.073935 0.671704 1.636083 
0.619375 2.073937 0.671705 1.636085 
0.620000 2.073935 0.671706 1.636082 
0.620625 2.073929 0.671707 1.636075 
0.621250 2.073920 0.671708 1.636063 
0.621875 2.073906 0.671709 1.636046 
0.622500 2.073890 0.671711 1.636029 
0.623125 2.073876 0.671712 1.636013 
0.623750 2.073866 0.671715 1.636001 
0.624375 2.073858 0.671717 1.635992 
0.625000 2.073850 0.671719 1.635982 
0.625625 2.073839 0.671721 1.635969 
0.626250 2.073824 0.671722 1.635952 
0.626875 2.073808 0.671723 1.635935 
0.627500 2.073796 0.671724 1.635922 
0.628125 2.073789 0.671725 1.635913 
0.628750 2.073785 0.671727 1.635908 
0.629375 2.073782 0.671729 1.635904 
0.630000 2.073777 0.671730 1.635898 
0.630625 2.073768 0.671731 1.635888 
0.631250 2.073756 0.671731 1.635875 
0.631875 2.073746 0.671732 1.635864 
0.632500 2.073740 0.671732 1.635857 
0.633125 2.073739 0.671734 1.635855 
0.633750 2.073739 0.671735 1.635854 
0.634375 2.073738 0.671736 1.635853 
0.635000 2.073735 0.671737 1.635848 
0.635625 2.073728 0.671737 1.635840 
0.636250 2.073720 0.671737 1.635831 
0.636875 2.073715 0.671737 1.635824 
0.637500 2.073713 0.671737 1.635822 
0.638125 2.073713 0.671738 1.635822 
0.638750 2.073715 0.671740 1.635822 
0.639375 2.073714 0.671740 1.635821 
0.640000 2.073711 0.671741 1.635817 
0.640625 2.073705 0.671741 1.635809 
0.641250 2.073698 0.671741 1.635802 
0.641875 2.073693 0.671741 1.635796 
0.642500 2.073692 0.671742 1.635794 
0.643125 2.073692 0.671743 1.635794 
0.643750 2.073693 0.671744 1.635794 
0.644375 2.073692 0.671744 1.635792 
0.645000 2.073689 0.671745 1.635787 
0.645625 2.073684 0.671745 1.635779 
0.646250 2.073678 0.671745 1.635772 
0.646875 2.073676 0.671745 1.635768 
0.647500 2.073675 0.671746 1.635767 
0.648125 2.073677 0.671747 1.635767 
0.648750 2.073679 0.671747 1.635767 
0.649375 2.073679 0.671748 1.635766 
0.650000 2.073676 0.671748 1.635761 
0.650625 2.073672 0.671748 1.635755 
0.651250 2.073667 0.671748 1.635750 
0.651875 2.073665 0.671748 1.635747 
0.652500 2.073664 0.671748 1.635746 
0.653125 2.073665 0.671749 1.635747 
0.653750 2.073666 0.671750 1.635747 
0.654375 2.073666 0.671750 1.635746 
0.655000 2.073664 0.671750 1.635743 
0.655625 2.073663 0.671750 1.635739 
0.656250 2.073663 0.671750 1.635737 
0.656875 2.073663 0.671750 1.635736 
0.657500 2.073667 0.671750 1.635737 
0.658125 2.073673 0.671751 1.635739 
0.658750 2.073678 0.671751 1.635740 
0.659375 2.073679 0.671751 1.635740 
0.660000 2.073680 0.671751 1.635740 
0.660625 2.073680 0.671751 1.635739 
0.661250 2.073678 0.671751 1.635739 
0.661875 2.073676 0.671751 1.635739 
0.662500 2.073672 0.671751 1.635739 
0.663125 2.073665 0.671751 1.635740 
0.663750 2.073655 0.671751 1.635741 
0.664375 2.073647 0.671751 1.635743 
0.665000 2.073643 0.671751 1.635743 
0.665625 2.073642 0.671750 1.635744 
0.666250 2.073642 0.671750 1.635745 
0.666875 2.073642 0.671750 1.635746 
0.667500 2.073644 0.671750 1.635747 
0.668125 2.073648 0.671750 1.635748 
0.668750 2.073653 0.671750 1.635750 
0.669375 2.073658 0.671750 1.635750 
0.670000 2.073661 0.671750 1.635751 
0.670625 2.073662 0.671750 1.635751 
0.671250 2.073662 0.671749 1.635752 
0.671875 2.073662 0.671749 1.635753 
0.672500 2.073662 0.671749 1.635755 
0.673125 2.073661 0.671749 1.635757 
0.673750 2.073661 0.671749 1.635758 
0.674375 2.073659 0.671749 1.635759 
0.675000 2.073656 0.671749 1.635760 
0.675625 2.073653 0.671749 1.635760 
0.676250 2.073649 0.671749 1.635760 
0.676875 2.073646 0.671749 1.635761 
0.677500 2.073643 0.671749 1.635762 
0.678125 2.073638 0.671749 1.635764 
0.678750 2.073632 0.671749 1.635766 
0.679375 2.073623 0.671749 1.635768 
0.680000 2.073607 0.671749 1.635769 
0.680625 2.073582 0.671749 1.635770 
0.681250 2.073544 0.671748 1.635771 
0.681875 2.073487 0.671748 1.635771 
0.682500 2.073406 0.671748 1.635772 
0.683125 2.073291 0.671748 1.635773 
0.683750 2.073128 0.671748 1.635775 
0.684375 2.072911 0.671748 1.635777 
0.685000 2.072763 0.671748 1.635778 
0.685625 2.072707 0.671748 1.635779 
0.686250 2.072699 0.671748 1.635779 
0.686875 2.072710 0.671748 1.635779 
0.687500 2.072760 0.671748 1.635780 
0.688125 2.072886 0.671748 1.635780 
0.688750 2.073144 0.671747 1.635782 
0.689375 2.073611 0.671747 1.635783 
0.690000 2.074401 0.671747 1.635784 
0.690625 2.075673 0.671747 1.635785 
0.691250 2.077653 0.671747 1.635785 
0.691875 2.080659 0.671747 1.635785 
0.692500 2.085128 0.671747 1.635785 
0.693125 2.091658 0.671747 1.635785 
0.693750 2.101054 0.671746 1.635785 
0.694375 2.114387 0.671746 1.635786 
0.695000 2.133068 0.671746 1.635787 
0.695625 2.158929 0.671746 1.635788 
0.696250 2.194321 0.671746 1.635788 
0.696875 2.242224 0.671746 1.635788 
0.697500 2.306365 0.671746 1.635787 
0.698125 2.391343 0.671746 1.635787 
0.698750 2.502752 0.671745 1.635786 
0.699375 2.647309 0.671745 1.635786 
0.700000 2.832960 0.671745 1.635786 
0.700625 3.068972 0.671745 1.635786 
0.701250 3.365995 0.671745 1.635786 
0.701875 3.736079 0.671745 1.635787 
0.702500 4.192227 0.671745 1.635788 
0.703125 4.639779 0.671745 1.635790 
0.703750 4.955725 0.671745 1.635792 
0.704375 5.174073 0.671745 1.635793 
0.705000 5.323951 0.671745 1.635793 
0.705625 5.426075 0.671745 1.635793 
0.706250 5.495048 0.671745 1.635792 
0.706875 5.541127 0.671745 1.635792 
0.707500 5.571501 0.671745 1.635791 
0.708125 5.591202 0.671745 1.635789 
0.708750 5.603721 0.671745 1.635788 
0.709375 5.611456 0.671745 1.635787 
0.710000 5.616055 0.671745 1.635786 
0.710625 5.618642 0.671745 1.635785 
0.711250 5.619980 0.671745 1.635785 
0.711875 5.620573 0.671745 1.635785 
0.712500 5.620763 0.671745 1.635785 
0.713125 5.620781 0.671745 1.635785 
0.713750 5.620727 0.671745 1.635784 
0.714375 5.620530 0.671745 1.635783 
0.715000 5.620092 0.671745 1.635782 
0.715625 5.619304 0.671745 1.635781 
0.716250 5.618047 0.671745 1.635781 
0.716875 5.616194 0.671745 1.635780 
0.717500 5.613614 0.671745 1.635778 
0.718125 5.610742 0.671745 1.635776 
0.718750 5.608990 0.671745 1.635773 
0.719375 5.608116 0.671745 1.635771 
0.720000 5.607774 0.671744 1.635769 
0.720625 5.607696 0.671744 1.635768 
0.721250 5.607707 0.671744 1.635765 
0.721875 5.607802 0.671743 1.635761 
0.722500 5.608056 0.671743 1.635755 
0.723125 5.608537 0.671743 1.635748 
0.723750 5.609291 0.671742 1.635740 
0.724375 5.610218 0.671740 1.635729 
0.725000 5.610782 0.671737 1.635702 
0.725625 5.611002 0.671730 1.635635 
0.726250 5.611011 0.671714 1.635473 
0.726875 5.610670 0.671675 1.635092 
0.727500 5.609047 0.671579 1.634191 
0.728125 5.603980 0.671345 1.632026 
0.728750 5.590575 0.670781 1.626786 
0.729375 5.557580 0.669418 1.614149 
0.730000 5.478841 0.666110 1.583963 
0.730625 5.294719 0.658018 1.513197 
0.731250 4.879362 0.637869 1.354170 
0.731875 4.021321 0.585324 1.031239 
0.732500 2.590552 0.435343 0.529091 
0.733125 1.345724 0.139918 0.174799 
0.733750 1.032993 0.012195 0.105335 
0.734375 1.002250 0.000737 0.100319 
0.735000 1.000138 0.000043 0.100019 
0.735625 1.000008 0.000003 0.100001 
0.736250 1.000000 0.000000 0.100000 
0.736875 1.000000 0.000000 0.100000 
0.737500 1.000000 0.000000 0.100000 
0.738125 1.000000 0.000000 0.100000 
0.738750 1.000000 0.000000 0.100000 
0.739375 1.000000 0.000000 0.100000 
0.740000 1.000000 0.000000 0.100000 
0.740625 1.000000 0.000000 0.100000 
0.741250 1.000000 0.000000 0.100000 
0.741875 1.000000 0.000000 0.100000 
0.742500 1.000000 0.000000 0.100000 
0.743125 1.000000 0.000000 0.100000 
0.743750 1.000000 0.000000 0.100000 
0.744375 1.000000 0.000000 0.100000 
0.745000 1.000000 0.000000 0.100000 
0.745625 1.000000 0.000000 0.100000 
0.746250 1.000000 0.000000 0.100000 
0.746875 1.000000 0.000000 0.100000 
0.747500 1.000000 0.000000 0.100000 
0.748125 1.000000 0.000000 0.100000 
0.748750 1.000000 0.000000 0.100000 
0.749375 1.000000 0.000000 0.100000 
0.750000 1.000000 0.000000 0.100000 
0.750625 1.000000 0.000000 0.100000 
0.751250 1.000000 0.000000 0.100000 
0.751875 1.000000 0.000000 0.100000 
0.752500 1.000000 0.000000 0.100000 
0.753125 1.000000 0.000000 0.100000 
0.753750 1.000000 0.000000 0.100000 
0.754375 1.000000 0.000000 0.100000 
0.755000 1.000000 0.000000 0.100000 
0.755625 1.000000 0.000000 0.100000 
0.756250 1.000000 0.000000 0.100000 
0.756875 1.000000 0.000000 0.100000 
0.757500 1.000000 0.000000 0.100000 
0.758125 1.000000 0.000000 0.100000 
0.758750 1.000000 0.000000 0.100000 
0.759375 1.000000 0.000000 0.100000 
0.760000 1.000000 0.000000 0.100000 
0.760625 1.000000 0.000000 0.100000 
0.761250 1.000000 0.000000 0.100000 
0.761875 1.000000 0.000000 0.100000 
0.762500 1.000000 0.000000 0.100000 
0.763125 1.000000 0.000000 0.100000 
0.763750 1.000000 0.000000 0.100000 
0.764375 1.000000 0.000000 0.100000 
0.765000 1.000000 0.000000 0.100000 
0.765625 1.000000 0.000000 0.100000 
0.766250 1.000000 0.000000 0.100000 
0.766875 1.000000 0.000000 0.100000 
0.767500 1.000000 0.000000 0.100000 
0.768125 1.000000 0.000000 0.100000 
0.768750 1.000000 0.000000 0.100000 
0.769375 1.000000 0.000000 0.100000 
0.770000 1.000000 0.000000 0.100000 
0.770625 1.000000 0.000000 0.100000 
0.771250 1.000000 0.000000 0.100000 
0.771875 1.000000 0.000000 0.100000 
0.772500 1.000000 0.000000 0.100000 
0.773125 1.000000 0.000000 0.100000 
0.773750 1.000000 0.000000 0.100000 
0.774375 1.000000 0.000000 0.100000 
0.775000 1.000000 0.000000 0.100000 
0.775625 1.000000 0.000000 0.100000 
0.776250 1.000000 0.000000 0.100000 
0.776875 1.000000 0.000000 0.100000 
0.777500 1.000000 0.000000 0.100000 
0.778125 1.000000 0.000000 0.100000 
0.778750 1.000000 0.000000 0.100000 
0.779375 1.000000 0.000000 0.100000 
0.780000 1.000000 0.000000 0.100000 
0.780625 1.000000 0.000000 0.100000 
0.781250 1.000000 0.000000 0.100000 
0.781875 1.000000 0.000000 0.100000 
0.782500 1.000000 0.000000 0.100000 
0.783125 1.000000 0.000000 0.100000 
0.783750 1.000000 0.000000 0.100000 
0.784375 1.000000 0.000000 0.100000 
0.785000 1.000000 0.000000 0.100000 
0.785625 1.000000 0.000000 0.100000 
0.786250 1.000000 0.000000 0.100000 
0.786875 1.000000 0.000000 0.100000 
0.787500 1.000000 0.000000 0.100000 
0.788125 1.000000 0.000000 0.100000 
0.788750 1.000000 0.000000 0.100000 
0.789375 1.000000 0.000000 0.100000 
0.790000 1.000000 0.000000 0.100000 
0.790625 1.000000 0.000000 0.100000 
0.791250 1.000000 0.000000 0.100000 
0.791875 1.000000 0.000000 0.100000 
0.792500 1.000000 0.000000 0.100000 
0.793125 1.000000 0.000000 0.100000 
0.793750 1.000000 0.000000 0.100000 
0.794375 1.000000 0.000000 0.100000 
0.795000 1.000000 0.000000 0.100000 
0.795625 1.000000 0.000000 0.100000 
0.796250 1.000000 0.000000 0.100000 
0.796875 1.000000 0.000000 0.100000 
0.797500 1.000000 0.000000 0.100000 
0.798125 1.000000 0.000000 0.100000 
0.798750 1.000000 0.000000 0.100000 
0.799375 1.000000 0.000000 0.100000 
0.800000 1.000000 0.000000 0.100000 
0.800625 1.000000 0.000000 0.100000 
0.801250 1.000000 0.000000 0.100000 
0.801875 1.000000 0.000000 0.100000 
0.802500 1.000000 0.000000 0.100000 
0.803125 1.000000 0.000000 0.100000 
0.803750 1.000000 0.000000 0.100000 
0.804375 1.000000 0.000000 0.100000 
0.805000 1.000000 0.000000 0.100000 
0.805625 1.000000 0.000000 0.100000 
0.806250 1.000000 0.000000 0.100000 
0.806875 1.000000 0.000000 0.100000 
0.807500 1.000000 0.000000 0.100000 
0.808125 1.000000 0.000000 0.100000 
0.808750 1.000000 0.000000 0.100000 
0.809375 1.000000 0.000000 0.100000 
0.810000 1.000000 0.000000 0.100000 
0.810625 1.000000 0.000000 0.100000 
0.811250 1.000000 0.000000 0.100000 
0.811875 1.000000 0.000000 0.100000 
0.812500 1.000000 0.000000 0.100000 
0.813125 1.000000 0.000000 0.100000 
0.813750 1.000000 0.000000 0.100000 
0.814375 1.000000 0.000000 0.100000 
0.815000 1.000000 0.000000 0.100000 
0.815625 1.000000 0.000000 0.100000 
0.816250 1.000000 0.000000 0.100000 
0.816875 1.000000 0.000000 0.100000 
0.817500 1.000000 0.000000 0.100000 
0.818125 1.000000 0.000000 0.100000 
0.818750 1.000000 0.000000 0.100000 
0.819375 1.000000 0.000000 0.100000 
0.820000 1.000000 0.000000 0.100000 
0.820625 1.000000 0.000000 0.100000 
0.821250 1.000000 0.000000 0.100000 
0.821875 1.000000 0.000000 0.100000 
0.822500 1.000000 0.000000 0.100000 
0.823125 1.000000 0.000000 0.100000 
0.823750 1.000000 0.000000 0.100000 
0.824375 1.000000 0.000000 0.100000 
0.825000 1.000000 0.000000 0.100000 
0.825625 1.000000 0.000000 0.100000 
0.826250 1.000000 0.000000 0.100000 
0.826875 1.000000 0.000000 0.100000 
0.827500 1.000000 0.000000 0.100000 
0.828125 1.000000 0.000000 0.100000 
0.828750 1.000000 0.000000 0.100000 
0.829375 1.000000 0.000000 0.100000 
0.830000 1.000000 0.000000 0.100000 
0.830625 1.000000 0.000000 0.100000 
0.831250 1.000000 0.000000 0.100000 
0.831875 1.000000 0.000000 0.100000 
0.832500 1.000000 0.000000 0.100000 
0.833125 1.000000 0.000000 0.100000 
0.833750 1.000000 0.000000 0.100000 
0.834375 1.000000 0.000000 0.100000 
0.835000 1.000000 0.000000 0.100000 
0.835625 1.000000 0.000000 0.100000 
0.836250 1.000000 0.000000 0.100000 
0.836875 1.000000 0.000000 0.100000 
0.837500 1.000000 0.000000 0.100000 
0.838125 1.000000 0.000000 0.100000 
0.838750 1.000000 0.000000 0.100000 
0.839375 1.000000 0.000000 0.100000 
0.840000 1.000000 0.000000 0.100000 
0.840625 1.000000 0.000000 0.100000 
0.841250 1.000000 0.000000 0.100000 
0.841875 1.000000 0.000000 0.100000 
0.842500 1.000000 0.000000 0.100000 
0.843125 1.000000 0.000000 0.100000 
0.843750 1.000000 0.000000 0.100000 
0.844375 1.000000 0.000000 0.100000 
0.845000 1.000000 0.000000 0.100000 
0.845625 1.000000 0.000000 0.100000 
0.846250 1.000000 0.000000 0.100000 
0.846875 1.000000 0.000000 0.100000 
0.847500 1.000000 0.000000 0.100000 
0.848125 1.000000 0.000000 0.100000 
0.848750 1.000000 0.000000 0.100000 
0.849375 1.000000 0.000000 0.100000 
0.850000 1.000000 0.000000 0.100000 
0.850625 1.000000 0.000000 0.100000 
0.851250 1.000000 0.000000 0.100000 
0.851875 1.000000 0.000000 0.100000 
0.852500 1.000000 0.000000 0.100000 
0.853125 1.000000 0.000000 0.100000 
0.853750 1.000000 0.000000 0.100000 
0.854375 1.000000 0.000000 0.100000 
0.855000 1.000000 0.000000 0.100000 
0.855625 1.000000 0.000000 0.100000 
0.856250 1.000000 0.000000 0.100000 
0.856875 1.000000 0.000000 0.100000 
0.857500 1.000000 0.000000 0.100000 
0.858125 1.000000 0.000000 0.100000 
0.858750 1.000000 0.000000 0.100000 
0.859375 1.000000 0.000000 0.100000 
0.860000 1.000000 0.000000 0.100000 
0.860625 1.000000 0.000000 0.100000 
0.861250 1.000000 0.000000 0.100000 
0.861875 1.000000 0.000000 0.100000 
0.862500 1.000000 0.000000 0.100000 
0.863125 1.000000 0.000000 0.100000 
0.863750 1.000000 0.000000 0.100000 
0.864375 1.000000 0.000000 0.100000 
0.865000 1.000000 0.000000 0.100000 
0.865625 1.000000 0.000000 0.100000 
0.866250 1.000000 0.000000 0.100000 
0.866875 1.000000 0.000000 0.100000 
0.867500 1.000000 0.000000 0.100000 
0.868125 1.000000 0.000000 0.100000 
0.868750 1.000000 0.000000 0.100000 
0.869375 1.000000 0.000000 0.100000 
0.870000 1.000000 0.000000 0.100000 
0.870625 1.000000 0.000000 0.100000 
0.871250 1.000000 0.000000 0.100000 
0.871875 1.000000 0.000000 0.100000 
0.872500 1.000000 0.000000 0.100000 
0.873125 1.000000 0.000000 0.100000 
0.873750 1.000000 0.000000 0.100000 
0.874375 1.000000 0.000000 0.100000 
0.875000 1.000000 0.000000 0.100000 
0.875625 1.000000 0.000000 0.100000 
0.876250 1.000000 0.000000 0.100000 
0.876875 1.000000 0.000000 0.100000 
0.877500 1.000000 0.000000 0.100000 
0.878125 1.000000 0.000000 0.100000 
0.878750 1.000000 0.000000 0.100000 
0.879375 1.000000 0.000000 0.100000 
0.880000 1.000000 0.000000 0.100000 
0.880625 1.000000 0.000000 0.100000 
0.881250 1.000000 0.000000 0.100000 
0.881875 1.000000 0.000000 0.100000 
0.882500 1.000000 0.000000 0.100000 
0.883125 1.000000 0.000000 0.100000 
0.883750 1.000000 0.000000 0.100000 
0.884375 1.000000 0.000000 0.100000 
0.885000 1.000000 0.000000 0.100000 
0.885625 1.000000 0.000000 0.100000 
0.886250 1.000000 0.000000 0.100000 
0.886875 1.000000 0.000000 0.100000 
0.887500 1.000000 0.000000 0.100000 
0.888125 1.000000 0.000000 0.100000 
0.888750 1.000000 0.000000 0.100000 
0.889375 1.000000 0.000000 0.100000 
0.890000 1.000000 0.000000 0.100000 
0.890625 1.000000 0.000000 0.100000 
0.891250 1.000000 0.000000 0.100000 
0.891875 1.000000 0.000000 0.100000 
0.892500 1.000000 0.000000 0.100000 
0.893125 1.000000 0.000000 0.100000 
0.893750 1.000000 0.000000 0.100000 
0.894375 1.000000 0.000000 0.100000 
0.895000 1.000000 0.000000 0.100000 
0.895625 1.000000 0.000000 0.100000 
0.896250 1.000000 0.000000 0.100000 
0.896875 1.000000 0.000000 0.100000 
0.897500 1.000000 0.000000 0.100000 
0.898125 1.000000 0.000000 0.100000 
0.898750 1.000000 0.000000 0.100000 
0.899375 1.000000 0.000000 0.100000 
0.900000 1.000000 0.000000 0.100000 
0.900625 1.000000 0.000000 0.100000 
0.901250 1.000000 0.000000 0.100000 
0.901875 1.000000 0.000000 0.100000 
0.902500 1.000000 0.000000 0.100000 
0.903125 1.000000 0.000000 0.100000 
0.903750 1.000000 0.000000 0.100000 
0.904375 1.000000 0.000000 0.100000 
0.905000 1.000000 0.000000 0.100000 
0.905625 1.000000 0.000000 0.100000 
0.906250 1.000000 0.000000 0.100000 
0.906875 1.000000 0.000000 0.100000 
0.907500 1.000000 0.000000 0.100000 
0.908125 1.000000 0.000000 0.100000 
0.908750 1.000000 0.000000 0.100000 
0.909375 1.000000 0.000000 0.100000 
0.910000 1.000000 0.000000 0.100000 
0.910625 1.000000 0.000000 0.100000 
0.911250 1.000000 0.000000 0.100000 
0.911875 1.000000 0.000000 0.100000 
0.912500 1.000000 0.000000 0.100000 
0.913125 1.000000 0.000000 0.100000 
0.913750 1.000000 0.000000 0.100000 
0.914375 1.000000 0.000000 0.100000 
0.915000 1.000000 0.000000 0.100000 
0.915625 1.000000 0.000000 0.100000 
0.916250 1.000000 0.000000 0.100000 
0.916875 1.000000 0.000000 0.100000 
0.917500 1.000000 0.000000 0.100000 
0.918125 1.000000 0.000000 0.100000 
0.918750 1.000000 0.000000 0.100000 
0.919375 1.000000 0.000000 0.100000 
0.920000 1.000000 0.000000 0.100000 
0.920625 1.000000 0.000000 0.100000 
0.921250 1.000000 0.000000 0.100000 
0.921875 1.000000 0.000000 0.100000 
0.922500 1.000000 0.000000 0.100000 
0.923125 1.000000 0.000000 0.100000 
0.923750 1.000000 0.000000 0.100000 
0.924375 1.000000 0.000000 0.100000 
0.925000 1.000000 0.000000 0.100000 
0.925625 1.000000 0.000000 0.100000 
0.926250 1.000000 0.000000 0.100000 
0.926875 1.000000 0.000000 0.100000 
0.927500 1.000000 0.000000 0.100000 
0.928125 1.000000 0.000000 0.100000 
0.928750 1.000000 0.000000 0.100000 
0.929375 1.000000 0.000000 0.100000 
0.930000 1.000000 0.000000 0.100000 
0.930625 1.000000 0.000000 0.100000 
0.931250 1.000000 0.000000 0.100000 
0.931875 1.000000 0.000000 0.100000 
0.932500 1.000000 0.000000 0.100000 
0.933125 1.000000 0.000000 0.100000 
0.933750 1.000000 0.000000 0.100000 
0.934375 1.000000 0.000000 0.100000 
0.935000 1.000000 0.000000 0.100000 
0.935625 1.000000 0.000000 0.100000 
0.936250 1.000000 0.000000 0.100000 
0.936875 1.000000 0.000000 0.100000 
0.937500 1.000000 0.000000 0.100000 
0.938125 1.000000 0.000000 0.100000 
0.938750 1.000000 0.000000 0.100000 
0.939375 1.000000 0.000000 0.100000 
0.940000 1.000000 0.000000 0.100000 
0.940625 1.000000 0.000000 0.100000 
0.941250 1.000000 0.000000 0.100000 
0.941875 1.000000 0.000000 0.100000 
0.942500 1.000000 0.000000 0.100000 
0.943125 1.000000 0.000000 0.100000 
0.943750 1.000000 0.000000 0.100000 
0.944375 1.000000 0.000000 0.100000 
0.945000 1.000000 0.000000 0.100000 
0.945625 1.000000 0.000000 0.100000 
0.946250 1.000000 0.000000 0.100000 
0.946875 1.000000 0.000000 0.100000 
0.947500 1.000000 0.000000 0.100000 
0.948125 1.000000 0.000000 0.100000 
0.948750 1.000000 0.000000 0.100000 
0.949375 1.000000 0.000000 0.100000 
0.950000 1.000000 0.000000 0.100000 
0.950625 1.000000 0.000000 0.100000 
0.951250 1.000000 0.000000 0.100000 
0.951875 1.000000 0.000000 0.100000 
0.952500 1.000000 0.000000 0.100000 
0.953125 1.000000 0.000000 0.100000 
0.953750 1.000000 0.000000 0.100000 
0.954375 1.000000 0.000000 0.100000 
0.955000 1.000000 0.000000 0.100000 
0.955625 1.000000 0.000000 0.100000 
0.956250 1.000000 0.000000 0.100000 
0.956875 1.000000 0.000000 0.100000 
0.957500 1.000000 0.000000 0.100000 
0.958125 1.000000 0.000000 0.100000 
0.958750 1.000000 0.000000 0.100000 
0.959375 1.000000 0.000000 0.100000 
0.960000 1.000000 0.000000 0.100000 
0.960625 1.000000 0.000000 0.100000 
0.961250 1.000000 0.000000 0.100000 
0.961875 1.000000 0.000000 0.100000 
0.962500 1.000000 0.000000 0.100000 
0.963125 1.000000 0.000000 0.100000 
0.963750 1.000000 0.000000 0.100000 
0.964375 1.000000 0.000000 0.100000 
0.965000 1.000000 0.000000 0.100000 
0.965625 1.000000 0.000000 0.100000 
0.966250 1.000000 0.000000 0.100000 
0.966875 1.000000 0.000000 0.100000 
0.967500 1.000000 0.000000 0.100000 
0.968125 1.000000 0.000000 0.100000 
0.968750 1.000000 0.000000 0.100000 
0.969375 1.000000 0.000000 0.100000 
0.970000 1.000000 0.000000 0.100000 
0.970625 1.000000 0.000000 0.100000 
0.971250 1.000000 0.000000 0.100000 
0.971875 1.000000 0.000000 0.100000 
0.972500 1.000000 0.000000 0.100000 
0.973125 1.000000 0.000000 0.100000 
0.973750 1.000000 0.000000 0.100000 
0.974375 1.000000 0.000000 0.100000 
0.975000 1.000000 0.000000 0.100000 
0.975625 1.000000 0.000000 0.100000 
0.976250 1.000000 0.000000 0.100000 
0.976875 1.000000 0.000000 0.100000 
0.977500 1.000000 0.000000 0.100000 
0.978125 1.000000 0.000000 0.100000 
0.978750 1.000000 0.000000 0.100000 
0.979375 1.000000 0.000000 0.100000 
0.980000 1.000000 0.000000 0.100000 
0.980625 1.000000 0.000000 0.100000 
0.981250 1.000000 0.000000 0.100000 
0.981875 1.000000 0.000000 0.100000 
0.982500 1.000000 0.000000 0.100000 
0.983125 1.000000 0.000000 0.100000 
0.983750 1.000000 0.000000 0.100000 
0.984375 1.000000 0.000000 0.100000 
0.985000 1.000000 0.000000 0.100000 
0.985625 1.000000 0.000000 0.100000 
0.986250 1.000000 0.000000 0.100000 
0.986875 1.000000 0.000000 0.100000 
0.987500 1.000000 0.000000 0.100000 
0.988125 1.000000 0.000000 0.100000 
0.988750 1.000000 0.000000 0.100000 
0.989375 1.000000 0.000000 0.100000 
0.990000 1.000000 0.000000 0.100000 
0.990625 1.000000 0.000000 0.100000 
0.991250 1.000000 0.000000 0.100000 
0.991875 1.000000 0.000000 0.100000 
0.992500 1.000000 0.000000 0.100000 
0.993125 1.000000 0.000000 0.100000 
0.993750 1.000000 0.000000 0.100000 
0.994375 1.000000 0.000000 0.100000 
0.995000 1.000000 0.000000 0.100000 
0.995625 1.000000 0.000000 0.100000 
0.996250 1.000000 0.000000 0.100000 
0.996875 1.000000 0.000000 0.100000 
0.997500 1.000000 0.000000 0.100000 
0.998125 1.000000 0.000000 0.100000 
0.998750 1.000000 0.000000 0.100000 
0.999375 1.000000 0.000000 0.100000 
1.000000 1.000000 0.000000 0.100000 
