# Supplementary material for: A direct Primitive Variable Recovery Scheme for hyperbolic conservative equations: The case of relativistic hydrodynamics
Source: PLoS One. 2018 Apr 16;13(4):e0195494. doi: 10.1371/journal.pone.0195494 (PMC5901931; doi:10.1371/journal.pone.0195494)
Supplement: S1 File — In the file “S1_File.tar.gz”, we attached the relevant data of the comparison between numerical simulations and exact solutions used to obtain the L1—norm. (GZ) [file pone.0195494.s001.gz › numerical-and-exact-data_plosone_aguayo-mendoza-olvera/Test2/Mesh1600/13Ex1600t36]

 0.00000000E-03  0.13330000E+02  0.10000000E+02  0.00000000E+00  0.39989995E+01
 0.62500000E-03  0.13330000E+02  0.10000000E+02  0.00000000E+00  0.39989995E+01
 0.12500000E-02  0.13330000E+02  0.10000000E+02  0.00000000E+00  0.39989995E+01
 0.18750000E-02  0.13330000E+02  0.10000000E+02  0.00000000E+00  0.39989995E+01
 0.25000000E-02  0.13330000E+02  0.10000000E+02  0.00000000E+00  0.39989995E+01
 0.31250000E-02  0.13330000E+02  0.10000000E+02  0.00000000E+00  0.39989995E+01
 0.37500000E-02  0.13330000E+02  0.10000000E+02  0.00000000E+00  0.39989995E+01
 0.43750000E-02  0.13330000E+02  0.10000000E+02  0.00000000E+00  0.39989995E+01
 0.50000000E-02  0.13330000E+02  0.10000000E+02  0.00000000E+00  0.39989995E+01
 0.56250000E-02  0.13330000E+02  0.10000000E+02  0.00000000E+00  0.39989995E+01
 0.62500000E-02  0.13330000E+02  0.10000000E+02  0.00000000E+00  0.39989995E+01
 0.68750000E-02  0.13330000E+02  0.10000000E+02  0.00000000E+00  0.39989995E+01
 0.75000000E-02  0.13330000E+02  0.10000000E+02  0.00000000E+00  0.39989995E+01
 0.81250000E-02  0.13330000E+02  0.10000000E+02  0.00000000E+00  0.39989995E+01
 0.87500000E-02  0.13330000E+02  0.10000000E+02  0.00000000E+00  0.39989995E+01
 0.93750000E-02  0.13330000E+02  0.10000000E+02  0.00000000E+00  0.39989995E+01
 0.10000000E-01  0.13330000E+02  0.10000000E+02  0.00000000E+00  0.39989995E+01
 0.10625000E-01  0.13330000E+02  0.10000000E+02  0.00000000E+00  0.39989995E+01
 0.11250000E-01  0.13330000E+02  0.10000000E+02  0.00000000E+00  0.39989995E+01
 0.11875000E-01  0.13330000E+02  0.10000000E+02  0.00000000E+00  0.39989995E+01
 0.12500000E-01  0.13330000E+02  0.10000000E+02  0.00000000E+00  0.39989995E+01
 0.13125000E-01  0.13330000E+02  0.10000000E+02  0.00000000E+00  0.39989995E+01
 0.13750000E-01  0.13330000E+02  0.10000000E+02  0.00000000E+00  0.39989995E+01
 0.14375000E-01  0.13330000E+02  0.10000000E+02  0.00000000E+00  0.39989995E+01
 0.15000000E-01  0.13330000E+02  0.10000000E+02  0.00000000E+00  0.39989995E+01
 0.15625000E-01  0.13330000E+02  0.10000000E+02  0.00000000E+00  0.39989995E+01
 0.16250000E-01  0.13330000E+02  0.10000000E+02  0.00000000E+00  0.39989995E+01
 0.16875000E-01  0.13330000E+02  0.10000000E+02  0.00000000E+00  0.39989995E+01
 0.17500000E-01  0.13330000E+02  0.10000000E+02  0.00000000E+00  0.39989995E+01
 0.18125000E-01  0.13330000E+02  0.10000000E+02  0.00000000E+00  0.39989995E+01
 0.18750000E-01  0.13330000E+02  0.10000000E+02  0.00000000E+00  0.39989995E+01
 0.19375000E-01  0.13330000E+02  0.10000000E+02  0.00000000E+00  0.39989995E+01
 0.20000000E-01  0.13330000E+02  0.10000000E+02  0.00000000E+00  0.39989995E+01
 0.20625000E-01  0.13330000E+02  0.10000000E+02  0.00000000E+00  0.39989995E+01
 0.21250000E-01  0.13330000E+02  0.10000000E+02  0.00000000E+00  0.39989995E+01
 0.21875000E-01  0.13330000E+02  0.10000000E+02  0.00000000E+00  0.39989995E+01
 0.22500000E-01  0.13330000E+02  0.10000000E+02  0.00000000E+00  0.39989995E+01
 0.23125000E-01  0.13330000E+02  0.10000000E+02  0.00000000E+00  0.39989995E+01
 0.23750000E-01  0.13330000E+02  0.10000000E+02  0.00000000E+00  0.39989995E+01
 0.24375000E-01  0.13330000E+02  0.10000000E+02  0.00000000E+00  0.39989995E+01
 0.25000000E-01  0.13330000E+02  0.10000000E+02  0.00000000E+00  0.39989995E+01
 0.25625000E-01  0.13330000E+02  0.10000000E+02  0.00000000E+00  0.39989995E+01
 0.26250000E-01  0.13330000E+02  0.10000000E+02  0.00000000E+00  0.39989995E+01
 0.26875000E-01  0.13330000E+02  0.10000000E+02  0.00000000E+00  0.39989995E+01
 0.27500000E-01  0.13330000E+02  0.10000000E+02  0.00000000E+00  0.39989995E+01
 0.28125000E-01  0.13330000E+02  0.10000000E+02  0.00000000E+00  0.39989995E+01
 0.28750000E-01  0.13330000E+02  0.10000000E+02  0.00000000E+00  0.39989995E+01
 0.29375000E-01  0.13330000E+02  0.10000000E+02  0.00000000E+00  0.39989995E+01
 0.30000000E-01  0.13330000E+02  0.10000000E+02  0.00000000E+00  0.39989995E+01
 0.30625000E-01  0.13330000E+02  0.10000000E+02  0.00000000E+00  0.39989995E+01
 0.31250000E-01  0.13330000E+02  0.10000000E+02  0.00000000E+00  0.39989995E+01
 0.31875000E-01  0.13330000E+02  0.10000000E+02  0.00000000E+00  0.39989995E+01
 0.32500000E-01  0.13330000E+02  0.10000000E+02  0.00000000E+00  0.39989995E+01
 0.33125000E-01  0.13330000E+02  0.10000000E+02  0.00000000E+00  0.39989995E+01
 0.33750000E-01  0.13330000E+02  0.10000000E+02  0.00000000E+00  0.39989995E+01
 0.34375000E-01  0.13330000E+02  0.10000000E+02  0.00000000E+00  0.39989995E+01
 0.35000000E-01  0.13330000E+02  0.10000000E+02  0.00000000E+00  0.39989995E+01
 0.35625000E-01  0.13330000E+02  0.10000000E+02  0.00000000E+00  0.39989995E+01
 0.36250000E-01  0.13330000E+02  0.10000000E+02  0.00000000E+00  0.39989995E+01
 0.36875000E-01  0.13330000E+02  0.10000000E+02  0.00000000E+00  0.39989995E+01
 0.37500000E-01  0.13330000E+02  0.10000000E+02  0.00000000E+00  0.39989995E+01
 0.38125000E-01  0.13330000E+02  0.10000000E+02  0.00000000E+00  0.39989995E+01
 0.38750000E-01  0.13330000E+02  0.10000000E+02  0.00000000E+00  0.39989995E+01
 0.39375000E-01  0.13330000E+02  0.10000000E+02  0.00000000E+00  0.39989995E+01
 0.40000000E-01  0.13330000E+02  0.10000000E+02  0.00000000E+00  0.39989995E+01
 0.40625000E-01  0.13330000E+02  0.10000000E+02  0.00000000E+00  0.39989995E+01
 0.41250000E-01  0.13330000E+02  0.10000000E+02  0.00000000E+00  0.39989995E+01
 0.41875000E-01  0.13330000E+02  0.10000000E+02  0.00000000E+00  0.39989995E+01
 0.42500000E-01  0.13330000E+02  0.10000000E+02  0.00000000E+00  0.39989995E+01
 0.43125000E-01  0.13330000E+02  0.10000000E+02  0.00000000E+00  0.39989995E+01
 0.43750000E-01  0.13330000E+02  0.10000000E+02  0.00000000E+00  0.39989995E+01
 0.44375000E-01  0.13330000E+02  0.10000000E+02  0.00000000E+00  0.39989995E+01
 0.45000000E-01  0.13330000E+02  0.10000000E+02  0.00000000E+00  0.39989995E+01
 0.45625000E-01  0.13330000E+02  0.10000000E+02  0.00000000E+00  0.39989995E+01
 0.46250000E-01  0.13330000E+02  0.10000000E+02  0.00000000E+00  0.39989995E+01
 0.46875000E-01  0.13330000E+02  0.10000000E+02  0.00000000E+00  0.39989995E+01
 0.47500000E-01  0.13330000E+02  0.10000000E+02  0.00000000E+00  0.39989995E+01
 0.48125000E-01  0.13330000E+02  0.10000000E+02  0.00000000E+00  0.39989995E+01
 0.48750000E-01  0.13330000E+02  0.10000000E+02  0.00000000E+00  0.39989995E+01
 0.49375000E-01  0.13330000E+02  0.10000000E+02  0.00000000E+00  0.39989995E+01
 0.50000000E-01  0.13330000E+02  0.10000000E+02  0.00000000E+00  0.39989995E+01
 0.50625000E-01  0.13330000E+02  0.10000000E+02  0.00000000E+00  0.39989995E+01
 0.51250000E-01  0.13330000E+02  0.10000000E+02  0.00000000E+00  0.39989995E+01
 0.51875000E-01  0.13330000E+02  0.10000000E+02  0.00000000E+00  0.39989995E+01
 0.52500000E-01  0.13330000E+02  0.10000000E+02  0.00000000E+00  0.39989995E+01
 0.53125000E-01  0.13330000E+02  0.10000000E+02  0.00000000E+00  0.39989995E+01
 0.53750000E-01  0.13330000E+02  0.10000000E+02  0.00000000E+00  0.39989995E+01
 0.54375000E-01  0.13330000E+02  0.10000000E+02  0.00000000E+00  0.39989995E+01
 0.55000000E-01  0.13330000E+02  0.10000000E+02  0.00000000E+00  0.39989995E+01
 0.55625000E-01  0.13330000E+02  0.10000000E+02  0.00000000E+00  0.39989995E+01
 0.56250000E-01  0.13330000E+02  0.10000000E+02  0.00000000E+00  0.39989995E+01
 0.56875000E-01  0.13330000E+02  0.10000000E+02  0.00000000E+00  0.39989995E+01
 0.57500000E-01  0.13330000E+02  0.10000000E+02  0.00000000E+00  0.39989995E+01
 0.58125000E-01  0.13330000E+02  0.10000000E+02  0.00000000E+00  0.39989995E+01
 0.58750000E-01  0.13330000E+02  0.10000000E+02  0.00000000E+00  0.39989995E+01
 0.59375000E-01  0.13330000E+02  0.10000000E+02  0.00000000E+00  0.39989995E+01
 0.60000000E-01  0.13330000E+02  0.10000000E+02  0.00000000E+00  0.39989995E+01
 0.60625000E-01  0.13330000E+02  0.10000000E+02  0.00000000E+00  0.39989995E+01
 0.61250000E-01  0.13330000E+02  0.10000000E+02  0.00000000E+00  0.39989995E+01
 0.61875000E-01  0.13330000E+02  0.10000000E+02  0.00000000E+00  0.39989995E+01
 0.62500000E-01  0.13330000E+02  0.10000000E+02  0.00000000E+00  0.39989995E+01
 0.63125000E-01  0.13330000E+02  0.10000000E+02  0.00000000E+00  0.39989995E+01
 0.63750000E-01  0.13330000E+02  0.10000000E+02  0.00000000E+00  0.39989995E+01
 0.64375000E-01  0.13330000E+02  0.10000000E+02  0.00000000E+00  0.39989995E+01
 0.65000000E-01  0.13330000E+02  0.10000000E+02  0.00000000E+00  0.39989995E+01
 0.65625000E-01  0.13330000E+02  0.10000000E+02  0.00000000E+00  0.39989995E+01
 0.66250000E-01  0.13330000E+02  0.10000000E+02  0.00000000E+00  0.39989995E+01
 0.66875000E-01  0.13330000E+02  0.10000000E+02  0.00000000E+00  0.39989995E+01
 0.67500000E-01  0.13330000E+02  0.10000000E+02  0.00000000E+00  0.39989995E+01
 0.68125000E-01  0.13330000E+02  0.10000000E+02  0.00000000E+00  0.39989995E+01
 0.68750000E-01  0.13330000E+02  0.10000000E+02  0.00000000E+00  0.39989995E+01
 0.69375000E-01  0.13330000E+02  0.10000000E+02  0.00000000E+00  0.39989995E+01
 0.70000000E-01  0.13330000E+02  0.10000000E+02  0.00000000E+00  0.39989995E+01
 0.70625000E-01  0.13330000E+02  0.10000000E+02  0.00000000E+00  0.39989995E+01
 0.71250000E-01  0.13330000E+02  0.10000000E+02  0.00000000E+00  0.39989995E+01
 0.71875000E-01  0.13330000E+02  0.10000000E+02  0.00000000E+00  0.39989995E+01
 0.72500000E-01  0.13330000E+02  0.10000000E+02  0.00000000E+00  0.39989995E+01
 0.73125000E-01  0.13330000E+02  0.10000000E+02  0.00000000E+00  0.39989995E+01
 0.73750000E-01  0.13330000E+02  0.10000000E+02  0.00000000E+00  0.39989995E+01
 0.74375000E-01  0.13330000E+02  0.10000000E+02  0.00000000E+00  0.39989995E+01
 0.75000000E-01  0.13330000E+02  0.10000000E+02  0.00000000E+00  0.39989995E+01
 0.75625000E-01  0.13330000E+02  0.10000000E+02  0.00000000E+00  0.39989995E+01
 0.76250000E-01  0.13330000E+02  0.10000000E+02  0.00000000E+00  0.39989995E+01
 0.76875000E-01  0.13330000E+02  0.10000000E+02  0.00000000E+00  0.39989995E+01
 0.77500000E-01  0.13330000E+02  0.10000000E+02  0.00000000E+00  0.39989995E+01
 0.78125000E-01  0.13330000E+02  0.10000000E+02  0.00000000E+00  0.39989995E+01
 0.78750000E-01  0.13330000E+02  0.10000000E+02  0.00000000E+00  0.39989995E+01
 0.79375000E-01  0.13330000E+02  0.10000000E+02  0.00000000E+00  0.39989995E+01
 0.80000000E-01  0.13330000E+02  0.10000000E+02  0.00000000E+00  0.39989995E+01
 0.80625000E-01  0.13330000E+02  0.10000000E+02  0.00000000E+00  0.39989995E+01
 0.81250000E-01  0.13330000E+02  0.10000000E+02  0.00000000E+00  0.39989995E+01
 0.81875000E-01  0.13330000E+02  0.10000000E+02  0.00000000E+00  0.39989995E+01
 0.82500000E-01  0.13330000E+02  0.10000000E+02  0.00000000E+00  0.39989995E+01
 0.83125000E-01  0.13330000E+02  0.10000000E+02  0.00000000E+00  0.39989995E+01
 0.83750000E-01  0.13330000E+02  0.10000000E+02  0.00000000E+00  0.39989995E+01
 0.84375000E-01  0.13330000E+02  0.10000000E+02  0.00000000E+00  0.39989995E+01
 0.85000000E-01  0.13330000E+02  0.10000000E+02  0.00000000E+00  0.39989995E+01
 0.85625000E-01  0.13330000E+02  0.10000000E+02  0.00000000E+00  0.39989995E+01
 0.86250000E-01  0.13330000E+02  0.10000000E+02  0.00000000E+00  0.39989995E+01
 0.86875000E-01  0.13330000E+02  0.10000000E+02  0.00000000E+00  0.39989995E+01
 0.87500000E-01  0.13330000E+02  0.10000000E+02  0.00000000E+00  0.39989995E+01
 0.88125000E-01  0.13330000E+02  0.10000000E+02  0.00000000E+00  0.39989995E+01
 0.88750000E-01  0.13330000E+02  0.10000000E+02  0.00000000E+00  0.39989995E+01
 0.89375000E-01  0.13330000E+02  0.10000000E+02  0.00000000E+00  0.39989995E+01
 0.90000000E-01  0.13330000E+02  0.10000000E+02  0.00000000E+00  0.39989995E+01
 0.90625000E-01  0.13330000E+02  0.10000000E+02  0.00000000E+00  0.39989995E+01
 0.91250000E-01  0.13330000E+02  0.10000000E+02  0.00000000E+00  0.39989995E+01
 0.91875000E-01  0.13330000E+02  0.10000000E+02  0.00000000E+00  0.39989995E+01
 0.92500000E-01  0.13330000E+02  0.10000000E+02  0.00000000E+00  0.39989995E+01
 0.93125000E-01  0.13330000E+02  0.10000000E+02  0.00000000E+00  0.39989995E+01
 0.93750000E-01  0.13330000E+02  0.10000000E+02  0.00000000E+00  0.39989995E+01
 0.94375000E-01  0.13330000E+02  0.10000000E+02  0.00000000E+00  0.39989995E+01
 0.95000000E-01  0.13330000E+02  0.10000000E+02  0.00000000E+00  0.39989995E+01
 0.95625000E-01  0.13330000E+02  0.10000000E+02  0.00000000E+00  0.39989995E+01
 0.96250000E-01  0.13330000E+02  0.10000000E+02  0.00000000E+00  0.39989995E+01
 0.96875000E-01  0.13330000E+02  0.10000000E+02  0.00000000E+00  0.39989995E+01
 0.97500000E-01  0.13330000E+02  0.10000000E+02  0.00000000E+00  0.39989995E+01
 0.98125000E-01  0.13330000E+02  0.10000000E+02  0.00000000E+00  0.39989995E+01
 0.98750000E-01  0.13330000E+02  0.10000000E+02  0.00000000E+00  0.39989995E+01
 0.99375000E-01  0.13330000E+02  0.10000000E+02  0.00000000E+00  0.39989995E+01
 0.10000000E+00  0.13330000E+02  0.10000000E+02  0.00000000E+00  0.39989995E+01
 0.10062500E+00  0.13330000E+02  0.10000000E+02  0.00000000E+00  0.39989995E+01
 0.10125000E+00  0.13330000E+02  0.10000000E+02  0.00000000E+00  0.39989995E+01
 0.10187500E+00  0.13330000E+02  0.10000000E+02  0.00000000E+00  0.39989995E+01
 0.10250000E+00  0.13330000E+02  0.10000000E+02  0.00000000E+00  0.39989995E+01
 0.10312500E+00  0.13330000E+02  0.10000000E+02  0.00000000E+00  0.39989995E+01
 0.10375000E+00  0.13330000E+02  0.10000000E+02  0.00000000E+00  0.39989995E+01
 0.10437500E+00  0.13330000E+02  0.10000000E+02  0.00000000E+00  0.39989995E+01
 0.10500000E+00  0.13330000E+02  0.10000000E+02  0.00000000E+00  0.39989995E+01
 0.10562500E+00  0.13330000E+02  0.10000000E+02  0.00000000E+00  0.39989995E+01
 0.10625000E+00  0.13330000E+02  0.10000000E+02  0.00000000E+00  0.39989995E+01
 0.10687500E+00  0.13330000E+02  0.10000000E+02  0.00000000E+00  0.39989995E+01
 0.10750000E+00  0.13330000E+02  0.10000000E+02  0.00000000E+00  0.39989995E+01
 0.10812500E+00  0.13330000E+02  0.10000000E+02  0.00000000E+00  0.39989995E+01
 0.10875000E+00  0.13330000E+02  0.10000000E+02  0.00000000E+00  0.39989995E+01
 0.10937500E+00  0.13330000E+02  0.10000000E+02  0.00000000E+00  0.39989995E+01
 0.11000000E+00  0.13330000E+02  0.10000000E+02  0.00000000E+00  0.39989995E+01
 0.11062500E+00  0.13330000E+02  0.10000000E+02  0.00000000E+00  0.39989995E+01
 0.11125000E+00  0.13330000E+02  0.10000000E+02  0.00000000E+00  0.39989995E+01
 0.11187500E+00  0.13330000E+02  0.10000000E+02  0.00000000E+00  0.39989995E+01
 0.11250000E+00  0.13330000E+02  0.10000000E+02  0.00000000E+00  0.39989995E+01
 0.11312500E+00  0.13330000E+02  0.10000000E+02  0.00000000E+00  0.39989995E+01
 0.11375000E+00  0.13330000E+02  0.10000000E+02  0.00000000E+00  0.39989995E+01
 0.11437500E+00  0.13330000E+02  0.10000000E+02  0.00000000E+00  0.39989995E+01
 0.11500000E+00  0.13330000E+02  0.10000000E+02  0.00000000E+00  0.39989995E+01
 0.11562500E+00  0.13330000E+02  0.10000000E+02  0.00000000E+00  0.39989995E+01
 0.11625000E+00  0.13330000E+02  0.10000000E+02  0.00000000E+00  0.39989995E+01
 0.11687500E+00  0.13330000E+02  0.10000000E+02  0.00000000E+00  0.39989995E+01
 0.11750000E+00  0.13330000E+02  0.10000000E+02  0.00000000E+00  0.39989995E+01
 0.11812500E+00  0.13330000E+02  0.10000000E+02  0.00000000E+00  0.39989995E+01
 0.11875000E+00  0.13330000E+02  0.10000000E+02  0.00000000E+00  0.39989995E+01
 0.11937500E+00  0.13330000E+02  0.10000000E+02  0.00000000E+00  0.39989995E+01
 0.12000000E+00  0.13330000E+02  0.10000000E+02  0.00000000E+00  0.39989995E+01
 0.12062500E+00  0.13330000E+02  0.10000000E+02  0.00000000E+00  0.39989995E+01
 0.12125000E+00  0.13330000E+02  0.10000000E+02  0.00000000E+00  0.39989995E+01
 0.12187500E+00  0.13330000E+02  0.10000000E+02  0.00000000E+00  0.39989995E+01
 0.12250000E+00  0.13330000E+02  0.10000000E+02  0.00000000E+00  0.39989995E+01
 0.12312500E+00  0.13330000E+02  0.10000000E+02  0.00000000E+00  0.39989995E+01
 0.12375000E+00  0.13330000E+02  0.10000000E+02  0.00000000E+00  0.39989995E+01
 0.12437500E+00  0.13330000E+02  0.10000000E+02  0.00000000E+00  0.39989995E+01
 0.12500000E+00  0.13330000E+02  0.10000000E+02  0.00000000E+00  0.39989995E+01
 0.12562500E+00  0.13330000E+02  0.10000000E+02  0.00000000E+00  0.39989995E+01
 0.12625000E+00  0.13330000E+02  0.10000000E+02  0.00000000E+00  0.39989995E+01
 0.12687500E+00  0.13330000E+02  0.10000000E+02  0.00000000E+00  0.39989995E+01
 0.12750000E+00  0.13330000E+02  0.10000000E+02  0.00000000E+00  0.39989995E+01
 0.12812500E+00  0.13330000E+02  0.10000000E+02  0.00000000E+00  0.39989995E+01
 0.12875000E+00  0.13330000E+02  0.10000000E+02  0.00000000E+00  0.39989995E+01
 0.12937500E+00  0.13330000E+02  0.10000000E+02  0.00000000E+00  0.39989995E+01
 0.13000000E+00  0.13330000E+02  0.10000000E+02  0.00000000E+00  0.39989995E+01
 0.13062500E+00  0.13330000E+02  0.10000000E+02  0.00000000E+00  0.39989995E+01
 0.13125000E+00  0.13330000E+02  0.10000000E+02  0.00000000E+00  0.39989995E+01
 0.13187500E+00  0.13330000E+02  0.10000000E+02  0.00000000E+00  0.39989995E+01
 0.13250000E+00  0.13330000E+02  0.10000000E+02  0.00000000E+00  0.39989995E+01
 0.13312500E+00  0.13330000E+02  0.10000000E+02  0.00000000E+00  0.39989995E+01
 0.13375000E+00  0.13330000E+02  0.10000000E+02  0.00000000E+00  0.39989995E+01
 0.13437500E+00  0.13330000E+02  0.10000000E+02  0.00000000E+00  0.39989995E+01
 0.13500000E+00  0.13330000E+02  0.10000000E+02  0.00000000E+00  0.39989995E+01
 0.13562500E+00  0.13330000E+02  0.10000000E+02  0.00000000E+00  0.39989995E+01
 0.13625000E+00  0.13330000E+02  0.10000000E+02  0.00000000E+00  0.39989995E+01
 0.13687500E+00  0.13330000E+02  0.10000000E+02  0.00000000E+00  0.39989995E+01
 0.13750000E+00  0.13330000E+02  0.10000000E+02  0.00000000E+00  0.39989995E+01
 0.13812500E+00  0.13330000E+02  0.10000000E+02  0.00000000E+00  0.39989995E+01
 0.13875000E+00  0.13330000E+02  0.10000000E+02  0.00000000E+00  0.39989995E+01
 0.13937500E+00  0.13330000E+02  0.10000000E+02  0.00000000E+00  0.39989995E+01
 0.14000000E+00  0.13330000E+02  0.10000000E+02  0.00000000E+00  0.39989995E+01
 0.14062500E+00  0.13330000E+02  0.10000000E+02  0.00000000E+00  0.39989995E+01
 0.14125000E+00  0.13330000E+02  0.10000000E+02  0.00000000E+00  0.39989995E+01
 0.14187500E+00  0.13330000E+02  0.10000000E+02  0.00000000E+00  0.39989995E+01
 0.14250000E+00  0.13330000E+02  0.10000000E+02  0.00000000E+00  0.39989995E+01
 0.14312500E+00  0.13330000E+02  0.10000000E+02  0.00000000E+00  0.39989995E+01
 0.14375000E+00  0.13330000E+02  0.10000000E+02  0.00000000E+00  0.39989995E+01
 0.14437500E+00  0.13330000E+02  0.10000000E+02  0.00000000E+00  0.39989995E+01
 0.14500000E+00  0.13330000E+02  0.10000000E+02  0.00000000E+00  0.39989995E+01
 0.14562500E+00  0.13330000E+02  0.10000000E+02  0.00000000E+00  0.39989995E+01
 0.14625000E+00  0.13330000E+02  0.10000000E+02  0.00000000E+00  0.39989995E+01
 0.14687500E+00  0.13330000E+02  0.10000000E+02  0.00000000E+00  0.39989995E+01
 0.14750000E+00  0.13330000E+02  0.10000000E+02  0.00000000E+00  0.39989995E+01
 0.14812500E+00  0.13330000E+02  0.10000000E+02  0.00000000E+00  0.39989995E+01
 0.14875000E+00  0.13330000E+02  0.10000000E+02  0.00000000E+00  0.39989995E+01
 0.14937500E+00  0.13330000E+02  0.10000000E+02  0.00000000E+00  0.39989995E+01
 0.15000000E+00  0.13330000E+02  0.10000000E+02  0.00000000E+00  0.39989995E+01
 0.15062500E+00  0.13330000E+02  0.10000000E+02  0.00000000E+00  0.39989995E+01
 0.15125000E+00  0.13330000E+02  0.10000000E+02  0.00000000E+00  0.39989995E+01
 0.15187500E+00  0.13330000E+02  0.10000000E+02  0.00000000E+00  0.39989995E+01
 0.15250000E+00  0.13330000E+02  0.10000000E+02  0.00000000E+00  0.39989995E+01
 0.15312500E+00  0.13330000E+02  0.10000000E+02  0.00000000E+00  0.39989995E+01
 0.15375000E+00  0.13330000E+02  0.10000000E+02  0.00000000E+00  0.39989995E+01
 0.15437500E+00  0.13330000E+02  0.10000000E+02  0.00000000E+00  0.39989995E+01
 0.15500000E+00  0.13330000E+02  0.10000000E+02  0.00000000E+00  0.39989995E+01
 0.15562500E+00  0.13330000E+02  0.10000000E+02  0.00000000E+00  0.39989995E+01
 0.15625000E+00  0.13330000E+02  0.10000000E+02  0.00000000E+00  0.39989995E+01
 0.15687500E+00  0.13330000E+02  0.10000000E+02  0.00000000E+00  0.39989995E+01
 0.15750000E+00  0.13330000E+02  0.10000000E+02  0.00000000E+00  0.39989995E+01
 0.15812500E+00  0.13330000E+02  0.10000000E+02  0.00000000E+00  0.39989995E+01
 0.15875000E+00  0.13330000E+02  0.10000000E+02  0.00000000E+00  0.39989995E+01
 0.15937500E+00  0.13330000E+02  0.10000000E+02  0.00000000E+00  0.39989995E+01
 0.16000000E+00  0.13330000E+02  0.10000000E+02  0.00000000E+00  0.39989995E+01
 0.16062500E+00  0.13330000E+02  0.10000000E+02  0.00000000E+00  0.39989995E+01
 0.16125000E+00  0.13330000E+02  0.10000000E+02  0.00000000E+00  0.39989995E+01
 0.16187500E+00  0.13330000E+02  0.10000000E+02  0.00000000E+00  0.39989995E+01
 0.16250000E+00  0.13330000E+02  0.10000000E+02  0.00000000E+00  0.39989995E+01
 0.16312500E+00  0.13330000E+02  0.10000000E+02  0.00000000E+00  0.39989995E+01
 0.16375000E+00  0.13330000E+02  0.10000000E+02  0.00000000E+00  0.39989995E+01
 0.16437500E+00  0.13330000E+02  0.10000000E+02  0.00000000E+00  0.39989995E+01
 0.16500000E+00  0.13330000E+02  0.10000000E+02  0.00000000E+00  0.39989995E+01
 0.16562500E+00  0.13330000E+02  0.10000000E+02  0.00000000E+00  0.39989995E+01
 0.16625000E+00  0.13330000E+02  0.10000000E+02  0.00000000E+00  0.39989995E+01
 0.16687500E+00  0.13330000E+02  0.10000000E+02  0.00000000E+00  0.39989995E+01
 0.16750000E+00  0.13330000E+02  0.10000000E+02  0.00000000E+00  0.39989995E+01
 0.16812500E+00  0.13330000E+02  0.10000000E+02  0.00000000E+00  0.39989995E+01
 0.16875000E+00  0.13330000E+02  0.10000000E+02  0.00000000E+00  0.39989995E+01
 0.16937500E+00  0.13330000E+02  0.10000000E+02  0.00000000E+00  0.39989995E+01
 0.17000000E+00  0.13330000E+02  0.10000000E+02  0.00000000E+00  0.39989995E+01
 0.17062500E+00  0.13330000E+02  0.10000000E+02  0.00000000E+00  0.39989995E+01
 0.17125000E+00  0.13330000E+02  0.10000000E+02  0.00000000E+00  0.39989995E+01
 0.17187500E+00  0.13330000E+02  0.10000000E+02  0.00000000E+00  0.39989995E+01
 0.17250000E+00  0.13330000E+02  0.10000000E+02  0.00000000E+00  0.39989995E+01
 0.17312500E+00  0.13330000E+02  0.10000000E+02  0.00000000E+00  0.39989995E+01
 0.17375000E+00  0.13330000E+02  0.10000000E+02  0.00000000E+00  0.39989995E+01
 0.17437500E+00  0.13330000E+02  0.10000000E+02  0.00000000E+00  0.39989995E+01
 0.17500000E+00  0.13330000E+02  0.10000000E+02  0.00000000E+00  0.39989995E+01
 0.17562500E+00  0.13330000E+02  0.10000000E+02  0.00000000E+00  0.39989995E+01
 0.17625000E+00  0.13330000E+02  0.10000000E+02  0.00000000E+00  0.39989995E+01
 0.17687500E+00  0.13330000E+02  0.10000000E+02  0.00000000E+00  0.39989995E+01
 0.17750000E+00  0.13330000E+02  0.10000000E+02  0.00000000E+00  0.39989995E+01
 0.17812500E+00  0.13330000E+02  0.10000000E+02  0.00000000E+00  0.39989995E+01
 0.17875000E+00  0.13330000E+02  0.10000000E+02  0.00000000E+00  0.39989995E+01
 0.17937500E+00  0.13330000E+02  0.10000000E+02  0.00000000E+00  0.39989995E+01
 0.18000000E+00  0.13330000E+02  0.10000000E+02  0.00000000E+00  0.39989995E+01
 0.18062500E+00  0.13330000E+02  0.10000000E+02  0.00000000E+00  0.39989995E+01
 0.18125000E+00  0.13330000E+02  0.10000000E+02  0.00000000E+00  0.39989995E+01
 0.18187500E+00  0.13330000E+02  0.10000000E+02  0.00000000E+00  0.39989995E+01
 0.18250000E+00  0.13330000E+02  0.10000000E+02  0.00000000E+00  0.39989995E+01
 0.18312500E+00  0.13330000E+02  0.10000000E+02  0.00000000E+00  0.39989995E+01
 0.18375000E+00  0.13330000E+02  0.10000000E+02  0.00000000E+00  0.39989995E+01
 0.18437500E+00  0.13330000E+02  0.10000000E+02  0.00000000E+00  0.39989995E+01
 0.18500000E+00  0.13330000E+02  0.10000000E+02  0.00000000E+00  0.39989995E+01
 0.18562500E+00  0.13330000E+02  0.10000000E+02  0.00000000E+00  0.39989995E+01
 0.18625000E+00  0.13330000E+02  0.10000000E+02  0.00000000E+00  0.39989995E+01
 0.18687500E+00  0.13330000E+02  0.10000000E+02  0.00000000E+00  0.39989995E+01
 0.18750000E+00  0.13330000E+02  0.10000000E+02  0.00000000E+00  0.39989995E+01
 0.18812500E+00  0.13330000E+02  0.10000000E+02  0.00000000E+00  0.39989995E+01
 0.18875000E+00  0.13330000E+02  0.10000000E+02  0.00000000E+00  0.39989995E+01
 0.18937500E+00  0.13330000E+02  0.10000000E+02  0.00000000E+00  0.39989995E+01
 0.19000000E+00  0.13330000E+02  0.10000000E+02  0.00000000E+00  0.39989995E+01
 0.19062500E+00  0.13330000E+02  0.10000000E+02  0.00000000E+00  0.39989995E+01
 0.19125000E+00  0.13330000E+02  0.10000000E+02  0.00000000E+00  0.39989995E+01
 0.19187500E+00  0.13330000E+02  0.10000000E+02  0.00000000E+00  0.39989995E+01
 0.19250000E+00  0.13330000E+02  0.10000000E+02  0.00000000E+00  0.39989995E+01
 0.19312500E+00  0.13330000E+02  0.10000000E+02  0.00000000E+00  0.39989995E+01
 0.19375000E+00  0.13330000E+02  0.10000000E+02  0.00000000E+00  0.39989995E+01
 0.19437500E+00  0.13330000E+02  0.10000000E+02  0.00000000E+00  0.39989995E+01
 0.19500000E+00  0.13330000E+02  0.10000000E+02  0.00000000E+00  0.39989995E+01
 0.19562500E+00  0.13330000E+02  0.10000000E+02  0.00000000E+00  0.39989995E+01
 0.19625000E+00  0.13330000E+02  0.10000000E+02  0.00000000E+00  0.39989995E+01
 0.19687500E+00  0.13330000E+02  0.10000000E+02  0.00000000E+00  0.39989995E+01
 0.19750000E+00  0.13330000E+02  0.10000000E+02  0.00000000E+00  0.39989995E+01
 0.19812500E+00  0.13330000E+02  0.10000000E+02  0.00000000E+00  0.39989995E+01
 0.19875000E+00  0.13330000E+02  0.10000000E+02  0.00000000E+00  0.39989995E+01
 0.19937500E+00  0.13330000E+02  0.10000000E+02  0.00000000E+00  0.39989995E+01
 0.20000000E+00  0.13330000E+02  0.10000000E+02  0.00000000E+00  0.39989995E+01
 0.20062500E+00  0.13330000E+02  0.10000000E+02  0.00000000E+00  0.39989995E+01
 0.20125000E+00  0.13330000E+02  0.10000000E+02  0.00000000E+00  0.39989995E+01
 0.20187500E+00  0.13330000E+02  0.10000000E+02  0.00000000E+00  0.39989995E+01
 0.20250000E+00  0.13330000E+02  0.10000000E+02  0.00000000E+00  0.39989995E+01
 0.20312500E+00  0.13330000E+02  0.10000000E+02  0.00000000E+00  0.39989995E+01
 0.20375000E+00  0.13330000E+02  0.10000000E+02  0.00000000E+00  0.39989995E+01
 0.20437500E+00  0.13330000E+02  0.10000000E+02  0.00000000E+00  0.39989995E+01
 0.20500000E+00  0.13330000E+02  0.10000000E+02  0.00000000E+00  0.39989995E+01
 0.20562500E+00  0.13330000E+02  0.10000000E+02  0.00000000E+00  0.39989995E+01
 0.20625000E+00  0.13330000E+02  0.10000000E+02  0.00000000E+00  0.39989995E+01
 0.20687500E+00  0.13330000E+02  0.10000000E+02  0.00000000E+00  0.39989995E+01
 0.20750000E+00  0.13330000E+02  0.10000000E+02  0.00000000E+00  0.39989995E+01
 0.20812500E+00  0.13330000E+02  0.10000000E+02  0.00000000E+00  0.39989995E+01
 0.20875000E+00  0.13330000E+02  0.10000000E+02  0.00000000E+00  0.39989995E+01
 0.20937500E+00  0.13330000E+02  0.10000000E+02  0.00000000E+00  0.39989995E+01
 0.21000000E+00  0.13330000E+02  0.10000000E+02  0.00000000E+00  0.39989995E+01
 0.21062500E+00  0.13330000E+02  0.10000000E+02  0.00000000E+00  0.39989995E+01
 0.21125000E+00  0.13330000E+02  0.10000000E+02  0.00000000E+00  0.39989995E+01
 0.21187500E+00  0.13330000E+02  0.10000000E+02  0.00000000E+00  0.39989995E+01
 0.21250000E+00  0.13330000E+02  0.10000000E+02  0.00000000E+00  0.39989995E+01
 0.21312500E+00  0.13330000E+02  0.10000000E+02  0.00000000E+00  0.39989995E+01
 0.21375000E+00  0.13330000E+02  0.10000000E+02  0.00000000E+00  0.39989995E+01
 0.21437500E+00  0.13330000E+02  0.10000000E+02  0.00000000E+00  0.39989995E+01
 0.21500000E+00  0.13330000E+02  0.10000000E+02  0.00000000E+00  0.39989995E+01
 0.21562500E+00  0.13330000E+02  0.10000000E+02  0.00000000E+00  0.39989995E+01
 0.21625000E+00  0.13330000E+02  0.10000000E+02  0.00000000E+00  0.39989995E+01
 0.21687500E+00  0.13330000E+02  0.10000000E+02  0.00000000E+00  0.39989995E+01
 0.21750000E+00  0.13330000E+02  0.10000000E+02  0.00000000E+00  0.39989995E+01
 0.21812500E+00  0.13330000E+02  0.10000000E+02  0.00000000E+00  0.39989995E+01
 0.21875000E+00  0.13330000E+02  0.10000000E+02  0.00000000E+00  0.39989995E+01
 0.21937500E+00  0.13330000E+02  0.10000000E+02  0.00000000E+00  0.39989995E+01
 0.22000000E+00  0.13330000E+02  0.10000000E+02  0.00000000E+00  0.39989995E+01
 0.22062500E+00  0.13330000E+02  0.10000000E+02  0.00000000E+00  0.39989995E+01
 0.22125000E+00  0.13330000E+02  0.10000000E+02  0.00000000E+00  0.39989995E+01
 0.22187500E+00  0.13330000E+02  0.10000000E+02  0.00000000E+00  0.39989995E+01
 0.22250000E+00  0.13330000E+02  0.10000000E+02  0.00000000E+00  0.39989995E+01
 0.22312500E+00  0.13330000E+02  0.10000000E+02  0.00000000E+00  0.39989995E+01
 0.22375000E+00  0.13330000E+02  0.10000000E+02  0.00000000E+00  0.39989995E+01
 0.22437500E+00  0.13330000E+02  0.10000000E+02  0.00000000E+00  0.39989995E+01
 0.22500000E+00  0.13330000E+02  0.10000000E+02  0.00000000E+00  0.39989995E+01
 0.22562500E+00  0.13330000E+02  0.10000000E+02  0.00000000E+00  0.39989995E+01
 0.22625000E+00  0.13330000E+02  0.10000000E+02  0.00000000E+00  0.39989995E+01
 0.22687500E+00  0.13330000E+02  0.10000000E+02  0.00000000E+00  0.39989995E+01
 0.22750000E+00  0.13330000E+02  0.10000000E+02  0.00000000E+00  0.39989995E+01
 0.22812500E+00  0.13330000E+02  0.10000000E+02  0.00000000E+00  0.39989995E+01
 0.22875000E+00  0.13330000E+02  0.10000000E+02  0.00000000E+00  0.39989995E+01
 0.22937500E+00  0.13330000E+02  0.10000000E+02  0.00000000E+00  0.39989995E+01
 0.23000000E+00  0.13330000E+02  0.10000000E+02  0.00000000E+00  0.39989995E+01
 0.23062500E+00  0.13330000E+02  0.10000000E+02  0.00000000E+00  0.39989995E+01
 0.23125000E+00  0.13330000E+02  0.10000000E+02  0.00000000E+00  0.39989995E+01
 0.23187500E+00  0.13330000E+02  0.10000000E+02  0.00000000E+00  0.39989995E+01
 0.23250000E+00  0.13330000E+02  0.10000000E+02  0.00000000E+00  0.39989995E+01
 0.23312500E+00  0.13330000E+02  0.10000000E+02  0.00000000E+00  0.39989995E+01
 0.23375000E+00  0.13330000E+02  0.10000000E+02  0.00000000E+00  0.39989995E+01
 0.23437500E+00  0.13330000E+02  0.10000000E+02  0.00000000E+00  0.39989995E+01
 0.23500000E+00  0.13330000E+02  0.10000000E+02  0.00000000E+00  0.39989995E+01
 0.23562500E+00  0.13330000E+02  0.10000000E+02  0.00000000E+00  0.39989995E+01
 0.23625000E+00  0.13330000E+02  0.10000000E+02  0.00000000E+00  0.39989995E+01
 0.23687500E+00  0.13330000E+02  0.10000000E+02  0.00000000E+00  0.39989995E+01
 0.23750000E+00  0.13330000E+02  0.10000000E+02  0.00000000E+00  0.39989995E+01
 0.23812500E+00  0.13330000E+02  0.10000000E+02  0.00000000E+00  0.39989995E+01
 0.23875000E+00  0.13330000E+02  0.10000000E+02  0.00000000E+00  0.39989995E+01
 0.23937500E+00  0.13330000E+02  0.10000000E+02  0.00000000E+00  0.39989995E+01
 0.24000000E+00  0.13330000E+02  0.10000000E+02  0.00000000E+00  0.39989995E+01
 0.24062500E+00  0.13330000E+02  0.10000000E+02  0.00000000E+00  0.39989995E+01
 0.24125000E+00  0.13330000E+02  0.10000000E+02  0.00000000E+00  0.39989995E+01
 0.24187500E+00  0.13330000E+02  0.10000000E+02  0.00000000E+00  0.39989995E+01
 0.24250000E+00  0.13330000E+02  0.10000000E+02  0.00000000E+00  0.39989995E+01
 0.24312500E+00  0.13330000E+02  0.10000000E+02  0.00000000E+00  0.39989995E+01
 0.24375000E+00  0.13330000E+02  0.10000000E+02  0.00000000E+00  0.39989995E+01
 0.24437500E+00  0.13330000E+02  0.10000000E+02  0.00000000E+00  0.39989995E+01
 0.24500000E+00  0.13330000E+02  0.10000000E+02  0.00000000E+00  0.39989995E+01
 0.24562500E+00  0.13330000E+02  0.10000000E+02  0.00000000E+00  0.39989995E+01
 0.24625000E+00  0.13330000E+02  0.10000000E+02  0.00000000E+00  0.39989995E+01
 0.24687500E+00  0.13330000E+02  0.10000000E+02  0.00000000E+00  0.39989995E+01
 0.24750000E+00  0.13330000E+02  0.10000000E+02  0.00000000E+00  0.39989995E+01
 0.24812500E+00  0.13330000E+02  0.10000000E+02  0.00000000E+00  0.39989995E+01
 0.24875000E+00  0.13330000E+02  0.10000000E+02  0.00000000E+00  0.39989995E+01
 0.24937500E+00  0.13330000E+02  0.10000000E+02  0.00000000E+00  0.39989995E+01
 0.25000000E+00  0.13330000E+02  0.10000000E+02  0.00000000E+00  0.39989995E+01
 0.25062500E+00  0.13330000E+02  0.10000000E+02  0.00000000E+00  0.39989995E+01
 0.25125000E+00  0.13330000E+02  0.10000000E+02  0.00000000E+00  0.39989995E+01
 0.25187500E+00  0.13330000E+02  0.10000000E+02  0.00000000E+00  0.39989995E+01
 0.25250000E+00  0.13330000E+02  0.10000000E+02  0.00000000E+00  0.39989995E+01
 0.25312500E+00  0.13330000E+02  0.10000000E+02  0.00000000E+00  0.39989995E+01
 0.25375000E+00  0.13330000E+02  0.10000000E+02  0.00000000E+00  0.39989995E+01
 0.25437500E+00  0.13330000E+02  0.10000000E+02  0.00000000E+00  0.39989995E+01
 0.25500000E+00  0.13330000E+02  0.10000000E+02  0.00000000E+00  0.39989995E+01
 0.25562500E+00  0.13330000E+02  0.10000000E+02  0.00000000E+00  0.39989995E+01
 0.25625000E+00  0.13330000E+02  0.10000000E+02  0.00000000E+00  0.39989995E+01
 0.25687500E+00  0.13330000E+02  0.10000000E+02  0.00000000E+00  0.39989995E+01
 0.25750000E+00  0.13330000E+02  0.10000000E+02  0.00000000E+00  0.39989995E+01
 0.25812500E+00  0.13330000E+02  0.10000000E+02  0.00000000E+00  0.39989995E+01
 0.25875000E+00  0.13330000E+02  0.10000000E+02  0.00000000E+00  0.39989995E+01
 0.25937500E+00  0.13330000E+02  0.10000000E+02  0.00000000E+00  0.39989995E+01
 0.26000000E+00  0.13330000E+02  0.10000000E+02  0.00000000E+00  0.39989995E+01
 0.26062500E+00  0.13330000E+02  0.10000000E+02  0.00000000E+00  0.39989995E+01
 0.26125000E+00  0.13330000E+02  0.10000000E+02  0.00000000E+00  0.39989995E+01
 0.26187500E+00  0.13330000E+02  0.10000000E+02  0.00000000E+00  0.39989995E+01
 0.26250000E+00  0.13330000E+02  0.10000000E+02  0.00000000E+00  0.39989995E+01
 0.26312500E+00  0.13330000E+02  0.10000000E+02  0.00000000E+00  0.39989995E+01
 0.26375000E+00  0.13330000E+02  0.10000000E+02  0.00000000E+00  0.39989995E+01
 0.26437500E+00  0.13330000E+02  0.10000000E+02  0.00000000E+00  0.39989995E+01
 0.26500000E+00  0.13330000E+02  0.10000000E+02  0.00000000E+00  0.39989995E+01
 0.26562500E+00  0.13330000E+02  0.10000000E+02  0.00000000E+00  0.39989995E+01
 0.26625000E+00  0.13330000E+02  0.10000000E+02  0.00000000E+00  0.39989995E+01
 0.26687500E+00  0.13330000E+02  0.10000000E+02  0.00000000E+00  0.39989995E+01
 0.26750000E+00  0.13330000E+02  0.10000000E+02  0.00000000E+00  0.39989995E+01
 0.26812500E+00  0.13330000E+02  0.10000000E+02  0.00000000E+00  0.39989995E+01
 0.26875000E+00  0.13330000E+02  0.10000000E+02  0.00000000E+00  0.39989995E+01
 0.26937500E+00  0.13330000E+02  0.10000000E+02  0.00000000E+00  0.39989995E+01
 0.27000000E+00  0.13330000E+02  0.10000000E+02  0.00000000E+00  0.39989995E+01
 0.27062500E+00  0.13330000E+02  0.10000000E+02  0.00000000E+00  0.39989995E+01
 0.27125000E+00  0.13330000E+02  0.10000000E+02  0.00000000E+00  0.39989995E+01
 0.27187500E+00  0.13330000E+02  0.10000000E+02  0.00000000E+00  0.39989995E+01
 0.27250000E+00  0.13330000E+02  0.10000000E+02  0.00000000E+00  0.39989995E+01
 0.27312500E+00  0.13330000E+02  0.10000000E+02  0.00000000E+00  0.39989995E+01
 0.27375000E+00  0.13330000E+02  0.10000000E+02  0.00000000E+00  0.39989995E+01
 0.27437500E+00  0.13330000E+02  0.10000000E+02  0.00000000E+00  0.39989995E+01
 0.27500000E+00  0.13330000E+02  0.10000000E+02  0.00000000E+00  0.39989995E+01
 0.27562500E+00  0.13330000E+02  0.10000000E+02  0.00000000E+00  0.39989995E+01
 0.27625000E+00  0.13330000E+02  0.10000000E+02  0.00000000E+00  0.39989995E+01
 0.27687500E+00  0.13330000E+02  0.10000000E+02  0.00000000E+00  0.39989995E+01
 0.27750000E+00  0.13330000E+02  0.10000000E+02  0.00000000E+00  0.39989995E+01
 0.27812500E+00  0.13330000E+02  0.10000000E+02  0.00000000E+00  0.39989995E+01
 0.27875000E+00  0.13330000E+02  0.10000000E+02  0.00000000E+00  0.39989995E+01
 0.27937500E+00  0.13330000E+02  0.10000000E+02  0.00000000E+00  0.39989995E+01
 0.28000000E+00  0.13330000E+02  0.10000000E+02  0.00000000E+00  0.39989995E+01
 0.28062500E+00  0.13330000E+02  0.10000000E+02  0.00000000E+00  0.39989995E+01
 0.28125000E+00  0.13330000E+02  0.10000000E+02  0.00000000E+00  0.39989995E+01
 0.28187500E+00  0.13330000E+02  0.10000000E+02  0.00000000E+00  0.39989995E+01
 0.28250000E+00  0.13330000E+02  0.10000000E+02  0.00000000E+00  0.39989995E+01
 0.28312500E+00  0.13330000E+02  0.10000000E+02  0.00000000E+00  0.39989995E+01
 0.28375000E+00  0.13330000E+02  0.10000000E+02  0.00000000E+00  0.39989995E+01
 0.28437500E+00  0.13330000E+02  0.10000000E+02  0.00000000E+00  0.39989995E+01
 0.28500000E+00  0.13330000E+02  0.10000000E+02  0.00000000E+00  0.39989995E+01
 0.28562500E+00  0.13330000E+02  0.10000000E+02  0.00000000E+00  0.39989995E+01
 0.28625000E+00  0.13330000E+02  0.10000000E+02  0.00000000E+00  0.39989995E+01
 0.28687500E+00  0.13330000E+02  0.10000000E+02  0.00000000E+00  0.39989995E+01
 0.28750000E+00  0.13330000E+02  0.10000000E+02  0.00000000E+00  0.39989995E+01
 0.28812500E+00  0.13330000E+02  0.10000000E+02  0.00000000E+00  0.39989995E+01
 0.28875000E+00  0.13330000E+02  0.10000000E+02  0.00000000E+00  0.39989995E+01
 0.28937500E+00  0.13330000E+02  0.10000000E+02  0.00000000E+00  0.39989995E+01
 0.29000000E+00  0.13330000E+02  0.10000000E+02  0.00000000E+00  0.39989995E+01
 0.29062500E+00  0.13330000E+02  0.10000000E+02  0.00000000E+00  0.39989995E+01
 0.29125000E+00  0.13330000E+02  0.10000000E+02  0.00000000E+00  0.39989995E+01
 0.29187500E+00  0.13330000E+02  0.10000000E+02  0.00000000E+00  0.39989995E+01
 0.29250000E+00  0.13330000E+02  0.10000000E+02  0.00000000E+00  0.39989995E+01
 0.29312500E+00  0.13330000E+02  0.10000000E+02  0.00000000E+00  0.39989995E+01
 0.29375000E+00  0.13330000E+02  0.10000000E+02  0.00000000E+00  0.39989995E+01
 0.29437500E+00  0.13330000E+02  0.10000000E+02  0.00000000E+00  0.39989995E+01
 0.29500000E+00  0.13330000E+02  0.10000000E+02  0.00000000E+00  0.39989995E+01
 0.29562500E+00  0.13330000E+02  0.10000000E+02  0.00000000E+00  0.39989995E+01
 0.29625000E+00  0.13330000E+02  0.10000000E+02  0.00000000E+00  0.39989995E+01
 0.29687500E+00  0.13330000E+02  0.10000000E+02  0.00000000E+00  0.39989995E+01
 0.29750000E+00  0.13330000E+02  0.10000000E+02  0.00000000E+00  0.39989995E+01
 0.29812500E+00  0.13330000E+02  0.10000000E+02  0.00000000E+00  0.39989995E+01
 0.29875000E+00  0.13330000E+02  0.10000000E+02  0.00000000E+00  0.39989995E+01
 0.29937500E+00  0.13330000E+02  0.10000000E+02  0.00000000E+00  0.39989995E+01
 0.30000000E+00  0.13330000E+02  0.10000000E+02  0.00000000E+00  0.39989995E+01
 0.30062500E+00  0.13330000E+02  0.10000000E+02  0.00000000E+00  0.39989995E+01
 0.30125000E+00  0.13330000E+02  0.10000000E+02  0.00000000E+00  0.39989995E+01
 0.30187500E+00  0.13330000E+02  0.10000000E+02  0.00000000E+00  0.39989995E+01
 0.30250000E+00  0.13330000E+02  0.10000000E+02  0.00000000E+00  0.39989995E+01
 0.30312500E+00  0.13330000E+02  0.10000000E+02  0.00000000E+00  0.39989995E+01
 0.30375000E+00  0.13330000E+02  0.10000000E+02  0.00000000E+00  0.39989995E+01
 0.30437500E+00  0.13330000E+02  0.10000000E+02  0.00000000E+00  0.39989995E+01
 0.30500000E+00  0.13330000E+02  0.10000000E+02  0.00000000E+00  0.39989995E+01
 0.30562500E+00  0.13330000E+02  0.10000000E+02  0.00000000E+00  0.39989995E+01
 0.30625000E+00  0.13330000E+02  0.10000000E+02  0.00000000E+00  0.39989995E+01
 0.30687500E+00  0.13330000E+02  0.10000000E+02  0.00000000E+00  0.39989995E+01
 0.30750000E+00  0.13330000E+02  0.10000000E+02  0.00000000E+00  0.39989995E+01
 0.30812500E+00  0.13330000E+02  0.10000000E+02  0.00000000E+00  0.39989995E+01
 0.30875000E+00  0.13330000E+02  0.10000000E+02  0.00000000E+00  0.39989995E+01
 0.30937500E+00  0.13330000E+02  0.10000000E+02  0.00000000E+00  0.39989995E+01
 0.31000000E+00  0.13330000E+02  0.10000000E+02  0.00000000E+00  0.39989995E+01
 0.31062500E+00  0.13330000E+02  0.10000000E+02  0.00000000E+00  0.39989995E+01
 0.31125000E+00  0.13330000E+02  0.10000000E+02  0.00000000E+00  0.39989995E+01
 0.31187500E+00  0.13330000E+02  0.10000000E+02  0.00000000E+00  0.39989995E+01
 0.31250000E+00  0.13330000E+02  0.10000000E+02  0.00000000E+00  0.39989995E+01
 0.31312500E+00  0.13330000E+02  0.10000000E+02  0.00000000E+00  0.39989995E+01
 0.31375000E+00  0.13330000E+02  0.10000000E+02  0.00000000E+00  0.39989995E+01
 0.31437500E+00  0.13330000E+02  0.10000000E+02  0.00000000E+00  0.39989995E+01
 0.31500000E+00  0.13274775E+02  0.99689121E+01  0.16495432E-02  0.39948512E+01
 0.31562500E+00  0.13195247E+02  0.99240860E+01  0.40368572E-02  0.39888545E+01
 0.31625000E+00  0.13116393E+02  0.98795739E+01  0.64178183E-02  0.39828818E+01
 0.31687500E+00  0.13038208E+02  0.98353724E+01  0.87924538E-02  0.39769331E+01
 0.31750000E+00  0.12960681E+02  0.97914780E+01  0.11160791E-01  0.39710080E+01
 0.31812500E+00  0.12883806E+02  0.97478876E+01  0.13522856E-01  0.39651065E+01
 0.31875000E+00  0.12807574E+02  0.97045978E+01  0.15878677E-01  0.39592282E+01
 0.31937500E+00  0.12731978E+02  0.96616055E+01  0.18228279E-01  0.39533729E+01
 0.32000000E+00  0.12657011E+02  0.96189076E+01  0.20571690E-01  0.39475406E+01
 0.32062500E+00  0.12582665E+02  0.95765009E+01  0.22908935E-01  0.39417309E+01
 0.32125000E+00  0.12508932E+02  0.95343824E+01  0.25240040E-01  0.39359436E+01
 0.32187500E+00  0.12435806E+02  0.94925490E+01  0.27565032E-01  0.39301787E+01
 0.32250000E+00  0.12363280E+02  0.94509978E+01  0.29883937E-01  0.39244359E+01
 0.32312500E+00  0.12291346E+02  0.94097259E+01  0.32196780E-01  0.39187149E+01
 0.32375000E+00  0.12219998E+02  0.93687304E+01  0.34503586E-01  0.39130157E+01
 0.32437500E+00  0.12149229E+02  0.93280083E+01  0.36804382E-01  0.39073381E+01
 0.32500000E+00  0.12079032E+02  0.92875570E+01  0.39099192E-01  0.39016818E+01
 0.32562500E+00  0.12009401E+02  0.92473736E+01  0.41388041E-01  0.38960467E+01
 0.32625000E+00  0.11940330E+02  0.92074554E+01  0.43670954E-01  0.38904326E+01
 0.32687500E+00  0.11871811E+02  0.91677998E+01  0.45947957E-01  0.38848393E+01
 0.32750000E+00  0.11803839E+02  0.91284039E+01  0.48219073E-01  0.38792666E+01
 0.32812500E+00  0.11736408E+02  0.90892653E+01  0.50484327E-01  0.38737145E+01
 0.32875000E+00  0.11669511E+02  0.90503813E+01  0.52743744E-01  0.38681827E+01
 0.32937500E+00  0.11603142E+02  0.90117494E+01  0.54997348E-01  0.38626710E+01
 0.33000000E+00  0.11537297E+02  0.89733671E+01  0.57245162E-01  0.38571793E+01
 0.33062500E+00  0.11471968E+02  0.89352318E+01  0.59487212E-01  0.38517074E+01
 0.33125000E+00  0.11407150E+02  0.88973412E+01  0.61723520E-01  0.38462552E+01
 0.33187500E+00  0.11342837E+02  0.88596928E+01  0.63954111E-01  0.38408225E+01
 0.33250000E+00  0.11279024E+02  0.88222842E+01  0.66179007E-01  0.38354091E+01
 0.33312500E+00  0.11215706E+02  0.87851130E+01  0.68398233E-01  0.38300149E+01
 0.33375000E+00  0.11152877E+02  0.87481771E+01  0.70611811E-01  0.38246398E+01
 0.33437500E+00  0.11090531E+02  0.87114739E+01  0.72819765E-01  0.38192835E+01
 0.33500000E+00  0.11028663E+02  0.86750014E+01  0.75022117E-01  0.38139459E+01
 0.33562500E+00  0.10967269E+02  0.86387571E+01  0.77218892E-01  0.38086269E+01
 0.33625000E+00  0.10906343E+02  0.86027391E+01  0.79410110E-01  0.38033264E+01
 0.33687500E+00  0.10845880E+02  0.85669450E+01  0.81595796E-01  0.37980441E+01
 0.33750000E+00  0.10785875E+02  0.85313727E+01  0.83775971E-01  0.37927800E+01
 0.33812500E+00  0.10726323E+02  0.84960202E+01  0.85950658E-01  0.37875339E+01
 0.33875000E+00  0.10667219E+02  0.84608852E+01  0.88119879E-01  0.37823056E+01
 0.33937500E+00  0.10608559E+02  0.84259658E+01  0.90283656E-01  0.37770950E+01
 0.34000000E+00  0.10550338E+02  0.83912599E+01  0.92442011E-01  0.37719020E+01
 0.34062500E+00  0.10492551E+02  0.83567655E+01  0.94594966E-01  0.37667265E+01
 0.34125000E+00  0.10435194E+02  0.83224806E+01  0.96742543E-01  0.37615682E+01
 0.34187500E+00  0.10378262E+02  0.82884032E+01  0.98884764E-01  0.37564271E+01
 0.34250000E+00  0.10321751E+02  0.82545314E+01  0.10102165E+00  0.37513031E+01
 0.34312500E+00  0.10265656E+02  0.82208633E+01  0.10315322E+00  0.37461959E+01
 0.34375000E+00  0.10209973E+02  0.81873970E+01  0.10527950E+00  0.37411056E+01
 0.34437500E+00  0.10154698E+02  0.81541306E+01  0.10740051E+00  0.37360318E+01
 0.34500000E+00  0.10099827E+02  0.81210623E+01  0.10951627E+00  0.37309746E+01
 0.34562500E+00  0.10045355E+02  0.80881903E+01  0.11162680E+00  0.37259338E+01
 0.34625000E+00  0.99912784E+01  0.80555127E+01  0.11373212E+00  0.37209092E+01
 0.34687500E+00  0.99375930E+01  0.80230278E+01  0.11583225E+00  0.37159008E+01
 0.34750000E+00  0.98842950E+01  0.79907339E+01  0.11792722E+00  0.37109084E+01
 0.34812500E+00  0.98313803E+01  0.79586291E+01  0.12001704E+00  0.37059319E+01
 0.34875000E+00  0.97788452E+01  0.79267118E+01  0.12210173E+00  0.37009712E+01
 0.34937500E+00  0.97266857E+01  0.78949804E+01  0.12418131E+00  0.36960261E+01
 0.35000000E+00  0.96748981E+01  0.78634330E+01  0.12625582E+00  0.36910966E+01
 0.35062500E+00  0.96234787E+01  0.78320682E+01  0.12832525E+00  0.36861825E+01
 0.35125000E+00  0.95724237E+01  0.78008841E+01  0.13038964E+00  0.36812837E+01
 0.35187500E+00  0.95217296E+01  0.77698794E+01  0.13244900E+00  0.36764001E+01
 0.35250000E+00  0.94713927E+01  0.77390522E+01  0.13450336E+00  0.36715316E+01
 0.35312500E+00  0.94214096E+01  0.77084011E+01  0.13655273E+00  0.36666781E+01
 0.35375000E+00  0.93717767E+01  0.76779246E+01  0.13859713E+00  0.36618394E+01
 0.35437500E+00  0.93224906E+01  0.76476210E+01  0.14063658E+00  0.36570155E+01
 0.35500000E+00  0.92735478E+01  0.76174889E+01  0.14267111E+00  0.36522062E+01
 0.35562500E+00  0.92249451E+01  0.75875268E+01  0.14470073E+00  0.36474114E+01
 0.35625000E+00  0.91766790E+01  0.75577331E+01  0.14672545E+00  0.36426311E+01
 0.35687500E+00  0.91287464E+01  0.75281064E+01  0.14874531E+00  0.36378651E+01
 0.35750000E+00  0.90811440E+01  0.74986454E+01  0.15076031E+00  0.36331134E+01
 0.35812500E+00  0.90338685E+01  0.74693484E+01  0.15277047E+00  0.36283757E+01
 0.35875000E+00  0.89869169E+01  0.74402142E+01  0.15477583E+00  0.36236521E+01
 0.35937500E+00  0.89402861E+01  0.74112413E+01  0.15677638E+00  0.36189423E+01
 0.36000000E+00  0.88939728E+01  0.73824284E+01  0.15877216E+00  0.36142464E+01
 0.36062500E+00  0.88479742E+01  0.73537740E+01  0.16076318E+00  0.36095642E+01
 0.36125000E+00  0.88022872E+01  0.73252769E+01  0.16274946E+00  0.36048956E+01
 0.36187500E+00  0.87569089E+01  0.72969357E+01  0.16473101E+00  0.36002405E+01
 0.36250000E+00  0.87118363E+01  0.72687490E+01  0.16670786E+00  0.35955989E+01
 0.36312500E+00  0.86670665E+01  0.72407156E+01  0.16868002E+00  0.35909705E+01
 0.36375000E+00  0.86225968E+01  0.72128342E+01  0.17064752E+00  0.35863554E+01
 0.36437500E+00  0.85784242E+01  0.71851035E+01  0.17261036E+00  0.35817534E+01
 0.36500000E+00  0.85345460E+01  0.71575223E+01  0.17456857E+00  0.35771645E+01
 0.36562500E+00  0.84909594E+01  0.71300893E+01  0.17652216E+00  0.35725885E+01
 0.36625000E+00  0.84476618E+01  0.71028032E+01  0.17847115E+00  0.35680254E+01
 0.36687500E+00  0.84046504E+01  0.70756629E+01  0.18041556E+00  0.35634750E+01
 0.36750000E+00  0.83619226E+01  0.70486671E+01  0.18235541E+00  0.35589374E+01
 0.36812500E+00  0.83194757E+01  0.70218147E+01  0.18429072E+00  0.35544123E+01
 0.36875000E+00  0.82773073E+01  0.69951044E+01  0.18622149E+00  0.35498997E+01
 0.36937500E+00  0.82354147E+01  0.69685352E+01  0.18814775E+00  0.35453995E+01
 0.37000000E+00  0.81937954E+01  0.69421058E+01  0.19006952E+00  0.35409116E+01
 0.37062500E+00  0.81524469E+01  0.69158152E+01  0.19198680E+00  0.35364360E+01
 0.37125000E+00  0.81113667E+01  0.68896621E+01  0.19389963E+00  0.35319725E+01
 0.37187500E+00  0.80705525E+01  0.68636455E+01  0.19580801E+00  0.35275211E+01
 0.37250000E+00  0.80300018E+01  0.68377643E+01  0.19771197E+00  0.35230817E+01
 0.37312500E+00  0.79897121E+01  0.68120173E+01  0.19961151E+00  0.35186542E+01
 0.37375000E+00  0.79496813E+01  0.67864036E+01  0.20150666E+00  0.35142385E+01
 0.37437500E+00  0.79099069E+01  0.67609220E+01  0.20339743E+00  0.35098346E+01
 0.37500000E+00  0.78703867E+01  0.67355715E+01  0.20528383E+00  0.35054423E+01
 0.37562500E+00  0.78311183E+01  0.67103510E+01  0.20716589E+00  0.35010616E+01
 0.37625000E+00  0.77920996E+01  0.66852595E+01  0.20904362E+00  0.34966924E+01
 0.37687500E+00  0.77533283E+01  0.66602959E+01  0.21091704E+00  0.34923346E+01
 0.37750000E+00  0.77148023E+01  0.66354594E+01  0.21278616E+00  0.34879882E+01
 0.37812500E+00  0.76765193E+01  0.66107488E+01  0.21465100E+00  0.34836530E+01
 0.37875000E+00  0.76384772E+01  0.65861632E+01  0.21651157E+00  0.34793291E+01
 0.37937500E+00  0.76006740E+01  0.65617016E+01  0.21836789E+00  0.34750162E+01
 0.38000000E+00  0.75631074E+01  0.65373630E+01  0.22021998E+00  0.34707144E+01
 0.38062500E+00  0.75257756E+01  0.65131464E+01  0.22206785E+00  0.34664235E+01
 0.38125000E+00  0.74886763E+01  0.64890510E+01  0.22391151E+00  0.34621436E+01
 0.38187500E+00  0.74518076E+01  0.64650758E+01  0.22575099E+00  0.34578744E+01
 0.38250000E+00  0.74151674E+01  0.64412198E+01  0.22758629E+00  0.34536160E+01
 0.38312500E+00  0.73787539E+01  0.64174821E+01  0.22941744E+00  0.34493683E+01
 0.38375000E+00  0.73425651E+01  0.63938619E+01  0.23124444E+00  0.34451311E+01
 0.38437500E+00  0.73065989E+01  0.63703581E+01  0.23306732E+00  0.34409045E+01
 0.38500000E+00  0.72708536E+01  0.63469700E+01  0.23488608E+00  0.34366884E+01
 0.38562500E+00  0.72353272E+01  0.63236966E+01  0.23670075E+00  0.34324827E+01
 0.38625000E+00  0.72000179E+01  0.63005372E+01  0.23851133E+00  0.34282872E+01
 0.38687500E+00  0.71649237E+01  0.62774907E+01  0.24031785E+00  0.34241021E+01
 0.38750000E+00  0.71300430E+01  0.62545563E+01  0.24212032E+00  0.34199271E+01
 0.38812500E+00  0.70953738E+01  0.62317333E+01  0.24391875E+00  0.34157622E+01
 0.38875000E+00  0.70609144E+01  0.62090207E+01  0.24571315E+00  0.34116074E+01
 0.38937500E+00  0.70266630E+01  0.61864177E+01  0.24750355E+00  0.34074625E+01
 0.39000000E+00  0.69926179E+01  0.61639236E+01  0.24928995E+00  0.34033276E+01
 0.39062500E+00  0.69587774E+01  0.61415374E+01  0.25107237E+00  0.33992025E+01
 0.39125000E+00  0.69251397E+01  0.61192585E+01  0.25285082E+00  0.33950873E+01
 0.39187500E+00  0.68917031E+01  0.60970859E+01  0.25462533E+00  0.33909817E+01
 0.39250000E+00  0.68584660E+01  0.60750190E+01  0.25639590E+00  0.33868858E+01
 0.39312500E+00  0.68254268E+01  0.60530569E+01  0.25816254E+00  0.33827995E+01
 0.39375000E+00  0.67925837E+01  0.60311988E+01  0.25992528E+00  0.33787227E+01
 0.39437500E+00  0.67599352E+01  0.60094440E+01  0.26168412E+00  0.33746555E+01
 0.39500000E+00  0.67274796E+01  0.59877918E+01  0.26343908E+00  0.33705976E+01
 0.39562500E+00  0.66952154E+01  0.59662413E+01  0.26519017E+00  0.33665490E+01
 0.39625000E+00  0.66631411E+01  0.59447918E+01  0.26693741E+00  0.33625098E+01
 0.39687500E+00  0.66312550E+01  0.59234427E+01  0.26868081E+00  0.33584798E+01
 0.39750000E+00  0.65995556E+01  0.59021931E+01  0.27042038E+00  0.33544589E+01
 0.39812500E+00  0.65680414E+01  0.58810424E+01  0.27215614E+00  0.33504472E+01
 0.39875000E+00  0.65367110E+01  0.58599898E+01  0.27388810E+00  0.33464445E+01
 0.39937500E+00  0.65055628E+01  0.58390346E+01  0.27561628E+00  0.33424508E+01
 0.40000000E+00  0.64745953E+01  0.58181762E+01  0.27734068E+00  0.33384660E+01
 0.40062500E+00  0.64438071E+01  0.57974137E+01  0.27906133E+00  0.33344902E+01
 0.40125000E+00  0.64131968E+01  0.57767467E+01  0.28077823E+00  0.33305231E+01
 0.40187500E+00  0.63827629E+01  0.57561742E+01  0.28249140E+00  0.33265648E+01
 0.40250000E+00  0.63525041E+01  0.57356958E+01  0.28420085E+00  0.33226152E+01
 0.40312500E+00  0.63224188E+01  0.57153107E+01  0.28590659E+00  0.33186742E+01
 0.40375000E+00  0.62925059E+01  0.56950182E+01  0.28760864E+00  0.33147419E+01
 0.40437500E+00  0.62627638E+01  0.56748178E+01  0.28930701E+00  0.33108180E+01
 0.40500000E+00  0.62331912E+01  0.56547087E+01  0.29100171E+00  0.33069027E+01
 0.40562500E+00  0.62037869E+01  0.56346903E+01  0.29269276E+00  0.33029958E+01
 0.40625000E+00  0.61745494E+01  0.56147620E+01  0.29438016E+00  0.32990973E+01
 0.40687500E+00  0.61454775E+01  0.55949231E+01  0.29606394E+00  0.32952071E+01
 0.40750000E+00  0.61165699E+01  0.55751731E+01  0.29774410E+00  0.32913252E+01
 0.40812500E+00  0.60878252E+01  0.55555112E+01  0.29942066E+00  0.32874515E+01
 0.40875000E+00  0.60592422E+01  0.55359369E+01  0.30109362E+00  0.32835859E+01
 0.40937500E+00  0.60308197E+01  0.55164496E+01  0.30276301E+00  0.32797285E+01
 0.41000000E+00  0.60025564E+01  0.54970487E+01  0.30442883E+00  0.32758791E+01
 0.41062500E+00  0.59744511E+01  0.54777336E+01  0.30609109E+00  0.32720378E+01
 0.41125000E+00  0.59465026E+01  0.54585036E+01  0.30774982E+00  0.32682044E+01
 0.41187500E+00  0.59187095E+01  0.54393583E+01  0.30940502E+00  0.32643789E+01
 0.41250000E+00  0.58910709E+01  0.54202970E+01  0.31105669E+00  0.32605613E+01
 0.41312500E+00  0.58635854E+01  0.54013191E+01  0.31270487E+00  0.32567515E+01
 0.41375000E+00  0.58362519E+01  0.53824242E+01  0.31434955E+00  0.32529494E+01
 0.41437500E+00  0.58090692E+01  0.53636115E+01  0.31599074E+00  0.32491551E+01
 0.41500000E+00  0.57820363E+01  0.53448806E+01  0.31762847E+00  0.32453684E+01
 0.41562500E+00  0.57551518E+01  0.53262309E+01  0.31926275E+00  0.32415894E+01
 0.41625000E+00  0.57284149E+01  0.53076618E+01  0.32089357E+00  0.32378179E+01
 0.41687500E+00  0.57018242E+01  0.52891729E+01  0.32252097E+00  0.32340539E+01
 0.41750000E+00  0.56753787E+01  0.52707635E+01  0.32414494E+00  0.32302975E+01
 0.41812500E+00  0.56490774E+01  0.52524332E+01  0.32576550E+00  0.32265484E+01
 0.41875000E+00  0.56229190E+01  0.52341814E+01  0.32738266E+00  0.32228067E+01
 0.41937500E+00  0.55969027E+01  0.52160076E+01  0.32899644E+00  0.32190724E+01
 0.42000000E+00  0.55710272E+01  0.51979112E+01  0.33060684E+00  0.32153453E+01
 0.42062500E+00  0.55452916E+01  0.51798918E+01  0.33221388E+00  0.32116255E+01
 0.42125000E+00  0.55196948E+01  0.51619489E+01  0.33381756E+00  0.32079129E+01
 0.42187500E+00  0.54942358E+01  0.51440818E+01  0.33541790E+00  0.32042075E+01
 0.42250000E+00  0.54689136E+01  0.51262903E+01  0.33701492E+00  0.32005091E+01
 0.42312500E+00  0.54437270E+01  0.51085736E+01  0.33860861E+00  0.31968178E+01
 0.42375000E+00  0.54186753E+01  0.50909314E+01  0.34019900E+00  0.31931336E+01
 0.42437500E+00  0.53937573E+01  0.50733631E+01  0.34178609E+00  0.31894563E+01
 0.42500000E+00  0.53689721E+01  0.50558683E+01  0.34336989E+00  0.31857859E+01
 0.42562500E+00  0.53443186E+01  0.50384466E+01  0.34495043E+00  0.31821225E+01
 0.42625000E+00  0.53197961E+01  0.50210973E+01  0.34652769E+00  0.31784659E+01
 0.42687500E+00  0.52954034E+01  0.50038201E+01  0.34810171E+00  0.31748160E+01
 0.42750000E+00  0.52711396E+01  0.49866144E+01  0.34967249E+00  0.31711730E+01
 0.42812500E+00  0.52470039E+01  0.49694799E+01  0.35124003E+00  0.31675367E+01
 0.42875000E+00  0.52229952E+01  0.49524160E+01  0.35280436E+00  0.31639070E+01
 0.42937500E+00  0.51991127E+01  0.49354223E+01  0.35436547E+00  0.31602840E+01
 0.43000000E+00  0.51753554E+01  0.49184984E+01  0.35592339E+00  0.31566676E+01
 0.43062500E+00  0.51517225E+01  0.49016438E+01  0.35747812E+00  0.31530577E+01
 0.43125000E+00  0.51282131E+01  0.48848580E+01  0.35902968E+00  0.31494544E+01
 0.43187500E+00  0.51048262E+01  0.48681407E+01  0.36057806E+00  0.31458575E+01
 0.43250000E+00  0.50815611E+01  0.48514913E+01  0.36212330E+00  0.31422670E+01
 0.43312500E+00  0.50584167E+01  0.48349095E+01  0.36366538E+00  0.31386830E+01
 0.43375000E+00  0.50353924E+01  0.48183949E+01  0.36520434E+00  0.31351053E+01
 0.43437500E+00  0.50124871E+01  0.48019469E+01  0.36674016E+00  0.31315339E+01
 0.43500000E+00  0.49897002E+01  0.47855652E+01  0.36827288E+00  0.31279688E+01
 0.43562500E+00  0.49670306E+01  0.47692493E+01  0.36980249E+00  0.31244100E+01
 0.43625000E+00  0.49444777E+01  0.47529989E+01  0.37132901E+00  0.31208573E+01
 0.43687500E+00  0.49220406E+01  0.47368136E+01  0.37285244E+00  0.31173108E+01
 0.43750000E+00  0.48997185E+01  0.47206929E+01  0.37437280E+00  0.31137704E+01
 0.43812500E+00  0.48775105E+01  0.47046364E+01  0.37589010E+00  0.31102361E+01
 0.43875000E+00  0.48554159E+01  0.46886437E+01  0.37740434E+00  0.31067078E+01
 0.43937500E+00  0.48334339E+01  0.46727144E+01  0.37891554E+00  0.31031856E+01
 0.44000000E+00  0.48115637E+01  0.46568482E+01  0.38042371E+00  0.30996693E+01
 0.44062500E+00  0.47898046E+01  0.46410446E+01  0.38192886E+00  0.30961590E+01
 0.44125000E+00  0.47681556E+01  0.46253033E+01  0.38343099E+00  0.30926545E+01
 0.44187500E+00  0.47466162E+01  0.46096239E+01  0.38493012E+00  0.30891559E+01
 0.44250000E+00  0.47251855E+01  0.45940059E+01  0.38642625E+00  0.30856632E+01
 0.44312500E+00  0.47038628E+01  0.45784491E+01  0.38791941E+00  0.30821762E+01
 0.44375000E+00  0.46826474E+01  0.45629530E+01  0.38940959E+00  0.30786950E+01
 0.44437500E+00  0.46615385E+01  0.45475172E+01  0.39089680E+00  0.30752195E+01
 0.44500000E+00  0.46405353E+01  0.45321415E+01  0.39238106E+00  0.30717497E+01
 0.44562500E+00  0.46196372E+01  0.45168254E+01  0.39386237E+00  0.30682855E+01
 0.44625000E+00  0.45988435E+01  0.45015686E+01  0.39534075E+00  0.30648270E+01
 0.44687500E+00  0.45781534E+01  0.44863707E+01  0.39681620E+00  0.30613740E+01
 0.44750000E+00  0.45575662E+01  0.44712313E+01  0.39828874E+00  0.30579265E+01
 0.44812500E+00  0.45370812E+01  0.44561502E+01  0.39975837E+00  0.30544846E+01
 0.44875000E+00  0.45166978E+01  0.44411269E+01  0.40122510E+00  0.30510482E+01
 0.44937500E+00  0.44964153E+01  0.44261611E+01  0.40268894E+00  0.30476171E+01
 0.45000000E+00  0.44762329E+01  0.44112524E+01  0.40414991E+00  0.30441915E+01
 0.45062500E+00  0.44561501E+01  0.43964006E+01  0.40560800E+00  0.30407713E+01
 0.45125000E+00  0.44361661E+01  0.43816052E+01  0.40706324E+00  0.30373564E+01
 0.45187500E+00  0.44162803E+01  0.43668660E+01  0.40851562E+00  0.30339468E+01
 0.45250000E+00  0.43964920E+01  0.43521826E+01  0.40996516E+00  0.30305425E+01
 0.45312500E+00  0.43768005E+01  0.43375547E+01  0.41141187E+00  0.30271434E+01
 0.45375000E+00  0.43572053E+01  0.43229819E+01  0.41285575E+00  0.30237495E+01
 0.45437500E+00  0.43377058E+01  0.43084640E+01  0.41429682E+00  0.30203608E+01
 0.45500000E+00  0.43183011E+01  0.42940005E+01  0.41573508E+00  0.30169772E+01
 0.45562500E+00  0.42989908E+01  0.42795912E+01  0.41717055E+00  0.30135988E+01
 0.45625000E+00  0.42797742E+01  0.42652358E+01  0.41860322E+00  0.30102254E+01
 0.45687500E+00  0.42606508E+01  0.42509339E+01  0.42003312E+00  0.30068571E+01
 0.45750000E+00  0.42416198E+01  0.42366853E+01  0.42146025E+00  0.30034938E+01
 0.45812500E+00  0.42226806E+01  0.42224895E+01  0.42288461E+00  0.30001354E+01
 0.45875000E+00  0.42038328E+01  0.42083464E+01  0.42430623E+00  0.29967821E+01
 0.45937500E+00  0.41850756E+01  0.41942555E+01  0.42572510E+00  0.29934336E+01
 0.46000000E+00  0.41664086E+01  0.41802167E+01  0.42714123E+00  0.29900900E+01
 0.46062500E+00  0.41478310E+01  0.41662295E+01  0.42855464E+00  0.29867513E+01
 0.46125000E+00  0.41293424E+01  0.41522938E+01  0.42996533E+00  0.29834175E+01
 0.46187500E+00  0.41109421E+01  0.41384091E+01  0.43137331E+00  0.29800884E+01
 0.46250000E+00  0.40926296E+01  0.41245753E+01  0.43277859E+00  0.29767641E+01
 0.46312500E+00  0.40744044E+01  0.41107919E+01  0.43418117E+00  0.29734445E+01
 0.46375000E+00  0.40562657E+01  0.40970588E+01  0.43558108E+00  0.29701296E+01
 0.46437500E+00  0.40382132E+01  0.40833757E+01  0.43697831E+00  0.29668194E+01
 0.46500000E+00  0.40202462E+01  0.40697421E+01  0.43837287E+00  0.29635139E+01
 0.46562500E+00  0.40023643E+01  0.40561580E+01  0.43976477E+00  0.29602130E+01
 0.46625000E+00  0.39845668E+01  0.40426229E+01  0.44115402E+00  0.29569166E+01
 0.46687500E+00  0.39668532E+01  0.40291366E+01  0.44254063E+00  0.29536248E+01
 0.46750000E+00  0.39492230E+01  0.40156989E+01  0.44392460E+00  0.29503376E+01
 0.46812500E+00  0.39316756E+01  0.40023094E+01  0.44530595E+00  0.29470549E+01
 0.46875000E+00  0.39142106E+01  0.39889679E+01  0.44668469E+00  0.29437766E+01
 0.46937500E+00  0.38968274E+01  0.39756741E+01  0.44806081E+00  0.29405028E+01
 0.47000000E+00  0.38795255E+01  0.39624278E+01  0.44943433E+00  0.29372334E+01
 0.47062500E+00  0.38623044E+01  0.39492286E+01  0.45080526E+00  0.29339684E+01
 0.47125000E+00  0.38451635E+01  0.39360763E+01  0.45217361E+00  0.29307077E+01
 0.47187500E+00  0.38281025E+01  0.39229707E+01  0.45353938E+00  0.29274514E+01
 0.47250000E+00  0.38111207E+01  0.39099115E+01  0.45490258E+00  0.29241993E+01
 0.47312500E+00  0.37942177E+01  0.38968984E+01  0.45626322E+00  0.29209516E+01
 0.47375000E+00  0.37773929E+01  0.38839312E+01  0.45762130E+00  0.29177081E+01
 0.47437500E+00  0.37606460E+01  0.38710096E+01  0.45897684E+00  0.29144688E+01
 0.47500000E+00  0.37439764E+01  0.38581333E+01  0.46032985E+00  0.29112337E+01
 0.47562500E+00  0.37273837E+01  0.38453022E+01  0.46168032E+00  0.29080028E+01
 0.47625000E+00  0.37108673E+01  0.38325159E+01  0.46302827E+00  0.29047761E+01
 0.47687500E+00  0.36944268E+01  0.38197743E+01  0.46437371E+00  0.29015534E+01
 0.47750000E+00  0.36780617E+01  0.38070770E+01  0.46571665E+00  0.28983348E+01
 0.47812500E+00  0.36617716E+01  0.37944239E+01  0.46705708E+00  0.28951203E+01
 0.47875000E+00  0.36455560E+01  0.37818146E+01  0.46839503E+00  0.28919098E+01
 0.47937500E+00  0.36294145E+01  0.37692490E+01  0.46973049E+00  0.28887033E+01
 0.48000000E+00  0.36133465E+01  0.37567268E+01  0.47106348E+00  0.28855008E+01
 0.48062500E+00  0.35973517E+01  0.37442478E+01  0.47239400E+00  0.28823023E+01
 0.48125000E+00  0.35814296E+01  0.37318117E+01  0.47372206E+00  0.28791077E+01
 0.48187500E+00  0.35655797E+01  0.37194183E+01  0.47504767E+00  0.28759169E+01
 0.48250000E+00  0.35498017E+01  0.37070673E+01  0.47637083E+00  0.28727301E+01
 0.48312500E+00  0.35340951E+01  0.36947586E+01  0.47769155E+00  0.28695471E+01
 0.48375000E+00  0.35184594E+01  0.36824920E+01  0.47900985E+00  0.28663679E+01
 0.48437500E+00  0.35028942E+01  0.36702671E+01  0.48032572E+00  0.28631926E+01
 0.48500000E+00  0.34873992E+01  0.36580838E+01  0.48163918E+00  0.28600210E+01
 0.48562500E+00  0.34719738E+01  0.36459418E+01  0.48295023E+00  0.28568531E+01
 0.48625000E+00  0.34566177E+01  0.36338409E+01  0.48425887E+00  0.28536890E+01
 0.48687500E+00  0.34413304E+01  0.36217810E+01  0.48556513E+00  0.28505285E+01
 0.48750000E+00  0.34261116E+01  0.36097617E+01  0.48686900E+00  0.28473718E+01
 0.48812500E+00  0.34109608E+01  0.35977828E+01  0.48817049E+00  0.28442187E+01
 0.48875000E+00  0.33958776E+01  0.35858443E+01  0.48946961E+00  0.28410692E+01
 0.48937500E+00  0.33808616E+01  0.35739457E+01  0.49076636E+00  0.28379233E+01
 0.49000000E+00  0.33659125E+01  0.35620870E+01  0.49206076E+00  0.28347809E+01
 0.49062500E+00  0.33510298E+01  0.35502678E+01  0.49335280E+00  0.28316422E+01
 0.49125000E+00  0.33362131E+01  0.35384881E+01  0.49464251E+00  0.28285069E+01
 0.49187500E+00  0.33214621E+01  0.35267476E+01  0.49592988E+00  0.28253752E+01
 0.49250000E+00  0.33067763E+01  0.35150461E+01  0.49721491E+00  0.28222469E+01
 0.49312500E+00  0.32921555E+01  0.35033833E+01  0.49849763E+00  0.28191221E+01
 0.49375000E+00  0.32775991E+01  0.34917591E+01  0.49977803E+00  0.28160007E+01
 0.49437500E+00  0.32631068E+01  0.34801733E+01  0.50105613E+00  0.28128827E+01
 0.49500000E+00  0.32486783E+01  0.34686257E+01  0.50233192E+00  0.28097681E+01
 0.49562500E+00  0.32343131E+01  0.34571160E+01  0.50360542E+00  0.28066568E+01
 0.49625000E+00  0.32200110E+01  0.34456441E+01  0.50487663E+00  0.28035489E+01
 0.49687500E+00  0.32057715E+01  0.34342098E+01  0.50614556E+00  0.28004443E+01
 0.49750000E+00  0.31915942E+01  0.34228129E+01  0.50741222E+00  0.27973430E+01
 0.49812500E+00  0.31774789E+01  0.34114532E+01  0.50867661E+00  0.27942449E+01
 0.49875000E+00  0.31634252E+01  0.34001304E+01  0.50993874E+00  0.27911501E+01
 0.49937500E+00  0.31494326E+01  0.33888445E+01  0.51119862E+00  0.27880585E+01
 0.50000000E+00  0.31355009E+01  0.33775952E+01  0.51245625E+00  0.27849701E+01
 0.50062500E+00  0.31216297E+01  0.33663824E+01  0.51371164E+00  0.27818848E+01
 0.50125000E+00  0.31078186E+01  0.33552057E+01  0.51496480E+00  0.27788027E+01
 0.50187500E+00  0.30940674E+01  0.33440652E+01  0.51621573E+00  0.27757238E+01
 0.50250000E+00  0.30803756E+01  0.33329605E+01  0.51746444E+00  0.27726479E+01
 0.50312500E+00  0.30667430E+01  0.33218915E+01  0.51871094E+00  0.27695751E+01
 0.50375000E+00  0.30531691E+01  0.33108580E+01  0.51995524E+00  0.27665053E+01
 0.50437500E+00  0.30396537E+01  0.32998598E+01  0.52119733E+00  0.27634386E+01
 0.50500000E+00  0.30261965E+01  0.32888968E+01  0.52243722E+00  0.27603750E+01
 0.50562500E+00  0.30127970E+01  0.32779687E+01  0.52367494E+00  0.27573143E+01
 0.50625000E+00  0.29994550E+01  0.32670755E+01  0.52491047E+00  0.27542565E+01
 0.50687500E+00  0.29861701E+01  0.32562168E+01  0.52614382E+00  0.27512017E+01
 0.50750000E+00  0.29729421E+01  0.32453926E+01  0.52737501E+00  0.27481499E+01
 0.50812500E+00  0.29597706E+01  0.32346027E+01  0.52860404E+00  0.27451009E+01
 0.50875000E+00  0.29466552E+01  0.32238468E+01  0.52983091E+00  0.27420548E+01
 0.50937500E+00  0.29335957E+01  0.32131249E+01  0.53105563E+00  0.27390116E+01
 0.51000000E+00  0.29205918E+01  0.32024367E+01  0.53227821E+00  0.27359712E+01
 0.51062500E+00  0.29076432E+01  0.31917821E+01  0.53349865E+00  0.27329336E+01
 0.51125000E+00  0.28947495E+01  0.31811609E+01  0.53471697E+00  0.27298988E+01
 0.51187500E+00  0.28819104E+01  0.31705730E+01  0.53593316E+00  0.27268668E+01
 0.51250000E+00  0.28691257E+01  0.31600182E+01  0.53714723E+00  0.27238375E+01
 0.51312500E+00  0.28563950E+01  0.31494963E+01  0.53835919E+00  0.27208109E+01
 0.51375000E+00  0.28437180E+01  0.31390071E+01  0.53956905E+00  0.27177871E+01
 0.51437500E+00  0.28310945E+01  0.31285505E+01  0.54077681E+00  0.27147659E+01
 0.51500000E+00  0.28185241E+01  0.31181264E+01  0.54198247E+00  0.27117474E+01
 0.51562500E+00  0.28060065E+01  0.31077345E+01  0.54318605E+00  0.27087316E+01
 0.51625000E+00  0.27935415E+01  0.30973748E+01  0.54438755E+00  0.27057183E+01
 0.51687500E+00  0.27811288E+01  0.30870470E+01  0.54558697E+00  0.27027077E+01
 0.51750000E+00  0.27687681E+01  0.30767510E+01  0.54678433E+00  0.26996996E+01
 0.51812500E+00  0.27564591E+01  0.30664866E+01  0.54797962E+00  0.26966941E+01
 0.51875000E+00  0.27442015E+01  0.30562537E+01  0.54917286E+00  0.26936911E+01
 0.51937500E+00  0.27319951E+01  0.30460522E+01  0.55036405E+00  0.26906907E+01
 0.52000000E+00  0.27198395E+01  0.30358818E+01  0.55155319E+00  0.26876927E+01
 0.52062500E+00  0.27077345E+01  0.30257425E+01  0.55274029E+00  0.26846972E+01
 0.52125000E+00  0.26956798E+01  0.30156340E+01  0.55392536E+00  0.26817042E+01
 0.52187500E+00  0.26836752E+01  0.30055563E+01  0.55510841E+00  0.26787136E+01
 0.52250000E+00  0.26717203E+01  0.29955091E+01  0.55628943E+00  0.26757254E+01
 0.52312500E+00  0.26598149E+01  0.29854924E+01  0.55746844E+00  0.26727396E+01
 0.52375000E+00  0.26479588E+01  0.29755060E+01  0.55864544E+00  0.26697562E+01
 0.52437500E+00  0.26361516E+01  0.29655496E+01  0.55982043E+00  0.26667751E+01
 0.52500000E+00  0.26243932E+01  0.29556233E+01  0.56099343E+00  0.26637964E+01
 0.52562500E+00  0.26126832E+01  0.29457268E+01  0.56216444E+00  0.26608199E+01
 0.52625000E+00  0.26010214E+01  0.29358601E+01  0.56333346E+00  0.26578458E+01
 0.52687500E+00  0.25894076E+01  0.29260229E+01  0.56450050E+00  0.26548739E+01
 0.52750000E+00  0.25778414E+01  0.29162151E+01  0.56566556E+00  0.26519043E+01
 0.52812500E+00  0.25663226E+01  0.29064365E+01  0.56682866E+00  0.26489369E+01
 0.52875000E+00  0.25548510E+01  0.28966872E+01  0.56798979E+00  0.26459717E+01
 0.52937500E+00  0.25434264E+01  0.28869668E+01  0.56914896E+00  0.26430087E+01
 0.53000000E+00  0.25320484E+01  0.28772753E+01  0.57030619E+00  0.26400479E+01
 0.53062500E+00  0.25207169E+01  0.28676125E+01  0.57146146E+00  0.26370892E+01
 0.53125000E+00  0.25094315E+01  0.28579782E+01  0.57261480E+00  0.26341326E+01
 0.53187500E+00  0.24981921E+01  0.28483725E+01  0.57376620E+00  0.26311782E+01
 0.53250000E+00  0.24869984E+01  0.28387950E+01  0.57491567E+00  0.26282258E+01
 0.53312500E+00  0.24758502E+01  0.28292458E+01  0.57606322E+00  0.26252755E+01
 0.53375000E+00  0.24647472E+01  0.28197246E+01  0.57720884E+00  0.26223273E+01
 0.53437500E+00  0.24536892E+01  0.28102313E+01  0.57835256E+00  0.26193811E+01
 0.53500000E+00  0.24426759E+01  0.28007658E+01  0.57949436E+00  0.26164369E+01
 0.53562500E+00  0.24317072E+01  0.27913279E+01  0.58063427E+00  0.26134947E+01
 0.53625000E+00  0.24207827E+01  0.27819176E+01  0.58177227E+00  0.26105544E+01
 0.53687500E+00  0.24099024E+01  0.27725347E+01  0.58290839E+00  0.26076161E+01
 0.53750000E+00  0.23990658E+01  0.27631791E+01  0.58404262E+00  0.26046798E+01
 0.53812500E+00  0.23882729E+01  0.27538506E+01  0.58517497E+00  0.26017453E+01
 0.53875000E+00  0.23775234E+01  0.27445491E+01  0.58630544E+00  0.25988128E+01
 0.53937500E+00  0.23668170E+01  0.27352745E+01  0.58743404E+00  0.25958821E+01
 0.54000000E+00  0.23561535E+01  0.27260267E+01  0.58856078E+00  0.25929533E+01
 0.54062500E+00  0.23455328E+01  0.27168055E+01  0.58968565E+00  0.25900263E+01
 0.54125000E+00  0.23349546E+01  0.27076108E+01  0.59080868E+00  0.25871011E+01
 0.54187500E+00  0.23244187E+01  0.26984425E+01  0.59192985E+00  0.25841778E+01
 0.54250000E+00  0.23139248E+01  0.26893005E+01  0.59304918E+00  0.25812562E+01
 0.54312500E+00  0.23034728E+01  0.26801847E+01  0.59416667E+00  0.25783363E+01
 0.54375000E+00  0.22930624E+01  0.26710949E+01  0.59528233E+00  0.25754182E+01
 0.54437500E+00  0.22826935E+01  0.26620310E+01  0.59639616E+00  0.25725019E+01
 0.54500000E+00  0.22723658E+01  0.26529929E+01  0.59750817E+00  0.25695872E+01
 0.54562500E+00  0.22620791E+01  0.26439805E+01  0.59861836E+00  0.25666742E+01
 0.54625000E+00  0.22518332E+01  0.26349936E+01  0.59972673E+00  0.25637628E+01
 0.54687500E+00  0.22416279E+01  0.26260322E+01  0.60083330E+00  0.25608532E+01
 0.54750000E+00  0.22314630E+01  0.26170961E+01  0.60193807E+00  0.25579451E+01
 0.54812500E+00  0.22213383E+01  0.26081852E+01  0.60304103E+00  0.25550386E+01
 0.54875000E+00  0.22112535E+01  0.25992994E+01  0.60414221E+00  0.25521337E+01
 0.54937500E+00  0.22012086E+01  0.25904386E+01  0.60524160E+00  0.25492304E+01
 0.55000000E+00  0.21912033E+01  0.25816027E+01  0.60633920E+00  0.25463287E+01
 0.55062500E+00  0.21812373E+01  0.25727915E+01  0.60743503E+00  0.25434285E+01
 0.55125000E+00  0.21713106E+01  0.25640050E+01  0.60852909E+00  0.25405297E+01
 0.55187500E+00  0.21614228E+01  0.25552430E+01  0.60962137E+00  0.25376325E+01
 0.55250000E+00  0.21515739E+01  0.25465054E+01  0.61071190E+00  0.25347367E+01
 0.55312500E+00  0.21417636E+01  0.25377922E+01  0.61180066E+00  0.25318424E+01
 0.55375000E+00  0.21319917E+01  0.25291031E+01  0.61288768E+00  0.25289496E+01
 0.55437500E+00  0.21222580E+01  0.25204382E+01  0.61397295E+00  0.25260581E+01
 0.55500000E+00  0.21125624E+01  0.25117972E+01  0.61505647E+00  0.25231681E+01
 0.55562500E+00  0.21029047E+01  0.25031801E+01  0.61613826E+00  0.25202794E+01
 0.55625000E+00  0.20932846E+01  0.24945868E+01  0.61721831E+00  0.25173921E+01
 0.55687500E+00  0.20837020E+01  0.24860171E+01  0.61829663E+00  0.25145061E+01
 0.55750000E+00  0.20741567E+01  0.24774710E+01  0.61937323E+00  0.25116215E+01
 0.55812500E+00  0.20646486E+01  0.24689484E+01  0.62044811E+00  0.25087381E+01
 0.55875000E+00  0.20551774E+01  0.24604491E+01  0.62152128E+00  0.25058561E+01
 0.55937500E+00  0.20457429E+01  0.24519731E+01  0.62259274E+00  0.25029753E+01
 0.56000000E+00  0.20363451E+01  0.24435202E+01  0.62366249E+00  0.25000957E+01
 0.56062500E+00  0.20269836E+01  0.24350904E+01  0.62473054E+00  0.24972174E+01
 0.56125000E+00  0.20176584E+01  0.24266835E+01  0.62579690E+00  0.24943403E+01
 0.56187500E+00  0.20083693E+01  0.24182995E+01  0.62686157E+00  0.24914644E+01
 0.56250000E+00  0.19991160E+01  0.24099382E+01  0.62792455E+00  0.24885897E+01
 0.56312500E+00  0.19898984E+01  0.24015995E+01  0.62898586E+00  0.24857161E+01
 0.56375000E+00  0.19807164E+01  0.23932834E+01  0.63004548E+00  0.24828436E+01
 0.56437500E+00  0.19715697E+01  0.23849897E+01  0.63110343E+00  0.24799723E+01
 0.56500000E+00  0.19624582E+01  0.23767184E+01  0.63215972E+00  0.24771021E+01
 0.56562500E+00  0.19533818E+01  0.23684693E+01  0.63321434E+00  0.24742329E+01
 0.56625000E+00  0.19443402E+01  0.23602424E+01  0.63426731E+00  0.24713648E+01
 0.56687500E+00  0.19353333E+01  0.23520375E+01  0.63531862E+00  0.24684978E+01
 0.56750000E+00  0.19263609E+01  0.23438545E+01  0.63636829E+00  0.24656317E+01
 0.56812500E+00  0.19174229E+01  0.23356935E+01  0.63741631E+00  0.24627667E+01
 0.56875000E+00  0.19085192E+01  0.23275542E+01  0.63846269E+00  0.24599027E+01
 0.56937500E+00  0.18996494E+01  0.23194366E+01  0.63950743E+00  0.24570396E+01
 0.57000000E+00  0.18908135E+01  0.23113405E+01  0.64055055E+00  0.24541775E+01
 0.57062500E+00  0.18820114E+01  0.23032660E+01  0.64159203E+00  0.24513163E+01
 0.57125000E+00  0.18732428E+01  0.22952128E+01  0.64263190E+00  0.24484560E+01
 0.57187500E+00  0.18645076E+01  0.22871809E+01  0.64367015E+00  0.24455967E+01
 0.57250000E+00  0.18558056E+01  0.22791703E+01  0.64470679E+00  0.24427382E+01
 0.57312500E+00  0.18471368E+01  0.22711807E+01  0.64574182E+00  0.24398805E+01
 0.57375000E+00  0.18385008E+01  0.22632122E+01  0.64677524E+00  0.24370237E+01
 0.57437500E+00  0.18298977E+01  0.22552647E+01  0.64780707E+00  0.24341677E+01
 0.57500000E+00  0.18213272E+01  0.22473379E+01  0.64883730E+00  0.24313125E+01
 0.57562500E+00  0.18127891E+01  0.22394320E+01  0.64986593E+00  0.24284581E+01
 0.57625000E+00  0.18042834E+01  0.22315467E+01  0.65089299E+00  0.24256045E+01
 0.57687500E+00  0.17958098E+01  0.22236819E+01  0.65191846E+00  0.24227516E+01
 0.57750000E+00  0.17873683E+01  0.22158377E+01  0.65294235E+00  0.24198994E+01
 0.57812500E+00  0.17789587E+01  0.22080139E+01  0.65396467E+00  0.24170479E+01
 0.57875000E+00  0.17705808E+01  0.22002104E+01  0.65498542E+00  0.24141971E+01
 0.57937500E+00  0.17622344E+01  0.21924271E+01  0.65600461E+00  0.24113470E+01
 0.58000000E+00  0.17539195E+01  0.21846640E+01  0.65702223E+00  0.24084976E+01
 0.58062500E+00  0.17456359E+01  0.21769210E+01  0.65803830E+00  0.24056487E+01
 0.58125000E+00  0.17373835E+01  0.21691979E+01  0.65905282E+00  0.24028005E+01
 0.58187500E+00  0.17291620E+01  0.21614947E+01  0.66006579E+00  0.23999529E+01
 0.58250000E+00  0.17209715E+01  0.21538114E+01  0.66107722E+00  0.23971058E+01
 0.58312500E+00  0.17128116E+01  0.21461477E+01  0.66208710E+00  0.23942594E+01
 0.58375000E+00  0.17046823E+01  0.21385037E+01  0.66309546E+00  0.23914134E+01
 0.58437500E+00  0.16965835E+01  0.21308793E+01  0.66410228E+00  0.23885680E+01
 0.58500000E+00  0.16885150E+01  0.21232743E+01  0.66510757E+00  0.23857230E+01
 0.58562500E+00  0.16804767E+01  0.21156887E+01  0.66611134E+00  0.23828786E+01
 0.58625000E+00  0.16724684E+01  0.21081225E+01  0.66711360E+00  0.23800346E+01
 0.58687500E+00  0.16644900E+01  0.21005755E+01  0.66811434E+00  0.23771911E+01
 0.58750000E+00  0.16565413E+01  0.20930476E+01  0.66911357E+00  0.23743479E+01
 0.58812500E+00  0.16486223E+01  0.20855389E+01  0.67011129E+00  0.23715052E+01
 0.58875000E+00  0.16407328E+01  0.20780491E+01  0.67110751E+00  0.23686629E+01
 0.58937500E+00  0.16328726E+01  0.20705782E+01  0.67210223E+00  0.23658209E+01
 0.59000000E+00  0.16274849E+01  0.20654521E+01  0.67278535E+00  0.23638670E+01
 0.59062500E+00  0.16274849E+01  0.20654521E+01  0.67278535E+00  0.23638670E+01
 0.59125000E+00  0.16274849E+01  0.20654521E+01  0.67278535E+00  0.23638670E+01
 0.59187500E+00  0.16274849E+01  0.20654521E+01  0.67278535E+00  0.23638670E+01
 0.59250000E+00  0.16274849E+01  0.20654521E+01  0.67278535E+00  0.23638670E+01
 0.59312500E+00  0.16274849E+01  0.20654521E+01  0.67278535E+00  0.23638670E+01
 0.59375000E+00  0.16274849E+01  0.20654521E+01  0.67278535E+00  0.23638670E+01
 0.59437500E+00  0.16274849E+01  0.20654521E+01  0.67278535E+00  0.23638670E+01
 0.59500000E+00  0.16274849E+01  0.20654521E+01  0.67278535E+00  0.23638670E+01
 0.59562500E+00  0.16274849E+01  0.20654521E+01  0.67278535E+00  0.23638670E+01
 0.59625000E+00  0.16274849E+01  0.20654521E+01  0.67278535E+00  0.23638670E+01
 0.59687500E+00  0.16274849E+01  0.20654521E+01  0.67278535E+00  0.23638670E+01
 0.59750000E+00  0.16274849E+01  0.20654521E+01  0.67278535E+00  0.23638670E+01
 0.59812500E+00  0.16274849E+01  0.20654521E+01  0.67278535E+00  0.23638670E+01
 0.59875000E+00  0.16274849E+01  0.20654521E+01  0.67278535E+00  0.23638670E+01
 0.59937500E+00  0.16274849E+01  0.20654521E+01  0.67278535E+00  0.23638670E+01
 0.60000000E+00  0.16274849E+01  0.20654521E+01  0.67278535E+00  0.23638670E+01
 0.60062500E+00  0.16274849E+01  0.20654521E+01  0.67278535E+00  0.23638670E+01
 0.60125000E+00  0.16274849E+01  0.20654521E+01  0.67278535E+00  0.23638670E+01
 0.60187500E+00  0.16274849E+01  0.20654521E+01  0.67278535E+00  0.23638670E+01
 0.60250000E+00  0.16274849E+01  0.20654521E+01  0.67278535E+00  0.23638670E+01
 0.60312500E+00  0.16274849E+01  0.20654521E+01  0.67278535E+00  0.23638670E+01
 0.60375000E+00  0.16274849E+01  0.20654521E+01  0.67278535E+00  0.23638670E+01
 0.60437500E+00  0.16274849E+01  0.20654521E+01  0.67278535E+00  0.23638670E+01
 0.60500000E+00  0.16274849E+01  0.20654521E+01  0.67278535E+00  0.23638670E+01
 0.60562500E+00  0.16274849E+01  0.20654521E+01  0.67278535E+00  0.23638670E+01
 0.60625000E+00  0.16274849E+01  0.20654521E+01  0.67278535E+00  0.23638670E+01
 0.60687500E+00  0.16274849E+01  0.20654521E+01  0.67278535E+00  0.23638670E+01
 0.60750000E+00  0.16274849E+01  0.20654521E+01  0.67278535E+00  0.23638670E+01
 0.60812500E+00  0.16274849E+01  0.20654521E+01  0.67278535E+00  0.23638670E+01
 0.60875000E+00  0.16274849E+01  0.20654521E+01  0.67278535E+00  0.23638670E+01
 0.60937500E+00  0.16274849E+01  0.20654521E+01  0.67278535E+00  0.23638670E+01
 0.61000000E+00  0.16274849E+01  0.20654521E+01  0.67278535E+00  0.23638670E+01
 0.61062500E+00  0.16274849E+01  0.20654521E+01  0.67278535E+00  0.23638670E+01
 0.61125000E+00  0.16274849E+01  0.20654521E+01  0.67278535E+00  0.23638670E+01
 0.61187500E+00  0.16274849E+01  0.20654521E+01  0.67278535E+00  0.23638670E+01
 0.61250000E+00  0.16274849E+01  0.20654521E+01  0.67278535E+00  0.23638670E+01
 0.61312500E+00  0.16274849E+01  0.20654521E+01  0.67278535E+00  0.23638670E+01
 0.61375000E+00  0.16274849E+01  0.20654521E+01  0.67278535E+00  0.23638670E+01
 0.61437500E+00  0.16274849E+01  0.20654521E+01  0.67278535E+00  0.23638670E+01
 0.61500000E+00  0.16274849E+01  0.20654521E+01  0.67278535E+00  0.23638670E+01
 0.61562500E+00  0.16274849E+01  0.20654521E+01  0.67278535E+00  0.23638670E+01
 0.61625000E+00  0.16274849E+01  0.20654521E+01  0.67278535E+00  0.23638670E+01
 0.61687500E+00  0.16274849E+01  0.20654521E+01  0.67278535E+00  0.23638670E+01
 0.61750000E+00  0.16274849E+01  0.20654521E+01  0.67278535E+00  0.23638670E+01
 0.61812500E+00  0.16274849E+01  0.20654521E+01  0.67278535E+00  0.23638670E+01
 0.61875000E+00  0.16274849E+01  0.20654521E+01  0.67278535E+00  0.23638670E+01
 0.61937500E+00  0.16274849E+01  0.20654521E+01  0.67278535E+00  0.23638670E+01
 0.62000000E+00  0.16274849E+01  0.20654521E+01  0.67278535E+00  0.23638670E+01
 0.62062500E+00  0.16274849E+01  0.20654521E+01  0.67278535E+00  0.23638670E+01
 0.62125000E+00  0.16274849E+01  0.20654521E+01  0.67278535E+00  0.23638670E+01
 0.62187500E+00  0.16274849E+01  0.20654521E+01  0.67278535E+00  0.23638670E+01
 0.62250000E+00  0.16274849E+01  0.20654521E+01  0.67278535E+00  0.23638670E+01
 0.62312500E+00  0.16274849E+01  0.20654521E+01  0.67278535E+00  0.23638670E+01
 0.62375000E+00  0.16274849E+01  0.20654521E+01  0.67278535E+00  0.23638670E+01
 0.62437500E+00  0.16274849E+01  0.20654521E+01  0.67278535E+00  0.23638670E+01
 0.62500000E+00  0.16274849E+01  0.20654521E+01  0.67278535E+00  0.23638670E+01
 0.62562500E+00  0.16274849E+01  0.20654521E+01  0.67278535E+00  0.23638670E+01
 0.62625000E+00  0.16274849E+01  0.20654521E+01  0.67278535E+00  0.23638670E+01
 0.62687500E+00  0.16274849E+01  0.20654521E+01  0.67278535E+00  0.23638670E+01
 0.62750000E+00  0.16274849E+01  0.20654521E+01  0.67278535E+00  0.23638670E+01
 0.62812500E+00  0.16274849E+01  0.20654521E+01  0.67278535E+00  0.23638670E+01
 0.62875000E+00  0.16274849E+01  0.20654521E+01  0.67278535E+00  0.23638670E+01
 0.62937500E+00  0.16274849E+01  0.20654521E+01  0.67278535E+00  0.23638670E+01
 0.63000000E+00  0.16274849E+01  0.20654521E+01  0.67278535E+00  0.23638670E+01
 0.63062500E+00  0.16274849E+01  0.20654521E+01  0.67278535E+00  0.23638670E+01
 0.63125000E+00  0.16274849E+01  0.20654521E+01  0.67278535E+00  0.23638670E+01
 0.63187500E+00  0.16274849E+01  0.20654521E+01  0.67278535E+00  0.23638670E+01
 0.63250000E+00  0.16274849E+01  0.20654521E+01  0.67278535E+00  0.23638670E+01
 0.63312500E+00  0.16274849E+01  0.20654521E+01  0.67278535E+00  0.23638670E+01
 0.63375000E+00  0.16274849E+01  0.20654521E+01  0.67278535E+00  0.23638670E+01
 0.63437500E+00  0.16274849E+01  0.20654521E+01  0.67278535E+00  0.23638670E+01
 0.63500000E+00  0.16274849E+01  0.20654521E+01  0.67278535E+00  0.23638670E+01
 0.63562500E+00  0.16274849E+01  0.20654521E+01  0.67278535E+00  0.23638670E+01
 0.63625000E+00  0.16274849E+01  0.20654521E+01  0.67278535E+00  0.23638670E+01
 0.63687500E+00  0.16274849E+01  0.20654521E+01  0.67278535E+00  0.23638670E+01
 0.63750000E+00  0.16274849E+01  0.20654521E+01  0.67278535E+00  0.23638670E+01
 0.63812500E+00  0.16274849E+01  0.20654521E+01  0.67278535E+00  0.23638670E+01
 0.63875000E+00  0.16274849E+01  0.20654521E+01  0.67278535E+00  0.23638670E+01
 0.63937500E+00  0.16274849E+01  0.20654521E+01  0.67278535E+00  0.23638670E+01
 0.64000000E+00  0.16274849E+01  0.20654521E+01  0.67278535E+00  0.23638670E+01
 0.64062500E+00  0.16274849E+01  0.20654521E+01  0.67278535E+00  0.23638670E+01
 0.64125000E+00  0.16274849E+01  0.20654521E+01  0.67278535E+00  0.23638670E+01
 0.64187500E+00  0.16274849E+01  0.20654521E+01  0.67278535E+00  0.23638670E+01
 0.64250000E+00  0.16274849E+01  0.20654521E+01  0.67278535E+00  0.23638670E+01
 0.64312500E+00  0.16274849E+01  0.20654521E+01  0.67278535E+00  0.23638670E+01
 0.64375000E+00  0.16274849E+01  0.20654521E+01  0.67278535E+00  0.23638670E+01
 0.64437500E+00  0.16274849E+01  0.20654521E+01  0.67278535E+00  0.23638670E+01
 0.64500000E+00  0.16274849E+01  0.20654521E+01  0.67278535E+00  0.23638670E+01
 0.64562500E+00  0.16274849E+01  0.20654521E+01  0.67278535E+00  0.23638670E+01
 0.64625000E+00  0.16274849E+01  0.20654521E+01  0.67278535E+00  0.23638670E+01
 0.64687500E+00  0.16274849E+01  0.20654521E+01  0.67278535E+00  0.23638670E+01
 0.64750000E+00  0.16274849E+01  0.20654521E+01  0.67278535E+00  0.23638670E+01
 0.64812500E+00  0.16274849E+01  0.20654521E+01  0.67278535E+00  0.23638670E+01
 0.64875000E+00  0.16274849E+01  0.20654521E+01  0.67278535E+00  0.23638670E+01
 0.64937500E+00  0.16274849E+01  0.20654521E+01  0.67278535E+00  0.23638670E+01
 0.65000000E+00  0.16274849E+01  0.20654521E+01  0.67278535E+00  0.23638670E+01
 0.65062500E+00  0.16274849E+01  0.20654521E+01  0.67278535E+00  0.23638670E+01
 0.65125000E+00  0.16274849E+01  0.20654521E+01  0.67278535E+00  0.23638670E+01
 0.65187500E+00  0.16274849E+01  0.20654521E+01  0.67278535E+00  0.23638670E+01
 0.65250000E+00  0.16274849E+01  0.20654521E+01  0.67278535E+00  0.23638670E+01
 0.65312500E+00  0.16274849E+01  0.20654521E+01  0.67278535E+00  0.23638670E+01
 0.65375000E+00  0.16274849E+01  0.20654521E+01  0.67278535E+00  0.23638670E+01
 0.65437500E+00  0.16274849E+01  0.20654521E+01  0.67278535E+00  0.23638670E+01
 0.65500000E+00  0.16274849E+01  0.20654521E+01  0.67278535E+00  0.23638670E+01
 0.65562500E+00  0.16274849E+01  0.20654521E+01  0.67278535E+00  0.23638670E+01
 0.65625000E+00  0.16274849E+01  0.20654521E+01  0.67278535E+00  0.23638670E+01
 0.65687500E+00  0.16274849E+01  0.20654521E+01  0.67278535E+00  0.23638670E+01
 0.65750000E+00  0.16274849E+01  0.20654521E+01  0.67278535E+00  0.23638670E+01
 0.65812500E+00  0.16274849E+01  0.20654521E+01  0.67278535E+00  0.23638670E+01
 0.65875000E+00  0.16274849E+01  0.20654521E+01  0.67278535E+00  0.23638670E+01
 0.65937500E+00  0.16274849E+01  0.20654521E+01  0.67278535E+00  0.23638670E+01
 0.66000000E+00  0.16274849E+01  0.20654521E+01  0.67278535E+00  0.23638670E+01
 0.66062500E+00  0.16274849E+01  0.20654521E+01  0.67278535E+00  0.23638670E+01
 0.66125000E+00  0.16274849E+01  0.20654521E+01  0.67278535E+00  0.23638670E+01
 0.66187500E+00  0.16274849E+01  0.20654521E+01  0.67278535E+00  0.23638670E+01
 0.66250000E+00  0.16274849E+01  0.20654521E+01  0.67278535E+00  0.23638670E+01
 0.66312500E+00  0.16274849E+01  0.20654521E+01  0.67278535E+00  0.23638670E+01
 0.66375000E+00  0.16274849E+01  0.20654521E+01  0.67278535E+00  0.23638670E+01
 0.66437500E+00  0.16274849E+01  0.20654521E+01  0.67278535E+00  0.23638670E+01
 0.66500000E+00  0.16274849E+01  0.20654521E+01  0.67278535E+00  0.23638670E+01
 0.66562500E+00  0.16274849E+01  0.20654521E+01  0.67278535E+00  0.23638670E+01
 0.66625000E+00  0.16274849E+01  0.20654521E+01  0.67278535E+00  0.23638670E+01
 0.66687500E+00  0.16274849E+01  0.20654521E+01  0.67278535E+00  0.23638670E+01
 0.66750000E+00  0.16274849E+01  0.20654521E+01  0.67278535E+00  0.23638670E+01
 0.66812500E+00  0.16274849E+01  0.20654521E+01  0.67278535E+00  0.23638670E+01
 0.66875000E+00  0.16274849E+01  0.20654521E+01  0.67278535E+00  0.23638670E+01
 0.66937500E+00  0.16274849E+01  0.20654521E+01  0.67278535E+00  0.23638670E+01
 0.67000000E+00  0.16274849E+01  0.20654521E+01  0.67278535E+00  0.23638670E+01
 0.67062500E+00  0.16274849E+01  0.20654521E+01  0.67278535E+00  0.23638670E+01
 0.67125000E+00  0.16274849E+01  0.20654521E+01  0.67278535E+00  0.23638670E+01
 0.67187500E+00  0.16274849E+01  0.20654521E+01  0.67278535E+00  0.23638670E+01
 0.67250000E+00  0.16274849E+01  0.20654521E+01  0.67278535E+00  0.23638670E+01
 0.67312500E+00  0.16274849E+01  0.20654521E+01  0.67278535E+00  0.23638670E+01
 0.67375000E+00  0.16274849E+01  0.20654521E+01  0.67278535E+00  0.23638670E+01
 0.67437500E+00  0.16274849E+01  0.20654521E+01  0.67278535E+00  0.23638670E+01
 0.67500000E+00  0.16274849E+01  0.20654521E+01  0.67278535E+00  0.23638670E+01
 0.67562500E+00  0.16274849E+01  0.20654521E+01  0.67278535E+00  0.23638670E+01
 0.67625000E+00  0.16274849E+01  0.20654521E+01  0.67278535E+00  0.23638670E+01
 0.67687500E+00  0.16274849E+01  0.20654521E+01  0.67278535E+00  0.23638670E+01
 0.67750000E+00  0.16274849E+01  0.20654521E+01  0.67278535E+00  0.23638670E+01
 0.67812500E+00  0.16274849E+01  0.20654521E+01  0.67278535E+00  0.23638670E+01
 0.67875000E+00  0.16274849E+01  0.20654521E+01  0.67278535E+00  0.23638670E+01
 0.67937500E+00  0.16274849E+01  0.20654521E+01  0.67278535E+00  0.23638670E+01
 0.68000000E+00  0.16274849E+01  0.20654521E+01  0.67278535E+00  0.23638670E+01
 0.68062500E+00  0.16274849E+01  0.20654521E+01  0.67278535E+00  0.23638670E+01
 0.68125000E+00  0.16274849E+01  0.20654521E+01  0.67278535E+00  0.23638670E+01
 0.68187500E+00  0.16274849E+01  0.20654521E+01  0.67278535E+00  0.23638670E+01
 0.68250000E+00  0.16274849E+01  0.20654521E+01  0.67278535E+00  0.23638670E+01
 0.68312500E+00  0.16274849E+01  0.20654521E+01  0.67278535E+00  0.23638670E+01
 0.68375000E+00  0.16274849E+01  0.20654521E+01  0.67278535E+00  0.23638670E+01
 0.68437500E+00  0.16274849E+01  0.20654521E+01  0.67278535E+00  0.23638670E+01
 0.68500000E+00  0.16274849E+01  0.20654521E+01  0.67278535E+00  0.23638670E+01
 0.68562500E+00  0.16274849E+01  0.20654521E+01  0.67278535E+00  0.23638670E+01
 0.68625000E+00  0.16274849E+01  0.20654521E+01  0.67278535E+00  0.23638670E+01
 0.68687500E+00  0.16274849E+01  0.20654521E+01  0.67278535E+00  0.23638670E+01
 0.68750000E+00  0.16274849E+01  0.20654521E+01  0.67278535E+00  0.23638670E+01
 0.68812500E+00  0.16274849E+01  0.20654521E+01  0.67278535E+00  0.23638670E+01
 0.68875000E+00  0.16274849E+01  0.20654521E+01  0.67278535E+00  0.23638670E+01
 0.68937500E+00  0.16274849E+01  0.20654521E+01  0.67278535E+00  0.23638670E+01
 0.69000000E+00  0.16274849E+01  0.20654521E+01  0.67278535E+00  0.23638670E+01
 0.69062500E+00  0.16274849E+01  0.20654521E+01  0.67278535E+00  0.23638670E+01
 0.69125000E+00  0.16274849E+01  0.20654521E+01  0.67278535E+00  0.23638670E+01
 0.69187500E+00  0.16274849E+01  0.20654521E+01  0.67278535E+00  0.23638670E+01
 0.69250000E+00  0.16274849E+01  0.20654521E+01  0.67278535E+00  0.23638670E+01
 0.69312500E+00  0.16274849E+01  0.20654521E+01  0.67278535E+00  0.23638670E+01
 0.69375000E+00  0.16274849E+01  0.20654521E+01  0.67278535E+00  0.23638670E+01
 0.69437500E+00  0.16274849E+01  0.20654521E+01  0.67278535E+00  0.23638670E+01
 0.69500000E+00  0.16274849E+01  0.20654521E+01  0.67278535E+00  0.23638670E+01
 0.69562500E+00  0.16274849E+01  0.20654521E+01  0.67278535E+00  0.23638670E+01
 0.69625000E+00  0.16274849E+01  0.20654521E+01  0.67278535E+00  0.23638670E+01
 0.69687500E+00  0.16274849E+01  0.20654521E+01  0.67278535E+00  0.23638670E+01
 0.69750000E+00  0.16274849E+01  0.20654521E+01  0.67278535E+00  0.23638670E+01
 0.69812500E+00  0.16274849E+01  0.20654521E+01  0.67278535E+00  0.23638670E+01
 0.69875000E+00  0.16274849E+01  0.20654521E+01  0.67278535E+00  0.23638670E+01
 0.69937500E+00  0.16274849E+01  0.20654521E+01  0.67278535E+00  0.23638670E+01
 0.70000000E+00  0.16274849E+01  0.20654521E+01  0.67278535E+00  0.23638670E+01
 0.70062500E+00  0.16274849E+01  0.20654521E+01  0.67278535E+00  0.23638670E+01
 0.70125000E+00  0.16274849E+01  0.20654521E+01  0.67278535E+00  0.23638670E+01
 0.70187500E+00  0.16274849E+01  0.20654521E+01  0.67278535E+00  0.23638670E+01
 0.70250000E+00  0.16274849E+01  0.20654521E+01  0.67278535E+00  0.23638670E+01
 0.70312500E+00  0.16274849E+01  0.20654521E+01  0.67278535E+00  0.23638670E+01
 0.70375000E+00  0.16274849E+01  0.20654521E+01  0.67278535E+00  0.23638670E+01
 0.70437500E+00  0.16274849E+01  0.20654521E+01  0.67278535E+00  0.23638670E+01
 0.70500000E+00  0.16274849E+01  0.20654521E+01  0.67278535E+00  0.23638670E+01
 0.70562500E+00  0.16274849E+01  0.20654521E+01  0.67278535E+00  0.23638670E+01
 0.70625000E+00  0.16274849E+01  0.20654521E+01  0.67278535E+00  0.23638670E+01
 0.70687500E+00  0.16274849E+01  0.20654521E+01  0.67278535E+00  0.23638670E+01
 0.70750000E+00  0.16274849E+01  0.20654521E+01  0.67278535E+00  0.23638670E+01
 0.70812500E+00  0.16274849E+01  0.20654521E+01  0.67278535E+00  0.23638670E+01
 0.70875000E+00  0.16274849E+01  0.20654521E+01  0.67278535E+00  0.23638670E+01
 0.70937500E+00  0.16274849E+01  0.20654521E+01  0.67278535E+00  0.23638670E+01
 0.71000000E+00  0.16274849E+01  0.20654521E+01  0.67278535E+00  0.23638670E+01
 0.71062500E+00  0.16274849E+01  0.20654521E+01  0.67278535E+00  0.23638670E+01
 0.71125000E+00  0.16274849E+01  0.20654521E+01  0.67278535E+00  0.23638670E+01
 0.71187500E+00  0.16274849E+01  0.20654521E+01  0.67278535E+00  0.23638670E+01
 0.71250000E+00  0.16274849E+01  0.20654521E+01  0.67278535E+00  0.23638670E+01
 0.71312500E+00  0.16274849E+01  0.20654521E+01  0.67278535E+00  0.23638670E+01
 0.71375000E+00  0.16274849E+01  0.20654521E+01  0.67278535E+00  0.23638670E+01
 0.71437500E+00  0.16274849E+01  0.20654521E+01  0.67278535E+00  0.23638670E+01
 0.71500000E+00  0.16274849E+01  0.20654521E+01  0.67278535E+00  0.23638670E+01
 0.71562500E+00  0.16274849E+01  0.20654521E+01  0.67278535E+00  0.23638670E+01
 0.71625000E+00  0.16274849E+01  0.20654521E+01  0.67278535E+00  0.23638670E+01
 0.71687500E+00  0.16274849E+01  0.20654521E+01  0.67278535E+00  0.23638670E+01
 0.71750000E+00  0.16274849E+01  0.20654521E+01  0.67278535E+00  0.23638670E+01
 0.71812500E+00  0.16274849E+01  0.20654521E+01  0.67278535E+00  0.23638670E+01
 0.71875000E+00  0.16274849E+01  0.20654521E+01  0.67278535E+00  0.23638670E+01
 0.71937500E+00  0.16274849E+01  0.20654521E+01  0.67278535E+00  0.23638670E+01
 0.72000000E+00  0.16274849E+01  0.20654521E+01  0.67278535E+00  0.23638670E+01
 0.72062500E+00  0.16274849E+01  0.20654521E+01  0.67278535E+00  0.23638670E+01
 0.72125000E+00  0.16274849E+01  0.20654521E+01  0.67278535E+00  0.23638670E+01
 0.72187500E+00  0.16274849E+01  0.20654521E+01  0.67278535E+00  0.23638670E+01
 0.72250000E+00  0.16274849E+01  0.20654521E+01  0.67278535E+00  0.23638670E+01
 0.72312500E+00  0.16274849E+01  0.20654521E+01  0.67278535E+00  0.23638670E+01
 0.72375000E+00  0.16274849E+01  0.20654521E+01  0.67278535E+00  0.23638670E+01
 0.72437500E+00  0.16274849E+01  0.20654521E+01  0.67278535E+00  0.23638670E+01
 0.72500000E+00  0.16274849E+01  0.20654521E+01  0.67278535E+00  0.23638670E+01
 0.72562500E+00  0.16274849E+01  0.20654521E+01  0.67278535E+00  0.23638670E+01
 0.72625000E+00  0.16274849E+01  0.20654521E+01  0.67278535E+00  0.23638670E+01
 0.72687500E+00  0.16274849E+01  0.20654521E+01  0.67278535E+00  0.23638670E+01
 0.72750000E+00  0.16274849E+01  0.20654521E+01  0.67278535E+00  0.23638670E+01
 0.72812500E+00  0.16274849E+01  0.20654521E+01  0.67278535E+00  0.23638670E+01
 0.72875000E+00  0.16274849E+01  0.20654521E+01  0.67278535E+00  0.23638670E+01
 0.72937500E+00  0.16274849E+01  0.20654521E+01  0.67278535E+00  0.23638670E+01
 0.73000000E+00  0.16274849E+01  0.20654521E+01  0.67278535E+00  0.23638670E+01
 0.73062500E+00  0.16274849E+01  0.20654521E+01  0.67278535E+00  0.23638670E+01
 0.73125000E+00  0.16274849E+01  0.20654521E+01  0.67278535E+00  0.23638670E+01
 0.73187500E+00  0.16274849E+01  0.20654521E+01  0.67278535E+00  0.23638670E+01
 0.73250000E+00  0.16274849E+01  0.20654521E+01  0.67278535E+00  0.23638670E+01
 0.73312500E+00  0.16274849E+01  0.20654521E+01  0.67278535E+00  0.23638670E+01
 0.73375000E+00  0.16274849E+01  0.20654521E+01  0.67278535E+00  0.23638670E+01
 0.73437500E+00  0.16274849E+01  0.20654521E+01  0.67278535E+00  0.23638670E+01
 0.73500000E+00  0.16274849E+01  0.20654521E+01  0.67278535E+00  0.23638670E+01
 0.73562500E+00  0.16274849E+01  0.55837904E+01  0.67278535E+00  0.87439780E+00
 0.73625000E+00  0.16274849E+01  0.55837904E+01  0.67278535E+00  0.87439780E+00
 0.73687500E+00  0.16274849E+01  0.55837904E+01  0.67278535E+00  0.87439780E+00
 0.73750000E+00  0.16274849E+01  0.55837904E+01  0.67278535E+00  0.87439780E+00
 0.73812500E+00  0.16274849E+01  0.55837904E+01  0.67278535E+00  0.87439780E+00
 0.73875000E+00  0.16274849E+01  0.55837904E+01  0.67278535E+00  0.87439780E+00
 0.73937500E+00  0.16274849E+01  0.55837904E+01  0.67278535E+00  0.87439780E+00
 0.74000000E+00  0.16274849E+01  0.55837904E+01  0.67278535E+00  0.87439780E+00
 0.74062500E+00  0.16274849E+01  0.55837904E+01  0.67278535E+00  0.87439780E+00
 0.74125000E+00  0.16274849E+01  0.55837904E+01  0.67278535E+00  0.87439780E+00
 0.74187500E+00  0.16274849E+01  0.55837904E+01  0.67278535E+00  0.87439780E+00
 0.74250000E+00  0.16274849E+01  0.55837904E+01  0.67278535E+00  0.87439780E+00
 0.74312500E+00  0.16274849E+01  0.55837904E+01  0.67278535E+00  0.87439780E+00
 0.74375000E+00  0.16274849E+01  0.55837904E+01  0.67278535E+00  0.87439780E+00
 0.74437500E+00  0.16274849E+01  0.55837904E+01  0.67278535E+00  0.87439780E+00
 0.74500000E+00  0.16274849E+01  0.55837904E+01  0.67278535E+00  0.87439780E+00
 0.74562500E+00  0.16274849E+01  0.55837904E+01  0.67278535E+00  0.87439780E+00
 0.74625000E+00  0.16274849E+01  0.55837904E+01  0.67278535E+00  0.87439780E+00
 0.74687500E+00  0.16274849E+01  0.55837904E+01  0.67278535E+00  0.87439780E+00
 0.74750000E+00  0.16274849E+01  0.55837904E+01  0.67278535E+00  0.87439780E+00
 0.74812500E+00  0.16274849E+01  0.55837904E+01  0.67278535E+00  0.87439780E+00
 0.74875000E+00  0.16274849E+01  0.55837904E+01  0.67278535E+00  0.87439780E+00
 0.74937500E+00  0.16274849E+01  0.55837904E+01  0.67278535E+00  0.87439780E+00
 0.75000000E+00  0.16274849E+01  0.55837904E+01  0.67278535E+00  0.87439780E+00
 0.75062500E+00  0.16274849E+01  0.55837904E+01  0.67278535E+00  0.87439780E+00
 0.75125000E+00  0.16274849E+01  0.55837904E+01  0.67278535E+00  0.87439780E+00
 0.75187500E+00  0.16274849E+01  0.55837904E+01  0.67278535E+00  0.87439780E+00
 0.75250000E+00  0.16274849E+01  0.55837904E+01  0.67278535E+00  0.87439780E+00
 0.75312500E+00  0.16274849E+01  0.55837904E+01  0.67278535E+00  0.87439780E+00
 0.75375000E+00  0.16274849E+01  0.55837904E+01  0.67278535E+00  0.87439780E+00
 0.75437500E+00  0.16274849E+01  0.55837904E+01  0.67278535E+00  0.87439780E+00
 0.75500000E+00  0.16274849E+01  0.55837904E+01  0.67278535E+00  0.87439780E+00
 0.75562500E+00  0.16274849E+01  0.55837904E+01  0.67278535E+00  0.87439780E+00
 0.75625000E+00  0.16274849E+01  0.55837904E+01  0.67278535E+00  0.87439780E+00
 0.75687500E+00  0.16274849E+01  0.55837904E+01  0.67278535E+00  0.87439780E+00
 0.75750000E+00  0.16274849E+01  0.55837904E+01  0.67278535E+00  0.87439780E+00
 0.75812500E+00  0.16274849E+01  0.55837904E+01  0.67278535E+00  0.87439780E+00
 0.75875000E+00  0.16274849E+01  0.55837904E+01  0.67278535E+00  0.87439780E+00
 0.75937500E+00  0.16274849E+01  0.55837904E+01  0.67278535E+00  0.87439780E+00
 0.76000000E+00  0.16274849E+01  0.55837904E+01  0.67278535E+00  0.87439780E+00
 0.76062500E+00  0.16274849E+01  0.55837904E+01  0.67278535E+00  0.87439780E+00
 0.76125000E+00  0.16274849E+01  0.55837904E+01  0.67278535E+00  0.87439780E+00
 0.76187500E+00  0.16274849E+01  0.55837904E+01  0.67278535E+00  0.87439780E+00
 0.76250000E+00  0.16274849E+01  0.55837904E+01  0.67278535E+00  0.87439780E+00
 0.76312500E+00  0.16274849E+01  0.55837904E+01  0.67278535E+00  0.87439780E+00
 0.76375000E+00  0.16274849E+01  0.55837904E+01  0.67278535E+00  0.87439780E+00
 0.76437500E+00  0.16274849E+01  0.55837904E+01  0.67278535E+00  0.87439780E+00
 0.76500000E+00  0.16274849E+01  0.55837904E+01  0.67278535E+00  0.87439780E+00
 0.76562500E+00  0.16274849E+01  0.55837904E+01  0.67278535E+00  0.87439780E+00
 0.76625000E+00  0.16274849E+01  0.55837904E+01  0.67278535E+00  0.87439780E+00
 0.76687500E+00  0.16274849E+01  0.55837904E+01  0.67278535E+00  0.87439780E+00
 0.76750000E+00  0.16274849E+01  0.55837904E+01  0.67278535E+00  0.87439780E+00
 0.76812500E+00  0.16274849E+01  0.55837904E+01  0.67278535E+00  0.87439780E+00
 0.76875000E+00  0.16274849E+01  0.55837904E+01  0.67278535E+00  0.87439780E+00
 0.76937500E+00  0.16274849E+01  0.55837904E+01  0.67278535E+00  0.87439780E+00
 0.77000000E+00  0.16274849E+01  0.55837904E+01  0.67278535E+00  0.87439780E+00
 0.77062500E+00  0.16274849E+01  0.55837904E+01  0.67278535E+00  0.87439780E+00
 0.77125000E+00  0.16274849E+01  0.55837904E+01  0.67278535E+00  0.87439780E+00
 0.77187500E+00  0.10000000E+00  0.10000000E+01  0.00000000E+00  0.29999997E+00
 0.77250000E+00  0.10000000E+00  0.10000000E+01  0.00000000E+00  0.29999997E+00
 0.77312500E+00  0.10000000E+00  0.10000000E+01  0.00000000E+00  0.29999997E+00
 0.77375000E+00  0.10000000E+00  0.10000000E+01  0.00000000E+00  0.29999997E+00
 0.77437500E+00  0.10000000E+00  0.10000000E+01  0.00000000E+00  0.29999997E+00
 0.77500000E+00  0.10000000E+00  0.10000000E+01  0.00000000E+00  0.29999997E+00
 0.77562500E+00  0.10000000E+00  0.10000000E+01  0.00000000E+00  0.29999997E+00
 0.77625000E+00  0.10000000E+00  0.10000000E+01  0.00000000E+00  0.29999997E+00
 0.77687500E+00  0.10000000E+00  0.10000000E+01  0.00000000E+00  0.29999997E+00
 0.77750000E+00  0.10000000E+00  0.10000000E+01  0.00000000E+00  0.29999997E+00
 0.77812500E+00  0.10000000E+00  0.10000000E+01  0.00000000E+00  0.29999997E+00
 0.77875000E+00  0.10000000E+00  0.10000000E+01  0.00000000E+00  0.29999997E+00
 0.77937500E+00  0.10000000E+00  0.10000000E+01  0.00000000E+00  0.29999997E+00
 0.78000000E+00  0.10000000E+00  0.10000000E+01  0.00000000E+00  0.29999997E+00
 0.78062500E+00  0.10000000E+00  0.10000000E+01  0.00000000E+00  0.29999997E+00
 0.78125000E+00  0.10000000E+00  0.10000000E+01  0.00000000E+00  0.29999997E+00
 0.78187500E+00  0.10000000E+00  0.10000000E+01  0.00000000E+00  0.29999997E+00
 0.78250000E+00  0.10000000E+00  0.10000000E+01  0.00000000E+00  0.29999997E+00
 0.78312500E+00  0.10000000E+00  0.10000000E+01  0.00000000E+00  0.29999997E+00
 0.78375000E+00  0.10000000E+00  0.10000000E+01  0.00000000E+00  0.29999997E+00
 0.78437500E+00  0.10000000E+00  0.10000000E+01  0.00000000E+00  0.29999997E+00
 0.78500000E+00  0.10000000E+00  0.10000000E+01  0.00000000E+00  0.29999997E+00
 0.78562500E+00  0.10000000E+00  0.10000000E+01  0.00000000E+00  0.29999997E+00
 0.78625000E+00  0.10000000E+00  0.10000000E+01  0.00000000E+00  0.29999997E+00
 0.78687500E+00  0.10000000E+00  0.10000000E+01  0.00000000E+00  0.29999997E+00
 0.78750000E+00  0.10000000E+00  0.10000000E+01  0.00000000E+00  0.29999997E+00
 0.78812500E+00  0.10000000E+00  0.10000000E+01  0.00000000E+00  0.29999997E+00
 0.78875000E+00  0.10000000E+00  0.10000000E+01  0.00000000E+00  0.29999997E+00
 0.78937500E+00  0.10000000E+00  0.10000000E+01  0.00000000E+00  0.29999997E+00
 0.79000000E+00  0.10000000E+00  0.10000000E+01  0.00000000E+00  0.29999997E+00
 0.79062500E+00  0.10000000E+00  0.10000000E+01  0.00000000E+00  0.29999997E+00
 0.79125000E+00  0.10000000E+00  0.10000000E+01  0.00000000E+00  0.29999997E+00
 0.79187500E+00  0.10000000E+00  0.10000000E+01  0.00000000E+00  0.29999997E+00
 0.79250000E+00  0.10000000E+00  0.10000000E+01  0.00000000E+00  0.29999997E+00
 0.79312500E+00  0.10000000E+00  0.10000000E+01  0.00000000E+00  0.29999997E+00
 0.79375000E+00  0.10000000E+00  0.10000000E+01  0.00000000E+00  0.29999997E+00
 0.79437500E+00  0.10000000E+00  0.10000000E+01  0.00000000E+00  0.29999997E+00
 0.79500000E+00  0.10000000E+00  0.10000000E+01  0.00000000E+00  0.29999997E+00
 0.79562500E+00  0.10000000E+00  0.10000000E+01  0.00000000E+00  0.29999997E+00
 0.79625000E+00  0.10000000E+00  0.10000000E+01  0.00000000E+00  0.29999997E+00
 0.79687500E+00  0.10000000E+00  0.10000000E+01  0.00000000E+00  0.29999997E+00
 0.79750000E+00  0.10000000E+00  0.10000000E+01  0.00000000E+00  0.29999997E+00
 0.79812500E+00  0.10000000E+00  0.10000000E+01  0.00000000E+00  0.29999997E+00
 0.79875000E+00  0.10000000E+00  0.10000000E+01  0.00000000E+00  0.29999997E+00
 0.79937500E+00  0.10000000E+00  0.10000000E+01  0.00000000E+00  0.29999997E+00
 0.80000000E+00  0.10000000E+00  0.10000000E+01  0.00000000E+00  0.29999997E+00
 0.80062500E+00  0.10000000E+00  0.10000000E+01  0.00000000E+00  0.29999997E+00
 0.80125000E+00  0.10000000E+00  0.10000000E+01  0.00000000E+00  0.29999997E+00
 0.80187500E+00  0.10000000E+00  0.10000000E+01  0.00000000E+00  0.29999997E+00
 0.80250000E+00  0.10000000E+00  0.10000000E+01  0.00000000E+00  0.29999997E+00
 0.80312500E+00  0.10000000E+00  0.10000000E+01  0.00000000E+00  0.29999997E+00
 0.80375000E+00  0.10000000E+00  0.10000000E+01  0.00000000E+00  0.29999997E+00
 0.80437500E+00  0.10000000E+00  0.10000000E+01  0.00000000E+00  0.29999997E+00
 0.80500000E+00  0.10000000E+00  0.10000000E+01  0.00000000E+00  0.29999997E+00
 0.80562500E+00  0.10000000E+00  0.10000000E+01  0.00000000E+00  0.29999997E+00
 0.80625000E+00  0.10000000E+00  0.10000000E+01  0.00000000E+00  0.29999997E+00
 0.80687500E+00  0.10000000E+00  0.10000000E+01  0.00000000E+00  0.29999997E+00
 0.80750000E+00  0.10000000E+00  0.10000000E+01  0.00000000E+00  0.29999997E+00
 0.80812500E+00  0.10000000E+00  0.10000000E+01  0.00000000E+00  0.29999997E+00
 0.80875000E+00  0.10000000E+00  0.10000000E+01  0.00000000E+00  0.29999997E+00
 0.80937500E+00  0.10000000E+00  0.10000000E+01  0.00000000E+00  0.29999997E+00
 0.81000000E+00  0.10000000E+00  0.10000000E+01  0.00000000E+00  0.29999997E+00
 0.81062500E+00  0.10000000E+00  0.10000000E+01  0.00000000E+00  0.29999997E+00
 0.81125000E+00  0.10000000E+00  0.10000000E+01  0.00000000E+00  0.29999997E+00
 0.81187500E+00  0.10000000E+00  0.10000000E+01  0.00000000E+00  0.29999997E+00
 0.81250000E+00  0.10000000E+00  0.10000000E+01  0.00000000E+00  0.29999997E+00
 0.81312500E+00  0.10000000E+00  0.10000000E+01  0.00000000E+00  0.29999997E+00
 0.81375000E+00  0.10000000E+00  0.10000000E+01  0.00000000E+00  0.29999997E+00
 0.81437500E+00  0.10000000E+00  0.10000000E+01  0.00000000E+00  0.29999997E+00
 0.81500000E+00  0.10000000E+00  0.10000000E+01  0.00000000E+00  0.29999997E+00
 0.81562500E+00  0.10000000E+00  0.10000000E+01  0.00000000E+00  0.29999997E+00
 0.81625000E+00  0.10000000E+00  0.10000000E+01  0.00000000E+00  0.29999997E+00
 0.81687500E+00  0.10000000E+00  0.10000000E+01  0.00000000E+00  0.29999997E+00
 0.81750000E+00  0.10000000E+00  0.10000000E+01  0.00000000E+00  0.29999997E+00
 0.81812500E+00  0.10000000E+00  0.10000000E+01  0.00000000E+00  0.29999997E+00
 0.81875000E+00  0.10000000E+00  0.10000000E+01  0.00000000E+00  0.29999997E+00
 0.81937500E+00  0.10000000E+00  0.10000000E+01  0.00000000E+00  0.29999997E+00
 0.82000000E+00  0.10000000E+00  0.10000000E+01  0.00000000E+00  0.29999997E+00
 0.82062500E+00  0.10000000E+00  0.10000000E+01  0.00000000E+00  0.29999997E+00
 0.82125000E+00  0.10000000E+00  0.10000000E+01  0.00000000E+00  0.29999997E+00
 0.82187500E+00  0.10000000E+00  0.10000000E+01  0.00000000E+00  0.29999997E+00
 0.82250000E+00  0.10000000E+00  0.10000000E+01  0.00000000E+00  0.29999997E+00
 0.82312500E+00  0.10000000E+00  0.10000000E+01  0.00000000E+00  0.29999997E+00
 0.82375000E+00  0.10000000E+00  0.10000000E+01  0.00000000E+00  0.29999997E+00
 0.82437500E+00  0.10000000E+00  0.10000000E+01  0.00000000E+00  0.29999997E+00
 0.82500000E+00  0.10000000E+00  0.10000000E+01  0.00000000E+00  0.29999997E+00
 0.82562500E+00  0.10000000E+00  0.10000000E+01  0.00000000E+00  0.29999997E+00
 0.82625000E+00  0.10000000E+00  0.10000000E+01  0.00000000E+00  0.29999997E+00
 0.82687500E+00  0.10000000E+00  0.10000000E+01  0.00000000E+00  0.29999997E+00
 0.82750000E+00  0.10000000E+00  0.10000000E+01  0.00000000E+00  0.29999997E+00
 0.82812500E+00  0.10000000E+00  0.10000000E+01  0.00000000E+00  0.29999997E+00
 0.82875000E+00  0.10000000E+00  0.10000000E+01  0.00000000E+00  0.29999997E+00
 0.82937500E+00  0.10000000E+00  0.10000000E+01  0.00000000E+00  0.29999997E+00
 0.83000000E+00  0.10000000E+00  0.10000000E+01  0.00000000E+00  0.29999997E+00
 0.83062500E+00  0.10000000E+00  0.10000000E+01  0.00000000E+00  0.29999997E+00
 0.83125000E+00  0.10000000E+00  0.10000000E+01  0.00000000E+00  0.29999997E+00
 0.83187500E+00  0.10000000E+00  0.10000000E+01  0.00000000E+00  0.29999997E+00
 0.83250000E+00  0.10000000E+00  0.10000000E+01  0.00000000E+00  0.29999997E+00
 0.83312500E+00  0.10000000E+00  0.10000000E+01  0.00000000E+00  0.29999997E+00
 0.83375000E+00  0.10000000E+00  0.10000000E+01  0.00000000E+00  0.29999997E+00
 0.83437500E+00  0.10000000E+00  0.10000000E+01  0.00000000E+00  0.29999997E+00
 0.83500000E+00  0.10000000E+00  0.10000000E+01  0.00000000E+00  0.29999997E+00
 0.83562500E+00  0.10000000E+00  0.10000000E+01  0.00000000E+00  0.29999997E+00
 0.83625000E+00  0.10000000E+00  0.10000000E+01  0.00000000E+00  0.29999997E+00
 0.83687500E+00  0.10000000E+00  0.10000000E+01  0.00000000E+00  0.29999997E+00
 0.83750000E+00  0.10000000E+00  0.10000000E+01  0.00000000E+00  0.29999997E+00
 0.83812500E+00  0.10000000E+00  0.10000000E+01  0.00000000E+00  0.29999997E+00
 0.83875000E+00  0.10000000E+00  0.10000000E+01  0.00000000E+00  0.29999997E+00
 0.83937500E+00  0.10000000E+00  0.10000000E+01  0.00000000E+00  0.29999997E+00
 0.84000000E+00  0.10000000E+00  0.10000000E+01  0.00000000E+00  0.29999997E+00
 0.84062500E+00  0.10000000E+00  0.10000000E+01  0.00000000E+00  0.29999997E+00
 0.84125000E+00  0.10000000E+00  0.10000000E+01  0.00000000E+00  0.29999997E+00
 0.84187500E+00  0.10000000E+00  0.10000000E+01  0.00000000E+00  0.29999997E+00
 0.84250000E+00  0.10000000E+00  0.10000000E+01  0.00000000E+00  0.29999997E+00
 0.84312500E+00  0.10000000E+00  0.10000000E+01  0.00000000E+00  0.29999997E+00
 0.84375000E+00  0.10000000E+00  0.10000000E+01  0.00000000E+00  0.29999997E+00
 0.84437500E+00  0.10000000E+00  0.10000000E+01  0.00000000E+00  0.29999997E+00
 0.84500000E+00  0.10000000E+00  0.10000000E+01  0.00000000E+00  0.29999997E+00
 0.84562500E+00  0.10000000E+00  0.10000000E+01  0.00000000E+00  0.29999997E+00
 0.84625000E+00  0.10000000E+00  0.10000000E+01  0.00000000E+00  0.29999997E+00
 0.84687500E+00  0.10000000E+00  0.10000000E+01  0.00000000E+00  0.29999997E+00
 0.84750000E+00  0.10000000E+00  0.10000000E+01  0.00000000E+00  0.29999997E+00
 0.84812500E+00  0.10000000E+00  0.10000000E+01  0.00000000E+00  0.29999997E+00
 0.84875000E+00  0.10000000E+00  0.10000000E+01  0.00000000E+00  0.29999997E+00
 0.84937500E+00  0.10000000E+00  0.10000000E+01  0.00000000E+00  0.29999997E+00
 0.85000000E+00  0.10000000E+00  0.10000000E+01  0.00000000E+00  0.29999997E+00
 0.85062500E+00  0.10000000E+00  0.10000000E+01  0.00000000E+00  0.29999997E+00
 0.85125000E+00  0.10000000E+00  0.10000000E+01  0.00000000E+00  0.29999997E+00
 0.85187500E+00  0.10000000E+00  0.10000000E+01  0.00000000E+00  0.29999997E+00
 0.85250000E+00  0.10000000E+00  0.10000000E+01  0.00000000E+00  0.29999997E+00
 0.85312500E+00  0.10000000E+00  0.10000000E+01  0.00000000E+00  0.29999997E+00
 0.85375000E+00  0.10000000E+00  0.10000000E+01  0.00000000E+00  0.29999997E+00
 0.85437500E+00  0.10000000E+00  0.10000000E+01  0.00000000E+00  0.29999997E+00
 0.85500000E+00  0.10000000E+00  0.10000000E+01  0.00000000E+00  0.29999997E+00
 0.85562500E+00  0.10000000E+00  0.10000000E+01  0.00000000E+00  0.29999997E+00
 0.85625000E+00  0.10000000E+00  0.10000000E+01  0.00000000E+00  0.29999997E+00
 0.85687500E+00  0.10000000E+00  0.10000000E+01  0.00000000E+00  0.29999997E+00
 0.85750000E+00  0.10000000E+00  0.10000000E+01  0.00000000E+00  0.29999997E+00
 0.85812500E+00  0.10000000E+00  0.10000000E+01  0.00000000E+00  0.29999997E+00
 0.85875000E+00  0.10000000E+00  0.10000000E+01  0.00000000E+00  0.29999997E+00
 0.85937500E+00  0.10000000E+00  0.10000000E+01  0.00000000E+00  0.29999997E+00
 0.86000000E+00  0.10000000E+00  0.10000000E+01  0.00000000E+00  0.29999997E+00
 0.86062500E+00  0.10000000E+00  0.10000000E+01  0.00000000E+00  0.29999997E+00
 0.86125000E+00  0.10000000E+00  0.10000000E+01  0.00000000E+00  0.29999997E+00
 0.86187500E+00  0.10000000E+00  0.10000000E+01  0.00000000E+00  0.29999997E+00
 0.86250000E+00  0.10000000E+00  0.10000000E+01  0.00000000E+00  0.29999997E+00
 0.86312500E+00  0.10000000E+00  0.10000000E+01  0.00000000E+00  0.29999997E+00
 0.86375000E+00  0.10000000E+00  0.10000000E+01  0.00000000E+00  0.29999997E+00
 0.86437500E+00  0.10000000E+00  0.10000000E+01  0.00000000E+00  0.29999997E+00
 0.86500000E+00  0.10000000E+00  0.10000000E+01  0.00000000E+00  0.29999997E+00
 0.86562500E+00  0.10000000E+00  0.10000000E+01  0.00000000E+00  0.29999997E+00
 0.86625000E+00  0.10000000E+00  0.10000000E+01  0.00000000E+00  0.29999997E+00
 0.86687500E+00  0.10000000E+00  0.10000000E+01  0.00000000E+00  0.29999997E+00
 0.86750000E+00  0.10000000E+00  0.10000000E+01  0.00000000E+00  0.29999997E+00
 0.86812500E+00  0.10000000E+00  0.10000000E+01  0.00000000E+00  0.29999997E+00
 0.86875000E+00  0.10000000E+00  0.10000000E+01  0.00000000E+00  0.29999997E+00
 0.86937500E+00  0.10000000E+00  0.10000000E+01  0.00000000E+00  0.29999997E+00
 0.87000000E+00  0.10000000E+00  0.10000000E+01  0.00000000E+00  0.29999997E+00
 0.87062500E+00  0.10000000E+00  0.10000000E+01  0.00000000E+00  0.29999997E+00
 0.87125000E+00  0.10000000E+00  0.10000000E+01  0.00000000E+00  0.29999997E+00
 0.87187500E+00  0.10000000E+00  0.10000000E+01  0.00000000E+00  0.29999997E+00
 0.87250000E+00  0.10000000E+00  0.10000000E+01  0.00000000E+00  0.29999997E+00
 0.87312500E+00  0.10000000E+00  0.10000000E+01  0.00000000E+00  0.29999997E+00
 0.87375000E+00  0.10000000E+00  0.10000000E+01  0.00000000E+00  0.29999997E+00
 0.87437500E+00  0.10000000E+00  0.10000000E+01  0.00000000E+00  0.29999997E+00
 0.87500000E+00  0.10000000E+00  0.10000000E+01  0.00000000E+00  0.29999997E+00
 0.87562500E+00  0.10000000E+00  0.10000000E+01  0.00000000E+00  0.29999997E+00
 0.87625000E+00  0.10000000E+00  0.10000000E+01  0.00000000E+00  0.29999997E+00
 0.87687500E+00  0.10000000E+00  0.10000000E+01  0.00000000E+00  0.29999997E+00
 0.87750000E+00  0.10000000E+00  0.10000000E+01  0.00000000E+00  0.29999997E+00
 0.87812500E+00  0.10000000E+00  0.10000000E+01  0.00000000E+00  0.29999997E+00
 0.87875000E+00  0.10000000E+00  0.10000000E+01  0.00000000E+00  0.29999997E+00
 0.87937500E+00  0.10000000E+00  0.10000000E+01  0.00000000E+00  0.29999997E+00
 0.88000000E+00  0.10000000E+00  0.10000000E+01  0.00000000E+00  0.29999997E+00
 0.88062500E+00  0.10000000E+00  0.10000000E+01  0.00000000E+00  0.29999997E+00
 0.88125000E+00  0.10000000E+00  0.10000000E+01  0.00000000E+00  0.29999997E+00
 0.88187500E+00  0.10000000E+00  0.10000000E+01  0.00000000E+00  0.29999997E+00
 0.88250000E+00  0.10000000E+00  0.10000000E+01  0.00000000E+00  0.29999997E+00
 0.88312500E+00  0.10000000E+00  0.10000000E+01  0.00000000E+00  0.29999997E+00
 0.88375000E+00  0.10000000E+00  0.10000000E+01  0.00000000E+00  0.29999997E+00
 0.88437500E+00  0.10000000E+00  0.10000000E+01  0.00000000E+00  0.29999997E+00
 0.88500000E+00  0.10000000E+00  0.10000000E+01  0.00000000E+00  0.29999997E+00
 0.88562500E+00  0.10000000E+00  0.10000000E+01  0.00000000E+00  0.29999997E+00
 0.88625000E+00  0.10000000E+00  0.10000000E+01  0.00000000E+00  0.29999997E+00
 0.88687500E+00  0.10000000E+00  0.10000000E+01  0.00000000E+00  0.29999997E+00
 0.88750000E+00  0.10000000E+00  0.10000000E+01  0.00000000E+00  0.29999997E+00
 0.88812500E+00  0.10000000E+00  0.10000000E+01  0.00000000E+00  0.29999997E+00
 0.88875000E+00  0.10000000E+00  0.10000000E+01  0.00000000E+00  0.29999997E+00
 0.88937500E+00  0.10000000E+00  0.10000000E+01  0.00000000E+00  0.29999997E+00
 0.89000000E+00  0.10000000E+00  0.10000000E+01  0.00000000E+00  0.29999997E+00
 0.89062500E+00  0.10000000E+00  0.10000000E+01  0.00000000E+00  0.29999997E+00
 0.89125000E+00  0.10000000E+00  0.10000000E+01  0.00000000E+00  0.29999997E+00
 0.89187500E+00  0.10000000E+00  0.10000000E+01  0.00000000E+00  0.29999997E+00
 0.89250000E+00  0.10000000E+00  0.10000000E+01  0.00000000E+00  0.29999997E+00
 0.89312500E+00  0.10000000E+00  0.10000000E+01  0.00000000E+00  0.29999997E+00
 0.89375000E+00  0.10000000E+00  0.10000000E+01  0.00000000E+00  0.29999997E+00
 0.89437500E+00  0.10000000E+00  0.10000000E+01  0.00000000E+00  0.29999997E+00
 0.89500000E+00  0.10000000E+00  0.10000000E+01  0.00000000E+00  0.29999997E+00
 0.89562500E+00  0.10000000E+00  0.10000000E+01  0.00000000E+00  0.29999997E+00
 0.89625000E+00  0.10000000E+00  0.10000000E+01  0.00000000E+00  0.29999997E+00
 0.89687500E+00  0.10000000E+00  0.10000000E+01  0.00000000E+00  0.29999997E+00
 0.89750000E+00  0.10000000E+00  0.10000000E+01  0.00000000E+00  0.29999997E+00
 0.89812500E+00  0.10000000E+00  0.10000000E+01  0.00000000E+00  0.29999997E+00
 0.89875000E+00  0.10000000E+00  0.10000000E+01  0.00000000E+00  0.29999997E+00
 0.89937500E+00  0.10000000E+00  0.10000000E+01  0.00000000E+00  0.29999997E+00
 0.90000000E+00  0.10000000E+00  0.10000000E+01  0.00000000E+00  0.29999997E+00
 0.90062500E+00  0.10000000E+00  0.10000000E+01  0.00000000E+00  0.29999997E+00
 0.90125000E+00  0.10000000E+00  0.10000000E+01  0.00000000E+00  0.29999997E+00
 0.90187500E+00  0.10000000E+00  0.10000000E+01  0.00000000E+00  0.29999997E+00
 0.90250000E+00  0.10000000E+00  0.10000000E+01  0.00000000E+00  0.29999997E+00
 0.90312500E+00  0.10000000E+00  0.10000000E+01  0.00000000E+00  0.29999997E+00
 0.90375000E+00  0.10000000E+00  0.10000000E+01  0.00000000E+00  0.29999997E+00
 0.90437500E+00  0.10000000E+00  0.10000000E+01  0.00000000E+00  0.29999997E+00
 0.90500000E+00  0.10000000E+00  0.10000000E+01  0.00000000E+00  0.29999997E+00
 0.90562500E+00  0.10000000E+00  0.10000000E+01  0.00000000E+00  0.29999997E+00
 0.90625000E+00  0.10000000E+00  0.10000000E+01  0.00000000E+00  0.29999997E+00
 0.90687500E+00  0.10000000E+00  0.10000000E+01  0.00000000E+00  0.29999997E+00
 0.90750000E+00  0.10000000E+00  0.10000000E+01  0.00000000E+00  0.29999997E+00
 0.90812500E+00  0.10000000E+00  0.10000000E+01  0.00000000E+00  0.29999997E+00
 0.90875000E+00  0.10000000E+00  0.10000000E+01  0.00000000E+00  0.29999997E+00
 0.90937500E+00  0.10000000E+00  0.10000000E+01  0.00000000E+00  0.29999997E+00
 0.91000000E+00  0.10000000E+00  0.10000000E+01  0.00000000E+00  0.29999997E+00
 0.91062500E+00  0.10000000E+00  0.10000000E+01  0.00000000E+00  0.29999997E+00
 0.91125000E+00  0.10000000E+00  0.10000000E+01  0.00000000E+00  0.29999997E+00
 0.91187500E+00  0.10000000E+00  0.10000000E+01  0.00000000E+00  0.29999997E+00
 0.91250000E+00  0.10000000E+00  0.10000000E+01  0.00000000E+00  0.29999997E+00
 0.91312500E+00  0.10000000E+00  0.10000000E+01  0.00000000E+00  0.29999997E+00
 0.91375000E+00  0.10000000E+00  0.10000000E+01  0.00000000E+00  0.29999997E+00
 0.91437500E+00  0.10000000E+00  0.10000000E+01  0.00000000E+00  0.29999997E+00
 0.91500000E+00  0.10000000E+00  0.10000000E+01  0.00000000E+00  0.29999997E+00
 0.91562500E+00  0.10000000E+00  0.10000000E+01  0.00000000E+00  0.29999997E+00
 0.91625000E+00  0.10000000E+00  0.10000000E+01  0.00000000E+00  0.29999997E+00
 0.91687500E+00  0.10000000E+00  0.10000000E+01  0.00000000E+00  0.29999997E+00
 0.91750000E+00  0.10000000E+00  0.10000000E+01  0.00000000E+00  0.29999997E+00
 0.91812500E+00  0.10000000E+00  0.10000000E+01  0.00000000E+00  0.29999997E+00
 0.91875000E+00  0.10000000E+00  0.10000000E+01  0.00000000E+00  0.29999997E+00
 0.91937500E+00  0.10000000E+00  0.10000000E+01  0.00000000E+00  0.29999997E+00
 0.92000000E+00  0.10000000E+00  0.10000000E+01  0.00000000E+00  0.29999997E+00
 0.92062500E+00  0.10000000E+00  0.10000000E+01  0.00000000E+00  0.29999997E+00
 0.92125000E+00  0.10000000E+00  0.10000000E+01  0.00000000E+00  0.29999997E+00
 0.92187500E+00  0.10000000E+00  0.10000000E+01  0.00000000E+00  0.29999997E+00
 0.92250000E+00  0.10000000E+00  0.10000000E+01  0.00000000E+00  0.29999997E+00
 0.92312500E+00  0.10000000E+00  0.10000000E+01  0.00000000E+00  0.29999997E+00
 0.92375000E+00  0.10000000E+00  0.10000000E+01  0.00000000E+00  0.29999997E+00
 0.92437500E+00  0.10000000E+00  0.10000000E+01  0.00000000E+00  0.29999997E+00
 0.92500000E+00  0.10000000E+00  0.10000000E+01  0.00000000E+00  0.29999997E+00
 0.92562500E+00  0.10000000E+00  0.10000000E+01  0.00000000E+00  0.29999997E+00
 0.92625000E+00  0.10000000E+00  0.10000000E+01  0.00000000E+00  0.29999997E+00
 0.92687500E+00  0.10000000E+00  0.10000000E+01  0.00000000E+00  0.29999997E+00
 0.92750000E+00  0.10000000E+00  0.10000000E+01  0.00000000E+00  0.29999997E+00
 0.92812500E+00  0.10000000E+00  0.10000000E+01  0.00000000E+00  0.29999997E+00
 0.92875000E+00  0.10000000E+00  0.10000000E+01  0.00000000E+00  0.29999997E+00
 0.92937500E+00  0.10000000E+00  0.10000000E+01  0.00000000E+00  0.29999997E+00
 0.93000000E+00  0.10000000E+00  0.10000000E+01  0.00000000E+00  0.29999997E+00
 0.93062500E+00  0.10000000E+00  0.10000000E+01  0.00000000E+00  0.29999997E+00
 0.93125000E+00  0.10000000E+00  0.10000000E+01  0.00000000E+00  0.29999997E+00
 0.93187500E+00  0.10000000E+00  0.10000000E+01  0.00000000E+00  0.29999997E+00
 0.93250000E+00  0.10000000E+00  0.10000000E+01  0.00000000E+00  0.29999997E+00
 0.93312500E+00  0.10000000E+00  0.10000000E+01  0.00000000E+00  0.29999997E+00
 0.93375000E+00  0.10000000E+00  0.10000000E+01  0.00000000E+00  0.29999997E+00
 0.93437500E+00  0.10000000E+00  0.10000000E+01  0.00000000E+00  0.29999997E+00
 0.93500000E+00  0.10000000E+00  0.10000000E+01  0.00000000E+00  0.29999997E+00
 0.93562500E+00  0.10000000E+00  0.10000000E+01  0.00000000E+00  0.29999997E+00
 0.93625000E+00  0.10000000E+00  0.10000000E+01  0.00000000E+00  0.29999997E+00
 0.93687500E+00  0.10000000E+00  0.10000000E+01  0.00000000E+00  0.29999997E+00
 0.93750000E+00  0.10000000E+00  0.10000000E+01  0.00000000E+00  0.29999997E+00
 0.93812500E+00  0.10000000E+00  0.10000000E+01  0.00000000E+00  0.29999997E+00
 0.93875000E+00  0.10000000E+00  0.10000000E+01  0.00000000E+00  0.29999997E+00
 0.93937500E+00  0.10000000E+00  0.10000000E+01  0.00000000E+00  0.29999997E+00
 0.94000000E+00  0.10000000E+00  0.10000000E+01  0.00000000E+00  0.29999997E+00
 0.94062500E+00  0.10000000E+00  0.10000000E+01  0.00000000E+00  0.29999997E+00
 0.94125000E+00  0.10000000E+00  0.10000000E+01  0.00000000E+00  0.29999997E+00
 0.94187500E+00  0.10000000E+00  0.10000000E+01  0.00000000E+00  0.29999997E+00
 0.94250000E+00  0.10000000E+00  0.10000000E+01  0.00000000E+00  0.29999997E+00
 0.94312500E+00  0.10000000E+00  0.10000000E+01  0.00000000E+00  0.29999997E+00
 0.94375000E+00  0.10000000E+00  0.10000000E+01  0.00000000E+00  0.29999997E+00
 0.94437500E+00  0.10000000E+00  0.10000000E+01  0.00000000E+00  0.29999997E+00
 0.94500000E+00  0.10000000E+00  0.10000000E+01  0.00000000E+00  0.29999997E+00
 0.94562500E+00  0.10000000E+00  0.10000000E+01  0.00000000E+00  0.29999997E+00
 0.94625000E+00  0.10000000E+00  0.10000000E+01  0.00000000E+00  0.29999997E+00
 0.94687500E+00  0.10000000E+00  0.10000000E+01  0.00000000E+00  0.29999997E+00
 0.94750000E+00  0.10000000E+00  0.10000000E+01  0.00000000E+00  0.29999997E+00
 0.94812500E+00  0.10000000E+00  0.10000000E+01  0.00000000E+00  0.29999997E+00
 0.94875000E+00  0.10000000E+00  0.10000000E+01  0.00000000E+00  0.29999997E+00
 0.94937500E+00  0.10000000E+00  0.10000000E+01  0.00000000E+00  0.29999997E+00
 0.95000000E+00  0.10000000E+00  0.10000000E+01  0.00000000E+00  0.29999997E+00
 0.95062500E+00  0.10000000E+00  0.10000000E+01  0.00000000E+00  0.29999997E+00
 0.95125000E+00  0.10000000E+00  0.10000000E+01  0.00000000E+00  0.29999997E+00
 0.95187500E+00  0.10000000E+00  0.10000000E+01  0.00000000E+00  0.29999997E+00
 0.95250000E+00  0.10000000E+00  0.10000000E+01  0.00000000E+00  0.29999997E+00
 0.95312500E+00  0.10000000E+00  0.10000000E+01  0.00000000E+00  0.29999997E+00
 0.95375000E+00  0.10000000E+00  0.10000000E+01  0.00000000E+00  0.29999997E+00
 0.95437500E+00  0.10000000E+00  0.10000000E+01  0.00000000E+00  0.29999997E+00
 0.95500000E+00  0.10000000E+00  0.10000000E+01  0.00000000E+00  0.29999997E+00
 0.95562500E+00  0.10000000E+00  0.10000000E+01  0.00000000E+00  0.29999997E+00
 0.95625000E+00  0.10000000E+00  0.10000000E+01  0.00000000E+00  0.29999997E+00
 0.95687500E+00  0.10000000E+00  0.10000000E+01  0.00000000E+00  0.29999997E+00
 0.95750000E+00  0.10000000E+00  0.10000000E+01  0.00000000E+00  0.29999997E+00
 0.95812500E+00  0.10000000E+00  0.10000000E+01  0.00000000E+00  0.29999997E+00
 0.95875000E+00  0.10000000E+00  0.10000000E+01  0.00000000E+00  0.29999997E+00
 0.95937500E+00  0.10000000E+00  0.10000000E+01  0.00000000E+00  0.29999997E+00
 0.96000000E+00  0.10000000E+00  0.10000000E+01  0.00000000E+00  0.29999997E+00
 0.96062500E+00  0.10000000E+00  0.10000000E+01  0.00000000E+00  0.29999997E+00
 0.96125000E+00  0.10000000E+00  0.10000000E+01  0.00000000E+00  0.29999997E+00
 0.96187500E+00  0.10000000E+00  0.10000000E+01  0.00000000E+00  0.29999997E+00
 0.96250000E+00  0.10000000E+00  0.10000000E+01  0.00000000E+00  0.29999997E+00
 0.96312500E+00  0.10000000E+00  0.10000000E+01  0.00000000E+00  0.29999997E+00
 0.96375000E+00  0.10000000E+00  0.10000000E+01  0.00000000E+00  0.29999997E+00
 0.96437500E+00  0.10000000E+00  0.10000000E+01  0.00000000E+00  0.29999997E+00
 0.96500000E+00  0.10000000E+00  0.10000000E+01  0.00000000E+00  0.29999997E+00
 0.96562500E+00  0.10000000E+00  0.10000000E+01  0.00000000E+00  0.29999997E+00
 0.96625000E+00  0.10000000E+00  0.10000000E+01  0.00000000E+00  0.29999997E+00
 0.96687500E+00  0.10000000E+00  0.10000000E+01  0.00000000E+00  0.29999997E+00
 0.96750000E+00  0.10000000E+00  0.10000000E+01  0.00000000E+00  0.29999997E+00
 0.96812500E+00  0.10000000E+00  0.10000000E+01  0.00000000E+00  0.29999997E+00
 0.96875000E+00  0.10000000E+00  0.10000000E+01  0.00000000E+00  0.29999997E+00
 0.96937500E+00  0.10000000E+00  0.10000000E+01  0.00000000E+00  0.29999997E+00
 0.97000000E+00  0.10000000E+00  0.10000000E+01  0.00000000E+00  0.29999997E+00
 0.97062500E+00  0.10000000E+00  0.10000000E+01  0.00000000E+00  0.29999997E+00
 0.97125000E+00  0.10000000E+00  0.10000000E+01  0.00000000E+00  0.29999997E+00
 0.97187500E+00  0.10000000E+00  0.10000000E+01  0.00000000E+00  0.29999997E+00
 0.97250000E+00  0.10000000E+00  0.10000000E+01  0.00000000E+00  0.29999997E+00
 0.97312500E+00  0.10000000E+00  0.10000000E+01  0.00000000E+00  0.29999997E+00
 0.97375000E+00  0.10000000E+00  0.10000000E+01  0.00000000E+00  0.29999997E+00
 0.97437500E+00  0.10000000E+00  0.10000000E+01  0.00000000E+00  0.29999997E+00
 0.97500000E+00  0.10000000E+00  0.10000000E+01  0.00000000E+00  0.29999997E+00
 0.97562500E+00  0.10000000E+00  0.10000000E+01  0.00000000E+00  0.29999997E+00
 0.97625000E+00  0.10000000E+00  0.10000000E+01  0.00000000E+00  0.29999997E+00
 0.97687500E+00  0.10000000E+00  0.10000000E+01  0.00000000E+00  0.29999997E+00
 0.97750000E+00  0.10000000E+00  0.10000000E+01  0.00000000E+00  0.29999997E+00
 0.97812500E+00  0.10000000E+00  0.10000000E+01  0.00000000E+00  0.29999997E+00
 0.97875000E+00  0.10000000E+00  0.10000000E+01  0.00000000E+00  0.29999997E+00
 0.97937500E+00  0.10000000E+00  0.10000000E+01  0.00000000E+00  0.29999997E+00
 0.98000000E+00  0.10000000E+00  0.10000000E+01  0.00000000E+00  0.29999997E+00
 0.98062500E+00  0.10000000E+00  0.10000000E+01  0.00000000E+00  0.29999997E+00
 0.98125000E+00  0.10000000E+00  0.10000000E+01  0.00000000E+00  0.29999997E+00
 0.98187500E+00  0.10000000E+00  0.10000000E+01  0.00000000E+00  0.29999997E+00
 0.98250000E+00  0.10000000E+00  0.10000000E+01  0.00000000E+00  0.29999997E+00
 0.98312500E+00  0.10000000E+00  0.10000000E+01  0.00000000E+00  0.29999997E+00
 0.98375000E+00  0.10000000E+00  0.10000000E+01  0.00000000E+00  0.29999997E+00
 0.98437500E+00  0.10000000E+00  0.10000000E+01  0.00000000E+00  0.29999997E+00
 0.98500000E+00  0.10000000E+00  0.10000000E+01  0.00000000E+00  0.29999997E+00
 0.98562500E+00  0.10000000E+00  0.10000000E+01  0.00000000E+00  0.29999997E+00
 0.98625000E+00  0.10000000E+00  0.10000000E+01  0.00000000E+00  0.29999997E+00
 0.98687500E+00  0.10000000E+00  0.10000000E+01  0.00000000E+00  0.29999997E+00
 0.98750000E+00  0.10000000E+00  0.10000000E+01  0.00000000E+00  0.29999997E+00
 0.98812500E+00  0.10000000E+00  0.10000000E+01  0.00000000E+00  0.29999997E+00
 0.98875000E+00  0.10000000E+00  0.10000000E+01  0.00000000E+00  0.29999997E+00
 0.98937500E+00  0.10000000E+00  0.10000000E+01  0.00000000E+00  0.29999997E+00
 0.99000000E+00  0.10000000E+00  0.10000000E+01  0.00000000E+00  0.29999997E+00
 0.99062500E+00  0.10000000E+00  0.10000000E+01  0.00000000E+00  0.29999997E+00
 0.99125000E+00  0.10000000E+00  0.10000000E+01  0.00000000E+00  0.29999997E+00
 0.99187500E+00  0.10000000E+00  0.10000000E+01  0.00000000E+00  0.29999997E+00
 0.99250000E+00  0.10000000E+00  0.10000000E+01  0.00000000E+00  0.29999997E+00
 0.99312500E+00  0.10000000E+00  0.10000000E+01  0.00000000E+00  0.29999997E+00
 0.99375000E+00  0.10000000E+00  0.10000000E+01  0.00000000E+00  0.29999997E+00
 0.99437500E+00  0.10000000E+00  0.10000000E+01  0.00000000E+00  0.29999997E+00
 0.99500000E+00  0.10000000E+00  0.10000000E+01  0.00000000E+00  0.29999997E+00
 0.99562500E+00  0.10000000E+00  0.10000000E+01  0.00000000E+00  0.29999997E+00
 0.99625000E+00  0.10000000E+00  0.10000000E+01  0.00000000E+00  0.29999997E+00
 0.99687500E+00  0.10000000E+00  0.10000000E+01  0.00000000E+00  0.29999997E+00
 0.99750000E+00  0.10000000E+00  0.10000000E+01  0.00000000E+00  0.29999997E+00
 0.99812500E+00  0.10000000E+00  0.10000000E+01  0.00000000E+00  0.29999997E+00
 0.99875000E+00  0.10000000E+00  0.10000000E+01  0.00000000E+00  0.29999997E+00
 0.99937500E+00  0.10000000E+00  0.10000000E+01  0.00000000E+00  0.29999997E+00
 0.10000000E+01  0.10000000E+00  0.10000000E+01  0.00000000E+00  0.29999997E+00
