# Supplementary material for: A direct Primitive Variable Recovery Scheme for hyperbolic conservative equations: The case of relativistic hydrodynamics
Source: PLoS One. 2018 Apr 16;13(4):e0195494. doi: 10.1371/journal.pone.0195494 (PMC5901931; doi:10.1371/journal.pone.0195494)
Supplement: S1 File — In the file “S1_File.tar.gz”, we attached the relevant data of the comparison between numerical simulations and exact solutions used to obtain the L1—norm. (GZ) [file pone.0195494.s001.gz › numerical-and-exact-data_plosone_aguayo-mendoza-olvera/Test2/Mesh1600/Ldata26]

0.000000 0.000000
0.000625 0.000000
0.001250 0.000000
0.001875 0.000000
0.002500 0.000000
0.003125 0.000000
0.003750 0.000000
0.004375 0.000000
0.005000 0.000000
0.005625 0.000000
0.006250 0.000000
0.006875 0.000000
0.007500 0.000000
0.008125 0.000000
0.008750 0.000000
0.009375 0.000000
0.010000 0.000000
0.010625 0.000000
0.011250 0.000000
0.011875 0.000000
0.012500 0.000000
0.013125 0.000000
0.013750 0.000000
0.014375 0.000000
0.015000 0.000000
0.015625 0.000000
0.016250 0.000000
0.016875 0.000000
0.017500 0.000000
0.018125 0.000000
0.018750 0.000000
0.019375 0.000000
0.020000 0.000000
0.020625 0.000000
0.021250 0.000000
0.021875 0.000000
0.022500 0.000000
0.023125 0.000000
0.023750 0.000000
0.024375 0.000000
0.025000 0.000000
0.025625 0.000000
0.026250 0.000000
0.026875 0.000000
0.027500 0.000000
0.028125 0.000000
0.028750 0.000000
0.029375 0.000000
0.030000 0.000000
0.030625 0.000000
0.031250 0.000000
0.031875 0.000000
0.032500 0.000000
0.033125 0.000000
0.033750 0.000000
0.034375 0.000000
0.035000 0.000000
0.035625 0.000000
0.036250 0.000000
0.036875 0.000000
0.037500 0.000000
0.038125 0.000000
0.038750 0.000000
0.039375 0.000000
0.040000 0.000000
0.040625 0.000000
0.041250 0.000000
0.041875 0.000000
0.042500 0.000000
0.043125 0.000000
0.043750 0.000000
0.044375 0.000000
0.045000 0.000000
0.045625 0.000000
0.046250 0.000000
0.046875 0.000000
0.047500 0.000000
0.048125 0.000000
0.048750 0.000000
0.049375 0.000000
0.050000 0.000000
0.050625 0.000000
0.051250 0.000000
0.051875 0.000000
0.052500 0.000000
0.053125 0.000000
0.053750 0.000000
0.054375 0.000000
0.055000 0.000000
0.055625 0.000000
0.056250 0.000000
0.056875 0.000000
0.057500 0.000000
0.058125 0.000000
0.058750 0.000000
0.059375 0.000000
0.060000 0.000000
0.060625 0.000000
0.061250 0.000000
0.061875 0.000000
0.062500 0.000000
0.063125 0.000000
0.063750 0.000000
0.064375 0.000000
0.065000 0.000000
0.065625 0.000000
0.066250 0.000000
0.066875 0.000000
0.067500 0.000000
0.068125 0.000000
0.068750 0.000000
0.069375 0.000000
0.070000 0.000000
0.070625 0.000000
0.071250 0.000000
0.071875 0.000000
0.072500 0.000000
0.073125 0.000000
0.073750 0.000000
0.074375 0.000000
0.075000 0.000000
0.075625 0.000000
0.076250 0.000000
0.076875 0.000000
0.077500 0.000000
0.078125 0.000000
0.078750 0.000000
0.079375 0.000000
0.080000 0.000000
0.080625 0.000000
0.081250 0.000000
0.081875 0.000000
0.082500 0.000000
0.083125 0.000000
0.083750 0.000000
0.084375 0.000000
0.085000 0.000000
0.085625 0.000000
0.086250 0.000000
0.086875 0.000000
0.087500 0.000000
0.088125 0.000000
0.088750 0.000000
0.089375 0.000000
0.090000 0.000000
0.090625 0.000000
0.091250 0.000000
0.091875 0.000000
0.092500 0.000000
0.093125 0.000000
0.093750 0.000000
0.094375 0.000000
0.095000 0.000000
0.095625 0.000000
0.096250 0.000000
0.096875 0.000000
0.097500 0.000000
0.098125 0.000000
0.098750 0.000000
0.099375 0.000000
0.100000 0.000000
0.100625 0.000000
0.101250 0.000000
0.101875 0.000000
0.102500 0.000000
0.103125 0.000000
0.103750 0.000000
0.104375 0.000000
0.105000 0.000000
0.105625 0.000000
0.106250 0.000000
0.106875 0.000000
0.107500 0.000000
0.108125 0.000000
0.108750 0.000000
0.109375 0.000000
0.110000 0.000000
0.110625 0.000000
0.111250 0.000000
0.111875 0.000000
0.112500 0.000000
0.113125 0.000000
0.113750 0.000000
0.114375 0.000000
0.115000 0.000000
0.115625 0.000000
0.116250 0.000000
0.116875 0.000000
0.117500 0.000000
0.118125 0.000000
0.118750 0.000000
0.119375 0.000000
0.120000 0.000000
0.120625 0.000000
0.121250 0.000000
0.121875 0.000000
0.122500 0.000000
0.123125 0.000000
0.123750 0.000000
0.124375 0.000000
0.125000 0.000000
0.125625 0.000000
0.126250 0.000000
0.126875 0.000000
0.127500 0.000000
0.128125 0.000000
0.128750 0.000000
0.129375 0.000000
0.130000 0.000000
0.130625 0.000000
0.131250 0.000000
0.131875 0.000000
0.132500 0.000000
0.133125 0.000000
0.133750 0.000000
0.134375 0.000000
0.135000 0.000000
0.135625 0.000000
0.136250 0.000000
0.136875 0.000000
0.137500 0.000000
0.138125 0.000000
0.138750 0.000000
0.139375 0.000000
0.140000 0.000000
0.140625 0.000000
0.141250 0.000000
0.141875 0.000000
0.142500 0.000000
0.143125 0.000000
0.143750 0.000000
0.144375 0.000000
0.145000 0.000000
0.145625 0.000000
0.146250 0.000000
0.146875 0.000000
0.147500 0.000000
0.148125 0.000000
0.148750 0.000000
0.149375 0.000000
0.150000 0.000000
0.150625 0.000000
0.151250 0.000000
0.151875 0.000000
0.152500 0.000000
0.153125 0.000000
0.153750 0.000000
0.154375 0.000000
0.155000 0.000000
0.155625 0.000000
0.156250 0.000000
0.156875 0.000000
0.157500 0.000000
0.158125 0.000000
0.158750 0.000000
0.159375 0.000000
0.160000 0.000000
0.160625 0.000000
0.161250 0.000000
0.161875 0.000000
0.162500 0.000000
0.163125 0.000000
0.163750 0.000000
0.164375 0.000000
0.165000 0.000000
0.165625 0.000000
0.166250 0.000000
0.166875 0.000000
0.167500 0.000000
0.168125 0.000000
0.168750 0.000000
0.169375 0.000000
0.170000 0.000000
0.170625 0.000000
0.171250 0.000000
0.171875 0.000000
0.172500 0.000000
0.173125 0.000000
0.173750 0.000000
0.174375 0.000000
0.175000 0.000000
0.175625 0.000000
0.176250 0.000000
0.176875 0.000000
0.177500 0.000000
0.178125 0.000000
0.178750 0.000000
0.179375 0.000000
0.180000 0.000000
0.180625 0.000000
0.181250 0.000000
0.181875 0.000000
0.182500 0.000000
0.183125 0.000000
0.183750 0.000000
0.184375 0.000000
0.185000 0.000000
0.185625 0.000000
0.186250 0.000000
0.186875 0.000000
0.187500 0.000000
0.188125 0.000000
0.188750 0.000000
0.189375 0.000000
0.190000 0.000000
0.190625 0.000000
0.191250 0.000000
0.191875 0.000000
0.192500 0.000000
0.193125 0.000000
0.193750 0.000000
0.194375 0.000000
0.195000 0.000000
0.195625 0.000000
0.196250 0.000000
0.196875 0.000000
0.197500 0.000000
0.198125 0.000000
0.198750 0.000000
0.199375 0.000000
0.200000 0.000000
0.200625 0.000000
0.201250 0.000000
0.201875 0.000000
0.202500 0.000000
0.203125 0.000000
0.203750 0.000000
0.204375 0.000000
0.205000 0.000000
0.205625 0.000000
0.206250 0.000000
0.206875 0.000000
0.207500 0.000000
0.208125 0.000000
0.208750 0.000000
0.209375 0.000000
0.210000 0.000000
0.210625 0.000000
0.211250 0.000000
0.211875 0.000000
0.212500 0.000000
0.213125 0.000000
0.213750 0.000000
0.214375 0.000000
0.215000 0.000000
0.215625 0.000000
0.216250 0.000000
0.216875 0.000000
0.217500 0.000000
0.218125 0.000000
0.218750 0.000000
0.219375 0.000000
0.220000 0.000000
0.220625 0.000000
0.221250 0.000000
0.221875 0.000000
0.222500 0.000000
0.223125 0.000000
0.223750 0.000000
0.224375 0.000000
0.225000 0.000000
0.225625 0.000000
0.226250 0.000000
0.226875 0.000000
0.227500 0.000000
0.228125 0.000000
0.228750 0.000000
0.229375 0.000000
0.230000 0.000000
0.230625 0.000000
0.231250 0.000000
0.231875 0.000000
0.232500 0.000000
0.233125 0.000000
0.233750 0.000000
0.234375 0.000000
0.235000 0.000000
0.235625 0.000000
0.236250 0.000000
0.236875 0.000000
0.237500 0.000000
0.238125 0.000000
0.238750 0.000000
0.239375 0.000000
0.240000 0.000000
0.240625 0.000000
0.241250 0.000000
0.241875 0.000000
0.242500 0.000000
0.243125 0.000000
0.243750 0.000000
0.244375 0.000000
0.245000 0.000000
0.245625 0.000000
0.246250 0.000000
0.246875 0.000000
0.247500 0.000000
0.248125 0.000000
0.248750 0.000000
0.249375 0.000000
0.250000 0.000000
0.250625 0.000000
0.251250 0.000000
0.251875 0.000000
0.252500 0.000000
0.253125 0.000000
0.253750 0.000000
0.254375 0.000000
0.255000 0.000000
0.255625 0.000000
0.256250 0.000000
0.256875 0.000000
0.257500 0.000000
0.258125 0.000000
0.258750 0.000000
0.259375 0.000000
0.260000 0.000000
0.260625 0.000000
0.261250 0.000000
0.261875 0.000000
0.262500 0.000000
0.263125 0.000000
0.263750 0.000000
0.264375 0.000000
0.265000 0.000000
0.265625 0.000000
0.266250 0.000000
0.266875 0.000000
0.267500 0.000000
0.268125 0.000000
0.268750 0.000000
0.269375 0.000000
0.270000 0.000000
0.270625 0.000000
0.271250 0.000000
0.271875 0.000000
0.272500 0.000000
0.273125 0.000000
0.273750 0.000000
0.274375 0.000000
0.275000 0.000000
0.275625 0.000000
0.276250 0.000000
0.276875 0.000000
0.277500 0.000000
0.278125 0.000000
0.278750 0.000000
0.279375 0.000000
0.280000 0.000000
0.280625 0.000000
0.281250 0.000000
0.281875 0.000000
0.282500 0.000000
0.283125 0.000000
0.283750 0.000000
0.284375 0.000000
0.285000 0.000000
0.285625 0.000000
0.286250 0.000000
0.286875 0.000000
0.287500 0.000000
0.288125 0.000000
0.288750 0.000000
0.289375 0.000000
0.290000 0.000000
0.290625 0.000000
0.291250 0.000000
0.291875 0.000000
0.292500 0.000000
0.293125 0.000000
0.293750 0.000000
0.294375 0.000000
0.295000 0.000000
0.295625 0.000000
0.296250 0.000000
0.296875 0.000000
0.297500 0.000000
0.298125 0.000000
0.298750 0.000000
0.299375 0.000000
0.300000 0.000000
0.300625 0.000000
0.301250 0.000000
0.301875 0.000000
0.302500 0.000000
0.303125 0.000000
0.303750 0.000000
0.304375 0.000000
0.305000 0.000000
0.305625 0.000000
0.306250 0.000000
0.306875 0.000000
0.307500 0.000000
0.308125 0.000000
0.308750 0.000000
0.309375 0.000000
0.310000 0.000000
0.310625 0.000000
0.311250 0.000000
0.311875 0.000000
0.312500 0.000000
0.313125 0.000000
0.313750 0.000000
0.314375 0.000000
0.315000 0.000000
0.315625 0.000000
0.316250 0.000000
0.316875 0.000000
0.317500 0.000000
0.318125 0.000000
0.318750 0.000000
0.319375 0.000000
0.320000 0.000000
0.320625 0.000000
0.321250 0.000000
0.321875 0.000000
0.322500 0.000000
0.323125 0.000000
0.323750 0.000000
0.324375 0.000000
0.325000 0.000000
0.325625 0.000000
0.326250 0.000000
0.326875 0.000000
0.327500 0.000000
0.328125 0.000000
0.328750 0.000000
0.329375 0.000000
0.330000 0.000000
0.330625 0.000000
0.331250 0.000000
0.331875 0.000000
0.332500 0.000000
0.333125 0.000000
0.333750 0.000000
0.334375 0.000000
0.335000 0.000000
0.335625 0.000000
0.336250 0.000000
0.336875 0.000000
0.337500 0.000000
0.338125 0.000000
0.338750 0.000000
0.339375 0.000000
0.340000 0.000000
0.340625 0.000000
0.341250 0.000000
0.341875 0.000000
0.342500 0.000000
0.343125 0.000000
0.343750 0.000000
0.344375 0.000000
0.345000 0.000000
0.345625 0.000000
0.346250 0.000000
0.346875 0.000000
0.347500 0.000000
0.348125 0.000000
0.348750 0.000000
0.349375 0.000000
0.350000 0.000000
0.350625 0.000000
0.351250 0.000000
0.351875 0.000000
0.352500 0.000000
0.353125 0.000001
0.353750 0.000002
0.354375 0.000003
0.355000 0.000005
0.355625 0.000008
0.356250 0.000014
0.356875 0.000023
0.357500 0.000038
0.358125 0.000062
0.358750 0.000099
0.359375 0.000155
0.360000 0.000241
0.360625 0.000369
0.361250 0.000556
0.361875 0.000827
0.362500 0.001209
0.363125 0.001739
0.363750 0.002460
0.364375 0.003421
0.365000 0.004673
0.365625 0.006268
0.366250 0.008257
0.366875 0.010678
0.367500 0.013559
0.368125 0.011173
0.368750 0.008788
0.369375 0.006878
0.370000 0.005409
0.370625 0.004334
0.371250 0.003600
0.371875 0.003154
0.372500 0.002952
0.373125 0.002964
0.373750 0.003163
0.374375 0.003374
0.375000 0.003538
0.375625 0.003675
0.376250 0.003778
0.376875 0.003868
0.377500 0.003934
0.378125 0.003981
0.378750 0.004032
0.379375 0.004043
0.380000 0.004076
0.380625 0.004081
0.381250 0.004077
0.381875 0.004088
0.382500 0.004067
0.383125 0.004057
0.383750 0.004050
0.384375 0.004014
0.385000 0.004000
0.385625 0.003976
0.386250 0.003936
0.386875 0.003918
0.387500 0.003881
0.388125 0.003840
0.388750 0.003816
0.389375 0.003772
0.390000 0.003731
0.390625 0.003704
0.391250 0.003655
0.391875 0.003612
0.392500 0.003583
0.393125 0.003533
0.393750 0.003487
0.394375 0.003457
0.395000 0.003408
0.395625 0.003358
0.396250 0.003328
0.396875 0.003283
0.397500 0.003228
0.398125 0.003195
0.398750 0.003157
0.399375 0.003099
0.400000 0.003061
0.400625 0.003029
0.401250 0.002975
0.401875 0.002928
0.402500 0.002898
0.403125 0.002853
0.403750 0.002798
0.404375 0.002765
0.405000 0.002731
0.405625 0.002676
0.406250 0.002633
0.406875 0.002605
0.407500 0.002562
0.408125 0.002507
0.408750 0.002475
0.409375 0.002445
0.410000 0.002393
0.410625 0.002347
0.411250 0.002321
0.411875 0.002285
0.412500 0.002231
0.413125 0.002194
0.413750 0.002169
0.414375 0.002127
0.415000 0.002075
0.415625 0.002047
0.416250 0.002020
0.416875 0.001973
0.417500 0.001927
0.418125 0.001903
0.418750 0.001874
0.419375 0.001824
0.420000 0.001784
0.420625 0.001763
0.421250 0.001732
0.421875 0.001681
0.422500 0.001647
0.423125 0.001627
0.423750 0.001594
0.424375 0.001544
0.425000 0.001514
0.425625 0.001494
0.426250 0.001460
0.426875 0.001412
0.427500 0.001385
0.428125 0.001366
0.428750 0.001331
0.429375 0.001284
0.430000 0.001260
0.430625 0.001242
0.431250 0.001206
0.431875 0.001161
0.432500 0.001139
0.433125 0.001121
0.433750 0.001085
0.434375 0.001043
0.435000 0.001023
0.435625 0.001005
0.436250 0.000967
0.436875 0.000928
0.437500 0.000910
0.438125 0.000892
0.438750 0.000854
0.439375 0.000816
0.440000 0.000799
0.440625 0.000783
0.441250 0.000747
0.441875 0.000708
0.442500 0.000690
0.443125 0.000677
0.443750 0.000645
0.444375 0.000604
0.445000 0.000583
0.445625 0.000572
0.446250 0.000549
0.446875 0.000506
0.447500 0.000478
0.448125 0.000468
0.448750 0.000453
0.449375 0.000416
0.450000 0.000379
0.450625 0.000365
0.451250 0.000356
0.451875 0.000331
0.452500 0.000288
0.453125 0.000265
0.453750 0.000258
0.454375 0.000244
0.455000 0.000207
0.455625 0.000171
0.456250 0.000159
0.456875 0.000152
0.457500 0.000131
0.458125 0.000089
0.458750 0.000064
0.459375 0.000059
0.460000 0.000049
0.460625 0.000018
0.461250 0.000020
0.461875 0.000035
0.462500 0.000038
0.463125 0.000052
0.463750 0.000090
0.464375 0.000121
0.465000 0.000130
0.465625 0.000133
0.466250 0.000151
0.466875 0.000192
0.467500 0.000217
0.468125 0.000220
0.468750 0.000224
0.469375 0.000247
0.470000 0.000286
0.470625 0.000306
0.471250 0.000306
0.471875 0.000311
0.472500 0.000337
0.473125 0.000375
0.473750 0.000389
0.474375 0.000388
0.475000 0.000394
0.475625 0.000422
0.476250 0.000457
0.476875 0.000467
0.477500 0.000465
0.478125 0.000471
0.478750 0.000500
0.479375 0.000533
0.480000 0.000540
0.480625 0.000536
0.481250 0.000540
0.481875 0.000569
0.482500 0.000601
0.483125 0.000609
0.483750 0.000601
0.484375 0.000602
0.485000 0.000627
0.485625 0.000660
0.486250 0.000669
0.486875 0.000659
0.487500 0.000656
0.488125 0.000675
0.488750 0.000707
0.489375 0.000717
0.490000 0.000706
0.490625 0.000697
0.491250 0.000708
0.491875 0.000738
0.492500 0.000750
0.493125 0.000737
0.493750 0.000720
0.494375 0.000720
0.495000 0.000743
0.495625 0.000756
0.496250 0.000741
0.496875 0.000715
0.497500 0.000698
0.498125 0.000703
0.498750 0.000706
0.499375 0.000680
0.500000 0.000632
0.500625 0.000545
0.501250 0.000501
0.501875 0.000488
0.502500 0.000467
0.503125 0.000425
0.503750 0.000380
0.504375 0.000355
0.505000 0.000360
0.505625 0.000361
0.506250 0.000334
0.506875 0.000294
0.507500 0.000268
0.508125 0.000273
0.508750 0.000289
0.509375 0.000283
0.510000 0.000247
0.510625 0.000217
0.511250 0.000211
0.511875 0.000234
0.512500 0.000246
0.513125 0.000227
0.513750 0.000193
0.514375 0.000176
0.515000 0.000190
0.515625 0.000217
0.516250 0.000221
0.516875 0.000193
0.517500 0.000166
0.518125 0.000163
0.518750 0.000192
0.519375 0.000217
0.520000 0.000211
0.520625 0.000181
0.521250 0.000163
0.521875 0.000173
0.522500 0.000209
0.523125 0.000230
0.523750 0.000217
0.524375 0.000188
0.525000 0.000178
0.525625 0.000199
0.526250 0.000240
0.526875 0.000260
0.527500 0.000245
0.528125 0.000220
0.528750 0.000219
0.529375 0.000252
0.530000 0.000298
0.530625 0.000320
0.531250 0.000306
0.531875 0.000289
0.532500 0.000294
0.533125 0.000333
0.533750 0.000380
0.534375 0.000401
0.535000 0.000385
0.535625 0.000362
0.536250 0.000360
0.536875 0.000388
0.537500 0.000429
0.538125 0.000446
0.538750 0.000425
0.539375 0.000388
0.540000 0.000369
0.540625 0.000383
0.541250 0.000430
0.541875 0.000467
0.542500 0.000468
0.543125 0.000447
0.543750 0.000461
0.544375 0.000522
0.545000 0.000617
0.545625 0.000694
0.546250 0.000732
0.546875 0.000737
0.547500 0.000751
0.548125 0.000788
0.548750 0.000857
0.549375 0.000933
0.550000 0.000981
0.550625 0.000986
0.551250 0.000987
0.551875 0.001021
0.552500 0.001093
0.553125 0.001173
0.553750 0.001225
0.554375 0.001235
0.555000 0.001209
0.555625 0.001162
0.556250 0.001103
0.556875 0.001029
0.557500 0.000939
0.558125 0.000869
0.558750 0.000784
0.559375 0.000651
0.560000 0.000541
0.560625 0.000596
0.561250 0.000708
0.561875 0.000719
0.562500 0.001186
0.563125 0.002195
0.563750 0.003130
0.564375 0.002333
0.565000 0.000423
0.565625 0.001970
0.566250 0.003331
0.566875 0.004877
0.567500 0.005981
0.568125 0.006370
0.568750 0.006315
0.569375 0.006132
0.570000 0.006035
0.570625 0.005929
0.571250 0.005799
0.571875 0.005598
0.572500 0.005248
0.573125 0.004693
0.573750 0.003941
0.574375 0.003053
0.575000 0.002181
0.575625 0.001448
0.576250 0.000879
0.576875 0.000430
0.577500 0.000026
0.578125 0.000565
0.578750 0.001225
0.579375 0.001862
0.580000 0.002338
0.580625 0.002606
0.581250 0.002713
0.581875 0.002817
0.582500 0.003002
0.583125 0.003307
0.583750 0.003628
0.584375 0.003836
0.585000 0.003904
0.585625 0.003872
0.586250 0.003826
0.586875 0.003852
0.587500 0.003955
0.588125 0.004103
0.588750 0.004185
0.589375 0.004200
0.590000 0.004174
0.590625 0.004107
0.591250 0.004077
0.591875 0.004074
0.592500 0.004087
0.593125 0.004119
0.593750 0.004128
0.594375 0.004121
0.595000 0.004099
0.595625 0.004071
0.596250 0.004062
0.596875 0.004063
0.597500 0.004073
0.598125 0.004090
0.598750 0.004097
0.599375 0.004100
0.600000 0.004099
0.600625 0.004096
0.601250 0.004096
0.601875 0.004102
0.602500 0.004113
0.603125 0.004125
0.603750 0.004131
0.604375 0.004132
0.605000 0.004128
0.605625 0.004124
0.606250 0.004122
0.606875 0.004120
0.607500 0.004119
0.608125 0.004118
0.608750 0.004115
0.609375 0.004110
0.610000 0.004102
0.610625 0.004093
0.611250 0.004083
0.611875 0.004077
0.612500 0.004073
0.613125 0.004071
0.613750 0.004070
0.614375 0.004067
0.615000 0.004062
0.615625 0.004055
0.616250 0.004049
0.616875 0.004045
0.617500 0.004044
0.618125 0.004043
0.618750 0.004042
0.619375 0.004039
0.620000 0.004032
0.620625 0.004026
0.621250 0.004023
0.621875 0.004021
0.622500 0.004022
0.623125 0.004025
0.623750 0.004027
0.624375 0.004027
0.625000 0.004027
0.625625 0.004025
0.626250 0.004024
0.626875 0.004023
0.627500 0.004023
0.628125 0.004023
0.628750 0.004021
0.629375 0.004015
0.630000 0.004003
0.630625 0.003990
0.631250 0.003982
0.631875 0.003978
0.632500 0.003978
0.633125 0.003978
0.633750 0.003981
0.634375 0.003985
0.635000 0.003986
0.635625 0.003986
0.636250 0.003986
0.636875 0.003985
0.637500 0.003983
0.638125 0.003982
0.638750 0.003981
0.639375 0.003980
0.640000 0.003976
0.640625 0.003971
0.641250 0.003967
0.641875 0.003965
0.642500 0.003964
0.643125 0.003964
0.643750 0.003964
0.644375 0.003963
0.645000 0.003962
0.645625 0.003958
0.646250 0.003951
0.646875 0.003939
0.647500 0.003923
0.648125 0.003900
0.648750 0.003871
0.649375 0.003831
0.650000 0.003776
0.650625 0.003700
0.651250 0.003595
0.651875 0.003457
0.652500 0.003362
0.653125 0.003326
0.653750 0.003321
0.654375 0.003330
0.655000 0.003364
0.655625 0.003454
0.656250 0.003637
0.656875 0.003973
0.657500 0.004548
0.658125 0.005487
0.658750 0.006966
0.659375 0.009237
0.660000 0.012643
0.660625 0.017660
0.661250 0.024927
0.661875 0.035292
0.662500 0.049869
0.663125 0.070094
0.663750 0.097788
0.664375 0.135229
0.665000 0.185220
0.665625 0.251147
0.666250 0.337029
0.666875 0.447557
0.667500 0.588092
0.668125 0.764651
0.668750 0.266190
0.669375 0.181009
0.670000 0.120124
0.670625 0.078144
0.671250 0.049423
0.671875 0.029908
0.672500 0.016763
0.673125 0.008004
0.673750 0.002247
0.674375 0.001470
0.675000 0.003810
0.675625 0.005233
0.676250 0.006058
0.676875 0.006507
0.677500 0.006727
0.678125 0.006815
0.678750 0.006836
0.679375 0.006834
0.680000 0.006813
0.680625 0.006756
0.681250 0.006647
0.681875 0.006469
0.682500 0.006210
0.683125 0.005862
0.683750 0.005417
0.684375 0.004903
0.685000 0.004508
0.685625 0.004248
0.686250 0.004079
0.686875 0.003962
0.687500 0.003860
0.688125 0.003749
0.688750 0.003535
0.689375 0.002921
0.690000 0.001138
0.690625 0.003644
0.691250 0.015678
0.691875 0.044608
0.692500 0.110947
0.693125 0.250753
0.693750 0.494637
0.694375 0.460584
0.695000 0.047974
0.695625 0.003358
0.696250 0.000207
0.696875 0.000012
0.697500 0.000001
0.698125 0.000000
0.698750 0.000000
0.699375 0.000000
0.700000 0.000000
0.700625 0.000000
0.701250 0.000000
0.701875 0.000000
0.702500 0.000000
0.703125 0.000000
0.703750 0.000000
0.704375 0.000000
0.705000 0.000000
0.705625 0.000000
0.706250 0.000000
0.706875 0.000000
0.707500 0.000000
0.708125 0.000000
0.708750 0.000000
0.709375 0.000000
0.710000 0.000000
0.710625 0.000000
0.711250 0.000000
0.711875 0.000000
0.712500 0.000000
0.713125 0.000000
0.713750 0.000000
0.714375 0.000000
0.715000 0.000000
0.715625 0.000000
0.716250 0.000000
0.716875 0.000000
0.717500 0.000000
0.718125 0.000000
0.718750 0.000000
0.719375 0.000000
0.720000 0.000000
0.720625 0.000000
0.721250 0.000000
0.721875 0.000000
0.722500 0.000000
0.723125 0.000000
0.723750 0.000000
0.724375 0.000000
0.725000 0.000000
0.725625 0.000000
0.726250 0.000000
0.726875 0.000000
0.727500 0.000000
0.728125 0.000000
0.728750 0.000000
0.729375 0.000000
0.730000 0.000000
0.730625 0.000000
0.731250 0.000000
0.731875 0.000000
0.732500 0.000000
0.733125 0.000000
0.733750 0.000000
0.734375 0.000000
0.735000 0.000000
0.735625 0.000000
0.736250 0.000000
0.736875 0.000000
0.737500 0.000000
0.738125 0.000000
0.738750 0.000000
0.739375 0.000000
0.740000 0.000000
0.740625 0.000000
0.741250 0.000000
0.741875 0.000000
0.742500 0.000000
0.743125 0.000000
0.743750 0.000000
0.744375 0.000000
0.745000 0.000000
0.745625 0.000000
0.746250 0.000000
0.746875 0.000000
0.747500 0.000000
0.748125 0.000000
0.748750 0.000000
0.749375 0.000000
0.750000 0.000000
0.750625 0.000000
0.751250 0.000000
0.751875 0.000000
0.752500 0.000000
0.753125 0.000000
0.753750 0.000000
0.754375 0.000000
0.755000 0.000000
0.755625 0.000000
0.756250 0.000000
0.756875 0.000000
0.757500 0.000000
0.758125 0.000000
0.758750 0.000000
0.759375 0.000000
0.760000 0.000000
0.760625 0.000000
0.761250 0.000000
0.761875 0.000000
0.762500 0.000000
0.763125 0.000000
0.763750 0.000000
0.764375 0.000000
0.765000 0.000000
0.765625 0.000000
0.766250 0.000000
0.766875 0.000000
0.767500 0.000000
0.768125 0.000000
0.768750 0.000000
0.769375 0.000000
0.770000 0.000000
0.770625 0.000000
0.771250 0.000000
0.771875 0.000000
0.772500 0.000000
0.773125 0.000000
0.773750 0.000000
0.774375 0.000000
0.775000 0.000000
0.775625 0.000000
0.776250 0.000000
0.776875 0.000000
0.777500 0.000000
0.778125 0.000000
0.778750 0.000000
0.779375 0.000000
0.780000 0.000000
0.780625 0.000000
0.781250 0.000000
0.781875 0.000000
0.782500 0.000000
0.783125 0.000000
0.783750 0.000000
0.784375 0.000000
0.785000 0.000000
0.785625 0.000000
0.786250 0.000000
0.786875 0.000000
0.787500 0.000000
0.788125 0.000000
0.788750 0.000000
0.789375 0.000000
0.790000 0.000000
0.790625 0.000000
0.791250 0.000000
0.791875 0.000000
0.792500 0.000000
0.793125 0.000000
0.793750 0.000000
0.794375 0.000000
0.795000 0.000000
0.795625 0.000000
0.796250 0.000000
0.796875 0.000000
0.797500 0.000000
0.798125 0.000000
0.798750 0.000000
0.799375 0.000000
0.800000 0.000000
0.800625 0.000000
0.801250 0.000000
0.801875 0.000000
0.802500 0.000000
0.803125 0.000000
0.803750 0.000000
0.804375 0.000000
0.805000 0.000000
0.805625 0.000000
0.806250 0.000000
0.806875 0.000000
0.807500 0.000000
0.808125 0.000000
0.808750 0.000000
0.809375 0.000000
0.810000 0.000000
0.810625 0.000000
0.811250 0.000000
0.811875 0.000000
0.812500 0.000000
0.813125 0.000000
0.813750 0.000000
0.814375 0.000000
0.815000 0.000000
0.815625 0.000000
0.816250 0.000000
0.816875 0.000000
0.817500 0.000000
0.818125 0.000000
0.818750 0.000000
0.819375 0.000000
0.820000 0.000000
0.820625 0.000000
0.821250 0.000000
0.821875 0.000000
0.822500 0.000000
0.823125 0.000000
0.823750 0.000000
0.824375 0.000000
0.825000 0.000000
0.825625 0.000000
0.826250 0.000000
0.826875 0.000000
0.827500 0.000000
0.828125 0.000000
0.828750 0.000000
0.829375 0.000000
0.830000 0.000000
0.830625 0.000000
0.831250 0.000000
0.831875 0.000000
0.832500 0.000000
0.833125 0.000000
0.833750 0.000000
0.834375 0.000000
0.835000 0.000000
0.835625 0.000000
0.836250 0.000000
0.836875 0.000000
0.837500 0.000000
0.838125 0.000000
0.838750 0.000000
0.839375 0.000000
0.840000 0.000000
0.840625 0.000000
0.841250 0.000000
0.841875 0.000000
0.842500 0.000000
0.843125 0.000000
0.843750 0.000000
0.844375 0.000000
0.845000 0.000000
0.845625 0.000000
0.846250 0.000000
0.846875 0.000000
0.847500 0.000000
0.848125 0.000000
0.848750 0.000000
0.849375 0.000000
0.850000 0.000000
0.850625 0.000000
0.851250 0.000000
0.851875 0.000000
0.852500 0.000000
0.853125 0.000000
0.853750 0.000000
0.854375 0.000000
0.855000 0.000000
0.855625 0.000000
0.856250 0.000000
0.856875 0.000000
0.857500 0.000000
0.858125 0.000000
0.858750 0.000000
0.859375 0.000000
0.860000 0.000000
0.860625 0.000000
0.861250 0.000000
0.861875 0.000000
0.862500 0.000000
0.863125 0.000000
0.863750 0.000000
0.864375 0.000000
0.865000 0.000000
0.865625 0.000000
0.866250 0.000000
0.866875 0.000000
0.867500 0.000000
0.868125 0.000000
0.868750 0.000000
0.869375 0.000000
0.870000 0.000000
0.870625 0.000000
0.871250 0.000000
0.871875 0.000000
0.872500 0.000000
0.873125 0.000000
0.873750 0.000000
0.874375 0.000000
0.875000 0.000000
0.875625 0.000000
0.876250 0.000000
0.876875 0.000000
0.877500 0.000000
0.878125 0.000000
0.878750 0.000000
0.879375 0.000000
0.880000 0.000000
0.880625 0.000000
0.881250 0.000000
0.881875 0.000000
0.882500 0.000000
0.883125 0.000000
0.883750 0.000000
0.884375 0.000000
0.885000 0.000000
0.885625 0.000000
0.886250 0.000000
0.886875 0.000000
0.887500 0.000000
0.888125 0.000000
0.888750 0.000000
0.889375 0.000000
0.890000 0.000000
0.890625 0.000000
0.891250 0.000000
0.891875 0.000000
0.892500 0.000000
0.893125 0.000000
0.893750 0.000000
0.894375 0.000000
0.895000 0.000000
0.895625 0.000000
0.896250 0.000000
0.896875 0.000000
0.897500 0.000000
0.898125 0.000000
0.898750 0.000000
0.899375 0.000000
0.900000 0.000000
0.900625 0.000000
0.901250 0.000000
0.901875 0.000000
0.902500 0.000000
0.903125 0.000000
0.903750 0.000000
0.904375 0.000000
0.905000 0.000000
0.905625 0.000000
0.906250 0.000000
0.906875 0.000000
0.907500 0.000000
0.908125 0.000000
0.908750 0.000000
0.909375 0.000000
0.910000 0.000000
0.910625 0.000000
0.911250 0.000000
0.911875 0.000000
0.912500 0.000000
0.913125 0.000000
0.913750 0.000000
0.914375 0.000000
0.915000 0.000000
0.915625 0.000000
0.916250 0.000000
0.916875 0.000000
0.917500 0.000000
0.918125 0.000000
0.918750 0.000000
0.919375 0.000000
0.920000 0.000000
0.920625 0.000000
0.921250 0.000000
0.921875 0.000000
0.922500 0.000000
0.923125 0.000000
0.923750 0.000000
0.924375 0.000000
0.925000 0.000000
0.925625 0.000000
0.926250 0.000000
0.926875 0.000000
0.927500 0.000000
0.928125 0.000000
0.928750 0.000000
0.929375 0.000000
0.930000 0.000000
0.930625 0.000000
0.931250 0.000000
0.931875 0.000000
0.932500 0.000000
0.933125 0.000000
0.933750 0.000000
0.934375 0.000000
0.935000 0.000000
0.935625 0.000000
0.936250 0.000000
0.936875 0.000000
0.937500 0.000000
0.938125 0.000000
0.938750 0.000000
0.939375 0.000000
0.940000 0.000000
0.940625 0.000000
0.941250 0.000000
0.941875 0.000000
0.942500 0.000000
0.943125 0.000000
0.943750 0.000000
0.944375 0.000000
0.945000 0.000000
0.945625 0.000000
0.946250 0.000000
0.946875 0.000000
0.947500 0.000000
0.948125 0.000000
0.948750 0.000000
0.949375 0.000000
0.950000 0.000000
0.950625 0.000000
0.951250 0.000000
0.951875 0.000000
0.952500 0.000000
0.953125 0.000000
0.953750 0.000000
0.954375 0.000000
0.955000 0.000000
0.955625 0.000000
0.956250 0.000000
0.956875 0.000000
0.957500 0.000000
0.958125 0.000000
0.958750 0.000000
0.959375 0.000000
0.960000 0.000000
0.960625 0.000000
0.961250 0.000000
0.961875 0.000000
0.962500 0.000000
0.963125 0.000000
0.963750 0.000000
0.964375 0.000000
0.965000 0.000000
0.965625 0.000000
0.966250 0.000000
0.966875 0.000000
0.967500 0.000000
0.968125 0.000000
0.968750 0.000000
0.969375 0.000000
0.970000 0.000000
0.970625 0.000000
0.971250 0.000000
0.971875 0.000000
0.972500 0.000000
0.973125 0.000000
0.973750 0.000000
0.974375 0.000000
0.975000 0.000000
0.975625 0.000000
0.976250 0.000000
0.976875 0.000000
0.977500 0.000000
0.978125 0.000000
0.978750 0.000000
0.979375 0.000000
0.980000 0.000000
0.980625 0.000000
0.981250 0.000000
0.981875 0.000000
0.982500 0.000000
0.983125 0.000000
0.983750 0.000000
0.984375 0.000000
0.985000 0.000000
0.985625 0.000000
0.986250 0.000000
0.986875 0.000000
0.987500 0.000000
0.988125 0.000000
0.988750 0.000000
0.989375 0.000000
0.990000 0.000000
0.990625 0.000000
0.991250 0.000000
0.991875 0.000000
0.992500 0.000000
0.993125 0.000000
0.993750 0.000000
0.994375 0.000000
0.995000 0.000000
0.995625 0.000000
0.996250 0.000000
0.996875 0.000000
0.997500 0.000000
0.998125 0.000000
0.998750 0.000000
0.999375 0.000000
1.000000 0.000000
