# Supplementary material for: A direct Primitive Variable Recovery Scheme for hyperbolic conservative equations: The case of relativistic hydrodynamics
Source: PLoS One. 2018 Apr 16;13(4):e0195494. doi: 10.1371/journal.pone.0195494 (PMC5901931; doi:10.1371/journal.pone.0195494)
Supplement: S1 File — In the file “S1_File.tar.gz”, we attached the relevant data of the comparison between numerical simulations and exact solutions used to obtain the L1—norm. (GZ) [file pone.0195494.s001.gz › numerical-and-exact-data_plosone_aguayo-mendoza-olvera/Test2/Mesh1600/13Ex1600t26]

 0.00000000E-03  0.13330000E+02  0.10000000E+02  0.00000000E+00  0.39989995E+01
 0.62500000E-03  0.13330000E+02  0.10000000E+02  0.00000000E+00  0.39989995E+01
 0.12500000E-02  0.13330000E+02  0.10000000E+02  0.00000000E+00  0.39989995E+01
 0.18750000E-02  0.13330000E+02  0.10000000E+02  0.00000000E+00  0.39989995E+01
 0.25000000E-02  0.13330000E+02  0.10000000E+02  0.00000000E+00  0.39989995E+01
 0.31250000E-02  0.13330000E+02  0.10000000E+02  0.00000000E+00  0.39989995E+01
 0.37500000E-02  0.13330000E+02  0.10000000E+02  0.00000000E+00  0.39989995E+01
 0.43750000E-02  0.13330000E+02  0.10000000E+02  0.00000000E+00  0.39989995E+01
 0.50000000E-02  0.13330000E+02  0.10000000E+02  0.00000000E+00  0.39989995E+01
 0.56250000E-02  0.13330000E+02  0.10000000E+02  0.00000000E+00  0.39989995E+01
 0.62500000E-02  0.13330000E+02  0.10000000E+02  0.00000000E+00  0.39989995E+01
 0.68750000E-02  0.13330000E+02  0.10000000E+02  0.00000000E+00  0.39989995E+01
 0.75000000E-02  0.13330000E+02  0.10000000E+02  0.00000000E+00  0.39989995E+01
 0.81250000E-02  0.13330000E+02  0.10000000E+02  0.00000000E+00  0.39989995E+01
 0.87500000E-02  0.13330000E+02  0.10000000E+02  0.00000000E+00  0.39989995E+01
 0.93750000E-02  0.13330000E+02  0.10000000E+02  0.00000000E+00  0.39989995E+01
 0.10000000E-01  0.13330000E+02  0.10000000E+02  0.00000000E+00  0.39989995E+01
 0.10625000E-01  0.13330000E+02  0.10000000E+02  0.00000000E+00  0.39989995E+01
 0.11250000E-01  0.13330000E+02  0.10000000E+02  0.00000000E+00  0.39989995E+01
 0.11875000E-01  0.13330000E+02  0.10000000E+02  0.00000000E+00  0.39989995E+01
 0.12500000E-01  0.13330000E+02  0.10000000E+02  0.00000000E+00  0.39989995E+01
 0.13125000E-01  0.13330000E+02  0.10000000E+02  0.00000000E+00  0.39989995E+01
 0.13750000E-01  0.13330000E+02  0.10000000E+02  0.00000000E+00  0.39989995E+01
 0.14375000E-01  0.13330000E+02  0.10000000E+02  0.00000000E+00  0.39989995E+01
 0.15000000E-01  0.13330000E+02  0.10000000E+02  0.00000000E+00  0.39989995E+01
 0.15625000E-01  0.13330000E+02  0.10000000E+02  0.00000000E+00  0.39989995E+01
 0.16250000E-01  0.13330000E+02  0.10000000E+02  0.00000000E+00  0.39989995E+01
 0.16875000E-01  0.13330000E+02  0.10000000E+02  0.00000000E+00  0.39989995E+01
 0.17500000E-01  0.13330000E+02  0.10000000E+02  0.00000000E+00  0.39989995E+01
 0.18125000E-01  0.13330000E+02  0.10000000E+02  0.00000000E+00  0.39989995E+01
 0.18750000E-01  0.13330000E+02  0.10000000E+02  0.00000000E+00  0.39989995E+01
 0.19375000E-01  0.13330000E+02  0.10000000E+02  0.00000000E+00  0.39989995E+01
 0.20000000E-01  0.13330000E+02  0.10000000E+02  0.00000000E+00  0.39989995E+01
 0.20625000E-01  0.13330000E+02  0.10000000E+02  0.00000000E+00  0.39989995E+01
 0.21250000E-01  0.13330000E+02  0.10000000E+02  0.00000000E+00  0.39989995E+01
 0.21875000E-01  0.13330000E+02  0.10000000E+02  0.00000000E+00  0.39989995E+01
 0.22500000E-01  0.13330000E+02  0.10000000E+02  0.00000000E+00  0.39989995E+01
 0.23125000E-01  0.13330000E+02  0.10000000E+02  0.00000000E+00  0.39989995E+01
 0.23750000E-01  0.13330000E+02  0.10000000E+02  0.00000000E+00  0.39989995E+01
 0.24375000E-01  0.13330000E+02  0.10000000E+02  0.00000000E+00  0.39989995E+01
 0.25000000E-01  0.13330000E+02  0.10000000E+02  0.00000000E+00  0.39989995E+01
 0.25625000E-01  0.13330000E+02  0.10000000E+02  0.00000000E+00  0.39989995E+01
 0.26250000E-01  0.13330000E+02  0.10000000E+02  0.00000000E+00  0.39989995E+01
 0.26875000E-01  0.13330000E+02  0.10000000E+02  0.00000000E+00  0.39989995E+01
 0.27500000E-01  0.13330000E+02  0.10000000E+02  0.00000000E+00  0.39989995E+01
 0.28125000E-01  0.13330000E+02  0.10000000E+02  0.00000000E+00  0.39989995E+01
 0.28750000E-01  0.13330000E+02  0.10000000E+02  0.00000000E+00  0.39989995E+01
 0.29375000E-01  0.13330000E+02  0.10000000E+02  0.00000000E+00  0.39989995E+01
 0.30000000E-01  0.13330000E+02  0.10000000E+02  0.00000000E+00  0.39989995E+01
 0.30625000E-01  0.13330000E+02  0.10000000E+02  0.00000000E+00  0.39989995E+01
 0.31250000E-01  0.13330000E+02  0.10000000E+02  0.00000000E+00  0.39989995E+01
 0.31875000E-01  0.13330000E+02  0.10000000E+02  0.00000000E+00  0.39989995E+01
 0.32500000E-01  0.13330000E+02  0.10000000E+02  0.00000000E+00  0.39989995E+01
 0.33125000E-01  0.13330000E+02  0.10000000E+02  0.00000000E+00  0.39989995E+01
 0.33750000E-01  0.13330000E+02  0.10000000E+02  0.00000000E+00  0.39989995E+01
 0.34375000E-01  0.13330000E+02  0.10000000E+02  0.00000000E+00  0.39989995E+01
 0.35000000E-01  0.13330000E+02  0.10000000E+02  0.00000000E+00  0.39989995E+01
 0.35625000E-01  0.13330000E+02  0.10000000E+02  0.00000000E+00  0.39989995E+01
 0.36250000E-01  0.13330000E+02  0.10000000E+02  0.00000000E+00  0.39989995E+01
 0.36875000E-01  0.13330000E+02  0.10000000E+02  0.00000000E+00  0.39989995E+01
 0.37500000E-01  0.13330000E+02  0.10000000E+02  0.00000000E+00  0.39989995E+01
 0.38125000E-01  0.13330000E+02  0.10000000E+02  0.00000000E+00  0.39989995E+01
 0.38750000E-01  0.13330000E+02  0.10000000E+02  0.00000000E+00  0.39989995E+01
 0.39375000E-01  0.13330000E+02  0.10000000E+02  0.00000000E+00  0.39989995E+01
 0.40000000E-01  0.13330000E+02  0.10000000E+02  0.00000000E+00  0.39989995E+01
 0.40625000E-01  0.13330000E+02  0.10000000E+02  0.00000000E+00  0.39989995E+01
 0.41250000E-01  0.13330000E+02  0.10000000E+02  0.00000000E+00  0.39989995E+01
 0.41875000E-01  0.13330000E+02  0.10000000E+02  0.00000000E+00  0.39989995E+01
 0.42500000E-01  0.13330000E+02  0.10000000E+02  0.00000000E+00  0.39989995E+01
 0.43125000E-01  0.13330000E+02  0.10000000E+02  0.00000000E+00  0.39989995E+01
 0.43750000E-01  0.13330000E+02  0.10000000E+02  0.00000000E+00  0.39989995E+01
 0.44375000E-01  0.13330000E+02  0.10000000E+02  0.00000000E+00  0.39989995E+01
 0.45000000E-01  0.13330000E+02  0.10000000E+02  0.00000000E+00  0.39989995E+01
 0.45625000E-01  0.13330000E+02  0.10000000E+02  0.00000000E+00  0.39989995E+01
 0.46250000E-01  0.13330000E+02  0.10000000E+02  0.00000000E+00  0.39989995E+01
 0.46875000E-01  0.13330000E+02  0.10000000E+02  0.00000000E+00  0.39989995E+01
 0.47500000E-01  0.13330000E+02  0.10000000E+02  0.00000000E+00  0.39989995E+01
 0.48125000E-01  0.13330000E+02  0.10000000E+02  0.00000000E+00  0.39989995E+01
 0.48750000E-01  0.13330000E+02  0.10000000E+02  0.00000000E+00  0.39989995E+01
 0.49375000E-01  0.13330000E+02  0.10000000E+02  0.00000000E+00  0.39989995E+01
 0.50000000E-01  0.13330000E+02  0.10000000E+02  0.00000000E+00  0.39989995E+01
 0.50625000E-01  0.13330000E+02  0.10000000E+02  0.00000000E+00  0.39989995E+01
 0.51250000E-01  0.13330000E+02  0.10000000E+02  0.00000000E+00  0.39989995E+01
 0.51875000E-01  0.13330000E+02  0.10000000E+02  0.00000000E+00  0.39989995E+01
 0.52500000E-01  0.13330000E+02  0.10000000E+02  0.00000000E+00  0.39989995E+01
 0.53125000E-01  0.13330000E+02  0.10000000E+02  0.00000000E+00  0.39989995E+01
 0.53750000E-01  0.13330000E+02  0.10000000E+02  0.00000000E+00  0.39989995E+01
 0.54375000E-01  0.13330000E+02  0.10000000E+02  0.00000000E+00  0.39989995E+01
 0.55000000E-01  0.13330000E+02  0.10000000E+02  0.00000000E+00  0.39989995E+01
 0.55625000E-01  0.13330000E+02  0.10000000E+02  0.00000000E+00  0.39989995E+01
 0.56250000E-01  0.13330000E+02  0.10000000E+02  0.00000000E+00  0.39989995E+01
 0.56875000E-01  0.13330000E+02  0.10000000E+02  0.00000000E+00  0.39989995E+01
 0.57500000E-01  0.13330000E+02  0.10000000E+02  0.00000000E+00  0.39989995E+01
 0.58125000E-01  0.13330000E+02  0.10000000E+02  0.00000000E+00  0.39989995E+01
 0.58750000E-01  0.13330000E+02  0.10000000E+02  0.00000000E+00  0.39989995E+01
 0.59375000E-01  0.13330000E+02  0.10000000E+02  0.00000000E+00  0.39989995E+01
 0.60000000E-01  0.13330000E+02  0.10000000E+02  0.00000000E+00  0.39989995E+01
 0.60625000E-01  0.13330000E+02  0.10000000E+02  0.00000000E+00  0.39989995E+01
 0.61250000E-01  0.13330000E+02  0.10000000E+02  0.00000000E+00  0.39989995E+01
 0.61875000E-01  0.13330000E+02  0.10000000E+02  0.00000000E+00  0.39989995E+01
 0.62500000E-01  0.13330000E+02  0.10000000E+02  0.00000000E+00  0.39989995E+01
 0.63125000E-01  0.13330000E+02  0.10000000E+02  0.00000000E+00  0.39989995E+01
 0.63750000E-01  0.13330000E+02  0.10000000E+02  0.00000000E+00  0.39989995E+01
 0.64375000E-01  0.13330000E+02  0.10000000E+02  0.00000000E+00  0.39989995E+01
 0.65000000E-01  0.13330000E+02  0.10000000E+02  0.00000000E+00  0.39989995E+01
 0.65625000E-01  0.13330000E+02  0.10000000E+02  0.00000000E+00  0.39989995E+01
 0.66250000E-01  0.13330000E+02  0.10000000E+02  0.00000000E+00  0.39989995E+01
 0.66875000E-01  0.13330000E+02  0.10000000E+02  0.00000000E+00  0.39989995E+01
 0.67500000E-01  0.13330000E+02  0.10000000E+02  0.00000000E+00  0.39989995E+01
 0.68125000E-01  0.13330000E+02  0.10000000E+02  0.00000000E+00  0.39989995E+01
 0.68750000E-01  0.13330000E+02  0.10000000E+02  0.00000000E+00  0.39989995E+01
 0.69375000E-01  0.13330000E+02  0.10000000E+02  0.00000000E+00  0.39989995E+01
 0.70000000E-01  0.13330000E+02  0.10000000E+02  0.00000000E+00  0.39989995E+01
 0.70625000E-01  0.13330000E+02  0.10000000E+02  0.00000000E+00  0.39989995E+01
 0.71250000E-01  0.13330000E+02  0.10000000E+02  0.00000000E+00  0.39989995E+01
 0.71875000E-01  0.13330000E+02  0.10000000E+02  0.00000000E+00  0.39989995E+01
 0.72500000E-01  0.13330000E+02  0.10000000E+02  0.00000000E+00  0.39989995E+01
 0.73125000E-01  0.13330000E+02  0.10000000E+02  0.00000000E+00  0.39989995E+01
 0.73750000E-01  0.13330000E+02  0.10000000E+02  0.00000000E+00  0.39989995E+01
 0.74375000E-01  0.13330000E+02  0.10000000E+02  0.00000000E+00  0.39989995E+01
 0.75000000E-01  0.13330000E+02  0.10000000E+02  0.00000000E+00  0.39989995E+01
 0.75625000E-01  0.13330000E+02  0.10000000E+02  0.00000000E+00  0.39989995E+01
 0.76250000E-01  0.13330000E+02  0.10000000E+02  0.00000000E+00  0.39989995E+01
 0.76875000E-01  0.13330000E+02  0.10000000E+02  0.00000000E+00  0.39989995E+01
 0.77500000E-01  0.13330000E+02  0.10000000E+02  0.00000000E+00  0.39989995E+01
 0.78125000E-01  0.13330000E+02  0.10000000E+02  0.00000000E+00  0.39989995E+01
 0.78750000E-01  0.13330000E+02  0.10000000E+02  0.00000000E+00  0.39989995E+01
 0.79375000E-01  0.13330000E+02  0.10000000E+02  0.00000000E+00  0.39989995E+01
 0.80000000E-01  0.13330000E+02  0.10000000E+02  0.00000000E+00  0.39989995E+01
 0.80625000E-01  0.13330000E+02  0.10000000E+02  0.00000000E+00  0.39989995E+01
 0.81250000E-01  0.13330000E+02  0.10000000E+02  0.00000000E+00  0.39989995E+01
 0.81875000E-01  0.13330000E+02  0.10000000E+02  0.00000000E+00  0.39989995E+01
 0.82500000E-01  0.13330000E+02  0.10000000E+02  0.00000000E+00  0.39989995E+01
 0.83125000E-01  0.13330000E+02  0.10000000E+02  0.00000000E+00  0.39989995E+01
 0.83750000E-01  0.13330000E+02  0.10000000E+02  0.00000000E+00  0.39989995E+01
 0.84375000E-01  0.13330000E+02  0.10000000E+02  0.00000000E+00  0.39989995E+01
 0.85000000E-01  0.13330000E+02  0.10000000E+02  0.00000000E+00  0.39989995E+01
 0.85625000E-01  0.13330000E+02  0.10000000E+02  0.00000000E+00  0.39989995E+01
 0.86250000E-01  0.13330000E+02  0.10000000E+02  0.00000000E+00  0.39989995E+01
 0.86875000E-01  0.13330000E+02  0.10000000E+02  0.00000000E+00  0.39989995E+01
 0.87500000E-01  0.13330000E+02  0.10000000E+02  0.00000000E+00  0.39989995E+01
 0.88125000E-01  0.13330000E+02  0.10000000E+02  0.00000000E+00  0.39989995E+01
 0.88750000E-01  0.13330000E+02  0.10000000E+02  0.00000000E+00  0.39989995E+01
 0.89375000E-01  0.13330000E+02  0.10000000E+02  0.00000000E+00  0.39989995E+01
 0.90000000E-01  0.13330000E+02  0.10000000E+02  0.00000000E+00  0.39989995E+01
 0.90625000E-01  0.13330000E+02  0.10000000E+02  0.00000000E+00  0.39989995E+01
 0.91250000E-01  0.13330000E+02  0.10000000E+02  0.00000000E+00  0.39989995E+01
 0.91875000E-01  0.13330000E+02  0.10000000E+02  0.00000000E+00  0.39989995E+01
 0.92500000E-01  0.13330000E+02  0.10000000E+02  0.00000000E+00  0.39989995E+01
 0.93125000E-01  0.13330000E+02  0.10000000E+02  0.00000000E+00  0.39989995E+01
 0.93750000E-01  0.13330000E+02  0.10000000E+02  0.00000000E+00  0.39989995E+01
 0.94375000E-01  0.13330000E+02  0.10000000E+02  0.00000000E+00  0.39989995E+01
 0.95000000E-01  0.13330000E+02  0.10000000E+02  0.00000000E+00  0.39989995E+01
 0.95625000E-01  0.13330000E+02  0.10000000E+02  0.00000000E+00  0.39989995E+01
 0.96250000E-01  0.13330000E+02  0.10000000E+02  0.00000000E+00  0.39989995E+01
 0.96875000E-01  0.13330000E+02  0.10000000E+02  0.00000000E+00  0.39989995E+01
 0.97500000E-01  0.13330000E+02  0.10000000E+02  0.00000000E+00  0.39989995E+01
 0.98125000E-01  0.13330000E+02  0.10000000E+02  0.00000000E+00  0.39989995E+01
 0.98750000E-01  0.13330000E+02  0.10000000E+02  0.00000000E+00  0.39989995E+01
 0.99375000E-01  0.13330000E+02  0.10000000E+02  0.00000000E+00  0.39989995E+01
 0.10000000E+00  0.13330000E+02  0.10000000E+02  0.00000000E+00  0.39989995E+01
 0.10062500E+00  0.13330000E+02  0.10000000E+02  0.00000000E+00  0.39989995E+01
 0.10125000E+00  0.13330000E+02  0.10000000E+02  0.00000000E+00  0.39989995E+01
 0.10187500E+00  0.13330000E+02  0.10000000E+02  0.00000000E+00  0.39989995E+01
 0.10250000E+00  0.13330000E+02  0.10000000E+02  0.00000000E+00  0.39989995E+01
 0.10312500E+00  0.13330000E+02  0.10000000E+02  0.00000000E+00  0.39989995E+01
 0.10375000E+00  0.13330000E+02  0.10000000E+02  0.00000000E+00  0.39989995E+01
 0.10437500E+00  0.13330000E+02  0.10000000E+02  0.00000000E+00  0.39989995E+01
 0.10500000E+00  0.13330000E+02  0.10000000E+02  0.00000000E+00  0.39989995E+01
 0.10562500E+00  0.13330000E+02  0.10000000E+02  0.00000000E+00  0.39989995E+01
 0.10625000E+00  0.13330000E+02  0.10000000E+02  0.00000000E+00  0.39989995E+01
 0.10687500E+00  0.13330000E+02  0.10000000E+02  0.00000000E+00  0.39989995E+01
 0.10750000E+00  0.13330000E+02  0.10000000E+02  0.00000000E+00  0.39989995E+01
 0.10812500E+00  0.13330000E+02  0.10000000E+02  0.00000000E+00  0.39989995E+01
 0.10875000E+00  0.13330000E+02  0.10000000E+02  0.00000000E+00  0.39989995E+01
 0.10937500E+00  0.13330000E+02  0.10000000E+02  0.00000000E+00  0.39989995E+01
 0.11000000E+00  0.13330000E+02  0.10000000E+02  0.00000000E+00  0.39989995E+01
 0.11062500E+00  0.13330000E+02  0.10000000E+02  0.00000000E+00  0.39989995E+01
 0.11125000E+00  0.13330000E+02  0.10000000E+02  0.00000000E+00  0.39989995E+01
 0.11187500E+00  0.13330000E+02  0.10000000E+02  0.00000000E+00  0.39989995E+01
 0.11250000E+00  0.13330000E+02  0.10000000E+02  0.00000000E+00  0.39989995E+01
 0.11312500E+00  0.13330000E+02  0.10000000E+02  0.00000000E+00  0.39989995E+01
 0.11375000E+00  0.13330000E+02  0.10000000E+02  0.00000000E+00  0.39989995E+01
 0.11437500E+00  0.13330000E+02  0.10000000E+02  0.00000000E+00  0.39989995E+01
 0.11500000E+00  0.13330000E+02  0.10000000E+02  0.00000000E+00  0.39989995E+01
 0.11562500E+00  0.13330000E+02  0.10000000E+02  0.00000000E+00  0.39989995E+01
 0.11625000E+00  0.13330000E+02  0.10000000E+02  0.00000000E+00  0.39989995E+01
 0.11687500E+00  0.13330000E+02  0.10000000E+02  0.00000000E+00  0.39989995E+01
 0.11750000E+00  0.13330000E+02  0.10000000E+02  0.00000000E+00  0.39989995E+01
 0.11812500E+00  0.13330000E+02  0.10000000E+02  0.00000000E+00  0.39989995E+01
 0.11875000E+00  0.13330000E+02  0.10000000E+02  0.00000000E+00  0.39989995E+01
 0.11937500E+00  0.13330000E+02  0.10000000E+02  0.00000000E+00  0.39989995E+01
 0.12000000E+00  0.13330000E+02  0.10000000E+02  0.00000000E+00  0.39989995E+01
 0.12062500E+00  0.13330000E+02  0.10000000E+02  0.00000000E+00  0.39989995E+01
 0.12125000E+00  0.13330000E+02  0.10000000E+02  0.00000000E+00  0.39989995E+01
 0.12187500E+00  0.13330000E+02  0.10000000E+02  0.00000000E+00  0.39989995E+01
 0.12250000E+00  0.13330000E+02  0.10000000E+02  0.00000000E+00  0.39989995E+01
 0.12312500E+00  0.13330000E+02  0.10000000E+02  0.00000000E+00  0.39989995E+01
 0.12375000E+00  0.13330000E+02  0.10000000E+02  0.00000000E+00  0.39989995E+01
 0.12437500E+00  0.13330000E+02  0.10000000E+02  0.00000000E+00  0.39989995E+01
 0.12500000E+00  0.13330000E+02  0.10000000E+02  0.00000000E+00  0.39989995E+01
 0.12562500E+00  0.13330000E+02  0.10000000E+02  0.00000000E+00  0.39989995E+01
 0.12625000E+00  0.13330000E+02  0.10000000E+02  0.00000000E+00  0.39989995E+01
 0.12687500E+00  0.13330000E+02  0.10000000E+02  0.00000000E+00  0.39989995E+01
 0.12750000E+00  0.13330000E+02  0.10000000E+02  0.00000000E+00  0.39989995E+01
 0.12812500E+00  0.13330000E+02  0.10000000E+02  0.00000000E+00  0.39989995E+01
 0.12875000E+00  0.13330000E+02  0.10000000E+02  0.00000000E+00  0.39989995E+01
 0.12937500E+00  0.13330000E+02  0.10000000E+02  0.00000000E+00  0.39989995E+01
 0.13000000E+00  0.13330000E+02  0.10000000E+02  0.00000000E+00  0.39989995E+01
 0.13062500E+00  0.13330000E+02  0.10000000E+02  0.00000000E+00  0.39989995E+01
 0.13125000E+00  0.13330000E+02  0.10000000E+02  0.00000000E+00  0.39989995E+01
 0.13187500E+00  0.13330000E+02  0.10000000E+02  0.00000000E+00  0.39989995E+01
 0.13250000E+00  0.13330000E+02  0.10000000E+02  0.00000000E+00  0.39989995E+01
 0.13312500E+00  0.13330000E+02  0.10000000E+02  0.00000000E+00  0.39989995E+01
 0.13375000E+00  0.13330000E+02  0.10000000E+02  0.00000000E+00  0.39989995E+01
 0.13437500E+00  0.13330000E+02  0.10000000E+02  0.00000000E+00  0.39989995E+01
 0.13500000E+00  0.13330000E+02  0.10000000E+02  0.00000000E+00  0.39989995E+01
 0.13562500E+00  0.13330000E+02  0.10000000E+02  0.00000000E+00  0.39989995E+01
 0.13625000E+00  0.13330000E+02  0.10000000E+02  0.00000000E+00  0.39989995E+01
 0.13687500E+00  0.13330000E+02  0.10000000E+02  0.00000000E+00  0.39989995E+01
 0.13750000E+00  0.13330000E+02  0.10000000E+02  0.00000000E+00  0.39989995E+01
 0.13812500E+00  0.13330000E+02  0.10000000E+02  0.00000000E+00  0.39989995E+01
 0.13875000E+00  0.13330000E+02  0.10000000E+02  0.00000000E+00  0.39989995E+01
 0.13937500E+00  0.13330000E+02  0.10000000E+02  0.00000000E+00  0.39989995E+01
 0.14000000E+00  0.13330000E+02  0.10000000E+02  0.00000000E+00  0.39989995E+01
 0.14062500E+00  0.13330000E+02  0.10000000E+02  0.00000000E+00  0.39989995E+01
 0.14125000E+00  0.13330000E+02  0.10000000E+02  0.00000000E+00  0.39989995E+01
 0.14187500E+00  0.13330000E+02  0.10000000E+02  0.00000000E+00  0.39989995E+01
 0.14250000E+00  0.13330000E+02  0.10000000E+02  0.00000000E+00  0.39989995E+01
 0.14312500E+00  0.13330000E+02  0.10000000E+02  0.00000000E+00  0.39989995E+01
 0.14375000E+00  0.13330000E+02  0.10000000E+02  0.00000000E+00  0.39989995E+01
 0.14437500E+00  0.13330000E+02  0.10000000E+02  0.00000000E+00  0.39989995E+01
 0.14500000E+00  0.13330000E+02  0.10000000E+02  0.00000000E+00  0.39989995E+01
 0.14562500E+00  0.13330000E+02  0.10000000E+02  0.00000000E+00  0.39989995E+01
 0.14625000E+00  0.13330000E+02  0.10000000E+02  0.00000000E+00  0.39989995E+01
 0.14687500E+00  0.13330000E+02  0.10000000E+02  0.00000000E+00  0.39989995E+01
 0.14750000E+00  0.13330000E+02  0.10000000E+02  0.00000000E+00  0.39989995E+01
 0.14812500E+00  0.13330000E+02  0.10000000E+02  0.00000000E+00  0.39989995E+01
 0.14875000E+00  0.13330000E+02  0.10000000E+02  0.00000000E+00  0.39989995E+01
 0.14937500E+00  0.13330000E+02  0.10000000E+02  0.00000000E+00  0.39989995E+01
 0.15000000E+00  0.13330000E+02  0.10000000E+02  0.00000000E+00  0.39989995E+01
 0.15062500E+00  0.13330000E+02  0.10000000E+02  0.00000000E+00  0.39989995E+01
 0.15125000E+00  0.13330000E+02  0.10000000E+02  0.00000000E+00  0.39989995E+01
 0.15187500E+00  0.13330000E+02  0.10000000E+02  0.00000000E+00  0.39989995E+01
 0.15250000E+00  0.13330000E+02  0.10000000E+02  0.00000000E+00  0.39989995E+01
 0.15312500E+00  0.13330000E+02  0.10000000E+02  0.00000000E+00  0.39989995E+01
 0.15375000E+00  0.13330000E+02  0.10000000E+02  0.00000000E+00  0.39989995E+01
 0.15437500E+00  0.13330000E+02  0.10000000E+02  0.00000000E+00  0.39989995E+01
 0.15500000E+00  0.13330000E+02  0.10000000E+02  0.00000000E+00  0.39989995E+01
 0.15562500E+00  0.13330000E+02  0.10000000E+02  0.00000000E+00  0.39989995E+01
 0.15625000E+00  0.13330000E+02  0.10000000E+02  0.00000000E+00  0.39989995E+01
 0.15687500E+00  0.13330000E+02  0.10000000E+02  0.00000000E+00  0.39989995E+01
 0.15750000E+00  0.13330000E+02  0.10000000E+02  0.00000000E+00  0.39989995E+01
 0.15812500E+00  0.13330000E+02  0.10000000E+02  0.00000000E+00  0.39989995E+01
 0.15875000E+00  0.13330000E+02  0.10000000E+02  0.00000000E+00  0.39989995E+01
 0.15937500E+00  0.13330000E+02  0.10000000E+02  0.00000000E+00  0.39989995E+01
 0.16000000E+00  0.13330000E+02  0.10000000E+02  0.00000000E+00  0.39989995E+01
 0.16062500E+00  0.13330000E+02  0.10000000E+02  0.00000000E+00  0.39989995E+01
 0.16125000E+00  0.13330000E+02  0.10000000E+02  0.00000000E+00  0.39989995E+01
 0.16187500E+00  0.13330000E+02  0.10000000E+02  0.00000000E+00  0.39989995E+01
 0.16250000E+00  0.13330000E+02  0.10000000E+02  0.00000000E+00  0.39989995E+01
 0.16312500E+00  0.13330000E+02  0.10000000E+02  0.00000000E+00  0.39989995E+01
 0.16375000E+00  0.13330000E+02  0.10000000E+02  0.00000000E+00  0.39989995E+01
 0.16437500E+00  0.13330000E+02  0.10000000E+02  0.00000000E+00  0.39989995E+01
 0.16500000E+00  0.13330000E+02  0.10000000E+02  0.00000000E+00  0.39989995E+01
 0.16562500E+00  0.13330000E+02  0.10000000E+02  0.00000000E+00  0.39989995E+01
 0.16625000E+00  0.13330000E+02  0.10000000E+02  0.00000000E+00  0.39989995E+01
 0.16687500E+00  0.13330000E+02  0.10000000E+02  0.00000000E+00  0.39989995E+01
 0.16750000E+00  0.13330000E+02  0.10000000E+02  0.00000000E+00  0.39989995E+01
 0.16812500E+00  0.13330000E+02  0.10000000E+02  0.00000000E+00  0.39989995E+01
 0.16875000E+00  0.13330000E+02  0.10000000E+02  0.00000000E+00  0.39989995E+01
 0.16937500E+00  0.13330000E+02  0.10000000E+02  0.00000000E+00  0.39989995E+01
 0.17000000E+00  0.13330000E+02  0.10000000E+02  0.00000000E+00  0.39989995E+01
 0.17062500E+00  0.13330000E+02  0.10000000E+02  0.00000000E+00  0.39989995E+01
 0.17125000E+00  0.13330000E+02  0.10000000E+02  0.00000000E+00  0.39989995E+01
 0.17187500E+00  0.13330000E+02  0.10000000E+02  0.00000000E+00  0.39989995E+01
 0.17250000E+00  0.13330000E+02  0.10000000E+02  0.00000000E+00  0.39989995E+01
 0.17312500E+00  0.13330000E+02  0.10000000E+02  0.00000000E+00  0.39989995E+01
 0.17375000E+00  0.13330000E+02  0.10000000E+02  0.00000000E+00  0.39989995E+01
 0.17437500E+00  0.13330000E+02  0.10000000E+02  0.00000000E+00  0.39989995E+01
 0.17500000E+00  0.13330000E+02  0.10000000E+02  0.00000000E+00  0.39989995E+01
 0.17562500E+00  0.13330000E+02  0.10000000E+02  0.00000000E+00  0.39989995E+01
 0.17625000E+00  0.13330000E+02  0.10000000E+02  0.00000000E+00  0.39989995E+01
 0.17687500E+00  0.13330000E+02  0.10000000E+02  0.00000000E+00  0.39989995E+01
 0.17750000E+00  0.13330000E+02  0.10000000E+02  0.00000000E+00  0.39989995E+01
 0.17812500E+00  0.13330000E+02  0.10000000E+02  0.00000000E+00  0.39989995E+01
 0.17875000E+00  0.13330000E+02  0.10000000E+02  0.00000000E+00  0.39989995E+01
 0.17937500E+00  0.13330000E+02  0.10000000E+02  0.00000000E+00  0.39989995E+01
 0.18000000E+00  0.13330000E+02  0.10000000E+02  0.00000000E+00  0.39989995E+01
 0.18062500E+00  0.13330000E+02  0.10000000E+02  0.00000000E+00  0.39989995E+01
 0.18125000E+00  0.13330000E+02  0.10000000E+02  0.00000000E+00  0.39989995E+01
 0.18187500E+00  0.13330000E+02  0.10000000E+02  0.00000000E+00  0.39989995E+01
 0.18250000E+00  0.13330000E+02  0.10000000E+02  0.00000000E+00  0.39989995E+01
 0.18312500E+00  0.13330000E+02  0.10000000E+02  0.00000000E+00  0.39989995E+01
 0.18375000E+00  0.13330000E+02  0.10000000E+02  0.00000000E+00  0.39989995E+01
 0.18437500E+00  0.13330000E+02  0.10000000E+02  0.00000000E+00  0.39989995E+01
 0.18500000E+00  0.13330000E+02  0.10000000E+02  0.00000000E+00  0.39989995E+01
 0.18562500E+00  0.13330000E+02  0.10000000E+02  0.00000000E+00  0.39989995E+01
 0.18625000E+00  0.13330000E+02  0.10000000E+02  0.00000000E+00  0.39989995E+01
 0.18687500E+00  0.13330000E+02  0.10000000E+02  0.00000000E+00  0.39989995E+01
 0.18750000E+00  0.13330000E+02  0.10000000E+02  0.00000000E+00  0.39989995E+01
 0.18812500E+00  0.13330000E+02  0.10000000E+02  0.00000000E+00  0.39989995E+01
 0.18875000E+00  0.13330000E+02  0.10000000E+02  0.00000000E+00  0.39989995E+01
 0.18937500E+00  0.13330000E+02  0.10000000E+02  0.00000000E+00  0.39989995E+01
 0.19000000E+00  0.13330000E+02  0.10000000E+02  0.00000000E+00  0.39989995E+01
 0.19062500E+00  0.13330000E+02  0.10000000E+02  0.00000000E+00  0.39989995E+01
 0.19125000E+00  0.13330000E+02  0.10000000E+02  0.00000000E+00  0.39989995E+01
 0.19187500E+00  0.13330000E+02  0.10000000E+02  0.00000000E+00  0.39989995E+01
 0.19250000E+00  0.13330000E+02  0.10000000E+02  0.00000000E+00  0.39989995E+01
 0.19312500E+00  0.13330000E+02  0.10000000E+02  0.00000000E+00  0.39989995E+01
 0.19375000E+00  0.13330000E+02  0.10000000E+02  0.00000000E+00  0.39989995E+01
 0.19437500E+00  0.13330000E+02  0.10000000E+02  0.00000000E+00  0.39989995E+01
 0.19500000E+00  0.13330000E+02  0.10000000E+02  0.00000000E+00  0.39989995E+01
 0.19562500E+00  0.13330000E+02  0.10000000E+02  0.00000000E+00  0.39989995E+01
 0.19625000E+00  0.13330000E+02  0.10000000E+02  0.00000000E+00  0.39989995E+01
 0.19687500E+00  0.13330000E+02  0.10000000E+02  0.00000000E+00  0.39989995E+01
 0.19750000E+00  0.13330000E+02  0.10000000E+02  0.00000000E+00  0.39989995E+01
 0.19812500E+00  0.13330000E+02  0.10000000E+02  0.00000000E+00  0.39989995E+01
 0.19875000E+00  0.13330000E+02  0.10000000E+02  0.00000000E+00  0.39989995E+01
 0.19937500E+00  0.13330000E+02  0.10000000E+02  0.00000000E+00  0.39989995E+01
 0.20000000E+00  0.13330000E+02  0.10000000E+02  0.00000000E+00  0.39989995E+01
 0.20062500E+00  0.13330000E+02  0.10000000E+02  0.00000000E+00  0.39989995E+01
 0.20125000E+00  0.13330000E+02  0.10000000E+02  0.00000000E+00  0.39989995E+01
 0.20187500E+00  0.13330000E+02  0.10000000E+02  0.00000000E+00  0.39989995E+01
 0.20250000E+00  0.13330000E+02  0.10000000E+02  0.00000000E+00  0.39989995E+01
 0.20312500E+00  0.13330000E+02  0.10000000E+02  0.00000000E+00  0.39989995E+01
 0.20375000E+00  0.13330000E+02  0.10000000E+02  0.00000000E+00  0.39989995E+01
 0.20437500E+00  0.13330000E+02  0.10000000E+02  0.00000000E+00  0.39989995E+01
 0.20500000E+00  0.13330000E+02  0.10000000E+02  0.00000000E+00  0.39989995E+01
 0.20562500E+00  0.13330000E+02  0.10000000E+02  0.00000000E+00  0.39989995E+01
 0.20625000E+00  0.13330000E+02  0.10000000E+02  0.00000000E+00  0.39989995E+01
 0.20687500E+00  0.13330000E+02  0.10000000E+02  0.00000000E+00  0.39989995E+01
 0.20750000E+00  0.13330000E+02  0.10000000E+02  0.00000000E+00  0.39989995E+01
 0.20812500E+00  0.13330000E+02  0.10000000E+02  0.00000000E+00  0.39989995E+01
 0.20875000E+00  0.13330000E+02  0.10000000E+02  0.00000000E+00  0.39989995E+01
 0.20937500E+00  0.13330000E+02  0.10000000E+02  0.00000000E+00  0.39989995E+01
 0.21000000E+00  0.13330000E+02  0.10000000E+02  0.00000000E+00  0.39989995E+01
 0.21062500E+00  0.13330000E+02  0.10000000E+02  0.00000000E+00  0.39989995E+01
 0.21125000E+00  0.13330000E+02  0.10000000E+02  0.00000000E+00  0.39989995E+01
 0.21187500E+00  0.13330000E+02  0.10000000E+02  0.00000000E+00  0.39989995E+01
 0.21250000E+00  0.13330000E+02  0.10000000E+02  0.00000000E+00  0.39989995E+01
 0.21312500E+00  0.13330000E+02  0.10000000E+02  0.00000000E+00  0.39989995E+01
 0.21375000E+00  0.13330000E+02  0.10000000E+02  0.00000000E+00  0.39989995E+01
 0.21437500E+00  0.13330000E+02  0.10000000E+02  0.00000000E+00  0.39989995E+01
 0.21500000E+00  0.13330000E+02  0.10000000E+02  0.00000000E+00  0.39989995E+01
 0.21562500E+00  0.13330000E+02  0.10000000E+02  0.00000000E+00  0.39989995E+01
 0.21625000E+00  0.13330000E+02  0.10000000E+02  0.00000000E+00  0.39989995E+01
 0.21687500E+00  0.13330000E+02  0.10000000E+02  0.00000000E+00  0.39989995E+01
 0.21750000E+00  0.13330000E+02  0.10000000E+02  0.00000000E+00  0.39989995E+01
 0.21812500E+00  0.13330000E+02  0.10000000E+02  0.00000000E+00  0.39989995E+01
 0.21875000E+00  0.13330000E+02  0.10000000E+02  0.00000000E+00  0.39989995E+01
 0.21937500E+00  0.13330000E+02  0.10000000E+02  0.00000000E+00  0.39989995E+01
 0.22000000E+00  0.13330000E+02  0.10000000E+02  0.00000000E+00  0.39989995E+01
 0.22062500E+00  0.13330000E+02  0.10000000E+02  0.00000000E+00  0.39989995E+01
 0.22125000E+00  0.13330000E+02  0.10000000E+02  0.00000000E+00  0.39989995E+01
 0.22187500E+00  0.13330000E+02  0.10000000E+02  0.00000000E+00  0.39989995E+01
 0.22250000E+00  0.13330000E+02  0.10000000E+02  0.00000000E+00  0.39989995E+01
 0.22312500E+00  0.13330000E+02  0.10000000E+02  0.00000000E+00  0.39989995E+01
 0.22375000E+00  0.13330000E+02  0.10000000E+02  0.00000000E+00  0.39989995E+01
 0.22437500E+00  0.13330000E+02  0.10000000E+02  0.00000000E+00  0.39989995E+01
 0.22500000E+00  0.13330000E+02  0.10000000E+02  0.00000000E+00  0.39989995E+01
 0.22562500E+00  0.13330000E+02  0.10000000E+02  0.00000000E+00  0.39989995E+01
 0.22625000E+00  0.13330000E+02  0.10000000E+02  0.00000000E+00  0.39989995E+01
 0.22687500E+00  0.13330000E+02  0.10000000E+02  0.00000000E+00  0.39989995E+01
 0.22750000E+00  0.13330000E+02  0.10000000E+02  0.00000000E+00  0.39989995E+01
 0.22812500E+00  0.13330000E+02  0.10000000E+02  0.00000000E+00  0.39989995E+01
 0.22875000E+00  0.13330000E+02  0.10000000E+02  0.00000000E+00  0.39989995E+01
 0.22937500E+00  0.13330000E+02  0.10000000E+02  0.00000000E+00  0.39989995E+01
 0.23000000E+00  0.13330000E+02  0.10000000E+02  0.00000000E+00  0.39989995E+01
 0.23062500E+00  0.13330000E+02  0.10000000E+02  0.00000000E+00  0.39989995E+01
 0.23125000E+00  0.13330000E+02  0.10000000E+02  0.00000000E+00  0.39989995E+01
 0.23187500E+00  0.13330000E+02  0.10000000E+02  0.00000000E+00  0.39989995E+01
 0.23250000E+00  0.13330000E+02  0.10000000E+02  0.00000000E+00  0.39989995E+01
 0.23312500E+00  0.13330000E+02  0.10000000E+02  0.00000000E+00  0.39989995E+01
 0.23375000E+00  0.13330000E+02  0.10000000E+02  0.00000000E+00  0.39989995E+01
 0.23437500E+00  0.13330000E+02  0.10000000E+02  0.00000000E+00  0.39989995E+01
 0.23500000E+00  0.13330000E+02  0.10000000E+02  0.00000000E+00  0.39989995E+01
 0.23562500E+00  0.13330000E+02  0.10000000E+02  0.00000000E+00  0.39989995E+01
 0.23625000E+00  0.13330000E+02  0.10000000E+02  0.00000000E+00  0.39989995E+01
 0.23687500E+00  0.13330000E+02  0.10000000E+02  0.00000000E+00  0.39989995E+01
 0.23750000E+00  0.13330000E+02  0.10000000E+02  0.00000000E+00  0.39989995E+01
 0.23812500E+00  0.13330000E+02  0.10000000E+02  0.00000000E+00  0.39989995E+01
 0.23875000E+00  0.13330000E+02  0.10000000E+02  0.00000000E+00  0.39989995E+01
 0.23937500E+00  0.13330000E+02  0.10000000E+02  0.00000000E+00  0.39989995E+01
 0.24000000E+00  0.13330000E+02  0.10000000E+02  0.00000000E+00  0.39989995E+01
 0.24062500E+00  0.13330000E+02  0.10000000E+02  0.00000000E+00  0.39989995E+01
 0.24125000E+00  0.13330000E+02  0.10000000E+02  0.00000000E+00  0.39989995E+01
 0.24187500E+00  0.13330000E+02  0.10000000E+02  0.00000000E+00  0.39989995E+01
 0.24250000E+00  0.13330000E+02  0.10000000E+02  0.00000000E+00  0.39989995E+01
 0.24312500E+00  0.13330000E+02  0.10000000E+02  0.00000000E+00  0.39989995E+01
 0.24375000E+00  0.13330000E+02  0.10000000E+02  0.00000000E+00  0.39989995E+01
 0.24437500E+00  0.13330000E+02  0.10000000E+02  0.00000000E+00  0.39989995E+01
 0.24500000E+00  0.13330000E+02  0.10000000E+02  0.00000000E+00  0.39989995E+01
 0.24562500E+00  0.13330000E+02  0.10000000E+02  0.00000000E+00  0.39989995E+01
 0.24625000E+00  0.13330000E+02  0.10000000E+02  0.00000000E+00  0.39989995E+01
 0.24687500E+00  0.13330000E+02  0.10000000E+02  0.00000000E+00  0.39989995E+01
 0.24750000E+00  0.13330000E+02  0.10000000E+02  0.00000000E+00  0.39989995E+01
 0.24812500E+00  0.13330000E+02  0.10000000E+02  0.00000000E+00  0.39989995E+01
 0.24875000E+00  0.13330000E+02  0.10000000E+02  0.00000000E+00  0.39989995E+01
 0.24937500E+00  0.13330000E+02  0.10000000E+02  0.00000000E+00  0.39989995E+01
 0.25000000E+00  0.13330000E+02  0.10000000E+02  0.00000000E+00  0.39989995E+01
 0.25062500E+00  0.13330000E+02  0.10000000E+02  0.00000000E+00  0.39989995E+01
 0.25125000E+00  0.13330000E+02  0.10000000E+02  0.00000000E+00  0.39989995E+01
 0.25187500E+00  0.13330000E+02  0.10000000E+02  0.00000000E+00  0.39989995E+01
 0.25250000E+00  0.13330000E+02  0.10000000E+02  0.00000000E+00  0.39989995E+01
 0.25312500E+00  0.13330000E+02  0.10000000E+02  0.00000000E+00  0.39989995E+01
 0.25375000E+00  0.13330000E+02  0.10000000E+02  0.00000000E+00  0.39989995E+01
 0.25437500E+00  0.13330000E+02  0.10000000E+02  0.00000000E+00  0.39989995E+01
 0.25500000E+00  0.13330000E+02  0.10000000E+02  0.00000000E+00  0.39989995E+01
 0.25562500E+00  0.13330000E+02  0.10000000E+02  0.00000000E+00  0.39989995E+01
 0.25625000E+00  0.13330000E+02  0.10000000E+02  0.00000000E+00  0.39989995E+01
 0.25687500E+00  0.13330000E+02  0.10000000E+02  0.00000000E+00  0.39989995E+01
 0.25750000E+00  0.13330000E+02  0.10000000E+02  0.00000000E+00  0.39989995E+01
 0.25812500E+00  0.13330000E+02  0.10000000E+02  0.00000000E+00  0.39989995E+01
 0.25875000E+00  0.13330000E+02  0.10000000E+02  0.00000000E+00  0.39989995E+01
 0.25937500E+00  0.13330000E+02  0.10000000E+02  0.00000000E+00  0.39989995E+01
 0.26000000E+00  0.13330000E+02  0.10000000E+02  0.00000000E+00  0.39989995E+01
 0.26062500E+00  0.13330000E+02  0.10000000E+02  0.00000000E+00  0.39989995E+01
 0.26125000E+00  0.13330000E+02  0.10000000E+02  0.00000000E+00  0.39989995E+01
 0.26187500E+00  0.13330000E+02  0.10000000E+02  0.00000000E+00  0.39989995E+01
 0.26250000E+00  0.13330000E+02  0.10000000E+02  0.00000000E+00  0.39989995E+01
 0.26312500E+00  0.13330000E+02  0.10000000E+02  0.00000000E+00  0.39989995E+01
 0.26375000E+00  0.13330000E+02  0.10000000E+02  0.00000000E+00  0.39989995E+01
 0.26437500E+00  0.13330000E+02  0.10000000E+02  0.00000000E+00  0.39989995E+01
 0.26500000E+00  0.13330000E+02  0.10000000E+02  0.00000000E+00  0.39989995E+01
 0.26562500E+00  0.13330000E+02  0.10000000E+02  0.00000000E+00  0.39989995E+01
 0.26625000E+00  0.13330000E+02  0.10000000E+02  0.00000000E+00  0.39989995E+01
 0.26687500E+00  0.13330000E+02  0.10000000E+02  0.00000000E+00  0.39989995E+01
 0.26750000E+00  0.13330000E+02  0.10000000E+02  0.00000000E+00  0.39989995E+01
 0.26812500E+00  0.13330000E+02  0.10000000E+02  0.00000000E+00  0.39989995E+01
 0.26875000E+00  0.13330000E+02  0.10000000E+02  0.00000000E+00  0.39989995E+01
 0.26937500E+00  0.13330000E+02  0.10000000E+02  0.00000000E+00  0.39989995E+01
 0.27000000E+00  0.13330000E+02  0.10000000E+02  0.00000000E+00  0.39989995E+01
 0.27062500E+00  0.13330000E+02  0.10000000E+02  0.00000000E+00  0.39989995E+01
 0.27125000E+00  0.13330000E+02  0.10000000E+02  0.00000000E+00  0.39989995E+01
 0.27187500E+00  0.13330000E+02  0.10000000E+02  0.00000000E+00  0.39989995E+01
 0.27250000E+00  0.13330000E+02  0.10000000E+02  0.00000000E+00  0.39989995E+01
 0.27312500E+00  0.13330000E+02  0.10000000E+02  0.00000000E+00  0.39989995E+01
 0.27375000E+00  0.13330000E+02  0.10000000E+02  0.00000000E+00  0.39989995E+01
 0.27437500E+00  0.13330000E+02  0.10000000E+02  0.00000000E+00  0.39989995E+01
 0.27500000E+00  0.13330000E+02  0.10000000E+02  0.00000000E+00  0.39989995E+01
 0.27562500E+00  0.13330000E+02  0.10000000E+02  0.00000000E+00  0.39989995E+01
 0.27625000E+00  0.13330000E+02  0.10000000E+02  0.00000000E+00  0.39989995E+01
 0.27687500E+00  0.13330000E+02  0.10000000E+02  0.00000000E+00  0.39989995E+01
 0.27750000E+00  0.13330000E+02  0.10000000E+02  0.00000000E+00  0.39989995E+01
 0.27812500E+00  0.13330000E+02  0.10000000E+02  0.00000000E+00  0.39989995E+01
 0.27875000E+00  0.13330000E+02  0.10000000E+02  0.00000000E+00  0.39989995E+01
 0.27937500E+00  0.13330000E+02  0.10000000E+02  0.00000000E+00  0.39989995E+01
 0.28000000E+00  0.13330000E+02  0.10000000E+02  0.00000000E+00  0.39989995E+01
 0.28062500E+00  0.13330000E+02  0.10000000E+02  0.00000000E+00  0.39989995E+01
 0.28125000E+00  0.13330000E+02  0.10000000E+02  0.00000000E+00  0.39989995E+01
 0.28187500E+00  0.13330000E+02  0.10000000E+02  0.00000000E+00  0.39989995E+01
 0.28250000E+00  0.13330000E+02  0.10000000E+02  0.00000000E+00  0.39989995E+01
 0.28312500E+00  0.13330000E+02  0.10000000E+02  0.00000000E+00  0.39989995E+01
 0.28375000E+00  0.13330000E+02  0.10000000E+02  0.00000000E+00  0.39989995E+01
 0.28437500E+00  0.13330000E+02  0.10000000E+02  0.00000000E+00  0.39989995E+01
 0.28500000E+00  0.13330000E+02  0.10000000E+02  0.00000000E+00  0.39989995E+01
 0.28562500E+00  0.13330000E+02  0.10000000E+02  0.00000000E+00  0.39989995E+01
 0.28625000E+00  0.13330000E+02  0.10000000E+02  0.00000000E+00  0.39989995E+01
 0.28687500E+00  0.13330000E+02  0.10000000E+02  0.00000000E+00  0.39989995E+01
 0.28750000E+00  0.13330000E+02  0.10000000E+02  0.00000000E+00  0.39989995E+01
 0.28812500E+00  0.13330000E+02  0.10000000E+02  0.00000000E+00  0.39989995E+01
 0.28875000E+00  0.13330000E+02  0.10000000E+02  0.00000000E+00  0.39989995E+01
 0.28937500E+00  0.13330000E+02  0.10000000E+02  0.00000000E+00  0.39989995E+01
 0.29000000E+00  0.13330000E+02  0.10000000E+02  0.00000000E+00  0.39989995E+01
 0.29062500E+00  0.13330000E+02  0.10000000E+02  0.00000000E+00  0.39989995E+01
 0.29125000E+00  0.13330000E+02  0.10000000E+02  0.00000000E+00  0.39989995E+01
 0.29187500E+00  0.13330000E+02  0.10000000E+02  0.00000000E+00  0.39989995E+01
 0.29250000E+00  0.13330000E+02  0.10000000E+02  0.00000000E+00  0.39989995E+01
 0.29312500E+00  0.13330000E+02  0.10000000E+02  0.00000000E+00  0.39989995E+01
 0.29375000E+00  0.13330000E+02  0.10000000E+02  0.00000000E+00  0.39989995E+01
 0.29437500E+00  0.13330000E+02  0.10000000E+02  0.00000000E+00  0.39989995E+01
 0.29500000E+00  0.13330000E+02  0.10000000E+02  0.00000000E+00  0.39989995E+01
 0.29562500E+00  0.13330000E+02  0.10000000E+02  0.00000000E+00  0.39989995E+01
 0.29625000E+00  0.13330000E+02  0.10000000E+02  0.00000000E+00  0.39989995E+01
 0.29687500E+00  0.13330000E+02  0.10000000E+02  0.00000000E+00  0.39989995E+01
 0.29750000E+00  0.13330000E+02  0.10000000E+02  0.00000000E+00  0.39989995E+01
 0.29812500E+00  0.13330000E+02  0.10000000E+02  0.00000000E+00  0.39989995E+01
 0.29875000E+00  0.13330000E+02  0.10000000E+02  0.00000000E+00  0.39989995E+01
 0.29937500E+00  0.13330000E+02  0.10000000E+02  0.00000000E+00  0.39989995E+01
 0.30000000E+00  0.13330000E+02  0.10000000E+02  0.00000000E+00  0.39989995E+01
 0.30062500E+00  0.13330000E+02  0.10000000E+02  0.00000000E+00  0.39989995E+01
 0.30125000E+00  0.13330000E+02  0.10000000E+02  0.00000000E+00  0.39989995E+01
 0.30187500E+00  0.13330000E+02  0.10000000E+02  0.00000000E+00  0.39989995E+01
 0.30250000E+00  0.13330000E+02  0.10000000E+02  0.00000000E+00  0.39989995E+01
 0.30312500E+00  0.13330000E+02  0.10000000E+02  0.00000000E+00  0.39989995E+01
 0.30375000E+00  0.13330000E+02  0.10000000E+02  0.00000000E+00  0.39989995E+01
 0.30437500E+00  0.13330000E+02  0.10000000E+02  0.00000000E+00  0.39989995E+01
 0.30500000E+00  0.13330000E+02  0.10000000E+02  0.00000000E+00  0.39989995E+01
 0.30562500E+00  0.13330000E+02  0.10000000E+02  0.00000000E+00  0.39989995E+01
 0.30625000E+00  0.13330000E+02  0.10000000E+02  0.00000000E+00  0.39989995E+01
 0.30687500E+00  0.13330000E+02  0.10000000E+02  0.00000000E+00  0.39989995E+01
 0.30750000E+00  0.13330000E+02  0.10000000E+02  0.00000000E+00  0.39989995E+01
 0.30812500E+00  0.13330000E+02  0.10000000E+02  0.00000000E+00  0.39989995E+01
 0.30875000E+00  0.13330000E+02  0.10000000E+02  0.00000000E+00  0.39989995E+01
 0.30937500E+00  0.13330000E+02  0.10000000E+02  0.00000000E+00  0.39989995E+01
 0.31000000E+00  0.13330000E+02  0.10000000E+02  0.00000000E+00  0.39989995E+01
 0.31062500E+00  0.13330000E+02  0.10000000E+02  0.00000000E+00  0.39989995E+01
 0.31125000E+00  0.13330000E+02  0.10000000E+02  0.00000000E+00  0.39989995E+01
 0.31187500E+00  0.13330000E+02  0.10000000E+02  0.00000000E+00  0.39989995E+01
 0.31250000E+00  0.13330000E+02  0.10000000E+02  0.00000000E+00  0.39989995E+01
 0.31312500E+00  0.13330000E+02  0.10000000E+02  0.00000000E+00  0.39989995E+01
 0.31375000E+00  0.13330000E+02  0.10000000E+02  0.00000000E+00  0.39989995E+01
 0.31437500E+00  0.13330000E+02  0.10000000E+02  0.00000000E+00  0.39989995E+01
 0.31500000E+00  0.13330000E+02  0.10000000E+02  0.00000000E+00  0.39989995E+01
 0.31562500E+00  0.13330000E+02  0.10000000E+02  0.00000000E+00  0.39989995E+01
 0.31625000E+00  0.13330000E+02  0.10000000E+02  0.00000000E+00  0.39989995E+01
 0.31687500E+00  0.13330000E+02  0.10000000E+02  0.00000000E+00  0.39989995E+01
 0.31750000E+00  0.13330000E+02  0.10000000E+02  0.00000000E+00  0.39989995E+01
 0.31812500E+00  0.13330000E+02  0.10000000E+02  0.00000000E+00  0.39989995E+01
 0.31875000E+00  0.13330000E+02  0.10000000E+02  0.00000000E+00  0.39989995E+01
 0.31937500E+00  0.13330000E+02  0.10000000E+02  0.00000000E+00  0.39989995E+01
 0.32000000E+00  0.13330000E+02  0.10000000E+02  0.00000000E+00  0.39989995E+01
 0.32062500E+00  0.13330000E+02  0.10000000E+02  0.00000000E+00  0.39989995E+01
 0.32125000E+00  0.13330000E+02  0.10000000E+02  0.00000000E+00  0.39989995E+01
 0.32187500E+00  0.13330000E+02  0.10000000E+02  0.00000000E+00  0.39989995E+01
 0.32250000E+00  0.13330000E+02  0.10000000E+02  0.00000000E+00  0.39989995E+01
 0.32312500E+00  0.13330000E+02  0.10000000E+02  0.00000000E+00  0.39989995E+01
 0.32375000E+00  0.13330000E+02  0.10000000E+02  0.00000000E+00  0.39989995E+01
 0.32437500E+00  0.13330000E+02  0.10000000E+02  0.00000000E+00  0.39989995E+01
 0.32500000E+00  0.13330000E+02  0.10000000E+02  0.00000000E+00  0.39989995E+01
 0.32562500E+00  0.13330000E+02  0.10000000E+02  0.00000000E+00  0.39989995E+01
 0.32625000E+00  0.13330000E+02  0.10000000E+02  0.00000000E+00  0.39989995E+01
 0.32687500E+00  0.13330000E+02  0.10000000E+02  0.00000000E+00  0.39989995E+01
 0.32750000E+00  0.13330000E+02  0.10000000E+02  0.00000000E+00  0.39989995E+01
 0.32812500E+00  0.13330000E+02  0.10000000E+02  0.00000000E+00  0.39989995E+01
 0.32875000E+00  0.13330000E+02  0.10000000E+02  0.00000000E+00  0.39989995E+01
 0.32937500E+00  0.13330000E+02  0.10000000E+02  0.00000000E+00  0.39989995E+01
 0.33000000E+00  0.13330000E+02  0.10000000E+02  0.00000000E+00  0.39989995E+01
 0.33062500E+00  0.13330000E+02  0.10000000E+02  0.00000000E+00  0.39989995E+01
 0.33125000E+00  0.13330000E+02  0.10000000E+02  0.00000000E+00  0.39989995E+01
 0.33187500E+00  0.13330000E+02  0.10000000E+02  0.00000000E+00  0.39989995E+01
 0.33250000E+00  0.13330000E+02  0.10000000E+02  0.00000000E+00  0.39989995E+01
 0.33312500E+00  0.13330000E+02  0.10000000E+02  0.00000000E+00  0.39989995E+01
 0.33375000E+00  0.13330000E+02  0.10000000E+02  0.00000000E+00  0.39989995E+01
 0.33437500E+00  0.13330000E+02  0.10000000E+02  0.00000000E+00  0.39989995E+01
 0.33500000E+00  0.13330000E+02  0.10000000E+02  0.00000000E+00  0.39989995E+01
 0.33562500E+00  0.13330000E+02  0.10000000E+02  0.00000000E+00  0.39989995E+01
 0.33625000E+00  0.13330000E+02  0.10000000E+02  0.00000000E+00  0.39989995E+01
 0.33687500E+00  0.13330000E+02  0.10000000E+02  0.00000000E+00  0.39989995E+01
 0.33750000E+00  0.13330000E+02  0.10000000E+02  0.00000000E+00  0.39989995E+01
 0.33812500E+00  0.13330000E+02  0.10000000E+02  0.00000000E+00  0.39989995E+01
 0.33875000E+00  0.13330000E+02  0.10000000E+02  0.00000000E+00  0.39989995E+01
 0.33937500E+00  0.13330000E+02  0.10000000E+02  0.00000000E+00  0.39989995E+01
 0.34000000E+00  0.13330000E+02  0.10000000E+02  0.00000000E+00  0.39989995E+01
 0.34062500E+00  0.13330000E+02  0.10000000E+02  0.00000000E+00  0.39989995E+01
 0.34125000E+00  0.13330000E+02  0.10000000E+02  0.00000000E+00  0.39989995E+01
 0.34187500E+00  0.13330000E+02  0.10000000E+02  0.00000000E+00  0.39989995E+01
 0.34250000E+00  0.13330000E+02  0.10000000E+02  0.00000000E+00  0.39989995E+01
 0.34312500E+00  0.13330000E+02  0.10000000E+02  0.00000000E+00  0.39989995E+01
 0.34375000E+00  0.13330000E+02  0.10000000E+02  0.00000000E+00  0.39989995E+01
 0.34437500E+00  0.13330000E+02  0.10000000E+02  0.00000000E+00  0.39989995E+01
 0.34500000E+00  0.13330000E+02  0.10000000E+02  0.00000000E+00  0.39989995E+01
 0.34562500E+00  0.13330000E+02  0.10000000E+02  0.00000000E+00  0.39989995E+01
 0.34625000E+00  0.13330000E+02  0.10000000E+02  0.00000000E+00  0.39989995E+01
 0.34687500E+00  0.13330000E+02  0.10000000E+02  0.00000000E+00  0.39989995E+01
 0.34750000E+00  0.13330000E+02  0.10000000E+02  0.00000000E+00  0.39989995E+01
 0.34812500E+00  0.13330000E+02  0.10000000E+02  0.00000000E+00  0.39989995E+01
 0.34875000E+00  0.13330000E+02  0.10000000E+02  0.00000000E+00  0.39989995E+01
 0.34937500E+00  0.13330000E+02  0.10000000E+02  0.00000000E+00  0.39989995E+01
 0.35000000E+00  0.13330000E+02  0.10000000E+02  0.00000000E+00  0.39989995E+01
 0.35062500E+00  0.13330000E+02  0.10000000E+02  0.00000000E+00  0.39989995E+01
 0.35125000E+00  0.13330000E+02  0.10000000E+02  0.00000000E+00  0.39989995E+01
 0.35187500E+00  0.13330000E+02  0.10000000E+02  0.00000000E+00  0.39989995E+01
 0.35250000E+00  0.13330000E+02  0.10000000E+02  0.00000000E+00  0.39989995E+01
 0.35312500E+00  0.13330000E+02  0.10000000E+02  0.00000000E+00  0.39989995E+01
 0.35375000E+00  0.13330000E+02  0.10000000E+02  0.00000000E+00  0.39989995E+01
 0.35437500E+00  0.13330000E+02  0.10000000E+02  0.00000000E+00  0.39989995E+01
 0.35500000E+00  0.13330000E+02  0.10000000E+02  0.00000000E+00  0.39989995E+01
 0.35562500E+00  0.13330000E+02  0.10000000E+02  0.00000000E+00  0.39989995E+01
 0.35625000E+00  0.13330000E+02  0.10000000E+02  0.00000000E+00  0.39989995E+01
 0.35687500E+00  0.13330000E+02  0.10000000E+02  0.00000000E+00  0.39989995E+01
 0.35750000E+00  0.13330000E+02  0.10000000E+02  0.00000000E+00  0.39989995E+01
 0.35812500E+00  0.13330000E+02  0.10000000E+02  0.00000000E+00  0.39989995E+01
 0.35875000E+00  0.13330000E+02  0.10000000E+02  0.00000000E+00  0.39989995E+01
 0.35937500E+00  0.13330000E+02  0.10000000E+02  0.00000000E+00  0.39989995E+01
 0.36000000E+00  0.13330000E+02  0.10000000E+02  0.00000000E+00  0.39989995E+01
 0.36062500E+00  0.13330000E+02  0.10000000E+02  0.00000000E+00  0.39989995E+01
 0.36125000E+00  0.13330000E+02  0.10000000E+02  0.00000000E+00  0.39989995E+01
 0.36187500E+00  0.13330000E+02  0.10000000E+02  0.00000000E+00  0.39989995E+01
 0.36250000E+00  0.13330000E+02  0.10000000E+02  0.00000000E+00  0.39989995E+01
 0.36312500E+00  0.13330000E+02  0.10000000E+02  0.00000000E+00  0.39989995E+01
 0.36375000E+00  0.13330000E+02  0.10000000E+02  0.00000000E+00  0.39989995E+01
 0.36437500E+00  0.13330000E+02  0.10000000E+02  0.00000000E+00  0.39989995E+01
 0.36500000E+00  0.13330000E+02  0.10000000E+02  0.00000000E+00  0.39989995E+01
 0.36562500E+00  0.13330000E+02  0.10000000E+02  0.00000000E+00  0.39989995E+01
 0.36625000E+00  0.13330000E+02  0.10000000E+02  0.00000000E+00  0.39989995E+01
 0.36687500E+00  0.13330000E+02  0.10000000E+02  0.00000000E+00  0.39989995E+01
 0.36750000E+00  0.13330000E+02  0.10000000E+02  0.00000000E+00  0.39989995E+01
 0.36812500E+00  0.13226976E+02  0.99419786E+01  0.30826955E-02  0.39912502E+01
 0.36875000E+00  0.13116393E+02  0.98795739E+01  0.64178183E-02  0.39828818E+01
 0.36937500E+00  0.13007118E+02  0.98177780E+01  0.97405429E-02  0.39745603E+01
 0.37000000E+00  0.12899129E+02  0.97565815E+01  0.13050944E-01  0.39662849E+01
 0.37062500E+00  0.12792404E+02  0.96959757E+01  0.16349094E-01  0.39580553E+01
 0.37125000E+00  0.12686923E+02  0.96359517E+01  0.19635067E-01  0.39498708E+01
 0.37187500E+00  0.12582665E+02  0.95765009E+01  0.22908935E-01  0.39417309E+01
 0.37250000E+00  0.12479609E+02  0.95176150E+01  0.26170769E-01  0.39336350E+01
 0.37312500E+00  0.12377737E+02  0.94592856E+01  0.29420642E-01  0.39255827E+01
 0.37375000E+00  0.12277030E+02  0.94015048E+01  0.32658623E-01  0.39175734E+01
 0.37437500E+00  0.12177467E+02  0.93442645E+01  0.35884783E-01  0.39096066E+01
 0.37500000E+00  0.12079032E+02  0.92875570E+01  0.39099192E-01  0.39016818E+01
 0.37562500E+00  0.11981706E+02  0.92313747E+01  0.42301917E-01  0.38937985E+01
 0.37625000E+00  0.11885471E+02  0.91757100E+01  0.45493028E-01  0.38859563E+01
 0.37687500E+00  0.11790310E+02  0.91205557E+01  0.48672592E-01  0.38781546E+01
 0.37750000E+00  0.11696206E+02  0.90659045E+01  0.51840676E-01  0.38703930E+01
 0.37812500E+00  0.11603142E+02  0.90117494E+01  0.54997348E-01  0.38626710E+01
 0.37875000E+00  0.11511103E+02  0.89580835E+01  0.58142673E-01  0.38549882E+01
 0.37937500E+00  0.11420073E+02  0.89048999E+01  0.61276717E-01  0.38473441E+01
 0.38000000E+00  0.11330035E+02  0.88521919E+01  0.64399545E-01  0.38397383E+01
 0.38062500E+00  0.11240974E+02  0.87999531E+01  0.67511221E-01  0.38321703E+01
 0.38125000E+00  0.11152877E+02  0.87481771E+01  0.70611811E-01  0.38246398E+01
 0.38187500E+00  0.11065727E+02  0.86968573E+01  0.73701377E-01  0.38171462E+01
 0.38250000E+00  0.10979510E+02  0.86459878E+01  0.76779982E-01  0.38096893E+01
 0.38312500E+00  0.10894213E+02  0.85955624E+01  0.79847689E-01  0.38022685E+01
 0.38375000E+00  0.10809822E+02  0.85455752E+01  0.82904561E-01  0.37948835E+01
 0.38437500E+00  0.10726323E+02  0.84960202E+01  0.85950658E-01  0.37875339E+01
 0.38500000E+00  0.10643702E+02  0.84468917E+01  0.88986041E-01  0.37802192E+01
 0.38562500E+00  0.10561947E+02  0.83981841E+01  0.92010773E-01  0.37729392E+01
 0.38625000E+00  0.10481046E+02  0.83498918E+01  0.95024911E-01  0.37656934E+01
 0.38687500E+00  0.10400984E+02  0.83020094E+01  0.98028517E-01  0.37584815E+01
 0.38750000E+00  0.10321751E+02  0.82545314E+01  0.10102165E+00  0.37513031E+01
 0.38812500E+00  0.10243334E+02  0.82074527E+01  0.10400437E+00  0.37441578E+01
 0.38875000E+00  0.10165721E+02  0.81607680E+01  0.10697673E+00  0.37370453E+01
 0.38937500E+00  0.10088901E+02  0.81144723E+01  0.10993879E+00  0.37299651E+01
 0.39000000E+00  0.10012862E+02  0.80685605E+01  0.11289061E+00  0.37229171E+01
 0.39062500E+00  0.99375930E+01  0.80230278E+01  0.11583225E+00  0.37159008E+01
 0.39125000E+00  0.98630833E+01  0.79778694E+01  0.11876376E+00  0.37089159E+01
 0.39187500E+00  0.97893220E+01  0.79330804E+01  0.12168520E+00  0.37019621E+01
 0.39250000E+00  0.97162986E+01  0.78886562E+01  0.12459662E+00  0.36950390E+01
 0.39312500E+00  0.96440025E+01  0.78445923E+01  0.12749808E+00  0.36881463E+01
 0.39375000E+00  0.95724237E+01  0.78008841E+01  0.13038964E+00  0.36812837E+01
 0.39437500E+00  0.95015522E+01  0.77575273E+01  0.13327134E+00  0.36744509E+01
 0.39500000E+00  0.94313781E+01  0.77145174E+01  0.13614325E+00  0.36676476E+01
 0.39562500E+00  0.93618918E+01  0.76718501E+01  0.13900542E+00  0.36608734E+01
 0.39625000E+00  0.92930839E+01  0.76295213E+01  0.14185789E+00  0.36541282E+01
 0.39687500E+00  0.92249451E+01  0.75875268E+01  0.14470073E+00  0.36474114E+01
 0.39750000E+00  0.91574662E+01  0.75458625E+01  0.14753398E+00  0.36407230E+01
 0.39812500E+00  0.90906382E+01  0.75045244E+01  0.15035769E+00  0.36340626E+01
 0.39875000E+00  0.90244524E+01  0.74635086E+01  0.15317193E+00  0.36274299E+01
 0.39937500E+00  0.89589001E+01  0.74228112E+01  0.15597674E+00  0.36208246E+01
 0.40000000E+00  0.88939728E+01  0.73824284E+01  0.15877216E+00  0.36142464E+01
 0.40062500E+00  0.88296622E+01  0.73423564E+01  0.16155826E+00  0.36076951E+01
 0.40125000E+00  0.87659600E+01  0.73025915E+01  0.16433508E+00  0.36011705E+01
 0.40187500E+00  0.87028582E+01  0.72631301E+01  0.16710267E+00  0.35946721E+01
 0.40250000E+00  0.86403488E+01  0.72239686E+01  0.16986108E+00  0.35881999E+01
 0.40312500E+00  0.85784242E+01  0.71851035E+01  0.17261036E+00  0.35817534E+01
 0.40375000E+00  0.85170765E+01  0.71465314E+01  0.17535056E+00  0.35753326E+01
 0.40437500E+00  0.84562983E+01  0.71082487E+01  0.17808172E+00  0.35689370E+01
 0.40500000E+00  0.83960822E+01  0.70702522E+01  0.18080390E+00  0.35625665E+01
 0.40562500E+00  0.83364209E+01  0.70325385E+01  0.18351714E+00  0.35562208E+01
 0.40625000E+00  0.82773073E+01  0.69951044E+01  0.18622149E+00  0.35498997E+01
 0.40687500E+00  0.82187343E+01  0.69579467E+01  0.18891699E+00  0.35436029E+01
 0.40750000E+00  0.81606950E+01  0.69210623E+01  0.19160370E+00  0.35373301E+01
 0.40812500E+00  0.81031827E+01  0.68844479E+01  0.19428166E+00  0.35310813E+01
 0.40875000E+00  0.80461906E+01  0.68481006E+01  0.19695092E+00  0.35248561E+01
 0.40937500E+00  0.79897121E+01  0.68120173E+01  0.19961151E+00  0.35186542E+01
 0.41000000E+00  0.79337409E+01  0.67761952E+01  0.20226349E+00  0.35124756E+01
 0.41062500E+00  0.78782705E+01  0.67406311E+01  0.20490690E+00  0.35063198E+01
 0.41125000E+00  0.78232947E+01  0.67053224E+01  0.20754179E+00  0.35001869E+01
 0.41187500E+00  0.77688073E+01  0.66702661E+01  0.21016819E+00  0.34940764E+01
 0.41250000E+00  0.77148023E+01  0.66354594E+01  0.21278616E+00  0.34879882E+01
 0.41312500E+00  0.76612737E+01  0.66008996E+01  0.21539574E+00  0.34819221E+01
 0.41375000E+00  0.76082156E+01  0.65665840E+01  0.21799697E+00  0.34758779E+01
 0.41437500E+00  0.75556224E+01  0.65325099E+01  0.22058989E+00  0.34698553E+01
 0.41500000E+00  0.75034882E+01  0.64986747E+01  0.22317455E+00  0.34638542E+01
 0.41562500E+00  0.74518076E+01  0.64650758E+01  0.22575099E+00  0.34578744E+01
 0.41625000E+00  0.74005750E+01  0.64317106E+01  0.22831925E+00  0.34519156E+01
 0.41687500E+00  0.73497850E+01  0.63985766E+01  0.23087937E+00  0.34459777E+01
 0.41750000E+00  0.72994323E+01  0.63656713E+01  0.23343140E+00  0.34400605E+01
 0.41812500E+00  0.72495116E+01  0.63329923E+01  0.23597537E+00  0.34341637E+01
 0.41875000E+00  0.72000179E+01  0.63005372E+01  0.23851133E+00  0.34282872E+01
 0.41937500E+00  0.71509459E+01  0.62683035E+01  0.24103932E+00  0.34224308E+01
 0.42000000E+00  0.71022908E+01  0.62362890E+01  0.24355938E+00  0.34165944E+01
 0.42062500E+00  0.70540475E+01  0.62044913E+01  0.24607155E+00  0.34107776E+01
 0.42125000E+00  0.70062113E+01  0.61729082E+01  0.24857586E+00  0.34049804E+01
 0.42187500E+00  0.69587774E+01  0.61415374E+01  0.25107237E+00  0.33992025E+01
 0.42250000E+00  0.69117410E+01  0.61103768E+01  0.25356110E+00  0.33934439E+01
 0.42312500E+00  0.68650976E+01  0.60794240E+01  0.25604210E+00  0.33877042E+01
 0.42375000E+00  0.68188425E+01  0.60486770E+01  0.25851540E+00  0.33819834E+01
 0.42437500E+00  0.67729713E+01  0.60181336E+01  0.26098105E+00  0.33762812E+01
 0.42500000E+00  0.67274796E+01  0.59877918E+01  0.26343908E+00  0.33705976E+01
 0.42562500E+00  0.66823630E+01  0.59576494E+01  0.26588953E+00  0.33649322E+01
 0.42625000E+00  0.66376172E+01  0.59277045E+01  0.26833243E+00  0.33592850E+01
 0.42687500E+00  0.65932380E+01  0.58979551E+01  0.27076784E+00  0.33536559E+01
 0.42750000E+00  0.65492212E+01  0.58683991E+01  0.27319577E+00  0.33480445E+01
 0.42812500E+00  0.65055628E+01  0.58390346E+01  0.27561628E+00  0.33424508E+01
 0.42875000E+00  0.64622586E+01  0.58098597E+01  0.27802939E+00  0.33368746E+01
 0.42937500E+00  0.64193047E+01  0.57808725E+01  0.28043515E+00  0.33313158E+01
 0.43000000E+00  0.63766972E+01  0.57520711E+01  0.28283358E+00  0.33257742E+01
 0.43062500E+00  0.63344322E+01  0.57234536E+01  0.28522473E+00  0.33202496E+01
 0.43125000E+00  0.62925059E+01  0.56950182E+01  0.28760864E+00  0.33147419E+01
 0.43187500E+00  0.62509145E+01  0.56667632E+01  0.28998533E+00  0.33092509E+01
 0.43250000E+00  0.62096544E+01  0.56386867E+01  0.29235484E+00  0.33037765E+01
 0.43312500E+00  0.61687218E+01  0.56107871E+01  0.29471721E+00  0.32983186E+01
 0.43375000E+00  0.61281133E+01  0.55830625E+01  0.29707247E+00  0.32928769E+01
 0.43437500E+00  0.60878252E+01  0.55555112E+01  0.29942066E+00  0.32874515E+01
 0.43500000E+00  0.60478540E+01  0.55281316E+01  0.30176180E+00  0.32820420E+01
 0.43562500E+00  0.60081964E+01  0.55009220E+01  0.30409595E+00  0.32766484E+01
 0.43625000E+00  0.59688489E+01  0.54738808E+01  0.30642312E+00  0.32712705E+01
 0.43687500E+00  0.59298082E+01  0.54470063E+01  0.30874336E+00  0.32659081E+01
 0.43750000E+00  0.58910709E+01  0.54202970E+01  0.31105669E+00  0.32605613E+01
 0.43812500E+00  0.58526338E+01  0.53937512E+01  0.31336316E+00  0.32552297E+01
 0.43875000E+00  0.58144938E+01  0.53673675E+01  0.31566278E+00  0.32499134E+01
 0.43937500E+00  0.57766475E+01  0.53411442E+01  0.31795561E+00  0.32446120E+01
 0.44000000E+00  0.57390920E+01  0.53150798E+01  0.32024166E+00  0.32393256E+01
 0.44062500E+00  0.57018242E+01  0.52891729E+01  0.32252097E+00  0.32340539E+01
 0.44125000E+00  0.56648409E+01  0.52634220E+01  0.32479357E+00  0.32287970E+01
 0.44187500E+00  0.56281393E+01  0.52378255E+01  0.32705950E+00  0.32235545E+01
 0.44250000E+00  0.55917164E+01  0.52123821E+01  0.32931879E+00  0.32183264E+01
 0.44312500E+00  0.55555692E+01  0.51870904E+01  0.33157147E+00  0.32131126E+01
 0.44375000E+00  0.55196948E+01  0.51619489E+01  0.33381756E+00  0.32079129E+01
 0.44437500E+00  0.54840906E+01  0.51369562E+01  0.33605711E+00  0.32027273E+01
 0.44500000E+00  0.54487535E+01  0.51121110E+01  0.33829014E+00  0.31975555E+01
 0.44562500E+00  0.54136810E+01  0.50874118E+01  0.34051668E+00  0.31923976E+01
 0.44625000E+00  0.53788703E+01  0.50628575E+01  0.34273677E+00  0.31872532E+01
 0.44687500E+00  0.53443186E+01  0.50384466E+01  0.34495043E+00  0.31821225E+01
 0.44750000E+00  0.53100234E+01  0.50141778E+01  0.34715769E+00  0.31770051E+01
 0.44812500E+00  0.52759821E+01  0.49900498E+01  0.34935859E+00  0.31719011E+01
 0.44875000E+00  0.52421920E+01  0.49660615E+01  0.35155315E+00  0.31668102E+01
 0.44937500E+00  0.52086506E+01  0.49422114E+01  0.35374141E+00  0.31617324E+01
 0.45000000E+00  0.51753554E+01  0.49184984E+01  0.35592339E+00  0.31566676E+01
 0.45062500E+00  0.51423040E+01  0.48949213E+01  0.35809912E+00  0.31516156E+01
 0.45125000E+00  0.51094938E+01  0.48714787E+01  0.36026864E+00  0.31465763E+01
 0.45187500E+00  0.50769226E+01  0.48481696E+01  0.36243197E+00  0.31415497E+01
 0.45250000E+00  0.50445878E+01  0.48249927E+01  0.36458913E+00  0.31365356E+01
 0.45312500E+00  0.50124871E+01  0.48019469E+01  0.36674016E+00  0.31315339E+01
 0.45375000E+00  0.49806183E+01  0.47790310E+01  0.36888509E+00  0.31265445E+01
 0.45437500E+00  0.49489790E+01  0.47562438E+01  0.37102395E+00  0.31215673E+01
 0.45500000E+00  0.49175670E+01  0.47335843E+01  0.37315676E+00  0.31166022E+01
 0.45562500E+00  0.48863800E+01  0.47110513E+01  0.37528354E+00  0.31116491E+01
 0.45625000E+00  0.48554159E+01  0.46886437E+01  0.37740434E+00  0.31067078E+01
 0.45687500E+00  0.48246725E+01  0.46663604E+01  0.37951917E+00  0.31017784E+01
 0.45750000E+00  0.47941475E+01  0.46442003E+01  0.38162807E+00  0.30968606E+01
 0.45812500E+00  0.47638390E+01  0.46221625E+01  0.38373106E+00  0.30919543E+01
 0.45875000E+00  0.47337448E+01  0.46002457E+01  0.38582816E+00  0.30870596E+01
 0.45937500E+00  0.47038628E+01  0.45784491E+01  0.38791941E+00  0.30821762E+01
 0.46000000E+00  0.46741911E+01  0.45567714E+01  0.39000483E+00  0.30773041E+01
 0.46062500E+00  0.46447275E+01  0.45352119E+01  0.39208444E+00  0.30724432E+01
 0.46125000E+00  0.46154701E+01  0.45137693E+01  0.39415828E+00  0.30675934E+01
 0.46187500E+00  0.45864170E+01  0.44924428E+01  0.39622637E+00  0.30627545E+01
 0.46250000E+00  0.45575662E+01  0.44712313E+01  0.39828874E+00  0.30579265E+01
 0.46312500E+00  0.45289157E+01  0.44501339E+01  0.40034541E+00  0.30531094E+01
 0.46375000E+00  0.45004638E+01  0.44291496E+01  0.40239641E+00  0.30483029E+01
 0.46437500E+00  0.44722084E+01  0.44082775E+01  0.40444176E+00  0.30435070E+01
 0.46500000E+00  0.44441479E+01  0.43875166E+01  0.40648149E+00  0.30387217E+01
 0.46562500E+00  0.44162803E+01  0.43668660E+01  0.40851562E+00  0.30339468E+01
 0.46625000E+00  0.43886038E+01  0.43463248E+01  0.41054418E+00  0.30291822E+01
 0.46687500E+00  0.43611167E+01  0.43258921E+01  0.41256720E+00  0.30244279E+01
 0.46750000E+00  0.43338172E+01  0.43055669E+01  0.41458469E+00  0.30196837E+01
 0.46812500E+00  0.43067037E+01  0.42853485E+01  0.41659669E+00  0.30149496E+01
 0.46875000E+00  0.42797742E+01  0.42652358E+01  0.41860322E+00  0.30102254E+01
 0.46937500E+00  0.42530273E+01  0.42452281E+01  0.42060430E+00  0.30055112E+01
 0.47000000E+00  0.42264611E+01  0.42253244E+01  0.42259996E+00  0.30008067E+01
 0.47062500E+00  0.42000741E+01  0.42055240E+01  0.42459022E+00  0.29961120E+01
 0.47125000E+00  0.41738646E+01  0.41858260E+01  0.42657511E+00  0.29914269E+01
 0.47187500E+00  0.41478310E+01  0.41662295E+01  0.42855464E+00  0.29867513E+01
 0.47250000E+00  0.41219717E+01  0.41467338E+01  0.43052885E+00  0.29820852E+01
 0.47312500E+00  0.40962851E+01  0.41273380E+01  0.43249775E+00  0.29774285E+01
 0.47375000E+00  0.40707697E+01  0.41080413E+01  0.43446137E+00  0.29727811E+01
 0.47437500E+00  0.40454239E+01  0.40888430E+01  0.43641973E+00  0.29681429E+01
 0.47500000E+00  0.40202462E+01  0.40697421E+01  0.43837287E+00  0.29635139E+01
 0.47562500E+00  0.39952352E+01  0.40507381E+01  0.44032079E+00  0.29588939E+01
 0.47625000E+00  0.39703892E+01  0.40318300E+01  0.44226352E+00  0.29542828E+01
 0.47687500E+00  0.39457069E+01  0.40130171E+01  0.44420108E+00  0.29496807E+01
 0.47750000E+00  0.39211868E+01  0.39942988E+01  0.44613351E+00  0.29450874E+01
 0.47812500E+00  0.38968274E+01  0.39756741E+01  0.44806081E+00  0.29405028E+01
 0.47875000E+00  0.38726274E+01  0.39571425E+01  0.44998302E+00  0.29359268E+01
 0.47937500E+00  0.38485853E+01  0.39387030E+01  0.45190015E+00  0.29313595E+01
 0.48000000E+00  0.38246998E+01  0.39203552E+01  0.45381222E+00  0.29268006E+01
 0.48062500E+00  0.38009694E+01  0.39020981E+01  0.45571927E+00  0.29222502E+01
 0.48125000E+00  0.37773929E+01  0.38839312E+01  0.45762130E+00  0.29177081E+01
 0.48187500E+00  0.37539689E+01  0.38658536E+01  0.45951835E+00  0.29131743E+01
 0.48250000E+00  0.37306961E+01  0.38478648E+01  0.46141043E+00  0.29086487E+01
 0.48312500E+00  0.37075731E+01  0.38299640E+01  0.46329756E+00  0.29041312E+01
 0.48375000E+00  0.36845987E+01  0.38121506E+01  0.46517978E+00  0.28996218E+01
 0.48437500E+00  0.36617716E+01  0.37944239E+01  0.46705708E+00  0.28951203E+01
 0.48500000E+00  0.36390905E+01  0.37767831E+01  0.46892951E+00  0.28906267E+01
 0.48562500E+00  0.36165542E+01  0.37592278E+01  0.47079708E+00  0.28861410E+01
 0.48625000E+00  0.35941615E+01  0.37417571E+01  0.47265981E+00  0.28816630E+01
 0.48687500E+00  0.35719110E+01  0.37243705E+01  0.47451772E+00  0.28771928E+01
 0.48750000E+00  0.35498017E+01  0.37070673E+01  0.47637083E+00  0.28727301E+01
 0.48812500E+00  0.35278323E+01  0.36898470E+01  0.47821916E+00  0.28682750E+01
 0.48875000E+00  0.35060016E+01  0.36727087E+01  0.48006274E+00  0.28638273E+01
 0.48937500E+00  0.34843085E+01  0.36556521E+01  0.48190158E+00  0.28593871E+01
 0.49000000E+00  0.34627518E+01  0.36386763E+01  0.48373570E+00  0.28549542E+01
 0.49062500E+00  0.34413304E+01  0.36217810E+01  0.48556513E+00  0.28505285E+01
 0.49125000E+00  0.34200431E+01  0.36049653E+01  0.48738988E+00  0.28461101E+01
 0.49187500E+00  0.33988888E+01  0.35882288E+01  0.48920997E+00  0.28416988E+01
 0.49250000E+00  0.33778665E+01  0.35715708E+01  0.49102543E+00  0.28372945E+01
 0.49312500E+00  0.33569749E+01  0.35549908E+01  0.49283627E+00  0.28328973E+01
 0.49375000E+00  0.33362131E+01  0.35384881E+01  0.49464251E+00  0.28285069E+01
 0.49437500E+00  0.33155800E+01  0.35220623E+01  0.49644417E+00  0.28241234E+01
 0.49500000E+00  0.32950745E+01  0.35057127E+01  0.49824127E+00  0.28197468E+01
 0.49562500E+00  0.32746955E+01  0.34894389E+01  0.50003384E+00  0.28153768E+01
 0.49625000E+00  0.32544421E+01  0.34732401E+01  0.50182188E+00  0.28110135E+01
 0.49687500E+00  0.32343131E+01  0.34571160E+01  0.50360542E+00  0.28066568E+01
 0.49750000E+00  0.32143077E+01  0.34410659E+01  0.50538448E+00  0.28023067E+01
 0.49812500E+00  0.31944247E+01  0.34250893E+01  0.50715907E+00  0.27979630E+01
 0.49875000E+00  0.31746633E+01  0.34091857E+01  0.50892922E+00  0.27936257E+01
 0.49937500E+00  0.31550223E+01  0.33933545E+01  0.51069494E+00  0.27892947E+01
 0.50000000E+00  0.31355009E+01  0.33775952E+01  0.51245625E+00  0.27849701E+01
 0.50062500E+00  0.31160981E+01  0.33619074E+01  0.51421317E+00  0.27806516E+01
 0.50125000E+00  0.30968129E+01  0.33462904E+01  0.51596572E+00  0.27763393E+01
 0.50187500E+00  0.30776444E+01  0.33307438E+01  0.51771392E+00  0.27720331E+01
 0.50250000E+00  0.30585916E+01  0.33152671E+01  0.51945778E+00  0.27677329E+01
 0.50312500E+00  0.30396537E+01  0.32998598E+01  0.52119733E+00  0.27634386E+01
 0.50375000E+00  0.30208297E+01  0.32845214E+01  0.52293257E+00  0.27591503E+01
 0.50437500E+00  0.30021188E+01  0.32692513E+01  0.52466353E+00  0.27548678E+01
 0.50500000E+00  0.29835200E+01  0.32540492E+01  0.52639023E+00  0.27505911E+01
 0.50562500E+00  0.29650324E+01  0.32389145E+01  0.52811268E+00  0.27463201E+01
 0.50625000E+00  0.29466552E+01  0.32238468E+01  0.52983091E+00  0.27420548E+01
 0.50687500E+00  0.29283875E+01  0.32088456E+01  0.53154492E+00  0.27377951E+01
 0.50750000E+00  0.29102285E+01  0.31939104E+01  0.53325473E+00  0.27335409E+01
 0.50812500E+00  0.28921773E+01  0.31790407E+01  0.53496038E+00  0.27292922E+01
 0.50875000E+00  0.28742331E+01  0.31642362E+01  0.53666186E+00  0.27250489E+01
 0.50937500E+00  0.28563950E+01  0.31494963E+01  0.53835919E+00  0.27208109E+01
 0.51000000E+00  0.28386622E+01  0.31348206E+01  0.54005240E+00  0.27165783E+01
 0.51062500E+00  0.28210339E+01  0.31202086E+01  0.54174151E+00  0.27123509E+01
 0.51125000E+00  0.28035093E+01  0.31056600E+01  0.54342652E+00  0.27081287E+01
 0.51187500E+00  0.27860877E+01  0.30911743E+01  0.54510745E+00  0.27039116E+01
 0.51250000E+00  0.27687681E+01  0.30767510E+01  0.54678433E+00  0.26996996E+01
 0.51312500E+00  0.27515499E+01  0.30623897E+01  0.54845716E+00  0.26954926E+01
 0.51375000E+00  0.27344323E+01  0.30480900E+01  0.55012597E+00  0.26912906E+01
 0.51437500E+00  0.27174145E+01  0.30338515E+01  0.55179077E+00  0.26870934E+01
 0.51500000E+00  0.27004957E+01  0.30196737E+01  0.55345158E+00  0.26829011E+01
 0.51562500E+00  0.26836752E+01  0.30055563E+01  0.55510841E+00  0.26787136E+01
 0.51625000E+00  0.26669522E+01  0.29914988E+01  0.55676127E+00  0.26745308E+01
 0.51687500E+00  0.26503261E+01  0.29775008E+01  0.55841020E+00  0.26703527E+01
 0.51750000E+00  0.26337961E+01  0.29635620E+01  0.56005519E+00  0.26661792E+01
 0.51812500E+00  0.26173614E+01  0.29496819E+01  0.56169627E+00  0.26620102E+01
 0.51875000E+00  0.26010214E+01  0.29358601E+01  0.56333346E+00  0.26578458E+01
 0.51937500E+00  0.25847754E+01  0.29220962E+01  0.56496676E+00  0.26536858E+01
 0.52000000E+00  0.25686226E+01  0.29083899E+01  0.56659619E+00  0.26495302E+01
 0.52062500E+00  0.25525624E+01  0.28947408E+01  0.56822178E+00  0.26453789E+01
 0.52125000E+00  0.25365940E+01  0.28811484E+01  0.56984353E+00  0.26412319E+01
 0.52187500E+00  0.25207169E+01  0.28676125E+01  0.57146146E+00  0.26370892E+01
 0.52250000E+00  0.25049303E+01  0.28541325E+01  0.57307559E+00  0.26329506E+01
 0.52312500E+00  0.24892335E+01  0.28407083E+01  0.57468593E+00  0.26288161E+01
 0.52375000E+00  0.24736260E+01  0.28273393E+01  0.57629250E+00  0.26246857E+01
 0.52437500E+00  0.24581070E+01  0.28140253E+01  0.57789530E+00  0.26205593E+01
 0.52500000E+00  0.24426759E+01  0.28007658E+01  0.57949436E+00  0.26164369E+01
 0.52562500E+00  0.24273321E+01  0.27875605E+01  0.58108970E+00  0.26123183E+01
 0.52625000E+00  0.24120749E+01  0.27744091E+01  0.58268132E+00  0.26082036E+01
 0.52687500E+00  0.23969038E+01  0.27613112E+01  0.58426924E+00  0.26040927E+01
 0.52750000E+00  0.23818180E+01  0.27482664E+01  0.58585347E+00  0.25999856E+01
 0.52812500E+00  0.23668170E+01  0.27352745E+01  0.58743404E+00  0.25958821E+01
 0.52875000E+00  0.23519001E+01  0.27223350E+01  0.58901095E+00  0.25917823E+01
 0.52937500E+00  0.23370669E+01  0.27094476E+01  0.59058422E+00  0.25876860E+01
 0.53000000E+00  0.23223165E+01  0.26966120E+01  0.59215387E+00  0.25835933E+01
 0.53062500E+00  0.23076486E+01  0.26838279E+01  0.59371990E+00  0.25795041E+01
 0.53125000E+00  0.22930624E+01  0.26710949E+01  0.59528233E+00  0.25754182E+01
 0.53187500E+00  0.22785575E+01  0.26584127E+01  0.59684118E+00  0.25713358E+01
 0.53250000E+00  0.22641331E+01  0.26457809E+01  0.59839646E+00  0.25672566E+01
 0.53312500E+00  0.22497889E+01  0.26331993E+01  0.59994819E+00  0.25631808E+01
 0.53375000E+00  0.22355241E+01  0.26206675E+01  0.60149638E+00  0.25591081E+01
 0.53437500E+00  0.22213383E+01  0.26081852E+01  0.60304103E+00  0.25550386E+01
 0.53500000E+00  0.22072308E+01  0.25957521E+01  0.60458218E+00  0.25509722E+01
 0.53562500E+00  0.21932012E+01  0.25833679E+01  0.60611982E+00  0.25469089E+01
 0.53625000E+00  0.21792488E+01  0.25710322E+01  0.60765398E+00  0.25428486E+01
 0.53687500E+00  0.21653732E+01  0.25587449E+01  0.60918467E+00  0.25387912E+01
 0.53750000E+00  0.21515739E+01  0.25465054E+01  0.61071190E+00  0.25347367E+01
 0.53812500E+00  0.21378502E+01  0.25343136E+01  0.61223568E+00  0.25306851E+01
 0.53875000E+00  0.21242017E+01  0.25221692E+01  0.61375603E+00  0.25266363E+01
 0.53937500E+00  0.21106278E+01  0.25100719E+01  0.61527297E+00  0.25225902E+01
 0.54000000E+00  0.20971281E+01  0.24980213E+01  0.61678649E+00  0.25185469E+01
 0.54062500E+00  0.20837020E+01  0.24860171E+01  0.61829663E+00  0.25145061E+01
 0.54125000E+00  0.20703490E+01  0.24740592E+01  0.61980339E+00  0.25104680E+01
 0.54187500E+00  0.20570687E+01  0.24621471E+01  0.62130678E+00  0.25064324E+01
 0.54250000E+00  0.20438605E+01  0.24502807E+01  0.62280682E+00  0.25023993E+01
 0.54312500E+00  0.20307239E+01  0.24384596E+01  0.62430353E+00  0.24983686E+01
 0.54375000E+00  0.20176584E+01  0.24266835E+01  0.62579690E+00  0.24943403E+01
 0.54437500E+00  0.20046637E+01  0.24149522E+01  0.62728697E+00  0.24903144E+01
 0.54500000E+00  0.19917391E+01  0.24032654E+01  0.62877373E+00  0.24862907E+01
 0.54562500E+00  0.19788842E+01  0.23916229E+01  0.63025720E+00  0.24822693E+01
 0.54625000E+00  0.19660986E+01  0.23800242E+01  0.63173741E+00  0.24782500E+01
 0.54687500E+00  0.19533818E+01  0.23684693E+01  0.63321434E+00  0.24742329E+01
 0.54750000E+00  0.19407333E+01  0.23569578E+01  0.63468803E+00  0.24702179E+01
 0.54812500E+00  0.19281527E+01  0.23454894E+01  0.63615849E+00  0.24662049E+01
 0.54875000E+00  0.19156395E+01  0.23340639E+01  0.63762571E+00  0.24621938E+01
 0.54937500E+00  0.19031932E+01  0.23226810E+01  0.63908973E+00  0.24581847E+01
 0.55000000E+00  0.18908135E+01  0.23113405E+01  0.64055055E+00  0.24541775E+01
 0.55062500E+00  0.18784999E+01  0.23000421E+01  0.64200818E+00  0.24501721E+01
 0.55125000E+00  0.18662519E+01  0.22887856E+01  0.64346263E+00  0.24461685E+01
 0.55187500E+00  0.18540692E+01  0.22775707E+01  0.64491392E+00  0.24421666E+01
 0.55250000E+00  0.18419513E+01  0.22663971E+01  0.64636206E+00  0.24381663E+01
 0.55312500E+00  0.18298977E+01  0.22552647E+01  0.64780707E+00  0.24341677E+01
 0.55375000E+00  0.18179081E+01  0.22441731E+01  0.64924894E+00  0.24301707E+01
 0.55437500E+00  0.18059820E+01  0.22331221E+01  0.65068770E+00  0.24261751E+01
 0.55500000E+00  0.17941190E+01  0.22221115E+01  0.65212336E+00  0.24221811E+01
 0.55562500E+00  0.17823187E+01  0.22111410E+01  0.65355593E+00  0.24181884E+01
 0.55625000E+00  0.17705808E+01  0.22002104E+01  0.65498542E+00  0.24141971E+01
 0.55687500E+00  0.17589047E+01  0.21893195E+01  0.65641185E+00  0.24102072E+01
 0.55750000E+00  0.17472902E+01  0.21784680E+01  0.65783521E+00  0.24062184E+01
 0.55812500E+00  0.17357367E+01  0.21676557E+01  0.65925554E+00  0.24022309E+01
 0.55875000E+00  0.17242440E+01  0.21568823E+01  0.66067283E+00  0.23982446E+01
 0.55937500E+00  0.17128116E+01  0.21461477E+01  0.66208710E+00  0.23942594E+01
 0.56000000E+00  0.17014392E+01  0.21354516E+01  0.66349837E+00  0.23902752E+01
 0.56062500E+00  0.16901263E+01  0.21247937E+01  0.66490664E+00  0.23862920E+01
 0.56125000E+00  0.16788726E+01  0.21141740E+01  0.66631192E+00  0.23823098E+01
 0.56187500E+00  0.16676777E+01  0.21035920E+01  0.66771422E+00  0.23783284E+01
 0.56250000E+00  0.16565413E+01  0.20930476E+01  0.66911357E+00  0.23743479E+01
 0.56312500E+00  0.16454630E+01  0.20825407E+01  0.67050996E+00  0.23703682E+01
 0.56375000E+00  0.16344423E+01  0.20720709E+01  0.67190341E+00  0.23663893E+01
 0.56437500E+00  0.16274849E+01  0.20654521E+01  0.67278535E+00  0.23638670E+01
 0.56500000E+00  0.16274849E+01  0.20654521E+01  0.67278535E+00  0.23638670E+01
 0.56562500E+00  0.16274849E+01  0.20654521E+01  0.67278535E+00  0.23638670E+01
 0.56625000E+00  0.16274849E+01  0.20654521E+01  0.67278535E+00  0.23638670E+01
 0.56687500E+00  0.16274849E+01  0.20654521E+01  0.67278535E+00  0.23638670E+01
 0.56750000E+00  0.16274849E+01  0.20654521E+01  0.67278535E+00  0.23638670E+01
 0.56812500E+00  0.16274849E+01  0.20654521E+01  0.67278535E+00  0.23638670E+01
 0.56875000E+00  0.16274849E+01  0.20654521E+01  0.67278535E+00  0.23638670E+01
 0.56937500E+00  0.16274849E+01  0.20654521E+01  0.67278535E+00  0.23638670E+01
 0.57000000E+00  0.16274849E+01  0.20654521E+01  0.67278535E+00  0.23638670E+01
 0.57062500E+00  0.16274849E+01  0.20654521E+01  0.67278535E+00  0.23638670E+01
 0.57125000E+00  0.16274849E+01  0.20654521E+01  0.67278535E+00  0.23638670E+01
 0.57187500E+00  0.16274849E+01  0.20654521E+01  0.67278535E+00  0.23638670E+01
 0.57250000E+00  0.16274849E+01  0.20654521E+01  0.67278535E+00  0.23638670E+01
 0.57312500E+00  0.16274849E+01  0.20654521E+01  0.67278535E+00  0.23638670E+01
 0.57375000E+00  0.16274849E+01  0.20654521E+01  0.67278535E+00  0.23638670E+01
 0.57437500E+00  0.16274849E+01  0.20654521E+01  0.67278535E+00  0.23638670E+01
 0.57500000E+00  0.16274849E+01  0.20654521E+01  0.67278535E+00  0.23638670E+01
 0.57562500E+00  0.16274849E+01  0.20654521E+01  0.67278535E+00  0.23638670E+01
 0.57625000E+00  0.16274849E+01  0.20654521E+01  0.67278535E+00  0.23638670E+01
 0.57687500E+00  0.16274849E+01  0.20654521E+01  0.67278535E+00  0.23638670E+01
 0.57750000E+00  0.16274849E+01  0.20654521E+01  0.67278535E+00  0.23638670E+01
 0.57812500E+00  0.16274849E+01  0.20654521E+01  0.67278535E+00  0.23638670E+01
 0.57875000E+00  0.16274849E+01  0.20654521E+01  0.67278535E+00  0.23638670E+01
 0.57937500E+00  0.16274849E+01  0.20654521E+01  0.67278535E+00  0.23638670E+01
 0.58000000E+00  0.16274849E+01  0.20654521E+01  0.67278535E+00  0.23638670E+01
 0.58062500E+00  0.16274849E+01  0.20654521E+01  0.67278535E+00  0.23638670E+01
 0.58125000E+00  0.16274849E+01  0.20654521E+01  0.67278535E+00  0.23638670E+01
 0.58187500E+00  0.16274849E+01  0.20654521E+01  0.67278535E+00  0.23638670E+01
 0.58250000E+00  0.16274849E+01  0.20654521E+01  0.67278535E+00  0.23638670E+01
 0.58312500E+00  0.16274849E+01  0.20654521E+01  0.67278535E+00  0.23638670E+01
 0.58375000E+00  0.16274849E+01  0.20654521E+01  0.67278535E+00  0.23638670E+01
 0.58437500E+00  0.16274849E+01  0.20654521E+01  0.67278535E+00  0.23638670E+01
 0.58500000E+00  0.16274849E+01  0.20654521E+01  0.67278535E+00  0.23638670E+01
 0.58562500E+00  0.16274849E+01  0.20654521E+01  0.67278535E+00  0.23638670E+01
 0.58625000E+00  0.16274849E+01  0.20654521E+01  0.67278535E+00  0.23638670E+01
 0.58687500E+00  0.16274849E+01  0.20654521E+01  0.67278535E+00  0.23638670E+01
 0.58750000E+00  0.16274849E+01  0.20654521E+01  0.67278535E+00  0.23638670E+01
 0.58812500E+00  0.16274849E+01  0.20654521E+01  0.67278535E+00  0.23638670E+01
 0.58875000E+00  0.16274849E+01  0.20654521E+01  0.67278535E+00  0.23638670E+01
 0.58937500E+00  0.16274849E+01  0.20654521E+01  0.67278535E+00  0.23638670E+01
 0.59000000E+00  0.16274849E+01  0.20654521E+01  0.67278535E+00  0.23638670E+01
 0.59062500E+00  0.16274849E+01  0.20654521E+01  0.67278535E+00  0.23638670E+01
 0.59125000E+00  0.16274849E+01  0.20654521E+01  0.67278535E+00  0.23638670E+01
 0.59187500E+00  0.16274849E+01  0.20654521E+01  0.67278535E+00  0.23638670E+01
 0.59250000E+00  0.16274849E+01  0.20654521E+01  0.67278535E+00  0.23638670E+01
 0.59312500E+00  0.16274849E+01  0.20654521E+01  0.67278535E+00  0.23638670E+01
 0.59375000E+00  0.16274849E+01  0.20654521E+01  0.67278535E+00  0.23638670E+01
 0.59437500E+00  0.16274849E+01  0.20654521E+01  0.67278535E+00  0.23638670E+01
 0.59500000E+00  0.16274849E+01  0.20654521E+01  0.67278535E+00  0.23638670E+01
 0.59562500E+00  0.16274849E+01  0.20654521E+01  0.67278535E+00  0.23638670E+01
 0.59625000E+00  0.16274849E+01  0.20654521E+01  0.67278535E+00  0.23638670E+01
 0.59687500E+00  0.16274849E+01  0.20654521E+01  0.67278535E+00  0.23638670E+01
 0.59750000E+00  0.16274849E+01  0.20654521E+01  0.67278535E+00  0.23638670E+01
 0.59812500E+00  0.16274849E+01  0.20654521E+01  0.67278535E+00  0.23638670E+01
 0.59875000E+00  0.16274849E+01  0.20654521E+01  0.67278535E+00  0.23638670E+01
 0.59937500E+00  0.16274849E+01  0.20654521E+01  0.67278535E+00  0.23638670E+01
 0.60000000E+00  0.16274849E+01  0.20654521E+01  0.67278535E+00  0.23638670E+01
 0.60062500E+00  0.16274849E+01  0.20654521E+01  0.67278535E+00  0.23638670E+01
 0.60125000E+00  0.16274849E+01  0.20654521E+01  0.67278535E+00  0.23638670E+01
 0.60187500E+00  0.16274849E+01  0.20654521E+01  0.67278535E+00  0.23638670E+01
 0.60250000E+00  0.16274849E+01  0.20654521E+01  0.67278535E+00  0.23638670E+01
 0.60312500E+00  0.16274849E+01  0.20654521E+01  0.67278535E+00  0.23638670E+01
 0.60375000E+00  0.16274849E+01  0.20654521E+01  0.67278535E+00  0.23638670E+01
 0.60437500E+00  0.16274849E+01  0.20654521E+01  0.67278535E+00  0.23638670E+01
 0.60500000E+00  0.16274849E+01  0.20654521E+01  0.67278535E+00  0.23638670E+01
 0.60562500E+00  0.16274849E+01  0.20654521E+01  0.67278535E+00  0.23638670E+01
 0.60625000E+00  0.16274849E+01  0.20654521E+01  0.67278535E+00  0.23638670E+01
 0.60687500E+00  0.16274849E+01  0.20654521E+01  0.67278535E+00  0.23638670E+01
 0.60750000E+00  0.16274849E+01  0.20654521E+01  0.67278535E+00  0.23638670E+01
 0.60812500E+00  0.16274849E+01  0.20654521E+01  0.67278535E+00  0.23638670E+01
 0.60875000E+00  0.16274849E+01  0.20654521E+01  0.67278535E+00  0.23638670E+01
 0.60937500E+00  0.16274849E+01  0.20654521E+01  0.67278535E+00  0.23638670E+01
 0.61000000E+00  0.16274849E+01  0.20654521E+01  0.67278535E+00  0.23638670E+01
 0.61062500E+00  0.16274849E+01  0.20654521E+01  0.67278535E+00  0.23638670E+01
 0.61125000E+00  0.16274849E+01  0.20654521E+01  0.67278535E+00  0.23638670E+01
 0.61187500E+00  0.16274849E+01  0.20654521E+01  0.67278535E+00  0.23638670E+01
 0.61250000E+00  0.16274849E+01  0.20654521E+01  0.67278535E+00  0.23638670E+01
 0.61312500E+00  0.16274849E+01  0.20654521E+01  0.67278535E+00  0.23638670E+01
 0.61375000E+00  0.16274849E+01  0.20654521E+01  0.67278535E+00  0.23638670E+01
 0.61437500E+00  0.16274849E+01  0.20654521E+01  0.67278535E+00  0.23638670E+01
 0.61500000E+00  0.16274849E+01  0.20654521E+01  0.67278535E+00  0.23638670E+01
 0.61562500E+00  0.16274849E+01  0.20654521E+01  0.67278535E+00  0.23638670E+01
 0.61625000E+00  0.16274849E+01  0.20654521E+01  0.67278535E+00  0.23638670E+01
 0.61687500E+00  0.16274849E+01  0.20654521E+01  0.67278535E+00  0.23638670E+01
 0.61750000E+00  0.16274849E+01  0.20654521E+01  0.67278535E+00  0.23638670E+01
 0.61812500E+00  0.16274849E+01  0.20654521E+01  0.67278535E+00  0.23638670E+01
 0.61875000E+00  0.16274849E+01  0.20654521E+01  0.67278535E+00  0.23638670E+01
 0.61937500E+00  0.16274849E+01  0.20654521E+01  0.67278535E+00  0.23638670E+01
 0.62000000E+00  0.16274849E+01  0.20654521E+01  0.67278535E+00  0.23638670E+01
 0.62062500E+00  0.16274849E+01  0.20654521E+01  0.67278535E+00  0.23638670E+01
 0.62125000E+00  0.16274849E+01  0.20654521E+01  0.67278535E+00  0.23638670E+01
 0.62187500E+00  0.16274849E+01  0.20654521E+01  0.67278535E+00  0.23638670E+01
 0.62250000E+00  0.16274849E+01  0.20654521E+01  0.67278535E+00  0.23638670E+01
 0.62312500E+00  0.16274849E+01  0.20654521E+01  0.67278535E+00  0.23638670E+01
 0.62375000E+00  0.16274849E+01  0.20654521E+01  0.67278535E+00  0.23638670E+01
 0.62437500E+00  0.16274849E+01  0.20654521E+01  0.67278535E+00  0.23638670E+01
 0.62500000E+00  0.16274849E+01  0.20654521E+01  0.67278535E+00  0.23638670E+01
 0.62562500E+00  0.16274849E+01  0.20654521E+01  0.67278535E+00  0.23638670E+01
 0.62625000E+00  0.16274849E+01  0.20654521E+01  0.67278535E+00  0.23638670E+01
 0.62687500E+00  0.16274849E+01  0.20654521E+01  0.67278535E+00  0.23638670E+01
 0.62750000E+00  0.16274849E+01  0.20654521E+01  0.67278535E+00  0.23638670E+01
 0.62812500E+00  0.16274849E+01  0.20654521E+01  0.67278535E+00  0.23638670E+01
 0.62875000E+00  0.16274849E+01  0.20654521E+01  0.67278535E+00  0.23638670E+01
 0.62937500E+00  0.16274849E+01  0.20654521E+01  0.67278535E+00  0.23638670E+01
 0.63000000E+00  0.16274849E+01  0.20654521E+01  0.67278535E+00  0.23638670E+01
 0.63062500E+00  0.16274849E+01  0.20654521E+01  0.67278535E+00  0.23638670E+01
 0.63125000E+00  0.16274849E+01  0.20654521E+01  0.67278535E+00  0.23638670E+01
 0.63187500E+00  0.16274849E+01  0.20654521E+01  0.67278535E+00  0.23638670E+01
 0.63250000E+00  0.16274849E+01  0.20654521E+01  0.67278535E+00  0.23638670E+01
 0.63312500E+00  0.16274849E+01  0.20654521E+01  0.67278535E+00  0.23638670E+01
 0.63375000E+00  0.16274849E+01  0.20654521E+01  0.67278535E+00  0.23638670E+01
 0.63437500E+00  0.16274849E+01  0.20654521E+01  0.67278535E+00  0.23638670E+01
 0.63500000E+00  0.16274849E+01  0.20654521E+01  0.67278535E+00  0.23638670E+01
 0.63562500E+00  0.16274849E+01  0.20654521E+01  0.67278535E+00  0.23638670E+01
 0.63625000E+00  0.16274849E+01  0.20654521E+01  0.67278535E+00  0.23638670E+01
 0.63687500E+00  0.16274849E+01  0.20654521E+01  0.67278535E+00  0.23638670E+01
 0.63750000E+00  0.16274849E+01  0.20654521E+01  0.67278535E+00  0.23638670E+01
 0.63812500E+00  0.16274849E+01  0.20654521E+01  0.67278535E+00  0.23638670E+01
 0.63875000E+00  0.16274849E+01  0.20654521E+01  0.67278535E+00  0.23638670E+01
 0.63937500E+00  0.16274849E+01  0.20654521E+01  0.67278535E+00  0.23638670E+01
 0.64000000E+00  0.16274849E+01  0.20654521E+01  0.67278535E+00  0.23638670E+01
 0.64062500E+00  0.16274849E+01  0.20654521E+01  0.67278535E+00  0.23638670E+01
 0.64125000E+00  0.16274849E+01  0.20654521E+01  0.67278535E+00  0.23638670E+01
 0.64187500E+00  0.16274849E+01  0.20654521E+01  0.67278535E+00  0.23638670E+01
 0.64250000E+00  0.16274849E+01  0.20654521E+01  0.67278535E+00  0.23638670E+01
 0.64312500E+00  0.16274849E+01  0.20654521E+01  0.67278535E+00  0.23638670E+01
 0.64375000E+00  0.16274849E+01  0.20654521E+01  0.67278535E+00  0.23638670E+01
 0.64437500E+00  0.16274849E+01  0.20654521E+01  0.67278535E+00  0.23638670E+01
 0.64500000E+00  0.16274849E+01  0.20654521E+01  0.67278535E+00  0.23638670E+01
 0.64562500E+00  0.16274849E+01  0.20654521E+01  0.67278535E+00  0.23638670E+01
 0.64625000E+00  0.16274849E+01  0.20654521E+01  0.67278535E+00  0.23638670E+01
 0.64687500E+00  0.16274849E+01  0.20654521E+01  0.67278535E+00  0.23638670E+01
 0.64750000E+00  0.16274849E+01  0.20654521E+01  0.67278535E+00  0.23638670E+01
 0.64812500E+00  0.16274849E+01  0.20654521E+01  0.67278535E+00  0.23638670E+01
 0.64875000E+00  0.16274849E+01  0.20654521E+01  0.67278535E+00  0.23638670E+01
 0.64937500E+00  0.16274849E+01  0.20654521E+01  0.67278535E+00  0.23638670E+01
 0.65000000E+00  0.16274849E+01  0.20654521E+01  0.67278535E+00  0.23638670E+01
 0.65062500E+00  0.16274849E+01  0.20654521E+01  0.67278535E+00  0.23638670E+01
 0.65125000E+00  0.16274849E+01  0.20654521E+01  0.67278535E+00  0.23638670E+01
 0.65187500E+00  0.16274849E+01  0.20654521E+01  0.67278535E+00  0.23638670E+01
 0.65250000E+00  0.16274849E+01  0.20654521E+01  0.67278535E+00  0.23638670E+01
 0.65312500E+00  0.16274849E+01  0.20654521E+01  0.67278535E+00  0.23638670E+01
 0.65375000E+00  0.16274849E+01  0.20654521E+01  0.67278535E+00  0.23638670E+01
 0.65437500E+00  0.16274849E+01  0.20654521E+01  0.67278535E+00  0.23638670E+01
 0.65500000E+00  0.16274849E+01  0.20654521E+01  0.67278535E+00  0.23638670E+01
 0.65562500E+00  0.16274849E+01  0.20654521E+01  0.67278535E+00  0.23638670E+01
 0.65625000E+00  0.16274849E+01  0.20654521E+01  0.67278535E+00  0.23638670E+01
 0.65687500E+00  0.16274849E+01  0.20654521E+01  0.67278535E+00  0.23638670E+01
 0.65750000E+00  0.16274849E+01  0.20654521E+01  0.67278535E+00  0.23638670E+01
 0.65812500E+00  0.16274849E+01  0.20654521E+01  0.67278535E+00  0.23638670E+01
 0.65875000E+00  0.16274849E+01  0.20654521E+01  0.67278535E+00  0.23638670E+01
 0.65937500E+00  0.16274849E+01  0.20654521E+01  0.67278535E+00  0.23638670E+01
 0.66000000E+00  0.16274849E+01  0.20654521E+01  0.67278535E+00  0.23638670E+01
 0.66062500E+00  0.16274849E+01  0.20654521E+01  0.67278535E+00  0.23638670E+01
 0.66125000E+00  0.16274849E+01  0.20654521E+01  0.67278535E+00  0.23638670E+01
 0.66187500E+00  0.16274849E+01  0.20654521E+01  0.67278535E+00  0.23638670E+01
 0.66250000E+00  0.16274849E+01  0.20654521E+01  0.67278535E+00  0.23638670E+01
 0.66312500E+00  0.16274849E+01  0.20654521E+01  0.67278535E+00  0.23638670E+01
 0.66375000E+00  0.16274849E+01  0.20654521E+01  0.67278535E+00  0.23638670E+01
 0.66437500E+00  0.16274849E+01  0.20654521E+01  0.67278535E+00  0.23638670E+01
 0.66500000E+00  0.16274849E+01  0.20654521E+01  0.67278535E+00  0.23638670E+01
 0.66562500E+00  0.16274849E+01  0.20654521E+01  0.67278535E+00  0.23638670E+01
 0.66625000E+00  0.16274849E+01  0.20654521E+01  0.67278535E+00  0.23638670E+01
 0.66687500E+00  0.16274849E+01  0.20654521E+01  0.67278535E+00  0.23638670E+01
 0.66750000E+00  0.16274849E+01  0.20654521E+01  0.67278535E+00  0.23638670E+01
 0.66812500E+00  0.16274849E+01  0.20654521E+01  0.67278535E+00  0.23638670E+01
 0.66875000E+00  0.16274849E+01  0.55837904E+01  0.67278535E+00  0.87439780E+00
 0.66937500E+00  0.16274849E+01  0.55837904E+01  0.67278535E+00  0.87439780E+00
 0.67000000E+00  0.16274849E+01  0.55837904E+01  0.67278535E+00  0.87439780E+00
 0.67062500E+00  0.16274849E+01  0.55837904E+01  0.67278535E+00  0.87439780E+00
 0.67125000E+00  0.16274849E+01  0.55837904E+01  0.67278535E+00  0.87439780E+00
 0.67187500E+00  0.16274849E+01  0.55837904E+01  0.67278535E+00  0.87439780E+00
 0.67250000E+00  0.16274849E+01  0.55837904E+01  0.67278535E+00  0.87439780E+00
 0.67312500E+00  0.16274849E+01  0.55837904E+01  0.67278535E+00  0.87439780E+00
 0.67375000E+00  0.16274849E+01  0.55837904E+01  0.67278535E+00  0.87439780E+00
 0.67437500E+00  0.16274849E+01  0.55837904E+01  0.67278535E+00  0.87439780E+00
 0.67500000E+00  0.16274849E+01  0.55837904E+01  0.67278535E+00  0.87439780E+00
 0.67562500E+00  0.16274849E+01  0.55837904E+01  0.67278535E+00  0.87439780E+00
 0.67625000E+00  0.16274849E+01  0.55837904E+01  0.67278535E+00  0.87439780E+00
 0.67687500E+00  0.16274849E+01  0.55837904E+01  0.67278535E+00  0.87439780E+00
 0.67750000E+00  0.16274849E+01  0.55837904E+01  0.67278535E+00  0.87439780E+00
 0.67812500E+00  0.16274849E+01  0.55837904E+01  0.67278535E+00  0.87439780E+00
 0.67875000E+00  0.16274849E+01  0.55837904E+01  0.67278535E+00  0.87439780E+00
 0.67937500E+00  0.16274849E+01  0.55837904E+01  0.67278535E+00  0.87439780E+00
 0.68000000E+00  0.16274849E+01  0.55837904E+01  0.67278535E+00  0.87439780E+00
 0.68062500E+00  0.16274849E+01  0.55837904E+01  0.67278535E+00  0.87439780E+00
 0.68125000E+00  0.16274849E+01  0.55837904E+01  0.67278535E+00  0.87439780E+00
 0.68187500E+00  0.16274849E+01  0.55837904E+01  0.67278535E+00  0.87439780E+00
 0.68250000E+00  0.16274849E+01  0.55837904E+01  0.67278535E+00  0.87439780E+00
 0.68312500E+00  0.16274849E+01  0.55837904E+01  0.67278535E+00  0.87439780E+00
 0.68375000E+00  0.16274849E+01  0.55837904E+01  0.67278535E+00  0.87439780E+00
 0.68437500E+00  0.16274849E+01  0.55837904E+01  0.67278535E+00  0.87439780E+00
 0.68500000E+00  0.16274849E+01  0.55837904E+01  0.67278535E+00  0.87439780E+00
 0.68562500E+00  0.16274849E+01  0.55837904E+01  0.67278535E+00  0.87439780E+00
 0.68625000E+00  0.16274849E+01  0.55837904E+01  0.67278535E+00  0.87439780E+00
 0.68687500E+00  0.16274849E+01  0.55837904E+01  0.67278535E+00  0.87439780E+00
 0.68750000E+00  0.16274849E+01  0.55837904E+01  0.67278535E+00  0.87439780E+00
 0.68812500E+00  0.16274849E+01  0.55837904E+01  0.67278535E+00  0.87439780E+00
 0.68875000E+00  0.16274849E+01  0.55837904E+01  0.67278535E+00  0.87439780E+00
 0.68937500E+00  0.16274849E+01  0.55837904E+01  0.67278535E+00  0.87439780E+00
 0.69000000E+00  0.16274849E+01  0.55837904E+01  0.67278535E+00  0.87439780E+00
 0.69062500E+00  0.16274849E+01  0.55837904E+01  0.67278535E+00  0.87439780E+00
 0.69125000E+00  0.16274849E+01  0.55837904E+01  0.67278535E+00  0.87439780E+00
 0.69187500E+00  0.16274849E+01  0.55837904E+01  0.67278535E+00  0.87439780E+00
 0.69250000E+00  0.16274849E+01  0.55837904E+01  0.67278535E+00  0.87439780E+00
 0.69312500E+00  0.16274849E+01  0.55837904E+01  0.67278535E+00  0.87439780E+00
 0.69375000E+00  0.16274849E+01  0.55837904E+01  0.67278535E+00  0.87439780E+00
 0.69437500E+00  0.10000000E+00  0.10000000E+01  0.00000000E+00  0.29999997E+00
 0.69500000E+00  0.10000000E+00  0.10000000E+01  0.00000000E+00  0.29999997E+00
 0.69562500E+00  0.10000000E+00  0.10000000E+01  0.00000000E+00  0.29999997E+00
 0.69625000E+00  0.10000000E+00  0.10000000E+01  0.00000000E+00  0.29999997E+00
 0.69687500E+00  0.10000000E+00  0.10000000E+01  0.00000000E+00  0.29999997E+00
 0.69750000E+00  0.10000000E+00  0.10000000E+01  0.00000000E+00  0.29999997E+00
 0.69812500E+00  0.10000000E+00  0.10000000E+01  0.00000000E+00  0.29999997E+00
 0.69875000E+00  0.10000000E+00  0.10000000E+01  0.00000000E+00  0.29999997E+00
 0.69937500E+00  0.10000000E+00  0.10000000E+01  0.00000000E+00  0.29999997E+00
 0.70000000E+00  0.10000000E+00  0.10000000E+01  0.00000000E+00  0.29999997E+00
 0.70062500E+00  0.10000000E+00  0.10000000E+01  0.00000000E+00  0.29999997E+00
 0.70125000E+00  0.10000000E+00  0.10000000E+01  0.00000000E+00  0.29999997E+00
 0.70187500E+00  0.10000000E+00  0.10000000E+01  0.00000000E+00  0.29999997E+00
 0.70250000E+00  0.10000000E+00  0.10000000E+01  0.00000000E+00  0.29999997E+00
 0.70312500E+00  0.10000000E+00  0.10000000E+01  0.00000000E+00  0.29999997E+00
 0.70375000E+00  0.10000000E+00  0.10000000E+01  0.00000000E+00  0.29999997E+00
 0.70437500E+00  0.10000000E+00  0.10000000E+01  0.00000000E+00  0.29999997E+00
 0.70500000E+00  0.10000000E+00  0.10000000E+01  0.00000000E+00  0.29999997E+00
 0.70562500E+00  0.10000000E+00  0.10000000E+01  0.00000000E+00  0.29999997E+00
 0.70625000E+00  0.10000000E+00  0.10000000E+01  0.00000000E+00  0.29999997E+00
 0.70687500E+00  0.10000000E+00  0.10000000E+01  0.00000000E+00  0.29999997E+00
 0.70750000E+00  0.10000000E+00  0.10000000E+01  0.00000000E+00  0.29999997E+00
 0.70812500E+00  0.10000000E+00  0.10000000E+01  0.00000000E+00  0.29999997E+00
 0.70875000E+00  0.10000000E+00  0.10000000E+01  0.00000000E+00  0.29999997E+00
 0.70937500E+00  0.10000000E+00  0.10000000E+01  0.00000000E+00  0.29999997E+00
 0.71000000E+00  0.10000000E+00  0.10000000E+01  0.00000000E+00  0.29999997E+00
 0.71062500E+00  0.10000000E+00  0.10000000E+01  0.00000000E+00  0.29999997E+00
 0.71125000E+00  0.10000000E+00  0.10000000E+01  0.00000000E+00  0.29999997E+00
 0.71187500E+00  0.10000000E+00  0.10000000E+01  0.00000000E+00  0.29999997E+00
 0.71250000E+00  0.10000000E+00  0.10000000E+01  0.00000000E+00  0.29999997E+00
 0.71312500E+00  0.10000000E+00  0.10000000E+01  0.00000000E+00  0.29999997E+00
 0.71375000E+00  0.10000000E+00  0.10000000E+01  0.00000000E+00  0.29999997E+00
 0.71437500E+00  0.10000000E+00  0.10000000E+01  0.00000000E+00  0.29999997E+00
 0.71500000E+00  0.10000000E+00  0.10000000E+01  0.00000000E+00  0.29999997E+00
 0.71562500E+00  0.10000000E+00  0.10000000E+01  0.00000000E+00  0.29999997E+00
 0.71625000E+00  0.10000000E+00  0.10000000E+01  0.00000000E+00  0.29999997E+00
 0.71687500E+00  0.10000000E+00  0.10000000E+01  0.00000000E+00  0.29999997E+00
 0.71750000E+00  0.10000000E+00  0.10000000E+01  0.00000000E+00  0.29999997E+00
 0.71812500E+00  0.10000000E+00  0.10000000E+01  0.00000000E+00  0.29999997E+00
 0.71875000E+00  0.10000000E+00  0.10000000E+01  0.00000000E+00  0.29999997E+00
 0.71937500E+00  0.10000000E+00  0.10000000E+01  0.00000000E+00  0.29999997E+00
 0.72000000E+00  0.10000000E+00  0.10000000E+01  0.00000000E+00  0.29999997E+00
 0.72062500E+00  0.10000000E+00  0.10000000E+01  0.00000000E+00  0.29999997E+00
 0.72125000E+00  0.10000000E+00  0.10000000E+01  0.00000000E+00  0.29999997E+00
 0.72187500E+00  0.10000000E+00  0.10000000E+01  0.00000000E+00  0.29999997E+00
 0.72250000E+00  0.10000000E+00  0.10000000E+01  0.00000000E+00  0.29999997E+00
 0.72312500E+00  0.10000000E+00  0.10000000E+01  0.00000000E+00  0.29999997E+00
 0.72375000E+00  0.10000000E+00  0.10000000E+01  0.00000000E+00  0.29999997E+00
 0.72437500E+00  0.10000000E+00  0.10000000E+01  0.00000000E+00  0.29999997E+00
 0.72500000E+00  0.10000000E+00  0.10000000E+01  0.00000000E+00  0.29999997E+00
 0.72562500E+00  0.10000000E+00  0.10000000E+01  0.00000000E+00  0.29999997E+00
 0.72625000E+00  0.10000000E+00  0.10000000E+01  0.00000000E+00  0.29999997E+00
 0.72687500E+00  0.10000000E+00  0.10000000E+01  0.00000000E+00  0.29999997E+00
 0.72750000E+00  0.10000000E+00  0.10000000E+01  0.00000000E+00  0.29999997E+00
 0.72812500E+00  0.10000000E+00  0.10000000E+01  0.00000000E+00  0.29999997E+00
 0.72875000E+00  0.10000000E+00  0.10000000E+01  0.00000000E+00  0.29999997E+00
 0.72937500E+00  0.10000000E+00  0.10000000E+01  0.00000000E+00  0.29999997E+00
 0.73000000E+00  0.10000000E+00  0.10000000E+01  0.00000000E+00  0.29999997E+00
 0.73062500E+00  0.10000000E+00  0.10000000E+01  0.00000000E+00  0.29999997E+00
 0.73125000E+00  0.10000000E+00  0.10000000E+01  0.00000000E+00  0.29999997E+00
 0.73187500E+00  0.10000000E+00  0.10000000E+01  0.00000000E+00  0.29999997E+00
 0.73250000E+00  0.10000000E+00  0.10000000E+01  0.00000000E+00  0.29999997E+00
 0.73312500E+00  0.10000000E+00  0.10000000E+01  0.00000000E+00  0.29999997E+00
 0.73375000E+00  0.10000000E+00  0.10000000E+01  0.00000000E+00  0.29999997E+00
 0.73437500E+00  0.10000000E+00  0.10000000E+01  0.00000000E+00  0.29999997E+00
 0.73500000E+00  0.10000000E+00  0.10000000E+01  0.00000000E+00  0.29999997E+00
 0.73562500E+00  0.10000000E+00  0.10000000E+01  0.00000000E+00  0.29999997E+00
 0.73625000E+00  0.10000000E+00  0.10000000E+01  0.00000000E+00  0.29999997E+00
 0.73687500E+00  0.10000000E+00  0.10000000E+01  0.00000000E+00  0.29999997E+00
 0.73750000E+00  0.10000000E+00  0.10000000E+01  0.00000000E+00  0.29999997E+00
 0.73812500E+00  0.10000000E+00  0.10000000E+01  0.00000000E+00  0.29999997E+00
 0.73875000E+00  0.10000000E+00  0.10000000E+01  0.00000000E+00  0.29999997E+00
 0.73937500E+00  0.10000000E+00  0.10000000E+01  0.00000000E+00  0.29999997E+00
 0.74000000E+00  0.10000000E+00  0.10000000E+01  0.00000000E+00  0.29999997E+00
 0.74062500E+00  0.10000000E+00  0.10000000E+01  0.00000000E+00  0.29999997E+00
 0.74125000E+00  0.10000000E+00  0.10000000E+01  0.00000000E+00  0.29999997E+00
 0.74187500E+00  0.10000000E+00  0.10000000E+01  0.00000000E+00  0.29999997E+00
 0.74250000E+00  0.10000000E+00  0.10000000E+01  0.00000000E+00  0.29999997E+00
 0.74312500E+00  0.10000000E+00  0.10000000E+01  0.00000000E+00  0.29999997E+00
 0.74375000E+00  0.10000000E+00  0.10000000E+01  0.00000000E+00  0.29999997E+00
 0.74437500E+00  0.10000000E+00  0.10000000E+01  0.00000000E+00  0.29999997E+00
 0.74500000E+00  0.10000000E+00  0.10000000E+01  0.00000000E+00  0.29999997E+00
 0.74562500E+00  0.10000000E+00  0.10000000E+01  0.00000000E+00  0.29999997E+00
 0.74625000E+00  0.10000000E+00  0.10000000E+01  0.00000000E+00  0.29999997E+00
 0.74687500E+00  0.10000000E+00  0.10000000E+01  0.00000000E+00  0.29999997E+00
 0.74750000E+00  0.10000000E+00  0.10000000E+01  0.00000000E+00  0.29999997E+00
 0.74812500E+00  0.10000000E+00  0.10000000E+01  0.00000000E+00  0.29999997E+00
 0.74875000E+00  0.10000000E+00  0.10000000E+01  0.00000000E+00  0.29999997E+00
 0.74937500E+00  0.10000000E+00  0.10000000E+01  0.00000000E+00  0.29999997E+00
 0.75000000E+00  0.10000000E+00  0.10000000E+01  0.00000000E+00  0.29999997E+00
 0.75062500E+00  0.10000000E+00  0.10000000E+01  0.00000000E+00  0.29999997E+00
 0.75125000E+00  0.10000000E+00  0.10000000E+01  0.00000000E+00  0.29999997E+00
 0.75187500E+00  0.10000000E+00  0.10000000E+01  0.00000000E+00  0.29999997E+00
 0.75250000E+00  0.10000000E+00  0.10000000E+01  0.00000000E+00  0.29999997E+00
 0.75312500E+00  0.10000000E+00  0.10000000E+01  0.00000000E+00  0.29999997E+00
 0.75375000E+00  0.10000000E+00  0.10000000E+01  0.00000000E+00  0.29999997E+00
 0.75437500E+00  0.10000000E+00  0.10000000E+01  0.00000000E+00  0.29999997E+00
 0.75500000E+00  0.10000000E+00  0.10000000E+01  0.00000000E+00  0.29999997E+00
 0.75562500E+00  0.10000000E+00  0.10000000E+01  0.00000000E+00  0.29999997E+00
 0.75625000E+00  0.10000000E+00  0.10000000E+01  0.00000000E+00  0.29999997E+00
 0.75687500E+00  0.10000000E+00  0.10000000E+01  0.00000000E+00  0.29999997E+00
 0.75750000E+00  0.10000000E+00  0.10000000E+01  0.00000000E+00  0.29999997E+00
 0.75812500E+00  0.10000000E+00  0.10000000E+01  0.00000000E+00  0.29999997E+00
 0.75875000E+00  0.10000000E+00  0.10000000E+01  0.00000000E+00  0.29999997E+00
 0.75937500E+00  0.10000000E+00  0.10000000E+01  0.00000000E+00  0.29999997E+00
 0.76000000E+00  0.10000000E+00  0.10000000E+01  0.00000000E+00  0.29999997E+00
 0.76062500E+00  0.10000000E+00  0.10000000E+01  0.00000000E+00  0.29999997E+00
 0.76125000E+00  0.10000000E+00  0.10000000E+01  0.00000000E+00  0.29999997E+00
 0.76187500E+00  0.10000000E+00  0.10000000E+01  0.00000000E+00  0.29999997E+00
 0.76250000E+00  0.10000000E+00  0.10000000E+01  0.00000000E+00  0.29999997E+00
 0.76312500E+00  0.10000000E+00  0.10000000E+01  0.00000000E+00  0.29999997E+00
 0.76375000E+00  0.10000000E+00  0.10000000E+01  0.00000000E+00  0.29999997E+00
 0.76437500E+00  0.10000000E+00  0.10000000E+01  0.00000000E+00  0.29999997E+00
 0.76500000E+00  0.10000000E+00  0.10000000E+01  0.00000000E+00  0.29999997E+00
 0.76562500E+00  0.10000000E+00  0.10000000E+01  0.00000000E+00  0.29999997E+00
 0.76625000E+00  0.10000000E+00  0.10000000E+01  0.00000000E+00  0.29999997E+00
 0.76687500E+00  0.10000000E+00  0.10000000E+01  0.00000000E+00  0.29999997E+00
 0.76750000E+00  0.10000000E+00  0.10000000E+01  0.00000000E+00  0.29999997E+00
 0.76812500E+00  0.10000000E+00  0.10000000E+01  0.00000000E+00  0.29999997E+00
 0.76875000E+00  0.10000000E+00  0.10000000E+01  0.00000000E+00  0.29999997E+00
 0.76937500E+00  0.10000000E+00  0.10000000E+01  0.00000000E+00  0.29999997E+00
 0.77000000E+00  0.10000000E+00  0.10000000E+01  0.00000000E+00  0.29999997E+00
 0.77062500E+00  0.10000000E+00  0.10000000E+01  0.00000000E+00  0.29999997E+00
 0.77125000E+00  0.10000000E+00  0.10000000E+01  0.00000000E+00  0.29999997E+00
 0.77187500E+00  0.10000000E+00  0.10000000E+01  0.00000000E+00  0.29999997E+00
 0.77250000E+00  0.10000000E+00  0.10000000E+01  0.00000000E+00  0.29999997E+00
 0.77312500E+00  0.10000000E+00  0.10000000E+01  0.00000000E+00  0.29999997E+00
 0.77375000E+00  0.10000000E+00  0.10000000E+01  0.00000000E+00  0.29999997E+00
 0.77437500E+00  0.10000000E+00  0.10000000E+01  0.00000000E+00  0.29999997E+00
 0.77500000E+00  0.10000000E+00  0.10000000E+01  0.00000000E+00  0.29999997E+00
 0.77562500E+00  0.10000000E+00  0.10000000E+01  0.00000000E+00  0.29999997E+00
 0.77625000E+00  0.10000000E+00  0.10000000E+01  0.00000000E+00  0.29999997E+00
 0.77687500E+00  0.10000000E+00  0.10000000E+01  0.00000000E+00  0.29999997E+00
 0.77750000E+00  0.10000000E+00  0.10000000E+01  0.00000000E+00  0.29999997E+00
 0.77812500E+00  0.10000000E+00  0.10000000E+01  0.00000000E+00  0.29999997E+00
 0.77875000E+00  0.10000000E+00  0.10000000E+01  0.00000000E+00  0.29999997E+00
 0.77937500E+00  0.10000000E+00  0.10000000E+01  0.00000000E+00  0.29999997E+00
 0.78000000E+00  0.10000000E+00  0.10000000E+01  0.00000000E+00  0.29999997E+00
 0.78062500E+00  0.10000000E+00  0.10000000E+01  0.00000000E+00  0.29999997E+00
 0.78125000E+00  0.10000000E+00  0.10000000E+01  0.00000000E+00  0.29999997E+00
 0.78187500E+00  0.10000000E+00  0.10000000E+01  0.00000000E+00  0.29999997E+00
 0.78250000E+00  0.10000000E+00  0.10000000E+01  0.00000000E+00  0.29999997E+00
 0.78312500E+00  0.10000000E+00  0.10000000E+01  0.00000000E+00  0.29999997E+00
 0.78375000E+00  0.10000000E+00  0.10000000E+01  0.00000000E+00  0.29999997E+00
 0.78437500E+00  0.10000000E+00  0.10000000E+01  0.00000000E+00  0.29999997E+00
 0.78500000E+00  0.10000000E+00  0.10000000E+01  0.00000000E+00  0.29999997E+00
 0.78562500E+00  0.10000000E+00  0.10000000E+01  0.00000000E+00  0.29999997E+00
 0.78625000E+00  0.10000000E+00  0.10000000E+01  0.00000000E+00  0.29999997E+00
 0.78687500E+00  0.10000000E+00  0.10000000E+01  0.00000000E+00  0.29999997E+00
 0.78750000E+00  0.10000000E+00  0.10000000E+01  0.00000000E+00  0.29999997E+00
 0.78812500E+00  0.10000000E+00  0.10000000E+01  0.00000000E+00  0.29999997E+00
 0.78875000E+00  0.10000000E+00  0.10000000E+01  0.00000000E+00  0.29999997E+00
 0.78937500E+00  0.10000000E+00  0.10000000E+01  0.00000000E+00  0.29999997E+00
 0.79000000E+00  0.10000000E+00  0.10000000E+01  0.00000000E+00  0.29999997E+00
 0.79062500E+00  0.10000000E+00  0.10000000E+01  0.00000000E+00  0.29999997E+00
 0.79125000E+00  0.10000000E+00  0.10000000E+01  0.00000000E+00  0.29999997E+00
 0.79187500E+00  0.10000000E+00  0.10000000E+01  0.00000000E+00  0.29999997E+00
 0.79250000E+00  0.10000000E+00  0.10000000E+01  0.00000000E+00  0.29999997E+00
 0.79312500E+00  0.10000000E+00  0.10000000E+01  0.00000000E+00  0.29999997E+00
 0.79375000E+00  0.10000000E+00  0.10000000E+01  0.00000000E+00  0.29999997E+00
 0.79437500E+00  0.10000000E+00  0.10000000E+01  0.00000000E+00  0.29999997E+00
 0.79500000E+00  0.10000000E+00  0.10000000E+01  0.00000000E+00  0.29999997E+00
 0.79562500E+00  0.10000000E+00  0.10000000E+01  0.00000000E+00  0.29999997E+00
 0.79625000E+00  0.10000000E+00  0.10000000E+01  0.00000000E+00  0.29999997E+00
 0.79687500E+00  0.10000000E+00  0.10000000E+01  0.00000000E+00  0.29999997E+00
 0.79750000E+00  0.10000000E+00  0.10000000E+01  0.00000000E+00  0.29999997E+00
 0.79812500E+00  0.10000000E+00  0.10000000E+01  0.00000000E+00  0.29999997E+00
 0.79875000E+00  0.10000000E+00  0.10000000E+01  0.00000000E+00  0.29999997E+00
 0.79937500E+00  0.10000000E+00  0.10000000E+01  0.00000000E+00  0.29999997E+00
 0.80000000E+00  0.10000000E+00  0.10000000E+01  0.00000000E+00  0.29999997E+00
 0.80062500E+00  0.10000000E+00  0.10000000E+01  0.00000000E+00  0.29999997E+00
 0.80125000E+00  0.10000000E+00  0.10000000E+01  0.00000000E+00  0.29999997E+00
 0.80187500E+00  0.10000000E+00  0.10000000E+01  0.00000000E+00  0.29999997E+00
 0.80250000E+00  0.10000000E+00  0.10000000E+01  0.00000000E+00  0.29999997E+00
 0.80312500E+00  0.10000000E+00  0.10000000E+01  0.00000000E+00  0.29999997E+00
 0.80375000E+00  0.10000000E+00  0.10000000E+01  0.00000000E+00  0.29999997E+00
 0.80437500E+00  0.10000000E+00  0.10000000E+01  0.00000000E+00  0.29999997E+00
 0.80500000E+00  0.10000000E+00  0.10000000E+01  0.00000000E+00  0.29999997E+00
 0.80562500E+00  0.10000000E+00  0.10000000E+01  0.00000000E+00  0.29999997E+00
 0.80625000E+00  0.10000000E+00  0.10000000E+01  0.00000000E+00  0.29999997E+00
 0.80687500E+00  0.10000000E+00  0.10000000E+01  0.00000000E+00  0.29999997E+00
 0.80750000E+00  0.10000000E+00  0.10000000E+01  0.00000000E+00  0.29999997E+00
 0.80812500E+00  0.10000000E+00  0.10000000E+01  0.00000000E+00  0.29999997E+00
 0.80875000E+00  0.10000000E+00  0.10000000E+01  0.00000000E+00  0.29999997E+00
 0.80937500E+00  0.10000000E+00  0.10000000E+01  0.00000000E+00  0.29999997E+00
 0.81000000E+00  0.10000000E+00  0.10000000E+01  0.00000000E+00  0.29999997E+00
 0.81062500E+00  0.10000000E+00  0.10000000E+01  0.00000000E+00  0.29999997E+00
 0.81125000E+00  0.10000000E+00  0.10000000E+01  0.00000000E+00  0.29999997E+00
 0.81187500E+00  0.10000000E+00  0.10000000E+01  0.00000000E+00  0.29999997E+00
 0.81250000E+00  0.10000000E+00  0.10000000E+01  0.00000000E+00  0.29999997E+00
 0.81312500E+00  0.10000000E+00  0.10000000E+01  0.00000000E+00  0.29999997E+00
 0.81375000E+00  0.10000000E+00  0.10000000E+01  0.00000000E+00  0.29999997E+00
 0.81437500E+00  0.10000000E+00  0.10000000E+01  0.00000000E+00  0.29999997E+00
 0.81500000E+00  0.10000000E+00  0.10000000E+01  0.00000000E+00  0.29999997E+00
 0.81562500E+00  0.10000000E+00  0.10000000E+01  0.00000000E+00  0.29999997E+00
 0.81625000E+00  0.10000000E+00  0.10000000E+01  0.00000000E+00  0.29999997E+00
 0.81687500E+00  0.10000000E+00  0.10000000E+01  0.00000000E+00  0.29999997E+00
 0.81750000E+00  0.10000000E+00  0.10000000E+01  0.00000000E+00  0.29999997E+00
 0.81812500E+00  0.10000000E+00  0.10000000E+01  0.00000000E+00  0.29999997E+00
 0.81875000E+00  0.10000000E+00  0.10000000E+01  0.00000000E+00  0.29999997E+00
 0.81937500E+00  0.10000000E+00  0.10000000E+01  0.00000000E+00  0.29999997E+00
 0.82000000E+00  0.10000000E+00  0.10000000E+01  0.00000000E+00  0.29999997E+00
 0.82062500E+00  0.10000000E+00  0.10000000E+01  0.00000000E+00  0.29999997E+00
 0.82125000E+00  0.10000000E+00  0.10000000E+01  0.00000000E+00  0.29999997E+00
 0.82187500E+00  0.10000000E+00  0.10000000E+01  0.00000000E+00  0.29999997E+00
 0.82250000E+00  0.10000000E+00  0.10000000E+01  0.00000000E+00  0.29999997E+00
 0.82312500E+00  0.10000000E+00  0.10000000E+01  0.00000000E+00  0.29999997E+00
 0.82375000E+00  0.10000000E+00  0.10000000E+01  0.00000000E+00  0.29999997E+00
 0.82437500E+00  0.10000000E+00  0.10000000E+01  0.00000000E+00  0.29999997E+00
 0.82500000E+00  0.10000000E+00  0.10000000E+01  0.00000000E+00  0.29999997E+00
 0.82562500E+00  0.10000000E+00  0.10000000E+01  0.00000000E+00  0.29999997E+00
 0.82625000E+00  0.10000000E+00  0.10000000E+01  0.00000000E+00  0.29999997E+00
 0.82687500E+00  0.10000000E+00  0.10000000E+01  0.00000000E+00  0.29999997E+00
 0.82750000E+00  0.10000000E+00  0.10000000E+01  0.00000000E+00  0.29999997E+00
 0.82812500E+00  0.10000000E+00  0.10000000E+01  0.00000000E+00  0.29999997E+00
 0.82875000E+00  0.10000000E+00  0.10000000E+01  0.00000000E+00  0.29999997E+00
 0.82937500E+00  0.10000000E+00  0.10000000E+01  0.00000000E+00  0.29999997E+00
 0.83000000E+00  0.10000000E+00  0.10000000E+01  0.00000000E+00  0.29999997E+00
 0.83062500E+00  0.10000000E+00  0.10000000E+01  0.00000000E+00  0.29999997E+00
 0.83125000E+00  0.10000000E+00  0.10000000E+01  0.00000000E+00  0.29999997E+00
 0.83187500E+00  0.10000000E+00  0.10000000E+01  0.00000000E+00  0.29999997E+00
 0.83250000E+00  0.10000000E+00  0.10000000E+01  0.00000000E+00  0.29999997E+00
 0.83312500E+00  0.10000000E+00  0.10000000E+01  0.00000000E+00  0.29999997E+00
 0.83375000E+00  0.10000000E+00  0.10000000E+01  0.00000000E+00  0.29999997E+00
 0.83437500E+00  0.10000000E+00  0.10000000E+01  0.00000000E+00  0.29999997E+00
 0.83500000E+00  0.10000000E+00  0.10000000E+01  0.00000000E+00  0.29999997E+00
 0.83562500E+00  0.10000000E+00  0.10000000E+01  0.00000000E+00  0.29999997E+00
 0.83625000E+00  0.10000000E+00  0.10000000E+01  0.00000000E+00  0.29999997E+00
 0.83687500E+00  0.10000000E+00  0.10000000E+01  0.00000000E+00  0.29999997E+00
 0.83750000E+00  0.10000000E+00  0.10000000E+01  0.00000000E+00  0.29999997E+00
 0.83812500E+00  0.10000000E+00  0.10000000E+01  0.00000000E+00  0.29999997E+00
 0.83875000E+00  0.10000000E+00  0.10000000E+01  0.00000000E+00  0.29999997E+00
 0.83937500E+00  0.10000000E+00  0.10000000E+01  0.00000000E+00  0.29999997E+00
 0.84000000E+00  0.10000000E+00  0.10000000E+01  0.00000000E+00  0.29999997E+00
 0.84062500E+00  0.10000000E+00  0.10000000E+01  0.00000000E+00  0.29999997E+00
 0.84125000E+00  0.10000000E+00  0.10000000E+01  0.00000000E+00  0.29999997E+00
 0.84187500E+00  0.10000000E+00  0.10000000E+01  0.00000000E+00  0.29999997E+00
 0.84250000E+00  0.10000000E+00  0.10000000E+01  0.00000000E+00  0.29999997E+00
 0.84312500E+00  0.10000000E+00  0.10000000E+01  0.00000000E+00  0.29999997E+00
 0.84375000E+00  0.10000000E+00  0.10000000E+01  0.00000000E+00  0.29999997E+00
 0.84437500E+00  0.10000000E+00  0.10000000E+01  0.00000000E+00  0.29999997E+00
 0.84500000E+00  0.10000000E+00  0.10000000E+01  0.00000000E+00  0.29999997E+00
 0.84562500E+00  0.10000000E+00  0.10000000E+01  0.00000000E+00  0.29999997E+00
 0.84625000E+00  0.10000000E+00  0.10000000E+01  0.00000000E+00  0.29999997E+00
 0.84687500E+00  0.10000000E+00  0.10000000E+01  0.00000000E+00  0.29999997E+00
 0.84750000E+00  0.10000000E+00  0.10000000E+01  0.00000000E+00  0.29999997E+00
 0.84812500E+00  0.10000000E+00  0.10000000E+01  0.00000000E+00  0.29999997E+00
 0.84875000E+00  0.10000000E+00  0.10000000E+01  0.00000000E+00  0.29999997E+00
 0.84937500E+00  0.10000000E+00  0.10000000E+01  0.00000000E+00  0.29999997E+00
 0.85000000E+00  0.10000000E+00  0.10000000E+01  0.00000000E+00  0.29999997E+00
 0.85062500E+00  0.10000000E+00  0.10000000E+01  0.00000000E+00  0.29999997E+00
 0.85125000E+00  0.10000000E+00  0.10000000E+01  0.00000000E+00  0.29999997E+00
 0.85187500E+00  0.10000000E+00  0.10000000E+01  0.00000000E+00  0.29999997E+00
 0.85250000E+00  0.10000000E+00  0.10000000E+01  0.00000000E+00  0.29999997E+00
 0.85312500E+00  0.10000000E+00  0.10000000E+01  0.00000000E+00  0.29999997E+00
 0.85375000E+00  0.10000000E+00  0.10000000E+01  0.00000000E+00  0.29999997E+00
 0.85437500E+00  0.10000000E+00  0.10000000E+01  0.00000000E+00  0.29999997E+00
 0.85500000E+00  0.10000000E+00  0.10000000E+01  0.00000000E+00  0.29999997E+00
 0.85562500E+00  0.10000000E+00  0.10000000E+01  0.00000000E+00  0.29999997E+00
 0.85625000E+00  0.10000000E+00  0.10000000E+01  0.00000000E+00  0.29999997E+00
 0.85687500E+00  0.10000000E+00  0.10000000E+01  0.00000000E+00  0.29999997E+00
 0.85750000E+00  0.10000000E+00  0.10000000E+01  0.00000000E+00  0.29999997E+00
 0.85812500E+00  0.10000000E+00  0.10000000E+01  0.00000000E+00  0.29999997E+00
 0.85875000E+00  0.10000000E+00  0.10000000E+01  0.00000000E+00  0.29999997E+00
 0.85937500E+00  0.10000000E+00  0.10000000E+01  0.00000000E+00  0.29999997E+00
 0.86000000E+00  0.10000000E+00  0.10000000E+01  0.00000000E+00  0.29999997E+00
 0.86062500E+00  0.10000000E+00  0.10000000E+01  0.00000000E+00  0.29999997E+00
 0.86125000E+00  0.10000000E+00  0.10000000E+01  0.00000000E+00  0.29999997E+00
 0.86187500E+00  0.10000000E+00  0.10000000E+01  0.00000000E+00  0.29999997E+00
 0.86250000E+00  0.10000000E+00  0.10000000E+01  0.00000000E+00  0.29999997E+00
 0.86312500E+00  0.10000000E+00  0.10000000E+01  0.00000000E+00  0.29999997E+00
 0.86375000E+00  0.10000000E+00  0.10000000E+01  0.00000000E+00  0.29999997E+00
 0.86437500E+00  0.10000000E+00  0.10000000E+01  0.00000000E+00  0.29999997E+00
 0.86500000E+00  0.10000000E+00  0.10000000E+01  0.00000000E+00  0.29999997E+00
 0.86562500E+00  0.10000000E+00  0.10000000E+01  0.00000000E+00  0.29999997E+00
 0.86625000E+00  0.10000000E+00  0.10000000E+01  0.00000000E+00  0.29999997E+00
 0.86687500E+00  0.10000000E+00  0.10000000E+01  0.00000000E+00  0.29999997E+00
 0.86750000E+00  0.10000000E+00  0.10000000E+01  0.00000000E+00  0.29999997E+00
 0.86812500E+00  0.10000000E+00  0.10000000E+01  0.00000000E+00  0.29999997E+00
 0.86875000E+00  0.10000000E+00  0.10000000E+01  0.00000000E+00  0.29999997E+00
 0.86937500E+00  0.10000000E+00  0.10000000E+01  0.00000000E+00  0.29999997E+00
 0.87000000E+00  0.10000000E+00  0.10000000E+01  0.00000000E+00  0.29999997E+00
 0.87062500E+00  0.10000000E+00  0.10000000E+01  0.00000000E+00  0.29999997E+00
 0.87125000E+00  0.10000000E+00  0.10000000E+01  0.00000000E+00  0.29999997E+00
 0.87187500E+00  0.10000000E+00  0.10000000E+01  0.00000000E+00  0.29999997E+00
 0.87250000E+00  0.10000000E+00  0.10000000E+01  0.00000000E+00  0.29999997E+00
 0.87312500E+00  0.10000000E+00  0.10000000E+01  0.00000000E+00  0.29999997E+00
 0.87375000E+00  0.10000000E+00  0.10000000E+01  0.00000000E+00  0.29999997E+00
 0.87437500E+00  0.10000000E+00  0.10000000E+01  0.00000000E+00  0.29999997E+00
 0.87500000E+00  0.10000000E+00  0.10000000E+01  0.00000000E+00  0.29999997E+00
 0.87562500E+00  0.10000000E+00  0.10000000E+01  0.00000000E+00  0.29999997E+00
 0.87625000E+00  0.10000000E+00  0.10000000E+01  0.00000000E+00  0.29999997E+00
 0.87687500E+00  0.10000000E+00  0.10000000E+01  0.00000000E+00  0.29999997E+00
 0.87750000E+00  0.10000000E+00  0.10000000E+01  0.00000000E+00  0.29999997E+00
 0.87812500E+00  0.10000000E+00  0.10000000E+01  0.00000000E+00  0.29999997E+00
 0.87875000E+00  0.10000000E+00  0.10000000E+01  0.00000000E+00  0.29999997E+00
 0.87937500E+00  0.10000000E+00  0.10000000E+01  0.00000000E+00  0.29999997E+00
 0.88000000E+00  0.10000000E+00  0.10000000E+01  0.00000000E+00  0.29999997E+00
 0.88062500E+00  0.10000000E+00  0.10000000E+01  0.00000000E+00  0.29999997E+00
 0.88125000E+00  0.10000000E+00  0.10000000E+01  0.00000000E+00  0.29999997E+00
 0.88187500E+00  0.10000000E+00  0.10000000E+01  0.00000000E+00  0.29999997E+00
 0.88250000E+00  0.10000000E+00  0.10000000E+01  0.00000000E+00  0.29999997E+00
 0.88312500E+00  0.10000000E+00  0.10000000E+01  0.00000000E+00  0.29999997E+00
 0.88375000E+00  0.10000000E+00  0.10000000E+01  0.00000000E+00  0.29999997E+00
 0.88437500E+00  0.10000000E+00  0.10000000E+01  0.00000000E+00  0.29999997E+00
 0.88500000E+00  0.10000000E+00  0.10000000E+01  0.00000000E+00  0.29999997E+00
 0.88562500E+00  0.10000000E+00  0.10000000E+01  0.00000000E+00  0.29999997E+00
 0.88625000E+00  0.10000000E+00  0.10000000E+01  0.00000000E+00  0.29999997E+00
 0.88687500E+00  0.10000000E+00  0.10000000E+01  0.00000000E+00  0.29999997E+00
 0.88750000E+00  0.10000000E+00  0.10000000E+01  0.00000000E+00  0.29999997E+00
 0.88812500E+00  0.10000000E+00  0.10000000E+01  0.00000000E+00  0.29999997E+00
 0.88875000E+00  0.10000000E+00  0.10000000E+01  0.00000000E+00  0.29999997E+00
 0.88937500E+00  0.10000000E+00  0.10000000E+01  0.00000000E+00  0.29999997E+00
 0.89000000E+00  0.10000000E+00  0.10000000E+01  0.00000000E+00  0.29999997E+00
 0.89062500E+00  0.10000000E+00  0.10000000E+01  0.00000000E+00  0.29999997E+00
 0.89125000E+00  0.10000000E+00  0.10000000E+01  0.00000000E+00  0.29999997E+00
 0.89187500E+00  0.10000000E+00  0.10000000E+01  0.00000000E+00  0.29999997E+00
 0.89250000E+00  0.10000000E+00  0.10000000E+01  0.00000000E+00  0.29999997E+00
 0.89312500E+00  0.10000000E+00  0.10000000E+01  0.00000000E+00  0.29999997E+00
 0.89375000E+00  0.10000000E+00  0.10000000E+01  0.00000000E+00  0.29999997E+00
 0.89437500E+00  0.10000000E+00  0.10000000E+01  0.00000000E+00  0.29999997E+00
 0.89500000E+00  0.10000000E+00  0.10000000E+01  0.00000000E+00  0.29999997E+00
 0.89562500E+00  0.10000000E+00  0.10000000E+01  0.00000000E+00  0.29999997E+00
 0.89625000E+00  0.10000000E+00  0.10000000E+01  0.00000000E+00  0.29999997E+00
 0.89687500E+00  0.10000000E+00  0.10000000E+01  0.00000000E+00  0.29999997E+00
 0.89750000E+00  0.10000000E+00  0.10000000E+01  0.00000000E+00  0.29999997E+00
 0.89812500E+00  0.10000000E+00  0.10000000E+01  0.00000000E+00  0.29999997E+00
 0.89875000E+00  0.10000000E+00  0.10000000E+01  0.00000000E+00  0.29999997E+00
 0.89937500E+00  0.10000000E+00  0.10000000E+01  0.00000000E+00  0.29999997E+00
 0.90000000E+00  0.10000000E+00  0.10000000E+01  0.00000000E+00  0.29999997E+00
 0.90062500E+00  0.10000000E+00  0.10000000E+01  0.00000000E+00  0.29999997E+00
 0.90125000E+00  0.10000000E+00  0.10000000E+01  0.00000000E+00  0.29999997E+00
 0.90187500E+00  0.10000000E+00  0.10000000E+01  0.00000000E+00  0.29999997E+00
 0.90250000E+00  0.10000000E+00  0.10000000E+01  0.00000000E+00  0.29999997E+00
 0.90312500E+00  0.10000000E+00  0.10000000E+01  0.00000000E+00  0.29999997E+00
 0.90375000E+00  0.10000000E+00  0.10000000E+01  0.00000000E+00  0.29999997E+00
 0.90437500E+00  0.10000000E+00  0.10000000E+01  0.00000000E+00  0.29999997E+00
 0.90500000E+00  0.10000000E+00  0.10000000E+01  0.00000000E+00  0.29999997E+00
 0.90562500E+00  0.10000000E+00  0.10000000E+01  0.00000000E+00  0.29999997E+00
 0.90625000E+00  0.10000000E+00  0.10000000E+01  0.00000000E+00  0.29999997E+00
 0.90687500E+00  0.10000000E+00  0.10000000E+01  0.00000000E+00  0.29999997E+00
 0.90750000E+00  0.10000000E+00  0.10000000E+01  0.00000000E+00  0.29999997E+00
 0.90812500E+00  0.10000000E+00  0.10000000E+01  0.00000000E+00  0.29999997E+00
 0.90875000E+00  0.10000000E+00  0.10000000E+01  0.00000000E+00  0.29999997E+00
 0.90937500E+00  0.10000000E+00  0.10000000E+01  0.00000000E+00  0.29999997E+00
 0.91000000E+00  0.10000000E+00  0.10000000E+01  0.00000000E+00  0.29999997E+00
 0.91062500E+00  0.10000000E+00  0.10000000E+01  0.00000000E+00  0.29999997E+00
 0.91125000E+00  0.10000000E+00  0.10000000E+01  0.00000000E+00  0.29999997E+00
 0.91187500E+00  0.10000000E+00  0.10000000E+01  0.00000000E+00  0.29999997E+00
 0.91250000E+00  0.10000000E+00  0.10000000E+01  0.00000000E+00  0.29999997E+00
 0.91312500E+00  0.10000000E+00  0.10000000E+01  0.00000000E+00  0.29999997E+00
 0.91375000E+00  0.10000000E+00  0.10000000E+01  0.00000000E+00  0.29999997E+00
 0.91437500E+00  0.10000000E+00  0.10000000E+01  0.00000000E+00  0.29999997E+00
 0.91500000E+00  0.10000000E+00  0.10000000E+01  0.00000000E+00  0.29999997E+00
 0.91562500E+00  0.10000000E+00  0.10000000E+01  0.00000000E+00  0.29999997E+00
 0.91625000E+00  0.10000000E+00  0.10000000E+01  0.00000000E+00  0.29999997E+00
 0.91687500E+00  0.10000000E+00  0.10000000E+01  0.00000000E+00  0.29999997E+00
 0.91750000E+00  0.10000000E+00  0.10000000E+01  0.00000000E+00  0.29999997E+00
 0.91812500E+00  0.10000000E+00  0.10000000E+01  0.00000000E+00  0.29999997E+00
 0.91875000E+00  0.10000000E+00  0.10000000E+01  0.00000000E+00  0.29999997E+00
 0.91937500E+00  0.10000000E+00  0.10000000E+01  0.00000000E+00  0.29999997E+00
 0.92000000E+00  0.10000000E+00  0.10000000E+01  0.00000000E+00  0.29999997E+00
 0.92062500E+00  0.10000000E+00  0.10000000E+01  0.00000000E+00  0.29999997E+00
 0.92125000E+00  0.10000000E+00  0.10000000E+01  0.00000000E+00  0.29999997E+00
 0.92187500E+00  0.10000000E+00  0.10000000E+01  0.00000000E+00  0.29999997E+00
 0.92250000E+00  0.10000000E+00  0.10000000E+01  0.00000000E+00  0.29999997E+00
 0.92312500E+00  0.10000000E+00  0.10000000E+01  0.00000000E+00  0.29999997E+00
 0.92375000E+00  0.10000000E+00  0.10000000E+01  0.00000000E+00  0.29999997E+00
 0.92437500E+00  0.10000000E+00  0.10000000E+01  0.00000000E+00  0.29999997E+00
 0.92500000E+00  0.10000000E+00  0.10000000E+01  0.00000000E+00  0.29999997E+00
 0.92562500E+00  0.10000000E+00  0.10000000E+01  0.00000000E+00  0.29999997E+00
 0.92625000E+00  0.10000000E+00  0.10000000E+01  0.00000000E+00  0.29999997E+00
 0.92687500E+00  0.10000000E+00  0.10000000E+01  0.00000000E+00  0.29999997E+00
 0.92750000E+00  0.10000000E+00  0.10000000E+01  0.00000000E+00  0.29999997E+00
 0.92812500E+00  0.10000000E+00  0.10000000E+01  0.00000000E+00  0.29999997E+00
 0.92875000E+00  0.10000000E+00  0.10000000E+01  0.00000000E+00  0.29999997E+00
 0.92937500E+00  0.10000000E+00  0.10000000E+01  0.00000000E+00  0.29999997E+00
 0.93000000E+00  0.10000000E+00  0.10000000E+01  0.00000000E+00  0.29999997E+00
 0.93062500E+00  0.10000000E+00  0.10000000E+01  0.00000000E+00  0.29999997E+00
 0.93125000E+00  0.10000000E+00  0.10000000E+01  0.00000000E+00  0.29999997E+00
 0.93187500E+00  0.10000000E+00  0.10000000E+01  0.00000000E+00  0.29999997E+00
 0.93250000E+00  0.10000000E+00  0.10000000E+01  0.00000000E+00  0.29999997E+00
 0.93312500E+00  0.10000000E+00  0.10000000E+01  0.00000000E+00  0.29999997E+00
 0.93375000E+00  0.10000000E+00  0.10000000E+01  0.00000000E+00  0.29999997E+00
 0.93437500E+00  0.10000000E+00  0.10000000E+01  0.00000000E+00  0.29999997E+00
 0.93500000E+00  0.10000000E+00  0.10000000E+01  0.00000000E+00  0.29999997E+00
 0.93562500E+00  0.10000000E+00  0.10000000E+01  0.00000000E+00  0.29999997E+00
 0.93625000E+00  0.10000000E+00  0.10000000E+01  0.00000000E+00  0.29999997E+00
 0.93687500E+00  0.10000000E+00  0.10000000E+01  0.00000000E+00  0.29999997E+00
 0.93750000E+00  0.10000000E+00  0.10000000E+01  0.00000000E+00  0.29999997E+00
 0.93812500E+00  0.10000000E+00  0.10000000E+01  0.00000000E+00  0.29999997E+00
 0.93875000E+00  0.10000000E+00  0.10000000E+01  0.00000000E+00  0.29999997E+00
 0.93937500E+00  0.10000000E+00  0.10000000E+01  0.00000000E+00  0.29999997E+00
 0.94000000E+00  0.10000000E+00  0.10000000E+01  0.00000000E+00  0.29999997E+00
 0.94062500E+00  0.10000000E+00  0.10000000E+01  0.00000000E+00  0.29999997E+00
 0.94125000E+00  0.10000000E+00  0.10000000E+01  0.00000000E+00  0.29999997E+00
 0.94187500E+00  0.10000000E+00  0.10000000E+01  0.00000000E+00  0.29999997E+00
 0.94250000E+00  0.10000000E+00  0.10000000E+01  0.00000000E+00  0.29999997E+00
 0.94312500E+00  0.10000000E+00  0.10000000E+01  0.00000000E+00  0.29999997E+00
 0.94375000E+00  0.10000000E+00  0.10000000E+01  0.00000000E+00  0.29999997E+00
 0.94437500E+00  0.10000000E+00  0.10000000E+01  0.00000000E+00  0.29999997E+00
 0.94500000E+00  0.10000000E+00  0.10000000E+01  0.00000000E+00  0.29999997E+00
 0.94562500E+00  0.10000000E+00  0.10000000E+01  0.00000000E+00  0.29999997E+00
 0.94625000E+00  0.10000000E+00  0.10000000E+01  0.00000000E+00  0.29999997E+00
 0.94687500E+00  0.10000000E+00  0.10000000E+01  0.00000000E+00  0.29999997E+00
 0.94750000E+00  0.10000000E+00  0.10000000E+01  0.00000000E+00  0.29999997E+00
 0.94812500E+00  0.10000000E+00  0.10000000E+01  0.00000000E+00  0.29999997E+00
 0.94875000E+00  0.10000000E+00  0.10000000E+01  0.00000000E+00  0.29999997E+00
 0.94937500E+00  0.10000000E+00  0.10000000E+01  0.00000000E+00  0.29999997E+00
 0.95000000E+00  0.10000000E+00  0.10000000E+01  0.00000000E+00  0.29999997E+00
 0.95062500E+00  0.10000000E+00  0.10000000E+01  0.00000000E+00  0.29999997E+00
 0.95125000E+00  0.10000000E+00  0.10000000E+01  0.00000000E+00  0.29999997E+00
 0.95187500E+00  0.10000000E+00  0.10000000E+01  0.00000000E+00  0.29999997E+00
 0.95250000E+00  0.10000000E+00  0.10000000E+01  0.00000000E+00  0.29999997E+00
 0.95312500E+00  0.10000000E+00  0.10000000E+01  0.00000000E+00  0.29999997E+00
 0.95375000E+00  0.10000000E+00  0.10000000E+01  0.00000000E+00  0.29999997E+00
 0.95437500E+00  0.10000000E+00  0.10000000E+01  0.00000000E+00  0.29999997E+00
 0.95500000E+00  0.10000000E+00  0.10000000E+01  0.00000000E+00  0.29999997E+00
 0.95562500E+00  0.10000000E+00  0.10000000E+01  0.00000000E+00  0.29999997E+00
 0.95625000E+00  0.10000000E+00  0.10000000E+01  0.00000000E+00  0.29999997E+00
 0.95687500E+00  0.10000000E+00  0.10000000E+01  0.00000000E+00  0.29999997E+00
 0.95750000E+00  0.10000000E+00  0.10000000E+01  0.00000000E+00  0.29999997E+00
 0.95812500E+00  0.10000000E+00  0.10000000E+01  0.00000000E+00  0.29999997E+00
 0.95875000E+00  0.10000000E+00  0.10000000E+01  0.00000000E+00  0.29999997E+00
 0.95937500E+00  0.10000000E+00  0.10000000E+01  0.00000000E+00  0.29999997E+00
 0.96000000E+00  0.10000000E+00  0.10000000E+01  0.00000000E+00  0.29999997E+00
 0.96062500E+00  0.10000000E+00  0.10000000E+01  0.00000000E+00  0.29999997E+00
 0.96125000E+00  0.10000000E+00  0.10000000E+01  0.00000000E+00  0.29999997E+00
 0.96187500E+00  0.10000000E+00  0.10000000E+01  0.00000000E+00  0.29999997E+00
 0.96250000E+00  0.10000000E+00  0.10000000E+01  0.00000000E+00  0.29999997E+00
 0.96312500E+00  0.10000000E+00  0.10000000E+01  0.00000000E+00  0.29999997E+00
 0.96375000E+00  0.10000000E+00  0.10000000E+01  0.00000000E+00  0.29999997E+00
 0.96437500E+00  0.10000000E+00  0.10000000E+01  0.00000000E+00  0.29999997E+00
 0.96500000E+00  0.10000000E+00  0.10000000E+01  0.00000000E+00  0.29999997E+00
 0.96562500E+00  0.10000000E+00  0.10000000E+01  0.00000000E+00  0.29999997E+00
 0.96625000E+00  0.10000000E+00  0.10000000E+01  0.00000000E+00  0.29999997E+00
 0.96687500E+00  0.10000000E+00  0.10000000E+01  0.00000000E+00  0.29999997E+00
 0.96750000E+00  0.10000000E+00  0.10000000E+01  0.00000000E+00  0.29999997E+00
 0.96812500E+00  0.10000000E+00  0.10000000E+01  0.00000000E+00  0.29999997E+00
 0.96875000E+00  0.10000000E+00  0.10000000E+01  0.00000000E+00  0.29999997E+00
 0.96937500E+00  0.10000000E+00  0.10000000E+01  0.00000000E+00  0.29999997E+00
 0.97000000E+00  0.10000000E+00  0.10000000E+01  0.00000000E+00  0.29999997E+00
 0.97062500E+00  0.10000000E+00  0.10000000E+01  0.00000000E+00  0.29999997E+00
 0.97125000E+00  0.10000000E+00  0.10000000E+01  0.00000000E+00  0.29999997E+00
 0.97187500E+00  0.10000000E+00  0.10000000E+01  0.00000000E+00  0.29999997E+00
 0.97250000E+00  0.10000000E+00  0.10000000E+01  0.00000000E+00  0.29999997E+00
 0.97312500E+00  0.10000000E+00  0.10000000E+01  0.00000000E+00  0.29999997E+00
 0.97375000E+00  0.10000000E+00  0.10000000E+01  0.00000000E+00  0.29999997E+00
 0.97437500E+00  0.10000000E+00  0.10000000E+01  0.00000000E+00  0.29999997E+00
 0.97500000E+00  0.10000000E+00  0.10000000E+01  0.00000000E+00  0.29999997E+00
 0.97562500E+00  0.10000000E+00  0.10000000E+01  0.00000000E+00  0.29999997E+00
 0.97625000E+00  0.10000000E+00  0.10000000E+01  0.00000000E+00  0.29999997E+00
 0.97687500E+00  0.10000000E+00  0.10000000E+01  0.00000000E+00  0.29999997E+00
 0.97750000E+00  0.10000000E+00  0.10000000E+01  0.00000000E+00  0.29999997E+00
 0.97812500E+00  0.10000000E+00  0.10000000E+01  0.00000000E+00  0.29999997E+00
 0.97875000E+00  0.10000000E+00  0.10000000E+01  0.00000000E+00  0.29999997E+00
 0.97937500E+00  0.10000000E+00  0.10000000E+01  0.00000000E+00  0.29999997E+00
 0.98000000E+00  0.10000000E+00  0.10000000E+01  0.00000000E+00  0.29999997E+00
 0.98062500E+00  0.10000000E+00  0.10000000E+01  0.00000000E+00  0.29999997E+00
 0.98125000E+00  0.10000000E+00  0.10000000E+01  0.00000000E+00  0.29999997E+00
 0.98187500E+00  0.10000000E+00  0.10000000E+01  0.00000000E+00  0.29999997E+00
 0.98250000E+00  0.10000000E+00  0.10000000E+01  0.00000000E+00  0.29999997E+00
 0.98312500E+00  0.10000000E+00  0.10000000E+01  0.00000000E+00  0.29999997E+00
 0.98375000E+00  0.10000000E+00  0.10000000E+01  0.00000000E+00  0.29999997E+00
 0.98437500E+00  0.10000000E+00  0.10000000E+01  0.00000000E+00  0.29999997E+00
 0.98500000E+00  0.10000000E+00  0.10000000E+01  0.00000000E+00  0.29999997E+00
 0.98562500E+00  0.10000000E+00  0.10000000E+01  0.00000000E+00  0.29999997E+00
 0.98625000E+00  0.10000000E+00  0.10000000E+01  0.00000000E+00  0.29999997E+00
 0.98687500E+00  0.10000000E+00  0.10000000E+01  0.00000000E+00  0.29999997E+00
 0.98750000E+00  0.10000000E+00  0.10000000E+01  0.00000000E+00  0.29999997E+00
 0.98812500E+00  0.10000000E+00  0.10000000E+01  0.00000000E+00  0.29999997E+00
 0.98875000E+00  0.10000000E+00  0.10000000E+01  0.00000000E+00  0.29999997E+00
 0.98937500E+00  0.10000000E+00  0.10000000E+01  0.00000000E+00  0.29999997E+00
 0.99000000E+00  0.10000000E+00  0.10000000E+01  0.00000000E+00  0.29999997E+00
 0.99062500E+00  0.10000000E+00  0.10000000E+01  0.00000000E+00  0.29999997E+00
 0.99125000E+00  0.10000000E+00  0.10000000E+01  0.00000000E+00  0.29999997E+00
 0.99187500E+00  0.10000000E+00  0.10000000E+01  0.00000000E+00  0.29999997E+00
 0.99250000E+00  0.10000000E+00  0.10000000E+01  0.00000000E+00  0.29999997E+00
 0.99312500E+00  0.10000000E+00  0.10000000E+01  0.00000000E+00  0.29999997E+00
 0.99375000E+00  0.10000000E+00  0.10000000E+01  0.00000000E+00  0.29999997E+00
 0.99437500E+00  0.10000000E+00  0.10000000E+01  0.00000000E+00  0.29999997E+00
 0.99500000E+00  0.10000000E+00  0.10000000E+01  0.00000000E+00  0.29999997E+00
 0.99562500E+00  0.10000000E+00  0.10000000E+01  0.00000000E+00  0.29999997E+00
 0.99625000E+00  0.10000000E+00  0.10000000E+01  0.00000000E+00  0.29999997E+00
 0.99687500E+00  0.10000000E+00  0.10000000E+01  0.00000000E+00  0.29999997E+00
 0.99750000E+00  0.10000000E+00  0.10000000E+01  0.00000000E+00  0.29999997E+00
 0.99812500E+00  0.10000000E+00  0.10000000E+01  0.00000000E+00  0.29999997E+00
 0.99875000E+00  0.10000000E+00  0.10000000E+01  0.00000000E+00  0.29999997E+00
 0.99937500E+00  0.10000000E+00  0.10000000E+01  0.00000000E+00  0.29999997E+00
 0.10000000E+01  0.10000000E+00  0.10000000E+01  0.00000000E+00  0.29999997E+00
