# Supplementary material for: A direct Primitive Variable Recovery Scheme for hyperbolic conservative equations: The case of relativistic hydrodynamics
Source: PLoS One. 2018 Apr 16;13(4):e0195494. doi: 10.1371/journal.pone.0195494 (PMC5901931; doi:10.1371/journal.pone.0195494)
Supplement: S1 File — In the file “S1_File.tar.gz”, we attached the relevant data of the comparison between numerical simulations and exact solutions used to obtain the L1—norm. (GZ) [file pone.0195494.s001.gz › numerical-and-exact-data_plosone_aguayo-mendoza-olvera/Test2/Mesh200/13Da200t36]

0.000000 10.000000 0.000000 13.330000 
0.005000 10.000000 0.000000 13.330000 
0.010000 10.000000 0.000000 13.330000 
0.015000 10.000000 0.000000 13.330000 
0.020000 10.000000 0.000000 13.330000 
0.025000 10.000000 0.000000 13.330000 
0.030000 10.000000 0.000000 13.330000 
0.035000 10.000000 0.000000 13.330000 
0.040000 10.000000 0.000000 13.330000 
0.045000 10.000000 0.000000 13.330000 
0.050000 10.000000 0.000000 13.330000 
0.055000 10.000000 0.000000 13.330000 
0.060000 10.000000 0.000000 13.330000 
0.065000 10.000000 0.000000 13.330000 
0.070000 10.000000 0.000000 13.330000 
0.075000 10.000000 0.000000 13.330000 
0.080000 10.000000 0.000000 13.330000 
0.085000 10.000000 0.000000 13.330000 
0.090000 10.000000 0.000000 13.330000 
0.095000 10.000000 0.000000 13.330000 
0.100000 10.000000 0.000000 13.330000 
0.105000 10.000000 0.000000 13.330000 
0.110000 10.000000 0.000000 13.330000 
0.115000 10.000000 0.000000 13.330000 
0.120000 10.000000 0.000000 13.330000 
0.125000 10.000000 0.000000 13.330000 
0.130000 10.000000 0.000000 13.330000 
0.135000 10.000000 0.000000 13.330000 
0.140000 10.000000 0.000000 13.330000 
0.145000 10.000000 0.000000 13.330000 
0.150000 10.000000 0.000000 13.330000 
0.155000 10.000000 0.000000 13.330000 
0.160000 10.000000 0.000000 13.330000 
0.165000 10.000000 0.000000 13.330000 
0.170000 10.000000 0.000000 13.330000 
0.175000 10.000000 0.000000 13.330000 
0.180000 10.000000 0.000000 13.330000 
0.185000 10.000000 0.000000 13.330000 
0.190000 10.000000 0.000000 13.330000 
0.195000 10.000000 0.000000 13.330000 
0.200000 10.000000 0.000000 13.330000 
0.205000 10.000000 0.000000 13.330000 
0.210000 10.000000 0.000000 13.330000 
0.215000 10.000000 0.000000 13.329999 
0.220000 9.999999 0.000000 13.329998 
0.225000 9.999997 0.000000 13.329995 
0.230000 9.999993 0.000000 13.329988 
0.235000 9.999983 0.000001 13.329969 
0.240000 9.999957 0.000002 13.329924 
0.245000 9.999898 0.000005 13.329818 
0.250000 9.999761 0.000013 13.329575 
0.255000 9.999458 0.000029 13.329037 
0.260000 9.998809 0.000063 13.327884 
0.265000 9.997468 0.000134 13.325500 
0.270000 9.994797 0.000276 13.320753 
0.275000 9.989688 0.000547 13.311676 
0.280000 9.980328 0.001043 13.295052 
0.285000 9.963948 0.001913 13.265975 
0.290000 9.936653 0.003366 13.217561 
0.295000 9.893462 0.005673 13.141056 
0.300000 9.828734 0.009148 13.026627 
0.305000 9.737013 0.014111 12.864934 
0.310000 9.614192 0.020828 12.649231 
0.315000 9.458615 0.029457 12.377325 
0.320000 9.271654 0.040007 12.052520 
0.325000 9.057431 0.052343 11.682989 
0.330000 8.821697 0.066233 11.279611 
0.335000 8.570299 0.081440 10.852788 
0.340000 8.310518 0.097523 10.415591 
0.345000 8.056249 0.113581 9.992541 
0.350000 7.813560 0.129613 9.593291 
0.355000 7.576956 0.145236 9.207969 
0.360000 7.352429 0.160867 8.846021 
0.365000 7.134421 0.176136 8.498085 
0.370000 6.925773 0.191259 8.168392 
0.375000 6.723129 0.206021 7.851328 
0.380000 6.530721 0.220758 7.553223 
0.385000 6.343319 0.235113 7.265674 
0.390000 6.163118 0.249274 6.991824 
0.395000 5.988839 0.263173 6.729499 
0.400000 5.822706 0.277016 6.481799 
0.405000 5.660342 0.290481 6.241985 
0.410000 5.503513 0.303730 6.012503 
0.415000 5.352225 0.316795 5.793184 
0.420000 5.207643 0.329805 5.585516 
0.425000 5.065862 0.342446 5.383735 
0.430000 4.928182 0.354849 5.189568 
0.435000 4.795446 0.367116 5.004079 
0.440000 4.668567 0.379359 4.828367 
0.445000 4.543920 0.391266 4.657313 
0.450000 4.422163 0.402912 4.491712 
0.455000 4.304439 0.414423 4.332988 
0.460000 4.191939 0.425955 4.182751 
0.465000 4.081394 0.437192 4.036311 
0.470000 3.972996 0.448200 3.894294 
0.475000 3.868170 0.459060 3.757407 
0.480000 3.766785 0.469923 3.627102 
0.485000 3.667411 0.480555 3.500041 
0.490000 3.569928 0.491070 3.377185 
0.495000 3.475361 0.501449 3.257602 
0.500000 3.381913 0.511883 3.141775 
0.505000 3.288151 0.522398 3.025822 
0.510000 3.199159 0.532565 2.917180 
0.515000 3.112895 0.542514 2.813254 
0.520000 3.028785 0.552226 2.712910 
0.525000 2.947529 0.561687 2.615920 
0.530000 2.869119 0.571035 2.523139 
0.535000 2.793263 0.580337 2.434685 
0.540000 2.719281 0.589482 2.349367 
0.545000 2.646054 0.598312 2.265402 
0.550000 2.574228 0.606869 2.183588 
0.555000 2.505786 0.615382 2.106305 
0.560000 2.441303 0.623962 2.034737 
0.565000 2.377964 0.632217 1.965148 
0.570000 2.313721 0.640018 1.896170 
0.575000 2.253432 0.647611 1.828583 
0.580000 2.194762 0.655291 1.766384 
0.585000 2.138210 0.662530 1.710300 
0.590000 2.095644 0.668494 1.661253 
0.595000 2.066956 0.673034 1.624674 
0.600000 2.045076 0.676001 1.602203 
0.605000 2.030273 0.677478 1.591217 
0.610000 2.023140 0.677888 1.587418 
0.615000 2.021774 0.677883 1.587206 
0.620000 2.023064 0.677672 1.588648 
0.625000 2.027208 0.677171 1.592373 
0.630000 2.034017 0.676470 1.597460 
0.635000 2.041481 0.676071 1.601679 
0.640000 2.044514 0.675869 1.604257 
0.645000 2.044781 0.675684 1.605539 
0.650000 2.043964 0.675493 1.606252 
0.655000 2.041499 0.675308 1.606905 
0.660000 2.037487 0.675127 1.607670 
0.665000 2.035038 0.674964 1.608698 
0.670000 2.034590 0.674833 1.610070 
0.675000 2.034967 0.674738 1.611746 
0.680000 2.036587 0.674660 1.613497 
0.685000 2.040359 0.674565 1.614975 
0.690000 2.047264 0.674425 1.616022 
0.695000 2.058972 0.674230 1.616575 
0.700000 2.079028 0.674002 1.616815 
0.705000 2.114450 0.673808 1.617121 
0.710000 2.176546 0.673682 1.617834 
0.715000 2.280949 0.673641 1.619172 
0.720000 2.447019 0.673651 1.620916 
0.725000 2.696337 0.673641 1.622235 
0.730000 3.048559 0.673529 1.622630 
0.735000 3.514601 0.673267 1.621963 
0.740000 4.067024 0.672760 1.618941 
0.745000 4.494805 0.671750 1.611125 
0.750000 4.746777 0.669712 1.593952 
0.755000 4.855304 0.665586 1.558501 
0.760000 4.862842 0.657166 1.488011 
0.765000 4.752871 0.639749 1.353491 
0.770000 4.323765 0.602526 1.114038 
0.775000 3.366999 0.516510 0.740827 
0.780000 1.993830 0.311965 0.328532 
0.785000 1.169093 0.065717 0.131338 
0.790000 1.017365 0.006039 0.102621 
0.795000 1.001428 0.000459 0.100198 
0.800000 1.000109 0.000034 0.100015 
0.805000 1.000008 0.000003 0.100001 
0.810000 1.000001 0.000000 0.100000 
0.815000 1.000000 0.000000 0.100000 
0.820000 1.000000 0.000000 0.100000 
0.825000 1.000000 0.000000 0.100000 
0.830000 1.000000 0.000000 0.100000 
0.835000 1.000000 0.000000 0.100000 
0.840000 1.000000 0.000000 0.100000 
0.845000 1.000000 0.000000 0.100000 
0.850000 1.000000 0.000000 0.100000 
0.855000 1.000000 0.000000 0.100000 
0.860000 1.000000 0.000000 0.100000 
0.865000 1.000000 0.000000 0.100000 
0.870000 1.000000 0.000000 0.100000 
0.875000 1.000000 0.000000 0.100000 
0.880000 1.000000 0.000000 0.100000 
0.885000 1.000000 0.000000 0.100000 
0.890000 1.000000 0.000000 0.100000 
0.895000 1.000000 0.000000 0.100000 
0.900000 1.000000 0.000000 0.100000 
0.905000 1.000000 0.000000 0.100000 
0.910000 1.000000 0.000000 0.100000 
0.915000 1.000000 0.000000 0.100000 
0.920000 1.000000 0.000000 0.100000 
0.925000 1.000000 0.000000 0.100000 
0.930000 1.000000 0.000000 0.100000 
0.935000 1.000000 0.000000 0.100000 
0.940000 1.000000 0.000000 0.100000 
0.945000 1.000000 0.000000 0.100000 
0.950000 1.000000 0.000000 0.100000 
0.955000 1.000000 0.000000 0.100000 
0.960000 1.000000 0.000000 0.100000 
0.965000 1.000000 0.000000 0.100000 
0.970000 1.000000 0.000000 0.100000 
0.975000 1.000000 0.000000 0.100000 
0.980000 1.000000 0.000000 0.100000 
0.985000 1.000000 0.000000 0.100000 
0.990000 1.000000 0.000000 0.100000 
0.995000 1.000000 0.000000 0.100000 
1.000000 1.000000 0.000000 0.100000 
