# Supplementary material for: A direct Primitive Variable Recovery Scheme for hyperbolic conservative equations: The case of relativistic hydrodynamics
Source: PLoS One. 2018 Apr 16;13(4):e0195494. doi: 10.1371/journal.pone.0195494 (PMC5901931; doi:10.1371/journal.pone.0195494)
Supplement: S1 File — In the file “S1_File.tar.gz”, we attached the relevant data of the comparison between numerical simulations and exact solutions used to obtain the L1—norm. (GZ) [file pone.0195494.s001.gz › numerical-and-exact-data_plosone_aguayo-mendoza-olvera/Test2/Mesh200/Ldata31]

0.000000 0.000000
0.005000 0.000000
0.010000 0.000000
0.015000 0.000000
0.020000 0.000000
0.025000 0.000000
0.030000 0.000000
0.035000 0.000000
0.040000 0.000000
0.045000 0.000000
0.050000 0.000000
0.055000 0.000000
0.060000 0.000000
0.065000 0.000000
0.070000 0.000000
0.075000 0.000000
0.080000 0.000000
0.085000 0.000000
0.090000 0.000000
0.095000 0.000000
0.100000 0.000000
0.105000 0.000000
0.110000 0.000000
0.115000 0.000000
0.120000 0.000000
0.125000 0.000000
0.130000 0.000000
0.135000 0.000000
0.140000 0.000000
0.145000 0.000000
0.150000 0.000000
0.155000 0.000000
0.160000 0.000000
0.165000 0.000000
0.170000 0.000000
0.175000 0.000000
0.180000 0.000000
0.185000 0.000000
0.190000 0.000000
0.195000 0.000000
0.200000 0.000000
0.205000 0.000000
0.210000 0.000000
0.215000 0.000000
0.220000 0.000000
0.225000 0.000000
0.230000 0.000000
0.235000 0.000000
0.240000 0.000000
0.245000 0.000000
0.250000 0.000000
0.255000 0.000000
0.260000 0.000001
0.265000 0.000002
0.270000 0.000004
0.275000 0.000011
0.280000 0.000027
0.285000 0.000064
0.290000 0.000147
0.295000 0.000322
0.300000 0.000680
0.305000 0.001380
0.310000 0.002684
0.315000 0.004990
0.320000 0.008851
0.325000 0.014946
0.330000 0.024000
0.335000 0.036636
0.340000 0.053211
0.345000 0.042665
0.350000 0.028431
0.355000 0.018655
0.360000 0.012866
0.365000 0.010046
0.370000 0.007952
0.375000 0.006457
0.380000 0.004671
0.385000 0.003672
0.390000 0.002567
0.395000 0.001815
0.400000 0.000741
0.405000 0.000371
0.410000 0.000205
0.415000 0.000716
0.420000 0.001404
0.425000 0.001427
0.430000 0.001719
0.435000 0.002131
0.440000 0.002619
0.445000 0.002449
0.450000 0.002568
0.455000 0.002887
0.460000 0.003239
0.465000 0.002983
0.470000 0.002962
0.475000 0.003105
0.480000 0.003220
0.485000 0.003051
0.490000 0.002615
0.495000 0.002192
0.500000 0.001398
0.505000 0.000488
0.510000 0.001377
0.515000 0.002189
0.520000 0.003154
0.525000 0.003333
0.530000 0.002845
0.535000 0.002762
0.540000 0.003562
0.545000 0.004002
0.550000 0.002498
0.555000 0.000688
0.560000 0.003270
0.565000 0.003445
0.570000 0.007056
0.575000 0.017130
0.580000 0.006215
0.585000 0.014421
0.590000 0.021051
0.595000 0.020851
0.600000 0.019571
0.605000 0.017473
0.610000 0.014392
0.615000 0.013325
0.620000 0.013947
0.625000 0.015517
0.630000 0.017208
0.635000 0.017616
0.640000 0.017447
0.645000 0.016755
0.650000 0.015455
0.655000 0.013503
0.660000 0.010370
0.665000 0.004504
0.670000 0.006994
0.675000 0.028931
0.680000 0.068662
0.685000 0.136440
0.690000 0.244498
0.695000 0.404866
0.700000 0.626231
0.705000 0.297005
0.710000 0.217239
0.715000 0.174351
0.720000 0.160621
0.725000 0.166439
0.730000 0.213699
0.735000 2.632423
0.740000 1.314969
0.745000 0.271028
0.750000 0.029633
0.755000 0.002494
0.760000 0.000192
0.765000 0.000014
0.770000 0.000001
0.775000 0.000000
0.780000 0.000000
0.785000 0.000000
0.790000 0.000000
0.795000 0.000000
0.800000 0.000000
0.805000 0.000000
0.810000 0.000000
0.815000 0.000000
0.820000 0.000000
0.825000 0.000000
0.830000 0.000000
0.835000 0.000000
0.840000 0.000000
0.845000 0.000000
0.850000 0.000000
0.855000 0.000000
0.860000 0.000000
0.865000 0.000000
0.870000 0.000000
0.875000 0.000000
0.880000 0.000000
0.885000 0.000000
0.890000 0.000000
0.895000 0.000000
0.900000 0.000000
0.905000 0.000000
0.910000 0.000000
0.915000 0.000000
0.920000 0.000000
0.925000 0.000000
0.930000 0.000000
0.935000 0.000000
0.940000 0.000000
0.945000 0.000000
0.950000 0.000000
0.955000 0.000000
0.960000 0.000000
0.965000 0.000000
0.970000 0.000000
0.975000 0.000000
0.980000 0.000000
0.985000 0.000000
0.990000 0.000000
0.995000 0.000000
1.000000 0.000000
