# Supplementary material for: A direct Primitive Variable Recovery Scheme for hyperbolic conservative equations: The case of relativistic hydrodynamics
Source: PLoS One. 2018 Apr 16;13(4):e0195494. doi: 10.1371/journal.pone.0195494 (PMC5901931; doi:10.1371/journal.pone.0195494)
Supplement: S1 File — In the file “S1_File.tar.gz”, we attached the relevant data of the comparison between numerical simulations and exact solutions used to obtain the L1—norm. (GZ) [file pone.0195494.s001.gz › numerical-and-exact-data_plosone_aguayo-mendoza-olvera/Test2/Mesh200/Ldata16]

0.000000 0.000000
0.005000 0.000000
0.010000 0.000000
0.015000 0.000000
0.020000 0.000000
0.025000 0.000000
0.030000 0.000000
0.035000 0.000000
0.040000 0.000000
0.045000 0.000000
0.050000 0.000000
0.055000 0.000000
0.060000 0.000000
0.065000 0.000000
0.070000 0.000000
0.075000 0.000000
0.080000 0.000000
0.085000 0.000000
0.090000 0.000000
0.095000 0.000000
0.100000 0.000000
0.105000 0.000000
0.110000 0.000000
0.115000 0.000000
0.120000 0.000000
0.125000 0.000000
0.130000 0.000000
0.135000 0.000000
0.140000 0.000000
0.145000 0.000000
0.150000 0.000000
0.155000 0.000000
0.160000 0.000000
0.165000 0.000000
0.170000 0.000000
0.175000 0.000000
0.180000 0.000000
0.185000 0.000000
0.190000 0.000000
0.195000 0.000000
0.200000 0.000000
0.205000 0.000000
0.210000 0.000000
0.215000 0.000000
0.220000 0.000000
0.225000 0.000000
0.230000 0.000000
0.235000 0.000000
0.240000 0.000000
0.245000 0.000000
0.250000 0.000000
0.255000 0.000000
0.260000 0.000000
0.265000 0.000000
0.270000 0.000000
0.275000 0.000000
0.280000 0.000000
0.285000 0.000000
0.290000 0.000000
0.295000 0.000000
0.300000 0.000000
0.305000 0.000000
0.310000 0.000000
0.315000 0.000000
0.320000 0.000000
0.325000 0.000000
0.330000 0.000000
0.335000 0.000000
0.340000 0.000000
0.345000 0.000000
0.350000 0.000000
0.355000 0.000001
0.360000 0.000002
0.365000 0.000008
0.370000 0.000026
0.375000 0.000075
0.380000 0.000211
0.385000 0.000560
0.390000 0.001401
0.395000 0.003288
0.400000 0.007210
0.405000 0.014707
0.410000 0.027800
0.415000 0.048590
0.420000 0.078533
0.425000 0.050073
0.430000 0.026524
0.435000 0.015286
0.440000 0.009950
0.445000 0.006477
0.450000 0.002093
0.455000 0.000781
0.460000 0.001335
0.465000 0.002760
0.470000 0.004369
0.475000 0.003845
0.480000 0.004973
0.485000 0.006159
0.490000 0.006140
0.495000 0.004319
0.500000 0.002202
0.505000 0.005199
0.510000 0.004959
0.515000 0.004462
0.520000 0.005409
0.525000 0.001799
0.530000 0.009785
0.535000 0.016368
0.540000 0.006469
0.545000 0.029584
0.550000 0.027029
0.555000 0.018552
0.560000 0.015761
0.565000 0.019460
0.570000 0.029551
0.575000 0.030878
0.580000 0.017540
0.585000 0.030553
0.590000 0.140009
0.595000 0.336501
0.600000 0.623474
0.605000 0.322545
0.610000 0.304102
0.615000 0.331498
0.620000 1.988890
0.625000 0.669858
0.630000 0.086425
0.635000 0.007641
0.640000 0.000582
0.645000 0.000042
0.650000 0.000003
0.655000 0.000000
0.660000 0.000000
0.665000 0.000000
0.670000 0.000000
0.675000 0.000000
0.680000 0.000000
0.685000 0.000000
0.690000 0.000000
0.695000 0.000000
0.700000 0.000000
0.705000 0.000000
0.710000 0.000000
0.715000 0.000000
0.720000 0.000000
0.725000 0.000000
0.730000 0.000000
0.735000 0.000000
0.740000 0.000000
0.745000 0.000000
0.750000 0.000000
0.755000 0.000000
0.760000 0.000000
0.765000 0.000000
0.770000 0.000000
0.775000 0.000000
0.780000 0.000000
0.785000 0.000000
0.790000 0.000000
0.795000 0.000000
0.800000 0.000000
0.805000 0.000000
0.810000 0.000000
0.815000 0.000000
0.820000 0.000000
0.825000 0.000000
0.830000 0.000000
0.835000 0.000000
0.840000 0.000000
0.845000 0.000000
0.850000 0.000000
0.855000 0.000000
0.860000 0.000000
0.865000 0.000000
0.870000 0.000000
0.875000 0.000000
0.880000 0.000000
0.885000 0.000000
0.890000 0.000000
0.895000 0.000000
0.900000 0.000000
0.905000 0.000000
0.910000 0.000000
0.915000 0.000000
0.920000 0.000000
0.925000 0.000000
0.930000 0.000000
0.935000 0.000000
0.940000 0.000000
0.945000 0.000000
0.950000 0.000000
0.955000 0.000000
0.960000 0.000000
0.965000 0.000000
0.970000 0.000000
0.975000 0.000000
0.980000 0.000000
0.985000 0.000000
0.990000 0.000000
0.995000 0.000000
1.000000 0.000000
