# Supplementary material for: A direct Primitive Variable Recovery Scheme for hyperbolic conservative equations: The case of relativistic hydrodynamics
Source: PLoS One. 2018 Apr 16;13(4):e0195494. doi: 10.1371/journal.pone.0195494 (PMC5901931; doi:10.1371/journal.pone.0195494)
Supplement: S1 File — In the file “S1_File.tar.gz”, we attached the relevant data of the comparison between numerical simulations and exact solutions used to obtain the L1—norm. (GZ) [file pone.0195494.s001.gz › numerical-and-exact-data_plosone_aguayo-mendoza-olvera/Test2/Mesh200/Ldata36]

0.000000 0.000000
0.005000 0.000000
0.010000 0.000000
0.015000 0.000000
0.020000 0.000000
0.025000 0.000000
0.030000 0.000000
0.035000 0.000000
0.040000 0.000000
0.045000 0.000000
0.050000 0.000000
0.055000 0.000000
0.060000 0.000000
0.065000 0.000000
0.070000 0.000000
0.075000 0.000000
0.080000 0.000000
0.085000 0.000000
0.090000 0.000000
0.095000 0.000000
0.100000 0.000000
0.105000 0.000000
0.110000 0.000000
0.115000 0.000000
0.120000 0.000000
0.125000 0.000000
0.130000 0.000000
0.135000 0.000000
0.140000 0.000000
0.145000 0.000000
0.150000 0.000000
0.155000 0.000000
0.160000 0.000000
0.165000 0.000000
0.170000 0.000000
0.175000 0.000000
0.180000 0.000000
0.185000 0.000000
0.190000 0.000000
0.195000 0.000000
0.200000 0.000000
0.205000 0.000000
0.210000 0.000000
0.215000 0.000000
0.220000 0.000000
0.225000 0.000000
0.230000 0.000001
0.235000 0.000002
0.240000 0.000004
0.245000 0.000010
0.250000 0.000024
0.255000 0.000054
0.260000 0.000119
0.265000 0.000253
0.270000 0.000520
0.275000 0.001031
0.280000 0.001967
0.285000 0.003605
0.290000 0.006335
0.295000 0.010654
0.300000 0.017127
0.305000 0.026299
0.310000 0.038581
0.315000 0.051189
0.320000 0.036101
0.325000 0.024778
0.330000 0.016902
0.335000 0.012069
0.340000 0.009622
0.345000 0.007981
0.350000 0.006342
0.355000 0.005321
0.360000 0.004064
0.365000 0.003228
0.370000 0.002353
0.375000 0.001847
0.380000 0.001016
0.385000 0.000575
0.390000 0.000131
0.395000 0.000175
0.400000 0.000779
0.405000 0.000996
0.410000 0.001176
0.415000 0.001374
0.420000 0.001872
0.425000 0.001977
0.430000 0.001969
0.435000 0.002065
0.440000 0.002516
0.445000 0.002599
0.450000 0.002473
0.455000 0.002431
0.460000 0.002804
0.465000 0.002863
0.470000 0.002667
0.475000 0.002601
0.480000 0.002677
0.485000 0.002550
0.490000 0.002201
0.495000 0.001942
0.500000 0.001278
0.505000 0.000227
0.510000 0.001024
0.515000 0.001678
0.520000 0.002338
0.525000 0.002739
0.530000 0.002835
0.535000 0.002679
0.540000 0.002475
0.545000 0.002616
0.550000 0.002857
0.555000 0.002393
0.560000 0.000907
0.565000 0.000524
0.570000 0.001030
0.575000 0.002712
0.580000 0.004622
0.585000 0.007034
0.590000 0.014618
0.595000 0.000728
0.600000 0.009865
0.605000 0.017032
0.610000 0.020486
0.615000 0.021147
0.620000 0.020522
0.625000 0.018516
0.630000 0.015219
0.635000 0.011606
0.640000 0.010137
0.645000 0.010008
0.650000 0.010404
0.655000 0.011597
0.660000 0.013539
0.665000 0.014725
0.670000 0.014942
0.675000 0.014760
0.680000 0.013975
0.685000 0.012149
0.690000 0.008806
0.695000 0.003137
0.700000 0.006573
0.705000 0.023723
0.710000 0.053787
0.715000 0.104334
0.720000 0.184738
0.725000 0.305446
0.730000 0.475977
0.735000 0.701613
0.740000 0.271637
0.745000 0.195026
0.750000 0.149901
0.755000 0.130465
0.760000 0.129114
0.765000 0.148809
0.770000 0.225658
0.775000 2.366999
0.780000 0.993830
0.785000 0.169093
0.790000 0.017365
0.795000 0.001428
0.800000 0.000109
0.805000 0.000008
0.810000 0.000001
0.815000 0.000000
0.820000 0.000000
0.825000 0.000000
0.830000 0.000000
0.835000 0.000000
0.840000 0.000000
0.845000 0.000000
0.850000 0.000000
0.855000 0.000000
0.860000 0.000000
0.865000 0.000000
0.870000 0.000000
0.875000 0.000000
0.880000 0.000000
0.885000 0.000000
0.890000 0.000000
0.895000 0.000000
0.900000 0.000000
0.905000 0.000000
0.910000 0.000000
0.915000 0.000000
0.920000 0.000000
0.925000 0.000000
0.930000 0.000000
0.935000 0.000000
0.940000 0.000000
0.945000 0.000000
0.950000 0.000000
0.955000 0.000000
0.960000 0.000000
0.965000 0.000000
0.970000 0.000000
0.975000 0.000000
0.980000 0.000000
0.985000 0.000000
0.990000 0.000000
0.995000 0.000000
1.000000 0.000000
