# Supplementary material for: A direct Primitive Variable Recovery Scheme for hyperbolic conservative equations: The case of relativistic hydrodynamics
Source: PLoS One. 2018 Apr 16;13(4):e0195494. doi: 10.1371/journal.pone.0195494 (PMC5901931; doi:10.1371/journal.pone.0195494)
Supplement: S1 File — In the file “S1_File.tar.gz”, we attached the relevant data of the comparison between numerical simulations and exact solutions used to obtain the L1—norm. (GZ) [file pone.0195494.s001.gz › numerical-and-exact-data_plosone_aguayo-mendoza-olvera/Test2/Mesh200/13Da200t31]

0.000000 10.000000 0.000000 13.330000 
0.005000 10.000000 0.000000 13.330000 
0.010000 10.000000 0.000000 13.330000 
0.015000 10.000000 0.000000 13.330000 
0.020000 10.000000 0.000000 13.330000 
0.025000 10.000000 0.000000 13.330000 
0.030000 10.000000 0.000000 13.330000 
0.035000 10.000000 0.000000 13.330000 
0.040000 10.000000 0.000000 13.330000 
0.045000 10.000000 0.000000 13.330000 
0.050000 10.000000 0.000000 13.330000 
0.055000 10.000000 0.000000 13.330000 
0.060000 10.000000 0.000000 13.330000 
0.065000 10.000000 0.000000 13.330000 
0.070000 10.000000 0.000000 13.330000 
0.075000 10.000000 0.000000 13.330000 
0.080000 10.000000 0.000000 13.330000 
0.085000 10.000000 0.000000 13.330000 
0.090000 10.000000 0.000000 13.330000 
0.095000 10.000000 0.000000 13.330000 
0.100000 10.000000 0.000000 13.330000 
0.105000 10.000000 0.000000 13.330000 
0.110000 10.000000 0.000000 13.330000 
0.115000 10.000000 0.000000 13.330000 
0.120000 10.000000 0.000000 13.330000 
0.125000 10.000000 0.000000 13.330000 
0.130000 10.000000 0.000000 13.330000 
0.135000 10.000000 0.000000 13.330000 
0.140000 10.000000 0.000000 13.330000 
0.145000 10.000000 0.000000 13.330000 
0.150000 10.000000 0.000000 13.330000 
0.155000 10.000000 0.000000 13.330000 
0.160000 10.000000 0.000000 13.330000 
0.165000 10.000000 0.000000 13.330000 
0.170000 10.000000 0.000000 13.330000 
0.175000 10.000000 0.000000 13.330000 
0.180000 10.000000 0.000000 13.330000 
0.185000 10.000000 0.000000 13.330000 
0.190000 10.000000 0.000000 13.330000 
0.195000 10.000000 0.000000 13.330000 
0.200000 10.000000 0.000000 13.330000 
0.205000 10.000000 0.000000 13.330000 
0.210000 10.000000 0.000000 13.330000 
0.215000 10.000000 0.000000 13.330000 
0.220000 10.000000 0.000000 13.330000 
0.225000 10.000000 0.000000 13.330000 
0.230000 10.000000 0.000000 13.330000 
0.235000 10.000000 0.000000 13.330000 
0.240000 10.000000 0.000000 13.330000 
0.245000 10.000000 0.000000 13.329999 
0.250000 9.999999 0.000000 13.329998 
0.255000 9.999998 0.000000 13.329996 
0.260000 9.999994 0.000000 13.329988 
0.265000 9.999983 0.000001 13.329969 
0.270000 9.999955 0.000002 13.329921 
0.275000 9.999888 0.000006 13.329800 
0.280000 9.999727 0.000014 13.329514 
0.285000 9.999356 0.000034 13.328855 
0.290000 9.998534 0.000078 13.327394 
0.295000 9.996781 0.000171 13.324279 
0.300000 9.993198 0.000360 13.317913 
0.305000 9.986197 0.000732 13.305475 
0.310000 9.973157 0.001424 13.282321 
0.315000 9.950095 0.002650 13.241399 
0.320000 9.911493 0.004708 13.172987 
0.325000 9.850545 0.007974 13.065176 
0.330000 9.760005 0.012862 12.905459 
0.335000 9.633637 0.019758 12.683399 
0.340000 9.467885 0.028937 12.393624 
0.345000 9.263078 0.040493 12.037894 
0.350000 9.023505 0.054320 11.625044 
0.355000 8.756126 0.070159 11.168436 
0.360000 8.468474 0.087721 10.681493 
0.365000 8.171610 0.106283 10.184138 
0.370000 7.884769 0.124853 9.710084 
0.375000 7.608260 0.143048 9.258774 
0.380000 7.347948 0.161261 8.838924 
0.385000 7.094827 0.178907 8.435374 
0.390000 6.854660 0.196399 8.056887 
0.395000 6.623417 0.213492 7.696608 
0.400000 6.404847 0.230500 7.359922 
0.405000 6.191639 0.246918 7.035153 
0.410000 5.989018 0.263178 6.729934 
0.415000 5.794660 0.279153 6.440388 
0.420000 5.609390 0.294950 6.167382 
0.425000 5.428032 0.310178 5.903031 
0.430000 5.255361 0.325273 5.654044 
0.435000 5.090036 0.340174 5.418211 
0.440000 4.931379 0.354856 5.194281 
0.445000 4.775492 0.368999 4.976586 
0.450000 4.626693 0.383028 4.770945 
0.455000 4.484141 0.396915 4.576034 
0.460000 4.346726 0.410592 4.390122 
0.465000 4.211471 0.423777 4.208855 
0.470000 4.081795 0.436888 4.037329 
0.475000 3.957088 0.449838 3.873644 
0.480000 3.836328 0.462607 3.716937 
0.485000 3.718376 0.475020 3.564449 
0.490000 3.603198 0.487383 3.419234 
0.495000 3.491667 0.499562 3.278645 
0.500000 3.382318 0.511796 3.143177 
0.505000 3.272737 0.524122 3.007629 
0.510000 3.169727 0.535980 2.881826 
0.515000 3.070015 0.547433 2.761227 
0.520000 2.972755 0.558585 2.645883 
0.525000 2.880570 0.569616 2.537176 
0.530000 2.792797 0.580550 2.434313 
0.535000 2.706241 0.591133 2.334407 
0.540000 2.619651 0.601239 2.236415 
0.545000 2.536314 0.611106 2.142725 
0.550000 2.459953 0.621066 2.057095 
0.555000 2.389395 0.630950 1.977593 
0.560000 2.318898 0.640055 1.898306 
0.565000 2.244507 0.648577 1.819840 
0.570000 2.179330 0.657126 1.749695 
0.575000 2.128902 0.665108 1.690663 
0.580000 2.078289 0.671099 1.641535 
0.585000 2.035667 0.675001 1.607566 
0.590000 2.021972 0.677248 1.591241 
0.595000 2.022385 0.678113 1.586048 
0.600000 2.025030 0.678215 1.585743 
0.605000 2.029363 0.678018 1.587248 
0.610000 2.035726 0.677460 1.591280 
0.615000 2.037929 0.676640 1.596873 
0.620000 2.036646 0.675979 1.599951 
0.625000 2.033402 0.675710 1.602294 
0.630000 2.029909 0.675640 1.604502 
0.635000 2.029067 0.675600 1.606310 
0.640000 2.029416 0.675533 1.607759 
0.645000 2.030846 0.675400 1.608819 
0.650000 2.033530 0.675186 1.609455 
0.655000 2.037562 0.674915 1.609778 
0.660000 2.044034 0.674650 1.610109 
0.665000 2.056149 0.674458 1.610887 
0.670000 2.079898 0.674366 1.612433 
0.675000 2.125208 0.674358 1.614669 
0.680000 2.207271 0.674379 1.617029 
0.685000 2.347263 0.674351 1.618753 
0.690000 2.570450 0.674198 1.619415 
0.695000 2.901683 0.673886 1.618985 
0.700000 3.358902 0.673369 1.616638 
0.705000 3.925377 0.672446 1.610449 
0.710000 4.370771 0.670694 1.596680 
0.715000 4.610250 0.667227 1.567761 
0.720000 4.686914 0.660165 1.508942 
0.725000 4.654428 0.645485 1.393713 
0.730000 4.390541 0.614219 1.181859 
0.735000 3.632423 0.543447 0.836417 
0.740000 2.314969 0.371137 0.409039 
0.745000 1.271028 0.105136 0.153095 
0.750000 1.029633 0.010583 0.104619 
0.755000 1.002494 0.000810 0.100350 
0.760000 1.000192 0.000060 0.100026 
0.765000 1.000014 0.000004 0.100002 
0.770000 1.000001 0.000000 0.100000 
0.775000 1.000000 0.000000 0.100000 
0.780000 1.000000 0.000000 0.100000 
0.785000 1.000000 0.000000 0.100000 
0.790000 1.000000 0.000000 0.100000 
0.795000 1.000000 0.000000 0.100000 
0.800000 1.000000 0.000000 0.100000 
0.805000 1.000000 0.000000 0.100000 
0.810000 1.000000 0.000000 0.100000 
0.815000 1.000000 0.000000 0.100000 
0.820000 1.000000 0.000000 0.100000 
0.825000 1.000000 0.000000 0.100000 
0.830000 1.000000 0.000000 0.100000 
0.835000 1.000000 0.000000 0.100000 
0.840000 1.000000 0.000000 0.100000 
0.845000 1.000000 0.000000 0.100000 
0.850000 1.000000 0.000000 0.100000 
0.855000 1.000000 0.000000 0.100000 
0.860000 1.000000 0.000000 0.100000 
0.865000 1.000000 0.000000 0.100000 
0.870000 1.000000 0.000000 0.100000 
0.875000 1.000000 0.000000 0.100000 
0.880000 1.000000 0.000000 0.100000 
0.885000 1.000000 0.000000 0.100000 
0.890000 1.000000 0.000000 0.100000 
0.895000 1.000000 0.000000 0.100000 
0.900000 1.000000 0.000000 0.100000 
0.905000 1.000000 0.000000 0.100000 
0.910000 1.000000 0.000000 0.100000 
0.915000 1.000000 0.000000 0.100000 
0.920000 1.000000 0.000000 0.100000 
0.925000 1.000000 0.000000 0.100000 
0.930000 1.000000 0.000000 0.100000 
0.935000 1.000000 0.000000 0.100000 
0.940000 1.000000 0.000000 0.100000 
0.945000 1.000000 0.000000 0.100000 
0.950000 1.000000 0.000000 0.100000 
0.955000 1.000000 0.000000 0.100000 
0.960000 1.000000 0.000000 0.100000 
0.965000 1.000000 0.000000 0.100000 
0.970000 1.000000 0.000000 0.100000 
0.975000 1.000000 0.000000 0.100000 
0.980000 1.000000 0.000000 0.100000 
0.985000 1.000000 0.000000 0.100000 
0.990000 1.000000 0.000000 0.100000 
0.995000 1.000000 0.000000 0.100000 
1.000000 1.000000 0.000000 0.100000 
