# Supplementary material for: A direct Primitive Variable Recovery Scheme for hyperbolic conservative equations: The case of relativistic hydrodynamics
Source: PLoS One. 2018 Apr 16;13(4):e0195494. doi: 10.1371/journal.pone.0195494 (PMC5901931; doi:10.1371/journal.pone.0195494)
Supplement: S1 File — In the file “S1_File.tar.gz”, we attached the relevant data of the comparison between numerical simulations and exact solutions used to obtain the L1—norm. (GZ) [file pone.0195494.s001.gz › numerical-and-exact-data_plosone_aguayo-mendoza-olvera/README]

The directories:

Test1
Test2
Test3

contain the exact and numerical experiments performed for the article PONE-D-17-12779
"A direct primitive variable recovery scheme for hyperbolic conservative
equations: the case of relativistic hydrodynamics" submitted for consideration to
PLOS ONE.

  Each directory contains folders with different mesh resolutions (as
specified in the article) and the data text files with an "Ex" word in
between refer to the "exact" solution.

# Made by:
# Alejandro Aguayo, Sergio Mendoza & Daniel Olvera
# Instituto de Astronomia UNAM
# Ciudad Universitaria
# Ciudad de Mexico
# Mexico
# Sat Nov 18 03:45:43 UTC 2017
