# Supplementary material for: A direct Primitive Variable Recovery Scheme for hyperbolic conservative equations: The case of relativistic hydrodynamics
Source: PLoS One. 2018 Apr 16;13(4):e0195494. doi: 10.1371/journal.pone.0195494 (PMC5901931; doi:10.1371/journal.pone.0195494)
Supplement: S1 File — In the file “S1_File.tar.gz”, we attached the relevant data of the comparison between numerical simulations and exact solutions used to obtain the L1—norm. (GZ) [file pone.0195494.s001.gz › numerical-and-exact-data_plosone_aguayo-mendoza-olvera/Test3/Mesh800/1000Da800t11]

0.000000 1.000000 0.000000 1000.000000 
0.001250 1.000000 0.000000 1000.000000 
0.002500 1.000000 0.000000 1000.000000 
0.003750 1.000000 0.000000 1000.000000 
0.005000 1.000000 0.000000 1000.000000 
0.006250 1.000000 0.000000 1000.000000 
0.007500 1.000000 0.000000 1000.000000 
0.008750 1.000000 0.000000 1000.000000 
0.010000 1.000000 0.000000 1000.000000 
0.011250 1.000000 0.000000 1000.000000 
0.012500 1.000000 0.000000 1000.000000 
0.013750 1.000000 0.000000 1000.000000 
0.015000 1.000000 0.000000 1000.000000 
0.016250 1.000000 0.000000 1000.000000 
0.017500 1.000000 0.000000 1000.000000 
0.018750 1.000000 0.000000 1000.000000 
0.020000 1.000000 0.000000 1000.000000 
0.021250 1.000000 0.000000 1000.000000 
0.022500 1.000000 0.000000 1000.000000 
0.023750 1.000000 0.000000 1000.000000 
0.025000 1.000000 0.000000 1000.000000 
0.026250 1.000000 0.000000 1000.000000 
0.027500 1.000000 0.000000 1000.000000 
0.028750 1.000000 0.000000 1000.000000 
0.030000 1.000000 0.000000 1000.000000 
0.031250 1.000000 0.000000 1000.000000 
0.032500 1.000000 0.000000 1000.000000 
0.033750 1.000000 0.000000 1000.000000 
0.035000 1.000000 0.000000 1000.000000 
0.036250 1.000000 0.000000 1000.000000 
0.037500 1.000000 0.000000 1000.000000 
0.038750 1.000000 0.000000 1000.000000 
0.040000 1.000000 0.000000 1000.000000 
0.041250 1.000000 0.000000 1000.000000 
0.042500 1.000000 0.000000 1000.000000 
0.043750 1.000000 0.000000 1000.000000 
0.045000 1.000000 0.000000 1000.000000 
0.046250 1.000000 0.000000 1000.000000 
0.047500 1.000000 0.000000 1000.000000 
0.048750 1.000000 0.000000 1000.000000 
0.050000 1.000000 0.000000 1000.000000 
0.051250 1.000000 0.000000 1000.000000 
0.052500 1.000000 0.000000 1000.000000 
0.053750 1.000000 0.000000 1000.000000 
0.055000 1.000000 0.000000 1000.000000 
0.056250 1.000000 0.000000 1000.000000 
0.057500 1.000000 0.000000 1000.000000 
0.058750 1.000000 0.000000 1000.000000 
0.060000 1.000000 0.000000 1000.000000 
0.061250 1.000000 0.000000 1000.000000 
0.062500 1.000000 0.000000 1000.000000 
0.063750 1.000000 0.000000 1000.000000 
0.065000 1.000000 0.000000 1000.000000 
0.066250 1.000000 0.000000 1000.000000 
0.067500 1.000000 0.000000 1000.000000 
0.068750 1.000000 0.000000 1000.000000 
0.070000 1.000000 0.000000 1000.000000 
0.071250 1.000000 0.000000 1000.000000 
0.072500 1.000000 0.000000 1000.000000 
0.073750 1.000000 0.000000 1000.000000 
0.075000 1.000000 0.000000 1000.000000 
0.076250 1.000000 0.000000 1000.000000 
0.077500 1.000000 0.000000 1000.000000 
0.078750 1.000000 0.000000 1000.000000 
0.080000 1.000000 0.000000 1000.000000 
0.081250 1.000000 0.000000 1000.000000 
0.082500 1.000000 0.000000 1000.000000 
0.083750 1.000000 0.000000 1000.000000 
0.085000 1.000000 0.000000 1000.000000 
0.086250 1.000000 0.000000 1000.000000 
0.087500 1.000000 0.000000 1000.000000 
0.088750 1.000000 0.000000 1000.000000 
0.090000 1.000000 0.000000 1000.000000 
0.091250 1.000000 0.000000 1000.000000 
0.092500 1.000000 0.000000 1000.000000 
0.093750 1.000000 0.000000 1000.000000 
0.095000 1.000000 0.000000 1000.000000 
0.096250 1.000000 0.000000 1000.000000 
0.097500 1.000000 0.000000 1000.000000 
0.098750 1.000000 0.000000 1000.000000 
0.100000 1.000000 0.000000 1000.000000 
0.101250 1.000000 0.000000 1000.000000 
0.102500 1.000000 0.000000 1000.000000 
0.103750 1.000000 0.000000 1000.000000 
0.105000 1.000000 0.000000 1000.000000 
0.106250 1.000000 0.000000 1000.000000 
0.107500 1.000000 0.000000 1000.000000 
0.108750 1.000000 0.000000 1000.000000 
0.110000 1.000000 0.000000 1000.000000 
0.111250 1.000000 0.000000 1000.000000 
0.112500 1.000000 0.000000 1000.000000 
0.113750 1.000000 0.000000 1000.000000 
0.115000 1.000000 0.000000 1000.000000 
0.116250 1.000000 0.000000 1000.000000 
0.117500 1.000000 0.000000 1000.000000 
0.118750 1.000000 0.000000 1000.000000 
0.120000 1.000000 0.000000 1000.000000 
0.121250 1.000000 0.000000 1000.000000 
0.122500 1.000000 0.000000 1000.000000 
0.123750 1.000000 0.000000 1000.000000 
0.125000 1.000000 0.000000 1000.000000 
0.126250 1.000000 0.000000 1000.000000 
0.127500 1.000000 0.000000 1000.000000 
0.128750 1.000000 0.000000 1000.000000 
0.130000 1.000000 0.000000 1000.000000 
0.131250 1.000000 0.000000 1000.000000 
0.132500 1.000000 0.000000 1000.000000 
0.133750 1.000000 0.000000 1000.000000 
0.135000 1.000000 0.000000 1000.000000 
0.136250 1.000000 0.000000 1000.000000 
0.137500 1.000000 0.000000 1000.000000 
0.138750 1.000000 0.000000 1000.000000 
0.140000 1.000000 0.000000 1000.000000 
0.141250 1.000000 0.000000 1000.000000 
0.142500 1.000000 0.000000 1000.000000 
0.143750 1.000000 0.000000 1000.000000 
0.145000 1.000000 0.000000 1000.000000 
0.146250 1.000000 0.000000 1000.000000 
0.147500 1.000000 0.000000 1000.000000 
0.148750 1.000000 0.000000 1000.000000 
0.150000 1.000000 0.000000 1000.000000 
0.151250 1.000000 0.000000 1000.000000 
0.152500 1.000000 0.000000 1000.000000 
0.153750 1.000000 0.000000 1000.000000 
0.155000 1.000000 0.000000 1000.000000 
0.156250 1.000000 0.000000 1000.000000 
0.157500 1.000000 0.000000 1000.000000 
0.158750 1.000000 0.000000 1000.000000 
0.160000 1.000000 0.000000 1000.000000 
0.161250 1.000000 0.000000 1000.000000 
0.162500 1.000000 0.000000 1000.000000 
0.163750 1.000000 0.000000 1000.000000 
0.165000 1.000000 0.000000 1000.000000 
0.166250 1.000000 0.000000 1000.000000 
0.167500 1.000000 0.000000 1000.000000 
0.168750 1.000000 0.000000 1000.000000 
0.170000 1.000000 0.000000 1000.000000 
0.171250 1.000000 0.000000 1000.000000 
0.172500 1.000000 0.000000 1000.000000 
0.173750 1.000000 0.000000 1000.000000 
0.175000 1.000000 0.000000 1000.000000 
0.176250 1.000000 0.000000 1000.000000 
0.177500 1.000000 0.000000 1000.000000 
0.178750 1.000000 0.000000 1000.000000 
0.180000 1.000000 0.000000 1000.000000 
0.181250 1.000000 0.000000 1000.000000 
0.182500 1.000000 0.000000 1000.000000 
0.183750 1.000000 0.000000 1000.000000 
0.185000 1.000000 0.000000 1000.000000 
0.186250 1.000000 0.000000 1000.000000 
0.187500 1.000000 0.000000 1000.000000 
0.188750 1.000000 0.000000 1000.000000 
0.190000 1.000000 0.000000 1000.000000 
0.191250 1.000000 0.000000 1000.000000 
0.192500 1.000000 0.000000 1000.000000 
0.193750 1.000000 0.000000 1000.000000 
0.195000 1.000000 0.000000 1000.000000 
0.196250 1.000000 0.000000 1000.000000 
0.197500 1.000000 0.000000 1000.000000 
0.198750 1.000000 0.000000 1000.000000 
0.200000 1.000000 0.000000 1000.000000 
0.201250 1.000000 0.000000 1000.000000 
0.202500 1.000000 0.000000 1000.000000 
0.203750 1.000000 0.000000 1000.000000 
0.205000 1.000000 0.000000 1000.000000 
0.206250 1.000000 0.000000 1000.000000 
0.207500 1.000000 0.000000 1000.000000 
0.208750 1.000000 0.000000 1000.000000 
0.210000 1.000000 0.000000 1000.000000 
0.211250 1.000000 0.000000 1000.000000 
0.212500 1.000000 0.000000 1000.000000 
0.213750 1.000000 0.000000 1000.000000 
0.215000 1.000000 0.000000 1000.000000 
0.216250 1.000000 0.000000 1000.000000 
0.217500 1.000000 0.000000 1000.000000 
0.218750 1.000000 0.000000 1000.000000 
0.220000 1.000000 0.000000 1000.000000 
0.221250 1.000000 0.000000 1000.000000 
0.222500 1.000000 0.000000 1000.000000 
0.223750 1.000000 0.000000 1000.000000 
0.225000 1.000000 0.000000 1000.000000 
0.226250 1.000000 0.000000 1000.000000 
0.227500 1.000000 0.000000 1000.000000 
0.228750 1.000000 0.000000 1000.000000 
0.230000 1.000000 0.000000 1000.000000 
0.231250 1.000000 0.000000 1000.000000 
0.232500 1.000000 0.000000 1000.000000 
0.233750 1.000000 0.000000 1000.000000 
0.235000 1.000000 0.000000 1000.000000 
0.236250 1.000000 0.000000 1000.000000 
0.237500 1.000000 0.000000 1000.000000 
0.238750 1.000000 0.000000 1000.000000 
0.240000 1.000000 0.000000 1000.000000 
0.241250 1.000000 0.000000 1000.000000 
0.242500 1.000000 0.000000 1000.000000 
0.243750 1.000000 0.000000 1000.000000 
0.245000 1.000000 0.000000 1000.000000 
0.246250 1.000000 0.000000 1000.000000 
0.247500 1.000000 0.000000 1000.000000 
0.248750 1.000000 0.000000 1000.000000 
0.250000 1.000000 0.000000 1000.000000 
0.251250 1.000000 0.000000 1000.000000 
0.252500 1.000000 0.000000 1000.000000 
0.253750 1.000000 0.000000 1000.000000 
0.255000 1.000000 0.000000 1000.000000 
0.256250 1.000000 0.000000 1000.000000 
0.257500 1.000000 0.000000 1000.000000 
0.258750 1.000000 0.000000 1000.000000 
0.260000 1.000000 0.000000 1000.000000 
0.261250 1.000000 0.000000 1000.000000 
0.262500 1.000000 0.000000 1000.000000 
0.263750 1.000000 0.000000 1000.000000 
0.265000 1.000000 0.000000 1000.000000 
0.266250 1.000000 0.000000 1000.000000 
0.267500 1.000000 0.000000 1000.000000 
0.268750 1.000000 0.000000 1000.000000 
0.270000 1.000000 0.000000 1000.000000 
0.271250 1.000000 0.000000 1000.000000 
0.272500 1.000000 0.000000 1000.000000 
0.273750 1.000000 0.000000 1000.000000 
0.275000 1.000000 0.000000 1000.000000 
0.276250 1.000000 0.000000 1000.000000 
0.277500 1.000000 0.000000 1000.000000 
0.278750 1.000000 0.000000 1000.000000 
0.280000 1.000000 0.000000 1000.000000 
0.281250 1.000000 0.000000 1000.000000 
0.282500 1.000000 0.000000 1000.000000 
0.283750 1.000000 0.000000 1000.000000 
0.285000 1.000000 0.000000 1000.000000 
0.286250 1.000000 0.000000 1000.000000 
0.287500 1.000000 0.000000 1000.000000 
0.288750 1.000000 0.000000 1000.000000 
0.290000 1.000000 0.000000 1000.000000 
0.291250 1.000000 0.000000 1000.000000 
0.292500 1.000000 0.000000 1000.000000 
0.293750 1.000000 0.000000 1000.000000 
0.295000 1.000000 0.000000 1000.000000 
0.296250 1.000000 0.000000 1000.000000 
0.297500 1.000000 0.000000 1000.000000 
0.298750 1.000000 0.000000 1000.000000 
0.300000 1.000000 0.000000 1000.000000 
0.301250 1.000000 0.000000 1000.000000 
0.302500 1.000000 0.000000 1000.000000 
0.303750 1.000000 0.000000 1000.000000 
0.305000 1.000000 0.000000 1000.000000 
0.306250 1.000000 0.000000 1000.000000 
0.307500 1.000000 0.000000 1000.000000 
0.308750 1.000000 0.000000 1000.000000 
0.310000 1.000000 0.000000 1000.000000 
0.311250 1.000000 0.000000 1000.000000 
0.312500 1.000000 0.000000 1000.000000 
0.313750 1.000000 0.000000 1000.000000 
0.315000 1.000000 0.000000 1000.000000 
0.316250 1.000000 0.000000 1000.000000 
0.317500 1.000000 0.000000 1000.000000 
0.318750 1.000000 0.000000 1000.000000 
0.320000 1.000000 0.000000 1000.000000 
0.321250 1.000000 0.000000 1000.000000 
0.322500 1.000000 0.000000 1000.000000 
0.323750 1.000000 0.000000 1000.000000 
0.325000 1.000000 0.000000 1000.000000 
0.326250 1.000000 0.000000 1000.000000 
0.327500 1.000000 0.000000 1000.000000 
0.328750 1.000000 0.000000 1000.000000 
0.330000 1.000000 0.000000 1000.000000 
0.331250 1.000000 0.000000 1000.000000 
0.332500 1.000000 0.000000 1000.000000 
0.333750 1.000000 0.000000 1000.000000 
0.335000 1.000000 0.000000 1000.000000 
0.336250 1.000000 0.000000 1000.000000 
0.337500 1.000000 0.000000 1000.000000 
0.338750 1.000000 0.000000 1000.000000 
0.340000 1.000000 0.000000 1000.000000 
0.341250 1.000000 0.000000 1000.000000 
0.342500 1.000000 0.000000 1000.000000 
0.343750 1.000000 0.000000 1000.000000 
0.345000 1.000000 0.000000 1000.000000 
0.346250 1.000000 0.000000 1000.000000 
0.347500 1.000000 0.000000 1000.000000 
0.348750 1.000000 0.000000 1000.000000 
0.350000 1.000000 0.000000 1000.000000 
0.351250 1.000000 0.000000 1000.000000 
0.352500 1.000000 0.000000 1000.000000 
0.353750 1.000000 0.000000 1000.000000 
0.355000 1.000000 0.000000 1000.000000 
0.356250 1.000000 0.000000 1000.000000 
0.357500 1.000000 0.000000 1000.000000 
0.358750 1.000000 0.000000 1000.000000 
0.360000 1.000000 0.000000 1000.000000 
0.361250 1.000000 0.000000 1000.000000 
0.362500 1.000000 0.000000 1000.000000 
0.363750 1.000000 0.000000 1000.000000 
0.365000 1.000000 0.000000 1000.000000 
0.366250 1.000000 0.000000 1000.000000 
0.367500 1.000000 0.000000 1000.000000 
0.368750 1.000000 0.000000 1000.000000 
0.370000 1.000000 0.000000 1000.000000 
0.371250 1.000000 0.000000 1000.000000 
0.372500 1.000000 0.000000 1000.000000 
0.373750 1.000000 0.000000 1000.000000 
0.375000 1.000000 0.000000 1000.000000 
0.376250 1.000000 0.000000 1000.000000 
0.377500 1.000000 0.000000 1000.000000 
0.378750 1.000000 0.000000 1000.000000 
0.380000 1.000000 0.000000 1000.000000 
0.381250 1.000000 0.000000 1000.000000 
0.382500 1.000000 0.000000 999.999999 
0.383750 1.000000 0.000000 999.999998 
0.385000 1.000000 0.000000 999.999995 
0.386250 1.000000 0.000000 999.999988 
0.387500 1.000000 0.000000 999.999971 
0.388750 1.000000 0.000000 999.999932 
0.390000 1.000000 0.000000 999.999842 
0.391250 1.000000 0.000000 999.999640 
0.392500 1.000000 0.000000 999.999194 
0.393750 0.999999 0.000001 999.998225 
0.395000 0.999998 0.000002 999.996162 
0.396250 0.999995 0.000004 999.991856 
0.397500 0.999990 0.000008 999.983045 
0.398750 0.999979 0.000017 999.965388 
0.400000 0.999958 0.000034 999.930766 
0.401250 0.999919 0.000066 999.864398 
0.402500 0.999844 0.000127 999.740136 
0.403750 0.999708 0.000239 999.513146 
0.405000 0.999465 0.000437 999.109088 
0.406250 0.999045 0.000780 998.409134 
0.407500 0.998337 0.001358 997.230852 
0.408750 0.997181 0.002304 995.306466 
0.410000 0.995349 0.003805 992.262336 
0.411250 0.992542 0.006109 987.606465 
0.412500 0.988388 0.009531 980.733451 
0.413750 0.982458 0.014441 970.956820 
0.415000 0.974299 0.021242 957.574960 
0.416250 0.963493 0.030336 939.967688 
0.417500 0.949711 0.042076 917.706811 
0.418750 0.932778 0.056722 890.650384 
0.420000 0.912696 0.074409 858.982803 
0.421250 0.889629 0.095159 823.164317 
0.422500 0.863861 0.118953 783.761108 
0.423750 0.836638 0.144557 742.895309 
0.425000 0.810543 0.169713 704.650244 
0.426250 0.785829 0.194143 669.223466 
0.427500 0.762413 0.217782 636.335713 
0.428750 0.740217 0.240617 605.774228 
0.430000 0.719179 0.262669 577.365776 
0.431250 0.699197 0.283918 550.888030 
0.432500 0.680247 0.304435 526.240895 
0.433750 0.662198 0.324171 503.184979 
0.435000 0.645055 0.343224 481.670026 
0.436250 0.628698 0.361557 461.493734 
0.437500 0.613116 0.379242 442.595867 
0.438750 0.598224 0.396270 424.830582 
0.440000 0.584012 0.412710 408.148927 
0.441250 0.570385 0.428528 392.405398 
0.442500 0.557366 0.443824 377.596586 
0.443750 0.544853 0.458548 363.579036 
0.445000 0.532865 0.472785 350.349237 
0.446250 0.521334 0.486516 337.808638 
0.447500 0.510256 0.499794 325.934495 
0.448750 0.499577 0.512605 314.648381 
0.450000 0.489314 0.525022 303.953025 
0.451250 0.479381 0.536988 293.742593 
0.452500 0.469833 0.548611 284.059579 
0.453750 0.460584 0.559831 274.803918 
0.455000 0.451648 0.570703 265.978998 
0.456250 0.443006 0.581239 257.554083 
0.457500 0.434654 0.591467 249.514358 
0.458750 0.426513 0.601327 241.777366 
0.460000 0.418680 0.610963 234.424942 
0.461250 0.411049 0.620277 227.349640 
0.462500 0.403625 0.629299 220.549692 
0.463750 0.396434 0.638088 214.042591 
0.465000 0.389468 0.646655 207.813137 
0.466250 0.382619 0.654895 201.761422 
0.467500 0.376008 0.662969 195.986248 
0.468750 0.369582 0.670840 190.438796 
0.470000 0.363277 0.678444 185.057484 
0.471250 0.357118 0.685830 179.859774 
0.472500 0.351191 0.693118 174.914296 
0.473750 0.345342 0.700141 170.088717 
0.475000 0.339607 0.706953 165.409107 
0.476250 0.334061 0.713658 160.932641 
0.477500 0.328654 0.720217 156.618918 
0.478750 0.323280 0.726505 152.374637 
0.480000 0.318068 0.732697 148.306136 
0.481250 0.313014 0.738791 144.399069 
0.482500 0.308012 0.744687 140.579675 
0.483750 0.303077 0.750390 136.843319 
0.485000 0.298308 0.756055 133.280046 
0.486250 0.293636 0.761580 129.816000 
0.487500 0.288987 0.766924 126.417854 
0.488750 0.284444 0.772148 123.117217 
0.490000 0.280024 0.777329 119.954395 
0.491250 0.275667 0.782360 116.854208 
0.492500 0.271334 0.787257 113.821714 
0.493750 0.267111 0.792067 110.876826 
0.495000 0.262962 0.796820 108.030977 
0.496250 0.258866 0.801452 105.233806 
0.497500 0.254792 0.806003 102.499287 
0.498750 0.250780 0.810487 99.817971 
0.500000 0.246767 0.814947 97.185744 
0.501250 0.242678 0.819500 94.510172 
0.502500 0.238860 0.823685 92.045526 
0.503750 0.235142 0.827732 89.672077 
0.505000 0.231531 0.831709 87.391487 
0.506250 0.227971 0.835580 85.166319 
0.507500 0.224430 0.839322 82.975024 
0.508750 0.220962 0.843007 80.852494 
0.510000 0.217593 0.846670 78.812660 
0.511250 0.214263 0.850242 76.810618 
0.512500 0.210924 0.853682 74.821192 
0.513750 0.207609 0.857062 72.881686 
0.515000 0.204393 0.860444 71.022770 
0.516250 0.201251 0.863780 69.215068 
0.517500 0.198122 0.867000 67.415975 
0.518750 0.194975 0.870118 65.633092 
0.520000 0.191844 0.873211 63.906811 
0.521250 0.188814 0.876312 62.251345 
0.522500 0.185850 0.879362 60.631667 
0.523750 0.182895 0.882301 59.014267 
0.525000 0.179925 0.885153 57.410453 
0.526250 0.176937 0.887982 55.854714 
0.527500 0.174035 0.890823 54.361784 
0.528750 0.171212 0.893632 52.905608 
0.530000 0.168407 0.896346 51.452365 
0.531250 0.165595 0.898971 50.003986 
0.532500 0.162753 0.901560 48.588678 
0.533750 0.159932 0.904155 47.226419 
0.535000 0.157203 0.906750 45.909658 
0.536250 0.154516 0.909280 44.605151 
0.537500 0.151831 0.911720 43.298899 
0.538750 0.149134 0.914100 42.005966 
0.540000 0.146407 0.916466 40.750574 
0.541250 0.143714 0.918843 39.542380 
0.542500 0.141100 0.921208 38.366744 
0.543750 0.138513 0.923506 37.197039 
0.545000 0.135927 0.925724 36.025013 
0.546250 0.133330 0.927891 34.866070 
0.547500 0.130704 0.930046 33.740693 
0.548750 0.128086 0.932210 32.657471 
0.550000 0.125546 0.934374 31.607185 
0.551250 0.123044 0.936481 30.565632 
0.552500 0.120546 0.938509 29.521101 
0.553750 0.118044 0.940473 28.479009 
0.555000 0.115522 0.942413 27.465077 
0.556250 0.112977 0.944358 26.494534 
0.557500 0.110518 0.946324 25.567979 
0.558750 0.108132 0.948243 24.659295 
0.560000 0.105760 0.950051 23.746067 
0.561250 0.103390 0.951757 22.822265 
0.562500 0.100998 0.953439 21.947474 
0.563750 0.098527 0.955163 21.157686 
0.565000 0.096236 0.956865 20.423938 
0.566250 0.094249 0.958308 19.685015 
0.567500 0.092541 0.959525 18.938095 
0.568750 0.091021 0.960694 18.300417 
0.570000 0.089571 0.961852 17.816631 
0.571250 0.088077 0.962848 17.472953 
0.572500 0.086619 0.963520 17.226389 
0.573750 0.085661 0.963823 17.040008 
0.575000 0.085267 0.963882 16.915626 
0.576250 0.085222 0.963870 16.866612 
0.577500 0.085317 0.963825 16.864966 
0.578750 0.085690 0.963727 16.886881 
0.580000 0.086600 0.963557 16.949394 
0.581250 0.088423 0.963307 17.061863 
0.582500 0.091729 0.963000 17.218635 
0.583750 0.097471 0.962789 17.411433 
0.585000 0.107262 0.962635 17.562293 
0.586250 0.123721 0.962468 17.632723 
0.587500 0.150864 0.962244 17.645036 
0.588750 0.194550 0.961941 17.620910 
0.590000 0.263138 0.961540 17.523214 
0.591250 0.368369 0.960987 17.308466 
0.592500 0.526264 0.960173 16.944628 
0.593750 0.757671 0.958936 16.405510 
0.595000 1.087791 0.957072 15.662628 
0.596250 1.543778 0.954336 14.683745 
0.597500 2.149421 0.950401 13.441933 
0.598750 2.914114 0.944776 11.930340 
0.600000 3.630465 0.936666 10.172181 
0.601250 4.059556 0.924580 8.237532 
0.602500 4.234473 0.905810 6.282736 
0.603750 4.236434 0.876269 4.497197 
0.605000 4.061240 0.828316 2.930711 
0.606250 3.509234 0.744813 1.648129 
0.607500 2.532054 0.582810 0.701164 
0.608750 1.516467 0.269772 0.152169 
0.610000 1.063130 0.026993 0.016067 
0.611250 1.002751 0.000637 0.010086 
0.612500 1.000060 0.000010 0.010001 
0.613750 1.000001 0.000000 0.010000 
0.615000 1.000000 0.000000 0.010000 
0.616250 1.000000 0.000000 0.010000 
0.617500 1.000000 0.000000 0.010000 
0.618750 1.000000 0.000000 0.010000 
0.620000 1.000000 0.000000 0.010000 
0.621250 1.000000 0.000000 0.010000 
0.622500 1.000000 0.000000 0.010000 
0.623750 1.000000 0.000000 0.010000 
0.625000 1.000000 0.000000 0.010000 
0.626250 1.000000 0.000000 0.010000 
0.627500 1.000000 0.000000 0.010000 
0.628750 1.000000 0.000000 0.010000 
0.630000 1.000000 0.000000 0.010000 
0.631250 1.000000 0.000000 0.010000 
0.632500 1.000000 0.000000 0.010000 
0.633750 1.000000 0.000000 0.010000 
0.635000 1.000000 0.000000 0.010000 
0.636250 1.000000 0.000000 0.010000 
0.637500 1.000000 0.000000 0.010000 
0.638750 1.000000 0.000000 0.010000 
0.640000 1.000000 0.000000 0.010000 
0.641250 1.000000 0.000000 0.010000 
0.642500 1.000000 0.000000 0.010000 
0.643750 1.000000 0.000000 0.010000 
0.645000 1.000000 0.000000 0.010000 
0.646250 1.000000 0.000000 0.010000 
0.647500 1.000000 0.000000 0.010000 
0.648750 1.000000 0.000000 0.010000 
0.650000 1.000000 0.000000 0.010000 
0.651250 1.000000 0.000000 0.010000 
0.652500 1.000000 0.000000 0.010000 
0.653750 1.000000 0.000000 0.010000 
0.655000 1.000000 0.000000 0.010000 
0.656250 1.000000 0.000000 0.010000 
0.657500 1.000000 0.000000 0.010000 
0.658750 1.000000 0.000000 0.010000 
0.660000 1.000000 0.000000 0.010000 
0.661250 1.000000 0.000000 0.010000 
0.662500 1.000000 0.000000 0.010000 
0.663750 1.000000 0.000000 0.010000 
0.665000 1.000000 0.000000 0.010000 
0.666250 1.000000 0.000000 0.010000 
0.667500 1.000000 0.000000 0.010000 
0.668750 1.000000 0.000000 0.010000 
0.670000 1.000000 0.000000 0.010000 
0.671250 1.000000 0.000000 0.010000 
0.672500 1.000000 0.000000 0.010000 
0.673750 1.000000 0.000000 0.010000 
0.675000 1.000000 0.000000 0.010000 
0.676250 1.000000 0.000000 0.010000 
0.677500 1.000000 0.000000 0.010000 
0.678750 1.000000 0.000000 0.010000 
0.680000 1.000000 0.000000 0.010000 
0.681250 1.000000 0.000000 0.010000 
0.682500 1.000000 0.000000 0.010000 
0.683750 1.000000 0.000000 0.010000 
0.685000 1.000000 0.000000 0.010000 
0.686250 1.000000 0.000000 0.010000 
0.687500 1.000000 0.000000 0.010000 
0.688750 1.000000 0.000000 0.010000 
0.690000 1.000000 0.000000 0.010000 
0.691250 1.000000 0.000000 0.010000 
0.692500 1.000000 0.000000 0.010000 
0.693750 1.000000 0.000000 0.010000 
0.695000 1.000000 0.000000 0.010000 
0.696250 1.000000 0.000000 0.010000 
0.697500 1.000000 0.000000 0.010000 
0.698750 1.000000 0.000000 0.010000 
0.700000 1.000000 0.000000 0.010000 
0.701250 1.000000 0.000000 0.010000 
0.702500 1.000000 0.000000 0.010000 
0.703750 1.000000 0.000000 0.010000 
0.705000 1.000000 0.000000 0.010000 
0.706250 1.000000 0.000000 0.010000 
0.707500 1.000000 0.000000 0.010000 
0.708750 1.000000 0.000000 0.010000 
0.710000 1.000000 0.000000 0.010000 
0.711250 1.000000 0.000000 0.010000 
0.712500 1.000000 0.000000 0.010000 
0.713750 1.000000 0.000000 0.010000 
0.715000 1.000000 0.000000 0.010000 
0.716250 1.000000 0.000000 0.010000 
0.717500 1.000000 0.000000 0.010000 
0.718750 1.000000 0.000000 0.010000 
0.720000 1.000000 0.000000 0.010000 
0.721250 1.000000 0.000000 0.010000 
0.722500 1.000000 0.000000 0.010000 
0.723750 1.000000 0.000000 0.010000 
0.725000 1.000000 0.000000 0.010000 
0.726250 1.000000 0.000000 0.010000 
0.727500 1.000000 0.000000 0.010000 
0.728750 1.000000 0.000000 0.010000 
0.730000 1.000000 0.000000 0.010000 
0.731250 1.000000 0.000000 0.010000 
0.732500 1.000000 0.000000 0.010000 
0.733750 1.000000 0.000000 0.010000 
0.735000 1.000000 0.000000 0.010000 
0.736250 1.000000 0.000000 0.010000 
0.737500 1.000000 0.000000 0.010000 
0.738750 1.000000 0.000000 0.010000 
0.740000 1.000000 0.000000 0.010000 
0.741250 1.000000 0.000000 0.010000 
0.742500 1.000000 0.000000 0.010000 
0.743750 1.000000 0.000000 0.010000 
0.745000 1.000000 0.000000 0.010000 
0.746250 1.000000 0.000000 0.010000 
0.747500 1.000000 0.000000 0.010000 
0.748750 1.000000 0.000000 0.010000 
0.750000 1.000000 0.000000 0.010000 
0.751250 1.000000 0.000000 0.010000 
0.752500 1.000000 0.000000 0.010000 
0.753750 1.000000 0.000000 0.010000 
0.755000 1.000000 0.000000 0.010000 
0.756250 1.000000 0.000000 0.010000 
0.757500 1.000000 0.000000 0.010000 
0.758750 1.000000 0.000000 0.010000 
0.760000 1.000000 0.000000 0.010000 
0.761250 1.000000 0.000000 0.010000 
0.762500 1.000000 0.000000 0.010000 
0.763750 1.000000 0.000000 0.010000 
0.765000 1.000000 0.000000 0.010000 
0.766250 1.000000 0.000000 0.010000 
0.767500 1.000000 0.000000 0.010000 
0.768750 1.000000 0.000000 0.010000 
0.770000 1.000000 0.000000 0.010000 
0.771250 1.000000 0.000000 0.010000 
0.772500 1.000000 0.000000 0.010000 
0.773750 1.000000 0.000000 0.010000 
0.775000 1.000000 0.000000 0.010000 
0.776250 1.000000 0.000000 0.010000 
0.777500 1.000000 0.000000 0.010000 
0.778750 1.000000 0.000000 0.010000 
0.780000 1.000000 0.000000 0.010000 
0.781250 1.000000 0.000000 0.010000 
0.782500 1.000000 0.000000 0.010000 
0.783750 1.000000 0.000000 0.010000 
0.785000 1.000000 0.000000 0.010000 
0.786250 1.000000 0.000000 0.010000 
0.787500 1.000000 0.000000 0.010000 
0.788750 1.000000 0.000000 0.010000 
0.790000 1.000000 0.000000 0.010000 
0.791250 1.000000 0.000000 0.010000 
0.792500 1.000000 0.000000 0.010000 
0.793750 1.000000 0.000000 0.010000 
0.795000 1.000000 0.000000 0.010000 
0.796250 1.000000 0.000000 0.010000 
0.797500 1.000000 0.000000 0.010000 
0.798750 1.000000 0.000000 0.010000 
0.800000 1.000000 0.000000 0.010000 
0.801250 1.000000 0.000000 0.010000 
0.802500 1.000000 0.000000 0.010000 
0.803750 1.000000 0.000000 0.010000 
0.805000 1.000000 0.000000 0.010000 
0.806250 1.000000 0.000000 0.010000 
0.807500 1.000000 0.000000 0.010000 
0.808750 1.000000 0.000000 0.010000 
0.810000 1.000000 0.000000 0.010000 
0.811250 1.000000 0.000000 0.010000 
0.812500 1.000000 0.000000 0.010000 
0.813750 1.000000 0.000000 0.010000 
0.815000 1.000000 0.000000 0.010000 
0.816250 1.000000 0.000000 0.010000 
0.817500 1.000000 0.000000 0.010000 
0.818750 1.000000 0.000000 0.010000 
0.820000 1.000000 0.000000 0.010000 
0.821250 1.000000 0.000000 0.010000 
0.822500 1.000000 0.000000 0.010000 
0.823750 1.000000 0.000000 0.010000 
0.825000 1.000000 0.000000 0.010000 
0.826250 1.000000 0.000000 0.010000 
0.827500 1.000000 0.000000 0.010000 
0.828750 1.000000 0.000000 0.010000 
0.830000 1.000000 0.000000 0.010000 
0.831250 1.000000 0.000000 0.010000 
0.832500 1.000000 0.000000 0.010000 
0.833750 1.000000 0.000000 0.010000 
0.835000 1.000000 0.000000 0.010000 
0.836250 1.000000 0.000000 0.010000 
0.837500 1.000000 0.000000 0.010000 
0.838750 1.000000 0.000000 0.010000 
0.840000 1.000000 0.000000 0.010000 
0.841250 1.000000 0.000000 0.010000 
0.842500 1.000000 0.000000 0.010000 
0.843750 1.000000 0.000000 0.010000 
0.845000 1.000000 0.000000 0.010000 
0.846250 1.000000 0.000000 0.010000 
0.847500 1.000000 0.000000 0.010000 
0.848750 1.000000 0.000000 0.010000 
0.850000 1.000000 0.000000 0.010000 
0.851250 1.000000 0.000000 0.010000 
0.852500 1.000000 0.000000 0.010000 
0.853750 1.000000 0.000000 0.010000 
0.855000 1.000000 0.000000 0.010000 
0.856250 1.000000 0.000000 0.010000 
0.857500 1.000000 0.000000 0.010000 
0.858750 1.000000 0.000000 0.010000 
0.860000 1.000000 0.000000 0.010000 
0.861250 1.000000 0.000000 0.010000 
0.862500 1.000000 0.000000 0.010000 
0.863750 1.000000 0.000000 0.010000 
0.865000 1.000000 0.000000 0.010000 
0.866250 1.000000 0.000000 0.010000 
0.867500 1.000000 0.000000 0.010000 
0.868750 1.000000 0.000000 0.010000 
0.870000 1.000000 0.000000 0.010000 
0.871250 1.000000 0.000000 0.010000 
0.872500 1.000000 0.000000 0.010000 
0.873750 1.000000 0.000000 0.010000 
0.875000 1.000000 0.000000 0.010000 
0.876250 1.000000 0.000000 0.010000 
0.877500 1.000000 0.000000 0.010000 
0.878750 1.000000 0.000000 0.010000 
0.880000 1.000000 0.000000 0.010000 
0.881250 1.000000 0.000000 0.010000 
0.882500 1.000000 0.000000 0.010000 
0.883750 1.000000 0.000000 0.010000 
0.885000 1.000000 0.000000 0.010000 
0.886250 1.000000 0.000000 0.010000 
0.887500 1.000000 0.000000 0.010000 
0.888750 1.000000 0.000000 0.010000 
0.890000 1.000000 0.000000 0.010000 
0.891250 1.000000 0.000000 0.010000 
0.892500 1.000000 0.000000 0.010000 
0.893750 1.000000 0.000000 0.010000 
0.895000 1.000000 0.000000 0.010000 
0.896250 1.000000 0.000000 0.010000 
0.897500 1.000000 0.000000 0.010000 
0.898750 1.000000 0.000000 0.010000 
0.900000 1.000000 0.000000 0.010000 
0.901250 1.000000 0.000000 0.010000 
0.902500 1.000000 0.000000 0.010000 
0.903750 1.000000 0.000000 0.010000 
0.905000 1.000000 0.000000 0.010000 
0.906250 1.000000 0.000000 0.010000 
0.907500 1.000000 0.000000 0.010000 
0.908750 1.000000 0.000000 0.010000 
0.910000 1.000000 0.000000 0.010000 
0.911250 1.000000 0.000000 0.010000 
0.912500 1.000000 0.000000 0.010000 
0.913750 1.000000 0.000000 0.010000 
0.915000 1.000000 0.000000 0.010000 
0.916250 1.000000 0.000000 0.010000 
0.917500 1.000000 0.000000 0.010000 
0.918750 1.000000 0.000000 0.010000 
0.920000 1.000000 0.000000 0.010000 
0.921250 1.000000 0.000000 0.010000 
0.922500 1.000000 0.000000 0.010000 
0.923750 1.000000 0.000000 0.010000 
0.925000 1.000000 0.000000 0.010000 
0.926250 1.000000 0.000000 0.010000 
0.927500 1.000000 0.000000 0.010000 
0.928750 1.000000 0.000000 0.010000 
0.930000 1.000000 0.000000 0.010000 
0.931250 1.000000 0.000000 0.010000 
0.932500 1.000000 0.000000 0.010000 
0.933750 1.000000 0.000000 0.010000 
0.935000 1.000000 0.000000 0.010000 
0.936250 1.000000 0.000000 0.010000 
0.937500 1.000000 0.000000 0.010000 
0.938750 1.000000 0.000000 0.010000 
0.940000 1.000000 0.000000 0.010000 
0.941250 1.000000 0.000000 0.010000 
0.942500 1.000000 0.000000 0.010000 
0.943750 1.000000 0.000000 0.010000 
0.945000 1.000000 0.000000 0.010000 
0.946250 1.000000 0.000000 0.010000 
0.947500 1.000000 0.000000 0.010000 
0.948750 1.000000 0.000000 0.010000 
0.950000 1.000000 0.000000 0.010000 
0.951250 1.000000 0.000000 0.010000 
0.952500 1.000000 0.000000 0.010000 
0.953750 1.000000 0.000000 0.010000 
0.955000 1.000000 0.000000 0.010000 
0.956250 1.000000 0.000000 0.010000 
0.957500 1.000000 0.000000 0.010000 
0.958750 1.000000 0.000000 0.010000 
0.960000 1.000000 0.000000 0.010000 
0.961250 1.000000 0.000000 0.010000 
0.962500 1.000000 0.000000 0.010000 
0.963750 1.000000 0.000000 0.010000 
0.965000 1.000000 0.000000 0.010000 
0.966250 1.000000 0.000000 0.010000 
0.967500 1.000000 0.000000 0.010000 
0.968750 1.000000 0.000000 0.010000 
0.970000 1.000000 0.000000 0.010000 
0.971250 1.000000 0.000000 0.010000 
0.972500 1.000000 0.000000 0.010000 
0.973750 1.000000 0.000000 0.010000 
0.975000 1.000000 0.000000 0.010000 
0.976250 1.000000 0.000000 0.010000 
0.977500 1.000000 0.000000 0.010000 
0.978750 1.000000 0.000000 0.010000 
0.980000 1.000000 0.000000 0.010000 
0.981250 1.000000 0.000000 0.010000 
0.982500 1.000000 0.000000 0.010000 
0.983750 1.000000 0.000000 0.010000 
0.985000 1.000000 0.000000 0.010000 
0.986250 1.000000 0.000000 0.010000 
0.987500 1.000000 0.000000 0.010000 
0.988750 1.000000 0.000000 0.010000 
0.990000 1.000000 0.000000 0.010000 
0.991250 1.000000 0.000000 0.010000 
0.992500 1.000000 0.000000 0.010000 
0.993750 1.000000 0.000000 0.010000 
0.995000 1.000000 0.000000 0.010000 
0.996250 1.000000 0.000000 0.010000 
0.997500 1.000000 0.000000 0.010000 
0.998750 1.000000 0.000000 0.010000 
1.000000 1.000000 0.000000 0.010000 
