# Supplementary material for: A direct Primitive Variable Recovery Scheme for hyperbolic conservative equations: The case of relativistic hydrodynamics
Source: PLoS One. 2018 Apr 16;13(4):e0195494. doi: 10.1371/journal.pone.0195494 (PMC5901931; doi:10.1371/journal.pone.0195494)
Supplement: S1 File — In the file “S1_File.tar.gz”, we attached the relevant data of the comparison between numerical simulations and exact solutions used to obtain the L1—norm. (GZ) [file pone.0195494.s001.gz › numerical-and-exact-data_plosone_aguayo-mendoza-olvera/Test3/Mesh800/1000Da800t31]

0.000000 1.000000 0.000000 1000.000000 
0.001250 1.000000 0.000000 1000.000000 
0.002500 1.000000 0.000000 1000.000000 
0.003750 1.000000 0.000000 1000.000000 
0.005000 1.000000 0.000000 1000.000000 
0.006250 1.000000 0.000000 1000.000000 
0.007500 1.000000 0.000000 1000.000000 
0.008750 1.000000 0.000000 1000.000000 
0.010000 1.000000 0.000000 1000.000000 
0.011250 1.000000 0.000000 1000.000000 
0.012500 1.000000 0.000000 1000.000000 
0.013750 1.000000 0.000000 1000.000000 
0.015000 1.000000 0.000000 1000.000000 
0.016250 1.000000 0.000000 1000.000000 
0.017500 1.000000 0.000000 1000.000000 
0.018750 1.000000 0.000000 1000.000000 
0.020000 1.000000 0.000000 1000.000000 
0.021250 1.000000 0.000000 1000.000000 
0.022500 1.000000 0.000000 1000.000000 
0.023750 1.000000 0.000000 1000.000000 
0.025000 1.000000 0.000000 1000.000000 
0.026250 1.000000 0.000000 1000.000000 
0.027500 1.000000 0.000000 1000.000000 
0.028750 1.000000 0.000000 1000.000000 
0.030000 1.000000 0.000000 1000.000000 
0.031250 1.000000 0.000000 1000.000000 
0.032500 1.000000 0.000000 1000.000000 
0.033750 1.000000 0.000000 1000.000000 
0.035000 1.000000 0.000000 1000.000000 
0.036250 1.000000 0.000000 1000.000000 
0.037500 1.000000 0.000000 1000.000000 
0.038750 1.000000 0.000000 1000.000000 
0.040000 1.000000 0.000000 1000.000000 
0.041250 1.000000 0.000000 1000.000000 
0.042500 1.000000 0.000000 1000.000000 
0.043750 1.000000 0.000000 1000.000000 
0.045000 1.000000 0.000000 1000.000000 
0.046250 1.000000 0.000000 1000.000000 
0.047500 1.000000 0.000000 1000.000000 
0.048750 1.000000 0.000000 1000.000000 
0.050000 1.000000 0.000000 1000.000000 
0.051250 1.000000 0.000000 1000.000000 
0.052500 1.000000 0.000000 1000.000000 
0.053750 1.000000 0.000000 1000.000000 
0.055000 1.000000 0.000000 1000.000000 
0.056250 1.000000 0.000000 1000.000000 
0.057500 1.000000 0.000000 1000.000000 
0.058750 1.000000 0.000000 1000.000000 
0.060000 1.000000 0.000000 1000.000000 
0.061250 1.000000 0.000000 1000.000000 
0.062500 1.000000 0.000000 1000.000000 
0.063750 1.000000 0.000000 1000.000000 
0.065000 1.000000 0.000000 1000.000000 
0.066250 1.000000 0.000000 1000.000000 
0.067500 1.000000 0.000000 1000.000000 
0.068750 1.000000 0.000000 1000.000000 
0.070000 1.000000 0.000000 1000.000000 
0.071250 1.000000 0.000000 1000.000000 
0.072500 1.000000 0.000000 1000.000000 
0.073750 1.000000 0.000000 1000.000000 
0.075000 1.000000 0.000000 1000.000000 
0.076250 1.000000 0.000000 1000.000000 
0.077500 1.000000 0.000000 1000.000000 
0.078750 1.000000 0.000000 1000.000000 
0.080000 1.000000 0.000000 1000.000000 
0.081250 1.000000 0.000000 1000.000000 
0.082500 1.000000 0.000000 1000.000000 
0.083750 1.000000 0.000000 1000.000000 
0.085000 1.000000 0.000000 1000.000000 
0.086250 1.000000 0.000000 1000.000000 
0.087500 1.000000 0.000000 1000.000000 
0.088750 1.000000 0.000000 1000.000000 
0.090000 1.000000 0.000000 1000.000000 
0.091250 1.000000 0.000000 1000.000000 
0.092500 1.000000 0.000000 1000.000000 
0.093750 1.000000 0.000000 1000.000000 
0.095000 1.000000 0.000000 1000.000000 
0.096250 1.000000 0.000000 1000.000000 
0.097500 1.000000 0.000000 1000.000000 
0.098750 1.000000 0.000000 1000.000000 
0.100000 1.000000 0.000000 1000.000000 
0.101250 1.000000 0.000000 1000.000000 
0.102500 1.000000 0.000000 1000.000000 
0.103750 1.000000 0.000000 1000.000000 
0.105000 1.000000 0.000000 1000.000000 
0.106250 1.000000 0.000000 1000.000000 
0.107500 1.000000 0.000000 1000.000000 
0.108750 1.000000 0.000000 1000.000000 
0.110000 1.000000 0.000000 1000.000000 
0.111250 1.000000 0.000000 1000.000000 
0.112500 1.000000 0.000000 1000.000000 
0.113750 1.000000 0.000000 1000.000000 
0.115000 1.000000 0.000000 1000.000000 
0.116250 1.000000 0.000000 1000.000000 
0.117500 1.000000 0.000000 1000.000000 
0.118750 1.000000 0.000000 1000.000000 
0.120000 1.000000 0.000000 1000.000000 
0.121250 1.000000 0.000000 1000.000000 
0.122500 1.000000 0.000000 1000.000000 
0.123750 1.000000 0.000000 1000.000000 
0.125000 1.000000 0.000000 1000.000000 
0.126250 1.000000 0.000000 1000.000000 
0.127500 1.000000 0.000000 1000.000000 
0.128750 1.000000 0.000000 1000.000000 
0.130000 1.000000 0.000000 1000.000000 
0.131250 1.000000 0.000000 1000.000000 
0.132500 1.000000 0.000000 1000.000000 
0.133750 1.000000 0.000000 1000.000000 
0.135000 1.000000 0.000000 1000.000000 
0.136250 1.000000 0.000000 1000.000000 
0.137500 1.000000 0.000000 1000.000000 
0.138750 1.000000 0.000000 1000.000000 
0.140000 1.000000 0.000000 1000.000000 
0.141250 1.000000 0.000000 1000.000000 
0.142500 1.000000 0.000000 1000.000000 
0.143750 1.000000 0.000000 1000.000000 
0.145000 1.000000 0.000000 1000.000000 
0.146250 1.000000 0.000000 1000.000000 
0.147500 1.000000 0.000000 1000.000000 
0.148750 1.000000 0.000000 1000.000000 
0.150000 1.000000 0.000000 1000.000000 
0.151250 1.000000 0.000000 1000.000000 
0.152500 1.000000 0.000000 1000.000000 
0.153750 1.000000 0.000000 1000.000000 
0.155000 1.000000 0.000000 1000.000000 
0.156250 1.000000 0.000000 1000.000000 
0.157500 1.000000 0.000000 1000.000000 
0.158750 1.000000 0.000000 1000.000000 
0.160000 1.000000 0.000000 1000.000000 
0.161250 1.000000 0.000000 1000.000000 
0.162500 1.000000 0.000000 1000.000000 
0.163750 1.000000 0.000000 1000.000000 
0.165000 1.000000 0.000000 1000.000000 
0.166250 1.000000 0.000000 1000.000000 
0.167500 1.000000 0.000000 1000.000000 
0.168750 1.000000 0.000000 1000.000000 
0.170000 1.000000 0.000000 1000.000000 
0.171250 1.000000 0.000000 1000.000000 
0.172500 1.000000 0.000000 1000.000000 
0.173750 1.000000 0.000000 1000.000000 
0.175000 1.000000 0.000000 1000.000000 
0.176250 1.000000 0.000000 1000.000000 
0.177500 1.000000 0.000000 1000.000000 
0.178750 1.000000 0.000000 1000.000000 
0.180000 1.000000 0.000000 1000.000000 
0.181250 1.000000 0.000000 1000.000000 
0.182500 1.000000 0.000000 1000.000000 
0.183750 1.000000 0.000000 1000.000000 
0.185000 1.000000 0.000000 1000.000000 
0.186250 1.000000 0.000000 1000.000000 
0.187500 1.000000 0.000000 1000.000000 
0.188750 1.000000 0.000000 1000.000000 
0.190000 1.000000 0.000000 1000.000000 
0.191250 1.000000 0.000000 1000.000000 
0.192500 1.000000 0.000000 1000.000000 
0.193750 1.000000 0.000000 1000.000000 
0.195000 1.000000 0.000000 1000.000000 
0.196250 1.000000 0.000000 1000.000000 
0.197500 1.000000 0.000000 1000.000000 
0.198750 1.000000 0.000000 1000.000000 
0.200000 1.000000 0.000000 1000.000000 
0.201250 1.000000 0.000000 1000.000000 
0.202500 1.000000 0.000000 1000.000000 
0.203750 1.000000 0.000000 999.999999 
0.205000 1.000000 0.000000 999.999999 
0.206250 1.000000 0.000000 999.999998 
0.207500 1.000000 0.000000 999.999996 
0.208750 1.000000 0.000000 999.999993 
0.210000 1.000000 0.000000 999.999988 
0.211250 1.000000 0.000000 999.999978 
0.212500 1.000000 0.000000 999.999959 
0.213750 1.000000 0.000000 999.999926 
0.215000 1.000000 0.000000 999.999868 
0.216250 1.000000 0.000000 999.999765 
0.217500 1.000000 0.000000 999.999586 
0.218750 1.000000 0.000000 999.999277 
0.220000 0.999999 0.000001 999.998748 
0.221250 0.999999 0.000001 999.997854 
0.222500 0.999998 0.000002 999.996353 
0.223750 0.999996 0.000003 999.993862 
0.225000 0.999994 0.000005 999.989770 
0.226250 0.999990 0.000008 999.983115 
0.227500 0.999983 0.000014 999.972413 
0.228750 0.999973 0.000022 999.955389 
0.230000 0.999957 0.000035 999.928618 
0.231250 0.999932 0.000055 999.887013 
0.232500 0.999894 0.000087 999.823134 
0.233750 0.999836 0.000134 999.726277 
0.235000 0.999749 0.000205 999.581309 
0.236250 0.999620 0.000310 999.367224 
0.237500 0.999433 0.000463 999.055439 
0.238750 0.999164 0.000682 998.607872 
0.240000 0.998784 0.000993 997.974946 
0.241250 0.998255 0.001426 997.093713 
0.242500 0.997530 0.002019 995.886411 
0.243750 0.996552 0.002820 994.259850 
0.245000 0.995256 0.003882 992.106072 
0.246250 0.993568 0.005267 989.304725 
0.247500 0.991410 0.007042 985.727468 
0.248750 0.988701 0.009275 981.244482 
0.250000 0.985364 0.012034 975.732845 
0.251250 0.981330 0.015383 969.086052 
0.252500 0.976543 0.019373 961.223620 
0.253750 0.970968 0.024044 952.099413 
0.255000 0.964592 0.029418 941.707287 
0.256250 0.957426 0.035498 930.082893 
0.257500 0.949506 0.042269 917.300969 
0.258750 0.940885 0.049699 903.468047 
0.260000 0.931631 0.057745 888.711080 
0.261250 0.921813 0.066360 873.162727 
0.262500 0.911499 0.075501 856.943704 
0.263750 0.900746 0.085139 840.143436 
0.265000 0.889784 0.095038 823.142913 
0.266250 0.879026 0.104859 806.618669 
0.267500 0.868511 0.114567 790.601247 
0.268750 0.858227 0.124147 775.061547 
0.270000 0.848179 0.133607 759.998029 
0.271250 0.838350 0.142932 745.377254 
0.272500 0.828749 0.152137 731.205275 
0.273750 0.819356 0.161207 717.446680 
0.275000 0.810177 0.170154 704.102516 
0.276250 0.801199 0.178971 691.146795 
0.277500 0.792421 0.187664 678.572518 
0.278750 0.783831 0.196229 666.358663 
0.280000 0.775432 0.204675 654.501103 
0.281250 0.767207 0.212992 642.972859 
0.282500 0.759164 0.221196 631.778631 
0.283750 0.751285 0.229275 620.887800 
0.285000 0.743574 0.237242 610.305009 
0.286250 0.736020 0.245089 600.006464 
0.287500 0.728623 0.252826 589.990446 
0.288750 0.721373 0.260448 580.238905 
0.290000 0.714271 0.267964 570.750787 
0.291250 0.707306 0.275367 561.505360 
0.292500 0.700483 0.282669 552.506691 
0.293750 0.693787 0.289862 543.732919 
0.295000 0.687223 0.296956 535.187264 
0.296250 0.680781 0.303947 526.852403 
0.297500 0.674463 0.310842 518.728972 
0.298750 0.668259 0.317636 510.801021 
0.300000 0.662173 0.324339 503.071720 
0.301250 0.656193 0.330944 495.523078 
0.302500 0.650325 0.337462 488.160049 
0.303750 0.644558 0.343885 480.966400 
0.305000 0.638895 0.350224 473.944852 
0.306250 0.633328 0.356472 467.082129 
0.307500 0.627860 0.362639 460.380722 
0.308750 0.622481 0.368718 453.826722 
0.310000 0.617198 0.374719 447.424763 
0.311250 0.611998 0.380635 441.160453 
0.312500 0.606888 0.386476 435.038242 
0.313750 0.601858 0.392236 429.045703 
0.315000 0.596912 0.397924 423.186177 
0.316250 0.592042 0.403532 417.448015 
0.317500 0.587253 0.409072 411.835490 
0.318750 0.582536 0.414535 406.336473 
0.320000 0.577895 0.419931 400.955486 
0.321250 0.573322 0.425254 395.681829 
0.322500 0.568821 0.430512 390.518906 
0.323750 0.564385 0.435699 385.456579 
0.325000 0.560019 0.440825 380.499752 
0.326250 0.555714 0.445882 375.636842 
0.327500 0.551474 0.450880 370.873083 
0.328750 0.547294 0.455812 366.199490 
0.330000 0.543175 0.460685 361.618163 
0.331250 0.539112 0.465495 357.121526 
0.332500 0.535110 0.470251 352.714462 
0.333750 0.531160 0.474943 348.385128 
0.335000 0.527267 0.479582 344.140437 
0.336250 0.523426 0.484164 339.972138 
0.337500 0.519637 0.488691 335.880911 
0.338750 0.515897 0.493162 331.862119 
0.340000 0.512211 0.497585 327.919850 
0.341250 0.508568 0.501949 324.042335 
0.342500 0.504977 0.506266 320.237689 
0.343750 0.501431 0.510532 316.498543 
0.345000 0.497930 0.514747 312.823963 
0.346250 0.494472 0.518913 309.211994 
0.347500 0.491061 0.523035 305.665787 
0.348750 0.487688 0.527104 302.174380 
0.350000 0.484360 0.531131 298.745261 
0.351250 0.481072 0.535112 295.373684 
0.352500 0.477823 0.539046 292.056151 
0.353750 0.474612 0.542935 288.792984 
0.355000 0.471443 0.546786 285.586826 
0.356250 0.468308 0.550588 282.427962 
0.357500 0.465210 0.554351 279.321613 
0.358750 0.462151 0.558074 276.266856 
0.360000 0.459124 0.561754 273.257945 
0.361250 0.456131 0.565393 270.295550 
0.362500 0.453176 0.568997 267.383488 
0.363750 0.450250 0.572559 264.512988 
0.365000 0.447357 0.576081 261.686029 
0.366250 0.444499 0.579571 258.905922 
0.367500 0.441670 0.583021 256.165656 
0.368750 0.438869 0.586432 253.464477 
0.370000 0.436104 0.589812 250.807954 
0.371250 0.433366 0.593155 248.189332 
0.372500 0.430653 0.596460 245.606004 
0.373750 0.427974 0.599735 243.064694 
0.375000 0.425323 0.602977 240.560286 
0.376250 0.422694 0.606180 238.087377 
0.377500 0.420096 0.609355 235.653673 
0.378750 0.417526 0.612500 233.256473 
0.380000 0.414977 0.615607 230.887482 
0.381250 0.412455 0.618685 228.554200 
0.382500 0.409964 0.621738 226.257623 
0.383750 0.407490 0.624753 223.986873 
0.385000 0.405040 0.627738 221.747388 
0.386250 0.402621 0.630702 219.545009 
0.387500 0.400221 0.633631 217.367519 
0.388750 0.397839 0.636526 215.216054 
0.390000 0.395489 0.639404 213.101348 
0.391250 0.393158 0.642251 211.012563 
0.392500 0.390841 0.645062 208.944532 
0.393750 0.388554 0.647855 206.910847 
0.395000 0.386291 0.650625 204.906145 
0.396250 0.384038 0.653356 202.918282 
0.397500 0.381809 0.656066 200.959355 
0.398750 0.379609 0.658762 199.033369 
0.400000 0.377419 0.661420 197.123438 
0.401250 0.375245 0.664049 195.234337 
0.402500 0.373103 0.666669 193.380573 
0.403750 0.370975 0.669261 191.546392 
0.405000 0.368854 0.671813 189.724459 
0.406250 0.366763 0.674358 187.935819 
0.407500 0.364696 0.676886 186.173766 
0.408750 0.362629 0.679370 184.418744 
0.410000 0.360585 0.681838 182.689196 
0.411250 0.358572 0.684302 180.993025 
0.412500 0.356562 0.686727 179.305608 
0.413750 0.354562 0.689121 177.632338 
0.415000 0.352595 0.691516 175.993667 
0.416250 0.350644 0.693887 174.372627 
0.417500 0.348690 0.696218 172.756929 
0.418750 0.346762 0.698540 171.168279 
0.420000 0.344861 0.700856 169.607695 
0.421250 0.342962 0.703133 168.052706 
0.422500 0.341070 0.705385 166.511594 
0.423750 0.339210 0.707638 165.001731 
0.425000 0.337365 0.709869 163.507331 
0.426250 0.335517 0.712063 162.017085 
0.427500 0.333689 0.714247 160.550088 
0.428750 0.331889 0.716428 159.109433 
0.430000 0.330092 0.718575 157.674616 
0.431250 0.328297 0.720695 156.249738 
0.432500 0.326531 0.722815 154.852247 
0.433750 0.324783 0.724921 153.471907 
0.435000 0.323032 0.726991 152.094368 
0.436250 0.321292 0.729046 150.733898 
0.437500 0.319582 0.731103 149.399282 
0.438750 0.317879 0.733133 148.073188 
0.440000 0.316174 0.735133 146.752178 
0.441250 0.314489 0.737129 145.453204 
0.442500 0.312828 0.739120 144.174513 
0.443750 0.311168 0.741079 142.899377 
0.445000 0.309509 0.743017 141.633931 
0.446250 0.307875 0.744955 140.391943 
0.447500 0.306259 0.746880 139.163740 
0.448750 0.304639 0.748773 137.937694 
0.450000 0.303027 0.750654 136.725805 
0.451250 0.301440 0.752535 135.536057 
0.452500 0.299864 0.754396 134.354327 
0.453750 0.298284 0.756228 133.175941 
0.455000 0.296717 0.758056 132.014942 
0.456250 0.295174 0.759880 130.872758 
0.457500 0.293635 0.761680 129.734767 
0.458750 0.292093 0.763456 128.602515 
0.460000 0.290570 0.765232 127.489206 
0.461250 0.289066 0.767001 126.390708 
0.462500 0.287563 0.768742 125.294315 
0.463750 0.286059 0.770467 124.206404 
0.465000 0.284576 0.772193 123.137577 
0.466250 0.283109 0.773907 122.079442 
0.467500 0.281640 0.775595 121.022820 
0.468750 0.280173 0.777271 119.977318 
0.470000 0.278728 0.778949 118.949916 
0.471250 0.277295 0.780610 117.929156 
0.472500 0.275858 0.782247 116.910762 
0.473750 0.274427 0.783878 115.905764 
0.475000 0.273018 0.785509 114.916503 
0.476250 0.271615 0.787118 113.930676 
0.477500 0.270209 0.788709 112.949270 
0.478750 0.268814 0.790297 111.982419 
0.480000 0.267437 0.791881 111.028165 
0.481250 0.266063 0.793442 110.075460 
0.482500 0.264686 0.794990 109.129763 
0.483750 0.263325 0.796537 108.198170 
0.485000 0.261977 0.798076 107.276003 
0.486250 0.260630 0.799592 106.355067 
0.487500 0.259283 0.801101 105.443464 
0.488750 0.257952 0.802607 104.543820 
0.490000 0.256630 0.804103 103.651102 
0.491250 0.255307 0.805580 102.760999 
0.492500 0.253989 0.807053 101.880552 
0.493750 0.252685 0.808520 101.009163 
0.495000 0.251383 0.809977 100.143767 
0.496250 0.250084 0.811421 99.282161 
0.497500 0.248789 0.812861 98.428300 
0.498750 0.247501 0.814295 97.579804 
0.500000 0.246212 0.815726 96.735575 
0.501250 0.244896 0.817186 95.874416 
0.502500 0.243618 0.818595 95.042308 
0.503750 0.242359 0.819986 94.225075 
0.505000 0.241113 0.821364 93.419248 
0.506250 0.239872 0.822727 92.619593 
0.507500 0.238638 0.824075 91.826535 
0.508750 0.237415 0.825419 91.044203 
0.510000 0.236202 0.826755 90.270308 
0.511250 0.234990 0.828074 89.499549 
0.512500 0.233782 0.829382 88.734262 
0.513750 0.232587 0.830687 87.979820 
0.515000 0.231400 0.831986 87.233426 
0.516250 0.230215 0.833269 86.489013 
0.517500 0.229030 0.834539 85.748841 
0.518750 0.227856 0.835808 85.019083 
0.520000 0.226694 0.837073 84.298013 
0.521250 0.225535 0.838323 83.579060 
0.522500 0.224374 0.839559 82.862553 
0.523750 0.223218 0.840792 82.154824 
0.525000 0.222076 0.842024 81.457013 
0.526250 0.220942 0.843244 80.763005 
0.527500 0.219806 0.844449 80.069866 
0.528750 0.218669 0.845647 79.382424 
0.530000 0.217543 0.846844 78.705070 
0.531250 0.216429 0.848037 78.034552 
0.532500 0.215317 0.849215 77.365121 
0.533750 0.214204 0.850381 76.697930 
0.535000 0.213091 0.851544 76.038674 
0.536250 0.211993 0.852707 75.388701 
0.537500 0.210903 0.853860 74.742478 
0.538750 0.209813 0.854999 74.096720 
0.540000 0.208720 0.856129 73.455137 
0.541250 0.207634 0.857259 72.822395 
0.542500 0.206560 0.858387 72.197058 
0.543750 0.205492 0.859503 71.573445 
0.545000 0.204422 0.860605 70.950806 
0.546250 0.203350 0.861703 70.333879 
0.547500 0.202287 0.862801 69.725718 
0.548750 0.201236 0.863895 69.122988 
0.550000 0.200188 0.864975 68.520971 
0.551250 0.199137 0.866044 67.920763 
0.552500 0.198086 0.867110 67.327125 
0.553750 0.197046 0.868177 66.741678 
0.555000 0.196015 0.869237 66.160135 
0.556250 0.194985 0.870284 65.578940 
0.557500 0.193953 0.871322 65.000247 
0.558750 0.192921 0.872358 64.428449 
0.560000 0.191902 0.873394 63.864107 
0.561250 0.190889 0.874423 63.302679 
0.562500 0.189878 0.875438 62.741527 
0.563750 0.188864 0.876446 62.183292 
0.565000 0.187851 0.877453 61.631930 
0.566250 0.186849 0.878460 61.087377 
0.567500 0.185854 0.879459 60.545201 
0.568750 0.184860 0.880445 60.003295 
0.570000 0.183863 0.881424 59.464398 
0.571250 0.182867 0.882403 58.932131 
0.572500 0.181883 0.883381 58.406271 
0.573750 0.180904 0.884352 57.882608 
0.575000 0.179926 0.885310 57.359185 
0.576250 0.178946 0.886262 56.838539 
0.577500 0.177967 0.887213 56.324127 
0.578750 0.176997 0.888164 55.815953 
0.580000 0.176034 0.889108 55.310107 
0.581250 0.175072 0.890040 54.804455 
0.582500 0.174108 0.890965 54.301093 
0.583750 0.173143 0.891889 53.803406 
0.585000 0.172187 0.892814 53.311928 
0.586250 0.171239 0.893733 52.823204 
0.587500 0.170292 0.894640 52.334696 
0.588750 0.169343 0.895540 51.847799 
0.590000 0.168393 0.896438 51.365812 
0.591250 0.167449 0.897337 50.889978 
0.592500 0.166514 0.898231 50.417633 
0.593750 0.165580 0.899116 49.945726 
0.595000 0.164647 0.899992 49.474688 
0.596250 0.163711 0.900864 49.007538 
0.597500 0.162778 0.901738 48.546257 
0.598750 0.161854 0.902609 48.089380 
0.600000 0.160934 0.903472 47.633543 
0.601250 0.160014 0.904326 47.177983 
0.602500 0.159092 0.905174 46.725044 
0.603750 0.158169 0.906022 46.277307 
0.605000 0.157255 0.906870 45.834752 
0.606250 0.156347 0.907713 45.394317 
0.607500 0.155439 0.908545 44.954014 
0.608750 0.154531 0.909371 44.515009 
0.610000 0.153621 0.910195 44.080051 
0.611250 0.152714 0.911019 43.650458 
0.612500 0.151815 0.911841 43.224447 
0.613750 0.150919 0.912655 42.799140 
0.615000 0.150024 0.913461 42.374137 
0.616250 0.149127 0.914261 41.951604 
0.617500 0.148228 0.915062 41.533792 
0.618750 0.147336 0.915863 41.120749 
0.620000 0.146450 0.916659 40.709810 
0.621250 0.145565 0.917446 40.299029 
0.622500 0.144680 0.918226 39.889131 
0.623750 0.143793 0.919003 39.482504 
0.625000 0.142906 0.919781 39.080693 
0.626250 0.142027 0.920558 38.682790 
0.627500 0.141152 0.921329 38.286099 
0.628750 0.140277 0.922092 37.889473 
0.630000 0.139402 0.922848 37.494212 
0.631250 0.138524 0.923603 37.102583 
0.632500 0.137648 0.924359 36.715623 
0.633750 0.136779 0.925113 36.331921 
0.635000 0.135914 0.925860 35.948991 
0.636250 0.135048 0.926599 35.566179 
0.637500 0.134182 0.927333 35.184994 
0.638750 0.133314 0.928066 34.807501 
0.640000 0.132447 0.928799 34.434443 
0.641250 0.131587 0.929531 34.064287 
0.642500 0.130730 0.930256 33.694779 
0.643750 0.129873 0.930973 33.325361 
0.645000 0.129015 0.931685 32.957448 
0.646250 0.128155 0.932397 32.593005 
0.647500 0.127296 0.933109 32.232849 
0.648750 0.126443 0.933819 31.875660 
0.650000 0.125593 0.934523 31.519248 
0.651250 0.124744 0.935220 31.162962 
0.652500 0.123894 0.935912 30.807917 
0.653750 0.123042 0.936601 30.455803 
0.655000 0.122190 0.937291 30.107538 
0.656250 0.121342 0.937981 29.762675 
0.657500 0.120497 0.938667 29.419204 
0.658750 0.119654 0.939346 29.075563 
0.660000 0.118811 0.940016 28.732094 
0.661250 0.117966 0.940684 28.392109 
0.662500 0.117122 0.941353 28.056695 
0.663750 0.116281 0.942021 27.724399 
0.665000 0.115444 0.942684 27.393117 
0.666250 0.114608 0.943341 27.062425 
0.667500 0.113771 0.943993 26.733065 
0.668750 0.112934 0.944643 26.405604 
0.670000 0.112097 0.945291 26.080115 
0.671250 0.111257 0.945937 25.756710 
0.672500 0.110419 0.946582 25.435706 
0.673750 0.109584 0.947224 25.117133 
0.675000 0.108752 0.947862 24.800420 
0.676250 0.107922 0.948494 24.484819 
0.677500 0.107091 0.949119 24.170262 
0.678750 0.106259 0.949740 23.857916 
0.680000 0.105428 0.950359 23.549573 
0.681250 0.104605 0.950976 23.245832 
0.682500 0.103788 0.951590 22.945237 
0.683750 0.102975 0.952196 22.645938 
0.685000 0.102161 0.952795 22.347488 
0.686250 0.101348 0.953388 22.050798 
0.687500 0.100534 0.953978 21.756856 
0.688750 0.099721 0.954567 21.465697 
0.690000 0.098906 0.955155 21.176404 
0.691250 0.098090 0.955743 20.887869 
0.692500 0.097271 0.956330 20.599460 
0.693750 0.096450 0.956917 20.310999 
0.695000 0.095625 0.957505 20.022288 
0.696250 0.094794 0.958093 19.732923 
0.697500 0.093958 0.958684 19.442677 
0.698750 0.093126 0.959277 19.154727 
0.700000 0.092300 0.959854 18.868662 
0.701250 0.091467 0.960408 18.587554 
0.702500 0.090620 0.960941 18.320955 
0.703750 0.089866 0.961447 18.078274 
0.705000 0.089260 0.961912 17.863365 
0.706250 0.088776 0.962313 17.676952 
0.707500 0.088350 0.962637 17.520579 
0.708750 0.087951 0.962878 17.396348 
0.710000 0.087616 0.963044 17.305555 
0.711250 0.087396 0.963148 17.248057 
0.712500 0.087296 0.963206 17.219881 
0.713750 0.087272 0.963233 17.211457 
0.715000 0.087273 0.963237 17.211193 
0.716250 0.087287 0.963232 17.214684 
0.717500 0.087328 0.963213 17.225684 
0.718750 0.087407 0.963170 17.248013 
0.720000 0.087530 0.963097 17.285029 
0.721250 0.087705 0.962987 17.339143 
0.722500 0.087933 0.962839 17.411340 
0.723750 0.088219 0.962655 17.501023 
0.725000 0.088508 0.962455 17.596909 
0.726250 0.088695 0.962290 17.669574 
0.727500 0.088818 0.962165 17.724723 
0.728750 0.088919 0.962073 17.769787 
0.730000 0.089017 0.962005 17.808804 
0.731250 0.089119 0.961951 17.843009 
0.732500 0.089226 0.961904 17.872343 
0.733750 0.089329 0.961858 17.896841 
0.735000 0.089413 0.961812 17.917223 
0.736250 0.089476 0.961766 17.934621 
0.737500 0.089522 0.961722 17.950282 
0.738750 0.089555 0.961680 17.965185 
0.740000 0.089581 0.961642 17.979922 
0.741250 0.089605 0.961609 17.994750 
0.742500 0.089629 0.961580 18.009974 
0.743750 0.089653 0.961555 18.025912 
0.745000 0.089678 0.961534 18.042202 
0.746250 0.089705 0.961514 18.057203 
0.747500 0.089736 0.961494 18.070643 
0.748750 0.089772 0.961474 18.082512 
0.750000 0.089814 0.961453 18.092801 
0.751250 0.089863 0.961429 18.101562 
0.752500 0.089919 0.961404 18.109028 
0.753750 0.089982 0.961378 18.115734 
0.755000 0.090059 0.961354 18.122348 
0.756250 0.090157 0.961332 18.129134 
0.757500 0.090296 0.961312 18.136390 
0.758750 0.090505 0.961294 18.144416 
0.760000 0.090825 0.961279 18.153425 
0.761250 0.091323 0.961266 18.163467 
0.762500 0.092091 0.961256 18.174349 
0.763750 0.093267 0.961246 18.185132 
0.765000 0.095048 0.961237 18.194965 
0.766250 0.097718 0.961226 18.203771 
0.767500 0.101674 0.961215 18.211206 
0.768750 0.107472 0.961200 18.216786 
0.770000 0.115876 0.961182 18.220089 
0.771250 0.127923 0.961158 18.221138 
0.772500 0.145005 0.961129 18.220718 
0.773750 0.168962 0.961096 18.218157 
0.775000 0.202209 0.961059 18.212045 
0.776250 0.247862 0.961014 18.201305 
0.777500 0.309884 0.960958 18.184699 
0.778750 0.393231 0.960886 18.160297 
0.780000 0.503989 0.960792 18.125167 
0.781250 0.649487 0.960667 18.075241 
0.782500 0.838356 0.960500 18.005210 
0.783750 1.080486 0.960278 17.908355 
0.785000 1.386828 0.959980 17.776316 
0.786250 1.768968 0.959584 17.598866 
0.787500 2.238370 0.959058 17.363768 
0.788750 2.805181 0.958363 17.056781 
0.790000 3.476479 0.957451 16.661890 
0.791250 4.250584 0.956256 16.161792 
0.792500 4.971576 0.954701 15.538353 
0.793750 5.501438 0.952671 14.776288 
0.795000 5.859636 0.950007 13.864643 
0.796250 6.071936 0.946482 12.797421 
0.797500 6.168840 0.941763 11.575000 
0.798750 6.189267 0.935341 10.206234 
0.800000 6.169129 0.926393 8.710285 
0.801250 6.067914 0.913508 7.118552 
0.802500 5.804309 0.894172 5.505564 
0.803750 5.276027 0.864320 3.998325 
0.805000 4.423440 0.815866 2.646890 
0.806250 3.325583 0.729369 1.503368 
0.807500 2.291158 0.555035 0.624690 
0.808750 1.430348 0.231587 0.121675 
0.810000 1.048884 0.019786 0.014122 
0.811250 1.001975 0.000432 0.010058 
0.812500 1.000042 0.000007 0.010001 
0.813750 1.000001 0.000000 0.010000 
0.815000 1.000000 0.000000 0.010000 
0.816250 1.000000 0.000000 0.010000 
0.817500 1.000000 0.000000 0.010000 
0.818750 1.000000 0.000000 0.010000 
0.820000 1.000000 0.000000 0.010000 
0.821250 1.000000 0.000000 0.010000 
0.822500 1.000000 0.000000 0.010000 
0.823750 1.000000 0.000000 0.010000 
0.825000 1.000000 0.000000 0.010000 
0.826250 1.000000 0.000000 0.010000 
0.827500 1.000000 0.000000 0.010000 
0.828750 1.000000 0.000000 0.010000 
0.830000 1.000000 0.000000 0.010000 
0.831250 1.000000 0.000000 0.010000 
0.832500 1.000000 0.000000 0.010000 
0.833750 1.000000 0.000000 0.010000 
0.835000 1.000000 0.000000 0.010000 
0.836250 1.000000 0.000000 0.010000 
0.837500 1.000000 0.000000 0.010000 
0.838750 1.000000 0.000000 0.010000 
0.840000 1.000000 0.000000 0.010000 
0.841250 1.000000 0.000000 0.010000 
0.842500 1.000000 0.000000 0.010000 
0.843750 1.000000 0.000000 0.010000 
0.845000 1.000000 0.000000 0.010000 
0.846250 1.000000 0.000000 0.010000 
0.847500 1.000000 0.000000 0.010000 
0.848750 1.000000 0.000000 0.010000 
0.850000 1.000000 0.000000 0.010000 
0.851250 1.000000 0.000000 0.010000 
0.852500 1.000000 0.000000 0.010000 
0.853750 1.000000 0.000000 0.010000 
0.855000 1.000000 0.000000 0.010000 
0.856250 1.000000 0.000000 0.010000 
0.857500 1.000000 0.000000 0.010000 
0.858750 1.000000 0.000000 0.010000 
0.860000 1.000000 0.000000 0.010000 
0.861250 1.000000 0.000000 0.010000 
0.862500 1.000000 0.000000 0.010000 
0.863750 1.000000 0.000000 0.010000 
0.865000 1.000000 0.000000 0.010000 
0.866250 1.000000 0.000000 0.010000 
0.867500 1.000000 0.000000 0.010000 
0.868750 1.000000 0.000000 0.010000 
0.870000 1.000000 0.000000 0.010000 
0.871250 1.000000 0.000000 0.010000 
0.872500 1.000000 0.000000 0.010000 
0.873750 1.000000 0.000000 0.010000 
0.875000 1.000000 0.000000 0.010000 
0.876250 1.000000 0.000000 0.010000 
0.877500 1.000000 0.000000 0.010000 
0.878750 1.000000 0.000000 0.010000 
0.880000 1.000000 0.000000 0.010000 
0.881250 1.000000 0.000000 0.010000 
0.882500 1.000000 0.000000 0.010000 
0.883750 1.000000 0.000000 0.010000 
0.885000 1.000000 0.000000 0.010000 
0.886250 1.000000 0.000000 0.010000 
0.887500 1.000000 0.000000 0.010000 
0.888750 1.000000 0.000000 0.010000 
0.890000 1.000000 0.000000 0.010000 
0.891250 1.000000 0.000000 0.010000 
0.892500 1.000000 0.000000 0.010000 
0.893750 1.000000 0.000000 0.010000 
0.895000 1.000000 0.000000 0.010000 
0.896250 1.000000 0.000000 0.010000 
0.897500 1.000000 0.000000 0.010000 
0.898750 1.000000 0.000000 0.010000 
0.900000 1.000000 0.000000 0.010000 
0.901250 1.000000 0.000000 0.010000 
0.902500 1.000000 0.000000 0.010000 
0.903750 1.000000 0.000000 0.010000 
0.905000 1.000000 0.000000 0.010000 
0.906250 1.000000 0.000000 0.010000 
0.907500 1.000000 0.000000 0.010000 
0.908750 1.000000 0.000000 0.010000 
0.910000 1.000000 0.000000 0.010000 
0.911250 1.000000 0.000000 0.010000 
0.912500 1.000000 0.000000 0.010000 
0.913750 1.000000 0.000000 0.010000 
0.915000 1.000000 0.000000 0.010000 
0.916250 1.000000 0.000000 0.010000 
0.917500 1.000000 0.000000 0.010000 
0.918750 1.000000 0.000000 0.010000 
0.920000 1.000000 0.000000 0.010000 
0.921250 1.000000 0.000000 0.010000 
0.922500 1.000000 0.000000 0.010000 
0.923750 1.000000 0.000000 0.010000 
0.925000 1.000000 0.000000 0.010000 
0.926250 1.000000 0.000000 0.010000 
0.927500 1.000000 0.000000 0.010000 
0.928750 1.000000 0.000000 0.010000 
0.930000 1.000000 0.000000 0.010000 
0.931250 1.000000 0.000000 0.010000 
0.932500 1.000000 0.000000 0.010000 
0.933750 1.000000 0.000000 0.010000 
0.935000 1.000000 0.000000 0.010000 
0.936250 1.000000 0.000000 0.010000 
0.937500 1.000000 0.000000 0.010000 
0.938750 1.000000 0.000000 0.010000 
0.940000 1.000000 0.000000 0.010000 
0.941250 1.000000 0.000000 0.010000 
0.942500 1.000000 0.000000 0.010000 
0.943750 1.000000 0.000000 0.010000 
0.945000 1.000000 0.000000 0.010000 
0.946250 1.000000 0.000000 0.010000 
0.947500 1.000000 0.000000 0.010000 
0.948750 1.000000 0.000000 0.010000 
0.950000 1.000000 0.000000 0.010000 
0.951250 1.000000 0.000000 0.010000 
0.952500 1.000000 0.000000 0.010000 
0.953750 1.000000 0.000000 0.010000 
0.955000 1.000000 0.000000 0.010000 
0.956250 1.000000 0.000000 0.010000 
0.957500 1.000000 0.000000 0.010000 
0.958750 1.000000 0.000000 0.010000 
0.960000 1.000000 0.000000 0.010000 
0.961250 1.000000 0.000000 0.010000 
0.962500 1.000000 0.000000 0.010000 
0.963750 1.000000 0.000000 0.010000 
0.965000 1.000000 0.000000 0.010000 
0.966250 1.000000 0.000000 0.010000 
0.967500 1.000000 0.000000 0.010000 
0.968750 1.000000 0.000000 0.010000 
0.970000 1.000000 0.000000 0.010000 
0.971250 1.000000 0.000000 0.010000 
0.972500 1.000000 0.000000 0.010000 
0.973750 1.000000 0.000000 0.010000 
0.975000 1.000000 0.000000 0.010000 
0.976250 1.000000 0.000000 0.010000 
0.977500 1.000000 0.000000 0.010000 
0.978750 1.000000 0.000000 0.010000 
0.980000 1.000000 0.000000 0.010000 
0.981250 1.000000 0.000000 0.010000 
0.982500 1.000000 0.000000 0.010000 
0.983750 1.000000 0.000000 0.010000 
0.985000 1.000000 0.000000 0.010000 
0.986250 1.000000 0.000000 0.010000 
0.987500 1.000000 0.000000 0.010000 
0.988750 1.000000 0.000000 0.010000 
0.990000 1.000000 0.000000 0.010000 
0.991250 1.000000 0.000000 0.010000 
0.992500 1.000000 0.000000 0.010000 
0.993750 1.000000 0.000000 0.010000 
0.995000 1.000000 0.000000 0.010000 
0.996250 1.000000 0.000000 0.010000 
0.997500 1.000000 0.000000 0.010000 
0.998750 1.000000 0.000000 0.010000 
1.000000 1.000000 0.000000 0.010000 
