# Supplementary material for: A direct Primitive Variable Recovery Scheme for hyperbolic conservative equations: The case of relativistic hydrodynamics
Source: PLoS One. 2018 Apr 16;13(4):e0195494. doi: 10.1371/journal.pone.0195494 (PMC5901931; doi:10.1371/journal.pone.0195494)
Supplement: S1 File — In the file “S1_File.tar.gz”, we attached the relevant data of the comparison between numerical simulations and exact solutions used to obtain the L1—norm. (GZ) [file pone.0195494.s001.gz › numerical-and-exact-data_plosone_aguayo-mendoza-olvera/Test3/Mesh800/1000Ex800t26]

 0.00000000E-02  0.10000000E+04  0.10000000E+01  0.00000000E+00  0.15000001E+04
 0.12500000E-02  0.10000000E+04  0.10000000E+01  0.00000000E+00  0.15000001E+04
 0.25000000E-02  0.10000000E+04  0.10000000E+01  0.00000000E+00  0.15000001E+04
 0.37500000E-02  0.10000000E+04  0.10000000E+01  0.00000000E+00  0.15000001E+04
 0.50000000E-02  0.10000000E+04  0.10000000E+01  0.00000000E+00  0.15000001E+04
 0.62500000E-02  0.10000000E+04  0.10000000E+01  0.00000000E+00  0.15000001E+04
 0.75000000E-02  0.10000000E+04  0.10000000E+01  0.00000000E+00  0.15000001E+04
 0.87500000E-02  0.10000000E+04  0.10000000E+01  0.00000000E+00  0.15000001E+04
 0.10000000E-01  0.10000000E+04  0.10000000E+01  0.00000000E+00  0.15000001E+04
 0.11250000E-01  0.10000000E+04  0.10000000E+01  0.00000000E+00  0.15000001E+04
 0.12500000E-01  0.10000000E+04  0.10000000E+01  0.00000000E+00  0.15000001E+04
 0.13750000E-01  0.10000000E+04  0.10000000E+01  0.00000000E+00  0.15000001E+04
 0.15000000E-01  0.10000000E+04  0.10000000E+01  0.00000000E+00  0.15000001E+04
 0.16250000E-01  0.10000000E+04  0.10000000E+01  0.00000000E+00  0.15000001E+04
 0.17500000E-01  0.10000000E+04  0.10000000E+01  0.00000000E+00  0.15000001E+04
 0.18750000E-01  0.10000000E+04  0.10000000E+01  0.00000000E+00  0.15000001E+04
 0.20000000E-01  0.10000000E+04  0.10000000E+01  0.00000000E+00  0.15000001E+04
 0.21250000E-01  0.10000000E+04  0.10000000E+01  0.00000000E+00  0.15000001E+04
 0.22500000E-01  0.10000000E+04  0.10000000E+01  0.00000000E+00  0.15000001E+04
 0.23750000E-01  0.10000000E+04  0.10000000E+01  0.00000000E+00  0.15000001E+04
 0.25000000E-01  0.10000000E+04  0.10000000E+01  0.00000000E+00  0.15000001E+04
 0.26250000E-01  0.10000000E+04  0.10000000E+01  0.00000000E+00  0.15000001E+04
 0.27500000E-01  0.10000000E+04  0.10000000E+01  0.00000000E+00  0.15000001E+04
 0.28750000E-01  0.10000000E+04  0.10000000E+01  0.00000000E+00  0.15000001E+04
 0.30000000E-01  0.10000000E+04  0.10000000E+01  0.00000000E+00  0.15000001E+04
 0.31250000E-01  0.10000000E+04  0.10000000E+01  0.00000000E+00  0.15000001E+04
 0.32500000E-01  0.10000000E+04  0.10000000E+01  0.00000000E+00  0.15000001E+04
 0.33750000E-01  0.10000000E+04  0.10000000E+01  0.00000000E+00  0.15000001E+04
 0.35000000E-01  0.10000000E+04  0.10000000E+01  0.00000000E+00  0.15000001E+04
 0.36250000E-01  0.10000000E+04  0.10000000E+01  0.00000000E+00  0.15000001E+04
 0.37500000E-01  0.10000000E+04  0.10000000E+01  0.00000000E+00  0.15000001E+04
 0.38750000E-01  0.10000000E+04  0.10000000E+01  0.00000000E+00  0.15000001E+04
 0.40000000E-01  0.10000000E+04  0.10000000E+01  0.00000000E+00  0.15000001E+04
 0.41250000E-01  0.10000000E+04  0.10000000E+01  0.00000000E+00  0.15000001E+04
 0.42500000E-01  0.10000000E+04  0.10000000E+01  0.00000000E+00  0.15000001E+04
 0.43750000E-01  0.10000000E+04  0.10000000E+01  0.00000000E+00  0.15000001E+04
 0.45000000E-01  0.10000000E+04  0.10000000E+01  0.00000000E+00  0.15000001E+04
 0.46250000E-01  0.10000000E+04  0.10000000E+01  0.00000000E+00  0.15000001E+04
 0.47500000E-01  0.10000000E+04  0.10000000E+01  0.00000000E+00  0.15000001E+04
 0.48750000E-01  0.10000000E+04  0.10000000E+01  0.00000000E+00  0.15000001E+04
 0.50000000E-01  0.10000000E+04  0.10000000E+01  0.00000000E+00  0.15000001E+04
 0.51250000E-01  0.10000000E+04  0.10000000E+01  0.00000000E+00  0.15000001E+04
 0.52500000E-01  0.10000000E+04  0.10000000E+01  0.00000000E+00  0.15000001E+04
 0.53750000E-01  0.10000000E+04  0.10000000E+01  0.00000000E+00  0.15000001E+04
 0.55000000E-01  0.10000000E+04  0.10000000E+01  0.00000000E+00  0.15000001E+04
 0.56250000E-01  0.10000000E+04  0.10000000E+01  0.00000000E+00  0.15000001E+04
 0.57500000E-01  0.10000000E+04  0.10000000E+01  0.00000000E+00  0.15000001E+04
 0.58750000E-01  0.10000000E+04  0.10000000E+01  0.00000000E+00  0.15000001E+04
 0.60000000E-01  0.10000000E+04  0.10000000E+01  0.00000000E+00  0.15000001E+04
 0.61250000E-01  0.10000000E+04  0.10000000E+01  0.00000000E+00  0.15000001E+04
 0.62500000E-01  0.10000000E+04  0.10000000E+01  0.00000000E+00  0.15000001E+04
 0.63750000E-01  0.10000000E+04  0.10000000E+01  0.00000000E+00  0.15000001E+04
 0.65000000E-01  0.10000000E+04  0.10000000E+01  0.00000000E+00  0.15000001E+04
 0.66250000E-01  0.10000000E+04  0.10000000E+01  0.00000000E+00  0.15000001E+04
 0.67500000E-01  0.10000000E+04  0.10000000E+01  0.00000000E+00  0.15000001E+04
 0.68750000E-01  0.10000000E+04  0.10000000E+01  0.00000000E+00  0.15000001E+04
 0.70000000E-01  0.10000000E+04  0.10000000E+01  0.00000000E+00  0.15000001E+04
 0.71250000E-01  0.10000000E+04  0.10000000E+01  0.00000000E+00  0.15000001E+04
 0.72500000E-01  0.10000000E+04  0.10000000E+01  0.00000000E+00  0.15000001E+04
 0.73750000E-01  0.10000000E+04  0.10000000E+01  0.00000000E+00  0.15000001E+04
 0.75000000E-01  0.10000000E+04  0.10000000E+01  0.00000000E+00  0.15000001E+04
 0.76250000E-01  0.10000000E+04  0.10000000E+01  0.00000000E+00  0.15000001E+04
 0.77500000E-01  0.10000000E+04  0.10000000E+01  0.00000000E+00  0.15000001E+04
 0.78750000E-01  0.10000000E+04  0.10000000E+01  0.00000000E+00  0.15000001E+04
 0.80000000E-01  0.10000000E+04  0.10000000E+01  0.00000000E+00  0.15000001E+04
 0.81250000E-01  0.10000000E+04  0.10000000E+01  0.00000000E+00  0.15000001E+04
 0.82500000E-01  0.10000000E+04  0.10000000E+01  0.00000000E+00  0.15000001E+04
 0.83750000E-01  0.10000000E+04  0.10000000E+01  0.00000000E+00  0.15000001E+04
 0.85000000E-01  0.10000000E+04  0.10000000E+01  0.00000000E+00  0.15000001E+04
 0.86250000E-01  0.10000000E+04  0.10000000E+01  0.00000000E+00  0.15000001E+04
 0.87500000E-01  0.10000000E+04  0.10000000E+01  0.00000000E+00  0.15000001E+04
 0.88750000E-01  0.10000000E+04  0.10000000E+01  0.00000000E+00  0.15000001E+04
 0.90000000E-01  0.10000000E+04  0.10000000E+01  0.00000000E+00  0.15000001E+04
 0.91250000E-01  0.10000000E+04  0.10000000E+01  0.00000000E+00  0.15000001E+04
 0.92500000E-01  0.10000000E+04  0.10000000E+01  0.00000000E+00  0.15000001E+04
 0.93750000E-01  0.10000000E+04  0.10000000E+01  0.00000000E+00  0.15000001E+04
 0.95000000E-01  0.10000000E+04  0.10000000E+01  0.00000000E+00  0.15000001E+04
 0.96250000E-01  0.10000000E+04  0.10000000E+01  0.00000000E+00  0.15000001E+04
 0.97500000E-01  0.10000000E+04  0.10000000E+01  0.00000000E+00  0.15000001E+04
 0.98750000E-01  0.10000000E+04  0.10000000E+01  0.00000000E+00  0.15000001E+04
 0.10000000E+00  0.10000000E+04  0.10000000E+01  0.00000000E+00  0.15000001E+04
 0.10125000E+00  0.10000000E+04  0.10000000E+01  0.00000000E+00  0.15000001E+04
 0.10250000E+00  0.10000000E+04  0.10000000E+01  0.00000000E+00  0.15000001E+04
 0.10375000E+00  0.10000000E+04  0.10000000E+01  0.00000000E+00  0.15000001E+04
 0.10500000E+00  0.10000000E+04  0.10000000E+01  0.00000000E+00  0.15000001E+04
 0.10625000E+00  0.10000000E+04  0.10000000E+01  0.00000000E+00  0.15000001E+04
 0.10750000E+00  0.10000000E+04  0.10000000E+01  0.00000000E+00  0.15000001E+04
 0.10875000E+00  0.10000000E+04  0.10000000E+01  0.00000000E+00  0.15000001E+04
 0.11000000E+00  0.10000000E+04  0.10000000E+01  0.00000000E+00  0.15000001E+04
 0.11125000E+00  0.10000000E+04  0.10000000E+01  0.00000000E+00  0.15000001E+04
 0.11250000E+00  0.10000000E+04  0.10000000E+01  0.00000000E+00  0.15000001E+04
 0.11375000E+00  0.10000000E+04  0.10000000E+01  0.00000000E+00  0.15000001E+04
 0.11500000E+00  0.10000000E+04  0.10000000E+01  0.00000000E+00  0.15000001E+04
 0.11625000E+00  0.10000000E+04  0.10000000E+01  0.00000000E+00  0.15000001E+04
 0.11750000E+00  0.10000000E+04  0.10000000E+01  0.00000000E+00  0.15000001E+04
 0.11875000E+00  0.10000000E+04  0.10000000E+01  0.00000000E+00  0.15000001E+04
 0.12000000E+00  0.10000000E+04  0.10000000E+01  0.00000000E+00  0.15000001E+04
 0.12125000E+00  0.10000000E+04  0.10000000E+01  0.00000000E+00  0.15000001E+04
 0.12250000E+00  0.10000000E+04  0.10000000E+01  0.00000000E+00  0.15000001E+04
 0.12375000E+00  0.10000000E+04  0.10000000E+01  0.00000000E+00  0.15000001E+04
 0.12500000E+00  0.10000000E+04  0.10000000E+01  0.00000000E+00  0.15000001E+04
 0.12625000E+00  0.10000000E+04  0.10000000E+01  0.00000000E+00  0.15000001E+04
 0.12750000E+00  0.10000000E+04  0.10000000E+01  0.00000000E+00  0.15000001E+04
 0.12875000E+00  0.10000000E+04  0.10000000E+01  0.00000000E+00  0.15000001E+04
 0.13000000E+00  0.10000000E+04  0.10000000E+01  0.00000000E+00  0.15000001E+04
 0.13125000E+00  0.10000000E+04  0.10000000E+01  0.00000000E+00  0.15000001E+04
 0.13250000E+00  0.10000000E+04  0.10000000E+01  0.00000000E+00  0.15000001E+04
 0.13375000E+00  0.10000000E+04  0.10000000E+01  0.00000000E+00  0.15000001E+04
 0.13500000E+00  0.10000000E+04  0.10000000E+01  0.00000000E+00  0.15000001E+04
 0.13625000E+00  0.10000000E+04  0.10000000E+01  0.00000000E+00  0.15000001E+04
 0.13750000E+00  0.10000000E+04  0.10000000E+01  0.00000000E+00  0.15000001E+04
 0.13875000E+00  0.10000000E+04  0.10000000E+01  0.00000000E+00  0.15000001E+04
 0.14000000E+00  0.10000000E+04  0.10000000E+01  0.00000000E+00  0.15000001E+04
 0.14125000E+00  0.10000000E+04  0.10000000E+01  0.00000000E+00  0.15000001E+04
 0.14250000E+00  0.10000000E+04  0.10000000E+01  0.00000000E+00  0.15000001E+04
 0.14375000E+00  0.10000000E+04  0.10000000E+01  0.00000000E+00  0.15000001E+04
 0.14500000E+00  0.10000000E+04  0.10000000E+01  0.00000000E+00  0.15000001E+04
 0.14625000E+00  0.10000000E+04  0.10000000E+01  0.00000000E+00  0.15000001E+04
 0.14750000E+00  0.10000000E+04  0.10000000E+01  0.00000000E+00  0.15000001E+04
 0.14875000E+00  0.10000000E+04  0.10000000E+01  0.00000000E+00  0.15000001E+04
 0.15000000E+00  0.10000000E+04  0.10000000E+01  0.00000000E+00  0.15000001E+04
 0.15125000E+00  0.10000000E+04  0.10000000E+01  0.00000000E+00  0.15000001E+04
 0.15250000E+00  0.10000000E+04  0.10000000E+01  0.00000000E+00  0.15000001E+04
 0.15375000E+00  0.10000000E+04  0.10000000E+01  0.00000000E+00  0.15000001E+04
 0.15500000E+00  0.10000000E+04  0.10000000E+01  0.00000000E+00  0.15000001E+04
 0.15625000E+00  0.10000000E+04  0.10000000E+01  0.00000000E+00  0.15000001E+04
 0.15750000E+00  0.10000000E+04  0.10000000E+01  0.00000000E+00  0.15000001E+04
 0.15875000E+00  0.10000000E+04  0.10000000E+01  0.00000000E+00  0.15000001E+04
 0.16000000E+00  0.10000000E+04  0.10000000E+01  0.00000000E+00  0.15000001E+04
 0.16125000E+00  0.10000000E+04  0.10000000E+01  0.00000000E+00  0.15000001E+04
 0.16250000E+00  0.10000000E+04  0.10000000E+01  0.00000000E+00  0.15000001E+04
 0.16375000E+00  0.10000000E+04  0.10000000E+01  0.00000000E+00  0.15000001E+04
 0.16500000E+00  0.10000000E+04  0.10000000E+01  0.00000000E+00  0.15000001E+04
 0.16625000E+00  0.10000000E+04  0.10000000E+01  0.00000000E+00  0.15000001E+04
 0.16750000E+00  0.10000000E+04  0.10000000E+01  0.00000000E+00  0.15000001E+04
 0.16875000E+00  0.10000000E+04  0.10000000E+01  0.00000000E+00  0.15000001E+04
 0.17000000E+00  0.10000000E+04  0.10000000E+01  0.00000000E+00  0.15000001E+04
 0.17125000E+00  0.10000000E+04  0.10000000E+01  0.00000000E+00  0.15000001E+04
 0.17250000E+00  0.10000000E+04  0.10000000E+01  0.00000000E+00  0.15000001E+04
 0.17375000E+00  0.10000000E+04  0.10000000E+01  0.00000000E+00  0.15000001E+04
 0.17500000E+00  0.10000000E+04  0.10000000E+01  0.00000000E+00  0.15000001E+04
 0.17625000E+00  0.10000000E+04  0.10000000E+01  0.00000000E+00  0.15000001E+04
 0.17750000E+00  0.10000000E+04  0.10000000E+01  0.00000000E+00  0.15000001E+04
 0.17875000E+00  0.10000000E+04  0.10000000E+01  0.00000000E+00  0.15000001E+04
 0.18000000E+00  0.10000000E+04  0.10000000E+01  0.00000000E+00  0.15000001E+04
 0.18125000E+00  0.10000000E+04  0.10000000E+01  0.00000000E+00  0.15000001E+04
 0.18250000E+00  0.10000000E+04  0.10000000E+01  0.00000000E+00  0.15000001E+04
 0.18375000E+00  0.10000000E+04  0.10000000E+01  0.00000000E+00  0.15000001E+04
 0.18500000E+00  0.10000000E+04  0.10000000E+01  0.00000000E+00  0.15000001E+04
 0.18625000E+00  0.10000000E+04  0.10000000E+01  0.00000000E+00  0.15000001E+04
 0.18750000E+00  0.10000000E+04  0.10000000E+01  0.00000000E+00  0.15000001E+04
 0.18875000E+00  0.10000000E+04  0.10000000E+01  0.00000000E+00  0.15000001E+04
 0.19000000E+00  0.10000000E+04  0.10000000E+01  0.00000000E+00  0.15000001E+04
 0.19125000E+00  0.10000000E+04  0.10000000E+01  0.00000000E+00  0.15000001E+04
 0.19250000E+00  0.10000000E+04  0.10000000E+01  0.00000000E+00  0.15000001E+04
 0.19375000E+00  0.10000000E+04  0.10000000E+01  0.00000000E+00  0.15000001E+04
 0.19500000E+00  0.10000000E+04  0.10000000E+01  0.00000000E+00  0.15000001E+04
 0.19625000E+00  0.10000000E+04  0.10000000E+01  0.00000000E+00  0.15000001E+04
 0.19750000E+00  0.10000000E+04  0.10000000E+01  0.00000000E+00  0.15000001E+04
 0.19875000E+00  0.10000000E+04  0.10000000E+01  0.00000000E+00  0.15000001E+04
 0.20000000E+00  0.10000000E+04  0.10000000E+01  0.00000000E+00  0.15000001E+04
 0.20125000E+00  0.10000000E+04  0.10000000E+01  0.00000000E+00  0.15000001E+04
 0.20250000E+00  0.10000000E+04  0.10000000E+01  0.00000000E+00  0.15000001E+04
 0.20375000E+00  0.10000000E+04  0.10000000E+01  0.00000000E+00  0.15000001E+04
 0.20500000E+00  0.10000000E+04  0.10000000E+01  0.00000000E+00  0.15000001E+04
 0.20625000E+00  0.10000000E+04  0.10000000E+01  0.00000000E+00  0.15000001E+04
 0.20750000E+00  0.10000000E+04  0.10000000E+01  0.00000000E+00  0.15000001E+04
 0.20875000E+00  0.10000000E+04  0.10000000E+01  0.00000000E+00  0.15000001E+04
 0.21000000E+00  0.10000000E+04  0.10000000E+01  0.00000000E+00  0.15000001E+04
 0.21125000E+00  0.10000000E+04  0.10000000E+01  0.00000000E+00  0.15000001E+04
 0.21250000E+00  0.10000000E+04  0.10000000E+01  0.00000000E+00  0.15000001E+04
 0.21375000E+00  0.10000000E+04  0.10000000E+01  0.00000000E+00  0.15000001E+04
 0.21500000E+00  0.10000000E+04  0.10000000E+01  0.00000000E+00  0.15000001E+04
 0.21625000E+00  0.10000000E+04  0.10000000E+01  0.00000000E+00  0.15000001E+04
 0.21750000E+00  0.10000000E+04  0.10000000E+01  0.00000000E+00  0.15000001E+04
 0.21875000E+00  0.10000000E+04  0.10000000E+01  0.00000000E+00  0.15000001E+04
 0.22000000E+00  0.10000000E+04  0.10000000E+01  0.00000000E+00  0.15000001E+04
 0.22125000E+00  0.10000000E+04  0.10000000E+01  0.00000000E+00  0.15000001E+04
 0.22250000E+00  0.10000000E+04  0.10000000E+01  0.00000000E+00  0.15000001E+04
 0.22375000E+00  0.10000000E+04  0.10000000E+01  0.00000000E+00  0.15000001E+04
 0.22500000E+00  0.10000000E+04  0.10000000E+01  0.00000000E+00  0.15000001E+04
 0.22625000E+00  0.10000000E+04  0.10000000E+01  0.00000000E+00  0.15000001E+04
 0.22750000E+00  0.10000000E+04  0.10000000E+01  0.00000000E+00  0.15000001E+04
 0.22875000E+00  0.10000000E+04  0.10000000E+01  0.00000000E+00  0.15000001E+04
 0.23000000E+00  0.10000000E+04  0.10000000E+01  0.00000000E+00  0.15000001E+04
 0.23125000E+00  0.10000000E+04  0.10000000E+01  0.00000000E+00  0.15000001E+04
 0.23250000E+00  0.10000000E+04  0.10000000E+01  0.00000000E+00  0.15000001E+04
 0.23375000E+00  0.10000000E+04  0.10000000E+01  0.00000000E+00  0.15000001E+04
 0.23500000E+00  0.10000000E+04  0.10000000E+01  0.00000000E+00  0.15000001E+04
 0.23625000E+00  0.10000000E+04  0.10000000E+01  0.00000000E+00  0.15000001E+04
 0.23750000E+00  0.10000000E+04  0.10000000E+01  0.00000000E+00  0.15000001E+04
 0.23875000E+00  0.10000000E+04  0.10000000E+01  0.00000000E+00  0.15000001E+04
 0.24000000E+00  0.10000000E+04  0.10000000E+01  0.00000000E+00  0.15000001E+04
 0.24125000E+00  0.10000000E+04  0.10000000E+01  0.00000000E+00  0.15000001E+04
 0.24250000E+00  0.10000000E+04  0.10000000E+01  0.00000000E+00  0.15000001E+04
 0.24375000E+00  0.10000000E+04  0.10000000E+01  0.00000000E+00  0.15000001E+04
 0.24500000E+00  0.10000000E+04  0.10000000E+01  0.00000000E+00  0.15000001E+04
 0.24625000E+00  0.10000000E+04  0.10000000E+01  0.00000000E+00  0.15000001E+04
 0.24750000E+00  0.10000000E+04  0.10000000E+01  0.00000000E+00  0.15000001E+04
 0.24875000E+00  0.10000000E+04  0.10000000E+01  0.00000000E+00  0.15000001E+04
 0.25000000E+00  0.10000000E+04  0.10000000E+01  0.00000000E+00  0.15000001E+04
 0.25125000E+00  0.10000000E+04  0.10000000E+01  0.00000000E+00  0.15000001E+04
 0.25250000E+00  0.10000000E+04  0.10000000E+01  0.00000000E+00  0.15000001E+04
 0.25375000E+00  0.10000000E+04  0.10000000E+01  0.00000000E+00  0.15000001E+04
 0.25500000E+00  0.10000000E+04  0.10000000E+01  0.00000000E+00  0.15000001E+04
 0.25625000E+00  0.10000000E+04  0.10000000E+01  0.00000000E+00  0.15000001E+04
 0.25750000E+00  0.10000000E+04  0.10000000E+01  0.00000000E+00  0.15000001E+04
 0.25875000E+00  0.10000000E+04  0.10000000E+01  0.00000000E+00  0.15000001E+04
 0.26000000E+00  0.10000000E+04  0.10000000E+01  0.00000000E+00  0.15000001E+04
 0.26125000E+00  0.10000000E+04  0.10000000E+01  0.00000000E+00  0.15000001E+04
 0.26250000E+00  0.10000000E+04  0.10000000E+01  0.00000000E+00  0.15000001E+04
 0.26375000E+00  0.10000000E+04  0.10000000E+01  0.00000000E+00  0.15000001E+04
 0.26500000E+00  0.10000000E+04  0.10000000E+01  0.00000000E+00  0.15000001E+04
 0.26625000E+00  0.10000000E+04  0.10000000E+01  0.00000000E+00  0.15000001E+04
 0.26750000E+00  0.10000000E+04  0.10000000E+01  0.00000000E+00  0.15000001E+04
 0.26875000E+00  0.10000000E+04  0.10000000E+01  0.00000000E+00  0.15000001E+04
 0.27000000E+00  0.10000000E+04  0.10000000E+01  0.00000000E+00  0.15000001E+04
 0.27125000E+00  0.10000000E+04  0.10000000E+01  0.00000000E+00  0.15000001E+04
 0.27250000E+00  0.10000000E+04  0.10000000E+01  0.00000000E+00  0.15000001E+04
 0.27375000E+00  0.10000000E+04  0.10000000E+01  0.00000000E+00  0.15000001E+04
 0.27500000E+00  0.10000000E+04  0.10000000E+01  0.00000000E+00  0.15000001E+04
 0.27625000E+00  0.10000000E+04  0.10000000E+01  0.00000000E+00  0.15000001E+04
 0.27750000E+00  0.10000000E+04  0.10000000E+01  0.00000000E+00  0.15000001E+04
 0.27875000E+00  0.10000000E+04  0.10000000E+01  0.00000000E+00  0.15000001E+04
 0.28000000E+00  0.10000000E+04  0.10000000E+01  0.00000000E+00  0.15000001E+04
 0.28125000E+00  0.10000000E+04  0.10000000E+01  0.00000000E+00  0.15000001E+04
 0.28250000E+00  0.10000000E+04  0.10000000E+01  0.00000000E+00  0.15000001E+04
 0.28375000E+00  0.10000000E+04  0.10000000E+01  0.00000000E+00  0.15000001E+04
 0.28500000E+00  0.10000000E+04  0.10000000E+01  0.00000000E+00  0.15000001E+04
 0.28625000E+00  0.10000000E+04  0.10000000E+01  0.00000000E+00  0.15000001E+04
 0.28750000E+00  0.10000000E+04  0.10000000E+01  0.00000000E+00  0.15000001E+04
 0.28875000E+00  0.10000000E+04  0.10000000E+01  0.00000000E+00  0.15000001E+04
 0.29000000E+00  0.10000000E+04  0.10000000E+01  0.00000000E+00  0.15000001E+04
 0.29125000E+00  0.10000000E+04  0.10000000E+01  0.00000000E+00  0.15000001E+04
 0.29250000E+00  0.10000000E+04  0.10000000E+01  0.00000000E+00  0.15000001E+04
 0.29375000E+00  0.10000000E+04  0.10000000E+01  0.00000000E+00  0.15000001E+04
 0.29500000E+00  0.10000000E+04  0.10000000E+01  0.00000000E+00  0.15000001E+04
 0.29625000E+00  0.99190280E+03  0.99513378E+00  0.39821312E-02  0.14951299E+04
 0.29750000E+00  0.96256105E+03  0.97736542E+00  0.18687481E-01  0.14772793E+04
 0.29875000E+00  0.93474059E+03  0.96031710E+00  0.33042631E-01  0.14600500E+04
 0.30000000E+00  0.90832655E+03  0.94394177E+00  0.47059950E-01  0.14434046E+04
 0.30125000E+00  0.88321530E+03  0.92819655E+00  0.60751227E-01  0.14273087E+04
 0.30250000E+00  0.85931314E+03  0.91304225E+00  0.74127711E-01  0.14117307E+04
 0.30375000E+00  0.83653514E+03  0.89844296E+00  0.87200138E-01  0.13966416E+04
 0.30500000E+00  0.81480411E+03  0.88436577E+00  0.99978762E-01  0.13820144E+04
 0.30625000E+00  0.79404976E+03  0.87078037E+00  0.11247338E+00  0.13678245E+04
 0.30750000E+00  0.77420796E+03  0.85765886E+00  0.12469336E+00  0.13540489E+04
 0.30875000E+00  0.75522005E+03  0.84497548E+00  0.13664766E+00  0.13406663E+04
 0.31000000E+00  0.73703229E+03  0.83270641E+00  0.14834486E+00  0.13276570E+04
 0.31125000E+00  0.71959535E+03  0.82082959E+00  0.15979316E+00  0.13150026E+04
 0.31250000E+00  0.70286386E+03  0.80932457E+00  0.17100042E+00  0.13026861E+04
 0.31375000E+00  0.68679602E+03  0.79817232E+00  0.18197419E+00  0.12906913E+04
 0.31500000E+00  0.67135330E+03  0.78735515E+00  0.19272168E+00  0.12790035E+04
 0.31625000E+00  0.65650004E+03  0.77685659E+00  0.20324983E+00  0.12676086E+04
 0.31750000E+00  0.64220327E+03  0.76666124E+00  0.21356528E+00  0.12564936E+04
 0.31875000E+00  0.62843243E+03  0.75675474E+00  0.22367441E+00  0.12456462E+04
 0.32000000E+00  0.61515913E+03  0.74712364E+00  0.23358336E+00  0.12350549E+04
 0.32125000E+00  0.60235700E+03  0.73775536E+00  0.24329802E+00  0.12247089E+04
 0.32250000E+00  0.59000151E+03  0.72863809E+00  0.25282405E+00  0.12145979E+04
 0.32375000E+00  0.57806977E+03  0.71976073E+00  0.26216688E+00  0.12047124E+04
 0.32500000E+00  0.56654044E+03  0.71111288E+00  0.27133176E+00  0.11950433E+04
 0.32625000E+00  0.55539361E+03  0.70268474E+00  0.28032372E+00  0.11855821E+04
 0.32750000E+00  0.54461062E+03  0.69446707E+00  0.28914762E+00  0.11763207E+04
 0.32875000E+00  0.53417402E+03  0.68645118E+00  0.29780811E+00  0.11672514E+04
 0.33000000E+00  0.52406747E+03  0.67862885E+00  0.30630971E+00  0.11583670E+04
 0.33125000E+00  0.51427561E+03  0.67099233E+00  0.31465674E+00  0.11496606E+04
 0.33250000E+00  0.50478405E+03  0.66353429E+00  0.32285339E+00  0.11411258E+04
 0.33375000E+00  0.49557924E+03  0.65624779E+00  0.33090367E+00  0.11327564E+04
 0.33500000E+00  0.48664843E+03  0.64912628E+00  0.33881149E+00  0.11245465E+04
 0.33625000E+00  0.47797963E+03  0.64216351E+00  0.34658058E+00  0.11164905E+04
 0.33750000E+00  0.46956152E+03  0.63535360E+00  0.35421457E+00  0.11085832E+04
 0.33875000E+00  0.46138344E+03  0.62869094E+00  0.36171696E+00  0.11008194E+04
 0.34000000E+00  0.45343532E+03  0.62217020E+00  0.36909111E+00  0.10931945E+04
 0.34125000E+00  0.44570763E+03  0.61578632E+00  0.37634030E+00  0.10857037E+04
 0.34250000E+00  0.43819137E+03  0.60953450E+00  0.38346766E+00  0.10783427E+04
 0.34375000E+00  0.43087803E+03  0.60341014E+00  0.39047625E+00  0.10711074E+04
 0.34500000E+00  0.42375954E+03  0.59740890E+00  0.39736901E+00  0.10639938E+04
 0.34625000E+00  0.41682824E+03  0.59152659E+00  0.40414879E+00  0.10569979E+04
 0.34750000E+00  0.41007689E+03  0.58575927E+00  0.41081834E+00  0.10501163E+04
 0.34875000E+00  0.40349860E+03  0.58010313E+00  0.41738034E+00  0.10433454E+04
 0.35000000E+00  0.39708684E+03  0.57455458E+00  0.42383737E+00  0.10366818E+04
 0.35125000E+00  0.39083538E+03  0.56911013E+00  0.43019192E+00  0.10301224E+04
 0.35250000E+00  0.38473834E+03  0.56376651E+00  0.43644641E+00  0.10236641E+04
 0.35375000E+00  0.37879007E+03  0.55852054E+00  0.44260320E+00  0.10173039E+04
 0.35500000E+00  0.37298524E+03  0.55336920E+00  0.44866454E+00  0.10110391E+04
 0.35625000E+00  0.36731874E+03  0.54830959E+00  0.45463266E+00  0.10048669E+04
 0.35750000E+00  0.36178570E+03  0.54333894E+00  0.46050968E+00  0.99878463E+03
 0.35875000E+00  0.35638150E+03  0.53845459E+00  0.46629766E+00  0.99278990E+03
 0.36000000E+00  0.35110170E+03  0.53365398E+00  0.47199863E+00  0.98688027E+03
 0.36125000E+00  0.34594209E+03  0.52893467E+00  0.47761453E+00  0.98105342E+03
 0.36250000E+00  0.34089863E+03  0.52429431E+00  0.48314725E+00  0.97530712E+03
 0.36375000E+00  0.33596745E+03  0.51973064E+00  0.48859862E+00  0.96963922E+03
 0.36500000E+00  0.33114488E+03  0.51524148E+00  0.49397043E+00  0.96404767E+03
 0.36625000E+00  0.32642738E+03  0.51082476E+00  0.49926441E+00  0.95853047E+03
 0.36750000E+00  0.32181158E+03  0.50647847E+00  0.50448223E+00  0.95308571E+03
 0.36875000E+00  0.31729423E+03  0.50220068E+00  0.50962553E+00  0.94771152E+03
 0.37000000E+00  0.31287224E+03  0.49798953E+00  0.51469589E+00  0.94240613E+03
 0.37125000E+00  0.30854264E+03  0.49384323E+00  0.51969486E+00  0.93716782E+03
 0.37250000E+00  0.30430257E+03  0.48976006E+00  0.52462393E+00  0.93199491E+03
 0.37375000E+00  0.30014931E+03  0.48573836E+00  0.52948455E+00  0.92688581E+03
 0.37500000E+00  0.29608023E+03  0.48177653E+00  0.53427816E+00  0.92183896E+03
 0.37625000E+00  0.29209282E+03  0.47787303E+00  0.53900611E+00  0.91685286E+03
 0.37750000E+00  0.28818464E+03  0.47402636E+00  0.54366976E+00  0.91192606E+03
 0.37875000E+00  0.28435338E+03  0.47023509E+00  0.54827040E+00  0.90705716E+03
 0.38000000E+00  0.28059681E+03  0.46649783E+00  0.55280931E+00  0.90224479E+03
 0.38125000E+00  0.27691276E+03  0.46281324E+00  0.55728772E+00  0.89748765E+03
 0.38250000E+00  0.27329918E+03  0.45918003E+00  0.56170683E+00  0.89278446E+03
 0.38375000E+00  0.26975407E+03  0.45559694E+00  0.56606781E+00  0.88813400E+03
 0.38500000E+00  0.26627552E+03  0.45206276E+00  0.57037180E+00  0.88353506E+03
 0.38625000E+00  0.26286167E+03  0.44857633E+00  0.57461991E+00  0.87898649E+03
 0.38750000E+00  0.25951076E+03  0.44513651E+00  0.57881323E+00  0.87448717E+03
 0.38875000E+00  0.25622107E+03  0.44174221E+00  0.58295280E+00  0.87003602E+03
 0.39000000E+00  0.25299095E+03  0.43839236E+00  0.58703966E+00  0.86563197E+03
 0.39125000E+00  0.24981880E+03  0.43508595E+00  0.59107480E+00  0.86127400E+03
 0.39250000E+00  0.24670308E+03  0.43182197E+00  0.59505920E+00  0.85696113E+03
 0.39375000E+00  0.24364232E+03  0.42859947E+00  0.59899382E+00  0.85269238E+03
 0.39500000E+00  0.24063508E+03  0.42541750E+00  0.60287957E+00  0.84846683E+03
 0.39625000E+00  0.23767997E+03  0.42227517E+00  0.60671737E+00  0.84428355E+03
 0.39750000E+00  0.23477567E+03  0.41917160E+00  0.61050810E+00  0.84014168E+03
 0.39875000E+00  0.23192088E+03  0.41610593E+00  0.61425261E+00  0.83604035E+03
 0.40000000E+00  0.22911436E+03  0.41307734E+00  0.61795176E+00  0.83197872E+03
 0.40125000E+00  0.22635489E+03  0.41008504E+00  0.62160635E+00  0.82795598E+03
 0.40250000E+00  0.22364132E+03  0.40712823E+00  0.62521719E+00  0.82397136E+03
 0.40375000E+00  0.22097252E+03  0.40420618E+00  0.62878506E+00  0.82002407E+03
 0.40500000E+00  0.21834738E+03  0.40131813E+00  0.63231072E+00  0.81611337E+03
 0.40625000E+00  0.21576487E+03  0.39846339E+00  0.63579493E+00  0.81223853E+03
 0.40750000E+00  0.21322395E+03  0.39564126E+00  0.63923839E+00  0.80839885E+03
 0.40875000E+00  0.21072363E+03  0.39285107E+00  0.64264184E+00  0.80459364E+03
 0.41000000E+00  0.20826297E+03  0.39009216E+00  0.64600595E+00  0.80082222E+03
 0.41125000E+00  0.20584102E+03  0.38736390E+00  0.64933141E+00  0.79708394E+03
 0.41250000E+00  0.20345688E+03  0.38466566E+00  0.65261888E+00  0.79337817E+03
 0.41375000E+00  0.20110969E+03  0.38199686E+00  0.65586901E+00  0.78970429E+03
 0.41500000E+00  0.19879860E+03  0.37935690E+00  0.65908243E+00  0.78606168E+03
 0.41625000E+00  0.19652279E+03  0.37674521E+00  0.66225976E+00  0.78244976E+03
 0.41750000E+00  0.19428146E+03  0.37416125E+00  0.66540161E+00  0.77886796E+03
 0.41875000E+00  0.19207384E+03  0.37160446E+00  0.66850856E+00  0.77531571E+03
 0.42000000E+00  0.18989918E+03  0.36907433E+00  0.67158119E+00  0.77179246E+03
 0.42125000E+00  0.18775675E+03  0.36657035E+00  0.67462008E+00  0.76829768E+03
 0.42250000E+00  0.18564586E+03  0.36409201E+00  0.67762576E+00  0.76483085E+03
 0.42375000E+00  0.18356580E+03  0.36163882E+00  0.68059880E+00  0.76139146E+03
 0.42500000E+00  0.18151592E+03  0.35921033E+00  0.68353970E+00  0.75797901E+03
 0.42625000E+00  0.17949556E+03  0.35680606E+00  0.68644900E+00  0.75459302E+03
 0.42750000E+00  0.17750411E+03  0.35442556E+00  0.68932720E+00  0.75123301E+03
 0.42875000E+00  0.17554095E+03  0.35206841E+00  0.69217479E+00  0.74789852E+03
 0.43000000E+00  0.17360548E+03  0.34973416E+00  0.69499227E+00  0.74458909E+03
 0.43125000E+00  0.17169713E+03  0.34742240E+00  0.69778010E+00  0.74130429E+03
 0.43250000E+00  0.16981534E+03  0.34513272E+00  0.70053875E+00  0.73804367E+03
 0.43375000E+00  0.16795956E+03  0.34286474E+00  0.70326868E+00  0.73480683E+03
 0.43500000E+00  0.16612925E+03  0.34061805E+00  0.70597034E+00  0.73159334E+03
 0.43625000E+00  0.16432391E+03  0.33839228E+00  0.70864416E+00  0.72840279E+03
 0.43750000E+00  0.16254303E+03  0.33618706E+00  0.71129057E+00  0.72523480E+03
 0.43875000E+00  0.16078612E+03  0.33400204E+00  0.71390999E+00  0.72208898E+03
 0.44000000E+00  0.15905270E+03  0.33183685E+00  0.71650282E+00  0.71896494E+03
 0.44125000E+00  0.15734231E+03  0.32969116E+00  0.71906949E+00  0.71586232E+03
 0.44250000E+00  0.15565449E+03  0.32756462E+00  0.72161037E+00  0.71278075E+03
 0.44375000E+00  0.15398882E+03  0.32545691E+00  0.72412585E+00  0.70971988E+03
 0.44500000E+00  0.15234485E+03  0.32336771E+00  0.72661632E+00  0.70667935E+03
 0.44625000E+00  0.15072217E+03  0.32129670E+00  0.72908215E+00  0.70365884E+03
 0.44750000E+00  0.14912037E+03  0.31924358E+00  0.73152369E+00  0.70065800E+03
 0.44875000E+00  0.14753906E+03  0.31720804E+00  0.73394131E+00  0.69767650E+03
 0.45000000E+00  0.14597784E+03  0.31518980E+00  0.73633536E+00  0.69471403E+03
 0.45125000E+00  0.14443635E+03  0.31318856E+00  0.73870618E+00  0.69177027E+03
 0.45250000E+00  0.14291421E+03  0.31120404E+00  0.74105410E+00  0.68884492E+03
 0.45375000E+00  0.14141106E+03  0.30923598E+00  0.74337946E+00  0.68593766E+03
 0.45500000E+00  0.13992656E+03  0.30728409E+00  0.74568259E+00  0.68304821E+03
 0.45625000E+00  0.13846036E+03  0.30534812E+00  0.74796379E+00  0.68017627E+03
 0.45750000E+00  0.13701212E+03  0.30342781E+00  0.75022338E+00  0.67732156E+03
 0.45875000E+00  0.13558154E+03  0.30152291E+00  0.75246166E+00  0.67448379E+03
 0.46000000E+00  0.13416828E+03  0.29963317E+00  0.75467895E+00  0.67166270E+03
 0.46125000E+00  0.13277203E+03  0.29775835E+00  0.75687552E+00  0.66885802E+03
 0.46250000E+00  0.13139250E+03  0.29589821E+00  0.75905167E+00  0.66606947E+03
 0.46375000E+00  0.13002939E+03  0.29405252E+00  0.76120768E+00  0.66329681E+03
 0.46500000E+00  0.12868241E+03  0.29222105E+00  0.76334384E+00  0.66053977E+03
 0.46625000E+00  0.12735127E+03  0.29040358E+00  0.76546041E+00  0.65779810E+03
 0.46750000E+00  0.12603571E+03  0.28859989E+00  0.76755767E+00  0.65507156E+03
 0.46875000E+00  0.12473546E+03  0.28680977E+00  0.76963587E+00  0.65235991E+03
 0.47000000E+00  0.12345024E+03  0.28503301E+00  0.77169527E+00  0.64966292E+03
 0.47125000E+00  0.12217981E+03  0.28326940E+00  0.77373613E+00  0.64698033E+03
 0.47250000E+00  0.12092391E+03  0.28151874E+00  0.77575871E+00  0.64431194E+03
 0.47375000E+00  0.11968230E+03  0.27978083E+00  0.77776323E+00  0.64165750E+03
 0.47500000E+00  0.11845474E+03  0.27805548E+00  0.77974995E+00  0.63901681E+03
 0.47625000E+00  0.11724100E+03  0.27634250E+00  0.78171910E+00  0.63638964E+03
 0.47750000E+00  0.11604083E+03  0.27464171E+00  0.78367091E+00  0.63377577E+03
 0.47875000E+00  0.11485403E+03  0.27295291E+00  0.78560562E+00  0.63117500E+03
 0.48000000E+00  0.11368037E+03  0.27127593E+00  0.78752343E+00  0.62858713E+03
 0.48125000E+00  0.11251963E+03  0.26961060E+00  0.78942459E+00  0.62601194E+03
 0.48250000E+00  0.11137161E+03  0.26795673E+00  0.79130929E+00  0.62344923E+03
 0.48375000E+00  0.11023609E+03  0.26631417E+00  0.79317776E+00  0.62089881E+03
 0.48500000E+00  0.10911289E+03  0.26468274E+00  0.79503020E+00  0.61836048E+03
 0.48625000E+00  0.10800180E+03  0.26306228E+00  0.79686682E+00  0.61583405E+03
 0.48750000E+00  0.10690263E+03  0.26145264E+00  0.79868782E+00  0.61331934E+03
 0.48875000E+00  0.10581519E+03  0.25985364E+00  0.80049340E+00  0.61081615E+03
 0.49000000E+00  0.10473930E+03  0.25826514E+00  0.80228376E+00  0.60832430E+03
 0.49125000E+00  0.10367477E+03  0.25668698E+00  0.80405908E+00  0.60584362E+03
 0.49250000E+00  0.10262144E+03  0.25511902E+00  0.80581955E+00  0.60337392E+03
 0.49375000E+00  0.10157911E+03  0.25356111E+00  0.80756537E+00  0.60091503E+03
 0.49500000E+00  0.10054764E+03  0.25201310E+00  0.80929671E+00  0.59846678E+03
 0.49625000E+00  0.99526840E+02  0.25047484E+00  0.81101375E+00  0.59602899E+03
 0.49750000E+00  0.98516559E+02  0.24894621E+00  0.81271667E+00  0.59360151E+03
 0.49875000E+00  0.97516635E+02  0.24742707E+00  0.81440565E+00  0.59118415E+03
 0.50000000E+00  0.96526911E+02  0.24591727E+00  0.81608084E+00  0.58877677E+03
 0.50125000E+00  0.95547234E+02  0.24441669E+00  0.81774243E+00  0.58637919E+03
 0.50250000E+00  0.94577454E+02  0.24292519E+00  0.81939058E+00  0.58399126E+03
 0.50375000E+00  0.93617424E+02  0.24144265E+00  0.82102544E+00  0.58161282E+03
 0.50500000E+00  0.92666998E+02  0.23996894E+00  0.82264719E+00  0.57924372E+03
 0.50625000E+00  0.91726036E+02  0.23850394E+00  0.82425597E+00  0.57688381E+03
 0.50750000E+00  0.90794399E+02  0.23704752E+00  0.82585194E+00  0.57453293E+03
 0.50875000E+00  0.89871950E+02  0.23559957E+00  0.82743526E+00  0.57219093E+03
 0.51000000E+00  0.88958557E+02  0.23415995E+00  0.82900607E+00  0.56985766E+03
 0.51125000E+00  0.88054089E+02  0.23272857E+00  0.83056453E+00  0.56753299E+03
 0.51250000E+00  0.87158417E+02  0.23130530E+00  0.83211077E+00  0.56521676E+03
 0.51375000E+00  0.86271415E+02  0.22989003E+00  0.83364494E+00  0.56290884E+03
 0.51500000E+00  0.85392959E+02  0.22848265E+00  0.83516718E+00  0.56060908E+03
 0.51625000E+00  0.84522930E+02  0.22708305E+00  0.83667764E+00  0.55831734E+03
 0.51750000E+00  0.83661207E+02  0.22569111E+00  0.83817644E+00  0.55603349E+03
 0.51875000E+00  0.82807674E+02  0.22430675E+00  0.83966372E+00  0.55375739E+03
 0.52000000E+00  0.81962217E+02  0.22292984E+00  0.84113962E+00  0.55148890E+03
 0.52125000E+00  0.81124723E+02  0.22156029E+00  0.84260425E+00  0.54922790E+03
 0.52250000E+00  0.80295082E+02  0.22019799E+00  0.84405777E+00  0.54697425E+03
 0.52375000E+00  0.79473186E+02  0.21884285E+00  0.84550028E+00  0.54472781E+03
 0.52500000E+00  0.78658928E+02  0.21749476E+00  0.84693191E+00  0.54248847E+03
 0.52625000E+00  0.77852205E+02  0.21615363E+00  0.84835279E+00  0.54025609E+03
 0.52750000E+00  0.77052913E+02  0.21481936E+00  0.84976304E+00  0.53803054E+03
 0.52875000E+00  0.76260952E+02  0.21349186E+00  0.85116278E+00  0.53581170E+03
 0.53000000E+00  0.75476224E+02  0.21217103E+00  0.85255211E+00  0.53359944E+03
 0.53125000E+00  0.74698631E+02  0.21085678E+00  0.85393117E+00  0.53139365E+03
 0.53250000E+00  0.73928078E+02  0.20954902E+00  0.85530006E+00  0.52919419E+03
 0.53375000E+00  0.73164472E+02  0.20824766E+00  0.85665889E+00  0.52700095E+03
 0.53500000E+00  0.72407720E+02  0.20695261E+00  0.85800778E+00  0.52481380E+03
 0.53625000E+00  0.71657732E+02  0.20566378E+00  0.85934684E+00  0.52263264E+03
 0.53750000E+00  0.70914420E+02  0.20438109E+00  0.86067616E+00  0.52045732E+03
 0.53875000E+00  0.70177697E+02  0.20310445E+00  0.86199586E+00  0.51828775E+03
 0.54000000E+00  0.69447476E+02  0.20183378E+00  0.86330605E+00  0.51612380E+03
 0.54125000E+00  0.68723673E+02  0.20056900E+00  0.86460682E+00  0.51396536E+03
 0.54250000E+00  0.68006207E+02  0.19931001E+00  0.86589827E+00  0.51181230E+03
 0.54375000E+00  0.67294995E+02  0.19805675E+00  0.86718051E+00  0.50966453E+03
 0.54500000E+00  0.66589957E+02  0.19680912E+00  0.86845363E+00  0.50752191E+03
 0.54625000E+00  0.65891016E+02  0.19556706E+00  0.86971774E+00  0.50538434E+03
 0.54750000E+00  0.65198094E+02  0.19433048E+00  0.87097292E+00  0.50325171E+03
 0.54875000E+00  0.64511114E+02  0.19309930E+00  0.87221927E+00  0.50112390E+03
 0.55000000E+00  0.63830003E+02  0.19187346E+00  0.87345689E+00  0.49900081E+03
 0.55125000E+00  0.63154686E+02  0.19065286E+00  0.87468586E+00  0.49688231E+03
 0.55250000E+00  0.62485092E+02  0.18943745E+00  0.87590627E+00  0.49476830E+03
 0.55375000E+00  0.61821150E+02  0.18822713E+00  0.87711823E+00  0.49265867E+03
 0.55500000E+00  0.61162790E+02  0.18702185E+00  0.87832180E+00  0.49055332E+03
 0.55625000E+00  0.60509943E+02  0.18582153E+00  0.87951708E+00  0.48845212E+03
 0.55750000E+00  0.59862542E+02  0.18462609E+00  0.88070416E+00  0.48635498E+03
 0.55875000E+00  0.59220520E+02  0.18343547E+00  0.88188312E+00  0.48426178E+03
 0.56000000E+00  0.58583813E+02  0.18224959E+00  0.88305404E+00  0.48217241E+03
 0.56125000E+00  0.57952355E+02  0.18106839E+00  0.88421701E+00  0.48008677E+03
 0.56250000E+00  0.57326083E+02  0.17989179E+00  0.88537210E+00  0.47800475E+03
 0.56375000E+00  0.56704936E+02  0.17871973E+00  0.88651940E+00  0.47592624E+03
 0.56500000E+00  0.56088852E+02  0.17755214E+00  0.88765898E+00  0.47385113E+03
 0.56625000E+00  0.55477771E+02  0.17638895E+00  0.88879092E+00  0.47177932E+03
 0.56750000E+00  0.54871633E+02  0.17523010E+00  0.88991530E+00  0.46971071E+03
 0.56875000E+00  0.54270381E+02  0.17407552E+00  0.89103219E+00  0.46764517E+03
 0.57000000E+00  0.53673957E+02  0.17292514E+00  0.89214168E+00  0.46558261E+03
 0.57125000E+00  0.53082303E+02  0.17177891E+00  0.89324382E+00  0.46352291E+03
 0.57250000E+00  0.52495366E+02  0.17063675E+00  0.89433871E+00  0.46146598E+03
 0.57375000E+00  0.51913089E+02  0.16949860E+00  0.89542639E+00  0.45941170E+03
 0.57500000E+00  0.51335420E+02  0.16836439E+00  0.89650696E+00  0.45735997E+03
 0.57625000E+00  0.50762304E+02  0.16723408E+00  0.89758047E+00  0.45531068E+03
 0.57750000E+00  0.50193690E+02  0.16610758E+00  0.89864700E+00  0.45326371E+03
 0.57875000E+00  0.49629526E+02  0.16498485E+00  0.89970662E+00  0.45121898E+03
 0.58000000E+00  0.49069762E+02  0.16386581E+00  0.90075938E+00  0.44917635E+03
 0.58125000E+00  0.48514348E+02  0.16275041E+00  0.90180537E+00  0.44713574E+03
 0.58250000E+00  0.47963234E+02  0.16163859E+00  0.90284464E+00  0.44509702E+03
 0.58375000E+00  0.47416373E+02  0.16053029E+00  0.90387725E+00  0.44306009E+03
 0.58500000E+00  0.46873716E+02  0.15942543E+00  0.90490328E+00  0.44102485E+03
 0.58625000E+00  0.46335217E+02  0.15832398E+00  0.90592278E+00  0.43899117E+03
 0.58750000E+00  0.45800829E+02  0.15722586E+00  0.90693582E+00  0.43695895E+03
 0.58875000E+00  0.45270507E+02  0.15613102E+00  0.90794246E+00  0.43492808E+03
 0.59000000E+00  0.44744206E+02  0.15503939E+00  0.90894276E+00  0.43289845E+03
 0.59125000E+00  0.44221882E+02  0.15395093E+00  0.90993678E+00  0.43086994E+03
 0.59250000E+00  0.43703492E+02  0.15286556E+00  0.91092457E+00  0.42884244E+03
 0.59375000E+00  0.43188992E+02  0.15178324E+00  0.91190621E+00  0.42681584E+03
 0.59500000E+00  0.42678340E+02  0.15070390E+00  0.91288173E+00  0.42479003E+03
 0.59625000E+00  0.42171495E+02  0.14962749E+00  0.91385121E+00  0.42276488E+03
 0.59750000E+00  0.41668415E+02  0.14855394E+00  0.91481469E+00  0.42074029E+03
 0.59875000E+00  0.41169061E+02  0.14748320E+00  0.91577224E+00  0.41871613E+03
 0.60000000E+00  0.40673392E+02  0.14641522E+00  0.91672391E+00  0.41669229E+03
 0.60125000E+00  0.40181369E+02  0.14534993E+00  0.91766974E+00  0.41466864E+03
 0.60250000E+00  0.39692954E+02  0.14428727E+00  0.91860981E+00  0.41264508E+03
 0.60375000E+00  0.39208108E+02  0.14322720E+00  0.91954415E+00  0.41062147E+03
 0.60500000E+00  0.38726793E+02  0.14216965E+00  0.92047282E+00  0.40859770E+03
 0.60625000E+00  0.38248974E+02  0.14111457E+00  0.92139588E+00  0.40657364E+03
 0.60750000E+00  0.37774612E+02  0.14006189E+00  0.92231336E+00  0.40454917E+03
 0.60875000E+00  0.37303673E+02  0.13901157E+00  0.92322534E+00  0.40252415E+03
 0.61000000E+00  0.36836120E+02  0.13796353E+00  0.92413184E+00  0.40049847E+03
 0.61125000E+00  0.36371919E+02  0.13691774E+00  0.92503293E+00  0.39847199E+03
 0.61250000E+00  0.35911036E+02  0.13587412E+00  0.92592865E+00  0.39644457E+03
 0.61375000E+00  0.35453436E+02  0.13483262E+00  0.92681904E+00  0.39441610E+03
 0.61500000E+00  0.34999085E+02  0.13379319E+00  0.92770417E+00  0.39238643E+03
 0.61625000E+00  0.34547951E+02  0.13275576E+00  0.92858407E+00  0.39035543E+03
 0.61750000E+00  0.34100002E+02  0.13172027E+00  0.92945879E+00  0.38832296E+03
 0.61875000E+00  0.33655204E+02  0.13068668E+00  0.93032837E+00  0.38628887E+03
 0.62000000E+00  0.33213527E+02  0.12965491E+00  0.93119286E+00  0.38425303E+03
 0.62125000E+00  0.32774938E+02  0.12862492E+00  0.93205231E+00  0.38221529E+03
 0.62250000E+00  0.32339408E+02  0.12759663E+00  0.93290676E+00  0.38017551E+03
 0.62375000E+00  0.31906906E+02  0.12657000E+00  0.93375626E+00  0.37813353E+03
 0.62500000E+00  0.31477402E+02  0.12554497E+00  0.93460084E+00  0.37608920E+03
 0.62625000E+00  0.31050866E+02  0.12452146E+00  0.93544055E+00  0.37404236E+03
 0.62750000E+00  0.30627269E+02  0.12349943E+00  0.93627543E+00  0.37199287E+03
 0.62875000E+00  0.30206583E+02  0.12247880E+00  0.93710552E+00  0.36994056E+03
 0.63000000E+00  0.29788779E+02  0.12145953E+00  0.93793087E+00  0.36788526E+03
 0.63125000E+00  0.29373829E+02  0.12044155E+00  0.93875152E+00  0.36582681E+03
 0.63250000E+00  0.28961706E+02  0.11942478E+00  0.93956750E+00  0.36376504E+03
 0.63375000E+00  0.28552382E+02  0.11840918E+00  0.94037886E+00  0.36169978E+03
 0.63500000E+00  0.28145831E+02  0.11739468E+00  0.94118563E+00  0.35963085E+03
 0.63625000E+00  0.27742025E+02  0.11638121E+00  0.94198785E+00  0.35755806E+03
 0.63750000E+00  0.27340940E+02  0.11536871E+00  0.94278557E+00  0.35548124E+03
 0.63875000E+00  0.26942549E+02  0.11435711E+00  0.94357882E+00  0.35340019E+03
 0.64000000E+00  0.26546826E+02  0.11334635E+00  0.94436764E+00  0.35131472E+03
 0.64125000E+00  0.26153748E+02  0.11233636E+00  0.94515206E+00  0.34922464E+03
 0.64250000E+00  0.25763288E+02  0.11132706E+00  0.94593212E+00  0.34712974E+03
 0.64375000E+00  0.25375423E+02  0.11031840E+00  0.94670787E+00  0.34502981E+03
 0.64500000E+00  0.24990128E+02  0.10931030E+00  0.94747932E+00  0.34292465E+03
 0.64625000E+00  0.24607380E+02  0.10830268E+00  0.94824653E+00  0.34081403E+03
 0.64750000E+00  0.24227156E+02  0.10729548E+00  0.94900953E+00  0.33869773E+03
 0.64875000E+00  0.23849431E+02  0.10628863E+00  0.94976834E+00  0.33657552E+03
 0.65000000E+00  0.23474184E+02  0.10528204E+00  0.95052302E+00  0.33444716E+03
 0.65125000E+00  0.23101392E+02  0.10427564E+00  0.95127358E+00  0.33231242E+03
 0.65250000E+00  0.22731033E+02  0.10326936E+00  0.95202006E+00  0.33017104E+03
 0.65375000E+00  0.22363085E+02  0.10226311E+00  0.95276250E+00  0.32802277E+03
 0.65500000E+00  0.21997526E+02  0.10125682E+00  0.95350093E+00  0.32586734E+03
 0.65625000E+00  0.21634335E+02  0.10025040E+00  0.95423538E+00  0.32370449E+03
 0.65750000E+00  0.21273490E+02  0.99243764E-01  0.95496589E+00  0.32153393E+03
 0.65875000E+00  0.20914972E+02  0.98236833E-01  0.95569248E+00  0.31935537E+03
 0.66000000E+00  0.20558760E+02  0.97229517E-01  0.95641519E+00  0.31716852E+03
 0.66125000E+00  0.20204833E+02  0.96221726E-01  0.95713406E+00  0.31497307E+03
 0.66250000E+00  0.19853173E+02  0.95213368E-01  0.95784910E+00  0.31276869E+03
 0.66375000E+00  0.19503758E+02  0.94204349E-01  0.95856035E+00  0.31055507E+03
 0.66500000E+00  0.19156570E+02  0.93194573E-01  0.95926785E+00  0.30833186E+03
 0.66625000E+00  0.18811589E+02  0.92183940E-01  0.95997161E+00  0.30609871E+03
 0.66750000E+00  0.18597078E+02  0.91551783E-01  0.96040961E+00  0.30469771E+03
 0.66875000E+00  0.18597078E+02  0.91551783E-01  0.96040961E+00  0.30469771E+03
 0.67000000E+00  0.18597078E+02  0.91551783E-01  0.96040961E+00  0.30469771E+03
 0.67125000E+00  0.18597078E+02  0.91551783E-01  0.96040961E+00  0.30469771E+03
 0.67250000E+00  0.18597078E+02  0.91551783E-01  0.96040961E+00  0.30469771E+03
 0.67375000E+00  0.18597078E+02  0.91551783E-01  0.96040961E+00  0.30469771E+03
 0.67500000E+00  0.18597078E+02  0.91551783E-01  0.96040961E+00  0.30469771E+03
 0.67625000E+00  0.18597078E+02  0.91551783E-01  0.96040961E+00  0.30469771E+03
 0.67750000E+00  0.18597078E+02  0.91551783E-01  0.96040961E+00  0.30469771E+03
 0.67875000E+00  0.18597078E+02  0.91551783E-01  0.96040961E+00  0.30469771E+03
 0.68000000E+00  0.18597078E+02  0.91551783E-01  0.96040961E+00  0.30469771E+03
 0.68125000E+00  0.18597078E+02  0.91551783E-01  0.96040961E+00  0.30469771E+03
 0.68250000E+00  0.18597078E+02  0.91551783E-01  0.96040961E+00  0.30469771E+03
 0.68375000E+00  0.18597078E+02  0.91551783E-01  0.96040961E+00  0.30469771E+03
 0.68500000E+00  0.18597078E+02  0.91551783E-01  0.96040961E+00  0.30469771E+03
 0.68625000E+00  0.18597078E+02  0.91551783E-01  0.96040961E+00  0.30469771E+03
 0.68750000E+00  0.18597078E+02  0.91551783E-01  0.96040961E+00  0.30469771E+03
 0.68875000E+00  0.18597078E+02  0.91551783E-01  0.96040961E+00  0.30469771E+03
 0.69000000E+00  0.18597078E+02  0.91551783E-01  0.96040961E+00  0.30469771E+03
 0.69125000E+00  0.18597078E+02  0.91551783E-01  0.96040961E+00  0.30469771E+03
 0.69250000E+00  0.18597078E+02  0.91551783E-01  0.96040961E+00  0.30469771E+03
 0.69375000E+00  0.18597078E+02  0.91551783E-01  0.96040961E+00  0.30469771E+03
 0.69500000E+00  0.18597078E+02  0.91551783E-01  0.96040961E+00  0.30469771E+03
 0.69625000E+00  0.18597078E+02  0.91551783E-01  0.96040961E+00  0.30469771E+03
 0.69750000E+00  0.18597078E+02  0.91551783E-01  0.96040961E+00  0.30469771E+03
 0.69875000E+00  0.18597078E+02  0.91551783E-01  0.96040961E+00  0.30469771E+03
 0.70000000E+00  0.18597078E+02  0.91551783E-01  0.96040961E+00  0.30469771E+03
 0.70125000E+00  0.18597078E+02  0.91551783E-01  0.96040961E+00  0.30469771E+03
 0.70250000E+00  0.18597078E+02  0.91551783E-01  0.96040961E+00  0.30469771E+03
 0.70375000E+00  0.18597078E+02  0.91551783E-01  0.96040961E+00  0.30469771E+03
 0.70500000E+00  0.18597078E+02  0.91551783E-01  0.96040961E+00  0.30469771E+03
 0.70625000E+00  0.18597078E+02  0.91551783E-01  0.96040961E+00  0.30469771E+03
 0.70750000E+00  0.18597078E+02  0.91551783E-01  0.96040961E+00  0.30469771E+03
 0.70875000E+00  0.18597078E+02  0.91551783E-01  0.96040961E+00  0.30469771E+03
 0.71000000E+00  0.18597078E+02  0.91551783E-01  0.96040961E+00  0.30469771E+03
 0.71125000E+00  0.18597078E+02  0.91551783E-01  0.96040961E+00  0.30469771E+03
 0.71250000E+00  0.18597078E+02  0.91551783E-01  0.96040961E+00  0.30469771E+03
 0.71375000E+00  0.18597078E+02  0.91551783E-01  0.96040961E+00  0.30469771E+03
 0.71500000E+00  0.18597078E+02  0.91551783E-01  0.96040961E+00  0.30469771E+03
 0.71625000E+00  0.18597078E+02  0.91551783E-01  0.96040961E+00  0.30469771E+03
 0.71750000E+00  0.18597078E+02  0.91551783E-01  0.96040961E+00  0.30469771E+03
 0.71875000E+00  0.18597078E+02  0.91551783E-01  0.96040961E+00  0.30469771E+03
 0.72000000E+00  0.18597078E+02  0.91551783E-01  0.96040961E+00  0.30469771E+03
 0.72125000E+00  0.18597078E+02  0.91551783E-01  0.96040961E+00  0.30469771E+03
 0.72250000E+00  0.18597078E+02  0.91551783E-01  0.96040961E+00  0.30469771E+03
 0.72375000E+00  0.18597078E+02  0.91551783E-01  0.96040961E+00  0.30469771E+03
 0.72500000E+00  0.18597078E+02  0.91551783E-01  0.96040961E+00  0.30469771E+03
 0.72625000E+00  0.18597078E+02  0.91551783E-01  0.96040961E+00  0.30469771E+03
 0.72750000E+00  0.18597078E+02  0.91551783E-01  0.96040961E+00  0.30469771E+03
 0.72875000E+00  0.18597078E+02  0.91551783E-01  0.96040961E+00  0.30469771E+03
 0.73000000E+00  0.18597078E+02  0.91551783E-01  0.96040961E+00  0.30469771E+03
 0.73125000E+00  0.18597078E+02  0.91551783E-01  0.96040961E+00  0.30469771E+03
 0.73250000E+00  0.18597078E+02  0.91551783E-01  0.96040961E+00  0.30469771E+03
 0.73375000E+00  0.18597078E+02  0.91551783E-01  0.96040961E+00  0.30469771E+03
 0.73500000E+00  0.18597078E+02  0.91551783E-01  0.96040961E+00  0.30469771E+03
 0.73625000E+00  0.18597078E+02  0.91551783E-01  0.96040961E+00  0.30469771E+03
 0.73750000E+00  0.18597078E+02  0.91551783E-01  0.96040961E+00  0.30469771E+03
 0.73875000E+00  0.18597078E+02  0.91551783E-01  0.96040961E+00  0.30469771E+03
 0.74000000E+00  0.18597078E+02  0.91551783E-01  0.96040961E+00  0.30469771E+03
 0.74125000E+00  0.18597078E+02  0.10415582E+02  0.96040961E+00  0.26782583E+01
 0.74250000E+00  0.18597078E+02  0.10415582E+02  0.96040961E+00  0.26782583E+01
 0.74375000E+00  0.18597078E+02  0.10415582E+02  0.96040961E+00  0.26782583E+01
 0.74500000E+00  0.18597078E+02  0.10415582E+02  0.96040961E+00  0.26782583E+01
 0.74625000E+00  0.18597078E+02  0.10415582E+02  0.96040961E+00  0.26782583E+01
 0.74750000E+00  0.99999998E-02  0.10000000E+01  0.00000000E+00  0.15000001E-01
 0.74875000E+00  0.99999998E-02  0.10000000E+01  0.00000000E+00  0.15000001E-01
 0.75000000E+00  0.99999998E-02  0.10000000E+01  0.00000000E+00  0.15000001E-01
 0.75125000E+00  0.99999998E-02  0.10000000E+01  0.00000000E+00  0.15000001E-01
 0.75250000E+00  0.99999998E-02  0.10000000E+01  0.00000000E+00  0.15000001E-01
 0.75375000E+00  0.99999998E-02  0.10000000E+01  0.00000000E+00  0.15000001E-01
 0.75500000E+00  0.99999998E-02  0.10000000E+01  0.00000000E+00  0.15000001E-01
 0.75625000E+00  0.99999998E-02  0.10000000E+01  0.00000000E+00  0.15000001E-01
 0.75750000E+00  0.99999998E-02  0.10000000E+01  0.00000000E+00  0.15000001E-01
 0.75875000E+00  0.99999998E-02  0.10000000E+01  0.00000000E+00  0.15000001E-01
 0.76000000E+00  0.99999998E-02  0.10000000E+01  0.00000000E+00  0.15000001E-01
 0.76125000E+00  0.99999998E-02  0.10000000E+01  0.00000000E+00  0.15000001E-01
 0.76250000E+00  0.99999998E-02  0.10000000E+01  0.00000000E+00  0.15000001E-01
 0.76375000E+00  0.99999998E-02  0.10000000E+01  0.00000000E+00  0.15000001E-01
 0.76500000E+00  0.99999998E-02  0.10000000E+01  0.00000000E+00  0.15000001E-01
 0.76625000E+00  0.99999998E-02  0.10000000E+01  0.00000000E+00  0.15000001E-01
 0.76750000E+00  0.99999998E-02  0.10000000E+01  0.00000000E+00  0.15000001E-01
 0.76875000E+00  0.99999998E-02  0.10000000E+01  0.00000000E+00  0.15000001E-01
 0.77000000E+00  0.99999998E-02  0.10000000E+01  0.00000000E+00  0.15000001E-01
 0.77125000E+00  0.99999998E-02  0.10000000E+01  0.00000000E+00  0.15000001E-01
 0.77250000E+00  0.99999998E-02  0.10000000E+01  0.00000000E+00  0.15000001E-01
 0.77375000E+00  0.99999998E-02  0.10000000E+01  0.00000000E+00  0.15000001E-01
 0.77500000E+00  0.99999998E-02  0.10000000E+01  0.00000000E+00  0.15000001E-01
 0.77625000E+00  0.99999998E-02  0.10000000E+01  0.00000000E+00  0.15000001E-01
 0.77750000E+00  0.99999998E-02  0.10000000E+01  0.00000000E+00  0.15000001E-01
 0.77875000E+00  0.99999998E-02  0.10000000E+01  0.00000000E+00  0.15000001E-01
 0.78000000E+00  0.99999998E-02  0.10000000E+01  0.00000000E+00  0.15000001E-01
 0.78125000E+00  0.99999998E-02  0.10000000E+01  0.00000000E+00  0.15000001E-01
 0.78250000E+00  0.99999998E-02  0.10000000E+01  0.00000000E+00  0.15000001E-01
 0.78375000E+00  0.99999998E-02  0.10000000E+01  0.00000000E+00  0.15000001E-01
 0.78500000E+00  0.99999998E-02  0.10000000E+01  0.00000000E+00  0.15000001E-01
 0.78625000E+00  0.99999998E-02  0.10000000E+01  0.00000000E+00  0.15000001E-01
 0.78750000E+00  0.99999998E-02  0.10000000E+01  0.00000000E+00  0.15000001E-01
 0.78875000E+00  0.99999998E-02  0.10000000E+01  0.00000000E+00  0.15000001E-01
 0.79000000E+00  0.99999998E-02  0.10000000E+01  0.00000000E+00  0.15000001E-01
 0.79125000E+00  0.99999998E-02  0.10000000E+01  0.00000000E+00  0.15000001E-01
 0.79250000E+00  0.99999998E-02  0.10000000E+01  0.00000000E+00  0.15000001E-01
 0.79375000E+00  0.99999998E-02  0.10000000E+01  0.00000000E+00  0.15000001E-01
 0.79500000E+00  0.99999998E-02  0.10000000E+01  0.00000000E+00  0.15000001E-01
 0.79625000E+00  0.99999998E-02  0.10000000E+01  0.00000000E+00  0.15000001E-01
 0.79750000E+00  0.99999998E-02  0.10000000E+01  0.00000000E+00  0.15000001E-01
 0.79875000E+00  0.99999998E-02  0.10000000E+01  0.00000000E+00  0.15000001E-01
 0.80000000E+00  0.99999998E-02  0.10000000E+01  0.00000000E+00  0.15000001E-01
 0.80125000E+00  0.99999998E-02  0.10000000E+01  0.00000000E+00  0.15000001E-01
 0.80250000E+00  0.99999998E-02  0.10000000E+01  0.00000000E+00  0.15000001E-01
 0.80375000E+00  0.99999998E-02  0.10000000E+01  0.00000000E+00  0.15000001E-01
 0.80500000E+00  0.99999998E-02  0.10000000E+01  0.00000000E+00  0.15000001E-01
 0.80625000E+00  0.99999998E-02  0.10000000E+01  0.00000000E+00  0.15000001E-01
 0.80750000E+00  0.99999998E-02  0.10000000E+01  0.00000000E+00  0.15000001E-01
 0.80875000E+00  0.99999998E-02  0.10000000E+01  0.00000000E+00  0.15000001E-01
 0.81000000E+00  0.99999998E-02  0.10000000E+01  0.00000000E+00  0.15000001E-01
 0.81125000E+00  0.99999998E-02  0.10000000E+01  0.00000000E+00  0.15000001E-01
 0.81250000E+00  0.99999998E-02  0.10000000E+01  0.00000000E+00  0.15000001E-01
 0.81375000E+00  0.99999998E-02  0.10000000E+01  0.00000000E+00  0.15000001E-01
 0.81500000E+00  0.99999998E-02  0.10000000E+01  0.00000000E+00  0.15000001E-01
 0.81625000E+00  0.99999998E-02  0.10000000E+01  0.00000000E+00  0.15000001E-01
 0.81750000E+00  0.99999998E-02  0.10000000E+01  0.00000000E+00  0.15000001E-01
 0.81875000E+00  0.99999998E-02  0.10000000E+01  0.00000000E+00  0.15000001E-01
 0.82000000E+00  0.99999998E-02  0.10000000E+01  0.00000000E+00  0.15000001E-01
 0.82125000E+00  0.99999998E-02  0.10000000E+01  0.00000000E+00  0.15000001E-01
 0.82250000E+00  0.99999998E-02  0.10000000E+01  0.00000000E+00  0.15000001E-01
 0.82375000E+00  0.99999998E-02  0.10000000E+01  0.00000000E+00  0.15000001E-01
 0.82500000E+00  0.99999998E-02  0.10000000E+01  0.00000000E+00  0.15000001E-01
 0.82625000E+00  0.99999998E-02  0.10000000E+01  0.00000000E+00  0.15000001E-01
 0.82750000E+00  0.99999998E-02  0.10000000E+01  0.00000000E+00  0.15000001E-01
 0.82875000E+00  0.99999998E-02  0.10000000E+01  0.00000000E+00  0.15000001E-01
 0.83000000E+00  0.99999998E-02  0.10000000E+01  0.00000000E+00  0.15000001E-01
 0.83125000E+00  0.99999998E-02  0.10000000E+01  0.00000000E+00  0.15000001E-01
 0.83250000E+00  0.99999998E-02  0.10000000E+01  0.00000000E+00  0.15000001E-01
 0.83375000E+00  0.99999998E-02  0.10000000E+01  0.00000000E+00  0.15000001E-01
 0.83500000E+00  0.99999998E-02  0.10000000E+01  0.00000000E+00  0.15000001E-01
 0.83625000E+00  0.99999998E-02  0.10000000E+01  0.00000000E+00  0.15000001E-01
 0.83750000E+00  0.99999998E-02  0.10000000E+01  0.00000000E+00  0.15000001E-01
 0.83875000E+00  0.99999998E-02  0.10000000E+01  0.00000000E+00  0.15000001E-01
 0.84000000E+00  0.99999998E-02  0.10000000E+01  0.00000000E+00  0.15000001E-01
 0.84125000E+00  0.99999998E-02  0.10000000E+01  0.00000000E+00  0.15000001E-01
 0.84250000E+00  0.99999998E-02  0.10000000E+01  0.00000000E+00  0.15000001E-01
 0.84375000E+00  0.99999998E-02  0.10000000E+01  0.00000000E+00  0.15000001E-01
 0.84500000E+00  0.99999998E-02  0.10000000E+01  0.00000000E+00  0.15000001E-01
 0.84625000E+00  0.99999998E-02  0.10000000E+01  0.00000000E+00  0.15000001E-01
 0.84750000E+00  0.99999998E-02  0.10000000E+01  0.00000000E+00  0.15000001E-01
 0.84875000E+00  0.99999998E-02  0.10000000E+01  0.00000000E+00  0.15000001E-01
 0.85000000E+00  0.99999998E-02  0.10000000E+01  0.00000000E+00  0.15000001E-01
 0.85125000E+00  0.99999998E-02  0.10000000E+01  0.00000000E+00  0.15000001E-01
 0.85250000E+00  0.99999998E-02  0.10000000E+01  0.00000000E+00  0.15000001E-01
 0.85375000E+00  0.99999998E-02  0.10000000E+01  0.00000000E+00  0.15000001E-01
 0.85500000E+00  0.99999998E-02  0.10000000E+01  0.00000000E+00  0.15000001E-01
 0.85625000E+00  0.99999998E-02  0.10000000E+01  0.00000000E+00  0.15000001E-01
 0.85750000E+00  0.99999998E-02  0.10000000E+01  0.00000000E+00  0.15000001E-01
 0.85875000E+00  0.99999998E-02  0.10000000E+01  0.00000000E+00  0.15000001E-01
 0.86000000E+00  0.99999998E-02  0.10000000E+01  0.00000000E+00  0.15000001E-01
 0.86125000E+00  0.99999998E-02  0.10000000E+01  0.00000000E+00  0.15000001E-01
 0.86250000E+00  0.99999998E-02  0.10000000E+01  0.00000000E+00  0.15000001E-01
 0.86375000E+00  0.99999998E-02  0.10000000E+01  0.00000000E+00  0.15000001E-01
 0.86500000E+00  0.99999998E-02  0.10000000E+01  0.00000000E+00  0.15000001E-01
 0.86625000E+00  0.99999998E-02  0.10000000E+01  0.00000000E+00  0.15000001E-01
 0.86750000E+00  0.99999998E-02  0.10000000E+01  0.00000000E+00  0.15000001E-01
 0.86875000E+00  0.99999998E-02  0.10000000E+01  0.00000000E+00  0.15000001E-01
 0.87000000E+00  0.99999998E-02  0.10000000E+01  0.00000000E+00  0.15000001E-01
 0.87125000E+00  0.99999998E-02  0.10000000E+01  0.00000000E+00  0.15000001E-01
 0.87250000E+00  0.99999998E-02  0.10000000E+01  0.00000000E+00  0.15000001E-01
 0.87375000E+00  0.99999998E-02  0.10000000E+01  0.00000000E+00  0.15000001E-01
 0.87500000E+00  0.99999998E-02  0.10000000E+01  0.00000000E+00  0.15000001E-01
 0.87625000E+00  0.99999998E-02  0.10000000E+01  0.00000000E+00  0.15000001E-01
 0.87750000E+00  0.99999998E-02  0.10000000E+01  0.00000000E+00  0.15000001E-01
 0.87875000E+00  0.99999998E-02  0.10000000E+01  0.00000000E+00  0.15000001E-01
 0.88000000E+00  0.99999998E-02  0.10000000E+01  0.00000000E+00  0.15000001E-01
 0.88125000E+00  0.99999998E-02  0.10000000E+01  0.00000000E+00  0.15000001E-01
 0.88250000E+00  0.99999998E-02  0.10000000E+01  0.00000000E+00  0.15000001E-01
 0.88375000E+00  0.99999998E-02  0.10000000E+01  0.00000000E+00  0.15000001E-01
 0.88500000E+00  0.99999998E-02  0.10000000E+01  0.00000000E+00  0.15000001E-01
 0.88625000E+00  0.99999998E-02  0.10000000E+01  0.00000000E+00  0.15000001E-01
 0.88750000E+00  0.99999998E-02  0.10000000E+01  0.00000000E+00  0.15000001E-01
 0.88875000E+00  0.99999998E-02  0.10000000E+01  0.00000000E+00  0.15000001E-01
 0.89000000E+00  0.99999998E-02  0.10000000E+01  0.00000000E+00  0.15000001E-01
 0.89125000E+00  0.99999998E-02  0.10000000E+01  0.00000000E+00  0.15000001E-01
 0.89250000E+00  0.99999998E-02  0.10000000E+01  0.00000000E+00  0.15000001E-01
 0.89375000E+00  0.99999998E-02  0.10000000E+01  0.00000000E+00  0.15000001E-01
 0.89500000E+00  0.99999998E-02  0.10000000E+01  0.00000000E+00  0.15000001E-01
 0.89625000E+00  0.99999998E-02  0.10000000E+01  0.00000000E+00  0.15000001E-01
 0.89750000E+00  0.99999998E-02  0.10000000E+01  0.00000000E+00  0.15000001E-01
 0.89875000E+00  0.99999998E-02  0.10000000E+01  0.00000000E+00  0.15000001E-01
 0.90000000E+00  0.99999998E-02  0.10000000E+01  0.00000000E+00  0.15000001E-01
 0.90125000E+00  0.99999998E-02  0.10000000E+01  0.00000000E+00  0.15000001E-01
 0.90250000E+00  0.99999998E-02  0.10000000E+01  0.00000000E+00  0.15000001E-01
 0.90375000E+00  0.99999998E-02  0.10000000E+01  0.00000000E+00  0.15000001E-01
 0.90500000E+00  0.99999998E-02  0.10000000E+01  0.00000000E+00  0.15000001E-01
 0.90625000E+00  0.99999998E-02  0.10000000E+01  0.00000000E+00  0.15000001E-01
 0.90750000E+00  0.99999998E-02  0.10000000E+01  0.00000000E+00  0.15000001E-01
 0.90875000E+00  0.99999998E-02  0.10000000E+01  0.00000000E+00  0.15000001E-01
 0.91000000E+00  0.99999998E-02  0.10000000E+01  0.00000000E+00  0.15000001E-01
 0.91125000E+00  0.99999998E-02  0.10000000E+01  0.00000000E+00  0.15000001E-01
 0.91250000E+00  0.99999998E-02  0.10000000E+01  0.00000000E+00  0.15000001E-01
 0.91375000E+00  0.99999998E-02  0.10000000E+01  0.00000000E+00  0.15000001E-01
 0.91500000E+00  0.99999998E-02  0.10000000E+01  0.00000000E+00  0.15000001E-01
 0.91625000E+00  0.99999998E-02  0.10000000E+01  0.00000000E+00  0.15000001E-01
 0.91750000E+00  0.99999998E-02  0.10000000E+01  0.00000000E+00  0.15000001E-01
 0.91875000E+00  0.99999998E-02  0.10000000E+01  0.00000000E+00  0.15000001E-01
 0.92000000E+00  0.99999998E-02  0.10000000E+01  0.00000000E+00  0.15000001E-01
 0.92125000E+00  0.99999998E-02  0.10000000E+01  0.00000000E+00  0.15000001E-01
 0.92250000E+00  0.99999998E-02  0.10000000E+01  0.00000000E+00  0.15000001E-01
 0.92375000E+00  0.99999998E-02  0.10000000E+01  0.00000000E+00  0.15000001E-01
 0.92500000E+00  0.99999998E-02  0.10000000E+01  0.00000000E+00  0.15000001E-01
 0.92625000E+00  0.99999998E-02  0.10000000E+01  0.00000000E+00  0.15000001E-01
 0.92750000E+00  0.99999998E-02  0.10000000E+01  0.00000000E+00  0.15000001E-01
 0.92875000E+00  0.99999998E-02  0.10000000E+01  0.00000000E+00  0.15000001E-01
 0.93000000E+00  0.99999998E-02  0.10000000E+01  0.00000000E+00  0.15000001E-01
 0.93125000E+00  0.99999998E-02  0.10000000E+01  0.00000000E+00  0.15000001E-01
 0.93250000E+00  0.99999998E-02  0.10000000E+01  0.00000000E+00  0.15000001E-01
 0.93375000E+00  0.99999998E-02  0.10000000E+01  0.00000000E+00  0.15000001E-01
 0.93500000E+00  0.99999998E-02  0.10000000E+01  0.00000000E+00  0.15000001E-01
 0.93625000E+00  0.99999998E-02  0.10000000E+01  0.00000000E+00  0.15000001E-01
 0.93750000E+00  0.99999998E-02  0.10000000E+01  0.00000000E+00  0.15000001E-01
 0.93875000E+00  0.99999998E-02  0.10000000E+01  0.00000000E+00  0.15000001E-01
 0.94000000E+00  0.99999998E-02  0.10000000E+01  0.00000000E+00  0.15000001E-01
 0.94125000E+00  0.99999998E-02  0.10000000E+01  0.00000000E+00  0.15000001E-01
 0.94250000E+00  0.99999998E-02  0.10000000E+01  0.00000000E+00  0.15000001E-01
 0.94375000E+00  0.99999998E-02  0.10000000E+01  0.00000000E+00  0.15000001E-01
 0.94500000E+00  0.99999998E-02  0.10000000E+01  0.00000000E+00  0.15000001E-01
 0.94625000E+00  0.99999998E-02  0.10000000E+01  0.00000000E+00  0.15000001E-01
 0.94750000E+00  0.99999998E-02  0.10000000E+01  0.00000000E+00  0.15000001E-01
 0.94875000E+00  0.99999998E-02  0.10000000E+01  0.00000000E+00  0.15000001E-01
 0.95000000E+00  0.99999998E-02  0.10000000E+01  0.00000000E+00  0.15000001E-01
 0.95125000E+00  0.99999998E-02  0.10000000E+01  0.00000000E+00  0.15000001E-01
 0.95250000E+00  0.99999998E-02  0.10000000E+01  0.00000000E+00  0.15000001E-01
 0.95375000E+00  0.99999998E-02  0.10000000E+01  0.00000000E+00  0.15000001E-01
 0.95500000E+00  0.99999998E-02  0.10000000E+01  0.00000000E+00  0.15000001E-01
 0.95625000E+00  0.99999998E-02  0.10000000E+01  0.00000000E+00  0.15000001E-01
 0.95750000E+00  0.99999998E-02  0.10000000E+01  0.00000000E+00  0.15000001E-01
 0.95875000E+00  0.99999998E-02  0.10000000E+01  0.00000000E+00  0.15000001E-01
 0.96000000E+00  0.99999998E-02  0.10000000E+01  0.00000000E+00  0.15000001E-01
 0.96125000E+00  0.99999998E-02  0.10000000E+01  0.00000000E+00  0.15000001E-01
 0.96250000E+00  0.99999998E-02  0.10000000E+01  0.00000000E+00  0.15000001E-01
 0.96375000E+00  0.99999998E-02  0.10000000E+01  0.00000000E+00  0.15000001E-01
 0.96500000E+00  0.99999998E-02  0.10000000E+01  0.00000000E+00  0.15000001E-01
 0.96625000E+00  0.99999998E-02  0.10000000E+01  0.00000000E+00  0.15000001E-01
 0.96750000E+00  0.99999998E-02  0.10000000E+01  0.00000000E+00  0.15000001E-01
 0.96875000E+00  0.99999998E-02  0.10000000E+01  0.00000000E+00  0.15000001E-01
 0.97000000E+00  0.99999998E-02  0.10000000E+01  0.00000000E+00  0.15000001E-01
 0.97125000E+00  0.99999998E-02  0.10000000E+01  0.00000000E+00  0.15000001E-01
 0.97250000E+00  0.99999998E-02  0.10000000E+01  0.00000000E+00  0.15000001E-01
 0.97375000E+00  0.99999998E-02  0.10000000E+01  0.00000000E+00  0.15000001E-01
 0.97500000E+00  0.99999998E-02  0.10000000E+01  0.00000000E+00  0.15000001E-01
 0.97625000E+00  0.99999998E-02  0.10000000E+01  0.00000000E+00  0.15000001E-01
 0.97750000E+00  0.99999998E-02  0.10000000E+01  0.00000000E+00  0.15000001E-01
 0.97875000E+00  0.99999998E-02  0.10000000E+01  0.00000000E+00  0.15000001E-01
 0.98000000E+00  0.99999998E-02  0.10000000E+01  0.00000000E+00  0.15000001E-01
 0.98125000E+00  0.99999998E-02  0.10000000E+01  0.00000000E+00  0.15000001E-01
 0.98250000E+00  0.99999998E-02  0.10000000E+01  0.00000000E+00  0.15000001E-01
 0.98375000E+00  0.99999998E-02  0.10000000E+01  0.00000000E+00  0.15000001E-01
 0.98500000E+00  0.99999998E-02  0.10000000E+01  0.00000000E+00  0.15000001E-01
 0.98625000E+00  0.99999998E-02  0.10000000E+01  0.00000000E+00  0.15000001E-01
 0.98750000E+00  0.99999998E-02  0.10000000E+01  0.00000000E+00  0.15000001E-01
 0.98875000E+00  0.99999998E-02  0.10000000E+01  0.00000000E+00  0.15000001E-01
 0.99000000E+00  0.99999998E-02  0.10000000E+01  0.00000000E+00  0.15000001E-01
 0.99125000E+00  0.99999998E-02  0.10000000E+01  0.00000000E+00  0.15000001E-01
 0.99250000E+00  0.99999998E-02  0.10000000E+01  0.00000000E+00  0.15000001E-01
 0.99375000E+00  0.99999998E-02  0.10000000E+01  0.00000000E+00  0.15000001E-01
 0.99500000E+00  0.99999998E-02  0.10000000E+01  0.00000000E+00  0.15000001E-01
 0.99625000E+00  0.99999998E-02  0.10000000E+01  0.00000000E+00  0.15000001E-01
 0.99750000E+00  0.99999998E-02  0.10000000E+01  0.00000000E+00  0.15000001E-01
 0.99875000E+00  0.99999998E-02  0.10000000E+01  0.00000000E+00  0.15000001E-01
 0.10000000E+01  0.99999998E-02  0.10000000E+01  0.00000000E+00  0.15000001E-01
