# Supplementary material for: A direct Primitive Variable Recovery Scheme for hyperbolic conservative equations: The case of relativistic hydrodynamics
Source: PLoS One. 2018 Apr 16;13(4):e0195494. doi: 10.1371/journal.pone.0195494 (PMC5901931; doi:10.1371/journal.pone.0195494)
Supplement: S1 File — In the file “S1_File.tar.gz”, we attached the relevant data of the comparison between numerical simulations and exact solutions used to obtain the L1—norm. (GZ) [file pone.0195494.s001.gz › numerical-and-exact-data_plosone_aguayo-mendoza-olvera/Test3/Mesh800/1000Da800t21]

0.000000 1.000000 0.000000 1000.000000 
0.001250 1.000000 0.000000 1000.000000 
0.002500 1.000000 0.000000 1000.000000 
0.003750 1.000000 0.000000 1000.000000 
0.005000 1.000000 0.000000 1000.000000 
0.006250 1.000000 0.000000 1000.000000 
0.007500 1.000000 0.000000 1000.000000 
0.008750 1.000000 0.000000 1000.000000 
0.010000 1.000000 0.000000 1000.000000 
0.011250 1.000000 0.000000 1000.000000 
0.012500 1.000000 0.000000 1000.000000 
0.013750 1.000000 0.000000 1000.000000 
0.015000 1.000000 0.000000 1000.000000 
0.016250 1.000000 0.000000 1000.000000 
0.017500 1.000000 0.000000 1000.000000 
0.018750 1.000000 0.000000 1000.000000 
0.020000 1.000000 0.000000 1000.000000 
0.021250 1.000000 0.000000 1000.000000 
0.022500 1.000000 0.000000 1000.000000 
0.023750 1.000000 0.000000 1000.000000 
0.025000 1.000000 0.000000 1000.000000 
0.026250 1.000000 0.000000 1000.000000 
0.027500 1.000000 0.000000 1000.000000 
0.028750 1.000000 0.000000 1000.000000 
0.030000 1.000000 0.000000 1000.000000 
0.031250 1.000000 0.000000 1000.000000 
0.032500 1.000000 0.000000 1000.000000 
0.033750 1.000000 0.000000 1000.000000 
0.035000 1.000000 0.000000 1000.000000 
0.036250 1.000000 0.000000 1000.000000 
0.037500 1.000000 0.000000 1000.000000 
0.038750 1.000000 0.000000 1000.000000 
0.040000 1.000000 0.000000 1000.000000 
0.041250 1.000000 0.000000 1000.000000 
0.042500 1.000000 0.000000 1000.000000 
0.043750 1.000000 0.000000 1000.000000 
0.045000 1.000000 0.000000 1000.000000 
0.046250 1.000000 0.000000 1000.000000 
0.047500 1.000000 0.000000 1000.000000 
0.048750 1.000000 0.000000 1000.000000 
0.050000 1.000000 0.000000 1000.000000 
0.051250 1.000000 0.000000 1000.000000 
0.052500 1.000000 0.000000 1000.000000 
0.053750 1.000000 0.000000 1000.000000 
0.055000 1.000000 0.000000 1000.000000 
0.056250 1.000000 0.000000 1000.000000 
0.057500 1.000000 0.000000 1000.000000 
0.058750 1.000000 0.000000 1000.000000 
0.060000 1.000000 0.000000 1000.000000 
0.061250 1.000000 0.000000 1000.000000 
0.062500 1.000000 0.000000 1000.000000 
0.063750 1.000000 0.000000 1000.000000 
0.065000 1.000000 0.000000 1000.000000 
0.066250 1.000000 0.000000 1000.000000 
0.067500 1.000000 0.000000 1000.000000 
0.068750 1.000000 0.000000 1000.000000 
0.070000 1.000000 0.000000 1000.000000 
0.071250 1.000000 0.000000 1000.000000 
0.072500 1.000000 0.000000 1000.000000 
0.073750 1.000000 0.000000 1000.000000 
0.075000 1.000000 0.000000 1000.000000 
0.076250 1.000000 0.000000 1000.000000 
0.077500 1.000000 0.000000 1000.000000 
0.078750 1.000000 0.000000 1000.000000 
0.080000 1.000000 0.000000 1000.000000 
0.081250 1.000000 0.000000 1000.000000 
0.082500 1.000000 0.000000 1000.000000 
0.083750 1.000000 0.000000 1000.000000 
0.085000 1.000000 0.000000 1000.000000 
0.086250 1.000000 0.000000 1000.000000 
0.087500 1.000000 0.000000 1000.000000 
0.088750 1.000000 0.000000 1000.000000 
0.090000 1.000000 0.000000 1000.000000 
0.091250 1.000000 0.000000 1000.000000 
0.092500 1.000000 0.000000 1000.000000 
0.093750 1.000000 0.000000 1000.000000 
0.095000 1.000000 0.000000 1000.000000 
0.096250 1.000000 0.000000 1000.000000 
0.097500 1.000000 0.000000 1000.000000 
0.098750 1.000000 0.000000 1000.000000 
0.100000 1.000000 0.000000 1000.000000 
0.101250 1.000000 0.000000 1000.000000 
0.102500 1.000000 0.000000 1000.000000 
0.103750 1.000000 0.000000 1000.000000 
0.105000 1.000000 0.000000 1000.000000 
0.106250 1.000000 0.000000 1000.000000 
0.107500 1.000000 0.000000 1000.000000 
0.108750 1.000000 0.000000 1000.000000 
0.110000 1.000000 0.000000 1000.000000 
0.111250 1.000000 0.000000 1000.000000 
0.112500 1.000000 0.000000 1000.000000 
0.113750 1.000000 0.000000 1000.000000 
0.115000 1.000000 0.000000 1000.000000 
0.116250 1.000000 0.000000 1000.000000 
0.117500 1.000000 0.000000 1000.000000 
0.118750 1.000000 0.000000 1000.000000 
0.120000 1.000000 0.000000 1000.000000 
0.121250 1.000000 0.000000 1000.000000 
0.122500 1.000000 0.000000 1000.000000 
0.123750 1.000000 0.000000 1000.000000 
0.125000 1.000000 0.000000 1000.000000 
0.126250 1.000000 0.000000 1000.000000 
0.127500 1.000000 0.000000 1000.000000 
0.128750 1.000000 0.000000 1000.000000 
0.130000 1.000000 0.000000 1000.000000 
0.131250 1.000000 0.000000 1000.000000 
0.132500 1.000000 0.000000 1000.000000 
0.133750 1.000000 0.000000 1000.000000 
0.135000 1.000000 0.000000 1000.000000 
0.136250 1.000000 0.000000 1000.000000 
0.137500 1.000000 0.000000 1000.000000 
0.138750 1.000000 0.000000 1000.000000 
0.140000 1.000000 0.000000 1000.000000 
0.141250 1.000000 0.000000 1000.000000 
0.142500 1.000000 0.000000 1000.000000 
0.143750 1.000000 0.000000 1000.000000 
0.145000 1.000000 0.000000 1000.000000 
0.146250 1.000000 0.000000 1000.000000 
0.147500 1.000000 0.000000 1000.000000 
0.148750 1.000000 0.000000 1000.000000 
0.150000 1.000000 0.000000 1000.000000 
0.151250 1.000000 0.000000 1000.000000 
0.152500 1.000000 0.000000 1000.000000 
0.153750 1.000000 0.000000 1000.000000 
0.155000 1.000000 0.000000 1000.000000 
0.156250 1.000000 0.000000 1000.000000 
0.157500 1.000000 0.000000 1000.000000 
0.158750 1.000000 0.000000 1000.000000 
0.160000 1.000000 0.000000 1000.000000 
0.161250 1.000000 0.000000 1000.000000 
0.162500 1.000000 0.000000 1000.000000 
0.163750 1.000000 0.000000 1000.000000 
0.165000 1.000000 0.000000 1000.000000 
0.166250 1.000000 0.000000 1000.000000 
0.167500 1.000000 0.000000 1000.000000 
0.168750 1.000000 0.000000 1000.000000 
0.170000 1.000000 0.000000 1000.000000 
0.171250 1.000000 0.000000 1000.000000 
0.172500 1.000000 0.000000 1000.000000 
0.173750 1.000000 0.000000 1000.000000 
0.175000 1.000000 0.000000 1000.000000 
0.176250 1.000000 0.000000 1000.000000 
0.177500 1.000000 0.000000 1000.000000 
0.178750 1.000000 0.000000 1000.000000 
0.180000 1.000000 0.000000 1000.000000 
0.181250 1.000000 0.000000 1000.000000 
0.182500 1.000000 0.000000 1000.000000 
0.183750 1.000000 0.000000 1000.000000 
0.185000 1.000000 0.000000 1000.000000 
0.186250 1.000000 0.000000 1000.000000 
0.187500 1.000000 0.000000 1000.000000 
0.188750 1.000000 0.000000 1000.000000 
0.190000 1.000000 0.000000 1000.000000 
0.191250 1.000000 0.000000 1000.000000 
0.192500 1.000000 0.000000 1000.000000 
0.193750 1.000000 0.000000 1000.000000 
0.195000 1.000000 0.000000 1000.000000 
0.196250 1.000000 0.000000 1000.000000 
0.197500 1.000000 0.000000 1000.000000 
0.198750 1.000000 0.000000 1000.000000 
0.200000 1.000000 0.000000 1000.000000 
0.201250 1.000000 0.000000 1000.000000 
0.202500 1.000000 0.000000 1000.000000 
0.203750 1.000000 0.000000 1000.000000 
0.205000 1.000000 0.000000 1000.000000 
0.206250 1.000000 0.000000 1000.000000 
0.207500 1.000000 0.000000 1000.000000 
0.208750 1.000000 0.000000 1000.000000 
0.210000 1.000000 0.000000 1000.000000 
0.211250 1.000000 0.000000 1000.000000 
0.212500 1.000000 0.000000 1000.000000 
0.213750 1.000000 0.000000 1000.000000 
0.215000 1.000000 0.000000 1000.000000 
0.216250 1.000000 0.000000 1000.000000 
0.217500 1.000000 0.000000 1000.000000 
0.218750 1.000000 0.000000 1000.000000 
0.220000 1.000000 0.000000 1000.000000 
0.221250 1.000000 0.000000 1000.000000 
0.222500 1.000000 0.000000 1000.000000 
0.223750 1.000000 0.000000 1000.000000 
0.225000 1.000000 0.000000 1000.000000 
0.226250 1.000000 0.000000 1000.000000 
0.227500 1.000000 0.000000 1000.000000 
0.228750 1.000000 0.000000 1000.000000 
0.230000 1.000000 0.000000 1000.000000 
0.231250 1.000000 0.000000 1000.000000 
0.232500 1.000000 0.000000 1000.000000 
0.233750 1.000000 0.000000 1000.000000 
0.235000 1.000000 0.000000 1000.000000 
0.236250 1.000000 0.000000 1000.000000 
0.237500 1.000000 0.000000 1000.000000 
0.238750 1.000000 0.000000 1000.000000 
0.240000 1.000000 0.000000 1000.000000 
0.241250 1.000000 0.000000 1000.000000 
0.242500 1.000000 0.000000 1000.000000 
0.243750 1.000000 0.000000 1000.000000 
0.245000 1.000000 0.000000 1000.000000 
0.246250 1.000000 0.000000 1000.000000 
0.247500 1.000000 0.000000 1000.000000 
0.248750 1.000000 0.000000 1000.000000 
0.250000 1.000000 0.000000 1000.000000 
0.251250 1.000000 0.000000 1000.000000 
0.252500 1.000000 0.000000 1000.000000 
0.253750 1.000000 0.000000 1000.000000 
0.255000 1.000000 0.000000 1000.000000 
0.256250 1.000000 0.000000 1000.000000 
0.257500 1.000000 0.000000 1000.000000 
0.258750 1.000000 0.000000 1000.000000 
0.260000 1.000000 0.000000 1000.000000 
0.261250 1.000000 0.000000 1000.000000 
0.262500 1.000000 0.000000 1000.000000 
0.263750 1.000000 0.000000 1000.000000 
0.265000 1.000000 0.000000 1000.000000 
0.266250 1.000000 0.000000 1000.000000 
0.267500 1.000000 0.000000 1000.000000 
0.268750 1.000000 0.000000 1000.000000 
0.270000 1.000000 0.000000 1000.000000 
0.271250 1.000000 0.000000 1000.000000 
0.272500 1.000000 0.000000 1000.000000 
0.273750 1.000000 0.000000 1000.000000 
0.275000 1.000000 0.000000 1000.000000 
0.276250 1.000000 0.000000 1000.000000 
0.277500 1.000000 0.000000 1000.000000 
0.278750 1.000000 0.000000 1000.000000 
0.280000 1.000000 0.000000 1000.000000 
0.281250 1.000000 0.000000 1000.000000 
0.282500 1.000000 0.000000 1000.000000 
0.283750 1.000000 0.000000 1000.000000 
0.285000 1.000000 0.000000 1000.000000 
0.286250 1.000000 0.000000 1000.000000 
0.287500 1.000000 0.000000 1000.000000 
0.288750 1.000000 0.000000 1000.000000 
0.290000 1.000000 0.000000 1000.000000 
0.291250 1.000000 0.000000 1000.000000 
0.292500 1.000000 0.000000 999.999999 
0.293750 1.000000 0.000000 999.999998 
0.295000 1.000000 0.000000 999.999996 
0.296250 1.000000 0.000000 999.999992 
0.297500 1.000000 0.000000 999.999983 
0.298750 1.000000 0.000000 999.999967 
0.300000 1.000000 0.000000 999.999934 
0.301250 1.000000 0.000000 999.999872 
0.302500 1.000000 0.000000 999.999753 
0.303750 1.000000 0.000000 999.999527 
0.305000 0.999999 0.000000 999.999106 
0.306250 0.999999 0.000001 999.998331 
0.307500 0.999998 0.000002 999.996918 
0.308750 0.999997 0.000003 999.994380 
0.310000 0.999994 0.000005 999.989876 
0.311250 0.999989 0.000009 999.981993 
0.312500 0.999981 0.000015 999.968385 
0.313750 0.999967 0.000027 999.945228 
0.315000 0.999944 0.000046 999.906397 
0.316250 0.999905 0.000077 999.842273 
0.317500 0.999843 0.000128 999.738040 
0.318750 0.999743 0.000210 999.571373 
0.320000 0.999586 0.000338 999.309384 
0.321250 0.999343 0.000537 998.904813 
0.322500 0.998975 0.000838 998.291539 
0.323750 0.998427 0.001285 997.379710 
0.325000 0.997629 0.001938 996.051092 
0.326250 0.996489 0.002871 994.155551 
0.327500 0.994896 0.004177 991.509924 
0.328750 0.992721 0.005963 987.900726 
0.330000 0.989817 0.008354 983.091994 
0.331250 0.986033 0.011480 976.839054 
0.332500 0.981219 0.015474 968.907898 
0.333750 0.975242 0.020459 959.098419 
0.335000 0.968001 0.026539 947.268225 
0.336250 0.959436 0.033785 933.352594 
0.337500 0.949540 0.042236 917.375904 
0.338750 0.938356 0.051887 899.450750 
0.340000 0.925968 0.062700 879.762678 
0.341250 0.912492 0.074612 858.540510 
0.342500 0.898046 0.087557 836.015091 
0.343750 0.882772 0.101472 812.406169 
0.345000 0.867365 0.115613 788.857962 
0.346250 0.852436 0.129574 766.366340 
0.347500 0.837972 0.143286 744.819579 
0.348750 0.823953 0.156738 724.170561 
0.350000 0.810381 0.169944 704.402369 
0.351250 0.797218 0.182882 685.439340 
0.352500 0.784474 0.195576 667.277332 
0.353750 0.772109 0.208006 649.843277 
0.355000 0.760128 0.220192 633.126598 
0.356250 0.748501 0.232125 617.069891 
0.357500 0.737224 0.243819 601.656010 
0.358750 0.726272 0.255267 586.834912 
0.360000 0.715645 0.266489 572.595481 
0.361250 0.705313 0.277471 558.884931 
0.362500 0.695282 0.288238 545.701794 
0.363750 0.685519 0.298774 532.992994 
0.365000 0.676034 0.309106 520.759943 
0.366250 0.666797 0.319218 508.955700 
0.367500 0.657813 0.329135 497.580263 
0.368750 0.649058 0.338842 486.592253 
0.370000 0.640537 0.348365 475.994035 
0.371250 0.632224 0.357686 465.744031 
0.372500 0.624130 0.366834 455.849724 
0.373750 0.616228 0.375791 446.271364 
0.375000 0.608525 0.384581 437.014197 
0.376250 0.601001 0.393193 428.047105 
0.377500 0.593663 0.401645 419.371933 
0.378750 0.586487 0.409926 410.958730 
0.380000 0.579486 0.418059 402.816045 
0.381250 0.572635 0.426027 394.910592 
0.382500 0.565944 0.433854 387.250787 
0.383750 0.559395 0.441528 379.812360 
0.385000 0.552994 0.449065 372.597073 
0.386250 0.546723 0.456455 365.581854 
0.387500 0.540594 0.463722 358.778039 
0.388750 0.534583 0.470844 352.154078 
0.390000 0.528702 0.477846 345.722152 
0.391250 0.522938 0.484719 339.463418 
0.392500 0.517291 0.491473 333.376312 
0.393750 0.511750 0.498101 327.446633 
0.395000 0.506327 0.504625 321.684622 
0.396250 0.500996 0.511022 316.060350 
0.397500 0.495775 0.517318 310.590495 
0.398750 0.490649 0.523503 305.257156 
0.400000 0.485618 0.529583 300.058314 
0.401250 0.480675 0.535558 294.986026 
0.402500 0.475830 0.541443 290.047979 
0.403750 0.471059 0.547215 285.217618 
0.405000 0.466381 0.552903 280.513129 
0.406250 0.461782 0.558495 275.917976 
0.407500 0.457260 0.563995 271.429890 
0.408750 0.452812 0.569404 267.044412 
0.410000 0.448448 0.574737 262.769192 
0.411250 0.444143 0.579969 258.578571 
0.412500 0.439916 0.585130 254.490959 
0.413750 0.435758 0.590210 250.494551 
0.415000 0.431662 0.595206 246.583224 
0.416250 0.427627 0.600121 242.754238 
0.417500 0.423668 0.604978 239.020597 
0.418750 0.419755 0.609742 235.353377 
0.420000 0.415906 0.614440 231.767653 
0.421250 0.412121 0.619074 228.263180 
0.422500 0.408388 0.623636 224.828423 
0.423750 0.404699 0.628116 221.454166 
0.425000 0.401083 0.632555 218.166274 
0.426250 0.397509 0.636917 214.936497 
0.427500 0.393978 0.641206 211.763843 
0.428750 0.390506 0.645445 208.662987 
0.430000 0.387090 0.649634 205.630383 
0.431250 0.383697 0.653735 202.635818 
0.432500 0.380364 0.657795 199.711126 
0.433750 0.377086 0.661810 196.851154 
0.435000 0.373835 0.665750 194.031405 
0.436250 0.370621 0.669627 191.258692 
0.437500 0.367475 0.673485 188.561332 
0.438750 0.364353 0.677271 185.899788 
0.440000 0.361257 0.680988 183.274733 
0.441250 0.358221 0.684679 180.714505 
0.442500 0.355229 0.688332 178.207104 
0.443750 0.352244 0.691898 175.718083 
0.445000 0.349308 0.695433 173.284016 
0.446250 0.346428 0.698948 170.910371 
0.447500 0.343561 0.702391 168.560059 
0.448750 0.340713 0.705771 166.237904 
0.450000 0.337932 0.709148 163.982665 
0.451250 0.335178 0.712477 161.761965 
0.452500 0.332426 0.715728 159.554892 
0.453750 0.329721 0.718957 157.396991 
0.455000 0.327070 0.722175 155.294465 
0.456250 0.324422 0.725319 153.204032 
0.457500 0.321789 0.728411 151.138607 
0.458750 0.319215 0.731501 149.130493 
0.460000 0.316673 0.734555 147.155424 
0.461250 0.314126 0.737534 145.186914 
0.462500 0.311611 0.740489 143.257830 
0.463750 0.309152 0.743441 141.379133 
0.465000 0.306705 0.746337 139.515941 
0.466250 0.304255 0.749172 137.665059 
0.467500 0.301851 0.752003 135.861078 
0.468750 0.299491 0.754817 134.093901 
0.470000 0.297131 0.757567 132.333922 
0.471250 0.294777 0.760277 130.594845 
0.472500 0.292475 0.762989 128.902717 
0.473750 0.290201 0.765668 127.233677 
0.475000 0.287923 0.768288 125.571067 
0.476250 0.285661 0.770884 123.935994 
0.477500 0.283449 0.773481 122.343091 
0.478750 0.281253 0.776032 120.762484 
0.480000 0.279052 0.778536 119.192035 
0.481250 0.276878 0.781027 117.652274 
0.482500 0.274746 0.783511 116.146708 
0.483750 0.272619 0.785946 114.648041 
0.485000 0.270492 0.788346 113.164109 
0.486250 0.268400 0.790737 111.709633 
0.487500 0.266335 0.793114 110.281750 
0.488750 0.264273 0.795446 108.860230 
0.490000 0.262218 0.797752 107.455657 
0.491250 0.260194 0.800047 106.075926 
0.492500 0.258186 0.802326 104.717437 
0.493750 0.256186 0.804569 103.366875 
0.495000 0.254194 0.806793 102.032930 
0.496250 0.252223 0.809002 100.716886 
0.497500 0.250261 0.811197 99.417103 
0.498750 0.248308 0.813371 98.125401 
0.500000 0.246353 0.815539 96.844237 
0.501250 0.244351 0.817752 95.535192 
0.502500 0.242440 0.819870 94.293460 
0.503750 0.240560 0.821944 93.078061 
0.505000 0.238695 0.823981 91.879158 
0.506250 0.236855 0.825998 90.701832 
0.507500 0.235038 0.827999 89.545778 
0.508750 0.233229 0.829969 88.400302 
0.510000 0.231426 0.831908 87.265025 
0.511250 0.229648 0.833837 86.151060 
0.512500 0.227893 0.835757 85.057324 
0.513750 0.226143 0.837645 83.970425 
0.515000 0.224392 0.839501 82.889872 
0.516250 0.222661 0.841350 81.829047 
0.517500 0.220956 0.843195 80.789628 
0.518750 0.219263 0.845013 79.757950 
0.520000 0.217566 0.846798 78.728990 
0.521250 0.215872 0.848568 77.714276 
0.522500 0.214207 0.850339 76.721622 
0.523750 0.212562 0.852096 75.741849 
0.525000 0.210920 0.853820 74.763897 
0.526250 0.209272 0.855519 73.792340 
0.527500 0.207634 0.857214 72.839036 
0.528750 0.206026 0.858908 71.904652 
0.530000 0.204432 0.860580 70.976936 
0.531250 0.202838 0.862220 70.050303 
0.532500 0.201237 0.863843 69.133203 
0.533750 0.199650 0.865467 68.234812 
0.535000 0.198091 0.867086 67.351782 
0.536250 0.196543 0.868680 66.472321 
0.537500 0.194993 0.870245 65.594432 
0.538750 0.193436 0.871799 64.727304 
0.540000 0.191895 0.873353 63.878010 
0.541250 0.190380 0.874902 63.041658 
0.542500 0.188873 0.876425 62.207648 
0.543750 0.187365 0.877922 61.375403 
0.545000 0.185849 0.879409 60.553642 
0.546250 0.184348 0.880898 59.748496 
0.547500 0.182871 0.882380 58.955290 
0.548750 0.181403 0.883839 58.164238 
0.550000 0.179934 0.885274 57.374551 
0.551250 0.178457 0.886697 56.594013 
0.552500 0.176990 0.888122 55.828741 
0.553750 0.175547 0.889544 55.075567 
0.555000 0.174114 0.890944 54.325165 
0.556250 0.172680 0.892321 53.575391 
0.557500 0.171242 0.893684 52.832620 
0.558750 0.169804 0.895048 52.103426 
0.560000 0.168389 0.896411 51.387074 
0.561250 0.166988 0.897759 50.675042 
0.562500 0.165588 0.899082 49.963133 
0.563750 0.164185 0.900390 49.255534 
0.565000 0.162777 0.901694 48.559139 
0.566250 0.161385 0.903001 47.875959 
0.567500 0.160010 0.904299 47.199754 
0.568750 0.158641 0.905575 46.524130 
0.570000 0.157270 0.906831 45.850152 
0.571250 0.155893 0.908080 45.184066 
0.572500 0.154520 0.909331 44.530247 
0.573750 0.153166 0.910579 43.886508 
0.575000 0.151822 0.911812 43.245547 
0.576250 0.150480 0.913024 42.604644 
0.577500 0.149135 0.914222 41.967623 
0.578750 0.147784 0.915417 41.340191 
0.580000 0.146443 0.916615 40.724296 
0.581250 0.145118 0.917806 40.115313 
0.582500 0.143800 0.918979 39.507287 
0.583750 0.142481 0.920134 38.899844 
0.585000 0.141160 0.921279 38.297590 
0.586250 0.139833 0.922423 37.705165 
0.587500 0.138519 0.923569 37.123127 
0.588750 0.137218 0.924706 36.546252 
0.590000 0.135921 0.925825 35.969757 
0.591250 0.134625 0.926927 35.394107 
0.592500 0.133325 0.928021 34.823885 
0.593750 0.132019 0.929115 34.263110 
0.595000 0.130725 0.930211 33.711978 
0.596250 0.129444 0.931298 33.165648 
0.597500 0.128166 0.932368 32.619791 
0.598750 0.126888 0.933422 32.074459 
0.600000 0.125608 0.934467 31.533458 
0.601250 0.124323 0.935511 31.000813 
0.602500 0.123041 0.936557 30.477753 
0.603750 0.121774 0.937599 29.960851 
0.605000 0.120514 0.938625 29.445257 
0.606250 0.119253 0.939634 28.929519 
0.607500 0.117991 0.940631 28.416195 
0.608750 0.116726 0.941624 27.909587 
0.610000 0.115456 0.942619 27.412562 
0.611250 0.114201 0.943615 26.924231 
0.612500 0.112956 0.944599 26.438688 
0.613750 0.111712 0.945562 25.952273 
0.615000 0.110467 0.946512 25.467023 
0.616250 0.109218 0.947461 24.989454 
0.617500 0.107970 0.948410 24.519844 
0.618750 0.106732 0.949350 24.054149 
0.620000 0.105494 0.950276 23.591446 
0.621250 0.104259 0.951190 23.135254 
0.622500 0.103040 0.952096 22.688821 
0.623750 0.101836 0.952993 22.251082 
0.625000 0.100639 0.953877 21.817447 
0.626250 0.099443 0.954744 21.384541 
0.627500 0.098246 0.955598 20.953403 
0.628750 0.097044 0.956447 20.527631 
0.630000 0.095830 0.957298 20.109774 
0.631250 0.094612 0.958159 19.699873 
0.632500 0.093448 0.959012 19.292089 
0.633750 0.092326 0.959819 18.884582 
0.635000 0.091206 0.960576 18.495595 
0.636250 0.090084 0.961283 18.145416 
0.637500 0.089071 0.961928 17.848241 
0.638750 0.088268 0.962475 17.605778 
0.640000 0.087725 0.962887 17.411730 
0.641250 0.087413 0.963159 17.264134 
0.642500 0.087235 0.963318 17.166867 
0.643750 0.087095 0.963402 17.117689 
0.645000 0.086980 0.963435 17.102190 
0.646250 0.086930 0.963438 17.101582 
0.647500 0.086933 0.963427 17.108333 
0.648750 0.086968 0.963390 17.129046 
0.650000 0.087060 0.963315 17.169811 
0.651250 0.087226 0.963190 17.235038 
0.652500 0.087474 0.963014 17.326669 
0.653750 0.087790 0.962793 17.444315 
0.655000 0.088143 0.962563 17.563994 
0.656250 0.088480 0.962377 17.643866 
0.657500 0.088721 0.962229 17.695392 
0.658750 0.088867 0.962116 17.732672 
0.660000 0.088950 0.962036 17.765388 
0.661250 0.089009 0.961982 17.797324 
0.662500 0.089065 0.961944 17.828279 
0.663750 0.089128 0.961911 17.856980 
0.665000 0.089209 0.961879 17.882863 
0.666250 0.089336 0.961847 17.906080 
0.667500 0.089551 0.961812 17.926654 
0.668750 0.089921 0.961773 17.944319 
0.670000 0.090553 0.961729 17.958984 
0.671250 0.091612 0.961681 17.971439 
0.672500 0.093353 0.961638 17.983536 
0.673750 0.096167 0.961600 17.996250 
0.675000 0.100634 0.961565 18.008061 
0.676250 0.107601 0.961529 18.016634 
0.677500 0.118293 0.961489 18.021124 
0.678750 0.134437 0.961442 18.021852 
0.680000 0.158427 0.961384 18.019390 
0.681250 0.193536 0.961314 18.009637 
0.682500 0.244165 0.961225 17.987597 
0.683750 0.316119 0.961106 17.948008 
0.685000 0.416893 0.960938 17.884355 
0.686250 0.555915 0.960700 17.787688 
0.687500 0.744695 0.960362 17.645819 
0.688750 0.996788 0.959889 17.443106 
0.690000 1.327427 0.959232 17.160713 
0.691250 1.752639 0.958332 16.777184 
0.692500 2.287568 0.957106 16.269319 
0.693750 2.943715 0.955446 15.613528 
0.695000 3.721279 0.953211 14.787834 
0.696250 4.439156 0.950203 13.773981 
0.697500 4.933054 0.946129 12.566134 
0.698750 5.229473 0.940526 11.173523 
0.700000 5.366188 0.932655 9.620095 
0.701250 5.394367 0.921267 7.944659 
0.702500 5.357832 0.904152 6.214990 
0.703750 5.162665 0.877831 4.578342 
0.705000 4.661595 0.836021 3.105730 
0.706250 3.782663 0.764519 1.853818 
0.707500 2.664730 0.626730 0.872321 
0.708750 1.684824 0.348517 0.233435 
0.710000 1.107329 0.050876 0.023503 
0.711250 1.005974 0.001571 0.010223 
0.712500 1.000149 0.000025 0.010003 
0.713750 1.000003 0.000000 0.010000 
0.715000 1.000000 0.000000 0.010000 
0.716250 1.000000 0.000000 0.010000 
0.717500 1.000000 0.000000 0.010000 
0.718750 1.000000 0.000000 0.010000 
0.720000 1.000000 0.000000 0.010000 
0.721250 1.000000 0.000000 0.010000 
0.722500 1.000000 0.000000 0.010000 
0.723750 1.000000 0.000000 0.010000 
0.725000 1.000000 0.000000 0.010000 
0.726250 1.000000 0.000000 0.010000 
0.727500 1.000000 0.000000 0.010000 
0.728750 1.000000 0.000000 0.010000 
0.730000 1.000000 0.000000 0.010000 
0.731250 1.000000 0.000000 0.010000 
0.732500 1.000000 0.000000 0.010000 
0.733750 1.000000 0.000000 0.010000 
0.735000 1.000000 0.000000 0.010000 
0.736250 1.000000 0.000000 0.010000 
0.737500 1.000000 0.000000 0.010000 
0.738750 1.000000 0.000000 0.010000 
0.740000 1.000000 0.000000 0.010000 
0.741250 1.000000 0.000000 0.010000 
0.742500 1.000000 0.000000 0.010000 
0.743750 1.000000 0.000000 0.010000 
0.745000 1.000000 0.000000 0.010000 
0.746250 1.000000 0.000000 0.010000 
0.747500 1.000000 0.000000 0.010000 
0.748750 1.000000 0.000000 0.010000 
0.750000 1.000000 0.000000 0.010000 
0.751250 1.000000 0.000000 0.010000 
0.752500 1.000000 0.000000 0.010000 
0.753750 1.000000 0.000000 0.010000 
0.755000 1.000000 0.000000 0.010000 
0.756250 1.000000 0.000000 0.010000 
0.757500 1.000000 0.000000 0.010000 
0.758750 1.000000 0.000000 0.010000 
0.760000 1.000000 0.000000 0.010000 
0.761250 1.000000 0.000000 0.010000 
0.762500 1.000000 0.000000 0.010000 
0.763750 1.000000 0.000000 0.010000 
0.765000 1.000000 0.000000 0.010000 
0.766250 1.000000 0.000000 0.010000 
0.767500 1.000000 0.000000 0.010000 
0.768750 1.000000 0.000000 0.010000 
0.770000 1.000000 0.000000 0.010000 
0.771250 1.000000 0.000000 0.010000 
0.772500 1.000000 0.000000 0.010000 
0.773750 1.000000 0.000000 0.010000 
0.775000 1.000000 0.000000 0.010000 
0.776250 1.000000 0.000000 0.010000 
0.777500 1.000000 0.000000 0.010000 
0.778750 1.000000 0.000000 0.010000 
0.780000 1.000000 0.000000 0.010000 
0.781250 1.000000 0.000000 0.010000 
0.782500 1.000000 0.000000 0.010000 
0.783750 1.000000 0.000000 0.010000 
0.785000 1.000000 0.000000 0.010000 
0.786250 1.000000 0.000000 0.010000 
0.787500 1.000000 0.000000 0.010000 
0.788750 1.000000 0.000000 0.010000 
0.790000 1.000000 0.000000 0.010000 
0.791250 1.000000 0.000000 0.010000 
0.792500 1.000000 0.000000 0.010000 
0.793750 1.000000 0.000000 0.010000 
0.795000 1.000000 0.000000 0.010000 
0.796250 1.000000 0.000000 0.010000 
0.797500 1.000000 0.000000 0.010000 
0.798750 1.000000 0.000000 0.010000 
0.800000 1.000000 0.000000 0.010000 
0.801250 1.000000 0.000000 0.010000 
0.802500 1.000000 0.000000 0.010000 
0.803750 1.000000 0.000000 0.010000 
0.805000 1.000000 0.000000 0.010000 
0.806250 1.000000 0.000000 0.010000 
0.807500 1.000000 0.000000 0.010000 
0.808750 1.000000 0.000000 0.010000 
0.810000 1.000000 0.000000 0.010000 
0.811250 1.000000 0.000000 0.010000 
0.812500 1.000000 0.000000 0.010000 
0.813750 1.000000 0.000000 0.010000 
0.815000 1.000000 0.000000 0.010000 
0.816250 1.000000 0.000000 0.010000 
0.817500 1.000000 0.000000 0.010000 
0.818750 1.000000 0.000000 0.010000 
0.820000 1.000000 0.000000 0.010000 
0.821250 1.000000 0.000000 0.010000 
0.822500 1.000000 0.000000 0.010000 
0.823750 1.000000 0.000000 0.010000 
0.825000 1.000000 0.000000 0.010000 
0.826250 1.000000 0.000000 0.010000 
0.827500 1.000000 0.000000 0.010000 
0.828750 1.000000 0.000000 0.010000 
0.830000 1.000000 0.000000 0.010000 
0.831250 1.000000 0.000000 0.010000 
0.832500 1.000000 0.000000 0.010000 
0.833750 1.000000 0.000000 0.010000 
0.835000 1.000000 0.000000 0.010000 
0.836250 1.000000 0.000000 0.010000 
0.837500 1.000000 0.000000 0.010000 
0.838750 1.000000 0.000000 0.010000 
0.840000 1.000000 0.000000 0.010000 
0.841250 1.000000 0.000000 0.010000 
0.842500 1.000000 0.000000 0.010000 
0.843750 1.000000 0.000000 0.010000 
0.845000 1.000000 0.000000 0.010000 
0.846250 1.000000 0.000000 0.010000 
0.847500 1.000000 0.000000 0.010000 
0.848750 1.000000 0.000000 0.010000 
0.850000 1.000000 0.000000 0.010000 
0.851250 1.000000 0.000000 0.010000 
0.852500 1.000000 0.000000 0.010000 
0.853750 1.000000 0.000000 0.010000 
0.855000 1.000000 0.000000 0.010000 
0.856250 1.000000 0.000000 0.010000 
0.857500 1.000000 0.000000 0.010000 
0.858750 1.000000 0.000000 0.010000 
0.860000 1.000000 0.000000 0.010000 
0.861250 1.000000 0.000000 0.010000 
0.862500 1.000000 0.000000 0.010000 
0.863750 1.000000 0.000000 0.010000 
0.865000 1.000000 0.000000 0.010000 
0.866250 1.000000 0.000000 0.010000 
0.867500 1.000000 0.000000 0.010000 
0.868750 1.000000 0.000000 0.010000 
0.870000 1.000000 0.000000 0.010000 
0.871250 1.000000 0.000000 0.010000 
0.872500 1.000000 0.000000 0.010000 
0.873750 1.000000 0.000000 0.010000 
0.875000 1.000000 0.000000 0.010000 
0.876250 1.000000 0.000000 0.010000 
0.877500 1.000000 0.000000 0.010000 
0.878750 1.000000 0.000000 0.010000 
0.880000 1.000000 0.000000 0.010000 
0.881250 1.000000 0.000000 0.010000 
0.882500 1.000000 0.000000 0.010000 
0.883750 1.000000 0.000000 0.010000 
0.885000 1.000000 0.000000 0.010000 
0.886250 1.000000 0.000000 0.010000 
0.887500 1.000000 0.000000 0.010000 
0.888750 1.000000 0.000000 0.010000 
0.890000 1.000000 0.000000 0.010000 
0.891250 1.000000 0.000000 0.010000 
0.892500 1.000000 0.000000 0.010000 
0.893750 1.000000 0.000000 0.010000 
0.895000 1.000000 0.000000 0.010000 
0.896250 1.000000 0.000000 0.010000 
0.897500 1.000000 0.000000 0.010000 
0.898750 1.000000 0.000000 0.010000 
0.900000 1.000000 0.000000 0.010000 
0.901250 1.000000 0.000000 0.010000 
0.902500 1.000000 0.000000 0.010000 
0.903750 1.000000 0.000000 0.010000 
0.905000 1.000000 0.000000 0.010000 
0.906250 1.000000 0.000000 0.010000 
0.907500 1.000000 0.000000 0.010000 
0.908750 1.000000 0.000000 0.010000 
0.910000 1.000000 0.000000 0.010000 
0.911250 1.000000 0.000000 0.010000 
0.912500 1.000000 0.000000 0.010000 
0.913750 1.000000 0.000000 0.010000 
0.915000 1.000000 0.000000 0.010000 
0.916250 1.000000 0.000000 0.010000 
0.917500 1.000000 0.000000 0.010000 
0.918750 1.000000 0.000000 0.010000 
0.920000 1.000000 0.000000 0.010000 
0.921250 1.000000 0.000000 0.010000 
0.922500 1.000000 0.000000 0.010000 
0.923750 1.000000 0.000000 0.010000 
0.925000 1.000000 0.000000 0.010000 
0.926250 1.000000 0.000000 0.010000 
0.927500 1.000000 0.000000 0.010000 
0.928750 1.000000 0.000000 0.010000 
0.930000 1.000000 0.000000 0.010000 
0.931250 1.000000 0.000000 0.010000 
0.932500 1.000000 0.000000 0.010000 
0.933750 1.000000 0.000000 0.010000 
0.935000 1.000000 0.000000 0.010000 
0.936250 1.000000 0.000000 0.010000 
0.937500 1.000000 0.000000 0.010000 
0.938750 1.000000 0.000000 0.010000 
0.940000 1.000000 0.000000 0.010000 
0.941250 1.000000 0.000000 0.010000 
0.942500 1.000000 0.000000 0.010000 
0.943750 1.000000 0.000000 0.010000 
0.945000 1.000000 0.000000 0.010000 
0.946250 1.000000 0.000000 0.010000 
0.947500 1.000000 0.000000 0.010000 
0.948750 1.000000 0.000000 0.010000 
0.950000 1.000000 0.000000 0.010000 
0.951250 1.000000 0.000000 0.010000 
0.952500 1.000000 0.000000 0.010000 
0.953750 1.000000 0.000000 0.010000 
0.955000 1.000000 0.000000 0.010000 
0.956250 1.000000 0.000000 0.010000 
0.957500 1.000000 0.000000 0.010000 
0.958750 1.000000 0.000000 0.010000 
0.960000 1.000000 0.000000 0.010000 
0.961250 1.000000 0.000000 0.010000 
0.962500 1.000000 0.000000 0.010000 
0.963750 1.000000 0.000000 0.010000 
0.965000 1.000000 0.000000 0.010000 
0.966250 1.000000 0.000000 0.010000 
0.967500 1.000000 0.000000 0.010000 
0.968750 1.000000 0.000000 0.010000 
0.970000 1.000000 0.000000 0.010000 
0.971250 1.000000 0.000000 0.010000 
0.972500 1.000000 0.000000 0.010000 
0.973750 1.000000 0.000000 0.010000 
0.975000 1.000000 0.000000 0.010000 
0.976250 1.000000 0.000000 0.010000 
0.977500 1.000000 0.000000 0.010000 
0.978750 1.000000 0.000000 0.010000 
0.980000 1.000000 0.000000 0.010000 
0.981250 1.000000 0.000000 0.010000 
0.982500 1.000000 0.000000 0.010000 
0.983750 1.000000 0.000000 0.010000 
0.985000 1.000000 0.000000 0.010000 
0.986250 1.000000 0.000000 0.010000 
0.987500 1.000000 0.000000 0.010000 
0.988750 1.000000 0.000000 0.010000 
0.990000 1.000000 0.000000 0.010000 
0.991250 1.000000 0.000000 0.010000 
0.992500 1.000000 0.000000 0.010000 
0.993750 1.000000 0.000000 0.010000 
0.995000 1.000000 0.000000 0.010000 
0.996250 1.000000 0.000000 0.010000 
0.997500 1.000000 0.000000 0.010000 
0.998750 1.000000 0.000000 0.010000 
1.000000 1.000000 0.000000 0.010000 
