# Supplementary material for: A direct Primitive Variable Recovery Scheme for hyperbolic conservative equations: The case of relativistic hydrodynamics
Source: PLoS One. 2018 Apr 16;13(4):e0195494. doi: 10.1371/journal.pone.0195494 (PMC5901931; doi:10.1371/journal.pone.0195494)
Supplement: S1 File — In the file “S1_File.tar.gz”, we attached the relevant data of the comparison between numerical simulations and exact solutions used to obtain the L1—norm. (GZ) [file pone.0195494.s001.gz › numerical-and-exact-data_plosone_aguayo-mendoza-olvera/Test3/Mesh800/Ldata16]

0.000000 0.000000
0.001250 0.000000
0.002500 0.000000
0.003750 0.000000
0.005000 0.000000
0.006250 0.000000
0.007500 0.000000
0.008750 0.000000
0.010000 0.000000
0.011250 0.000000
0.012500 0.000000
0.013750 0.000000
0.015000 0.000000
0.016250 0.000000
0.017500 0.000000
0.018750 0.000000
0.020000 0.000000
0.021250 0.000000
0.022500 0.000000
0.023750 0.000000
0.025000 0.000000
0.026250 0.000000
0.027500 0.000000
0.028750 0.000000
0.030000 0.000000
0.031250 0.000000
0.032500 0.000000
0.033750 0.000000
0.035000 0.000000
0.036250 0.000000
0.037500 0.000000
0.038750 0.000000
0.040000 0.000000
0.041250 0.000000
0.042500 0.000000
0.043750 0.000000
0.045000 0.000000
0.046250 0.000000
0.047500 0.000000
0.048750 0.000000
0.050000 0.000000
0.051250 0.000000
0.052500 0.000000
0.053750 0.000000
0.055000 0.000000
0.056250 0.000000
0.057500 0.000000
0.058750 0.000000
0.060000 0.000000
0.061250 0.000000
0.062500 0.000000
0.063750 0.000000
0.065000 0.000000
0.066250 0.000000
0.067500 0.000000
0.068750 0.000000
0.070000 0.000000
0.071250 0.000000
0.072500 0.000000
0.073750 0.000000
0.075000 0.000000
0.076250 0.000000
0.077500 0.000000
0.078750 0.000000
0.080000 0.000000
0.081250 0.000000
0.082500 0.000000
0.083750 0.000000
0.085000 0.000000
0.086250 0.000000
0.087500 0.000000
0.088750 0.000000
0.090000 0.000000
0.091250 0.000000
0.092500 0.000000
0.093750 0.000000
0.095000 0.000000
0.096250 0.000000
0.097500 0.000000
0.098750 0.000000
0.100000 0.000000
0.101250 0.000000
0.102500 0.000000
0.103750 0.000000
0.105000 0.000000
0.106250 0.000000
0.107500 0.000000
0.108750 0.000000
0.110000 0.000000
0.111250 0.000000
0.112500 0.000000
0.113750 0.000000
0.115000 0.000000
0.116250 0.000000
0.117500 0.000000
0.118750 0.000000
0.120000 0.000000
0.121250 0.000000
0.122500 0.000000
0.123750 0.000000
0.125000 0.000000
0.126250 0.000000
0.127500 0.000000
0.128750 0.000000
0.130000 0.000000
0.131250 0.000000
0.132500 0.000000
0.133750 0.000000
0.135000 0.000000
0.136250 0.000000
0.137500 0.000000
0.138750 0.000000
0.140000 0.000000
0.141250 0.000000
0.142500 0.000000
0.143750 0.000000
0.145000 0.000000
0.146250 0.000000
0.147500 0.000000
0.148750 0.000000
0.150000 0.000000
0.151250 0.000000
0.152500 0.000000
0.153750 0.000000
0.155000 0.000000
0.156250 0.000000
0.157500 0.000000
0.158750 0.000000
0.160000 0.000000
0.161250 0.000000
0.162500 0.000000
0.163750 0.000000
0.165000 0.000000
0.166250 0.000000
0.167500 0.000000
0.168750 0.000000
0.170000 0.000000
0.171250 0.000000
0.172500 0.000000
0.173750 0.000000
0.175000 0.000000
0.176250 0.000000
0.177500 0.000000
0.178750 0.000000
0.180000 0.000000
0.181250 0.000000
0.182500 0.000000
0.183750 0.000000
0.185000 0.000000
0.186250 0.000000
0.187500 0.000000
0.188750 0.000000
0.190000 0.000000
0.191250 0.000000
0.192500 0.000000
0.193750 0.000000
0.195000 0.000000
0.196250 0.000000
0.197500 0.000000
0.198750 0.000000
0.200000 0.000000
0.201250 0.000000
0.202500 0.000000
0.203750 0.000000
0.205000 0.000000
0.206250 0.000000
0.207500 0.000000
0.208750 0.000000
0.210000 0.000000
0.211250 0.000000
0.212500 0.000000
0.213750 0.000000
0.215000 0.000000
0.216250 0.000000
0.217500 0.000000
0.218750 0.000000
0.220000 0.000000
0.221250 0.000000
0.222500 0.000000
0.223750 0.000000
0.225000 0.000000
0.226250 0.000000
0.227500 0.000000
0.228750 0.000000
0.230000 0.000000
0.231250 0.000000
0.232500 0.000000
0.233750 0.000000
0.235000 0.000000
0.236250 0.000000
0.237500 0.000000
0.238750 0.000000
0.240000 0.000000
0.241250 0.000000
0.242500 0.000000
0.243750 0.000000
0.245000 0.000000
0.246250 0.000000
0.247500 0.000000
0.248750 0.000000
0.250000 0.000000
0.251250 0.000000
0.252500 0.000000
0.253750 0.000000
0.255000 0.000000
0.256250 0.000000
0.257500 0.000000
0.258750 0.000000
0.260000 0.000000
0.261250 0.000000
0.262500 0.000000
0.263750 0.000000
0.265000 0.000000
0.266250 0.000000
0.267500 0.000000
0.268750 0.000000
0.270000 0.000000
0.271250 0.000000
0.272500 0.000000
0.273750 0.000000
0.275000 0.000000
0.276250 0.000000
0.277500 0.000000
0.278750 0.000000
0.280000 0.000000
0.281250 0.000000
0.282500 0.000000
0.283750 0.000000
0.285000 0.000000
0.286250 0.000000
0.287500 0.000000
0.288750 0.000000
0.290000 0.000000
0.291250 0.000000
0.292500 0.000000
0.293750 0.000000
0.295000 0.000000
0.296250 0.000000
0.297500 0.000000
0.298750 0.000000
0.300000 0.000000
0.301250 0.000000
0.302500 0.000000
0.303750 0.000000
0.305000 0.000000
0.306250 0.000000
0.307500 0.000000
0.308750 0.000000
0.310000 0.000000
0.311250 0.000000
0.312500 0.000000
0.313750 0.000000
0.315000 0.000000
0.316250 0.000000
0.317500 0.000000
0.318750 0.000000
0.320000 0.000000
0.321250 0.000000
0.322500 0.000000
0.323750 0.000000
0.325000 0.000000
0.326250 0.000000
0.327500 0.000000
0.328750 0.000000
0.330000 0.000000
0.331250 0.000000
0.332500 0.000000
0.333750 0.000000
0.335000 0.000000
0.336250 0.000000
0.337500 0.000000
0.338750 0.000000
0.340000 0.000000
0.341250 0.000000
0.342500 0.000000
0.343750 0.000000
0.345000 0.000000
0.346250 0.000000
0.347500 0.000000
0.348750 0.000000
0.350000 0.000000
0.351250 0.000000
0.352500 0.000000
0.353750 0.000001
0.355000 0.000001
0.356250 0.000002
0.357500 0.000003
0.358750 0.000006
0.360000 0.000010
0.361250 0.000017
0.362500 0.000029
0.363750 0.000048
0.365000 0.000077
0.366250 0.000123
0.367500 0.000191
0.368750 0.000292
0.370000 0.000434
0.371250 0.000632
0.372500 0.000899
0.373750 0.001248
0.375000 0.001692
0.376250 0.002240
0.377500 0.002896
0.378750 0.002092
0.380000 0.001394
0.381250 0.000867
0.382500 0.000506
0.383750 0.000297
0.385000 0.000151
0.386250 0.000025
0.387500 0.000083
0.388750 0.000174
0.390000 0.000253
0.391250 0.000320
0.392500 0.000378
0.393750 0.000426
0.395000 0.000468
0.396250 0.000503
0.397500 0.000533
0.398750 0.000557
0.400000 0.000579
0.401250 0.000595
0.402500 0.000610
0.403750 0.000621
0.405000 0.000630
0.406250 0.000637
0.407500 0.000642
0.408750 0.000645
0.410000 0.000647
0.411250 0.000647
0.412500 0.000647
0.413750 0.000646
0.415000 0.000644
0.416250 0.000640
0.417500 0.000637
0.418750 0.000632
0.420000 0.000628
0.421250 0.000623
0.422500 0.000617
0.423750 0.000612
0.425000 0.000606
0.426250 0.000599
0.427500 0.000593
0.428750 0.000586
0.430000 0.000579
0.431250 0.000573
0.432500 0.000566
0.433750 0.000557
0.435000 0.000552
0.436250 0.000544
0.437500 0.000536
0.438750 0.000529
0.440000 0.000523
0.441250 0.000513
0.442500 0.000508
0.443750 0.000501
0.445000 0.000492
0.446250 0.000485
0.447500 0.000480
0.448750 0.000470
0.450000 0.000463
0.451250 0.000459
0.452500 0.000450
0.453750 0.000440
0.455000 0.000438
0.456250 0.000430
0.457500 0.000420
0.458750 0.000415
0.460000 0.000412
0.461250 0.000400
0.462500 0.000393
0.463750 0.000390
0.465000 0.000383
0.466250 0.000371
0.467500 0.000368
0.468750 0.000364
0.470000 0.000353
0.471250 0.000345
0.472500 0.000344
0.473750 0.000337
0.475000 0.000325
0.476250 0.000321
0.477500 0.000318
0.478750 0.000308
0.480000 0.000298
0.481250 0.000295
0.482500 0.000290
0.483750 0.000279
0.485000 0.000271
0.486250 0.000267
0.487500 0.000259
0.488750 0.000248
0.490000 0.000240
0.491250 0.000235
0.492500 0.000224
0.493750 0.000213
0.495000 0.000201
0.496250 0.000191
0.497500 0.000175
0.498750 0.000158
0.500000 0.000134
0.501250 0.000089
0.502500 0.000073
0.503750 0.000059
0.505000 0.000050
0.506250 0.000046
0.507500 0.000041
0.508750 0.000033
0.510000 0.000029
0.511250 0.000029
0.512500 0.000028
0.513750 0.000021
0.515000 0.000016
0.516250 0.000018
0.517500 0.000021
0.518750 0.000019
0.520000 0.000011
0.521250 0.000008
0.522500 0.000013
0.523750 0.000017
0.525000 0.000015
0.526250 0.000006
0.527500 0.000005
0.528750 0.000011
0.530000 0.000015
0.531250 0.000013
0.532500 0.000004
0.533750 0.000003
0.535000 0.000009
0.536250 0.000014
0.537500 0.000014
0.538750 0.000006
0.540000 0.000002
0.541250 0.000007
0.542500 0.000014
0.543750 0.000016
0.545000 0.000010
0.546250 0.000003
0.547500 0.000005
0.548750 0.000012
0.550000 0.000017
0.551250 0.000016
0.552500 0.000007
0.553750 0.000004
0.555000 0.000010
0.556250 0.000016
0.557500 0.000019
0.558750 0.000016
0.560000 0.000007
0.561250 0.000007
0.562500 0.000014
0.563750 0.000020
0.565000 0.000022
0.566250 0.000018
0.567500 0.000010
0.568750 0.000011
0.570000 0.000018
0.571250 0.000025
0.572500 0.000029
0.573750 0.000028
0.575000 0.000021
0.576250 0.000021
0.577500 0.000030
0.578750 0.000040
0.580000 0.000049
0.581250 0.000054
0.582500 0.000053
0.583750 0.000054
0.585000 0.000070
0.586250 0.000090
0.587500 0.000111
0.588750 0.000129
0.590000 0.000141
0.591250 0.000167
0.592500 0.000218
0.593750 0.000280
0.595000 0.000346
0.596250 0.000411
0.597500 0.000470
0.598750 0.000557
0.600000 0.000724
0.601250 0.000102
0.602500 0.000674
0.603750 0.001465
0.605000 0.002209
0.606250 0.002744
0.607500 0.003003
0.608750 0.003061
0.610000 0.003057
0.611250 0.003040
0.612500 0.003010
0.613750 0.002959
0.615000 0.002880
0.616250 0.002766
0.617500 0.002615
0.618750 0.002446
0.620000 0.002297
0.621250 0.002142
0.622500 0.001946
0.623750 0.001644
0.625000 0.001128
0.626250 0.000231
0.627500 0.001314
0.628750 0.003910
0.630000 0.008181
0.631250 0.015059
0.632500 0.025916
0.633750 0.042717
0.635000 0.068221
0.636250 0.106240
0.637500 0.161906
0.638750 0.241938
0.640000 0.354824
0.641250 0.510842
0.642500 0.721761
0.643750 1.000000
0.645000 0.044963
0.646250 0.041068
0.647500 0.036708
0.648750 0.192094
0.650000 0.212541
0.651250 0.221857
0.652500 0.223443
0.653750 0.218955
0.655000 0.200124
0.656250 0.158943
0.657500 0.097988
0.658750 0.039232
0.660000 0.006029
0.661250 0.000331
0.662500 0.000008
0.663750 0.000000
0.665000 0.000000
0.666250 0.000000
0.667500 0.000000
0.668750 0.000000
0.670000 0.000000
0.671250 0.000000
0.672500 0.000000
0.673750 0.000000
0.675000 0.000000
0.676250 0.000000
0.677500 0.000000
0.678750 0.000000
0.680000 0.000000
0.681250 0.000000
0.682500 0.000000
0.683750 0.000000
0.685000 0.000000
0.686250 0.000000
0.687500 0.000000
0.688750 0.000000
0.690000 0.000000
0.691250 0.000000
0.692500 0.000000
0.693750 0.000000
0.695000 0.000000
0.696250 0.000000
0.697500 0.000000
0.698750 0.000000
0.700000 0.000000
0.701250 0.000000
0.702500 0.000000
0.703750 0.000000
0.705000 0.000000
0.706250 0.000000
0.707500 0.000000
0.708750 0.000000
0.710000 0.000000
0.711250 0.000000
0.712500 0.000000
0.713750 0.000000
0.715000 0.000000
0.716250 0.000000
0.717500 0.000000
0.718750 0.000000
0.720000 0.000000
0.721250 0.000000
0.722500 0.000000
0.723750 0.000000
0.725000 0.000000
0.726250 0.000000
0.727500 0.000000
0.728750 0.000000
0.730000 0.000000
0.731250 0.000000
0.732500 0.000000
0.733750 0.000000
0.735000 0.000000
0.736250 0.000000
0.737500 0.000000
0.738750 0.000000
0.740000 0.000000
0.741250 0.000000
0.742500 0.000000
0.743750 0.000000
0.745000 0.000000
0.746250 0.000000
0.747500 0.000000
0.748750 0.000000
0.750000 0.000000
0.751250 0.000000
0.752500 0.000000
0.753750 0.000000
0.755000 0.000000
0.756250 0.000000
0.757500 0.000000
0.758750 0.000000
0.760000 0.000000
0.761250 0.000000
0.762500 0.000000
0.763750 0.000000
0.765000 0.000000
0.766250 0.000000
0.767500 0.000000
0.768750 0.000000
0.770000 0.000000
0.771250 0.000000
0.772500 0.000000
0.773750 0.000000
0.775000 0.000000
0.776250 0.000000
0.777500 0.000000
0.778750 0.000000
0.780000 0.000000
0.781250 0.000000
0.782500 0.000000
0.783750 0.000000
0.785000 0.000000
0.786250 0.000000
0.787500 0.000000
0.788750 0.000000
0.790000 0.000000
0.791250 0.000000
0.792500 0.000000
0.793750 0.000000
0.795000 0.000000
0.796250 0.000000
0.797500 0.000000
0.798750 0.000000
0.800000 0.000000
0.801250 0.000000
0.802500 0.000000
0.803750 0.000000
0.805000 0.000000
0.806250 0.000000
0.807500 0.000000
0.808750 0.000000
0.810000 0.000000
0.811250 0.000000
0.812500 0.000000
0.813750 0.000000
0.815000 0.000000
0.816250 0.000000
0.817500 0.000000
0.818750 0.000000
0.820000 0.000000
0.821250 0.000000
0.822500 0.000000
0.823750 0.000000
0.825000 0.000000
0.826250 0.000000
0.827500 0.000000
0.828750 0.000000
0.830000 0.000000
0.831250 0.000000
0.832500 0.000000
0.833750 0.000000
0.835000 0.000000
0.836250 0.000000
0.837500 0.000000
0.838750 0.000000
0.840000 0.000000
0.841250 0.000000
0.842500 0.000000
0.843750 0.000000
0.845000 0.000000
0.846250 0.000000
0.847500 0.000000
0.848750 0.000000
0.850000 0.000000
0.851250 0.000000
0.852500 0.000000
0.853750 0.000000
0.855000 0.000000
0.856250 0.000000
0.857500 0.000000
0.858750 0.000000
0.860000 0.000000
0.861250 0.000000
0.862500 0.000000
0.863750 0.000000
0.865000 0.000000
0.866250 0.000000
0.867500 0.000000
0.868750 0.000000
0.870000 0.000000
0.871250 0.000000
0.872500 0.000000
0.873750 0.000000
0.875000 0.000000
0.876250 0.000000
0.877500 0.000000
0.878750 0.000000
0.880000 0.000000
0.881250 0.000000
0.882500 0.000000
0.883750 0.000000
0.885000 0.000000
0.886250 0.000000
0.887500 0.000000
0.888750 0.000000
0.890000 0.000000
0.891250 0.000000
0.892500 0.000000
0.893750 0.000000
0.895000 0.000000
0.896250 0.000000
0.897500 0.000000
0.898750 0.000000
0.900000 0.000000
0.901250 0.000000
0.902500 0.000000
0.903750 0.000000
0.905000 0.000000
0.906250 0.000000
0.907500 0.000000
0.908750 0.000000
0.910000 0.000000
0.911250 0.000000
0.912500 0.000000
0.913750 0.000000
0.915000 0.000000
0.916250 0.000000
0.917500 0.000000
0.918750 0.000000
0.920000 0.000000
0.921250 0.000000
0.922500 0.000000
0.923750 0.000000
0.925000 0.000000
0.926250 0.000000
0.927500 0.000000
0.928750 0.000000
0.930000 0.000000
0.931250 0.000000
0.932500 0.000000
0.933750 0.000000
0.935000 0.000000
0.936250 0.000000
0.937500 0.000000
0.938750 0.000000
0.940000 0.000000
0.941250 0.000000
0.942500 0.000000
0.943750 0.000000
0.945000 0.000000
0.946250 0.000000
0.947500 0.000000
0.948750 0.000000
0.950000 0.000000
0.951250 0.000000
0.952500 0.000000
0.953750 0.000000
0.955000 0.000000
0.956250 0.000000
0.957500 0.000000
0.958750 0.000000
0.960000 0.000000
0.961250 0.000000
0.962500 0.000000
0.963750 0.000000
0.965000 0.000000
0.966250 0.000000
0.967500 0.000000
0.968750 0.000000
0.970000 0.000000
0.971250 0.000000
0.972500 0.000000
0.973750 0.000000
0.975000 0.000000
0.976250 0.000000
0.977500 0.000000
0.978750 0.000000
0.980000 0.000000
0.981250 0.000000
0.982500 0.000000
0.983750 0.000000
0.985000 0.000000
0.986250 0.000000
0.987500 0.000000
0.988750 0.000000
0.990000 0.000000
0.991250 0.000000
0.992500 0.000000
0.993750 0.000000
0.995000 0.000000
0.996250 0.000000
0.997500 0.000000
0.998750 0.000000
1.000000 0.000000
