# Supplementary material for: A direct Primitive Variable Recovery Scheme for hyperbolic conservative equations: The case of relativistic hydrodynamics
Source: PLoS One. 2018 Apr 16;13(4):e0195494. doi: 10.1371/journal.pone.0195494 (PMC5901931; doi:10.1371/journal.pone.0195494)
Supplement: S1 File — In the file “S1_File.tar.gz”, we attached the relevant data of the comparison between numerical simulations and exact solutions used to obtain the L1—norm. (GZ) [file pone.0195494.s001.gz › numerical-and-exact-data_plosone_aguayo-mendoza-olvera/Test3/Mesh800/1000Da800t16]

0.000000 1.000000 0.000000 1000.000000 
0.001250 1.000000 0.000000 1000.000000 
0.002500 1.000000 0.000000 1000.000000 
0.003750 1.000000 0.000000 1000.000000 
0.005000 1.000000 0.000000 1000.000000 
0.006250 1.000000 0.000000 1000.000000 
0.007500 1.000000 0.000000 1000.000000 
0.008750 1.000000 0.000000 1000.000000 
0.010000 1.000000 0.000000 1000.000000 
0.011250 1.000000 0.000000 1000.000000 
0.012500 1.000000 0.000000 1000.000000 
0.013750 1.000000 0.000000 1000.000000 
0.015000 1.000000 0.000000 1000.000000 
0.016250 1.000000 0.000000 1000.000000 
0.017500 1.000000 0.000000 1000.000000 
0.018750 1.000000 0.000000 1000.000000 
0.020000 1.000000 0.000000 1000.000000 
0.021250 1.000000 0.000000 1000.000000 
0.022500 1.000000 0.000000 1000.000000 
0.023750 1.000000 0.000000 1000.000000 
0.025000 1.000000 0.000000 1000.000000 
0.026250 1.000000 0.000000 1000.000000 
0.027500 1.000000 0.000000 1000.000000 
0.028750 1.000000 0.000000 1000.000000 
0.030000 1.000000 0.000000 1000.000000 
0.031250 1.000000 0.000000 1000.000000 
0.032500 1.000000 0.000000 1000.000000 
0.033750 1.000000 0.000000 1000.000000 
0.035000 1.000000 0.000000 1000.000000 
0.036250 1.000000 0.000000 1000.000000 
0.037500 1.000000 0.000000 1000.000000 
0.038750 1.000000 0.000000 1000.000000 
0.040000 1.000000 0.000000 1000.000000 
0.041250 1.000000 0.000000 1000.000000 
0.042500 1.000000 0.000000 1000.000000 
0.043750 1.000000 0.000000 1000.000000 
0.045000 1.000000 0.000000 1000.000000 
0.046250 1.000000 0.000000 1000.000000 
0.047500 1.000000 0.000000 1000.000000 
0.048750 1.000000 0.000000 1000.000000 
0.050000 1.000000 0.000000 1000.000000 
0.051250 1.000000 0.000000 1000.000000 
0.052500 1.000000 0.000000 1000.000000 
0.053750 1.000000 0.000000 1000.000000 
0.055000 1.000000 0.000000 1000.000000 
0.056250 1.000000 0.000000 1000.000000 
0.057500 1.000000 0.000000 1000.000000 
0.058750 1.000000 0.000000 1000.000000 
0.060000 1.000000 0.000000 1000.000000 
0.061250 1.000000 0.000000 1000.000000 
0.062500 1.000000 0.000000 1000.000000 
0.063750 1.000000 0.000000 1000.000000 
0.065000 1.000000 0.000000 1000.000000 
0.066250 1.000000 0.000000 1000.000000 
0.067500 1.000000 0.000000 1000.000000 
0.068750 1.000000 0.000000 1000.000000 
0.070000 1.000000 0.000000 1000.000000 
0.071250 1.000000 0.000000 1000.000000 
0.072500 1.000000 0.000000 1000.000000 
0.073750 1.000000 0.000000 1000.000000 
0.075000 1.000000 0.000000 1000.000000 
0.076250 1.000000 0.000000 1000.000000 
0.077500 1.000000 0.000000 1000.000000 
0.078750 1.000000 0.000000 1000.000000 
0.080000 1.000000 0.000000 1000.000000 
0.081250 1.000000 0.000000 1000.000000 
0.082500 1.000000 0.000000 1000.000000 
0.083750 1.000000 0.000000 1000.000000 
0.085000 1.000000 0.000000 1000.000000 
0.086250 1.000000 0.000000 1000.000000 
0.087500 1.000000 0.000000 1000.000000 
0.088750 1.000000 0.000000 1000.000000 
0.090000 1.000000 0.000000 1000.000000 
0.091250 1.000000 0.000000 1000.000000 
0.092500 1.000000 0.000000 1000.000000 
0.093750 1.000000 0.000000 1000.000000 
0.095000 1.000000 0.000000 1000.000000 
0.096250 1.000000 0.000000 1000.000000 
0.097500 1.000000 0.000000 1000.000000 
0.098750 1.000000 0.000000 1000.000000 
0.100000 1.000000 0.000000 1000.000000 
0.101250 1.000000 0.000000 1000.000000 
0.102500 1.000000 0.000000 1000.000000 
0.103750 1.000000 0.000000 1000.000000 
0.105000 1.000000 0.000000 1000.000000 
0.106250 1.000000 0.000000 1000.000000 
0.107500 1.000000 0.000000 1000.000000 
0.108750 1.000000 0.000000 1000.000000 
0.110000 1.000000 0.000000 1000.000000 
0.111250 1.000000 0.000000 1000.000000 
0.112500 1.000000 0.000000 1000.000000 
0.113750 1.000000 0.000000 1000.000000 
0.115000 1.000000 0.000000 1000.000000 
0.116250 1.000000 0.000000 1000.000000 
0.117500 1.000000 0.000000 1000.000000 
0.118750 1.000000 0.000000 1000.000000 
0.120000 1.000000 0.000000 1000.000000 
0.121250 1.000000 0.000000 1000.000000 
0.122500 1.000000 0.000000 1000.000000 
0.123750 1.000000 0.000000 1000.000000 
0.125000 1.000000 0.000000 1000.000000 
0.126250 1.000000 0.000000 1000.000000 
0.127500 1.000000 0.000000 1000.000000 
0.128750 1.000000 0.000000 1000.000000 
0.130000 1.000000 0.000000 1000.000000 
0.131250 1.000000 0.000000 1000.000000 
0.132500 1.000000 0.000000 1000.000000 
0.133750 1.000000 0.000000 1000.000000 
0.135000 1.000000 0.000000 1000.000000 
0.136250 1.000000 0.000000 1000.000000 
0.137500 1.000000 0.000000 1000.000000 
0.138750 1.000000 0.000000 1000.000000 
0.140000 1.000000 0.000000 1000.000000 
0.141250 1.000000 0.000000 1000.000000 
0.142500 1.000000 0.000000 1000.000000 
0.143750 1.000000 0.000000 1000.000000 
0.145000 1.000000 0.000000 1000.000000 
0.146250 1.000000 0.000000 1000.000000 
0.147500 1.000000 0.000000 1000.000000 
0.148750 1.000000 0.000000 1000.000000 
0.150000 1.000000 0.000000 1000.000000 
0.151250 1.000000 0.000000 1000.000000 
0.152500 1.000000 0.000000 1000.000000 
0.153750 1.000000 0.000000 1000.000000 
0.155000 1.000000 0.000000 1000.000000 
0.156250 1.000000 0.000000 1000.000000 
0.157500 1.000000 0.000000 1000.000000 
0.158750 1.000000 0.000000 1000.000000 
0.160000 1.000000 0.000000 1000.000000 
0.161250 1.000000 0.000000 1000.000000 
0.162500 1.000000 0.000000 1000.000000 
0.163750 1.000000 0.000000 1000.000000 
0.165000 1.000000 0.000000 1000.000000 
0.166250 1.000000 0.000000 1000.000000 
0.167500 1.000000 0.000000 1000.000000 
0.168750 1.000000 0.000000 1000.000000 
0.170000 1.000000 0.000000 1000.000000 
0.171250 1.000000 0.000000 1000.000000 
0.172500 1.000000 0.000000 1000.000000 
0.173750 1.000000 0.000000 1000.000000 
0.175000 1.000000 0.000000 1000.000000 
0.176250 1.000000 0.000000 1000.000000 
0.177500 1.000000 0.000000 1000.000000 
0.178750 1.000000 0.000000 1000.000000 
0.180000 1.000000 0.000000 1000.000000 
0.181250 1.000000 0.000000 1000.000000 
0.182500 1.000000 0.000000 1000.000000 
0.183750 1.000000 0.000000 1000.000000 
0.185000 1.000000 0.000000 1000.000000 
0.186250 1.000000 0.000000 1000.000000 
0.187500 1.000000 0.000000 1000.000000 
0.188750 1.000000 0.000000 1000.000000 
0.190000 1.000000 0.000000 1000.000000 
0.191250 1.000000 0.000000 1000.000000 
0.192500 1.000000 0.000000 1000.000000 
0.193750 1.000000 0.000000 1000.000000 
0.195000 1.000000 0.000000 1000.000000 
0.196250 1.000000 0.000000 1000.000000 
0.197500 1.000000 0.000000 1000.000000 
0.198750 1.000000 0.000000 1000.000000 
0.200000 1.000000 0.000000 1000.000000 
0.201250 1.000000 0.000000 1000.000000 
0.202500 1.000000 0.000000 1000.000000 
0.203750 1.000000 0.000000 1000.000000 
0.205000 1.000000 0.000000 1000.000000 
0.206250 1.000000 0.000000 1000.000000 
0.207500 1.000000 0.000000 1000.000000 
0.208750 1.000000 0.000000 1000.000000 
0.210000 1.000000 0.000000 1000.000000 
0.211250 1.000000 0.000000 1000.000000 
0.212500 1.000000 0.000000 1000.000000 
0.213750 1.000000 0.000000 1000.000000 
0.215000 1.000000 0.000000 1000.000000 
0.216250 1.000000 0.000000 1000.000000 
0.217500 1.000000 0.000000 1000.000000 
0.218750 1.000000 0.000000 1000.000000 
0.220000 1.000000 0.000000 1000.000000 
0.221250 1.000000 0.000000 1000.000000 
0.222500 1.000000 0.000000 1000.000000 
0.223750 1.000000 0.000000 1000.000000 
0.225000 1.000000 0.000000 1000.000000 
0.226250 1.000000 0.000000 1000.000000 
0.227500 1.000000 0.000000 1000.000000 
0.228750 1.000000 0.000000 1000.000000 
0.230000 1.000000 0.000000 1000.000000 
0.231250 1.000000 0.000000 1000.000000 
0.232500 1.000000 0.000000 1000.000000 
0.233750 1.000000 0.000000 1000.000000 
0.235000 1.000000 0.000000 1000.000000 
0.236250 1.000000 0.000000 1000.000000 
0.237500 1.000000 0.000000 1000.000000 
0.238750 1.000000 0.000000 1000.000000 
0.240000 1.000000 0.000000 1000.000000 
0.241250 1.000000 0.000000 1000.000000 
0.242500 1.000000 0.000000 1000.000000 
0.243750 1.000000 0.000000 1000.000000 
0.245000 1.000000 0.000000 1000.000000 
0.246250 1.000000 0.000000 1000.000000 
0.247500 1.000000 0.000000 1000.000000 
0.248750 1.000000 0.000000 1000.000000 
0.250000 1.000000 0.000000 1000.000000 
0.251250 1.000000 0.000000 1000.000000 
0.252500 1.000000 0.000000 1000.000000 
0.253750 1.000000 0.000000 1000.000000 
0.255000 1.000000 0.000000 1000.000000 
0.256250 1.000000 0.000000 1000.000000 
0.257500 1.000000 0.000000 1000.000000 
0.258750 1.000000 0.000000 1000.000000 
0.260000 1.000000 0.000000 1000.000000 
0.261250 1.000000 0.000000 1000.000000 
0.262500 1.000000 0.000000 1000.000000 
0.263750 1.000000 0.000000 1000.000000 
0.265000 1.000000 0.000000 1000.000000 
0.266250 1.000000 0.000000 1000.000000 
0.267500 1.000000 0.000000 1000.000000 
0.268750 1.000000 0.000000 1000.000000 
0.270000 1.000000 0.000000 1000.000000 
0.271250 1.000000 0.000000 1000.000000 
0.272500 1.000000 0.000000 1000.000000 
0.273750 1.000000 0.000000 1000.000000 
0.275000 1.000000 0.000000 1000.000000 
0.276250 1.000000 0.000000 1000.000000 
0.277500 1.000000 0.000000 1000.000000 
0.278750 1.000000 0.000000 1000.000000 
0.280000 1.000000 0.000000 1000.000000 
0.281250 1.000000 0.000000 1000.000000 
0.282500 1.000000 0.000000 1000.000000 
0.283750 1.000000 0.000000 1000.000000 
0.285000 1.000000 0.000000 1000.000000 
0.286250 1.000000 0.000000 1000.000000 
0.287500 1.000000 0.000000 1000.000000 
0.288750 1.000000 0.000000 1000.000000 
0.290000 1.000000 0.000000 1000.000000 
0.291250 1.000000 0.000000 1000.000000 
0.292500 1.000000 0.000000 1000.000000 
0.293750 1.000000 0.000000 1000.000000 
0.295000 1.000000 0.000000 1000.000000 
0.296250 1.000000 0.000000 1000.000000 
0.297500 1.000000 0.000000 1000.000000 
0.298750 1.000000 0.000000 1000.000000 
0.300000 1.000000 0.000000 1000.000000 
0.301250 1.000000 0.000000 1000.000000 
0.302500 1.000000 0.000000 1000.000000 
0.303750 1.000000 0.000000 1000.000000 
0.305000 1.000000 0.000000 1000.000000 
0.306250 1.000000 0.000000 1000.000000 
0.307500 1.000000 0.000000 1000.000000 
0.308750 1.000000 0.000000 1000.000000 
0.310000 1.000000 0.000000 1000.000000 
0.311250 1.000000 0.000000 1000.000000 
0.312500 1.000000 0.000000 1000.000000 
0.313750 1.000000 0.000000 1000.000000 
0.315000 1.000000 0.000000 1000.000000 
0.316250 1.000000 0.000000 1000.000000 
0.317500 1.000000 0.000000 1000.000000 
0.318750 1.000000 0.000000 1000.000000 
0.320000 1.000000 0.000000 1000.000000 
0.321250 1.000000 0.000000 1000.000000 
0.322500 1.000000 0.000000 1000.000000 
0.323750 1.000000 0.000000 1000.000000 
0.325000 1.000000 0.000000 1000.000000 
0.326250 1.000000 0.000000 1000.000000 
0.327500 1.000000 0.000000 1000.000000 
0.328750 1.000000 0.000000 1000.000000 
0.330000 1.000000 0.000000 1000.000000 
0.331250 1.000000 0.000000 1000.000000 
0.332500 1.000000 0.000000 1000.000000 
0.333750 1.000000 0.000000 1000.000000 
0.335000 1.000000 0.000000 1000.000000 
0.336250 1.000000 0.000000 999.999999 
0.337500 1.000000 0.000000 999.999999 
0.338750 1.000000 0.000000 999.999997 
0.340000 1.000000 0.000000 999.999994 
0.341250 1.000000 0.000000 999.999987 
0.342500 1.000000 0.000000 999.999972 
0.343750 1.000000 0.000000 999.999941 
0.345000 1.000000 0.000000 999.999877 
0.346250 1.000000 0.000000 999.999745 
0.347500 1.000000 0.000000 999.999481 
0.348750 0.999999 0.000001 999.998955 
0.350000 0.999999 0.000001 999.997928 
0.351250 0.999998 0.000002 999.995949 
0.352500 0.999995 0.000004 999.992194 
0.353750 0.999991 0.000007 999.985181 
0.355000 0.999983 0.000014 999.972295 
0.356250 0.999969 0.000025 999.949014 
0.357500 0.999945 0.000045 999.907682 
0.358750 0.999901 0.000081 999.835616 
0.360000 0.999827 0.000141 999.712308 
0.361250 0.999703 0.000242 999.505416 
0.362500 0.999499 0.000409 999.165307 
0.363750 0.999171 0.000677 998.618029 
0.365000 0.998653 0.001100 997.756890 
0.366250 0.997858 0.001750 996.433318 
0.367500 0.996665 0.002727 994.448437 
0.368750 0.994919 0.004158 991.547591 
0.370000 0.992431 0.006201 987.420831 
0.371250 0.988982 0.009042 981.712590 
0.372500 0.984336 0.012885 974.043069 
0.373750 0.978254 0.017942 964.041772 
0.375000 0.970523 0.024414 951.390313 
0.376250 0.960980 0.032472 935.867705 
0.377500 0.949536 0.042236 917.388104 
0.378750 0.936188 0.053765 896.019885 
0.380000 0.921016 0.067053 871.976757 
0.381250 0.904165 0.082044 845.575739 
0.382500 0.885811 0.098669 817.158188 
0.383750 0.866269 0.116699 787.262325 
0.385000 0.846917 0.134753 758.109922 
0.386250 0.828344 0.152489 730.615602 
0.387500 0.810492 0.169815 704.568496 
0.388750 0.793326 0.186719 679.880009 
0.390000 0.776840 0.203222 656.500954 
0.391250 0.760972 0.219296 634.308828 
0.392500 0.745726 0.234979 613.275792 
0.393750 0.731038 0.250241 593.280582 
0.395000 0.716912 0.265124 574.301190 
0.396250 0.703290 0.279606 556.234024 
0.397500 0.690172 0.293722 539.052685 
0.398750 0.677509 0.307458 522.673787 
0.400000 0.665300 0.320848 507.072970 
0.401250 0.653497 0.333875 492.171404 
0.402500 0.642108 0.346582 477.961561 
0.403750 0.631081 0.358943 464.361865 
0.405000 0.620427 0.371002 451.372189 
0.406250 0.610103 0.382741 438.925714 
0.407500 0.600113 0.394193 427.014889 
0.408750 0.590419 0.405343 415.583329 
0.410000 0.581036 0.416233 404.635630 
0.411250 0.571913 0.426831 394.104176 
0.412500 0.563074 0.437188 384.007086 
0.413750 0.554477 0.447278 374.286481 
0.415000 0.546130 0.457134 364.944870 
0.416250 0.538007 0.466743 355.943896 
0.417500 0.530117 0.476139 347.288717 
0.418750 0.522421 0.485292 338.927400 
0.420000 0.514946 0.494253 330.884667 
0.421250 0.507650 0.502991 323.109889 
0.422500 0.500546 0.511536 315.610380 
0.423750 0.493617 0.519884 308.363266 
0.425000 0.486864 0.528051 301.365906 
0.426250 0.480260 0.536019 294.584334 
0.427500 0.473833 0.543835 288.044563 
0.428750 0.467537 0.551458 281.695757 
0.430000 0.461396 0.558927 275.556274 
0.431250 0.455393 0.566235 269.608433 
0.432500 0.449524 0.573388 263.843311 
0.433750 0.443772 0.580377 258.241530 
0.435000 0.438167 0.587247 252.829153 
0.436250 0.432659 0.593950 247.555683 
0.437500 0.427272 0.600522 242.440995 
0.438750 0.422003 0.606969 237.479881 
0.440000 0.416840 0.613285 232.657338 
0.441250 0.411760 0.619452 227.951996 
0.442500 0.406810 0.625533 223.403975 
0.443750 0.401940 0.631477 218.965602 
0.445000 0.397153 0.637293 214.637136 
0.446250 0.392469 0.643014 210.435971 
0.447500 0.387885 0.648642 206.356150 
0.448750 0.383347 0.654118 202.349092 
0.450000 0.378915 0.659521 198.465926 
0.451250 0.374574 0.664839 194.691681 
0.452500 0.370284 0.670030 190.990479 
0.453750 0.366059 0.675115 187.373160 
0.455000 0.361949 0.680162 183.881181 
0.456250 0.357878 0.685082 180.448243 
0.457500 0.353857 0.689894 177.082319 
0.458750 0.349932 0.694658 173.821648 
0.460000 0.346082 0.699353 170.646382 
0.461250 0.342242 0.703907 167.503117 
0.462500 0.338487 0.708413 164.452531 
0.463750 0.334818 0.712876 161.493031 
0.465000 0.331174 0.717228 158.575480 
0.466250 0.327561 0.721477 155.702836 
0.467500 0.324052 0.725718 152.934011 
0.468750 0.320586 0.729879 150.217778 
0.470000 0.317130 0.733927 147.530110 
0.471250 0.313739 0.737926 144.910137 
0.472500 0.310434 0.741910 142.377104 
0.473750 0.307139 0.745785 139.866393 
0.475000 0.303868 0.749579 137.394460 
0.476250 0.300677 0.753352 134.997790 
0.477500 0.297539 0.757085 132.660598 
0.478750 0.294401 0.760707 130.335566 
0.480000 0.291306 0.764283 128.062297 
0.481250 0.288285 0.767841 125.855892 
0.482500 0.285291 0.771340 123.687833 
0.483750 0.282303 0.774744 121.534593 
0.485000 0.279366 0.778124 119.437690 
0.486250 0.276489 0.781477 117.393192 
0.487500 0.273624 0.784766 115.376690 
0.488750 0.270777 0.787982 113.380326 
0.490000 0.267976 0.791180 111.436046 
0.491250 0.265221 0.794343 109.530885 
0.492500 0.262473 0.797451 107.650891 
0.493750 0.259752 0.800504 105.793396 
0.495000 0.257061 0.803538 103.977722 
0.496250 0.254403 0.806536 102.189974 
0.497500 0.251753 0.809498 100.426046 
0.498750 0.249123 0.812426 98.679821 
0.500000 0.246491 0.815345 96.954886 
0.501250 0.243799 0.818329 95.194769 
0.502500 0.241255 0.821147 93.545006 
0.503750 0.238751 0.823885 91.933162 
0.505000 0.236287 0.826577 90.359021 
0.506250 0.233870 0.829240 88.824182 
0.507500 0.231471 0.831852 87.311279 
0.508750 0.229082 0.834407 85.815228 
0.510000 0.226731 0.836941 84.353635 
0.511250 0.224422 0.839461 82.928775 
0.512500 0.222126 0.841931 81.518567 
0.513750 0.219827 0.844344 80.117129 
0.515000 0.217556 0.846736 78.745595 
0.516250 0.215331 0.849127 77.412100 
0.517500 0.213130 0.851481 76.096081 
0.518750 0.210928 0.853775 74.783329 
0.520000 0.208720 0.856036 73.488462 
0.521250 0.206552 0.858296 72.229208 
0.522500 0.204428 0.860545 70.997873 
0.523750 0.202316 0.862745 69.772867 
0.525000 0.200200 0.864893 68.552320 
0.526250 0.198076 0.867023 67.354440 
0.527500 0.195996 0.869157 66.190086 
0.528750 0.193955 0.871273 65.046492 
0.530000 0.191923 0.873339 63.905597 
0.531250 0.189886 0.875360 62.770042 
0.532500 0.187839 0.877368 61.656694 
0.533750 0.185831 0.879381 60.573913 
0.535000 0.183861 0.881377 59.509335 
0.536250 0.181901 0.883327 58.446693 
0.537500 0.179936 0.885235 57.388108 
0.538750 0.177958 0.887129 56.348481 
0.540000 0.176008 0.889027 55.336650 
0.541250 0.174098 0.890915 54.343909 
0.542500 0.172202 0.892763 53.354085 
0.543750 0.170304 0.894568 52.365920 
0.545000 0.168394 0.896355 51.391633 
0.546250 0.166490 0.898144 50.441623 
0.547500 0.164627 0.899932 49.513205 
0.548750 0.162785 0.901689 48.591058 
0.550000 0.160946 0.903405 47.668773 
0.551250 0.159101 0.905095 46.754006 
0.552500 0.157245 0.906779 45.858304 
0.553750 0.155414 0.908468 44.985252 
0.555000 0.153616 0.910144 44.124803 
0.556250 0.151826 0.911783 43.265428 
0.557500 0.150036 0.913387 42.407594 
0.558750 0.148237 0.914976 41.561249 
0.560000 0.146433 0.916565 40.734587 
0.561250 0.144660 0.918157 39.926874 
0.562500 0.142909 0.919728 39.126490 
0.563750 0.141163 0.921263 38.325974 
0.565000 0.139415 0.922770 37.528349 
0.566250 0.137659 0.924266 36.743055 
0.567500 0.135898 0.925763 35.976231 
0.568750 0.134166 0.927262 35.226030 
0.570000 0.132453 0.928740 34.481816 
0.571250 0.130744 0.930185 33.737340 
0.572500 0.129034 0.931602 32.995187 
0.573750 0.127317 0.933008 32.263840 
0.575000 0.125591 0.934415 31.549132 
0.576250 0.123886 0.935825 30.850913 
0.577500 0.122202 0.937221 30.160898 
0.578750 0.120525 0.938587 29.471529 
0.580000 0.118848 0.939922 28.781461 
0.581250 0.117167 0.941238 28.098643 
0.582500 0.115475 0.942550 27.431006 
0.583750 0.113791 0.943868 26.781387 
0.585000 0.112136 0.945184 26.144907 
0.586250 0.110492 0.946472 25.511155 
0.587500 0.108848 0.947723 24.874512 
0.588750 0.107201 0.948948 24.240116 
0.590000 0.105541 0.950172 23.626083 
0.591250 0.103907 0.951405 23.033931 
0.592500 0.102315 0.952607 22.448202 
0.593750 0.100740 0.953756 21.862582 
0.595000 0.099166 0.954878 21.290235 
0.596250 0.097587 0.955998 20.741859 
0.597500 0.095993 0.957128 20.216350 
0.598750 0.094439 0.958231 19.699294 
0.600000 0.093006 0.959254 19.175535 
0.601250 0.091715 0.960193 18.653787 
0.602500 0.090477 0.961092 18.201029 
0.603750 0.089215 0.961928 17.839624 
0.605000 0.088028 0.962618 17.554647 
0.606250 0.087175 0.963103 17.329199 
0.607500 0.086761 0.963394 17.164695 
0.608750 0.086669 0.963539 17.064901 
0.610000 0.086676 0.963590 17.019859 
0.611250 0.086703 0.963594 17.009824 
0.612500 0.086751 0.963582 17.014285 
0.613750 0.086832 0.963539 17.035441 
0.615000 0.086957 0.963447 17.083301 
0.616250 0.087139 0.963296 17.164277 
0.617500 0.087380 0.963086 17.280341 
0.618750 0.087650 0.962831 17.428426 
0.620000 0.087888 0.962612 17.565712 
0.621250 0.088135 0.962429 17.649447 
0.622500 0.088448 0.962270 17.695519 
0.623750 0.088930 0.962143 17.723965 
0.625000 0.089752 0.962051 17.748423 
0.626250 0.091184 0.961990 17.773454 
0.627500 0.093647 0.961947 17.800222 
0.628750 0.097789 0.961910 17.824871 
0.630000 0.104601 0.961872 17.843954 
0.631250 0.115573 0.961826 17.855806 
0.632500 0.132892 0.961760 17.859502 
0.633750 0.159691 0.961667 17.856647 
0.635000 0.200374 0.961542 17.840257 
0.636250 0.261019 0.961370 17.797941 
0.637500 0.349814 0.961126 17.716287 
0.638750 0.477476 0.960773 17.579447 
0.640000 0.657544 0.960259 17.367515 
0.641250 0.906414 0.959520 17.056055 
0.642500 1.242857 0.958471 16.617067 
0.643750 1.686686 0.956998 16.021051 
0.645000 2.256052 0.954950 15.239816 
0.646250 2.962758 0.952117 14.250013 
0.647500 3.754092 0.948202 13.036830 
0.648750 4.346919 0.942760 11.601762 
0.650000 4.703164 0.935035 9.973298 
0.651250 4.865488 0.923725 8.202829 
0.652500 4.893112 0.906514 6.381306 
0.653750 4.814924 0.879845 4.672797 
0.655000 4.486828 0.837350 3.144622 
0.656250 3.769311 0.764795 1.858928 
0.657500 2.707266 0.626015 0.865943 
0.658750 1.683545 0.346005 0.229987 
0.660000 1.105038 0.049585 0.023069 
0.661250 1.005759 0.001507 0.010213 
0.662500 1.000142 0.000024 0.010003 
0.663750 1.000002 0.000000 0.010000 
0.665000 1.000000 0.000000 0.010000 
0.666250 1.000000 0.000000 0.010000 
0.667500 1.000000 0.000000 0.010000 
0.668750 1.000000 0.000000 0.010000 
0.670000 1.000000 0.000000 0.010000 
0.671250 1.000000 0.000000 0.010000 
0.672500 1.000000 0.000000 0.010000 
0.673750 1.000000 0.000000 0.010000 
0.675000 1.000000 0.000000 0.010000 
0.676250 1.000000 0.000000 0.010000 
0.677500 1.000000 0.000000 0.010000 
0.678750 1.000000 0.000000 0.010000 
0.680000 1.000000 0.000000 0.010000 
0.681250 1.000000 0.000000 0.010000 
0.682500 1.000000 0.000000 0.010000 
0.683750 1.000000 0.000000 0.010000 
0.685000 1.000000 0.000000 0.010000 
0.686250 1.000000 0.000000 0.010000 
0.687500 1.000000 0.000000 0.010000 
0.688750 1.000000 0.000000 0.010000 
0.690000 1.000000 0.000000 0.010000 
0.691250 1.000000 0.000000 0.010000 
0.692500 1.000000 0.000000 0.010000 
0.693750 1.000000 0.000000 0.010000 
0.695000 1.000000 0.000000 0.010000 
0.696250 1.000000 0.000000 0.010000 
0.697500 1.000000 0.000000 0.010000 
0.698750 1.000000 0.000000 0.010000 
0.700000 1.000000 0.000000 0.010000 
0.701250 1.000000 0.000000 0.010000 
0.702500 1.000000 0.000000 0.010000 
0.703750 1.000000 0.000000 0.010000 
0.705000 1.000000 0.000000 0.010000 
0.706250 1.000000 0.000000 0.010000 
0.707500 1.000000 0.000000 0.010000 
0.708750 1.000000 0.000000 0.010000 
0.710000 1.000000 0.000000 0.010000 
0.711250 1.000000 0.000000 0.010000 
0.712500 1.000000 0.000000 0.010000 
0.713750 1.000000 0.000000 0.010000 
0.715000 1.000000 0.000000 0.010000 
0.716250 1.000000 0.000000 0.010000 
0.717500 1.000000 0.000000 0.010000 
0.718750 1.000000 0.000000 0.010000 
0.720000 1.000000 0.000000 0.010000 
0.721250 1.000000 0.000000 0.010000 
0.722500 1.000000 0.000000 0.010000 
0.723750 1.000000 0.000000 0.010000 
0.725000 1.000000 0.000000 0.010000 
0.726250 1.000000 0.000000 0.010000 
0.727500 1.000000 0.000000 0.010000 
0.728750 1.000000 0.000000 0.010000 
0.730000 1.000000 0.000000 0.010000 
0.731250 1.000000 0.000000 0.010000 
0.732500 1.000000 0.000000 0.010000 
0.733750 1.000000 0.000000 0.010000 
0.735000 1.000000 0.000000 0.010000 
0.736250 1.000000 0.000000 0.010000 
0.737500 1.000000 0.000000 0.010000 
0.738750 1.000000 0.000000 0.010000 
0.740000 1.000000 0.000000 0.010000 
0.741250 1.000000 0.000000 0.010000 
0.742500 1.000000 0.000000 0.010000 
0.743750 1.000000 0.000000 0.010000 
0.745000 1.000000 0.000000 0.010000 
0.746250 1.000000 0.000000 0.010000 
0.747500 1.000000 0.000000 0.010000 
0.748750 1.000000 0.000000 0.010000 
0.750000 1.000000 0.000000 0.010000 
0.751250 1.000000 0.000000 0.010000 
0.752500 1.000000 0.000000 0.010000 
0.753750 1.000000 0.000000 0.010000 
0.755000 1.000000 0.000000 0.010000 
0.756250 1.000000 0.000000 0.010000 
0.757500 1.000000 0.000000 0.010000 
0.758750 1.000000 0.000000 0.010000 
0.760000 1.000000 0.000000 0.010000 
0.761250 1.000000 0.000000 0.010000 
0.762500 1.000000 0.000000 0.010000 
0.763750 1.000000 0.000000 0.010000 
0.765000 1.000000 0.000000 0.010000 
0.766250 1.000000 0.000000 0.010000 
0.767500 1.000000 0.000000 0.010000 
0.768750 1.000000 0.000000 0.010000 
0.770000 1.000000 0.000000 0.010000 
0.771250 1.000000 0.000000 0.010000 
0.772500 1.000000 0.000000 0.010000 
0.773750 1.000000 0.000000 0.010000 
0.775000 1.000000 0.000000 0.010000 
0.776250 1.000000 0.000000 0.010000 
0.777500 1.000000 0.000000 0.010000 
0.778750 1.000000 0.000000 0.010000 
0.780000 1.000000 0.000000 0.010000 
0.781250 1.000000 0.000000 0.010000 
0.782500 1.000000 0.000000 0.010000 
0.783750 1.000000 0.000000 0.010000 
0.785000 1.000000 0.000000 0.010000 
0.786250 1.000000 0.000000 0.010000 
0.787500 1.000000 0.000000 0.010000 
0.788750 1.000000 0.000000 0.010000 
0.790000 1.000000 0.000000 0.010000 
0.791250 1.000000 0.000000 0.010000 
0.792500 1.000000 0.000000 0.010000 
0.793750 1.000000 0.000000 0.010000 
0.795000 1.000000 0.000000 0.010000 
0.796250 1.000000 0.000000 0.010000 
0.797500 1.000000 0.000000 0.010000 
0.798750 1.000000 0.000000 0.010000 
0.800000 1.000000 0.000000 0.010000 
0.801250 1.000000 0.000000 0.010000 
0.802500 1.000000 0.000000 0.010000 
0.803750 1.000000 0.000000 0.010000 
0.805000 1.000000 0.000000 0.010000 
0.806250 1.000000 0.000000 0.010000 
0.807500 1.000000 0.000000 0.010000 
0.808750 1.000000 0.000000 0.010000 
0.810000 1.000000 0.000000 0.010000 
0.811250 1.000000 0.000000 0.010000 
0.812500 1.000000 0.000000 0.010000 
0.813750 1.000000 0.000000 0.010000 
0.815000 1.000000 0.000000 0.010000 
0.816250 1.000000 0.000000 0.010000 
0.817500 1.000000 0.000000 0.010000 
0.818750 1.000000 0.000000 0.010000 
0.820000 1.000000 0.000000 0.010000 
0.821250 1.000000 0.000000 0.010000 
0.822500 1.000000 0.000000 0.010000 
0.823750 1.000000 0.000000 0.010000 
0.825000 1.000000 0.000000 0.010000 
0.826250 1.000000 0.000000 0.010000 
0.827500 1.000000 0.000000 0.010000 
0.828750 1.000000 0.000000 0.010000 
0.830000 1.000000 0.000000 0.010000 
0.831250 1.000000 0.000000 0.010000 
0.832500 1.000000 0.000000 0.010000 
0.833750 1.000000 0.000000 0.010000 
0.835000 1.000000 0.000000 0.010000 
0.836250 1.000000 0.000000 0.010000 
0.837500 1.000000 0.000000 0.010000 
0.838750 1.000000 0.000000 0.010000 
0.840000 1.000000 0.000000 0.010000 
0.841250 1.000000 0.000000 0.010000 
0.842500 1.000000 0.000000 0.010000 
0.843750 1.000000 0.000000 0.010000 
0.845000 1.000000 0.000000 0.010000 
0.846250 1.000000 0.000000 0.010000 
0.847500 1.000000 0.000000 0.010000 
0.848750 1.000000 0.000000 0.010000 
0.850000 1.000000 0.000000 0.010000 
0.851250 1.000000 0.000000 0.010000 
0.852500 1.000000 0.000000 0.010000 
0.853750 1.000000 0.000000 0.010000 
0.855000 1.000000 0.000000 0.010000 
0.856250 1.000000 0.000000 0.010000 
0.857500 1.000000 0.000000 0.010000 
0.858750 1.000000 0.000000 0.010000 
0.860000 1.000000 0.000000 0.010000 
0.861250 1.000000 0.000000 0.010000 
0.862500 1.000000 0.000000 0.010000 
0.863750 1.000000 0.000000 0.010000 
0.865000 1.000000 0.000000 0.010000 
0.866250 1.000000 0.000000 0.010000 
0.867500 1.000000 0.000000 0.010000 
0.868750 1.000000 0.000000 0.010000 
0.870000 1.000000 0.000000 0.010000 
0.871250 1.000000 0.000000 0.010000 
0.872500 1.000000 0.000000 0.010000 
0.873750 1.000000 0.000000 0.010000 
0.875000 1.000000 0.000000 0.010000 
0.876250 1.000000 0.000000 0.010000 
0.877500 1.000000 0.000000 0.010000 
0.878750 1.000000 0.000000 0.010000 
0.880000 1.000000 0.000000 0.010000 
0.881250 1.000000 0.000000 0.010000 
0.882500 1.000000 0.000000 0.010000 
0.883750 1.000000 0.000000 0.010000 
0.885000 1.000000 0.000000 0.010000 
0.886250 1.000000 0.000000 0.010000 
0.887500 1.000000 0.000000 0.010000 
0.888750 1.000000 0.000000 0.010000 
0.890000 1.000000 0.000000 0.010000 
0.891250 1.000000 0.000000 0.010000 
0.892500 1.000000 0.000000 0.010000 
0.893750 1.000000 0.000000 0.010000 
0.895000 1.000000 0.000000 0.010000 
0.896250 1.000000 0.000000 0.010000 
0.897500 1.000000 0.000000 0.010000 
0.898750 1.000000 0.000000 0.010000 
0.900000 1.000000 0.000000 0.010000 
0.901250 1.000000 0.000000 0.010000 
0.902500 1.000000 0.000000 0.010000 
0.903750 1.000000 0.000000 0.010000 
0.905000 1.000000 0.000000 0.010000 
0.906250 1.000000 0.000000 0.010000 
0.907500 1.000000 0.000000 0.010000 
0.908750 1.000000 0.000000 0.010000 
0.910000 1.000000 0.000000 0.010000 
0.911250 1.000000 0.000000 0.010000 
0.912500 1.000000 0.000000 0.010000 
0.913750 1.000000 0.000000 0.010000 
0.915000 1.000000 0.000000 0.010000 
0.916250 1.000000 0.000000 0.010000 
0.917500 1.000000 0.000000 0.010000 
0.918750 1.000000 0.000000 0.010000 
0.920000 1.000000 0.000000 0.010000 
0.921250 1.000000 0.000000 0.010000 
0.922500 1.000000 0.000000 0.010000 
0.923750 1.000000 0.000000 0.010000 
0.925000 1.000000 0.000000 0.010000 
0.926250 1.000000 0.000000 0.010000 
0.927500 1.000000 0.000000 0.010000 
0.928750 1.000000 0.000000 0.010000 
0.930000 1.000000 0.000000 0.010000 
0.931250 1.000000 0.000000 0.010000 
0.932500 1.000000 0.000000 0.010000 
0.933750 1.000000 0.000000 0.010000 
0.935000 1.000000 0.000000 0.010000 
0.936250 1.000000 0.000000 0.010000 
0.937500 1.000000 0.000000 0.010000 
0.938750 1.000000 0.000000 0.010000 
0.940000 1.000000 0.000000 0.010000 
0.941250 1.000000 0.000000 0.010000 
0.942500 1.000000 0.000000 0.010000 
0.943750 1.000000 0.000000 0.010000 
0.945000 1.000000 0.000000 0.010000 
0.946250 1.000000 0.000000 0.010000 
0.947500 1.000000 0.000000 0.010000 
0.948750 1.000000 0.000000 0.010000 
0.950000 1.000000 0.000000 0.010000 
0.951250 1.000000 0.000000 0.010000 
0.952500 1.000000 0.000000 0.010000 
0.953750 1.000000 0.000000 0.010000 
0.955000 1.000000 0.000000 0.010000 
0.956250 1.000000 0.000000 0.010000 
0.957500 1.000000 0.000000 0.010000 
0.958750 1.000000 0.000000 0.010000 
0.960000 1.000000 0.000000 0.010000 
0.961250 1.000000 0.000000 0.010000 
0.962500 1.000000 0.000000 0.010000 
0.963750 1.000000 0.000000 0.010000 
0.965000 1.000000 0.000000 0.010000 
0.966250 1.000000 0.000000 0.010000 
0.967500 1.000000 0.000000 0.010000 
0.968750 1.000000 0.000000 0.010000 
0.970000 1.000000 0.000000 0.010000 
0.971250 1.000000 0.000000 0.010000 
0.972500 1.000000 0.000000 0.010000 
0.973750 1.000000 0.000000 0.010000 
0.975000 1.000000 0.000000 0.010000 
0.976250 1.000000 0.000000 0.010000 
0.977500 1.000000 0.000000 0.010000 
0.978750 1.000000 0.000000 0.010000 
0.980000 1.000000 0.000000 0.010000 
0.981250 1.000000 0.000000 0.010000 
0.982500 1.000000 0.000000 0.010000 
0.983750 1.000000 0.000000 0.010000 
0.985000 1.000000 0.000000 0.010000 
0.986250 1.000000 0.000000 0.010000 
0.987500 1.000000 0.000000 0.010000 
0.988750 1.000000 0.000000 0.010000 
0.990000 1.000000 0.000000 0.010000 
0.991250 1.000000 0.000000 0.010000 
0.992500 1.000000 0.000000 0.010000 
0.993750 1.000000 0.000000 0.010000 
0.995000 1.000000 0.000000 0.010000 
0.996250 1.000000 0.000000 0.010000 
0.997500 1.000000 0.000000 0.010000 
0.998750 1.000000 0.000000 0.010000 
1.000000 1.000000 0.000000 0.010000 
