# Supplementary material for: A direct Primitive Variable Recovery Scheme for hyperbolic conservative equations: The case of relativistic hydrodynamics
Source: PLoS One. 2018 Apr 16;13(4):e0195494. doi: 10.1371/journal.pone.0195494 (PMC5901931; doi:10.1371/journal.pone.0195494)
Supplement: S1 File — In the file “S1_File.tar.gz”, we attached the relevant data of the comparison between numerical simulations and exact solutions used to obtain the L1—norm. (GZ) [file pone.0195494.s001.gz › numerical-and-exact-data_plosone_aguayo-mendoza-olvera/Test3/Mesh800/1000Ex800t6]

 0.00000000E-02  0.10000000E+04  0.10000000E+01  0.00000000E+00  0.15000001E+04
 0.12500000E-02  0.10000000E+04  0.10000000E+01  0.00000000E+00  0.15000001E+04
 0.25000000E-02  0.10000000E+04  0.10000000E+01  0.00000000E+00  0.15000001E+04
 0.37500000E-02  0.10000000E+04  0.10000000E+01  0.00000000E+00  0.15000001E+04
 0.50000000E-02  0.10000000E+04  0.10000000E+01  0.00000000E+00  0.15000001E+04
 0.62500000E-02  0.10000000E+04  0.10000000E+01  0.00000000E+00  0.15000001E+04
 0.75000000E-02  0.10000000E+04  0.10000000E+01  0.00000000E+00  0.15000001E+04
 0.87500000E-02  0.10000000E+04  0.10000000E+01  0.00000000E+00  0.15000001E+04
 0.10000000E-01  0.10000000E+04  0.10000000E+01  0.00000000E+00  0.15000001E+04
 0.11250000E-01  0.10000000E+04  0.10000000E+01  0.00000000E+00  0.15000001E+04
 0.12500000E-01  0.10000000E+04  0.10000000E+01  0.00000000E+00  0.15000001E+04
 0.13750000E-01  0.10000000E+04  0.10000000E+01  0.00000000E+00  0.15000001E+04
 0.15000000E-01  0.10000000E+04  0.10000000E+01  0.00000000E+00  0.15000001E+04
 0.16250000E-01  0.10000000E+04  0.10000000E+01  0.00000000E+00  0.15000001E+04
 0.17500000E-01  0.10000000E+04  0.10000000E+01  0.00000000E+00  0.15000001E+04
 0.18750000E-01  0.10000000E+04  0.10000000E+01  0.00000000E+00  0.15000001E+04
 0.20000000E-01  0.10000000E+04  0.10000000E+01  0.00000000E+00  0.15000001E+04
 0.21250000E-01  0.10000000E+04  0.10000000E+01  0.00000000E+00  0.15000001E+04
 0.22500000E-01  0.10000000E+04  0.10000000E+01  0.00000000E+00  0.15000001E+04
 0.23750000E-01  0.10000000E+04  0.10000000E+01  0.00000000E+00  0.15000001E+04
 0.25000000E-01  0.10000000E+04  0.10000000E+01  0.00000000E+00  0.15000001E+04
 0.26250000E-01  0.10000000E+04  0.10000000E+01  0.00000000E+00  0.15000001E+04
 0.27500000E-01  0.10000000E+04  0.10000000E+01  0.00000000E+00  0.15000001E+04
 0.28750000E-01  0.10000000E+04  0.10000000E+01  0.00000000E+00  0.15000001E+04
 0.30000000E-01  0.10000000E+04  0.10000000E+01  0.00000000E+00  0.15000001E+04
 0.31250000E-01  0.10000000E+04  0.10000000E+01  0.00000000E+00  0.15000001E+04
 0.32500000E-01  0.10000000E+04  0.10000000E+01  0.00000000E+00  0.15000001E+04
 0.33750000E-01  0.10000000E+04  0.10000000E+01  0.00000000E+00  0.15000001E+04
 0.35000000E-01  0.10000000E+04  0.10000000E+01  0.00000000E+00  0.15000001E+04
 0.36250000E-01  0.10000000E+04  0.10000000E+01  0.00000000E+00  0.15000001E+04
 0.37500000E-01  0.10000000E+04  0.10000000E+01  0.00000000E+00  0.15000001E+04
 0.38750000E-01  0.10000000E+04  0.10000000E+01  0.00000000E+00  0.15000001E+04
 0.40000000E-01  0.10000000E+04  0.10000000E+01  0.00000000E+00  0.15000001E+04
 0.41250000E-01  0.10000000E+04  0.10000000E+01  0.00000000E+00  0.15000001E+04
 0.42500000E-01  0.10000000E+04  0.10000000E+01  0.00000000E+00  0.15000001E+04
 0.43750000E-01  0.10000000E+04  0.10000000E+01  0.00000000E+00  0.15000001E+04
 0.45000000E-01  0.10000000E+04  0.10000000E+01  0.00000000E+00  0.15000001E+04
 0.46250000E-01  0.10000000E+04  0.10000000E+01  0.00000000E+00  0.15000001E+04
 0.47500000E-01  0.10000000E+04  0.10000000E+01  0.00000000E+00  0.15000001E+04
 0.48750000E-01  0.10000000E+04  0.10000000E+01  0.00000000E+00  0.15000001E+04
 0.50000000E-01  0.10000000E+04  0.10000000E+01  0.00000000E+00  0.15000001E+04
 0.51250000E-01  0.10000000E+04  0.10000000E+01  0.00000000E+00  0.15000001E+04
 0.52500000E-01  0.10000000E+04  0.10000000E+01  0.00000000E+00  0.15000001E+04
 0.53750000E-01  0.10000000E+04  0.10000000E+01  0.00000000E+00  0.15000001E+04
 0.55000000E-01  0.10000000E+04  0.10000000E+01  0.00000000E+00  0.15000001E+04
 0.56250000E-01  0.10000000E+04  0.10000000E+01  0.00000000E+00  0.15000001E+04
 0.57500000E-01  0.10000000E+04  0.10000000E+01  0.00000000E+00  0.15000001E+04
 0.58750000E-01  0.10000000E+04  0.10000000E+01  0.00000000E+00  0.15000001E+04
 0.60000000E-01  0.10000000E+04  0.10000000E+01  0.00000000E+00  0.15000001E+04
 0.61250000E-01  0.10000000E+04  0.10000000E+01  0.00000000E+00  0.15000001E+04
 0.62500000E-01  0.10000000E+04  0.10000000E+01  0.00000000E+00  0.15000001E+04
 0.63750000E-01  0.10000000E+04  0.10000000E+01  0.00000000E+00  0.15000001E+04
 0.65000000E-01  0.10000000E+04  0.10000000E+01  0.00000000E+00  0.15000001E+04
 0.66250000E-01  0.10000000E+04  0.10000000E+01  0.00000000E+00  0.15000001E+04
 0.67500000E-01  0.10000000E+04  0.10000000E+01  0.00000000E+00  0.15000001E+04
 0.68750000E-01  0.10000000E+04  0.10000000E+01  0.00000000E+00  0.15000001E+04
 0.70000000E-01  0.10000000E+04  0.10000000E+01  0.00000000E+00  0.15000001E+04
 0.71250000E-01  0.10000000E+04  0.10000000E+01  0.00000000E+00  0.15000001E+04
 0.72500000E-01  0.10000000E+04  0.10000000E+01  0.00000000E+00  0.15000001E+04
 0.73750000E-01  0.10000000E+04  0.10000000E+01  0.00000000E+00  0.15000001E+04
 0.75000000E-01  0.10000000E+04  0.10000000E+01  0.00000000E+00  0.15000001E+04
 0.76250000E-01  0.10000000E+04  0.10000000E+01  0.00000000E+00  0.15000001E+04
 0.77500000E-01  0.10000000E+04  0.10000000E+01  0.00000000E+00  0.15000001E+04
 0.78750000E-01  0.10000000E+04  0.10000000E+01  0.00000000E+00  0.15000001E+04
 0.80000000E-01  0.10000000E+04  0.10000000E+01  0.00000000E+00  0.15000001E+04
 0.81250000E-01  0.10000000E+04  0.10000000E+01  0.00000000E+00  0.15000001E+04
 0.82500000E-01  0.10000000E+04  0.10000000E+01  0.00000000E+00  0.15000001E+04
 0.83750000E-01  0.10000000E+04  0.10000000E+01  0.00000000E+00  0.15000001E+04
 0.85000000E-01  0.10000000E+04  0.10000000E+01  0.00000000E+00  0.15000001E+04
 0.86250000E-01  0.10000000E+04  0.10000000E+01  0.00000000E+00  0.15000001E+04
 0.87500000E-01  0.10000000E+04  0.10000000E+01  0.00000000E+00  0.15000001E+04
 0.88750000E-01  0.10000000E+04  0.10000000E+01  0.00000000E+00  0.15000001E+04
 0.90000000E-01  0.10000000E+04  0.10000000E+01  0.00000000E+00  0.15000001E+04
 0.91250000E-01  0.10000000E+04  0.10000000E+01  0.00000000E+00  0.15000001E+04
 0.92500000E-01  0.10000000E+04  0.10000000E+01  0.00000000E+00  0.15000001E+04
 0.93750000E-01  0.10000000E+04  0.10000000E+01  0.00000000E+00  0.15000001E+04
 0.95000000E-01  0.10000000E+04  0.10000000E+01  0.00000000E+00  0.15000001E+04
 0.96250000E-01  0.10000000E+04  0.10000000E+01  0.00000000E+00  0.15000001E+04
 0.97500000E-01  0.10000000E+04  0.10000000E+01  0.00000000E+00  0.15000001E+04
 0.98750000E-01  0.10000000E+04  0.10000000E+01  0.00000000E+00  0.15000001E+04
 0.10000000E+00  0.10000000E+04  0.10000000E+01  0.00000000E+00  0.15000001E+04
 0.10125000E+00  0.10000000E+04  0.10000000E+01  0.00000000E+00  0.15000001E+04
 0.10250000E+00  0.10000000E+04  0.10000000E+01  0.00000000E+00  0.15000001E+04
 0.10375000E+00  0.10000000E+04  0.10000000E+01  0.00000000E+00  0.15000001E+04
 0.10500000E+00  0.10000000E+04  0.10000000E+01  0.00000000E+00  0.15000001E+04
 0.10625000E+00  0.10000000E+04  0.10000000E+01  0.00000000E+00  0.15000001E+04
 0.10750000E+00  0.10000000E+04  0.10000000E+01  0.00000000E+00  0.15000001E+04
 0.10875000E+00  0.10000000E+04  0.10000000E+01  0.00000000E+00  0.15000001E+04
 0.11000000E+00  0.10000000E+04  0.10000000E+01  0.00000000E+00  0.15000001E+04
 0.11125000E+00  0.10000000E+04  0.10000000E+01  0.00000000E+00  0.15000001E+04
 0.11250000E+00  0.10000000E+04  0.10000000E+01  0.00000000E+00  0.15000001E+04
 0.11375000E+00  0.10000000E+04  0.10000000E+01  0.00000000E+00  0.15000001E+04
 0.11500000E+00  0.10000000E+04  0.10000000E+01  0.00000000E+00  0.15000001E+04
 0.11625000E+00  0.10000000E+04  0.10000000E+01  0.00000000E+00  0.15000001E+04
 0.11750000E+00  0.10000000E+04  0.10000000E+01  0.00000000E+00  0.15000001E+04
 0.11875000E+00  0.10000000E+04  0.10000000E+01  0.00000000E+00  0.15000001E+04
 0.12000000E+00  0.10000000E+04  0.10000000E+01  0.00000000E+00  0.15000001E+04
 0.12125000E+00  0.10000000E+04  0.10000000E+01  0.00000000E+00  0.15000001E+04
 0.12250000E+00  0.10000000E+04  0.10000000E+01  0.00000000E+00  0.15000001E+04
 0.12375000E+00  0.10000000E+04  0.10000000E+01  0.00000000E+00  0.15000001E+04
 0.12500000E+00  0.10000000E+04  0.10000000E+01  0.00000000E+00  0.15000001E+04
 0.12625000E+00  0.10000000E+04  0.10000000E+01  0.00000000E+00  0.15000001E+04
 0.12750000E+00  0.10000000E+04  0.10000000E+01  0.00000000E+00  0.15000001E+04
 0.12875000E+00  0.10000000E+04  0.10000000E+01  0.00000000E+00  0.15000001E+04
 0.13000000E+00  0.10000000E+04  0.10000000E+01  0.00000000E+00  0.15000001E+04
 0.13125000E+00  0.10000000E+04  0.10000000E+01  0.00000000E+00  0.15000001E+04
 0.13250000E+00  0.10000000E+04  0.10000000E+01  0.00000000E+00  0.15000001E+04
 0.13375000E+00  0.10000000E+04  0.10000000E+01  0.00000000E+00  0.15000001E+04
 0.13500000E+00  0.10000000E+04  0.10000000E+01  0.00000000E+00  0.15000001E+04
 0.13625000E+00  0.10000000E+04  0.10000000E+01  0.00000000E+00  0.15000001E+04
 0.13750000E+00  0.10000000E+04  0.10000000E+01  0.00000000E+00  0.15000001E+04
 0.13875000E+00  0.10000000E+04  0.10000000E+01  0.00000000E+00  0.15000001E+04
 0.14000000E+00  0.10000000E+04  0.10000000E+01  0.00000000E+00  0.15000001E+04
 0.14125000E+00  0.10000000E+04  0.10000000E+01  0.00000000E+00  0.15000001E+04
 0.14250000E+00  0.10000000E+04  0.10000000E+01  0.00000000E+00  0.15000001E+04
 0.14375000E+00  0.10000000E+04  0.10000000E+01  0.00000000E+00  0.15000001E+04
 0.14500000E+00  0.10000000E+04  0.10000000E+01  0.00000000E+00  0.15000001E+04
 0.14625000E+00  0.10000000E+04  0.10000000E+01  0.00000000E+00  0.15000001E+04
 0.14750000E+00  0.10000000E+04  0.10000000E+01  0.00000000E+00  0.15000001E+04
 0.14875000E+00  0.10000000E+04  0.10000000E+01  0.00000000E+00  0.15000001E+04
 0.15000000E+00  0.10000000E+04  0.10000000E+01  0.00000000E+00  0.15000001E+04
 0.15125000E+00  0.10000000E+04  0.10000000E+01  0.00000000E+00  0.15000001E+04
 0.15250000E+00  0.10000000E+04  0.10000000E+01  0.00000000E+00  0.15000001E+04
 0.15375000E+00  0.10000000E+04  0.10000000E+01  0.00000000E+00  0.15000001E+04
 0.15500000E+00  0.10000000E+04  0.10000000E+01  0.00000000E+00  0.15000001E+04
 0.15625000E+00  0.10000000E+04  0.10000000E+01  0.00000000E+00  0.15000001E+04
 0.15750000E+00  0.10000000E+04  0.10000000E+01  0.00000000E+00  0.15000001E+04
 0.15875000E+00  0.10000000E+04  0.10000000E+01  0.00000000E+00  0.15000001E+04
 0.16000000E+00  0.10000000E+04  0.10000000E+01  0.00000000E+00  0.15000001E+04
 0.16125000E+00  0.10000000E+04  0.10000000E+01  0.00000000E+00  0.15000001E+04
 0.16250000E+00  0.10000000E+04  0.10000000E+01  0.00000000E+00  0.15000001E+04
 0.16375000E+00  0.10000000E+04  0.10000000E+01  0.00000000E+00  0.15000001E+04
 0.16500000E+00  0.10000000E+04  0.10000000E+01  0.00000000E+00  0.15000001E+04
 0.16625000E+00  0.10000000E+04  0.10000000E+01  0.00000000E+00  0.15000001E+04
 0.16750000E+00  0.10000000E+04  0.10000000E+01  0.00000000E+00  0.15000001E+04
 0.16875000E+00  0.10000000E+04  0.10000000E+01  0.00000000E+00  0.15000001E+04
 0.17000000E+00  0.10000000E+04  0.10000000E+01  0.00000000E+00  0.15000001E+04
 0.17125000E+00  0.10000000E+04  0.10000000E+01  0.00000000E+00  0.15000001E+04
 0.17250000E+00  0.10000000E+04  0.10000000E+01  0.00000000E+00  0.15000001E+04
 0.17375000E+00  0.10000000E+04  0.10000000E+01  0.00000000E+00  0.15000001E+04
 0.17500000E+00  0.10000000E+04  0.10000000E+01  0.00000000E+00  0.15000001E+04
 0.17625000E+00  0.10000000E+04  0.10000000E+01  0.00000000E+00  0.15000001E+04
 0.17750000E+00  0.10000000E+04  0.10000000E+01  0.00000000E+00  0.15000001E+04
 0.17875000E+00  0.10000000E+04  0.10000000E+01  0.00000000E+00  0.15000001E+04
 0.18000000E+00  0.10000000E+04  0.10000000E+01  0.00000000E+00  0.15000001E+04
 0.18125000E+00  0.10000000E+04  0.10000000E+01  0.00000000E+00  0.15000001E+04
 0.18250000E+00  0.10000000E+04  0.10000000E+01  0.00000000E+00  0.15000001E+04
 0.18375000E+00  0.10000000E+04  0.10000000E+01  0.00000000E+00  0.15000001E+04
 0.18500000E+00  0.10000000E+04  0.10000000E+01  0.00000000E+00  0.15000001E+04
 0.18625000E+00  0.10000000E+04  0.10000000E+01  0.00000000E+00  0.15000001E+04
 0.18750000E+00  0.10000000E+04  0.10000000E+01  0.00000000E+00  0.15000001E+04
 0.18875000E+00  0.10000000E+04  0.10000000E+01  0.00000000E+00  0.15000001E+04
 0.19000000E+00  0.10000000E+04  0.10000000E+01  0.00000000E+00  0.15000001E+04
 0.19125000E+00  0.10000000E+04  0.10000000E+01  0.00000000E+00  0.15000001E+04
 0.19250000E+00  0.10000000E+04  0.10000000E+01  0.00000000E+00  0.15000001E+04
 0.19375000E+00  0.10000000E+04  0.10000000E+01  0.00000000E+00  0.15000001E+04
 0.19500000E+00  0.10000000E+04  0.10000000E+01  0.00000000E+00  0.15000001E+04
 0.19625000E+00  0.10000000E+04  0.10000000E+01  0.00000000E+00  0.15000001E+04
 0.19750000E+00  0.10000000E+04  0.10000000E+01  0.00000000E+00  0.15000001E+04
 0.19875000E+00  0.10000000E+04  0.10000000E+01  0.00000000E+00  0.15000001E+04
 0.20000000E+00  0.10000000E+04  0.10000000E+01  0.00000000E+00  0.15000001E+04
 0.20125000E+00  0.10000000E+04  0.10000000E+01  0.00000000E+00  0.15000001E+04
 0.20250000E+00  0.10000000E+04  0.10000000E+01  0.00000000E+00  0.15000001E+04
 0.20375000E+00  0.10000000E+04  0.10000000E+01  0.00000000E+00  0.15000001E+04
 0.20500000E+00  0.10000000E+04  0.10000000E+01  0.00000000E+00  0.15000001E+04
 0.20625000E+00  0.10000000E+04  0.10000000E+01  0.00000000E+00  0.15000001E+04
 0.20750000E+00  0.10000000E+04  0.10000000E+01  0.00000000E+00  0.15000001E+04
 0.20875000E+00  0.10000000E+04  0.10000000E+01  0.00000000E+00  0.15000001E+04
 0.21000000E+00  0.10000000E+04  0.10000000E+01  0.00000000E+00  0.15000001E+04
 0.21125000E+00  0.10000000E+04  0.10000000E+01  0.00000000E+00  0.15000001E+04
 0.21250000E+00  0.10000000E+04  0.10000000E+01  0.00000000E+00  0.15000001E+04
 0.21375000E+00  0.10000000E+04  0.10000000E+01  0.00000000E+00  0.15000001E+04
 0.21500000E+00  0.10000000E+04  0.10000000E+01  0.00000000E+00  0.15000001E+04
 0.21625000E+00  0.10000000E+04  0.10000000E+01  0.00000000E+00  0.15000001E+04
 0.21750000E+00  0.10000000E+04  0.10000000E+01  0.00000000E+00  0.15000001E+04
 0.21875000E+00  0.10000000E+04  0.10000000E+01  0.00000000E+00  0.15000001E+04
 0.22000000E+00  0.10000000E+04  0.10000000E+01  0.00000000E+00  0.15000001E+04
 0.22125000E+00  0.10000000E+04  0.10000000E+01  0.00000000E+00  0.15000001E+04
 0.22250000E+00  0.10000000E+04  0.10000000E+01  0.00000000E+00  0.15000001E+04
 0.22375000E+00  0.10000000E+04  0.10000000E+01  0.00000000E+00  0.15000001E+04
 0.22500000E+00  0.10000000E+04  0.10000000E+01  0.00000000E+00  0.15000001E+04
 0.22625000E+00  0.10000000E+04  0.10000000E+01  0.00000000E+00  0.15000001E+04
 0.22750000E+00  0.10000000E+04  0.10000000E+01  0.00000000E+00  0.15000001E+04
 0.22875000E+00  0.10000000E+04  0.10000000E+01  0.00000000E+00  0.15000001E+04
 0.23000000E+00  0.10000000E+04  0.10000000E+01  0.00000000E+00  0.15000001E+04
 0.23125000E+00  0.10000000E+04  0.10000000E+01  0.00000000E+00  0.15000001E+04
 0.23250000E+00  0.10000000E+04  0.10000000E+01  0.00000000E+00  0.15000001E+04
 0.23375000E+00  0.10000000E+04  0.10000000E+01  0.00000000E+00  0.15000001E+04
 0.23500000E+00  0.10000000E+04  0.10000000E+01  0.00000000E+00  0.15000001E+04
 0.23625000E+00  0.10000000E+04  0.10000000E+01  0.00000000E+00  0.15000001E+04
 0.23750000E+00  0.10000000E+04  0.10000000E+01  0.00000000E+00  0.15000001E+04
 0.23875000E+00  0.10000000E+04  0.10000000E+01  0.00000000E+00  0.15000001E+04
 0.24000000E+00  0.10000000E+04  0.10000000E+01  0.00000000E+00  0.15000001E+04
 0.24125000E+00  0.10000000E+04  0.10000000E+01  0.00000000E+00  0.15000001E+04
 0.24250000E+00  0.10000000E+04  0.10000000E+01  0.00000000E+00  0.15000001E+04
 0.24375000E+00  0.10000000E+04  0.10000000E+01  0.00000000E+00  0.15000001E+04
 0.24500000E+00  0.10000000E+04  0.10000000E+01  0.00000000E+00  0.15000001E+04
 0.24625000E+00  0.10000000E+04  0.10000000E+01  0.00000000E+00  0.15000001E+04
 0.24750000E+00  0.10000000E+04  0.10000000E+01  0.00000000E+00  0.15000001E+04
 0.24875000E+00  0.10000000E+04  0.10000000E+01  0.00000000E+00  0.15000001E+04
 0.25000000E+00  0.10000000E+04  0.10000000E+01  0.00000000E+00  0.15000001E+04
 0.25125000E+00  0.10000000E+04  0.10000000E+01  0.00000000E+00  0.15000001E+04
 0.25250000E+00  0.10000000E+04  0.10000000E+01  0.00000000E+00  0.15000001E+04
 0.25375000E+00  0.10000000E+04  0.10000000E+01  0.00000000E+00  0.15000001E+04
 0.25500000E+00  0.10000000E+04  0.10000000E+01  0.00000000E+00  0.15000001E+04
 0.25625000E+00  0.10000000E+04  0.10000000E+01  0.00000000E+00  0.15000001E+04
 0.25750000E+00  0.10000000E+04  0.10000000E+01  0.00000000E+00  0.15000001E+04
 0.25875000E+00  0.10000000E+04  0.10000000E+01  0.00000000E+00  0.15000001E+04
 0.26000000E+00  0.10000000E+04  0.10000000E+01  0.00000000E+00  0.15000001E+04
 0.26125000E+00  0.10000000E+04  0.10000000E+01  0.00000000E+00  0.15000001E+04
 0.26250000E+00  0.10000000E+04  0.10000000E+01  0.00000000E+00  0.15000001E+04
 0.26375000E+00  0.10000000E+04  0.10000000E+01  0.00000000E+00  0.15000001E+04
 0.26500000E+00  0.10000000E+04  0.10000000E+01  0.00000000E+00  0.15000001E+04
 0.26625000E+00  0.10000000E+04  0.10000000E+01  0.00000000E+00  0.15000001E+04
 0.26750000E+00  0.10000000E+04  0.10000000E+01  0.00000000E+00  0.15000001E+04
 0.26875000E+00  0.10000000E+04  0.10000000E+01  0.00000000E+00  0.15000001E+04
 0.27000000E+00  0.10000000E+04  0.10000000E+01  0.00000000E+00  0.15000001E+04
 0.27125000E+00  0.10000000E+04  0.10000000E+01  0.00000000E+00  0.15000001E+04
 0.27250000E+00  0.10000000E+04  0.10000000E+01  0.00000000E+00  0.15000001E+04
 0.27375000E+00  0.10000000E+04  0.10000000E+01  0.00000000E+00  0.15000001E+04
 0.27500000E+00  0.10000000E+04  0.10000000E+01  0.00000000E+00  0.15000001E+04
 0.27625000E+00  0.10000000E+04  0.10000000E+01  0.00000000E+00  0.15000001E+04
 0.27750000E+00  0.10000000E+04  0.10000000E+01  0.00000000E+00  0.15000001E+04
 0.27875000E+00  0.10000000E+04  0.10000000E+01  0.00000000E+00  0.15000001E+04
 0.28000000E+00  0.10000000E+04  0.10000000E+01  0.00000000E+00  0.15000001E+04
 0.28125000E+00  0.10000000E+04  0.10000000E+01  0.00000000E+00  0.15000001E+04
 0.28250000E+00  0.10000000E+04  0.10000000E+01  0.00000000E+00  0.15000001E+04
 0.28375000E+00  0.10000000E+04  0.10000000E+01  0.00000000E+00  0.15000001E+04
 0.28500000E+00  0.10000000E+04  0.10000000E+01  0.00000000E+00  0.15000001E+04
 0.28625000E+00  0.10000000E+04  0.10000000E+01  0.00000000E+00  0.15000001E+04
 0.28750000E+00  0.10000000E+04  0.10000000E+01  0.00000000E+00  0.15000001E+04
 0.28875000E+00  0.10000000E+04  0.10000000E+01  0.00000000E+00  0.15000001E+04
 0.29000000E+00  0.10000000E+04  0.10000000E+01  0.00000000E+00  0.15000001E+04
 0.29125000E+00  0.10000000E+04  0.10000000E+01  0.00000000E+00  0.15000001E+04
 0.29250000E+00  0.10000000E+04  0.10000000E+01  0.00000000E+00  0.15000001E+04
 0.29375000E+00  0.10000000E+04  0.10000000E+01  0.00000000E+00  0.15000001E+04
 0.29500000E+00  0.10000000E+04  0.10000000E+01  0.00000000E+00  0.15000001E+04
 0.29625000E+00  0.10000000E+04  0.10000000E+01  0.00000000E+00  0.15000001E+04
 0.29750000E+00  0.10000000E+04  0.10000000E+01  0.00000000E+00  0.15000001E+04
 0.29875000E+00  0.10000000E+04  0.10000000E+01  0.00000000E+00  0.15000001E+04
 0.30000000E+00  0.10000000E+04  0.10000000E+01  0.00000000E+00  0.15000001E+04
 0.30125000E+00  0.10000000E+04  0.10000000E+01  0.00000000E+00  0.15000001E+04
 0.30250000E+00  0.10000000E+04  0.10000000E+01  0.00000000E+00  0.15000001E+04
 0.30375000E+00  0.10000000E+04  0.10000000E+01  0.00000000E+00  0.15000001E+04
 0.30500000E+00  0.10000000E+04  0.10000000E+01  0.00000000E+00  0.15000001E+04
 0.30625000E+00  0.10000000E+04  0.10000000E+01  0.00000000E+00  0.15000001E+04
 0.30750000E+00  0.10000000E+04  0.10000000E+01  0.00000000E+00  0.15000001E+04
 0.30875000E+00  0.10000000E+04  0.10000000E+01  0.00000000E+00  0.15000001E+04
 0.31000000E+00  0.10000000E+04  0.10000000E+01  0.00000000E+00  0.15000001E+04
 0.31125000E+00  0.10000000E+04  0.10000000E+01  0.00000000E+00  0.15000001E+04
 0.31250000E+00  0.10000000E+04  0.10000000E+01  0.00000000E+00  0.15000001E+04
 0.31375000E+00  0.10000000E+04  0.10000000E+01  0.00000000E+00  0.15000001E+04
 0.31500000E+00  0.10000000E+04  0.10000000E+01  0.00000000E+00  0.15000001E+04
 0.31625000E+00  0.10000000E+04  0.10000000E+01  0.00000000E+00  0.15000001E+04
 0.31750000E+00  0.10000000E+04  0.10000000E+01  0.00000000E+00  0.15000001E+04
 0.31875000E+00  0.10000000E+04  0.10000000E+01  0.00000000E+00  0.15000001E+04
 0.32000000E+00  0.10000000E+04  0.10000000E+01  0.00000000E+00  0.15000001E+04
 0.32125000E+00  0.10000000E+04  0.10000000E+01  0.00000000E+00  0.15000001E+04
 0.32250000E+00  0.10000000E+04  0.10000000E+01  0.00000000E+00  0.15000001E+04
 0.32375000E+00  0.10000000E+04  0.10000000E+01  0.00000000E+00  0.15000001E+04
 0.32500000E+00  0.10000000E+04  0.10000000E+01  0.00000000E+00  0.15000001E+04
 0.32625000E+00  0.10000000E+04  0.10000000E+01  0.00000000E+00  0.15000001E+04
 0.32750000E+00  0.10000000E+04  0.10000000E+01  0.00000000E+00  0.15000001E+04
 0.32875000E+00  0.10000000E+04  0.10000000E+01  0.00000000E+00  0.15000001E+04
 0.33000000E+00  0.10000000E+04  0.10000000E+01  0.00000000E+00  0.15000001E+04
 0.33125000E+00  0.10000000E+04  0.10000000E+01  0.00000000E+00  0.15000001E+04
 0.33250000E+00  0.10000000E+04  0.10000000E+01  0.00000000E+00  0.15000001E+04
 0.33375000E+00  0.10000000E+04  0.10000000E+01  0.00000000E+00  0.15000001E+04
 0.33500000E+00  0.10000000E+04  0.10000000E+01  0.00000000E+00  0.15000001E+04
 0.33625000E+00  0.10000000E+04  0.10000000E+01  0.00000000E+00  0.15000001E+04
 0.33750000E+00  0.10000000E+04  0.10000000E+01  0.00000000E+00  0.15000001E+04
 0.33875000E+00  0.10000000E+04  0.10000000E+01  0.00000000E+00  0.15000001E+04
 0.34000000E+00  0.10000000E+04  0.10000000E+01  0.00000000E+00  0.15000001E+04
 0.34125000E+00  0.10000000E+04  0.10000000E+01  0.00000000E+00  0.15000001E+04
 0.34250000E+00  0.10000000E+04  0.10000000E+01  0.00000000E+00  0.15000001E+04
 0.34375000E+00  0.10000000E+04  0.10000000E+01  0.00000000E+00  0.15000001E+04
 0.34500000E+00  0.10000000E+04  0.10000000E+01  0.00000000E+00  0.15000001E+04
 0.34625000E+00  0.10000000E+04  0.10000000E+01  0.00000000E+00  0.15000001E+04
 0.34750000E+00  0.10000000E+04  0.10000000E+01  0.00000000E+00  0.15000001E+04
 0.34875000E+00  0.10000000E+04  0.10000000E+01  0.00000000E+00  0.15000001E+04
 0.35000000E+00  0.10000000E+04  0.10000000E+01  0.00000000E+00  0.15000001E+04
 0.35125000E+00  0.10000000E+04  0.10000000E+01  0.00000000E+00  0.15000001E+04
 0.35250000E+00  0.10000000E+04  0.10000000E+01  0.00000000E+00  0.15000001E+04
 0.35375000E+00  0.10000000E+04  0.10000000E+01  0.00000000E+00  0.15000001E+04
 0.35500000E+00  0.10000000E+04  0.10000000E+01  0.00000000E+00  0.15000001E+04
 0.35625000E+00  0.10000000E+04  0.10000000E+01  0.00000000E+00  0.15000001E+04
 0.35750000E+00  0.10000000E+04  0.10000000E+01  0.00000000E+00  0.15000001E+04
 0.35875000E+00  0.10000000E+04  0.10000000E+01  0.00000000E+00  0.15000001E+04
 0.36000000E+00  0.10000000E+04  0.10000000E+01  0.00000000E+00  0.15000001E+04
 0.36125000E+00  0.10000000E+04  0.10000000E+01  0.00000000E+00  0.15000001E+04
 0.36250000E+00  0.10000000E+04  0.10000000E+01  0.00000000E+00  0.15000001E+04
 0.36375000E+00  0.10000000E+04  0.10000000E+01  0.00000000E+00  0.15000001E+04
 0.36500000E+00  0.10000000E+04  0.10000000E+01  0.00000000E+00  0.15000001E+04
 0.36625000E+00  0.10000000E+04  0.10000000E+01  0.00000000E+00  0.15000001E+04
 0.36750000E+00  0.10000000E+04  0.10000000E+01  0.00000000E+00  0.15000001E+04
 0.36875000E+00  0.10000000E+04  0.10000000E+01  0.00000000E+00  0.15000001E+04
 0.37000000E+00  0.10000000E+04  0.10000000E+01  0.00000000E+00  0.15000001E+04
 0.37125000E+00  0.10000000E+04  0.10000000E+01  0.00000000E+00  0.15000001E+04
 0.37250000E+00  0.10000000E+04  0.10000000E+01  0.00000000E+00  0.15000001E+04
 0.37375000E+00  0.10000000E+04  0.10000000E+01  0.00000000E+00  0.15000001E+04
 0.37500000E+00  0.10000000E+04  0.10000000E+01  0.00000000E+00  0.15000001E+04
 0.37625000E+00  0.10000000E+04  0.10000000E+01  0.00000000E+00  0.15000001E+04
 0.37750000E+00  0.10000000E+04  0.10000000E+01  0.00000000E+00  0.15000001E+04
 0.37875000E+00  0.10000000E+04  0.10000000E+01  0.00000000E+00  0.15000001E+04
 0.38000000E+00  0.10000000E+04  0.10000000E+01  0.00000000E+00  0.15000001E+04
 0.38125000E+00  0.10000000E+04  0.10000000E+01  0.00000000E+00  0.15000001E+04
 0.38250000E+00  0.10000000E+04  0.10000000E+01  0.00000000E+00  0.15000001E+04
 0.38375000E+00  0.10000000E+04  0.10000000E+01  0.00000000E+00  0.15000001E+04
 0.38500000E+00  0.10000000E+04  0.10000000E+01  0.00000000E+00  0.15000001E+04
 0.38625000E+00  0.10000000E+04  0.10000000E+01  0.00000000E+00  0.15000001E+04
 0.38750000E+00  0.10000000E+04  0.10000000E+01  0.00000000E+00  0.15000001E+04
 0.38875000E+00  0.10000000E+04  0.10000000E+01  0.00000000E+00  0.15000001E+04
 0.39000000E+00  0.10000000E+04  0.10000000E+01  0.00000000E+00  0.15000001E+04
 0.39125000E+00  0.10000000E+04  0.10000000E+01  0.00000000E+00  0.15000001E+04
 0.39250000E+00  0.10000000E+04  0.10000000E+01  0.00000000E+00  0.15000001E+04
 0.39375000E+00  0.10000000E+04  0.10000000E+01  0.00000000E+00  0.15000001E+04
 0.39500000E+00  0.10000000E+04  0.10000000E+01  0.00000000E+00  0.15000001E+04
 0.39625000E+00  0.10000000E+04  0.10000000E+01  0.00000000E+00  0.15000001E+04
 0.39750000E+00  0.10000000E+04  0.10000000E+01  0.00000000E+00  0.15000001E+04
 0.39875000E+00  0.10000000E+04  0.10000000E+01  0.00000000E+00  0.15000001E+04
 0.40000000E+00  0.10000000E+04  0.10000000E+01  0.00000000E+00  0.15000001E+04
 0.40125000E+00  0.10000000E+04  0.10000000E+01  0.00000000E+00  0.15000001E+04
 0.40250000E+00  0.10000000E+04  0.10000000E+01  0.00000000E+00  0.15000001E+04
 0.40375000E+00  0.10000000E+04  0.10000000E+01  0.00000000E+00  0.15000001E+04
 0.40500000E+00  0.10000000E+04  0.10000000E+01  0.00000000E+00  0.15000001E+04
 0.40625000E+00  0.10000000E+04  0.10000000E+01  0.00000000E+00  0.15000001E+04
 0.40750000E+00  0.10000000E+04  0.10000000E+01  0.00000000E+00  0.15000001E+04
 0.40875000E+00  0.10000000E+04  0.10000000E+01  0.00000000E+00  0.15000001E+04
 0.41000000E+00  0.10000000E+04  0.10000000E+01  0.00000000E+00  0.15000001E+04
 0.41125000E+00  0.10000000E+04  0.10000000E+01  0.00000000E+00  0.15000001E+04
 0.41250000E+00  0.10000000E+04  0.10000000E+01  0.00000000E+00  0.15000001E+04
 0.41375000E+00  0.10000000E+04  0.10000000E+01  0.00000000E+00  0.15000001E+04
 0.41500000E+00  0.10000000E+04  0.10000000E+01  0.00000000E+00  0.15000001E+04
 0.41625000E+00  0.10000000E+04  0.10000000E+01  0.00000000E+00  0.15000001E+04
 0.41750000E+00  0.10000000E+04  0.10000000E+01  0.00000000E+00  0.15000001E+04
 0.41875000E+00  0.10000000E+04  0.10000000E+01  0.00000000E+00  0.15000001E+04
 0.42000000E+00  0.10000000E+04  0.10000000E+01  0.00000000E+00  0.15000001E+04
 0.42125000E+00  0.10000000E+04  0.10000000E+01  0.00000000E+00  0.15000001E+04
 0.42250000E+00  0.10000000E+04  0.10000000E+01  0.00000000E+00  0.15000001E+04
 0.42375000E+00  0.10000000E+04  0.10000000E+01  0.00000000E+00  0.15000001E+04
 0.42500000E+00  0.10000000E+04  0.10000000E+01  0.00000000E+00  0.15000001E+04
 0.42625000E+00  0.10000000E+04  0.10000000E+01  0.00000000E+00  0.15000001E+04
 0.42750000E+00  0.10000000E+04  0.10000000E+01  0.00000000E+00  0.15000001E+04
 0.42875000E+00  0.10000000E+04  0.10000000E+01  0.00000000E+00  0.15000001E+04
 0.43000000E+00  0.10000000E+04  0.10000000E+01  0.00000000E+00  0.15000001E+04
 0.43125000E+00  0.10000000E+04  0.10000000E+01  0.00000000E+00  0.15000001E+04
 0.43250000E+00  0.10000000E+04  0.10000000E+01  0.00000000E+00  0.15000001E+04
 0.43375000E+00  0.10000000E+04  0.10000000E+01  0.00000000E+00  0.15000001E+04
 0.43500000E+00  0.10000000E+04  0.10000000E+01  0.00000000E+00  0.15000001E+04
 0.43625000E+00  0.10000000E+04  0.10000000E+01  0.00000000E+00  0.15000001E+04
 0.43750000E+00  0.10000000E+04  0.10000000E+01  0.00000000E+00  0.15000001E+04
 0.43875000E+00  0.10000000E+04  0.10000000E+01  0.00000000E+00  0.15000001E+04
 0.44000000E+00  0.10000000E+04  0.10000000E+01  0.00000000E+00  0.15000001E+04
 0.44125000E+00  0.10000000E+04  0.10000000E+01  0.00000000E+00  0.15000001E+04
 0.44250000E+00  0.10000000E+04  0.10000000E+01  0.00000000E+00  0.15000001E+04
 0.44375000E+00  0.10000000E+04  0.10000000E+01  0.00000000E+00  0.15000001E+04
 0.44500000E+00  0.10000000E+04  0.10000000E+01  0.00000000E+00  0.15000001E+04
 0.44625000E+00  0.10000000E+04  0.10000000E+01  0.00000000E+00  0.15000001E+04
 0.44750000E+00  0.10000000E+04  0.10000000E+01  0.00000000E+00  0.15000001E+04
 0.44875000E+00  0.10000000E+04  0.10000000E+01  0.00000000E+00  0.15000001E+04
 0.45000000E+00  0.10000000E+04  0.10000000E+01  0.00000000E+00  0.15000001E+04
 0.45125000E+00  0.10000000E+04  0.10000000E+01  0.00000000E+00  0.15000001E+04
 0.45250000E+00  0.10000000E+04  0.10000000E+01  0.00000000E+00  0.15000001E+04
 0.45375000E+00  0.10000000E+04  0.10000000E+01  0.00000000E+00  0.15000001E+04
 0.45500000E+00  0.10000000E+04  0.10000000E+01  0.00000000E+00  0.15000001E+04
 0.45625000E+00  0.10000000E+04  0.10000000E+01  0.00000000E+00  0.15000001E+04
 0.45750000E+00  0.10000000E+04  0.10000000E+01  0.00000000E+00  0.15000001E+04
 0.45875000E+00  0.10000000E+04  0.10000000E+01  0.00000000E+00  0.15000001E+04
 0.46000000E+00  0.90832655E+03  0.94394177E+00  0.47059950E-01  0.14434046E+04
 0.46125000E+00  0.79404976E+03  0.87078037E+00  0.11247338E+00  0.13678245E+04
 0.46250000E+00  0.70286386E+03  0.80932457E+00  0.17100042E+00  0.13026861E+04
 0.46375000E+00  0.62843243E+03  0.75675474E+00  0.22367441E+00  0.12456462E+04
 0.46500000E+00  0.56654044E+03  0.71111288E+00  0.27133176E+00  0.11950433E+04
 0.46625000E+00  0.51427561E+03  0.67099233E+00  0.31465674E+00  0.11496606E+04
 0.46750000E+00  0.46956152E+03  0.63535360E+00  0.35421457E+00  0.11085832E+04
 0.46875000E+00  0.43087803E+03  0.60341014E+00  0.39047625E+00  0.10711074E+04
 0.47000000E+00  0.39708684E+03  0.57455458E+00  0.42383737E+00  0.10366818E+04
 0.47125000E+00  0.36731874E+03  0.54830959E+00  0.45463266E+00  0.10048669E+04
 0.47250000E+00  0.34089863E+03  0.52429431E+00  0.48314725E+00  0.97530712E+03
 0.47375000E+00  0.31729423E+03  0.50220068E+00  0.50962553E+00  0.94771152E+03
 0.47500000E+00  0.29608023E+03  0.48177653E+00  0.53427816E+00  0.92183896E+03
 0.47625000E+00  0.27691276E+03  0.46281324E+00  0.55728772E+00  0.89748765E+03
 0.47750000E+00  0.25951076E+03  0.44513651E+00  0.57881323E+00  0.87448717E+03
 0.47875000E+00  0.24364232E+03  0.42859947E+00  0.59899382E+00  0.85269238E+03
 0.48000000E+00  0.22911436E+03  0.41307734E+00  0.61795176E+00  0.83197872E+03
 0.48125000E+00  0.21576487E+03  0.39846339E+00  0.63579493E+00  0.81223853E+03
 0.48250000E+00  0.20345688E+03  0.38466566E+00  0.65261888E+00  0.79337817E+03
 0.48375000E+00  0.19207384E+03  0.37160446E+00  0.66850856E+00  0.77531571E+03
 0.48500000E+00  0.18151592E+03  0.35921033E+00  0.68353970E+00  0.75797901E+03
 0.48625000E+00  0.17169713E+03  0.34742240E+00  0.69778010E+00  0.74130429E+03
 0.48750000E+00  0.16254303E+03  0.33618706E+00  0.71129057E+00  0.72523480E+03
 0.48875000E+00  0.15398882E+03  0.32545691E+00  0.72412585E+00  0.70971988E+03
 0.49000000E+00  0.14597784E+03  0.31518980E+00  0.73633536E+00  0.69471403E+03
 0.49125000E+00  0.13846036E+03  0.30534812E+00  0.74796379E+00  0.68017627E+03
 0.49250000E+00  0.13139250E+03  0.29589821E+00  0.75905167E+00  0.66606947E+03
 0.49375000E+00  0.12473546E+03  0.28680977E+00  0.76963587E+00  0.65235991E+03
 0.49500000E+00  0.11845474E+03  0.27805548E+00  0.77974995E+00  0.63901681E+03
 0.49625000E+00  0.11251963E+03  0.26961060E+00  0.78942459E+00  0.62601194E+03
 0.49750000E+00  0.10690263E+03  0.26145264E+00  0.79868782E+00  0.61331934E+03
 0.49875000E+00  0.10157911E+03  0.25356111E+00  0.80756537E+00  0.60091503E+03
 0.50000000E+00  0.96526911E+02  0.24591727E+00  0.81608084E+00  0.58877677E+03
 0.50125000E+00  0.91726036E+02  0.23850394E+00  0.82425597E+00  0.57688381E+03
 0.50250000E+00  0.87158417E+02  0.23130530E+00  0.83211077E+00  0.56521676E+03
 0.50375000E+00  0.82807674E+02  0.22430675E+00  0.83966372E+00  0.55375739E+03
 0.50500000E+00  0.78658928E+02  0.21749476E+00  0.84693191E+00  0.54248847E+03
 0.50625000E+00  0.74698631E+02  0.21085678E+00  0.85393117E+00  0.53139365E+03
 0.50750000E+00  0.70914420E+02  0.20438109E+00  0.86067616E+00  0.52045732E+03
 0.50875000E+00  0.67294995E+02  0.19805675E+00  0.86718051E+00  0.50966453E+03
 0.51000000E+00  0.63830003E+02  0.19187346E+00  0.87345689E+00  0.49900081E+03
 0.51125000E+00  0.60509943E+02  0.18582153E+00  0.87951708E+00  0.48845212E+03
 0.51250000E+00  0.57326083E+02  0.17989179E+00  0.88537210E+00  0.47800475E+03
 0.51375000E+00  0.54270381E+02  0.17407552E+00  0.89103219E+00  0.46764517E+03
 0.51500000E+00  0.51335420E+02  0.16836439E+00  0.89650696E+00  0.45735997E+03
 0.51625000E+00  0.48514348E+02  0.16275041E+00  0.90180537E+00  0.44713574E+03
 0.51750000E+00  0.45800829E+02  0.15722586E+00  0.90693582E+00  0.43695895E+03
 0.51875000E+00  0.43188992E+02  0.15178324E+00  0.91190621E+00  0.42681584E+03
 0.52000000E+00  0.40673392E+02  0.14641522E+00  0.91672391E+00  0.41669229E+03
 0.52125000E+00  0.38248974E+02  0.14111457E+00  0.92139588E+00  0.40657364E+03
 0.52250000E+00  0.35911036E+02  0.13587412E+00  0.92592865E+00  0.39644457E+03
 0.52375000E+00  0.33655204E+02  0.13068668E+00  0.93032837E+00  0.38628887E+03
 0.52500000E+00  0.31477402E+02  0.12554497E+00  0.93460084E+00  0.37608920E+03
 0.52625000E+00  0.29373829E+02  0.12044155E+00  0.93875152E+00  0.36582681E+03
 0.52750000E+00  0.27340940E+02  0.11536871E+00  0.94278557E+00  0.35548124E+03
 0.52875000E+00  0.25375423E+02  0.11031840E+00  0.94670787E+00  0.34502981E+03
 0.53000000E+00  0.23474184E+02  0.10528204E+00  0.95052302E+00  0.33444716E+03
 0.53125000E+00  0.21634335E+02  0.10025040E+00  0.95423538E+00  0.32370449E+03
 0.53250000E+00  0.19853173E+02  0.95213368E-01  0.95784910E+00  0.31276869E+03
 0.53375000E+00  0.18597078E+02  0.91551783E-01  0.96040961E+00  0.30469771E+03
 0.53500000E+00  0.18597078E+02  0.91551783E-01  0.96040961E+00  0.30469771E+03
 0.53625000E+00  0.18597078E+02  0.91551783E-01  0.96040961E+00  0.30469771E+03
 0.53750000E+00  0.18597078E+02  0.91551783E-01  0.96040961E+00  0.30469771E+03
 0.53875000E+00  0.18597078E+02  0.91551783E-01  0.96040961E+00  0.30469771E+03
 0.54000000E+00  0.18597078E+02  0.91551783E-01  0.96040961E+00  0.30469771E+03
 0.54125000E+00  0.18597078E+02  0.91551783E-01  0.96040961E+00  0.30469771E+03
 0.54250000E+00  0.18597078E+02  0.91551783E-01  0.96040961E+00  0.30469771E+03
 0.54375000E+00  0.18597078E+02  0.91551783E-01  0.96040961E+00  0.30469771E+03
 0.54500000E+00  0.18597078E+02  0.91551783E-01  0.96040961E+00  0.30469771E+03
 0.54625000E+00  0.18597078E+02  0.91551783E-01  0.96040961E+00  0.30469771E+03
 0.54750000E+00  0.18597078E+02  0.91551783E-01  0.96040961E+00  0.30469771E+03
 0.54875000E+00  0.18597078E+02  0.10415582E+02  0.96040961E+00  0.26782583E+01
 0.55000000E+00  0.99999998E-02  0.10000000E+01  0.00000000E+00  0.15000001E-01
 0.55125000E+00  0.99999998E-02  0.10000000E+01  0.00000000E+00  0.15000001E-01
 0.55250000E+00  0.99999998E-02  0.10000000E+01  0.00000000E+00  0.15000001E-01
 0.55375000E+00  0.99999998E-02  0.10000000E+01  0.00000000E+00  0.15000001E-01
 0.55500000E+00  0.99999998E-02  0.10000000E+01  0.00000000E+00  0.15000001E-01
 0.55625000E+00  0.99999998E-02  0.10000000E+01  0.00000000E+00  0.15000001E-01
 0.55750000E+00  0.99999998E-02  0.10000000E+01  0.00000000E+00  0.15000001E-01
 0.55875000E+00  0.99999998E-02  0.10000000E+01  0.00000000E+00  0.15000001E-01
 0.56000000E+00  0.99999998E-02  0.10000000E+01  0.00000000E+00  0.15000001E-01
 0.56125000E+00  0.99999998E-02  0.10000000E+01  0.00000000E+00  0.15000001E-01
 0.56250000E+00  0.99999998E-02  0.10000000E+01  0.00000000E+00  0.15000001E-01
 0.56375000E+00  0.99999998E-02  0.10000000E+01  0.00000000E+00  0.15000001E-01
 0.56500000E+00  0.99999998E-02  0.10000000E+01  0.00000000E+00  0.15000001E-01
 0.56625000E+00  0.99999998E-02  0.10000000E+01  0.00000000E+00  0.15000001E-01
 0.56750000E+00  0.99999998E-02  0.10000000E+01  0.00000000E+00  0.15000001E-01
 0.56875000E+00  0.99999998E-02  0.10000000E+01  0.00000000E+00  0.15000001E-01
 0.57000000E+00  0.99999998E-02  0.10000000E+01  0.00000000E+00  0.15000001E-01
 0.57125000E+00  0.99999998E-02  0.10000000E+01  0.00000000E+00  0.15000001E-01
 0.57250000E+00  0.99999998E-02  0.10000000E+01  0.00000000E+00  0.15000001E-01
 0.57375000E+00  0.99999998E-02  0.10000000E+01  0.00000000E+00  0.15000001E-01
 0.57500000E+00  0.99999998E-02  0.10000000E+01  0.00000000E+00  0.15000001E-01
 0.57625000E+00  0.99999998E-02  0.10000000E+01  0.00000000E+00  0.15000001E-01
 0.57750000E+00  0.99999998E-02  0.10000000E+01  0.00000000E+00  0.15000001E-01
 0.57875000E+00  0.99999998E-02  0.10000000E+01  0.00000000E+00  0.15000001E-01
 0.58000000E+00  0.99999998E-02  0.10000000E+01  0.00000000E+00  0.15000001E-01
 0.58125000E+00  0.99999998E-02  0.10000000E+01  0.00000000E+00  0.15000001E-01
 0.58250000E+00  0.99999998E-02  0.10000000E+01  0.00000000E+00  0.15000001E-01
 0.58375000E+00  0.99999998E-02  0.10000000E+01  0.00000000E+00  0.15000001E-01
 0.58500000E+00  0.99999998E-02  0.10000000E+01  0.00000000E+00  0.15000001E-01
 0.58625000E+00  0.99999998E-02  0.10000000E+01  0.00000000E+00  0.15000001E-01
 0.58750000E+00  0.99999998E-02  0.10000000E+01  0.00000000E+00  0.15000001E-01
 0.58875000E+00  0.99999998E-02  0.10000000E+01  0.00000000E+00  0.15000001E-01
 0.59000000E+00  0.99999998E-02  0.10000000E+01  0.00000000E+00  0.15000001E-01
 0.59125000E+00  0.99999998E-02  0.10000000E+01  0.00000000E+00  0.15000001E-01
 0.59250000E+00  0.99999998E-02  0.10000000E+01  0.00000000E+00  0.15000001E-01
 0.59375000E+00  0.99999998E-02  0.10000000E+01  0.00000000E+00  0.15000001E-01
 0.59500000E+00  0.99999998E-02  0.10000000E+01  0.00000000E+00  0.15000001E-01
 0.59625000E+00  0.99999998E-02  0.10000000E+01  0.00000000E+00  0.15000001E-01
 0.59750000E+00  0.99999998E-02  0.10000000E+01  0.00000000E+00  0.15000001E-01
 0.59875000E+00  0.99999998E-02  0.10000000E+01  0.00000000E+00  0.15000001E-01
 0.60000000E+00  0.99999998E-02  0.10000000E+01  0.00000000E+00  0.15000001E-01
 0.60125000E+00  0.99999998E-02  0.10000000E+01  0.00000000E+00  0.15000001E-01
 0.60250000E+00  0.99999998E-02  0.10000000E+01  0.00000000E+00  0.15000001E-01
 0.60375000E+00  0.99999998E-02  0.10000000E+01  0.00000000E+00  0.15000001E-01
 0.60500000E+00  0.99999998E-02  0.10000000E+01  0.00000000E+00  0.15000001E-01
 0.60625000E+00  0.99999998E-02  0.10000000E+01  0.00000000E+00  0.15000001E-01
 0.60750000E+00  0.99999998E-02  0.10000000E+01  0.00000000E+00  0.15000001E-01
 0.60875000E+00  0.99999998E-02  0.10000000E+01  0.00000000E+00  0.15000001E-01
 0.61000000E+00  0.99999998E-02  0.10000000E+01  0.00000000E+00  0.15000001E-01
 0.61125000E+00  0.99999998E-02  0.10000000E+01  0.00000000E+00  0.15000001E-01
 0.61250000E+00  0.99999998E-02  0.10000000E+01  0.00000000E+00  0.15000001E-01
 0.61375000E+00  0.99999998E-02  0.10000000E+01  0.00000000E+00  0.15000001E-01
 0.61500000E+00  0.99999998E-02  0.10000000E+01  0.00000000E+00  0.15000001E-01
 0.61625000E+00  0.99999998E-02  0.10000000E+01  0.00000000E+00  0.15000001E-01
 0.61750000E+00  0.99999998E-02  0.10000000E+01  0.00000000E+00  0.15000001E-01
 0.61875000E+00  0.99999998E-02  0.10000000E+01  0.00000000E+00  0.15000001E-01
 0.62000000E+00  0.99999998E-02  0.10000000E+01  0.00000000E+00  0.15000001E-01
 0.62125000E+00  0.99999998E-02  0.10000000E+01  0.00000000E+00  0.15000001E-01
 0.62250000E+00  0.99999998E-02  0.10000000E+01  0.00000000E+00  0.15000001E-01
 0.62375000E+00  0.99999998E-02  0.10000000E+01  0.00000000E+00  0.15000001E-01
 0.62500000E+00  0.99999998E-02  0.10000000E+01  0.00000000E+00  0.15000001E-01
 0.62625000E+00  0.99999998E-02  0.10000000E+01  0.00000000E+00  0.15000001E-01
 0.62750000E+00  0.99999998E-02  0.10000000E+01  0.00000000E+00  0.15000001E-01
 0.62875000E+00  0.99999998E-02  0.10000000E+01  0.00000000E+00  0.15000001E-01
 0.63000000E+00  0.99999998E-02  0.10000000E+01  0.00000000E+00  0.15000001E-01
 0.63125000E+00  0.99999998E-02  0.10000000E+01  0.00000000E+00  0.15000001E-01
 0.63250000E+00  0.99999998E-02  0.10000000E+01  0.00000000E+00  0.15000001E-01
 0.63375000E+00  0.99999998E-02  0.10000000E+01  0.00000000E+00  0.15000001E-01
 0.63500000E+00  0.99999998E-02  0.10000000E+01  0.00000000E+00  0.15000001E-01
 0.63625000E+00  0.99999998E-02  0.10000000E+01  0.00000000E+00  0.15000001E-01
 0.63750000E+00  0.99999998E-02  0.10000000E+01  0.00000000E+00  0.15000001E-01
 0.63875000E+00  0.99999998E-02  0.10000000E+01  0.00000000E+00  0.15000001E-01
 0.64000000E+00  0.99999998E-02  0.10000000E+01  0.00000000E+00  0.15000001E-01
 0.64125000E+00  0.99999998E-02  0.10000000E+01  0.00000000E+00  0.15000001E-01
 0.64250000E+00  0.99999998E-02  0.10000000E+01  0.00000000E+00  0.15000001E-01
 0.64375000E+00  0.99999998E-02  0.10000000E+01  0.00000000E+00  0.15000001E-01
 0.64500000E+00  0.99999998E-02  0.10000000E+01  0.00000000E+00  0.15000001E-01
 0.64625000E+00  0.99999998E-02  0.10000000E+01  0.00000000E+00  0.15000001E-01
 0.64750000E+00  0.99999998E-02  0.10000000E+01  0.00000000E+00  0.15000001E-01
 0.64875000E+00  0.99999998E-02  0.10000000E+01  0.00000000E+00  0.15000001E-01
 0.65000000E+00  0.99999998E-02  0.10000000E+01  0.00000000E+00  0.15000001E-01
 0.65125000E+00  0.99999998E-02  0.10000000E+01  0.00000000E+00  0.15000001E-01
 0.65250000E+00  0.99999998E-02  0.10000000E+01  0.00000000E+00  0.15000001E-01
 0.65375000E+00  0.99999998E-02  0.10000000E+01  0.00000000E+00  0.15000001E-01
 0.65500000E+00  0.99999998E-02  0.10000000E+01  0.00000000E+00  0.15000001E-01
 0.65625000E+00  0.99999998E-02  0.10000000E+01  0.00000000E+00  0.15000001E-01
 0.65750000E+00  0.99999998E-02  0.10000000E+01  0.00000000E+00  0.15000001E-01
 0.65875000E+00  0.99999998E-02  0.10000000E+01  0.00000000E+00  0.15000001E-01
 0.66000000E+00  0.99999998E-02  0.10000000E+01  0.00000000E+00  0.15000001E-01
 0.66125000E+00  0.99999998E-02  0.10000000E+01  0.00000000E+00  0.15000001E-01
 0.66250000E+00  0.99999998E-02  0.10000000E+01  0.00000000E+00  0.15000001E-01
 0.66375000E+00  0.99999998E-02  0.10000000E+01  0.00000000E+00  0.15000001E-01
 0.66500000E+00  0.99999998E-02  0.10000000E+01  0.00000000E+00  0.15000001E-01
 0.66625000E+00  0.99999998E-02  0.10000000E+01  0.00000000E+00  0.15000001E-01
 0.66750000E+00  0.99999998E-02  0.10000000E+01  0.00000000E+00  0.15000001E-01
 0.66875000E+00  0.99999998E-02  0.10000000E+01  0.00000000E+00  0.15000001E-01
 0.67000000E+00  0.99999998E-02  0.10000000E+01  0.00000000E+00  0.15000001E-01
 0.67125000E+00  0.99999998E-02  0.10000000E+01  0.00000000E+00  0.15000001E-01
 0.67250000E+00  0.99999998E-02  0.10000000E+01  0.00000000E+00  0.15000001E-01
 0.67375000E+00  0.99999998E-02  0.10000000E+01  0.00000000E+00  0.15000001E-01
 0.67500000E+00  0.99999998E-02  0.10000000E+01  0.00000000E+00  0.15000001E-01
 0.67625000E+00  0.99999998E-02  0.10000000E+01  0.00000000E+00  0.15000001E-01
 0.67750000E+00  0.99999998E-02  0.10000000E+01  0.00000000E+00  0.15000001E-01
 0.67875000E+00  0.99999998E-02  0.10000000E+01  0.00000000E+00  0.15000001E-01
 0.68000000E+00  0.99999998E-02  0.10000000E+01  0.00000000E+00  0.15000001E-01
 0.68125000E+00  0.99999998E-02  0.10000000E+01  0.00000000E+00  0.15000001E-01
 0.68250000E+00  0.99999998E-02  0.10000000E+01  0.00000000E+00  0.15000001E-01
 0.68375000E+00  0.99999998E-02  0.10000000E+01  0.00000000E+00  0.15000001E-01
 0.68500000E+00  0.99999998E-02  0.10000000E+01  0.00000000E+00  0.15000001E-01
 0.68625000E+00  0.99999998E-02  0.10000000E+01  0.00000000E+00  0.15000001E-01
 0.68750000E+00  0.99999998E-02  0.10000000E+01  0.00000000E+00  0.15000001E-01
 0.68875000E+00  0.99999998E-02  0.10000000E+01  0.00000000E+00  0.15000001E-01
 0.69000000E+00  0.99999998E-02  0.10000000E+01  0.00000000E+00  0.15000001E-01
 0.69125000E+00  0.99999998E-02  0.10000000E+01  0.00000000E+00  0.15000001E-01
 0.69250000E+00  0.99999998E-02  0.10000000E+01  0.00000000E+00  0.15000001E-01
 0.69375000E+00  0.99999998E-02  0.10000000E+01  0.00000000E+00  0.15000001E-01
 0.69500000E+00  0.99999998E-02  0.10000000E+01  0.00000000E+00  0.15000001E-01
 0.69625000E+00  0.99999998E-02  0.10000000E+01  0.00000000E+00  0.15000001E-01
 0.69750000E+00  0.99999998E-02  0.10000000E+01  0.00000000E+00  0.15000001E-01
 0.69875000E+00  0.99999998E-02  0.10000000E+01  0.00000000E+00  0.15000001E-01
 0.70000000E+00  0.99999998E-02  0.10000000E+01  0.00000000E+00  0.15000001E-01
 0.70125000E+00  0.99999998E-02  0.10000000E+01  0.00000000E+00  0.15000001E-01
 0.70250000E+00  0.99999998E-02  0.10000000E+01  0.00000000E+00  0.15000001E-01
 0.70375000E+00  0.99999998E-02  0.10000000E+01  0.00000000E+00  0.15000001E-01
 0.70500000E+00  0.99999998E-02  0.10000000E+01  0.00000000E+00  0.15000001E-01
 0.70625000E+00  0.99999998E-02  0.10000000E+01  0.00000000E+00  0.15000001E-01
 0.70750000E+00  0.99999998E-02  0.10000000E+01  0.00000000E+00  0.15000001E-01
 0.70875000E+00  0.99999998E-02  0.10000000E+01  0.00000000E+00  0.15000001E-01
 0.71000000E+00  0.99999998E-02  0.10000000E+01  0.00000000E+00  0.15000001E-01
 0.71125000E+00  0.99999998E-02  0.10000000E+01  0.00000000E+00  0.15000001E-01
 0.71250000E+00  0.99999998E-02  0.10000000E+01  0.00000000E+00  0.15000001E-01
 0.71375000E+00  0.99999998E-02  0.10000000E+01  0.00000000E+00  0.15000001E-01
 0.71500000E+00  0.99999998E-02  0.10000000E+01  0.00000000E+00  0.15000001E-01
 0.71625000E+00  0.99999998E-02  0.10000000E+01  0.00000000E+00  0.15000001E-01
 0.71750000E+00  0.99999998E-02  0.10000000E+01  0.00000000E+00  0.15000001E-01
 0.71875000E+00  0.99999998E-02  0.10000000E+01  0.00000000E+00  0.15000001E-01
 0.72000000E+00  0.99999998E-02  0.10000000E+01  0.00000000E+00  0.15000001E-01
 0.72125000E+00  0.99999998E-02  0.10000000E+01  0.00000000E+00  0.15000001E-01
 0.72250000E+00  0.99999998E-02  0.10000000E+01  0.00000000E+00  0.15000001E-01
 0.72375000E+00  0.99999998E-02  0.10000000E+01  0.00000000E+00  0.15000001E-01
 0.72500000E+00  0.99999998E-02  0.10000000E+01  0.00000000E+00  0.15000001E-01
 0.72625000E+00  0.99999998E-02  0.10000000E+01  0.00000000E+00  0.15000001E-01
 0.72750000E+00  0.99999998E-02  0.10000000E+01  0.00000000E+00  0.15000001E-01
 0.72875000E+00  0.99999998E-02  0.10000000E+01  0.00000000E+00  0.15000001E-01
 0.73000000E+00  0.99999998E-02  0.10000000E+01  0.00000000E+00  0.15000001E-01
 0.73125000E+00  0.99999998E-02  0.10000000E+01  0.00000000E+00  0.15000001E-01
 0.73250000E+00  0.99999998E-02  0.10000000E+01  0.00000000E+00  0.15000001E-01
 0.73375000E+00  0.99999998E-02  0.10000000E+01  0.00000000E+00  0.15000001E-01
 0.73500000E+00  0.99999998E-02  0.10000000E+01  0.00000000E+00  0.15000001E-01
 0.73625000E+00  0.99999998E-02  0.10000000E+01  0.00000000E+00  0.15000001E-01
 0.73750000E+00  0.99999998E-02  0.10000000E+01  0.00000000E+00  0.15000001E-01
 0.73875000E+00  0.99999998E-02  0.10000000E+01  0.00000000E+00  0.15000001E-01
 0.74000000E+00  0.99999998E-02  0.10000000E+01  0.00000000E+00  0.15000001E-01
 0.74125000E+00  0.99999998E-02  0.10000000E+01  0.00000000E+00  0.15000001E-01
 0.74250000E+00  0.99999998E-02  0.10000000E+01  0.00000000E+00  0.15000001E-01
 0.74375000E+00  0.99999998E-02  0.10000000E+01  0.00000000E+00  0.15000001E-01
 0.74500000E+00  0.99999998E-02  0.10000000E+01  0.00000000E+00  0.15000001E-01
 0.74625000E+00  0.99999998E-02  0.10000000E+01  0.00000000E+00  0.15000001E-01
 0.74750000E+00  0.99999998E-02  0.10000000E+01  0.00000000E+00  0.15000001E-01
 0.74875000E+00  0.99999998E-02  0.10000000E+01  0.00000000E+00  0.15000001E-01
 0.75000000E+00  0.99999998E-02  0.10000000E+01  0.00000000E+00  0.15000001E-01
 0.75125000E+00  0.99999998E-02  0.10000000E+01  0.00000000E+00  0.15000001E-01
 0.75250000E+00  0.99999998E-02  0.10000000E+01  0.00000000E+00  0.15000001E-01
 0.75375000E+00  0.99999998E-02  0.10000000E+01  0.00000000E+00  0.15000001E-01
 0.75500000E+00  0.99999998E-02  0.10000000E+01  0.00000000E+00  0.15000001E-01
 0.75625000E+00  0.99999998E-02  0.10000000E+01  0.00000000E+00  0.15000001E-01
 0.75750000E+00  0.99999998E-02  0.10000000E+01  0.00000000E+00  0.15000001E-01
 0.75875000E+00  0.99999998E-02  0.10000000E+01  0.00000000E+00  0.15000001E-01
 0.76000000E+00  0.99999998E-02  0.10000000E+01  0.00000000E+00  0.15000001E-01
 0.76125000E+00  0.99999998E-02  0.10000000E+01  0.00000000E+00  0.15000001E-01
 0.76250000E+00  0.99999998E-02  0.10000000E+01  0.00000000E+00  0.15000001E-01
 0.76375000E+00  0.99999998E-02  0.10000000E+01  0.00000000E+00  0.15000001E-01
 0.76500000E+00  0.99999998E-02  0.10000000E+01  0.00000000E+00  0.15000001E-01
 0.76625000E+00  0.99999998E-02  0.10000000E+01  0.00000000E+00  0.15000001E-01
 0.76750000E+00  0.99999998E-02  0.10000000E+01  0.00000000E+00  0.15000001E-01
 0.76875000E+00  0.99999998E-02  0.10000000E+01  0.00000000E+00  0.15000001E-01
 0.77000000E+00  0.99999998E-02  0.10000000E+01  0.00000000E+00  0.15000001E-01
 0.77125000E+00  0.99999998E-02  0.10000000E+01  0.00000000E+00  0.15000001E-01
 0.77250000E+00  0.99999998E-02  0.10000000E+01  0.00000000E+00  0.15000001E-01
 0.77375000E+00  0.99999998E-02  0.10000000E+01  0.00000000E+00  0.15000001E-01
 0.77500000E+00  0.99999998E-02  0.10000000E+01  0.00000000E+00  0.15000001E-01
 0.77625000E+00  0.99999998E-02  0.10000000E+01  0.00000000E+00  0.15000001E-01
 0.77750000E+00  0.99999998E-02  0.10000000E+01  0.00000000E+00  0.15000001E-01
 0.77875000E+00  0.99999998E-02  0.10000000E+01  0.00000000E+00  0.15000001E-01
 0.78000000E+00  0.99999998E-02  0.10000000E+01  0.00000000E+00  0.15000001E-01
 0.78125000E+00  0.99999998E-02  0.10000000E+01  0.00000000E+00  0.15000001E-01
 0.78250000E+00  0.99999998E-02  0.10000000E+01  0.00000000E+00  0.15000001E-01
 0.78375000E+00  0.99999998E-02  0.10000000E+01  0.00000000E+00  0.15000001E-01
 0.78500000E+00  0.99999998E-02  0.10000000E+01  0.00000000E+00  0.15000001E-01
 0.78625000E+00  0.99999998E-02  0.10000000E+01  0.00000000E+00  0.15000001E-01
 0.78750000E+00  0.99999998E-02  0.10000000E+01  0.00000000E+00  0.15000001E-01
 0.78875000E+00  0.99999998E-02  0.10000000E+01  0.00000000E+00  0.15000001E-01
 0.79000000E+00  0.99999998E-02  0.10000000E+01  0.00000000E+00  0.15000001E-01
 0.79125000E+00  0.99999998E-02  0.10000000E+01  0.00000000E+00  0.15000001E-01
 0.79250000E+00  0.99999998E-02  0.10000000E+01  0.00000000E+00  0.15000001E-01
 0.79375000E+00  0.99999998E-02  0.10000000E+01  0.00000000E+00  0.15000001E-01
 0.79500000E+00  0.99999998E-02  0.10000000E+01  0.00000000E+00  0.15000001E-01
 0.79625000E+00  0.99999998E-02  0.10000000E+01  0.00000000E+00  0.15000001E-01
 0.79750000E+00  0.99999998E-02  0.10000000E+01  0.00000000E+00  0.15000001E-01
 0.79875000E+00  0.99999998E-02  0.10000000E+01  0.00000000E+00  0.15000001E-01
 0.80000000E+00  0.99999998E-02  0.10000000E+01  0.00000000E+00  0.15000001E-01
 0.80125000E+00  0.99999998E-02  0.10000000E+01  0.00000000E+00  0.15000001E-01
 0.80250000E+00  0.99999998E-02  0.10000000E+01  0.00000000E+00  0.15000001E-01
 0.80375000E+00  0.99999998E-02  0.10000000E+01  0.00000000E+00  0.15000001E-01
 0.80500000E+00  0.99999998E-02  0.10000000E+01  0.00000000E+00  0.15000001E-01
 0.80625000E+00  0.99999998E-02  0.10000000E+01  0.00000000E+00  0.15000001E-01
 0.80750000E+00  0.99999998E-02  0.10000000E+01  0.00000000E+00  0.15000001E-01
 0.80875000E+00  0.99999998E-02  0.10000000E+01  0.00000000E+00  0.15000001E-01
 0.81000000E+00  0.99999998E-02  0.10000000E+01  0.00000000E+00  0.15000001E-01
 0.81125000E+00  0.99999998E-02  0.10000000E+01  0.00000000E+00  0.15000001E-01
 0.81250000E+00  0.99999998E-02  0.10000000E+01  0.00000000E+00  0.15000001E-01
 0.81375000E+00  0.99999998E-02  0.10000000E+01  0.00000000E+00  0.15000001E-01
 0.81500000E+00  0.99999998E-02  0.10000000E+01  0.00000000E+00  0.15000001E-01
 0.81625000E+00  0.99999998E-02  0.10000000E+01  0.00000000E+00  0.15000001E-01
 0.81750000E+00  0.99999998E-02  0.10000000E+01  0.00000000E+00  0.15000001E-01
 0.81875000E+00  0.99999998E-02  0.10000000E+01  0.00000000E+00  0.15000001E-01
 0.82000000E+00  0.99999998E-02  0.10000000E+01  0.00000000E+00  0.15000001E-01
 0.82125000E+00  0.99999998E-02  0.10000000E+01  0.00000000E+00  0.15000001E-01
 0.82250000E+00  0.99999998E-02  0.10000000E+01  0.00000000E+00  0.15000001E-01
 0.82375000E+00  0.99999998E-02  0.10000000E+01  0.00000000E+00  0.15000001E-01
 0.82500000E+00  0.99999998E-02  0.10000000E+01  0.00000000E+00  0.15000001E-01
 0.82625000E+00  0.99999998E-02  0.10000000E+01  0.00000000E+00  0.15000001E-01
 0.82750000E+00  0.99999998E-02  0.10000000E+01  0.00000000E+00  0.15000001E-01
 0.82875000E+00  0.99999998E-02  0.10000000E+01  0.00000000E+00  0.15000001E-01
 0.83000000E+00  0.99999998E-02  0.10000000E+01  0.00000000E+00  0.15000001E-01
 0.83125000E+00  0.99999998E-02  0.10000000E+01  0.00000000E+00  0.15000001E-01
 0.83250000E+00  0.99999998E-02  0.10000000E+01  0.00000000E+00  0.15000001E-01
 0.83375000E+00  0.99999998E-02  0.10000000E+01  0.00000000E+00  0.15000001E-01
 0.83500000E+00  0.99999998E-02  0.10000000E+01  0.00000000E+00  0.15000001E-01
 0.83625000E+00  0.99999998E-02  0.10000000E+01  0.00000000E+00  0.15000001E-01
 0.83750000E+00  0.99999998E-02  0.10000000E+01  0.00000000E+00  0.15000001E-01
 0.83875000E+00  0.99999998E-02  0.10000000E+01  0.00000000E+00  0.15000001E-01
 0.84000000E+00  0.99999998E-02  0.10000000E+01  0.00000000E+00  0.15000001E-01
 0.84125000E+00  0.99999998E-02  0.10000000E+01  0.00000000E+00  0.15000001E-01
 0.84250000E+00  0.99999998E-02  0.10000000E+01  0.00000000E+00  0.15000001E-01
 0.84375000E+00  0.99999998E-02  0.10000000E+01  0.00000000E+00  0.15000001E-01
 0.84500000E+00  0.99999998E-02  0.10000000E+01  0.00000000E+00  0.15000001E-01
 0.84625000E+00  0.99999998E-02  0.10000000E+01  0.00000000E+00  0.15000001E-01
 0.84750000E+00  0.99999998E-02  0.10000000E+01  0.00000000E+00  0.15000001E-01
 0.84875000E+00  0.99999998E-02  0.10000000E+01  0.00000000E+00  0.15000001E-01
 0.85000000E+00  0.99999998E-02  0.10000000E+01  0.00000000E+00  0.15000001E-01
 0.85125000E+00  0.99999998E-02  0.10000000E+01  0.00000000E+00  0.15000001E-01
 0.85250000E+00  0.99999998E-02  0.10000000E+01  0.00000000E+00  0.15000001E-01
 0.85375000E+00  0.99999998E-02  0.10000000E+01  0.00000000E+00  0.15000001E-01
 0.85500000E+00  0.99999998E-02  0.10000000E+01  0.00000000E+00  0.15000001E-01
 0.85625000E+00  0.99999998E-02  0.10000000E+01  0.00000000E+00  0.15000001E-01
 0.85750000E+00  0.99999998E-02  0.10000000E+01  0.00000000E+00  0.15000001E-01
 0.85875000E+00  0.99999998E-02  0.10000000E+01  0.00000000E+00  0.15000001E-01
 0.86000000E+00  0.99999998E-02  0.10000000E+01  0.00000000E+00  0.15000001E-01
 0.86125000E+00  0.99999998E-02  0.10000000E+01  0.00000000E+00  0.15000001E-01
 0.86250000E+00  0.99999998E-02  0.10000000E+01  0.00000000E+00  0.15000001E-01
 0.86375000E+00  0.99999998E-02  0.10000000E+01  0.00000000E+00  0.15000001E-01
 0.86500000E+00  0.99999998E-02  0.10000000E+01  0.00000000E+00  0.15000001E-01
 0.86625000E+00  0.99999998E-02  0.10000000E+01  0.00000000E+00  0.15000001E-01
 0.86750000E+00  0.99999998E-02  0.10000000E+01  0.00000000E+00  0.15000001E-01
 0.86875000E+00  0.99999998E-02  0.10000000E+01  0.00000000E+00  0.15000001E-01
 0.87000000E+00  0.99999998E-02  0.10000000E+01  0.00000000E+00  0.15000001E-01
 0.87125000E+00  0.99999998E-02  0.10000000E+01  0.00000000E+00  0.15000001E-01
 0.87250000E+00  0.99999998E-02  0.10000000E+01  0.00000000E+00  0.15000001E-01
 0.87375000E+00  0.99999998E-02  0.10000000E+01  0.00000000E+00  0.15000001E-01
 0.87500000E+00  0.99999998E-02  0.10000000E+01  0.00000000E+00  0.15000001E-01
 0.87625000E+00  0.99999998E-02  0.10000000E+01  0.00000000E+00  0.15000001E-01
 0.87750000E+00  0.99999998E-02  0.10000000E+01  0.00000000E+00  0.15000001E-01
 0.87875000E+00  0.99999998E-02  0.10000000E+01  0.00000000E+00  0.15000001E-01
 0.88000000E+00  0.99999998E-02  0.10000000E+01  0.00000000E+00  0.15000001E-01
 0.88125000E+00  0.99999998E-02  0.10000000E+01  0.00000000E+00  0.15000001E-01
 0.88250000E+00  0.99999998E-02  0.10000000E+01  0.00000000E+00  0.15000001E-01
 0.88375000E+00  0.99999998E-02  0.10000000E+01  0.00000000E+00  0.15000001E-01
 0.88500000E+00  0.99999998E-02  0.10000000E+01  0.00000000E+00  0.15000001E-01
 0.88625000E+00  0.99999998E-02  0.10000000E+01  0.00000000E+00  0.15000001E-01
 0.88750000E+00  0.99999998E-02  0.10000000E+01  0.00000000E+00  0.15000001E-01
 0.88875000E+00  0.99999998E-02  0.10000000E+01  0.00000000E+00  0.15000001E-01
 0.89000000E+00  0.99999998E-02  0.10000000E+01  0.00000000E+00  0.15000001E-01
 0.89125000E+00  0.99999998E-02  0.10000000E+01  0.00000000E+00  0.15000001E-01
 0.89250000E+00  0.99999998E-02  0.10000000E+01  0.00000000E+00  0.15000001E-01
 0.89375000E+00  0.99999998E-02  0.10000000E+01  0.00000000E+00  0.15000001E-01
 0.89500000E+00  0.99999998E-02  0.10000000E+01  0.00000000E+00  0.15000001E-01
 0.89625000E+00  0.99999998E-02  0.10000000E+01  0.00000000E+00  0.15000001E-01
 0.89750000E+00  0.99999998E-02  0.10000000E+01  0.00000000E+00  0.15000001E-01
 0.89875000E+00  0.99999998E-02  0.10000000E+01  0.00000000E+00  0.15000001E-01
 0.90000000E+00  0.99999998E-02  0.10000000E+01  0.00000000E+00  0.15000001E-01
 0.90125000E+00  0.99999998E-02  0.10000000E+01  0.00000000E+00  0.15000001E-01
 0.90250000E+00  0.99999998E-02  0.10000000E+01  0.00000000E+00  0.15000001E-01
 0.90375000E+00  0.99999998E-02  0.10000000E+01  0.00000000E+00  0.15000001E-01
 0.90500000E+00  0.99999998E-02  0.10000000E+01  0.00000000E+00  0.15000001E-01
 0.90625000E+00  0.99999998E-02  0.10000000E+01  0.00000000E+00  0.15000001E-01
 0.90750000E+00  0.99999998E-02  0.10000000E+01  0.00000000E+00  0.15000001E-01
 0.90875000E+00  0.99999998E-02  0.10000000E+01  0.00000000E+00  0.15000001E-01
 0.91000000E+00  0.99999998E-02  0.10000000E+01  0.00000000E+00  0.15000001E-01
 0.91125000E+00  0.99999998E-02  0.10000000E+01  0.00000000E+00  0.15000001E-01
 0.91250000E+00  0.99999998E-02  0.10000000E+01  0.00000000E+00  0.15000001E-01
 0.91375000E+00  0.99999998E-02  0.10000000E+01  0.00000000E+00  0.15000001E-01
 0.91500000E+00  0.99999998E-02  0.10000000E+01  0.00000000E+00  0.15000001E-01
 0.91625000E+00  0.99999998E-02  0.10000000E+01  0.00000000E+00  0.15000001E-01
 0.91750000E+00  0.99999998E-02  0.10000000E+01  0.00000000E+00  0.15000001E-01
 0.91875000E+00  0.99999998E-02  0.10000000E+01  0.00000000E+00  0.15000001E-01
 0.92000000E+00  0.99999998E-02  0.10000000E+01  0.00000000E+00  0.15000001E-01
 0.92125000E+00  0.99999998E-02  0.10000000E+01  0.00000000E+00  0.15000001E-01
 0.92250000E+00  0.99999998E-02  0.10000000E+01  0.00000000E+00  0.15000001E-01
 0.92375000E+00  0.99999998E-02  0.10000000E+01  0.00000000E+00  0.15000001E-01
 0.92500000E+00  0.99999998E-02  0.10000000E+01  0.00000000E+00  0.15000001E-01
 0.92625000E+00  0.99999998E-02  0.10000000E+01  0.00000000E+00  0.15000001E-01
 0.92750000E+00  0.99999998E-02  0.10000000E+01  0.00000000E+00  0.15000001E-01
 0.92875000E+00  0.99999998E-02  0.10000000E+01  0.00000000E+00  0.15000001E-01
 0.93000000E+00  0.99999998E-02  0.10000000E+01  0.00000000E+00  0.15000001E-01
 0.93125000E+00  0.99999998E-02  0.10000000E+01  0.00000000E+00  0.15000001E-01
 0.93250000E+00  0.99999998E-02  0.10000000E+01  0.00000000E+00  0.15000001E-01
 0.93375000E+00  0.99999998E-02  0.10000000E+01  0.00000000E+00  0.15000001E-01
 0.93500000E+00  0.99999998E-02  0.10000000E+01  0.00000000E+00  0.15000001E-01
 0.93625000E+00  0.99999998E-02  0.10000000E+01  0.00000000E+00  0.15000001E-01
 0.93750000E+00  0.99999998E-02  0.10000000E+01  0.00000000E+00  0.15000001E-01
 0.93875000E+00  0.99999998E-02  0.10000000E+01  0.00000000E+00  0.15000001E-01
 0.94000000E+00  0.99999998E-02  0.10000000E+01  0.00000000E+00  0.15000001E-01
 0.94125000E+00  0.99999998E-02  0.10000000E+01  0.00000000E+00  0.15000001E-01
 0.94250000E+00  0.99999998E-02  0.10000000E+01  0.00000000E+00  0.15000001E-01
 0.94375000E+00  0.99999998E-02  0.10000000E+01  0.00000000E+00  0.15000001E-01
 0.94500000E+00  0.99999998E-02  0.10000000E+01  0.00000000E+00  0.15000001E-01
 0.94625000E+00  0.99999998E-02  0.10000000E+01  0.00000000E+00  0.15000001E-01
 0.94750000E+00  0.99999998E-02  0.10000000E+01  0.00000000E+00  0.15000001E-01
 0.94875000E+00  0.99999998E-02  0.10000000E+01  0.00000000E+00  0.15000001E-01
 0.95000000E+00  0.99999998E-02  0.10000000E+01  0.00000000E+00  0.15000001E-01
 0.95125000E+00  0.99999998E-02  0.10000000E+01  0.00000000E+00  0.15000001E-01
 0.95250000E+00  0.99999998E-02  0.10000000E+01  0.00000000E+00  0.15000001E-01
 0.95375000E+00  0.99999998E-02  0.10000000E+01  0.00000000E+00  0.15000001E-01
 0.95500000E+00  0.99999998E-02  0.10000000E+01  0.00000000E+00  0.15000001E-01
 0.95625000E+00  0.99999998E-02  0.10000000E+01  0.00000000E+00  0.15000001E-01
 0.95750000E+00  0.99999998E-02  0.10000000E+01  0.00000000E+00  0.15000001E-01
 0.95875000E+00  0.99999998E-02  0.10000000E+01  0.00000000E+00  0.15000001E-01
 0.96000000E+00  0.99999998E-02  0.10000000E+01  0.00000000E+00  0.15000001E-01
 0.96125000E+00  0.99999998E-02  0.10000000E+01  0.00000000E+00  0.15000001E-01
 0.96250000E+00  0.99999998E-02  0.10000000E+01  0.00000000E+00  0.15000001E-01
 0.96375000E+00  0.99999998E-02  0.10000000E+01  0.00000000E+00  0.15000001E-01
 0.96500000E+00  0.99999998E-02  0.10000000E+01  0.00000000E+00  0.15000001E-01
 0.96625000E+00  0.99999998E-02  0.10000000E+01  0.00000000E+00  0.15000001E-01
 0.96750000E+00  0.99999998E-02  0.10000000E+01  0.00000000E+00  0.15000001E-01
 0.96875000E+00  0.99999998E-02  0.10000000E+01  0.00000000E+00  0.15000001E-01
 0.97000000E+00  0.99999998E-02  0.10000000E+01  0.00000000E+00  0.15000001E-01
 0.97125000E+00  0.99999998E-02  0.10000000E+01  0.00000000E+00  0.15000001E-01
 0.97250000E+00  0.99999998E-02  0.10000000E+01  0.00000000E+00  0.15000001E-01
 0.97375000E+00  0.99999998E-02  0.10000000E+01  0.00000000E+00  0.15000001E-01
 0.97500000E+00  0.99999998E-02  0.10000000E+01  0.00000000E+00  0.15000001E-01
 0.97625000E+00  0.99999998E-02  0.10000000E+01  0.00000000E+00  0.15000001E-01
 0.97750000E+00  0.99999998E-02  0.10000000E+01  0.00000000E+00  0.15000001E-01
 0.97875000E+00  0.99999998E-02  0.10000000E+01  0.00000000E+00  0.15000001E-01
 0.98000000E+00  0.99999998E-02  0.10000000E+01  0.00000000E+00  0.15000001E-01
 0.98125000E+00  0.99999998E-02  0.10000000E+01  0.00000000E+00  0.15000001E-01
 0.98250000E+00  0.99999998E-02  0.10000000E+01  0.00000000E+00  0.15000001E-01
 0.98375000E+00  0.99999998E-02  0.10000000E+01  0.00000000E+00  0.15000001E-01
 0.98500000E+00  0.99999998E-02  0.10000000E+01  0.00000000E+00  0.15000001E-01
 0.98625000E+00  0.99999998E-02  0.10000000E+01  0.00000000E+00  0.15000001E-01
 0.98750000E+00  0.99999998E-02  0.10000000E+01  0.00000000E+00  0.15000001E-01
 0.98875000E+00  0.99999998E-02  0.10000000E+01  0.00000000E+00  0.15000001E-01
 0.99000000E+00  0.99999998E-02  0.10000000E+01  0.00000000E+00  0.15000001E-01
 0.99125000E+00  0.99999998E-02  0.10000000E+01  0.00000000E+00  0.15000001E-01
 0.99250000E+00  0.99999998E-02  0.10000000E+01  0.00000000E+00  0.15000001E-01
 0.99375000E+00  0.99999998E-02  0.10000000E+01  0.00000000E+00  0.15000001E-01
 0.99500000E+00  0.99999998E-02  0.10000000E+01  0.00000000E+00  0.15000001E-01
 0.99625000E+00  0.99999998E-02  0.10000000E+01  0.00000000E+00  0.15000001E-01
 0.99750000E+00  0.99999998E-02  0.10000000E+01  0.00000000E+00  0.15000001E-01
 0.99875000E+00  0.99999998E-02  0.10000000E+01  0.00000000E+00  0.15000001E-01
 0.10000000E+01  0.99999998E-02  0.10000000E+01  0.00000000E+00  0.15000001E-01
