# Supplementary material for: A direct Primitive Variable Recovery Scheme for hyperbolic conservative equations: The case of relativistic hydrodynamics
Source: PLoS One. 2018 Apr 16;13(4):e0195494. doi: 10.1371/journal.pone.0195494 (PMC5901931; doi:10.1371/journal.pone.0195494)
Supplement: S1 File — In the file “S1_File.tar.gz”, we attached the relevant data of the comparison between numerical simulations and exact solutions used to obtain the L1—norm. (GZ) [file pone.0195494.s001.gz › numerical-and-exact-data_plosone_aguayo-mendoza-olvera/Test3/Mesh800/1000Da800t6]

0.000000 1.000000 0.000000 1000.000000 
0.001250 1.000000 0.000000 1000.000000 
0.002500 1.000000 0.000000 1000.000000 
0.003750 1.000000 0.000000 1000.000000 
0.005000 1.000000 0.000000 1000.000000 
0.006250 1.000000 0.000000 1000.000000 
0.007500 1.000000 0.000000 1000.000000 
0.008750 1.000000 0.000000 1000.000000 
0.010000 1.000000 0.000000 1000.000000 
0.011250 1.000000 0.000000 1000.000000 
0.012500 1.000000 0.000000 1000.000000 
0.013750 1.000000 0.000000 1000.000000 
0.015000 1.000000 0.000000 1000.000000 
0.016250 1.000000 0.000000 1000.000000 
0.017500 1.000000 0.000000 1000.000000 
0.018750 1.000000 0.000000 1000.000000 
0.020000 1.000000 0.000000 1000.000000 
0.021250 1.000000 0.000000 1000.000000 
0.022500 1.000000 0.000000 1000.000000 
0.023750 1.000000 0.000000 1000.000000 
0.025000 1.000000 0.000000 1000.000000 
0.026250 1.000000 0.000000 1000.000000 
0.027500 1.000000 0.000000 1000.000000 
0.028750 1.000000 0.000000 1000.000000 
0.030000 1.000000 0.000000 1000.000000 
0.031250 1.000000 0.000000 1000.000000 
0.032500 1.000000 0.000000 1000.000000 
0.033750 1.000000 0.000000 1000.000000 
0.035000 1.000000 0.000000 1000.000000 
0.036250 1.000000 0.000000 1000.000000 
0.037500 1.000000 0.000000 1000.000000 
0.038750 1.000000 0.000000 1000.000000 
0.040000 1.000000 0.000000 1000.000000 
0.041250 1.000000 0.000000 1000.000000 
0.042500 1.000000 0.000000 1000.000000 
0.043750 1.000000 0.000000 1000.000000 
0.045000 1.000000 0.000000 1000.000000 
0.046250 1.000000 0.000000 1000.000000 
0.047500 1.000000 0.000000 1000.000000 
0.048750 1.000000 0.000000 1000.000000 
0.050000 1.000000 0.000000 1000.000000 
0.051250 1.000000 0.000000 1000.000000 
0.052500 1.000000 0.000000 1000.000000 
0.053750 1.000000 0.000000 1000.000000 
0.055000 1.000000 0.000000 1000.000000 
0.056250 1.000000 0.000000 1000.000000 
0.057500 1.000000 0.000000 1000.000000 
0.058750 1.000000 0.000000 1000.000000 
0.060000 1.000000 0.000000 1000.000000 
0.061250 1.000000 0.000000 1000.000000 
0.062500 1.000000 0.000000 1000.000000 
0.063750 1.000000 0.000000 1000.000000 
0.065000 1.000000 0.000000 1000.000000 
0.066250 1.000000 0.000000 1000.000000 
0.067500 1.000000 0.000000 1000.000000 
0.068750 1.000000 0.000000 1000.000000 
0.070000 1.000000 0.000000 1000.000000 
0.071250 1.000000 0.000000 1000.000000 
0.072500 1.000000 0.000000 1000.000000 
0.073750 1.000000 0.000000 1000.000000 
0.075000 1.000000 0.000000 1000.000000 
0.076250 1.000000 0.000000 1000.000000 
0.077500 1.000000 0.000000 1000.000000 
0.078750 1.000000 0.000000 1000.000000 
0.080000 1.000000 0.000000 1000.000000 
0.081250 1.000000 0.000000 1000.000000 
0.082500 1.000000 0.000000 1000.000000 
0.083750 1.000000 0.000000 1000.000000 
0.085000 1.000000 0.000000 1000.000000 
0.086250 1.000000 0.000000 1000.000000 
0.087500 1.000000 0.000000 1000.000000 
0.088750 1.000000 0.000000 1000.000000 
0.090000 1.000000 0.000000 1000.000000 
0.091250 1.000000 0.000000 1000.000000 
0.092500 1.000000 0.000000 1000.000000 
0.093750 1.000000 0.000000 1000.000000 
0.095000 1.000000 0.000000 1000.000000 
0.096250 1.000000 0.000000 1000.000000 
0.097500 1.000000 0.000000 1000.000000 
0.098750 1.000000 0.000000 1000.000000 
0.100000 1.000000 0.000000 1000.000000 
0.101250 1.000000 0.000000 1000.000000 
0.102500 1.000000 0.000000 1000.000000 
0.103750 1.000000 0.000000 1000.000000 
0.105000 1.000000 0.000000 1000.000000 
0.106250 1.000000 0.000000 1000.000000 
0.107500 1.000000 0.000000 1000.000000 
0.108750 1.000000 0.000000 1000.000000 
0.110000 1.000000 0.000000 1000.000000 
0.111250 1.000000 0.000000 1000.000000 
0.112500 1.000000 0.000000 1000.000000 
0.113750 1.000000 0.000000 1000.000000 
0.115000 1.000000 0.000000 1000.000000 
0.116250 1.000000 0.000000 1000.000000 
0.117500 1.000000 0.000000 1000.000000 
0.118750 1.000000 0.000000 1000.000000 
0.120000 1.000000 0.000000 1000.000000 
0.121250 1.000000 0.000000 1000.000000 
0.122500 1.000000 0.000000 1000.000000 
0.123750 1.000000 0.000000 1000.000000 
0.125000 1.000000 0.000000 1000.000000 
0.126250 1.000000 0.000000 1000.000000 
0.127500 1.000000 0.000000 1000.000000 
0.128750 1.000000 0.000000 1000.000000 
0.130000 1.000000 0.000000 1000.000000 
0.131250 1.000000 0.000000 1000.000000 
0.132500 1.000000 0.000000 1000.000000 
0.133750 1.000000 0.000000 1000.000000 
0.135000 1.000000 0.000000 1000.000000 
0.136250 1.000000 0.000000 1000.000000 
0.137500 1.000000 0.000000 1000.000000 
0.138750 1.000000 0.000000 1000.000000 
0.140000 1.000000 0.000000 1000.000000 
0.141250 1.000000 0.000000 1000.000000 
0.142500 1.000000 0.000000 1000.000000 
0.143750 1.000000 0.000000 1000.000000 
0.145000 1.000000 0.000000 1000.000000 
0.146250 1.000000 0.000000 1000.000000 
0.147500 1.000000 0.000000 1000.000000 
0.148750 1.000000 0.000000 1000.000000 
0.150000 1.000000 0.000000 1000.000000 
0.151250 1.000000 0.000000 1000.000000 
0.152500 1.000000 0.000000 1000.000000 
0.153750 1.000000 0.000000 1000.000000 
0.155000 1.000000 0.000000 1000.000000 
0.156250 1.000000 0.000000 1000.000000 
0.157500 1.000000 0.000000 1000.000000 
0.158750 1.000000 0.000000 1000.000000 
0.160000 1.000000 0.000000 1000.000000 
0.161250 1.000000 0.000000 1000.000000 
0.162500 1.000000 0.000000 1000.000000 
0.163750 1.000000 0.000000 1000.000000 
0.165000 1.000000 0.000000 1000.000000 
0.166250 1.000000 0.000000 1000.000000 
0.167500 1.000000 0.000000 1000.000000 
0.168750 1.000000 0.000000 1000.000000 
0.170000 1.000000 0.000000 1000.000000 
0.171250 1.000000 0.000000 1000.000000 
0.172500 1.000000 0.000000 1000.000000 
0.173750 1.000000 0.000000 1000.000000 
0.175000 1.000000 0.000000 1000.000000 
0.176250 1.000000 0.000000 1000.000000 
0.177500 1.000000 0.000000 1000.000000 
0.178750 1.000000 0.000000 1000.000000 
0.180000 1.000000 0.000000 1000.000000 
0.181250 1.000000 0.000000 1000.000000 
0.182500 1.000000 0.000000 1000.000000 
0.183750 1.000000 0.000000 1000.000000 
0.185000 1.000000 0.000000 1000.000000 
0.186250 1.000000 0.000000 1000.000000 
0.187500 1.000000 0.000000 1000.000000 
0.188750 1.000000 0.000000 1000.000000 
0.190000 1.000000 0.000000 1000.000000 
0.191250 1.000000 0.000000 1000.000000 
0.192500 1.000000 0.000000 1000.000000 
0.193750 1.000000 0.000000 1000.000000 
0.195000 1.000000 0.000000 1000.000000 
0.196250 1.000000 0.000000 1000.000000 
0.197500 1.000000 0.000000 1000.000000 
0.198750 1.000000 0.000000 1000.000000 
0.200000 1.000000 0.000000 1000.000000 
0.201250 1.000000 0.000000 1000.000000 
0.202500 1.000000 0.000000 1000.000000 
0.203750 1.000000 0.000000 1000.000000 
0.205000 1.000000 0.000000 1000.000000 
0.206250 1.000000 0.000000 1000.000000 
0.207500 1.000000 0.000000 1000.000000 
0.208750 1.000000 0.000000 1000.000000 
0.210000 1.000000 0.000000 1000.000000 
0.211250 1.000000 0.000000 1000.000000 
0.212500 1.000000 0.000000 1000.000000 
0.213750 1.000000 0.000000 1000.000000 
0.215000 1.000000 0.000000 1000.000000 
0.216250 1.000000 0.000000 1000.000000 
0.217500 1.000000 0.000000 1000.000000 
0.218750 1.000000 0.000000 1000.000000 
0.220000 1.000000 0.000000 1000.000000 
0.221250 1.000000 0.000000 1000.000000 
0.222500 1.000000 0.000000 1000.000000 
0.223750 1.000000 0.000000 1000.000000 
0.225000 1.000000 0.000000 1000.000000 
0.226250 1.000000 0.000000 1000.000000 
0.227500 1.000000 0.000000 1000.000000 
0.228750 1.000000 0.000000 1000.000000 
0.230000 1.000000 0.000000 1000.000000 
0.231250 1.000000 0.000000 1000.000000 
0.232500 1.000000 0.000000 1000.000000 
0.233750 1.000000 0.000000 1000.000000 
0.235000 1.000000 0.000000 1000.000000 
0.236250 1.000000 0.000000 1000.000000 
0.237500 1.000000 0.000000 1000.000000 
0.238750 1.000000 0.000000 1000.000000 
0.240000 1.000000 0.000000 1000.000000 
0.241250 1.000000 0.000000 1000.000000 
0.242500 1.000000 0.000000 1000.000000 
0.243750 1.000000 0.000000 1000.000000 
0.245000 1.000000 0.000000 1000.000000 
0.246250 1.000000 0.000000 1000.000000 
0.247500 1.000000 0.000000 1000.000000 
0.248750 1.000000 0.000000 1000.000000 
0.250000 1.000000 0.000000 1000.000000 
0.251250 1.000000 0.000000 1000.000000 
0.252500 1.000000 0.000000 1000.000000 
0.253750 1.000000 0.000000 1000.000000 
0.255000 1.000000 0.000000 1000.000000 
0.256250 1.000000 0.000000 1000.000000 
0.257500 1.000000 0.000000 1000.000000 
0.258750 1.000000 0.000000 1000.000000 
0.260000 1.000000 0.000000 1000.000000 
0.261250 1.000000 0.000000 1000.000000 
0.262500 1.000000 0.000000 1000.000000 
0.263750 1.000000 0.000000 1000.000000 
0.265000 1.000000 0.000000 1000.000000 
0.266250 1.000000 0.000000 1000.000000 
0.267500 1.000000 0.000000 1000.000000 
0.268750 1.000000 0.000000 1000.000000 
0.270000 1.000000 0.000000 1000.000000 
0.271250 1.000000 0.000000 1000.000000 
0.272500 1.000000 0.000000 1000.000000 
0.273750 1.000000 0.000000 1000.000000 
0.275000 1.000000 0.000000 1000.000000 
0.276250 1.000000 0.000000 1000.000000 
0.277500 1.000000 0.000000 1000.000000 
0.278750 1.000000 0.000000 1000.000000 
0.280000 1.000000 0.000000 1000.000000 
0.281250 1.000000 0.000000 1000.000000 
0.282500 1.000000 0.000000 1000.000000 
0.283750 1.000000 0.000000 1000.000000 
0.285000 1.000000 0.000000 1000.000000 
0.286250 1.000000 0.000000 1000.000000 
0.287500 1.000000 0.000000 1000.000000 
0.288750 1.000000 0.000000 1000.000000 
0.290000 1.000000 0.000000 1000.000000 
0.291250 1.000000 0.000000 1000.000000 
0.292500 1.000000 0.000000 1000.000000 
0.293750 1.000000 0.000000 1000.000000 
0.295000 1.000000 0.000000 1000.000000 
0.296250 1.000000 0.000000 1000.000000 
0.297500 1.000000 0.000000 1000.000000 
0.298750 1.000000 0.000000 1000.000000 
0.300000 1.000000 0.000000 1000.000000 
0.301250 1.000000 0.000000 1000.000000 
0.302500 1.000000 0.000000 1000.000000 
0.303750 1.000000 0.000000 1000.000000 
0.305000 1.000000 0.000000 1000.000000 
0.306250 1.000000 0.000000 1000.000000 
0.307500 1.000000 0.000000 1000.000000 
0.308750 1.000000 0.000000 1000.000000 
0.310000 1.000000 0.000000 1000.000000 
0.311250 1.000000 0.000000 1000.000000 
0.312500 1.000000 0.000000 1000.000000 
0.313750 1.000000 0.000000 1000.000000 
0.315000 1.000000 0.000000 1000.000000 
0.316250 1.000000 0.000000 1000.000000 
0.317500 1.000000 0.000000 1000.000000 
0.318750 1.000000 0.000000 1000.000000 
0.320000 1.000000 0.000000 1000.000000 
0.321250 1.000000 0.000000 1000.000000 
0.322500 1.000000 0.000000 1000.000000 
0.323750 1.000000 0.000000 1000.000000 
0.325000 1.000000 0.000000 1000.000000 
0.326250 1.000000 0.000000 1000.000000 
0.327500 1.000000 0.000000 1000.000000 
0.328750 1.000000 0.000000 1000.000000 
0.330000 1.000000 0.000000 1000.000000 
0.331250 1.000000 0.000000 1000.000000 
0.332500 1.000000 0.000000 1000.000000 
0.333750 1.000000 0.000000 1000.000000 
0.335000 1.000000 0.000000 1000.000000 
0.336250 1.000000 0.000000 1000.000000 
0.337500 1.000000 0.000000 1000.000000 
0.338750 1.000000 0.000000 1000.000000 
0.340000 1.000000 0.000000 1000.000000 
0.341250 1.000000 0.000000 1000.000000 
0.342500 1.000000 0.000000 1000.000000 
0.343750 1.000000 0.000000 1000.000000 
0.345000 1.000000 0.000000 1000.000000 
0.346250 1.000000 0.000000 1000.000000 
0.347500 1.000000 0.000000 1000.000000 
0.348750 1.000000 0.000000 1000.000000 
0.350000 1.000000 0.000000 1000.000000 
0.351250 1.000000 0.000000 1000.000000 
0.352500 1.000000 0.000000 1000.000000 
0.353750 1.000000 0.000000 1000.000000 
0.355000 1.000000 0.000000 1000.000000 
0.356250 1.000000 0.000000 1000.000000 
0.357500 1.000000 0.000000 1000.000000 
0.358750 1.000000 0.000000 1000.000000 
0.360000 1.000000 0.000000 1000.000000 
0.361250 1.000000 0.000000 1000.000000 
0.362500 1.000000 0.000000 1000.000000 
0.363750 1.000000 0.000000 1000.000000 
0.365000 1.000000 0.000000 1000.000000 
0.366250 1.000000 0.000000 1000.000000 
0.367500 1.000000 0.000000 1000.000000 
0.368750 1.000000 0.000000 1000.000000 
0.370000 1.000000 0.000000 1000.000000 
0.371250 1.000000 0.000000 1000.000000 
0.372500 1.000000 0.000000 1000.000000 
0.373750 1.000000 0.000000 1000.000000 
0.375000 1.000000 0.000000 1000.000000 
0.376250 1.000000 0.000000 1000.000000 
0.377500 1.000000 0.000000 1000.000000 
0.378750 1.000000 0.000000 1000.000000 
0.380000 1.000000 0.000000 1000.000000 
0.381250 1.000000 0.000000 1000.000000 
0.382500 1.000000 0.000000 1000.000000 
0.383750 1.000000 0.000000 1000.000000 
0.385000 1.000000 0.000000 1000.000000 
0.386250 1.000000 0.000000 1000.000000 
0.387500 1.000000 0.000000 1000.000000 
0.388750 1.000000 0.000000 1000.000000 
0.390000 1.000000 0.000000 1000.000000 
0.391250 1.000000 0.000000 1000.000000 
0.392500 1.000000 0.000000 1000.000000 
0.393750 1.000000 0.000000 1000.000000 
0.395000 1.000000 0.000000 1000.000000 
0.396250 1.000000 0.000000 1000.000000 
0.397500 1.000000 0.000000 1000.000000 
0.398750 1.000000 0.000000 1000.000000 
0.400000 1.000000 0.000000 1000.000000 
0.401250 1.000000 0.000000 1000.000000 
0.402500 1.000000 0.000000 1000.000000 
0.403750 1.000000 0.000000 1000.000000 
0.405000 1.000000 0.000000 1000.000000 
0.406250 1.000000 0.000000 1000.000000 
0.407500 1.000000 0.000000 1000.000000 
0.408750 1.000000 0.000000 1000.000000 
0.410000 1.000000 0.000000 1000.000000 
0.411250 1.000000 0.000000 1000.000000 
0.412500 1.000000 0.000000 1000.000000 
0.413750 1.000000 0.000000 1000.000000 
0.415000 1.000000 0.000000 1000.000000 
0.416250 1.000000 0.000000 1000.000000 
0.417500 1.000000 0.000000 1000.000000 
0.418750 1.000000 0.000000 1000.000000 
0.420000 1.000000 0.000000 1000.000000 
0.421250 1.000000 0.000000 1000.000000 
0.422500 1.000000 0.000000 1000.000000 
0.423750 1.000000 0.000000 1000.000000 
0.425000 1.000000 0.000000 1000.000000 
0.426250 1.000000 0.000000 1000.000000 
0.427500 1.000000 0.000000 1000.000000 
0.428750 1.000000 0.000000 1000.000000 
0.430000 1.000000 0.000000 999.999999 
0.431250 1.000000 0.000000 999.999998 
0.432500 1.000000 0.000000 999.999994 
0.433750 1.000000 0.000000 999.999981 
0.435000 1.000000 0.000000 999.999944 
0.436250 1.000000 0.000000 999.999838 
0.437500 1.000000 0.000000 999.999548 
0.438750 0.999999 0.000001 999.998766 
0.440000 0.999998 0.000002 999.996724 
0.441250 0.999995 0.000004 999.991539 
0.442500 0.999987 0.000010 999.978768 
0.443750 0.999969 0.000025 999.948293 
0.445000 0.999927 0.000060 999.877945 
0.446250 0.999833 0.000137 999.721140 
0.447500 0.999631 0.000302 999.384300 
0.448750 0.999213 0.000643 998.688555 
0.450000 0.998385 0.001319 997.310313 
0.451250 0.996815 0.002603 994.699392 
0.452500 0.993974 0.004931 989.984542 
0.453750 0.989086 0.008952 981.896182 
0.455000 0.981109 0.015554 968.760689 
0.456250 0.968792 0.025847 948.634096 
0.457500 0.950839 0.041078 919.619868 
0.458750 0.926153 0.062466 880.334409 
0.460000 0.894097 0.091029 830.355771 
0.461250 0.854671 0.127481 770.355246 
0.462500 0.809122 0.171361 702.942417 
0.463750 0.764441 0.215436 639.182708 
0.465000 0.723622 0.257729 583.422098 
0.466250 0.686242 0.297685 534.124935 
0.467500 0.651932 0.335256 490.414730 
0.468750 0.620479 0.370592 451.662919 
0.470000 0.591528 0.403715 417.126585 
0.471250 0.564817 0.434740 386.240969 
0.472500 0.540148 0.463844 358.565813 
0.473750 0.517238 0.491075 333.603516 
0.475000 0.495996 0.516678 311.105817 
0.476250 0.476100 0.540598 290.606751 
0.477500 0.457597 0.563180 272.045545 
0.478750 0.440209 0.584365 255.053881 
0.480000 0.423840 0.604273 239.459912 
0.481250 0.408441 0.623062 225.150257 
0.482500 0.394000 0.640915 212.053733 
0.483750 0.380117 0.657529 199.762354 
0.485000 0.367107 0.673428 188.508041 
0.486250 0.354783 0.688548 178.092707 
0.487500 0.342901 0.702719 168.277731 
0.488750 0.331566 0.716153 159.105676 
0.490000 0.320898 0.729200 150.708827 
0.491250 0.310573 0.741402 142.691299 
0.492500 0.300528 0.752971 135.122611 
0.493750 0.291083 0.764158 128.090098 
0.495000 0.281919 0.774941 121.504800 
0.496250 0.273031 0.785058 115.139821 
0.497500 0.264313 0.794843 109.136778 
0.498750 0.255976 0.804347 103.434041 
0.500000 0.247641 0.813672 97.949486 
0.501250 0.239246 0.823062 92.439263 
0.502500 0.231605 0.831136 87.599980 
0.503750 0.224524 0.838967 83.196926 
0.505000 0.217768 0.846441 79.035448 
0.506250 0.211001 0.853367 74.951478 
0.507500 0.204197 0.860036 71.075316 
0.508750 0.197819 0.866702 67.515370 
0.510000 0.191839 0.873170 64.132992 
0.511250 0.185962 0.879182 60.770846 
0.512500 0.180046 0.884838 57.473688 
0.513750 0.173989 0.890420 54.381071 
0.515000 0.168107 0.896050 51.533201 
0.516250 0.162597 0.901536 48.809731 
0.517500 0.157215 0.906653 46.088549 
0.518750 0.151836 0.911434 43.378775 
0.520000 0.146430 0.916086 40.788764 
0.521250 0.141094 0.920753 38.385958 
0.522500 0.135945 0.925484 36.161225 
0.523750 0.130878 0.930037 34.001739 
0.525000 0.125789 0.934234 31.828197 
0.526250 0.120642 0.938078 29.622837 
0.527500 0.115538 0.941798 27.546062 
0.528750 0.110604 0.945571 25.709960 
0.530000 0.105836 0.949516 24.119657 
0.531250 0.101015 0.953068 22.602898 
0.532500 0.095491 0.955788 21.018422 
0.533750 0.089973 0.957815 19.416362 
0.535000 0.087711 0.959702 18.259700 
0.536250 0.087635 0.961736 17.651483 
0.537500 0.088819 0.963606 17.404248 
0.538750 0.092665 0.964676 17.235364 
0.540000 0.101412 0.965001 17.039072 
0.541250 0.119198 0.964939 16.783905 
0.542500 0.153520 0.964443 16.486740 
0.543750 0.216679 0.963172 16.138469 
0.545000 0.327150 0.960904 15.647844 
0.546250 0.510330 0.957549 14.858319 
0.547500 0.798542 0.952971 13.639753 
0.548750 1.230235 0.946656 11.979384 
0.550000 1.844701 0.937349 9.983010 
0.551250 2.619378 0.922689 7.801287 
0.552500 3.145888 0.898986 5.692432 
0.553750 3.315495 0.860248 3.834453 
0.555000 3.266670 0.793761 2.284117 
0.556250 2.867467 0.670495 1.098047 
0.557500 1.958481 0.426395 0.335893 
0.558750 1.176845 0.089138 0.038123 
0.560000 1.011458 0.003431 0.010526 
0.561250 1.000311 0.000055 0.010007 
0.562500 1.000006 0.000001 0.010000 
0.563750 1.000000 0.000000 0.010000 
0.565000 1.000000 0.000000 0.010000 
0.566250 1.000000 0.000000 0.010000 
0.567500 1.000000 0.000000 0.010000 
0.568750 1.000000 0.000000 0.010000 
0.570000 1.000000 0.000000 0.010000 
0.571250 1.000000 0.000000 0.010000 
0.572500 1.000000 0.000000 0.010000 
0.573750 1.000000 0.000000 0.010000 
0.575000 1.000000 0.000000 0.010000 
0.576250 1.000000 0.000000 0.010000 
0.577500 1.000000 0.000000 0.010000 
0.578750 1.000000 0.000000 0.010000 
0.580000 1.000000 0.000000 0.010000 
0.581250 1.000000 0.000000 0.010000 
0.582500 1.000000 0.000000 0.010000 
0.583750 1.000000 0.000000 0.010000 
0.585000 1.000000 0.000000 0.010000 
0.586250 1.000000 0.000000 0.010000 
0.587500 1.000000 0.000000 0.010000 
0.588750 1.000000 0.000000 0.010000 
0.590000 1.000000 0.000000 0.010000 
0.591250 1.000000 0.000000 0.010000 
0.592500 1.000000 0.000000 0.010000 
0.593750 1.000000 0.000000 0.010000 
0.595000 1.000000 0.000000 0.010000 
0.596250 1.000000 0.000000 0.010000 
0.597500 1.000000 0.000000 0.010000 
0.598750 1.000000 0.000000 0.010000 
0.600000 1.000000 0.000000 0.010000 
0.601250 1.000000 0.000000 0.010000 
0.602500 1.000000 0.000000 0.010000 
0.603750 1.000000 0.000000 0.010000 
0.605000 1.000000 0.000000 0.010000 
0.606250 1.000000 0.000000 0.010000 
0.607500 1.000000 0.000000 0.010000 
0.608750 1.000000 0.000000 0.010000 
0.610000 1.000000 0.000000 0.010000 
0.611250 1.000000 0.000000 0.010000 
0.612500 1.000000 0.000000 0.010000 
0.613750 1.000000 0.000000 0.010000 
0.615000 1.000000 0.000000 0.010000 
0.616250 1.000000 0.000000 0.010000 
0.617500 1.000000 0.000000 0.010000 
0.618750 1.000000 0.000000 0.010000 
0.620000 1.000000 0.000000 0.010000 
0.621250 1.000000 0.000000 0.010000 
0.622500 1.000000 0.000000 0.010000 
0.623750 1.000000 0.000000 0.010000 
0.625000 1.000000 0.000000 0.010000 
0.626250 1.000000 0.000000 0.010000 
0.627500 1.000000 0.000000 0.010000 
0.628750 1.000000 0.000000 0.010000 
0.630000 1.000000 0.000000 0.010000 
0.631250 1.000000 0.000000 0.010000 
0.632500 1.000000 0.000000 0.010000 
0.633750 1.000000 0.000000 0.010000 
0.635000 1.000000 0.000000 0.010000 
0.636250 1.000000 0.000000 0.010000 
0.637500 1.000000 0.000000 0.010000 
0.638750 1.000000 0.000000 0.010000 
0.640000 1.000000 0.000000 0.010000 
0.641250 1.000000 0.000000 0.010000 
0.642500 1.000000 0.000000 0.010000 
0.643750 1.000000 0.000000 0.010000 
0.645000 1.000000 0.000000 0.010000 
0.646250 1.000000 0.000000 0.010000 
0.647500 1.000000 0.000000 0.010000 
0.648750 1.000000 0.000000 0.010000 
0.650000 1.000000 0.000000 0.010000 
0.651250 1.000000 0.000000 0.010000 
0.652500 1.000000 0.000000 0.010000 
0.653750 1.000000 0.000000 0.010000 
0.655000 1.000000 0.000000 0.010000 
0.656250 1.000000 0.000000 0.010000 
0.657500 1.000000 0.000000 0.010000 
0.658750 1.000000 0.000000 0.010000 
0.660000 1.000000 0.000000 0.010000 
0.661250 1.000000 0.000000 0.010000 
0.662500 1.000000 0.000000 0.010000 
0.663750 1.000000 0.000000 0.010000 
0.665000 1.000000 0.000000 0.010000 
0.666250 1.000000 0.000000 0.010000 
0.667500 1.000000 0.000000 0.010000 
0.668750 1.000000 0.000000 0.010000 
0.670000 1.000000 0.000000 0.010000 
0.671250 1.000000 0.000000 0.010000 
0.672500 1.000000 0.000000 0.010000 
0.673750 1.000000 0.000000 0.010000 
0.675000 1.000000 0.000000 0.010000 
0.676250 1.000000 0.000000 0.010000 
0.677500 1.000000 0.000000 0.010000 
0.678750 1.000000 0.000000 0.010000 
0.680000 1.000000 0.000000 0.010000 
0.681250 1.000000 0.000000 0.010000 
0.682500 1.000000 0.000000 0.010000 
0.683750 1.000000 0.000000 0.010000 
0.685000 1.000000 0.000000 0.010000 
0.686250 1.000000 0.000000 0.010000 
0.687500 1.000000 0.000000 0.010000 
0.688750 1.000000 0.000000 0.010000 
0.690000 1.000000 0.000000 0.010000 
0.691250 1.000000 0.000000 0.010000 
0.692500 1.000000 0.000000 0.010000 
0.693750 1.000000 0.000000 0.010000 
0.695000 1.000000 0.000000 0.010000 
0.696250 1.000000 0.000000 0.010000 
0.697500 1.000000 0.000000 0.010000 
0.698750 1.000000 0.000000 0.010000 
0.700000 1.000000 0.000000 0.010000 
0.701250 1.000000 0.000000 0.010000 
0.702500 1.000000 0.000000 0.010000 
0.703750 1.000000 0.000000 0.010000 
0.705000 1.000000 0.000000 0.010000 
0.706250 1.000000 0.000000 0.010000 
0.707500 1.000000 0.000000 0.010000 
0.708750 1.000000 0.000000 0.010000 
0.710000 1.000000 0.000000 0.010000 
0.711250 1.000000 0.000000 0.010000 
0.712500 1.000000 0.000000 0.010000 
0.713750 1.000000 0.000000 0.010000 
0.715000 1.000000 0.000000 0.010000 
0.716250 1.000000 0.000000 0.010000 
0.717500 1.000000 0.000000 0.010000 
0.718750 1.000000 0.000000 0.010000 
0.720000 1.000000 0.000000 0.010000 
0.721250 1.000000 0.000000 0.010000 
0.722500 1.000000 0.000000 0.010000 
0.723750 1.000000 0.000000 0.010000 
0.725000 1.000000 0.000000 0.010000 
0.726250 1.000000 0.000000 0.010000 
0.727500 1.000000 0.000000 0.010000 
0.728750 1.000000 0.000000 0.010000 
0.730000 1.000000 0.000000 0.010000 
0.731250 1.000000 0.000000 0.010000 
0.732500 1.000000 0.000000 0.010000 
0.733750 1.000000 0.000000 0.010000 
0.735000 1.000000 0.000000 0.010000 
0.736250 1.000000 0.000000 0.010000 
0.737500 1.000000 0.000000 0.010000 
0.738750 1.000000 0.000000 0.010000 
0.740000 1.000000 0.000000 0.010000 
0.741250 1.000000 0.000000 0.010000 
0.742500 1.000000 0.000000 0.010000 
0.743750 1.000000 0.000000 0.010000 
0.745000 1.000000 0.000000 0.010000 
0.746250 1.000000 0.000000 0.010000 
0.747500 1.000000 0.000000 0.010000 
0.748750 1.000000 0.000000 0.010000 
0.750000 1.000000 0.000000 0.010000 
0.751250 1.000000 0.000000 0.010000 
0.752500 1.000000 0.000000 0.010000 
0.753750 1.000000 0.000000 0.010000 
0.755000 1.000000 0.000000 0.010000 
0.756250 1.000000 0.000000 0.010000 
0.757500 1.000000 0.000000 0.010000 
0.758750 1.000000 0.000000 0.010000 
0.760000 1.000000 0.000000 0.010000 
0.761250 1.000000 0.000000 0.010000 
0.762500 1.000000 0.000000 0.010000 
0.763750 1.000000 0.000000 0.010000 
0.765000 1.000000 0.000000 0.010000 
0.766250 1.000000 0.000000 0.010000 
0.767500 1.000000 0.000000 0.010000 
0.768750 1.000000 0.000000 0.010000 
0.770000 1.000000 0.000000 0.010000 
0.771250 1.000000 0.000000 0.010000 
0.772500 1.000000 0.000000 0.010000 
0.773750 1.000000 0.000000 0.010000 
0.775000 1.000000 0.000000 0.010000 
0.776250 1.000000 0.000000 0.010000 
0.777500 1.000000 0.000000 0.010000 
0.778750 1.000000 0.000000 0.010000 
0.780000 1.000000 0.000000 0.010000 
0.781250 1.000000 0.000000 0.010000 
0.782500 1.000000 0.000000 0.010000 
0.783750 1.000000 0.000000 0.010000 
0.785000 1.000000 0.000000 0.010000 
0.786250 1.000000 0.000000 0.010000 
0.787500 1.000000 0.000000 0.010000 
0.788750 1.000000 0.000000 0.010000 
0.790000 1.000000 0.000000 0.010000 
0.791250 1.000000 0.000000 0.010000 
0.792500 1.000000 0.000000 0.010000 
0.793750 1.000000 0.000000 0.010000 
0.795000 1.000000 0.000000 0.010000 
0.796250 1.000000 0.000000 0.010000 
0.797500 1.000000 0.000000 0.010000 
0.798750 1.000000 0.000000 0.010000 
0.800000 1.000000 0.000000 0.010000 
0.801250 1.000000 0.000000 0.010000 
0.802500 1.000000 0.000000 0.010000 
0.803750 1.000000 0.000000 0.010000 
0.805000 1.000000 0.000000 0.010000 
0.806250 1.000000 0.000000 0.010000 
0.807500 1.000000 0.000000 0.010000 
0.808750 1.000000 0.000000 0.010000 
0.810000 1.000000 0.000000 0.010000 
0.811250 1.000000 0.000000 0.010000 
0.812500 1.000000 0.000000 0.010000 
0.813750 1.000000 0.000000 0.010000 
0.815000 1.000000 0.000000 0.010000 
0.816250 1.000000 0.000000 0.010000 
0.817500 1.000000 0.000000 0.010000 
0.818750 1.000000 0.000000 0.010000 
0.820000 1.000000 0.000000 0.010000 
0.821250 1.000000 0.000000 0.010000 
0.822500 1.000000 0.000000 0.010000 
0.823750 1.000000 0.000000 0.010000 
0.825000 1.000000 0.000000 0.010000 
0.826250 1.000000 0.000000 0.010000 
0.827500 1.000000 0.000000 0.010000 
0.828750 1.000000 0.000000 0.010000 
0.830000 1.000000 0.000000 0.010000 
0.831250 1.000000 0.000000 0.010000 
0.832500 1.000000 0.000000 0.010000 
0.833750 1.000000 0.000000 0.010000 
0.835000 1.000000 0.000000 0.010000 
0.836250 1.000000 0.000000 0.010000 
0.837500 1.000000 0.000000 0.010000 
0.838750 1.000000 0.000000 0.010000 
0.840000 1.000000 0.000000 0.010000 
0.841250 1.000000 0.000000 0.010000 
0.842500 1.000000 0.000000 0.010000 
0.843750 1.000000 0.000000 0.010000 
0.845000 1.000000 0.000000 0.010000 
0.846250 1.000000 0.000000 0.010000 
0.847500 1.000000 0.000000 0.010000 
0.848750 1.000000 0.000000 0.010000 
0.850000 1.000000 0.000000 0.010000 
0.851250 1.000000 0.000000 0.010000 
0.852500 1.000000 0.000000 0.010000 
0.853750 1.000000 0.000000 0.010000 
0.855000 1.000000 0.000000 0.010000 
0.856250 1.000000 0.000000 0.010000 
0.857500 1.000000 0.000000 0.010000 
0.858750 1.000000 0.000000 0.010000 
0.860000 1.000000 0.000000 0.010000 
0.861250 1.000000 0.000000 0.010000 
0.862500 1.000000 0.000000 0.010000 
0.863750 1.000000 0.000000 0.010000 
0.865000 1.000000 0.000000 0.010000 
0.866250 1.000000 0.000000 0.010000 
0.867500 1.000000 0.000000 0.010000 
0.868750 1.000000 0.000000 0.010000 
0.870000 1.000000 0.000000 0.010000 
0.871250 1.000000 0.000000 0.010000 
0.872500 1.000000 0.000000 0.010000 
0.873750 1.000000 0.000000 0.010000 
0.875000 1.000000 0.000000 0.010000 
0.876250 1.000000 0.000000 0.010000 
0.877500 1.000000 0.000000 0.010000 
0.878750 1.000000 0.000000 0.010000 
0.880000 1.000000 0.000000 0.010000 
0.881250 1.000000 0.000000 0.010000 
0.882500 1.000000 0.000000 0.010000 
0.883750 1.000000 0.000000 0.010000 
0.885000 1.000000 0.000000 0.010000 
0.886250 1.000000 0.000000 0.010000 
0.887500 1.000000 0.000000 0.010000 
0.888750 1.000000 0.000000 0.010000 
0.890000 1.000000 0.000000 0.010000 
0.891250 1.000000 0.000000 0.010000 
0.892500 1.000000 0.000000 0.010000 
0.893750 1.000000 0.000000 0.010000 
0.895000 1.000000 0.000000 0.010000 
0.896250 1.000000 0.000000 0.010000 
0.897500 1.000000 0.000000 0.010000 
0.898750 1.000000 0.000000 0.010000 
0.900000 1.000000 0.000000 0.010000 
0.901250 1.000000 0.000000 0.010000 
0.902500 1.000000 0.000000 0.010000 
0.903750 1.000000 0.000000 0.010000 
0.905000 1.000000 0.000000 0.010000 
0.906250 1.000000 0.000000 0.010000 
0.907500 1.000000 0.000000 0.010000 
0.908750 1.000000 0.000000 0.010000 
0.910000 1.000000 0.000000 0.010000 
0.911250 1.000000 0.000000 0.010000 
0.912500 1.000000 0.000000 0.010000 
0.913750 1.000000 0.000000 0.010000 
0.915000 1.000000 0.000000 0.010000 
0.916250 1.000000 0.000000 0.010000 
0.917500 1.000000 0.000000 0.010000 
0.918750 1.000000 0.000000 0.010000 
0.920000 1.000000 0.000000 0.010000 
0.921250 1.000000 0.000000 0.010000 
0.922500 1.000000 0.000000 0.010000 
0.923750 1.000000 0.000000 0.010000 
0.925000 1.000000 0.000000 0.010000 
0.926250 1.000000 0.000000 0.010000 
0.927500 1.000000 0.000000 0.010000 
0.928750 1.000000 0.000000 0.010000 
0.930000 1.000000 0.000000 0.010000 
0.931250 1.000000 0.000000 0.010000 
0.932500 1.000000 0.000000 0.010000 
0.933750 1.000000 0.000000 0.010000 
0.935000 1.000000 0.000000 0.010000 
0.936250 1.000000 0.000000 0.010000 
0.937500 1.000000 0.000000 0.010000 
0.938750 1.000000 0.000000 0.010000 
0.940000 1.000000 0.000000 0.010000 
0.941250 1.000000 0.000000 0.010000 
0.942500 1.000000 0.000000 0.010000 
0.943750 1.000000 0.000000 0.010000 
0.945000 1.000000 0.000000 0.010000 
0.946250 1.000000 0.000000 0.010000 
0.947500 1.000000 0.000000 0.010000 
0.948750 1.000000 0.000000 0.010000 
0.950000 1.000000 0.000000 0.010000 
0.951250 1.000000 0.000000 0.010000 
0.952500 1.000000 0.000000 0.010000 
0.953750 1.000000 0.000000 0.010000 
0.955000 1.000000 0.000000 0.010000 
0.956250 1.000000 0.000000 0.010000 
0.957500 1.000000 0.000000 0.010000 
0.958750 1.000000 0.000000 0.010000 
0.960000 1.000000 0.000000 0.010000 
0.961250 1.000000 0.000000 0.010000 
0.962500 1.000000 0.000000 0.010000 
0.963750 1.000000 0.000000 0.010000 
0.965000 1.000000 0.000000 0.010000 
0.966250 1.000000 0.000000 0.010000 
0.967500 1.000000 0.000000 0.010000 
0.968750 1.000000 0.000000 0.010000 
0.970000 1.000000 0.000000 0.010000 
0.971250 1.000000 0.000000 0.010000 
0.972500 1.000000 0.000000 0.010000 
0.973750 1.000000 0.000000 0.010000 
0.975000 1.000000 0.000000 0.010000 
0.976250 1.000000 0.000000 0.010000 
0.977500 1.000000 0.000000 0.010000 
0.978750 1.000000 0.000000 0.010000 
0.980000 1.000000 0.000000 0.010000 
0.981250 1.000000 0.000000 0.010000 
0.982500 1.000000 0.000000 0.010000 
0.983750 1.000000 0.000000 0.010000 
0.985000 1.000000 0.000000 0.010000 
0.986250 1.000000 0.000000 0.010000 
0.987500 1.000000 0.000000 0.010000 
0.988750 1.000000 0.000000 0.010000 
0.990000 1.000000 0.000000 0.010000 
0.991250 1.000000 0.000000 0.010000 
0.992500 1.000000 0.000000 0.010000 
0.993750 1.000000 0.000000 0.010000 
0.995000 1.000000 0.000000 0.010000 
0.996250 1.000000 0.000000 0.010000 
0.997500 1.000000 0.000000 0.010000 
0.998750 1.000000 0.000000 0.010000 
1.000000 1.000000 0.000000 0.010000 
