# Supplementary material for: A direct Primitive Variable Recovery Scheme for hyperbolic conservative equations: The case of relativistic hydrodynamics
Source: PLoS One. 2018 Apr 16;13(4):e0195494. doi: 10.1371/journal.pone.0195494 (PMC5901931; doi:10.1371/journal.pone.0195494)
Supplement: S1 File — In the file “S1_File.tar.gz”, we attached the relevant data of the comparison between numerical simulations and exact solutions used to obtain the L1—norm. (GZ) [file pone.0195494.s001.gz › numerical-and-exact-data_plosone_aguayo-mendoza-olvera/Test3/Mesh800/1000Ex800t36]

 0.00000000E-02  0.10000000E+04  0.10000000E+01  0.00000000E+00  0.15000001E+04
 0.12500000E-02  0.10000000E+04  0.10000000E+01  0.00000000E+00  0.15000001E+04
 0.25000000E-02  0.10000000E+04  0.10000000E+01  0.00000000E+00  0.15000001E+04
 0.37500000E-02  0.10000000E+04  0.10000000E+01  0.00000000E+00  0.15000001E+04
 0.50000000E-02  0.10000000E+04  0.10000000E+01  0.00000000E+00  0.15000001E+04
 0.62500000E-02  0.10000000E+04  0.10000000E+01  0.00000000E+00  0.15000001E+04
 0.75000000E-02  0.10000000E+04  0.10000000E+01  0.00000000E+00  0.15000001E+04
 0.87500000E-02  0.10000000E+04  0.10000000E+01  0.00000000E+00  0.15000001E+04
 0.10000000E-01  0.10000000E+04  0.10000000E+01  0.00000000E+00  0.15000001E+04
 0.11250000E-01  0.10000000E+04  0.10000000E+01  0.00000000E+00  0.15000001E+04
 0.12500000E-01  0.10000000E+04  0.10000000E+01  0.00000000E+00  0.15000001E+04
 0.13750000E-01  0.10000000E+04  0.10000000E+01  0.00000000E+00  0.15000001E+04
 0.15000000E-01  0.10000000E+04  0.10000000E+01  0.00000000E+00  0.15000001E+04
 0.16250000E-01  0.10000000E+04  0.10000000E+01  0.00000000E+00  0.15000001E+04
 0.17500000E-01  0.10000000E+04  0.10000000E+01  0.00000000E+00  0.15000001E+04
 0.18750000E-01  0.10000000E+04  0.10000000E+01  0.00000000E+00  0.15000001E+04
 0.20000000E-01  0.10000000E+04  0.10000000E+01  0.00000000E+00  0.15000001E+04
 0.21250000E-01  0.10000000E+04  0.10000000E+01  0.00000000E+00  0.15000001E+04
 0.22500000E-01  0.10000000E+04  0.10000000E+01  0.00000000E+00  0.15000001E+04
 0.23750000E-01  0.10000000E+04  0.10000000E+01  0.00000000E+00  0.15000001E+04
 0.25000000E-01  0.10000000E+04  0.10000000E+01  0.00000000E+00  0.15000001E+04
 0.26250000E-01  0.10000000E+04  0.10000000E+01  0.00000000E+00  0.15000001E+04
 0.27500000E-01  0.10000000E+04  0.10000000E+01  0.00000000E+00  0.15000001E+04
 0.28750000E-01  0.10000000E+04  0.10000000E+01  0.00000000E+00  0.15000001E+04
 0.30000000E-01  0.10000000E+04  0.10000000E+01  0.00000000E+00  0.15000001E+04
 0.31250000E-01  0.10000000E+04  0.10000000E+01  0.00000000E+00  0.15000001E+04
 0.32500000E-01  0.10000000E+04  0.10000000E+01  0.00000000E+00  0.15000001E+04
 0.33750000E-01  0.10000000E+04  0.10000000E+01  0.00000000E+00  0.15000001E+04
 0.35000000E-01  0.10000000E+04  0.10000000E+01  0.00000000E+00  0.15000001E+04
 0.36250000E-01  0.10000000E+04  0.10000000E+01  0.00000000E+00  0.15000001E+04
 0.37500000E-01  0.10000000E+04  0.10000000E+01  0.00000000E+00  0.15000001E+04
 0.38750000E-01  0.10000000E+04  0.10000000E+01  0.00000000E+00  0.15000001E+04
 0.40000000E-01  0.10000000E+04  0.10000000E+01  0.00000000E+00  0.15000001E+04
 0.41250000E-01  0.10000000E+04  0.10000000E+01  0.00000000E+00  0.15000001E+04
 0.42500000E-01  0.10000000E+04  0.10000000E+01  0.00000000E+00  0.15000001E+04
 0.43750000E-01  0.10000000E+04  0.10000000E+01  0.00000000E+00  0.15000001E+04
 0.45000000E-01  0.10000000E+04  0.10000000E+01  0.00000000E+00  0.15000001E+04
 0.46250000E-01  0.10000000E+04  0.10000000E+01  0.00000000E+00  0.15000001E+04
 0.47500000E-01  0.10000000E+04  0.10000000E+01  0.00000000E+00  0.15000001E+04
 0.48750000E-01  0.10000000E+04  0.10000000E+01  0.00000000E+00  0.15000001E+04
 0.50000000E-01  0.10000000E+04  0.10000000E+01  0.00000000E+00  0.15000001E+04
 0.51250000E-01  0.10000000E+04  0.10000000E+01  0.00000000E+00  0.15000001E+04
 0.52500000E-01  0.10000000E+04  0.10000000E+01  0.00000000E+00  0.15000001E+04
 0.53750000E-01  0.10000000E+04  0.10000000E+01  0.00000000E+00  0.15000001E+04
 0.55000000E-01  0.10000000E+04  0.10000000E+01  0.00000000E+00  0.15000001E+04
 0.56250000E-01  0.10000000E+04  0.10000000E+01  0.00000000E+00  0.15000001E+04
 0.57500000E-01  0.10000000E+04  0.10000000E+01  0.00000000E+00  0.15000001E+04
 0.58750000E-01  0.10000000E+04  0.10000000E+01  0.00000000E+00  0.15000001E+04
 0.60000000E-01  0.10000000E+04  0.10000000E+01  0.00000000E+00  0.15000001E+04
 0.61250000E-01  0.10000000E+04  0.10000000E+01  0.00000000E+00  0.15000001E+04
 0.62500000E-01  0.10000000E+04  0.10000000E+01  0.00000000E+00  0.15000001E+04
 0.63750000E-01  0.10000000E+04  0.10000000E+01  0.00000000E+00  0.15000001E+04
 0.65000000E-01  0.10000000E+04  0.10000000E+01  0.00000000E+00  0.15000001E+04
 0.66250000E-01  0.10000000E+04  0.10000000E+01  0.00000000E+00  0.15000001E+04
 0.67500000E-01  0.10000000E+04  0.10000000E+01  0.00000000E+00  0.15000001E+04
 0.68750000E-01  0.10000000E+04  0.10000000E+01  0.00000000E+00  0.15000001E+04
 0.70000000E-01  0.10000000E+04  0.10000000E+01  0.00000000E+00  0.15000001E+04
 0.71250000E-01  0.10000000E+04  0.10000000E+01  0.00000000E+00  0.15000001E+04
 0.72500000E-01  0.10000000E+04  0.10000000E+01  0.00000000E+00  0.15000001E+04
 0.73750000E-01  0.10000000E+04  0.10000000E+01  0.00000000E+00  0.15000001E+04
 0.75000000E-01  0.10000000E+04  0.10000000E+01  0.00000000E+00  0.15000001E+04
 0.76250000E-01  0.10000000E+04  0.10000000E+01  0.00000000E+00  0.15000001E+04
 0.77500000E-01  0.10000000E+04  0.10000000E+01  0.00000000E+00  0.15000001E+04
 0.78750000E-01  0.10000000E+04  0.10000000E+01  0.00000000E+00  0.15000001E+04
 0.80000000E-01  0.10000000E+04  0.10000000E+01  0.00000000E+00  0.15000001E+04
 0.81250000E-01  0.10000000E+04  0.10000000E+01  0.00000000E+00  0.15000001E+04
 0.82500000E-01  0.10000000E+04  0.10000000E+01  0.00000000E+00  0.15000001E+04
 0.83750000E-01  0.10000000E+04  0.10000000E+01  0.00000000E+00  0.15000001E+04
 0.85000000E-01  0.10000000E+04  0.10000000E+01  0.00000000E+00  0.15000001E+04
 0.86250000E-01  0.10000000E+04  0.10000000E+01  0.00000000E+00  0.15000001E+04
 0.87500000E-01  0.10000000E+04  0.10000000E+01  0.00000000E+00  0.15000001E+04
 0.88750000E-01  0.10000000E+04  0.10000000E+01  0.00000000E+00  0.15000001E+04
 0.90000000E-01  0.10000000E+04  0.10000000E+01  0.00000000E+00  0.15000001E+04
 0.91250000E-01  0.10000000E+04  0.10000000E+01  0.00000000E+00  0.15000001E+04
 0.92500000E-01  0.10000000E+04  0.10000000E+01  0.00000000E+00  0.15000001E+04
 0.93750000E-01  0.10000000E+04  0.10000000E+01  0.00000000E+00  0.15000001E+04
 0.95000000E-01  0.10000000E+04  0.10000000E+01  0.00000000E+00  0.15000001E+04
 0.96250000E-01  0.10000000E+04  0.10000000E+01  0.00000000E+00  0.15000001E+04
 0.97500000E-01  0.10000000E+04  0.10000000E+01  0.00000000E+00  0.15000001E+04
 0.98750000E-01  0.10000000E+04  0.10000000E+01  0.00000000E+00  0.15000001E+04
 0.10000000E+00  0.10000000E+04  0.10000000E+01  0.00000000E+00  0.15000001E+04
 0.10125000E+00  0.10000000E+04  0.10000000E+01  0.00000000E+00  0.15000001E+04
 0.10250000E+00  0.10000000E+04  0.10000000E+01  0.00000000E+00  0.15000001E+04
 0.10375000E+00  0.10000000E+04  0.10000000E+01  0.00000000E+00  0.15000001E+04
 0.10500000E+00  0.10000000E+04  0.10000000E+01  0.00000000E+00  0.15000001E+04
 0.10625000E+00  0.10000000E+04  0.10000000E+01  0.00000000E+00  0.15000001E+04
 0.10750000E+00  0.10000000E+04  0.10000000E+01  0.00000000E+00  0.15000001E+04
 0.10875000E+00  0.10000000E+04  0.10000000E+01  0.00000000E+00  0.15000001E+04
 0.11000000E+00  0.10000000E+04  0.10000000E+01  0.00000000E+00  0.15000001E+04
 0.11125000E+00  0.10000000E+04  0.10000000E+01  0.00000000E+00  0.15000001E+04
 0.11250000E+00  0.10000000E+04  0.10000000E+01  0.00000000E+00  0.15000001E+04
 0.11375000E+00  0.10000000E+04  0.10000000E+01  0.00000000E+00  0.15000001E+04
 0.11500000E+00  0.10000000E+04  0.10000000E+01  0.00000000E+00  0.15000001E+04
 0.11625000E+00  0.10000000E+04  0.10000000E+01  0.00000000E+00  0.15000001E+04
 0.11750000E+00  0.10000000E+04  0.10000000E+01  0.00000000E+00  0.15000001E+04
 0.11875000E+00  0.10000000E+04  0.10000000E+01  0.00000000E+00  0.15000001E+04
 0.12000000E+00  0.10000000E+04  0.10000000E+01  0.00000000E+00  0.15000001E+04
 0.12125000E+00  0.10000000E+04  0.10000000E+01  0.00000000E+00  0.15000001E+04
 0.12250000E+00  0.10000000E+04  0.10000000E+01  0.00000000E+00  0.15000001E+04
 0.12375000E+00  0.10000000E+04  0.10000000E+01  0.00000000E+00  0.15000001E+04
 0.12500000E+00  0.10000000E+04  0.10000000E+01  0.00000000E+00  0.15000001E+04
 0.12625000E+00  0.10000000E+04  0.10000000E+01  0.00000000E+00  0.15000001E+04
 0.12750000E+00  0.10000000E+04  0.10000000E+01  0.00000000E+00  0.15000001E+04
 0.12875000E+00  0.10000000E+04  0.10000000E+01  0.00000000E+00  0.15000001E+04
 0.13000000E+00  0.10000000E+04  0.10000000E+01  0.00000000E+00  0.15000001E+04
 0.13125000E+00  0.10000000E+04  0.10000000E+01  0.00000000E+00  0.15000001E+04
 0.13250000E+00  0.10000000E+04  0.10000000E+01  0.00000000E+00  0.15000001E+04
 0.13375000E+00  0.10000000E+04  0.10000000E+01  0.00000000E+00  0.15000001E+04
 0.13500000E+00  0.10000000E+04  0.10000000E+01  0.00000000E+00  0.15000001E+04
 0.13625000E+00  0.10000000E+04  0.10000000E+01  0.00000000E+00  0.15000001E+04
 0.13750000E+00  0.10000000E+04  0.10000000E+01  0.00000000E+00  0.15000001E+04
 0.13875000E+00  0.10000000E+04  0.10000000E+01  0.00000000E+00  0.15000001E+04
 0.14000000E+00  0.10000000E+04  0.10000000E+01  0.00000000E+00  0.15000001E+04
 0.14125000E+00  0.10000000E+04  0.10000000E+01  0.00000000E+00  0.15000001E+04
 0.14250000E+00  0.10000000E+04  0.10000000E+01  0.00000000E+00  0.15000001E+04
 0.14375000E+00  0.10000000E+04  0.10000000E+01  0.00000000E+00  0.15000001E+04
 0.14500000E+00  0.10000000E+04  0.10000000E+01  0.00000000E+00  0.15000001E+04
 0.14625000E+00  0.10000000E+04  0.10000000E+01  0.00000000E+00  0.15000001E+04
 0.14750000E+00  0.10000000E+04  0.10000000E+01  0.00000000E+00  0.15000001E+04
 0.14875000E+00  0.10000000E+04  0.10000000E+01  0.00000000E+00  0.15000001E+04
 0.15000000E+00  0.10000000E+04  0.10000000E+01  0.00000000E+00  0.15000001E+04
 0.15125000E+00  0.10000000E+04  0.10000000E+01  0.00000000E+00  0.15000001E+04
 0.15250000E+00  0.10000000E+04  0.10000000E+01  0.00000000E+00  0.15000001E+04
 0.15375000E+00  0.10000000E+04  0.10000000E+01  0.00000000E+00  0.15000001E+04
 0.15500000E+00  0.10000000E+04  0.10000000E+01  0.00000000E+00  0.15000001E+04
 0.15625000E+00  0.10000000E+04  0.10000000E+01  0.00000000E+00  0.15000001E+04
 0.15750000E+00  0.10000000E+04  0.10000000E+01  0.00000000E+00  0.15000001E+04
 0.15875000E+00  0.10000000E+04  0.10000000E+01  0.00000000E+00  0.15000001E+04
 0.16000000E+00  0.10000000E+04  0.10000000E+01  0.00000000E+00  0.15000001E+04
 0.16125000E+00  0.10000000E+04  0.10000000E+01  0.00000000E+00  0.15000001E+04
 0.16250000E+00  0.10000000E+04  0.10000000E+01  0.00000000E+00  0.15000001E+04
 0.16375000E+00  0.10000000E+04  0.10000000E+01  0.00000000E+00  0.15000001E+04
 0.16500000E+00  0.10000000E+04  0.10000000E+01  0.00000000E+00  0.15000001E+04
 0.16625000E+00  0.10000000E+04  0.10000000E+01  0.00000000E+00  0.15000001E+04
 0.16750000E+00  0.10000000E+04  0.10000000E+01  0.00000000E+00  0.15000001E+04
 0.16875000E+00  0.10000000E+04  0.10000000E+01  0.00000000E+00  0.15000001E+04
 0.17000000E+00  0.10000000E+04  0.10000000E+01  0.00000000E+00  0.15000001E+04
 0.17125000E+00  0.10000000E+04  0.10000000E+01  0.00000000E+00  0.15000001E+04
 0.17250000E+00  0.10000000E+04  0.10000000E+01  0.00000000E+00  0.15000001E+04
 0.17375000E+00  0.10000000E+04  0.10000000E+01  0.00000000E+00  0.15000001E+04
 0.17500000E+00  0.10000000E+04  0.10000000E+01  0.00000000E+00  0.15000001E+04
 0.17625000E+00  0.10000000E+04  0.10000000E+01  0.00000000E+00  0.15000001E+04
 0.17750000E+00  0.10000000E+04  0.10000000E+01  0.00000000E+00  0.15000001E+04
 0.17875000E+00  0.10000000E+04  0.10000000E+01  0.00000000E+00  0.15000001E+04
 0.18000000E+00  0.10000000E+04  0.10000000E+01  0.00000000E+00  0.15000001E+04
 0.18125000E+00  0.10000000E+04  0.10000000E+01  0.00000000E+00  0.15000001E+04
 0.18250000E+00  0.10000000E+04  0.10000000E+01  0.00000000E+00  0.15000001E+04
 0.18375000E+00  0.10000000E+04  0.10000000E+01  0.00000000E+00  0.15000001E+04
 0.18500000E+00  0.10000000E+04  0.10000000E+01  0.00000000E+00  0.15000001E+04
 0.18625000E+00  0.10000000E+04  0.10000000E+01  0.00000000E+00  0.15000001E+04
 0.18750000E+00  0.10000000E+04  0.10000000E+01  0.00000000E+00  0.15000001E+04
 0.18875000E+00  0.10000000E+04  0.10000000E+01  0.00000000E+00  0.15000001E+04
 0.19000000E+00  0.10000000E+04  0.10000000E+01  0.00000000E+00  0.15000001E+04
 0.19125000E+00  0.10000000E+04  0.10000000E+01  0.00000000E+00  0.15000001E+04
 0.19250000E+00  0.10000000E+04  0.10000000E+01  0.00000000E+00  0.15000001E+04
 0.19375000E+00  0.10000000E+04  0.10000000E+01  0.00000000E+00  0.15000001E+04
 0.19500000E+00  0.10000000E+04  0.10000000E+01  0.00000000E+00  0.15000001E+04
 0.19625000E+00  0.10000000E+04  0.10000000E+01  0.00000000E+00  0.15000001E+04
 0.19750000E+00  0.10000000E+04  0.10000000E+01  0.00000000E+00  0.15000001E+04
 0.19875000E+00  0.10000000E+04  0.10000000E+01  0.00000000E+00  0.15000001E+04
 0.20000000E+00  0.10000000E+04  0.10000000E+01  0.00000000E+00  0.15000001E+04
 0.20125000E+00  0.10000000E+04  0.10000000E+01  0.00000000E+00  0.15000001E+04
 0.20250000E+00  0.10000000E+04  0.10000000E+01  0.00000000E+00  0.15000001E+04
 0.20375000E+00  0.10000000E+04  0.10000000E+01  0.00000000E+00  0.15000001E+04
 0.20500000E+00  0.10000000E+04  0.10000000E+01  0.00000000E+00  0.15000001E+04
 0.20625000E+00  0.10000000E+04  0.10000000E+01  0.00000000E+00  0.15000001E+04
 0.20750000E+00  0.10000000E+04  0.10000000E+01  0.00000000E+00  0.15000001E+04
 0.20875000E+00  0.10000000E+04  0.10000000E+01  0.00000000E+00  0.15000001E+04
 0.21000000E+00  0.10000000E+04  0.10000000E+01  0.00000000E+00  0.15000001E+04
 0.21125000E+00  0.10000000E+04  0.10000000E+01  0.00000000E+00  0.15000001E+04
 0.21250000E+00  0.10000000E+04  0.10000000E+01  0.00000000E+00  0.15000001E+04
 0.21375000E+00  0.10000000E+04  0.10000000E+01  0.00000000E+00  0.15000001E+04
 0.21500000E+00  0.98761329E+03  0.99254945E+00  0.61048211E-02  0.14925403E+04
 0.21625000E+00  0.96665675E+03  0.97985852E+00  0.16608453E-01  0.14797904E+04
 0.21750000E+00  0.94648501E+03  0.96753847E+00  0.26932499E-01  0.14673604E+04
 0.21875000E+00  0.92705494E+03  0.95557171E+00  0.37081526E-01  0.14552362E+04
 0.22000000E+00  0.90832655E+03  0.94394177E+00  0.47059950E-01  0.14434046E+04
 0.22125000E+00  0.89026264E+03  0.93263324E+00  0.56872037E-01  0.14318534E+04
 0.22250000E+00  0.87282861E+03  0.92163166E+00  0.66521915E-01  0.14205708E+04
 0.22375000E+00  0.85599220E+03  0.91092345E+00  0.76013572E-01  0.14095459E+04
 0.22500000E+00  0.83972332E+03  0.90049587E+00  0.85350870E-01  0.13987683E+04
 0.22625000E+00  0.82399386E+03  0.89033692E+00  0.94537546E-01  0.13882282E+04
 0.22750000E+00  0.80877754E+03  0.88043531E+00  0.10357722E+00  0.13779166E+04
 0.22875000E+00  0.79404976E+03  0.87078037E+00  0.11247338E+00  0.13678245E+04
 0.23000000E+00  0.77978745E+03  0.86136207E+00  0.12122943E+00  0.13579438E+04
 0.23125000E+00  0.76596897E+03  0.85217091E+00  0.12984866E+00  0.13482665E+04
 0.23250000E+00  0.75257401E+03  0.84319792E+00  0.13833424E+00  0.13387854E+04
 0.23375000E+00  0.73958347E+03  0.83443462E+00  0.14668926E+00  0.13294933E+04
 0.23500000E+00  0.72697938E+03  0.82587297E+00  0.15491671E+00  0.13203836E+04
 0.23625000E+00  0.71474483E+03  0.81750536E+00  0.16301949E+00  0.13114499E+04
 0.23750000E+00  0.70286386E+03  0.80932457E+00  0.17100042E+00  0.13026861E+04
 0.23875000E+00  0.69132142E+03  0.80132373E+00  0.17886223E+00  0.12940865E+04
 0.24000000E+00  0.68010331E+03  0.79349635E+00  0.18660755E+00  0.12856455E+04
 0.24125000E+00  0.66919611E+03  0.78583622E+00  0.19423897E+00  0.12773581E+04
 0.24250000E+00  0.65858712E+03  0.77833747E+00  0.20175898E+00  0.12692190E+04
 0.24375000E+00  0.64826433E+03  0.77099449E+00  0.20917000E+00  0.12612237E+04
 0.24500000E+00  0.63821636E+03  0.76380194E+00  0.21647438E+00  0.12533676E+04
 0.24625000E+00  0.62843243E+03  0.75675474E+00  0.22367441E+00  0.12456462E+04
 0.24750000E+00  0.61890230E+03  0.74984803E+00  0.23077231E+00  0.12380555E+04
 0.24875000E+00  0.60961628E+03  0.74307719E+00  0.23777025E+00  0.12305915E+04
 0.25000000E+00  0.60056514E+03  0.73643779E+00  0.24467030E+00  0.12232503E+04
 0.25125000E+00  0.59174012E+03  0.72992561E+00  0.25147453E+00  0.12160283E+04
 0.25250000E+00  0.58313288E+03  0.72353662E+00  0.25818490E+00  0.12089221E+04
 0.25375000E+00  0.57473551E+03  0.71726694E+00  0.26480335E+00  0.12019281E+04
 0.25500000E+00  0.56654044E+03  0.71111288E+00  0.27133176E+00  0.11950433E+04
 0.25625000E+00  0.55854050E+03  0.70507091E+00  0.27777195E+00  0.11882646E+04
 0.25750000E+00  0.55072882E+03  0.69913763E+00  0.28412570E+00  0.11815889E+04
 0.25875000E+00  0.54309886E+03  0.69330979E+00  0.29039473E+00  0.11750135E+04
 0.26000000E+00  0.53564439E+03  0.68758427E+00  0.29658073E+00  0.11685355E+04
 0.26125000E+00  0.52835944E+03  0.68195808E+00  0.30268534E+00  0.11621524E+04
 0.26250000E+00  0.52123833E+03  0.67642835E+00  0.30871016E+00  0.11558616E+04
 0.26375000E+00  0.51427561E+03  0.67099233E+00  0.31465674E+00  0.11496606E+04
 0.26500000E+00  0.50746609E+03  0.66564736E+00  0.32052659E+00  0.11435472E+04
 0.26625000E+00  0.50080478E+03  0.66039089E+00  0.32632120E+00  0.11375190E+04
 0.26750000E+00  0.49428692E+03  0.65522048E+00  0.33204199E+00  0.11315739E+04
 0.26875000E+00  0.48790794E+03  0.65013378E+00  0.33769038E+00  0.11257098E+04
 0.27000000E+00  0.48166348E+03  0.64512850E+00  0.34326772E+00  0.11199246E+04
 0.27125000E+00  0.47554935E+03  0.64020248E+00  0.34877535E+00  0.11142163E+04
 0.27250000E+00  0.46956152E+03  0.63535360E+00  0.35421457E+00  0.11085832E+04
 0.27375000E+00  0.46369614E+03  0.63057985E+00  0.35958665E+00  0.11030233E+04
 0.27500000E+00  0.45794952E+03  0.62587926E+00  0.36489282E+00  0.10975349E+04
 0.27625000E+00  0.45231808E+03  0.62124995E+00  0.37013429E+00  0.10921163E+04
 0.27750000E+00  0.44679844E+03  0.61669011E+00  0.37531223E+00  0.10867658E+04
 0.27875000E+00  0.44138729E+03  0.61219798E+00  0.38042779E+00  0.10814818E+04
 0.28000000E+00  0.43608150E+03  0.60777187E+00  0.38548210E+00  0.10762629E+04
 0.28125000E+00  0.43087803E+03  0.60341014E+00  0.39047625E+00  0.10711074E+04
 0.28250000E+00  0.42577396E+03  0.59911122E+00  0.39541130E+00  0.10660141E+04
 0.28375000E+00  0.42076649E+03  0.59487358E+00  0.40028830E+00  0.10609813E+04
 0.28500000E+00  0.41585291E+03  0.59069574E+00  0.40510827E+00  0.10560079E+04
 0.28625000E+00  0.41103061E+03  0.58657628E+00  0.40987220E+00  0.10510926E+04
 0.28750000E+00  0.40629710E+03  0.58251381E+00  0.41458106E+00  0.10462339E+04
 0.28875000E+00  0.40164995E+03  0.57850701E+00  0.41923581E+00  0.10414307E+04
 0.29000000E+00  0.39708684E+03  0.57455458E+00  0.42383737E+00  0.10366818E+04
 0.29125000E+00  0.39260550E+03  0.57065526E+00  0.42838664E+00  0.10319861E+04
 0.29250000E+00  0.38820379E+03  0.56680785E+00  0.43288453E+00  0.10273424E+04
 0.29375000E+00  0.38387960E+03  0.56301118E+00  0.43733188E+00  0.10227496E+04
 0.29500000E+00  0.37963092E+03  0.55926410E+00  0.44172955E+00  0.10182066E+04
 0.29625000E+00  0.37545580E+03  0.55556552E+00  0.44607837E+00  0.10137125E+04
 0.29750000E+00  0.37135234E+03  0.55191436E+00  0.45037914E+00  0.10092663E+04
 0.29875000E+00  0.36731874E+03  0.54830959E+00  0.45463266E+00  0.10048669E+04
 0.30000000E+00  0.36335322E+03  0.54475021E+00  0.45883970E+00  0.10005134E+04
 0.30125000E+00  0.35945410E+03  0.54123523E+00  0.46300103E+00  0.99620489E+03
 0.30250000E+00  0.35561972E+03  0.53776372E+00  0.46711737E+00  0.99194051E+03
 0.30375000E+00  0.35184850E+03  0.53433475E+00  0.47118946E+00  0.98771938E+03
 0.30500000E+00  0.34813890E+03  0.53094743E+00  0.47521801E+00  0.98354065E+03
 0.30625000E+00  0.34448942E+03  0.52760090E+00  0.47920372E+00  0.97940349E+03
 0.30750000E+00  0.34089863E+03  0.52429431E+00  0.48314725E+00  0.97530712E+03
 0.30875000E+00  0.33736512E+03  0.52102685E+00  0.48704928E+00  0.97125074E+03
 0.31000000E+00  0.33388755E+03  0.51779771E+00  0.49091047E+00  0.96723361E+03
 0.31125000E+00  0.33046460E+03  0.51460614E+00  0.49473144E+00  0.96325500E+03
 0.31250000E+00  0.32709501E+03  0.51145137E+00  0.49851283E+00  0.95931417E+03
 0.31375000E+00  0.32377754E+03  0.50833267E+00  0.50225524E+00  0.95541043E+03
 0.31500000E+00  0.32051100E+03  0.50524934E+00  0.50595928E+00  0.95154310E+03
 0.31625000E+00  0.31729423E+03  0.50220068E+00  0.50962553E+00  0.94771152E+03
 0.31750000E+00  0.31412611E+03  0.49918602E+00  0.51325457E+00  0.94391504E+03
 0.31875000E+00  0.31100555E+03  0.49620470E+00  0.51684696E+00  0.94015303E+03
 0.32000000E+00  0.30793150E+03  0.49325609E+00  0.52040325E+00  0.93642487E+03
 0.32125000E+00  0.30490292E+03  0.49033957E+00  0.52392400E+00  0.93272996E+03
 0.32250000E+00  0.30191882E+03  0.48745453E+00  0.52740972E+00  0.92906771E+03
 0.32375000E+00  0.29897824E+03  0.48460037E+00  0.53086093E+00  0.92543757E+03
 0.32500000E+00  0.29608023E+03  0.48177653E+00  0.53427816E+00  0.92183896E+03
 0.32625000E+00  0.29322389E+03  0.47898245E+00  0.53766189E+00  0.91827135E+03
 0.32750000E+00  0.29040832E+03  0.47621758E+00  0.54101262E+00  0.91473420E+03
 0.32875000E+00  0.28763266E+03  0.47348139E+00  0.54433082E+00  0.91122699E+03
 0.33000000E+00  0.28489608E+03  0.47077336E+00  0.54761698E+00  0.90774922E+03
 0.33125000E+00  0.28219776E+03  0.46809299E+00  0.55087155E+00  0.90430039E+03
 0.33250000E+00  0.27953691E+03  0.46543977E+00  0.55409498E+00  0.90088003E+03
 0.33375000E+00  0.27691276E+03  0.46281324E+00  0.55728772E+00  0.89748765E+03
 0.33500000E+00  0.27432456E+03  0.46021292E+00  0.56045021E+00  0.89412280E+03
 0.33625000E+00  0.27177158E+03  0.45763835E+00  0.56358287E+00  0.89078502E+03
 0.33750000E+00  0.26925310E+03  0.45508909E+00  0.56668613E+00  0.88747388E+03
 0.33875000E+00  0.26676845E+03  0.45256469E+00  0.56976039E+00  0.88418894E+03
 0.34000000E+00  0.26431694E+03  0.45006474E+00  0.57280606E+00  0.88092978E+03
 0.34125000E+00  0.26189793E+03  0.44758882E+00  0.57582355E+00  0.87769599E+03
 0.34250000E+00  0.25951076E+03  0.44513651E+00  0.57881323E+00  0.87448717E+03
 0.34375000E+00  0.25715483E+03  0.44270743E+00  0.58177549E+00  0.87130292E+03
 0.34500000E+00  0.25482953E+03  0.44030118E+00  0.58471071E+00  0.86814286E+03
 0.34625000E+00  0.25253427E+03  0.43791738E+00  0.58761925E+00  0.86500660E+03
 0.34750000E+00  0.25026847E+03  0.43555567E+00  0.59050148E+00  0.86189378E+03
 0.34875000E+00  0.24803157E+03  0.43321568E+00  0.59335775E+00  0.85880404E+03
 0.35000000E+00  0.24582303E+03  0.43089706E+00  0.59618842E+00  0.85573703E+03
 0.35125000E+00  0.24364232E+03  0.42859947E+00  0.59899382E+00  0.85269238E+03
 0.35250000E+00  0.24148891E+03  0.42632255E+00  0.60177429E+00  0.84966978E+03
 0.35375000E+00  0.23936230E+03  0.42406599E+00  0.60453016E+00  0.84666887E+03
 0.35500000E+00  0.23726199E+03  0.42182945E+00  0.60726176E+00  0.84368934E+03
 0.35625000E+00  0.23518751E+03  0.41961262E+00  0.60996941E+00  0.84073087E+03
 0.35750000E+00  0.23313838E+03  0.41741520E+00  0.61265342E+00  0.83779315E+03
 0.35875000E+00  0.23111415E+03  0.41523687E+00  0.61531410E+00  0.83487587E+03
 0.36000000E+00  0.22911436E+03  0.41307734E+00  0.61795176E+00  0.83197872E+03
 0.36125000E+00  0.22713858E+03  0.41093633E+00  0.62056668E+00  0.82910141E+03
 0.36250000E+00  0.22518638E+03  0.40881353E+00  0.62315916E+00  0.82624367E+03
 0.36375000E+00  0.22325735E+03  0.40670869E+00  0.62572950E+00  0.82340519E+03
 0.36500000E+00  0.22135107E+03  0.40462151E+00  0.62827797E+00  0.82058571E+03
 0.36625000E+00  0.21946716E+03  0.40255175E+00  0.63080485E+00  0.81778495E+03
 0.36750000E+00  0.21760522E+03  0.40049913E+00  0.63331041E+00  0.81500264E+03
 0.36875000E+00  0.21576487E+03  0.39846339E+00  0.63579493E+00  0.81223853E+03
 0.37000000E+00  0.21394574E+03  0.39644430E+00  0.63825866E+00  0.80949235E+03
 0.37125000E+00  0.21214747E+03  0.39444159E+00  0.64070187E+00  0.80676386E+03
 0.37250000E+00  0.21036970E+03  0.39245504E+00  0.64312482E+00  0.80405281E+03
 0.37375000E+00  0.20861210E+03  0.39048440E+00  0.64552775E+00  0.80135895E+03
 0.37500000E+00  0.20687431E+03  0.38852944E+00  0.64791090E+00  0.79868205E+03
 0.37625000E+00  0.20515601E+03  0.38658993E+00  0.65027454E+00  0.79602186E+03
 0.37750000E+00  0.20345688E+03  0.38466566E+00  0.65261888E+00  0.79337817E+03
 0.37875000E+00  0.20177660E+03  0.38275641E+00  0.65494418E+00  0.79075075E+03
 0.38000000E+00  0.20011485E+03  0.38086195E+00  0.65725065E+00  0.78813938E+03
 0.38125000E+00  0.19847135E+03  0.37898208E+00  0.65953853E+00  0.78554383E+03
 0.38250000E+00  0.19684578E+03  0.37711660E+00  0.66180804E+00  0.78296390E+03
 0.38375000E+00  0.19523786E+03  0.37526530E+00  0.66405941E+00  0.78039937E+03
 0.38500000E+00  0.19364730E+03  0.37342799E+00  0.66629284E+00  0.77785004E+03
 0.38625000E+00  0.19207384E+03  0.37160446E+00  0.66850856E+00  0.77531571E+03
 0.38750000E+00  0.19051719E+03  0.36979454E+00  0.67070677E+00  0.77279617E+03
 0.38875000E+00  0.18897709E+03  0.36799802E+00  0.67288767E+00  0.77029124E+03
 0.39000000E+00  0.18745328E+03  0.36621474E+00  0.67505148E+00  0.76780072E+03
 0.39125000E+00  0.18594551E+03  0.36444450E+00  0.67719839E+00  0.76532442E+03
 0.39250000E+00  0.18445352E+03  0.36268714E+00  0.67932860E+00  0.76286216E+03
 0.39375000E+00  0.18297707E+03  0.36094247E+00  0.68144231E+00  0.76041375E+03
 0.39500000E+00  0.18151592E+03  0.35921033E+00  0.68353970E+00  0.75797901E+03
 0.39625000E+00  0.18006983E+03  0.35749055E+00  0.68562097E+00  0.75555777E+03
 0.39750000E+00  0.17863858E+03  0.35578296E+00  0.68768629E+00  0.75314986E+03
 0.39875000E+00  0.17722194E+03  0.35408741E+00  0.68973586E+00  0.75075510E+03
 0.40000000E+00  0.17581969E+03  0.35240373E+00  0.69176985E+00  0.74837333E+03
 0.40125000E+00  0.17443161E+03  0.35073177E+00  0.69378843E+00  0.74600438E+03
 0.40250000E+00  0.17305750E+03  0.34907138E+00  0.69579179E+00  0.74364808E+03
 0.40375000E+00  0.17169713E+03  0.34742240E+00  0.69778010E+00  0.74130429E+03
 0.40500000E+00  0.17035032E+03  0.34578469E+00  0.69975352E+00  0.73897283E+03
 0.40625000E+00  0.16901685E+03  0.34415810E+00  0.70171221E+00  0.73665357E+03
 0.40750000E+00  0.16769654E+03  0.34254249E+00  0.70365635E+00  0.73434634E+03
 0.40875000E+00  0.16638918E+03  0.34093771E+00  0.70558610E+00  0.73205099E+03
 0.41000000E+00  0.16509461E+03  0.33934364E+00  0.70750162E+00  0.72976738E+03
 0.41125000E+00  0.16381261E+03  0.33776014E+00  0.70940305E+00  0.72749537E+03
 0.41250000E+00  0.16254303E+03  0.33618706E+00  0.71129057E+00  0.72523480E+03
 0.41375000E+00  0.16128567E+03  0.33462429E+00  0.71316431E+00  0.72298554E+03
 0.41500000E+00  0.16004037E+03  0.33307169E+00  0.71502443E+00  0.72074746E+03
 0.41625000E+00  0.15880696E+03  0.33152914E+00  0.71687108E+00  0.71852041E+03
 0.41750000E+00  0.15758526E+03  0.32999650E+00  0.71870441E+00  0.71630425E+03
 0.41875000E+00  0.15637511E+03  0.32847367E+00  0.72052455E+00  0.71409887E+03
 0.42000000E+00  0.15517635E+03  0.32696051E+00  0.72233165E+00  0.71190412E+03
 0.42125000E+00  0.15398882E+03  0.32545691E+00  0.72412585E+00  0.70971988E+03
 0.42250000E+00  0.15281236E+03  0.32396275E+00  0.72590729E+00  0.70754602E+03
 0.42375000E+00  0.15164683E+03  0.32247792E+00  0.72767610E+00  0.70538242E+03
 0.42500000E+00  0.15049207E+03  0.32100231E+00  0.72943242E+00  0.70322895E+03
 0.42625000E+00  0.14934793E+03  0.31953580E+00  0.73117637E+00  0.70108550E+03
 0.42750000E+00  0.14821428E+03  0.31807828E+00  0.73290810E+00  0.69895194E+03
 0.42875000E+00  0.14709096E+03  0.31662965E+00  0.73462772E+00  0.69682815E+03
 0.43000000E+00  0.14597784E+03  0.31518980E+00  0.73633536E+00  0.69471403E+03
 0.43125000E+00  0.14487478E+03  0.31375862E+00  0.73803115E+00  0.69260945E+03
 0.43250000E+00  0.14378165E+03  0.31233602E+00  0.73971522E+00  0.69051431E+03
 0.43375000E+00  0.14269832E+03  0.31092189E+00  0.74138767E+00  0.68842849E+03
 0.43500000E+00  0.14162464E+03  0.30951613E+00  0.74304864E+00  0.68635188E+03
 0.43625000E+00  0.14056051E+03  0.30811865E+00  0.74469824E+00  0.68428438E+03
 0.43750000E+00  0.13950579E+03  0.30672934E+00  0.74633658E+00  0.68222588E+03
 0.43875000E+00  0.13846036E+03  0.30534812E+00  0.74796379E+00  0.68017627E+03
 0.44000000E+00  0.13742409E+03  0.30397489E+00  0.74957997E+00  0.67813545E+03
 0.44125000E+00  0.13639687E+03  0.30260955E+00  0.75118523E+00  0.67610331E+03
 0.44250000E+00  0.13537859E+03  0.30125203E+00  0.75277970E+00  0.67407976E+03
 0.44375000E+00  0.13436912E+03  0.29990222E+00  0.75436347E+00  0.67206470E+03
 0.44500000E+00  0.13336836E+03  0.29856003E+00  0.75593665E+00  0.67005803E+03
 0.44625000E+00  0.13237619E+03  0.29722539E+00  0.75749935E+00  0.66805965E+03
 0.44750000E+00  0.13139250E+03  0.29589821E+00  0.75905167E+00  0.66606947E+03
 0.44875000E+00  0.13041719E+03  0.29457840E+00  0.76059372E+00  0.66408739E+03
 0.45000000E+00  0.12945015E+03  0.29326587E+00  0.76212560E+00  0.66211332E+03
 0.45125000E+00  0.12849128E+03  0.29196056E+00  0.76364740E+00  0.66014716E+03
 0.45250000E+00  0.12754048E+03  0.29066237E+00  0.76515923E+00  0.65818884E+03
 0.45375000E+00  0.12659764E+03  0.28937123E+00  0.76666119E+00  0.65623824E+03
 0.45500000E+00  0.12566266E+03  0.28808705E+00  0.76815337E+00  0.65429530E+03
 0.45625000E+00  0.12473546E+03  0.28680977E+00  0.76963587E+00  0.65235991E+03
 0.45750000E+00  0.12381593E+03  0.28553930E+00  0.77110877E+00  0.65043201E+03
 0.45875000E+00  0.12290398E+03  0.28427558E+00  0.77257218E+00  0.64851148E+03
 0.46000000E+00  0.12199951E+03  0.28301851E+00  0.77402619E+00  0.64659827E+03
 0.46125000E+00  0.12110245E+03  0.28176805E+00  0.77547088E+00  0.64469228E+03
 0.46250000E+00  0.12021269E+03  0.28052410E+00  0.77690634E+00  0.64279342E+03
 0.46375000E+00  0.11933015E+03  0.27928660E+00  0.77833267E+00  0.64090162E+03
 0.46500000E+00  0.11845474E+03  0.27805548E+00  0.77974995E+00  0.63901681E+03
 0.46625000E+00  0.11758638E+03  0.27683067E+00  0.78115827E+00  0.63713889E+03
 0.46750000E+00  0.11672499E+03  0.27561211E+00  0.78255770E+00  0.63526779E+03
 0.46875000E+00  0.11587048E+03  0.27439972E+00  0.78394834E+00  0.63340344E+03
 0.47000000E+00  0.11502276E+03  0.27319344E+00  0.78533027E+00  0.63154575E+03
 0.47125000E+00  0.11418177E+03  0.27199320E+00  0.78670357E+00  0.62969465E+03
 0.47250000E+00  0.11334742E+03  0.27079894E+00  0.78806831E+00  0.62785007E+03
 0.47375000E+00  0.11251963E+03  0.26961060E+00  0.78942459E+00  0.62601194E+03
 0.47500000E+00  0.11169833E+03  0.26842811E+00  0.79077247E+00  0.62418017E+03
 0.47625000E+00  0.11088344E+03  0.26725140E+00  0.79211204E+00  0.62235470E+03
 0.47750000E+00  0.11007489E+03  0.26608043E+00  0.79344337E+00  0.62053545E+03
 0.47875000E+00  0.10927260E+03  0.26491513E+00  0.79476654E+00  0.61872237E+03
 0.48000000E+00  0.10847651E+03  0.26375543E+00  0.79608162E+00  0.61691536E+03
 0.48125000E+00  0.10768655E+03  0.26260129E+00  0.79738869E+00  0.61511438E+03
 0.48250000E+00  0.10690263E+03  0.26145264E+00  0.79868782E+00  0.61331934E+03
 0.48375000E+00  0.10612470E+03  0.26030942E+00  0.79997908E+00  0.61153018E+03
 0.48500000E+00  0.10535269E+03  0.25917158E+00  0.80126255E+00  0.60974684E+03
 0.48625000E+00  0.10458653E+03  0.25803906E+00  0.80253829E+00  0.60796924E+03
 0.48750000E+00  0.10382616E+03  0.25691181E+00  0.80380637E+00  0.60619733E+03
 0.48875000E+00  0.10307151E+03  0.25578977E+00  0.80506687E+00  0.60443103E+03
 0.49000000E+00  0.10232251E+03  0.25467288E+00  0.80631985E+00  0.60267029E+03
 0.49125000E+00  0.10157911E+03  0.25356111E+00  0.80756537E+00  0.60091503E+03
 0.49250000E+00  0.10084125E+03  0.25245438E+00  0.80880351E+00  0.59916520E+03
 0.49375000E+00  0.10010886E+03  0.25135266E+00  0.81003433E+00  0.59742074E+03
 0.49500000E+00  0.99381874E+02  0.25025588E+00  0.81125789E+00  0.59568158E+03
 0.49625000E+00  0.98660248E+02  0.24916401E+00  0.81247426E+00  0.59394767E+03
 0.49750000E+00  0.97943916E+02  0.24807698E+00  0.81368350E+00  0.59221893E+03
 0.49875000E+00  0.97232823E+02  0.24699475E+00  0.81488567E+00  0.59049532E+03
 0.50000000E+00  0.96526911E+02  0.24591727E+00  0.81608084E+00  0.58877677E+03
 0.50125000E+00  0.95826126E+02  0.24484449E+00  0.81726907E+00  0.58706322E+03
 0.50250000E+00  0.95130411E+02  0.24377637E+00  0.81845042E+00  0.58535462E+03
 0.50375000E+00  0.94439713E+02  0.24271286E+00  0.81962494E+00  0.58365091E+03
 0.50500000E+00  0.93753979E+02  0.24165390E+00  0.82079270E+00  0.58195203E+03
 0.50625000E+00  0.93073156E+02  0.24059946E+00  0.82195375E+00  0.58025792E+03
 0.50750000E+00  0.92397192E+02  0.23954949E+00  0.82310816E+00  0.57856853E+03
 0.50875000E+00  0.91726036E+02  0.23850394E+00  0.82425597E+00  0.57688381E+03
 0.51000000E+00  0.91059637E+02  0.23746277E+00  0.82539725E+00  0.57520369E+03
 0.51125000E+00  0.90397946E+02  0.23642594E+00  0.82653205E+00  0.57352813E+03
 0.51250000E+00  0.89740914E+02  0.23539340E+00  0.82766042E+00  0.57185707E+03
 0.51375000E+00  0.89088493E+02  0.23436511E+00  0.82878243E+00  0.57019046E+03
 0.51500000E+00  0.88440634E+02  0.23334102E+00  0.82989812E+00  0.56852824E+03
 0.51625000E+00  0.87797291E+02  0.23232110E+00  0.83100755E+00  0.56687035E+03
 0.51750000E+00  0.87158417E+02  0.23130530E+00  0.83211077E+00  0.56521676E+03
 0.51875000E+00  0.86523966E+02  0.23029358E+00  0.83320783E+00  0.56356741E+03
 0.52000000E+00  0.85893894E+02  0.22928591E+00  0.83429878E+00  0.56192224E+03
 0.52125000E+00  0.85268156E+02  0.22828223E+00  0.83538368E+00  0.56028120E+03
 0.52250000E+00  0.84646708E+02  0.22728252E+00  0.83646257E+00  0.55864425E+03
 0.52375000E+00  0.84029507E+02  0.22628672E+00  0.83753551E+00  0.55701133E+03
 0.52500000E+00  0.83416510E+02  0.22529481E+00  0.83860254E+00  0.55538239E+03
 0.52625000E+00  0.82807674E+02  0.22430675E+00  0.83966372E+00  0.55375739E+03
 0.52750000E+00  0.82202959E+02  0.22332249E+00  0.84071908E+00  0.55213627E+03
 0.52875000E+00  0.81602322E+02  0.22234199E+00  0.84176869E+00  0.55051899E+03
 0.53000000E+00  0.81005725E+02  0.22136523E+00  0.84281258E+00  0.54890550E+03
 0.53125000E+00  0.80413126E+02  0.22039216E+00  0.84385080E+00  0.54729575E+03
 0.53250000E+00  0.79824486E+02  0.21942275E+00  0.84488340E+00  0.54568969E+03
 0.53375000E+00  0.79239766E+02  0.21845696E+00  0.84591042E+00  0.54408728E+03
 0.53500000E+00  0.78658928E+02  0.21749476E+00  0.84693191E+00  0.54248847E+03
 0.53625000E+00  0.78081934E+02  0.21653611E+00  0.84794792E+00  0.54089321E+03
 0.53750000E+00  0.77508747E+02  0.21558097E+00  0.84895848E+00  0.53930145E+03
 0.53875000E+00  0.76939329E+02  0.21462931E+00  0.84996364E+00  0.53771315E+03
 0.54000000E+00  0.76373644E+02  0.21368109E+00  0.85096345E+00  0.53612827E+03
 0.54125000E+00  0.75811657E+02  0.21273629E+00  0.85195795E+00  0.53454675E+03
 0.54250000E+00  0.75253331E+02  0.21179486E+00  0.85294717E+00  0.53296856E+03
 0.54375000E+00  0.74698631E+02  0.21085678E+00  0.85393117E+00  0.53139365E+03
 0.54500000E+00  0.74147523E+02  0.20992201E+00  0.85490998E+00  0.52982197E+03
 0.54625000E+00  0.73599973E+02  0.20899052E+00  0.85588364E+00  0.52825348E+03
 0.54750000E+00  0.73055947E+02  0.20806227E+00  0.85685220E+00  0.52668813E+03
 0.54875000E+00  0.72515411E+02  0.20713723E+00  0.85781569E+00  0.52512588E+03
 0.55000000E+00  0.71978333E+02  0.20621538E+00  0.85877415E+00  0.52356670E+03
 0.55125000E+00  0.71444680E+02  0.20529668E+00  0.85972763E+00  0.52201052E+03
 0.55250000E+00  0.70914420E+02  0.20438109E+00  0.86067616E+00  0.52045732E+03
 0.55375000E+00  0.70387522E+02  0.20346860E+00  0.86161978E+00  0.51890705E+03
 0.55500000E+00  0.69863953E+02  0.20255916E+00  0.86255853E+00  0.51735966E+03
 0.55625000E+00  0.69343684E+02  0.20165274E+00  0.86349245E+00  0.51581512E+03
 0.55750000E+00  0.68826684E+02  0.20074932E+00  0.86442157E+00  0.51427337E+03
 0.55875000E+00  0.68312922E+02  0.19984887E+00  0.86534592E+00  0.51273439E+03
 0.56000000E+00  0.67802369E+02  0.19895136E+00  0.86626556E+00  0.51119812E+03
 0.56125000E+00  0.67294995E+02  0.19805675E+00  0.86718051E+00  0.50966453E+03
 0.56250000E+00  0.66790771E+02  0.19716502E+00  0.86809081E+00  0.50813357E+03
 0.56375000E+00  0.66289669E+02  0.19627613E+00  0.86899649E+00  0.50660520E+03
 0.56500000E+00  0.65791660E+02  0.19539007E+00  0.86989759E+00  0.50507938E+03
 0.56625000E+00  0.65296717E+02  0.19450680E+00  0.87079415E+00  0.50355608E+03
 0.56750000E+00  0.64804811E+02  0.19362629E+00  0.87168620E+00  0.50203524E+03
 0.56875000E+00  0.64315915E+02  0.19274852E+00  0.87257376E+00  0.50051683E+03
 0.57000000E+00  0.63830003E+02  0.19187346E+00  0.87345689E+00  0.49900081E+03
 0.57125000E+00  0.63347047E+02  0.19100107E+00  0.87433560E+00  0.49748713E+03
 0.57250000E+00  0.62867021E+02  0.19013134E+00  0.87520994E+00  0.49597576E+03
 0.57375000E+00  0.62389899E+02  0.18926423E+00  0.87607993E+00  0.49446666E+03
 0.57500000E+00  0.61915656E+02  0.18839973E+00  0.87694560E+00  0.49295979E+03
 0.57625000E+00  0.61444265E+02  0.18753779E+00  0.87780700E+00  0.49145510E+03
 0.57750000E+00  0.60975703E+02  0.18667840E+00  0.87866415E+00  0.48995256E+03
 0.57875000E+00  0.60509943E+02  0.18582153E+00  0.87951708E+00  0.48845212E+03
 0.58000000E+00  0.60046962E+02  0.18496715E+00  0.88036583E+00  0.48695375E+03
 0.58125000E+00  0.59586735E+02  0.18411524E+00  0.88121042E+00  0.48545741E+03
 0.58250000E+00  0.59129238E+02  0.18326577E+00  0.88205089E+00  0.48396306E+03
 0.58375000E+00  0.58674448E+02  0.18241871E+00  0.88288726E+00  0.48247066E+03
 0.58500000E+00  0.58222341E+02  0.18157405E+00  0.88371956E+00  0.48098017E+03
 0.58625000E+00  0.57772894E+02  0.18073175E+00  0.88454783E+00  0.47949154E+03
 0.58750000E+00  0.57326083E+02  0.17989179E+00  0.88537210E+00  0.47800475E+03
 0.58875000E+00  0.56881887E+02  0.17905415E+00  0.88619239E+00  0.47651975E+03
 0.59000000E+00  0.56440284E+02  0.17821879E+00  0.88700873E+00  0.47503650E+03
 0.59125000E+00  0.56001250E+02  0.17738570E+00  0.88782115E+00  0.47355496E+03
 0.59250000E+00  0.55564764E+02  0.17655486E+00  0.88862968E+00  0.47207510E+03
 0.59375000E+00  0.55130805E+02  0.17572623E+00  0.88943434E+00  0.47059687E+03
 0.59500000E+00  0.54699351E+02  0.17489979E+00  0.89023517E+00  0.46912024E+03
 0.59625000E+00  0.54270381E+02  0.17407552E+00  0.89103219E+00  0.46764517E+03
 0.59750000E+00  0.53843874E+02  0.17325340E+00  0.89182543E+00  0.46617161E+03
 0.59875000E+00  0.53419810E+02  0.17243340E+00  0.89261492E+00  0.46469954E+03
 0.60000000E+00  0.52998168E+02  0.17161549E+00  0.89340068E+00  0.46322890E+03
 0.60125000E+00  0.52578927E+02  0.17079967E+00  0.89418274E+00  0.46175966E+03
 0.60250000E+00  0.52162069E+02  0.16998589E+00  0.89496112E+00  0.46029179E+03
 0.60375000E+00  0.51747573E+02  0.16917414E+00  0.89573585E+00  0.45882524E+03
 0.60500000E+00  0.51335420E+02  0.16836439E+00  0.89650696E+00  0.45735997E+03
 0.60625000E+00  0.50925590E+02  0.16755663E+00  0.89727447E+00  0.45589595E+03
 0.60750000E+00  0.50518064E+02  0.16675083E+00  0.89803841E+00  0.45443313E+03
 0.60875000E+00  0.50112824E+02  0.16594696E+00  0.89879880E+00  0.45297148E+03
 0.61000000E+00  0.49709851E+02  0.16514501E+00  0.89955566E+00  0.45151095E+03
 0.61125000E+00  0.49309126E+02  0.16434495E+00  0.90030903E+00  0.45005151E+03
 0.61250000E+00  0.48910631E+02  0.16354676E+00  0.90105893E+00  0.44859312E+03
 0.61375000E+00  0.48514348E+02  0.16275041E+00  0.90180537E+00  0.44713574E+03
 0.61500000E+00  0.48120259E+02  0.16195589E+00  0.90254838E+00  0.44567932E+03
 0.61625000E+00  0.47728347E+02  0.16116318E+00  0.90328800E+00  0.44422384E+03
 0.61750000E+00  0.47338594E+02  0.16037224E+00  0.90402423E+00  0.44276924E+03
 0.61875000E+00  0.46950983E+02  0.15958306E+00  0.90475711E+00  0.44131550E+03
 0.62000000E+00  0.46565496E+02  0.15879562E+00  0.90548665E+00  0.43986256E+03
 0.62125000E+00  0.46182117E+02  0.15800989E+00  0.90621288E+00  0.43841039E+03
 0.62250000E+00  0.45800829E+02  0.15722586E+00  0.90693582E+00  0.43695895E+03
 0.62375000E+00  0.45421615E+02  0.15644350E+00  0.90765550E+00  0.43550820E+03
 0.62500000E+00  0.45044460E+02  0.15566279E+00  0.90837193E+00  0.43405809E+03
 0.62625000E+00  0.44669346E+02  0.15488371E+00  0.90908515E+00  0.43260859E+03
 0.62750000E+00  0.44296258E+02  0.15410623E+00  0.90979516E+00  0.43115966E+03
 0.62875000E+00  0.43925180E+02  0.15333034E+00  0.91050199E+00  0.42971125E+03
 0.63000000E+00  0.43556096E+02  0.15255602E+00  0.91120567E+00  0.42826333E+03
 0.63125000E+00  0.43188992E+02  0.15178324E+00  0.91190621E+00  0.42681584E+03
 0.63250000E+00  0.42823850E+02  0.15101198E+00  0.91260363E+00  0.42536876E+03
 0.63375000E+00  0.42460657E+02  0.15024222E+00  0.91329796E+00  0.42392203E+03
 0.63500000E+00  0.42099397E+02  0.14947395E+00  0.91398921E+00  0.42247562E+03
 0.63625000E+00  0.41740055E+02  0.14870713E+00  0.91467742E+00  0.42102948E+03
 0.63750000E+00  0.41382616E+02  0.14794175E+00  0.91536259E+00  0.41958358E+03
 0.63875000E+00  0.41027067E+02  0.14717778E+00  0.91604474E+00  0.41813786E+03
 0.64000000E+00  0.40673392E+02  0.14641522E+00  0.91672391E+00  0.41669229E+03
 0.64125000E+00  0.40321577E+02  0.14565402E+00  0.91740010E+00  0.41524681E+03
 0.64250000E+00  0.39971609E+02  0.14489418E+00  0.91807333E+00  0.41380140E+03
 0.64375000E+00  0.39623472E+02  0.14413568E+00  0.91874363E+00  0.41235600E+03
 0.64500000E+00  0.39277154E+02  0.14337849E+00  0.91941102E+00  0.41091057E+03
 0.64625000E+00  0.38932641E+02  0.14262258E+00  0.92007551E+00  0.40946506E+03
 0.64750000E+00  0.38589918E+02  0.14186795E+00  0.92073712E+00  0.40801943E+03
 0.64875000E+00  0.38248974E+02  0.14111457E+00  0.92139588E+00  0.40657364E+03
 0.65000000E+00  0.37909793E+02  0.14036241E+00  0.92205179E+00  0.40512764E+03
 0.65125000E+00  0.37572364E+02  0.13961147E+00  0.92270488E+00  0.40368138E+03
 0.65250000E+00  0.37236673E+02  0.13886171E+00  0.92335517E+00  0.40223481E+03
 0.65375000E+00  0.36902707E+02  0.13811311E+00  0.92400267E+00  0.40078790E+03
 0.65500000E+00  0.36570454E+02  0.13736567E+00  0.92464741E+00  0.39934058E+03
 0.65625000E+00  0.36239901E+02  0.13661934E+00  0.92528939E+00  0.39789283E+03
 0.65750000E+00  0.35911036E+02  0.13587412E+00  0.92592865E+00  0.39644457E+03
 0.65875000E+00  0.35583846E+02  0.13512998E+00  0.92656519E+00  0.39499578E+03
 0.66000000E+00  0.35258318E+02  0.13438690E+00  0.92719903E+00  0.39354640E+03
 0.66125000E+00  0.34934441E+02  0.13364486E+00  0.92783019E+00  0.39209637E+03
 0.66250000E+00  0.34612203E+02  0.13290384E+00  0.92845869E+00  0.39064566E+03
 0.66375000E+00  0.34291592E+02  0.13216382E+00  0.92908454E+00  0.38919421E+03
 0.66500000E+00  0.33972596E+02  0.13142477E+00  0.92970776E+00  0.38774196E+03
 0.66625000E+00  0.33655204E+02  0.13068668E+00  0.93032837E+00  0.38628887E+03
 0.66750000E+00  0.33339403E+02  0.12994952E+00  0.93094638E+00  0.38483489E+03
 0.66875000E+00  0.33025184E+02  0.12921327E+00  0.93156181E+00  0.38337996E+03
 0.67000000E+00  0.32712533E+02  0.12847792E+00  0.93217468E+00  0.38192402E+03
 0.67125000E+00  0.32401441E+02  0.12774343E+00  0.93278500E+00  0.38046704E+03
 0.67250000E+00  0.32091895E+02  0.12700979E+00  0.93339279E+00  0.37900894E+03
 0.67375000E+00  0.31783886E+02  0.12627698E+00  0.93399807E+00  0.37754968E+03
 0.67500000E+00  0.31477402E+02  0.12554497E+00  0.93460084E+00  0.37608920E+03
 0.67625000E+00  0.31172432E+02  0.12481374E+00  0.93520113E+00  0.37462744E+03
 0.67750000E+00  0.30868966E+02  0.12408327E+00  0.93579894E+00  0.37316435E+03
 0.67875000E+00  0.30566994E+02  0.12335354E+00  0.93639431E+00  0.37169986E+03
 0.68000000E+00  0.30266504E+02  0.12262452E+00  0.93698723E+00  0.37023392E+03
 0.68125000E+00  0.29967487E+02  0.12189620E+00  0.93757773E+00  0.36876648E+03
 0.68250000E+00  0.29669932E+02  0.12116855E+00  0.93816582E+00  0.36729746E+03
 0.68375000E+00  0.29373829E+02  0.12044155E+00  0.93875152E+00  0.36582681E+03
 0.68500000E+00  0.29079169E+02  0.11971517E+00  0.93933484E+00  0.36435447E+03
 0.68625000E+00  0.28785940E+02  0.11898939E+00  0.93991579E+00  0.36288037E+03
 0.68750000E+00  0.28494134E+02  0.11826419E+00  0.94049439E+00  0.36140445E+03
 0.68875000E+00  0.28203741E+02  0.11753955E+00  0.94107065E+00  0.35992664E+03
 0.69000000E+00  0.27914750E+02  0.11681543E+00  0.94164460E+00  0.35844688E+03
 0.69125000E+00  0.27627153E+02  0.11609183E+00  0.94221623E+00  0.35696510E+03
 0.69250000E+00  0.27340940E+02  0.11536871E+00  0.94278557E+00  0.35548124E+03
 0.69375000E+00  0.27056102E+02  0.11464605E+00  0.94335263E+00  0.35399522E+03
 0.69500000E+00  0.26772628E+02  0.11392383E+00  0.94391742E+00  0.35250697E+03
 0.69625000E+00  0.26490511E+02  0.11320202E+00  0.94447996E+00  0.35101643E+03
 0.69750000E+00  0.26209741E+02  0.11248060E+00  0.94504026E+00  0.34952351E+03
 0.69875000E+00  0.25930309E+02  0.11175954E+00  0.94559834E+00  0.34802816E+03
 0.70000000E+00  0.25652206E+02  0.11103881E+00  0.94615420E+00  0.34653028E+03
 0.70125000E+00  0.25375423E+02  0.11031840E+00  0.94670787E+00  0.34502981E+03
 0.70250000E+00  0.25099951E+02  0.10959827E+00  0.94725934E+00  0.34352667E+03
 0.70375000E+00  0.24825783E+02  0.10887840E+00  0.94780865E+00  0.34202078E+03
 0.70500000E+00  0.24552909E+02  0.10815877E+00  0.94835579E+00  0.34051205E+03
 0.70625000E+00  0.24281320E+02  0.10743934E+00  0.94890079E+00  0.33900041E+03
 0.70750000E+00  0.24011009E+02  0.10672010E+00  0.94944365E+00  0.33748577E+03
 0.70875000E+00  0.23741966E+02  0.10600101E+00  0.94998439E+00  0.33596805E+03
 0.71000000E+00  0.23474184E+02  0.10528204E+00  0.95052302E+00  0.33444716E+03
 0.71125000E+00  0.23207655E+02  0.10456317E+00  0.95105955E+00  0.33292301E+03
 0.71250000E+00  0.22942370E+02  0.10384437E+00  0.95159400E+00  0.33139551E+03
 0.71375000E+00  0.22678322E+02  0.10312561E+00  0.95212637E+00  0.32986457E+03
 0.71500000E+00  0.22415502E+02  0.10240686E+00  0.95265668E+00  0.32833010E+03
 0.71625000E+00  0.22153903E+02  0.10168810E+00  0.95318495E+00  0.32679199E+03
 0.71750000E+00  0.21893516E+02  0.10096929E+00  0.95371118E+00  0.32525016E+03
 0.71875000E+00  0.21634335E+02  0.10025040E+00  0.95423538E+00  0.32370449E+03
 0.72000000E+00  0.21376350E+02  0.99531400E-01  0.95475757E+00  0.32215489E+03
 0.72125000E+00  0.21119556E+02  0.98812263E-01  0.95527776E+00  0.32060126E+03
 0.72250000E+00  0.20863944E+02  0.98092956E-01  0.95579596E+00  0.31904348E+03
 0.72375000E+00  0.20609507E+02  0.97373446E-01  0.95631219E+00  0.31748145E+03
 0.72500000E+00  0.20356238E+02  0.96653700E-01  0.95682644E+00  0.31591505E+03
 0.72625000E+00  0.20104129E+02  0.95933685E-01  0.95733874E+00  0.31434417E+03
 0.72750000E+00  0.19853173E+02  0.95213368E-01  0.95784910E+00  0.31276869E+03
 0.72875000E+00  0.19603362E+02  0.94492713E-01  0.95835752E+00  0.31118850E+03
 0.73000000E+00  0.19354691E+02  0.93771686E-01  0.95886402E+00  0.30960346E+03
 0.73125000E+00  0.19107152E+02  0.93050251E-01  0.95936861E+00  0.30801346E+03
 0.73250000E+00  0.18860738E+02  0.92328373E-01  0.95987130E+00  0.30641836E+03
 0.73375000E+00  0.18615442E+02  0.91606013E-01  0.96037210E+00  0.30481803E+03
 0.73500000E+00  0.18597078E+02  0.91551783E-01  0.96040961E+00  0.30469771E+03
 0.73625000E+00  0.18597078E+02  0.91551783E-01  0.96040961E+00  0.30469771E+03
 0.73750000E+00  0.18597078E+02  0.91551783E-01  0.96040961E+00  0.30469771E+03
 0.73875000E+00  0.18597078E+02  0.91551783E-01  0.96040961E+00  0.30469771E+03
 0.74000000E+00  0.18597078E+02  0.91551783E-01  0.96040961E+00  0.30469771E+03
 0.74125000E+00  0.18597078E+02  0.91551783E-01  0.96040961E+00  0.30469771E+03
 0.74250000E+00  0.18597078E+02  0.91551783E-01  0.96040961E+00  0.30469771E+03
 0.74375000E+00  0.18597078E+02  0.91551783E-01  0.96040961E+00  0.30469771E+03
 0.74500000E+00  0.18597078E+02  0.91551783E-01  0.96040961E+00  0.30469771E+03
 0.74625000E+00  0.18597078E+02  0.91551783E-01  0.96040961E+00  0.30469771E+03
 0.74750000E+00  0.18597078E+02  0.91551783E-01  0.96040961E+00  0.30469771E+03
 0.74875000E+00  0.18597078E+02  0.91551783E-01  0.96040961E+00  0.30469771E+03
 0.75000000E+00  0.18597078E+02  0.91551783E-01  0.96040961E+00  0.30469771E+03
 0.75125000E+00  0.18597078E+02  0.91551783E-01  0.96040961E+00  0.30469771E+03
 0.75250000E+00  0.18597078E+02  0.91551783E-01  0.96040961E+00  0.30469771E+03
 0.75375000E+00  0.18597078E+02  0.91551783E-01  0.96040961E+00  0.30469771E+03
 0.75500000E+00  0.18597078E+02  0.91551783E-01  0.96040961E+00  0.30469771E+03
 0.75625000E+00  0.18597078E+02  0.91551783E-01  0.96040961E+00  0.30469771E+03
 0.75750000E+00  0.18597078E+02  0.91551783E-01  0.96040961E+00  0.30469771E+03
 0.75875000E+00  0.18597078E+02  0.91551783E-01  0.96040961E+00  0.30469771E+03
 0.76000000E+00  0.18597078E+02  0.91551783E-01  0.96040961E+00  0.30469771E+03
 0.76125000E+00  0.18597078E+02  0.91551783E-01  0.96040961E+00  0.30469771E+03
 0.76250000E+00  0.18597078E+02  0.91551783E-01  0.96040961E+00  0.30469771E+03
 0.76375000E+00  0.18597078E+02  0.91551783E-01  0.96040961E+00  0.30469771E+03
 0.76500000E+00  0.18597078E+02  0.91551783E-01  0.96040961E+00  0.30469771E+03
 0.76625000E+00  0.18597078E+02  0.91551783E-01  0.96040961E+00  0.30469771E+03
 0.76750000E+00  0.18597078E+02  0.91551783E-01  0.96040961E+00  0.30469771E+03
 0.76875000E+00  0.18597078E+02  0.91551783E-01  0.96040961E+00  0.30469771E+03
 0.77000000E+00  0.18597078E+02  0.91551783E-01  0.96040961E+00  0.30469771E+03
 0.77125000E+00  0.18597078E+02  0.91551783E-01  0.96040961E+00  0.30469771E+03
 0.77250000E+00  0.18597078E+02  0.91551783E-01  0.96040961E+00  0.30469771E+03
 0.77375000E+00  0.18597078E+02  0.91551783E-01  0.96040961E+00  0.30469771E+03
 0.77500000E+00  0.18597078E+02  0.91551783E-01  0.96040961E+00  0.30469771E+03
 0.77625000E+00  0.18597078E+02  0.91551783E-01  0.96040961E+00  0.30469771E+03
 0.77750000E+00  0.18597078E+02  0.91551783E-01  0.96040961E+00  0.30469771E+03
 0.77875000E+00  0.18597078E+02  0.91551783E-01  0.96040961E+00  0.30469771E+03
 0.78000000E+00  0.18597078E+02  0.91551783E-01  0.96040961E+00  0.30469771E+03
 0.78125000E+00  0.18597078E+02  0.91551783E-01  0.96040961E+00  0.30469771E+03
 0.78250000E+00  0.18597078E+02  0.91551783E-01  0.96040961E+00  0.30469771E+03
 0.78375000E+00  0.18597078E+02  0.91551783E-01  0.96040961E+00  0.30469771E+03
 0.78500000E+00  0.18597078E+02  0.91551783E-01  0.96040961E+00  0.30469771E+03
 0.78625000E+00  0.18597078E+02  0.91551783E-01  0.96040961E+00  0.30469771E+03
 0.78750000E+00  0.18597078E+02  0.91551783E-01  0.96040961E+00  0.30469771E+03
 0.78875000E+00  0.18597078E+02  0.91551783E-01  0.96040961E+00  0.30469771E+03
 0.79000000E+00  0.18597078E+02  0.91551783E-01  0.96040961E+00  0.30469771E+03
 0.79125000E+00  0.18597078E+02  0.91551783E-01  0.96040961E+00  0.30469771E+03
 0.79250000E+00  0.18597078E+02  0.91551783E-01  0.96040961E+00  0.30469771E+03
 0.79375000E+00  0.18597078E+02  0.91551783E-01  0.96040961E+00  0.30469771E+03
 0.79500000E+00  0.18597078E+02  0.91551783E-01  0.96040961E+00  0.30469771E+03
 0.79625000E+00  0.18597078E+02  0.91551783E-01  0.96040961E+00  0.30469771E+03
 0.79750000E+00  0.18597078E+02  0.91551783E-01  0.96040961E+00  0.30469771E+03
 0.79875000E+00  0.18597078E+02  0.91551783E-01  0.96040961E+00  0.30469771E+03
 0.80000000E+00  0.18597078E+02  0.91551783E-01  0.96040961E+00  0.30469771E+03
 0.80125000E+00  0.18597078E+02  0.91551783E-01  0.96040961E+00  0.30469771E+03
 0.80250000E+00  0.18597078E+02  0.91551783E-01  0.96040961E+00  0.30469771E+03
 0.80375000E+00  0.18597078E+02  0.91551783E-01  0.96040961E+00  0.30469771E+03
 0.80500000E+00  0.18597078E+02  0.91551783E-01  0.96040961E+00  0.30469771E+03
 0.80625000E+00  0.18597078E+02  0.91551783E-01  0.96040961E+00  0.30469771E+03
 0.80750000E+00  0.18597078E+02  0.91551783E-01  0.96040961E+00  0.30469771E+03
 0.80875000E+00  0.18597078E+02  0.91551783E-01  0.96040961E+00  0.30469771E+03
 0.81000000E+00  0.18597078E+02  0.91551783E-01  0.96040961E+00  0.30469771E+03
 0.81125000E+00  0.18597078E+02  0.91551783E-01  0.96040961E+00  0.30469771E+03
 0.81250000E+00  0.18597078E+02  0.91551783E-01  0.96040961E+00  0.30469771E+03
 0.81375000E+00  0.18597078E+02  0.91551783E-01  0.96040961E+00  0.30469771E+03
 0.81500000E+00  0.18597078E+02  0.91551783E-01  0.96040961E+00  0.30469771E+03
 0.81625000E+00  0.18597078E+02  0.91551783E-01  0.96040961E+00  0.30469771E+03
 0.81750000E+00  0.18597078E+02  0.91551783E-01  0.96040961E+00  0.30469771E+03
 0.81875000E+00  0.18597078E+02  0.91551783E-01  0.96040961E+00  0.30469771E+03
 0.82000000E+00  0.18597078E+02  0.91551783E-01  0.96040961E+00  0.30469771E+03
 0.82125000E+00  0.18597078E+02  0.91551783E-01  0.96040961E+00  0.30469771E+03
 0.82250000E+00  0.18597078E+02  0.91551783E-01  0.96040961E+00  0.30469771E+03
 0.82375000E+00  0.18597078E+02  0.91551783E-01  0.96040961E+00  0.30469771E+03
 0.82500000E+00  0.18597078E+02  0.91551783E-01  0.96040961E+00  0.30469771E+03
 0.82625000E+00  0.18597078E+02  0.91551783E-01  0.96040961E+00  0.30469771E+03
 0.82750000E+00  0.18597078E+02  0.91551783E-01  0.96040961E+00  0.30469771E+03
 0.82875000E+00  0.18597078E+02  0.91551783E-01  0.96040961E+00  0.30469771E+03
 0.83000000E+00  0.18597078E+02  0.91551783E-01  0.96040961E+00  0.30469771E+03
 0.83125000E+00  0.18597078E+02  0.91551783E-01  0.96040961E+00  0.30469771E+03
 0.83250000E+00  0.18597078E+02  0.91551783E-01  0.96040961E+00  0.30469771E+03
 0.83375000E+00  0.18597078E+02  0.91551783E-01  0.96040961E+00  0.30469771E+03
 0.83500000E+00  0.18597078E+02  0.91551783E-01  0.96040961E+00  0.30469771E+03
 0.83625000E+00  0.18597078E+02  0.10415582E+02  0.96040961E+00  0.26782583E+01
 0.83750000E+00  0.18597078E+02  0.10415582E+02  0.96040961E+00  0.26782583E+01
 0.83875000E+00  0.18597078E+02  0.10415582E+02  0.96040961E+00  0.26782583E+01
 0.84000000E+00  0.18597078E+02  0.10415582E+02  0.96040961E+00  0.26782583E+01
 0.84125000E+00  0.18597078E+02  0.10415582E+02  0.96040961E+00  0.26782583E+01
 0.84250000E+00  0.18597078E+02  0.10415582E+02  0.96040961E+00  0.26782583E+01
 0.84375000E+00  0.18597078E+02  0.10415582E+02  0.96040961E+00  0.26782583E+01
 0.84500000E+00  0.18597078E+02  0.10415582E+02  0.96040961E+00  0.26782583E+01
 0.84625000E+00  0.99999998E-02  0.10000000E+01  0.00000000E+00  0.15000001E-01
 0.84750000E+00  0.99999998E-02  0.10000000E+01  0.00000000E+00  0.15000001E-01
 0.84875000E+00  0.99999998E-02  0.10000000E+01  0.00000000E+00  0.15000001E-01
 0.85000000E+00  0.99999998E-02  0.10000000E+01  0.00000000E+00  0.15000001E-01
 0.85125000E+00  0.99999998E-02  0.10000000E+01  0.00000000E+00  0.15000001E-01
 0.85250000E+00  0.99999998E-02  0.10000000E+01  0.00000000E+00  0.15000001E-01
 0.85375000E+00  0.99999998E-02  0.10000000E+01  0.00000000E+00  0.15000001E-01
 0.85500000E+00  0.99999998E-02  0.10000000E+01  0.00000000E+00  0.15000001E-01
 0.85625000E+00  0.99999998E-02  0.10000000E+01  0.00000000E+00  0.15000001E-01
 0.85750000E+00  0.99999998E-02  0.10000000E+01  0.00000000E+00  0.15000001E-01
 0.85875000E+00  0.99999998E-02  0.10000000E+01  0.00000000E+00  0.15000001E-01
 0.86000000E+00  0.99999998E-02  0.10000000E+01  0.00000000E+00  0.15000001E-01
 0.86125000E+00  0.99999998E-02  0.10000000E+01  0.00000000E+00  0.15000001E-01
 0.86250000E+00  0.99999998E-02  0.10000000E+01  0.00000000E+00  0.15000001E-01
 0.86375000E+00  0.99999998E-02  0.10000000E+01  0.00000000E+00  0.15000001E-01
 0.86500000E+00  0.99999998E-02  0.10000000E+01  0.00000000E+00  0.15000001E-01
 0.86625000E+00  0.99999998E-02  0.10000000E+01  0.00000000E+00  0.15000001E-01
 0.86750000E+00  0.99999998E-02  0.10000000E+01  0.00000000E+00  0.15000001E-01
 0.86875000E+00  0.99999998E-02  0.10000000E+01  0.00000000E+00  0.15000001E-01
 0.87000000E+00  0.99999998E-02  0.10000000E+01  0.00000000E+00  0.15000001E-01
 0.87125000E+00  0.99999998E-02  0.10000000E+01  0.00000000E+00  0.15000001E-01
 0.87250000E+00  0.99999998E-02  0.10000000E+01  0.00000000E+00  0.15000001E-01
 0.87375000E+00  0.99999998E-02  0.10000000E+01  0.00000000E+00  0.15000001E-01
 0.87500000E+00  0.99999998E-02  0.10000000E+01  0.00000000E+00  0.15000001E-01
 0.87625000E+00  0.99999998E-02  0.10000000E+01  0.00000000E+00  0.15000001E-01
 0.87750000E+00  0.99999998E-02  0.10000000E+01  0.00000000E+00  0.15000001E-01
 0.87875000E+00  0.99999998E-02  0.10000000E+01  0.00000000E+00  0.15000001E-01
 0.88000000E+00  0.99999998E-02  0.10000000E+01  0.00000000E+00  0.15000001E-01
 0.88125000E+00  0.99999998E-02  0.10000000E+01  0.00000000E+00  0.15000001E-01
 0.88250000E+00  0.99999998E-02  0.10000000E+01  0.00000000E+00  0.15000001E-01
 0.88375000E+00  0.99999998E-02  0.10000000E+01  0.00000000E+00  0.15000001E-01
 0.88500000E+00  0.99999998E-02  0.10000000E+01  0.00000000E+00  0.15000001E-01
 0.88625000E+00  0.99999998E-02  0.10000000E+01  0.00000000E+00  0.15000001E-01
 0.88750000E+00  0.99999998E-02  0.10000000E+01  0.00000000E+00  0.15000001E-01
 0.88875000E+00  0.99999998E-02  0.10000000E+01  0.00000000E+00  0.15000001E-01
 0.89000000E+00  0.99999998E-02  0.10000000E+01  0.00000000E+00  0.15000001E-01
 0.89125000E+00  0.99999998E-02  0.10000000E+01  0.00000000E+00  0.15000001E-01
 0.89250000E+00  0.99999998E-02  0.10000000E+01  0.00000000E+00  0.15000001E-01
 0.89375000E+00  0.99999998E-02  0.10000000E+01  0.00000000E+00  0.15000001E-01
 0.89500000E+00  0.99999998E-02  0.10000000E+01  0.00000000E+00  0.15000001E-01
 0.89625000E+00  0.99999998E-02  0.10000000E+01  0.00000000E+00  0.15000001E-01
 0.89750000E+00  0.99999998E-02  0.10000000E+01  0.00000000E+00  0.15000001E-01
 0.89875000E+00  0.99999998E-02  0.10000000E+01  0.00000000E+00  0.15000001E-01
 0.90000000E+00  0.99999998E-02  0.10000000E+01  0.00000000E+00  0.15000001E-01
 0.90125000E+00  0.99999998E-02  0.10000000E+01  0.00000000E+00  0.15000001E-01
 0.90250000E+00  0.99999998E-02  0.10000000E+01  0.00000000E+00  0.15000001E-01
 0.90375000E+00  0.99999998E-02  0.10000000E+01  0.00000000E+00  0.15000001E-01
 0.90500000E+00  0.99999998E-02  0.10000000E+01  0.00000000E+00  0.15000001E-01
 0.90625000E+00  0.99999998E-02  0.10000000E+01  0.00000000E+00  0.15000001E-01
 0.90750000E+00  0.99999998E-02  0.10000000E+01  0.00000000E+00  0.15000001E-01
 0.90875000E+00  0.99999998E-02  0.10000000E+01  0.00000000E+00  0.15000001E-01
 0.91000000E+00  0.99999998E-02  0.10000000E+01  0.00000000E+00  0.15000001E-01
 0.91125000E+00  0.99999998E-02  0.10000000E+01  0.00000000E+00  0.15000001E-01
 0.91250000E+00  0.99999998E-02  0.10000000E+01  0.00000000E+00  0.15000001E-01
 0.91375000E+00  0.99999998E-02  0.10000000E+01  0.00000000E+00  0.15000001E-01
 0.91500000E+00  0.99999998E-02  0.10000000E+01  0.00000000E+00  0.15000001E-01
 0.91625000E+00  0.99999998E-02  0.10000000E+01  0.00000000E+00  0.15000001E-01
 0.91750000E+00  0.99999998E-02  0.10000000E+01  0.00000000E+00  0.15000001E-01
 0.91875000E+00  0.99999998E-02  0.10000000E+01  0.00000000E+00  0.15000001E-01
 0.92000000E+00  0.99999998E-02  0.10000000E+01  0.00000000E+00  0.15000001E-01
 0.92125000E+00  0.99999998E-02  0.10000000E+01  0.00000000E+00  0.15000001E-01
 0.92250000E+00  0.99999998E-02  0.10000000E+01  0.00000000E+00  0.15000001E-01
 0.92375000E+00  0.99999998E-02  0.10000000E+01  0.00000000E+00  0.15000001E-01
 0.92500000E+00  0.99999998E-02  0.10000000E+01  0.00000000E+00  0.15000001E-01
 0.92625000E+00  0.99999998E-02  0.10000000E+01  0.00000000E+00  0.15000001E-01
 0.92750000E+00  0.99999998E-02  0.10000000E+01  0.00000000E+00  0.15000001E-01
 0.92875000E+00  0.99999998E-02  0.10000000E+01  0.00000000E+00  0.15000001E-01
 0.93000000E+00  0.99999998E-02  0.10000000E+01  0.00000000E+00  0.15000001E-01
 0.93125000E+00  0.99999998E-02  0.10000000E+01  0.00000000E+00  0.15000001E-01
 0.93250000E+00  0.99999998E-02  0.10000000E+01  0.00000000E+00  0.15000001E-01
 0.93375000E+00  0.99999998E-02  0.10000000E+01  0.00000000E+00  0.15000001E-01
 0.93500000E+00  0.99999998E-02  0.10000000E+01  0.00000000E+00  0.15000001E-01
 0.93625000E+00  0.99999998E-02  0.10000000E+01  0.00000000E+00  0.15000001E-01
 0.93750000E+00  0.99999998E-02  0.10000000E+01  0.00000000E+00  0.15000001E-01
 0.93875000E+00  0.99999998E-02  0.10000000E+01  0.00000000E+00  0.15000001E-01
 0.94000000E+00  0.99999998E-02  0.10000000E+01  0.00000000E+00  0.15000001E-01
 0.94125000E+00  0.99999998E-02  0.10000000E+01  0.00000000E+00  0.15000001E-01
 0.94250000E+00  0.99999998E-02  0.10000000E+01  0.00000000E+00  0.15000001E-01
 0.94375000E+00  0.99999998E-02  0.10000000E+01  0.00000000E+00  0.15000001E-01
 0.94500000E+00  0.99999998E-02  0.10000000E+01  0.00000000E+00  0.15000001E-01
 0.94625000E+00  0.99999998E-02  0.10000000E+01  0.00000000E+00  0.15000001E-01
 0.94750000E+00  0.99999998E-02  0.10000000E+01  0.00000000E+00  0.15000001E-01
 0.94875000E+00  0.99999998E-02  0.10000000E+01  0.00000000E+00  0.15000001E-01
 0.95000000E+00  0.99999998E-02  0.10000000E+01  0.00000000E+00  0.15000001E-01
 0.95125000E+00  0.99999998E-02  0.10000000E+01  0.00000000E+00  0.15000001E-01
 0.95250000E+00  0.99999998E-02  0.10000000E+01  0.00000000E+00  0.15000001E-01
 0.95375000E+00  0.99999998E-02  0.10000000E+01  0.00000000E+00  0.15000001E-01
 0.95500000E+00  0.99999998E-02  0.10000000E+01  0.00000000E+00  0.15000001E-01
 0.95625000E+00  0.99999998E-02  0.10000000E+01  0.00000000E+00  0.15000001E-01
 0.95750000E+00  0.99999998E-02  0.10000000E+01  0.00000000E+00  0.15000001E-01
 0.95875000E+00  0.99999998E-02  0.10000000E+01  0.00000000E+00  0.15000001E-01
 0.96000000E+00  0.99999998E-02  0.10000000E+01  0.00000000E+00  0.15000001E-01
 0.96125000E+00  0.99999998E-02  0.10000000E+01  0.00000000E+00  0.15000001E-01
 0.96250000E+00  0.99999998E-02  0.10000000E+01  0.00000000E+00  0.15000001E-01
 0.96375000E+00  0.99999998E-02  0.10000000E+01  0.00000000E+00  0.15000001E-01
 0.96500000E+00  0.99999998E-02  0.10000000E+01  0.00000000E+00  0.15000001E-01
 0.96625000E+00  0.99999998E-02  0.10000000E+01  0.00000000E+00  0.15000001E-01
 0.96750000E+00  0.99999998E-02  0.10000000E+01  0.00000000E+00  0.15000001E-01
 0.96875000E+00  0.99999998E-02  0.10000000E+01  0.00000000E+00  0.15000001E-01
 0.97000000E+00  0.99999998E-02  0.10000000E+01  0.00000000E+00  0.15000001E-01
 0.97125000E+00  0.99999998E-02  0.10000000E+01  0.00000000E+00  0.15000001E-01
 0.97250000E+00  0.99999998E-02  0.10000000E+01  0.00000000E+00  0.15000001E-01
 0.97375000E+00  0.99999998E-02  0.10000000E+01  0.00000000E+00  0.15000001E-01
 0.97500000E+00  0.99999998E-02  0.10000000E+01  0.00000000E+00  0.15000001E-01
 0.97625000E+00  0.99999998E-02  0.10000000E+01  0.00000000E+00  0.15000001E-01
 0.97750000E+00  0.99999998E-02  0.10000000E+01  0.00000000E+00  0.15000001E-01
 0.97875000E+00  0.99999998E-02  0.10000000E+01  0.00000000E+00  0.15000001E-01
 0.98000000E+00  0.99999998E-02  0.10000000E+01  0.00000000E+00  0.15000001E-01
 0.98125000E+00  0.99999998E-02  0.10000000E+01  0.00000000E+00  0.15000001E-01
 0.98250000E+00  0.99999998E-02  0.10000000E+01  0.00000000E+00  0.15000001E-01
 0.98375000E+00  0.99999998E-02  0.10000000E+01  0.00000000E+00  0.15000001E-01
 0.98500000E+00  0.99999998E-02  0.10000000E+01  0.00000000E+00  0.15000001E-01
 0.98625000E+00  0.99999998E-02  0.10000000E+01  0.00000000E+00  0.15000001E-01
 0.98750000E+00  0.99999998E-02  0.10000000E+01  0.00000000E+00  0.15000001E-01
 0.98875000E+00  0.99999998E-02  0.10000000E+01  0.00000000E+00  0.15000001E-01
 0.99000000E+00  0.99999998E-02  0.10000000E+01  0.00000000E+00  0.15000001E-01
 0.99125000E+00  0.99999998E-02  0.10000000E+01  0.00000000E+00  0.15000001E-01
 0.99250000E+00  0.99999998E-02  0.10000000E+01  0.00000000E+00  0.15000001E-01
 0.99375000E+00  0.99999998E-02  0.10000000E+01  0.00000000E+00  0.15000001E-01
 0.99500000E+00  0.99999998E-02  0.10000000E+01  0.00000000E+00  0.15000001E-01
 0.99625000E+00  0.99999998E-02  0.10000000E+01  0.00000000E+00  0.15000001E-01
 0.99750000E+00  0.99999998E-02  0.10000000E+01  0.00000000E+00  0.15000001E-01
 0.99875000E+00  0.99999998E-02  0.10000000E+01  0.00000000E+00  0.15000001E-01
 0.10000000E+01  0.99999998E-02  0.10000000E+01  0.00000000E+00  0.15000001E-01
