# Supplementary material for: A direct Primitive Variable Recovery Scheme for hyperbolic conservative equations: The case of relativistic hydrodynamics
Source: PLoS One. 2018 Apr 16;13(4):e0195494. doi: 10.1371/journal.pone.0195494 (PMC5901931; doi:10.1371/journal.pone.0195494)
Supplement: S1 File — In the file “S1_File.tar.gz”, we attached the relevant data of the comparison between numerical simulations and exact solutions used to obtain the L1—norm. (GZ) [file pone.0195494.s001.gz › numerical-and-exact-data_plosone_aguayo-mendoza-olvera/Test3/Mesh800/DATOS36]

0.000000 1.000000 0.000000 1000.000000 
0.001250 1.000000 0.000000 1000.000000 
0.002500 1.000000 0.000000 1000.000000 
0.003750 1.000000 0.000000 1000.000000 
0.005000 1.000000 0.000000 1000.000000 
0.006250 1.000000 0.000000 1000.000000 
0.007500 1.000000 0.000000 1000.000000 
0.008750 1.000000 0.000000 1000.000000 
0.010000 1.000000 0.000000 1000.000000 
0.011250 1.000000 0.000000 1000.000000 
0.012500 1.000000 0.000000 1000.000000 
0.013750 1.000000 0.000000 1000.000000 
0.015000 1.000000 0.000000 1000.000000 
0.016250 1.000000 0.000000 1000.000000 
0.017500 1.000000 0.000000 1000.000000 
0.018750 1.000000 0.000000 1000.000000 
0.020000 1.000000 0.000000 1000.000000 
0.021250 1.000000 0.000000 1000.000000 
0.022500 1.000000 0.000000 1000.000000 
0.023750 1.000000 0.000000 1000.000000 
0.025000 1.000000 0.000000 1000.000000 
0.026250 1.000000 0.000000 1000.000000 
0.027500 1.000000 0.000000 1000.000000 
0.028750 1.000000 0.000000 1000.000000 
0.030000 1.000000 0.000000 1000.000000 
0.031250 1.000000 0.000000 1000.000000 
0.032500 1.000000 0.000000 1000.000000 
0.033750 1.000000 0.000000 1000.000000 
0.035000 1.000000 0.000000 1000.000000 
0.036250 1.000000 0.000000 1000.000000 
0.037500 1.000000 0.000000 1000.000000 
0.038750 1.000000 0.000000 1000.000000 
0.040000 1.000000 0.000000 1000.000000 
0.041250 1.000000 0.000000 1000.000000 
0.042500 1.000000 0.000000 1000.000000 
0.043750 1.000000 0.000000 1000.000000 
0.045000 1.000000 0.000000 1000.000000 
0.046250 1.000000 0.000000 1000.000000 
0.047500 1.000000 0.000000 1000.000000 
0.048750 1.000000 0.000000 1000.000000 
0.050000 1.000000 0.000000 1000.000000 
0.051250 1.000000 0.000000 1000.000000 
0.052500 1.000000 0.000000 1000.000000 
0.053750 1.000000 0.000000 1000.000000 
0.055000 1.000000 0.000000 1000.000000 
0.056250 1.000000 0.000000 1000.000000 
0.057500 1.000000 0.000000 1000.000000 
0.058750 1.000000 0.000000 1000.000000 
0.060000 1.000000 0.000000 1000.000000 
0.061250 1.000000 0.000000 1000.000000 
0.062500 1.000000 0.000000 1000.000000 
0.063750 1.000000 0.000000 1000.000000 
0.065000 1.000000 0.000000 1000.000000 
0.066250 1.000000 0.000000 1000.000000 
0.067500 1.000000 0.000000 1000.000000 
0.068750 1.000000 0.000000 1000.000000 
0.070000 1.000000 0.000000 1000.000000 
0.071250 1.000000 0.000000 1000.000000 
0.072500 1.000000 0.000000 1000.000000 
0.073750 1.000000 0.000000 1000.000000 
0.075000 1.000000 0.000000 1000.000000 
0.076250 1.000000 0.000000 1000.000000 
0.077500 1.000000 0.000000 1000.000000 
0.078750 1.000000 0.000000 1000.000000 
0.080000 1.000000 0.000000 1000.000000 
0.081250 1.000000 0.000000 1000.000000 
0.082500 1.000000 0.000000 1000.000000 
0.083750 1.000000 0.000000 1000.000000 
0.085000 1.000000 0.000000 1000.000000 
0.086250 1.000000 0.000000 1000.000000 
0.087500 1.000000 0.000000 1000.000000 
0.088750 1.000000 0.000000 1000.000000 
0.090000 1.000000 0.000000 1000.000000 
0.091250 1.000000 0.000000 1000.000000 
0.092500 1.000000 0.000000 1000.000000 
0.093750 1.000000 0.000000 1000.000000 
0.095000 1.000000 0.000000 1000.000000 
0.096250 1.000000 0.000000 1000.000000 
0.097500 1.000000 0.000000 1000.000000 
0.098750 1.000000 0.000000 1000.000000 
0.100000 1.000000 0.000000 1000.000000 
0.101250 1.000000 0.000000 1000.000000 
0.102500 1.000000 0.000000 1000.000000 
0.103750 1.000000 0.000000 1000.000000 
0.105000 1.000000 0.000000 1000.000000 
0.106250 1.000000 0.000000 1000.000000 
0.107500 1.000000 0.000000 1000.000000 
0.108750 1.000000 0.000000 1000.000000 
0.110000 1.000000 0.000000 1000.000000 
0.111250 1.000000 0.000000 1000.000000 
0.112500 1.000000 0.000000 1000.000000 
0.113750 1.000000 0.000000 1000.000000 
0.115000 1.000000 0.000000 1000.000000 
0.116250 1.000000 0.000000 1000.000000 
0.117500 1.000000 0.000000 1000.000000 
0.118750 1.000000 0.000000 1000.000000 
0.120000 1.000000 0.000000 1000.000000 
0.121250 1.000000 0.000000 1000.000000 
0.122500 1.000000 0.000000 1000.000000 
0.123750 1.000000 0.000000 1000.000000 
0.125000 1.000000 0.000000 1000.000000 
0.126250 1.000000 0.000000 1000.000000 
0.127500 1.000000 0.000000 1000.000000 
0.128750 1.000000 0.000000 1000.000000 
0.130000 1.000000 0.000000 1000.000000 
0.131250 1.000000 0.000000 1000.000000 
0.132500 1.000000 0.000000 1000.000000 
0.133750 1.000000 0.000000 1000.000000 
0.135000 1.000000 0.000000 1000.000000 
0.136250 1.000000 0.000000 1000.000000 
0.137500 1.000000 0.000000 1000.000000 
0.138750 1.000000 0.000000 1000.000000 
0.140000 1.000000 0.000000 1000.000000 
0.141250 1.000000 0.000000 1000.000000 
0.142500 1.000000 0.000000 1000.000000 
0.143750 1.000000 0.000000 1000.000000 
0.145000 1.000000 0.000000 1000.000000 
0.146250 1.000000 0.000000 1000.000000 
0.147500 1.000000 0.000000 1000.000000 
0.148750 1.000000 0.000000 1000.000000 
0.150000 1.000000 0.000000 1000.000000 
0.151250 1.000000 0.000000 1000.000000 
0.152500 1.000000 0.000000 1000.000000 
0.153750 1.000000 0.000000 1000.000000 
0.155000 1.000000 0.000000 1000.000000 
0.156250 1.000000 0.000000 1000.000000 
0.157500 1.000000 0.000000 1000.000000 
0.158750 1.000000 0.000000 1000.000000 
0.160000 1.000000 0.000000 1000.000000 
0.161250 1.000000 0.000000 1000.000000 
0.162500 1.000000 0.000000 1000.000000 
0.163750 1.000000 0.000000 1000.000000 
0.165000 1.000000 0.000000 1000.000000 
0.166250 1.000000 0.000000 1000.000000 
0.167500 1.000000 0.000000 1000.000000 
0.168750 1.000000 0.000000 1000.000000 
0.170000 1.000000 0.000000 1000.000000 
0.171250 1.000000 0.000000 1000.000000 
0.172500 1.000000 0.000000 1000.000000 
0.173750 1.000000 0.000000 1000.000000 
0.175000 1.000000 0.000000 1000.000000 
0.176250 1.000000 0.000000 1000.000000 
0.177500 1.000000 0.000000 1000.000000 
0.178750 1.000000 0.000000 1000.000000 
0.180000 1.000000 0.000000 1000.000000 
0.181250 1.000000 0.000000 1000.000000 
0.182500 1.000000 0.000000 1000.000000 
0.183750 1.000000 0.000000 1000.000000 
0.185000 1.000000 0.000000 1000.000000 
0.186250 1.000000 0.000000 1000.000000 
0.187500 1.000000 0.000000 1000.000000 
0.188750 1.000000 0.000000 1000.000000 
0.190000 1.000000 0.000000 1000.000000 
0.191250 1.000000 0.000000 1000.000000 
0.192500 1.000000 0.000000 1000.000000 
0.193750 1.000000 0.000000 1000.000000 
0.195000 1.000000 0.000000 1000.000000 
0.196250 1.000000 0.000000 1000.000000 
0.197500 1.000000 0.000000 1000.000000 
0.198750 1.000000 0.000000 1000.000000 
0.200000 1.000000 0.000000 1000.000000 
0.201250 1.000000 0.000000 1000.000000 
0.202500 1.000000 0.000000 1000.000000 
0.203750 1.000000 0.000000 1000.000000 
0.205000 1.000000 0.000000 1000.000000 
0.206250 1.000000 0.000000 1000.000000 
0.207500 1.000000 0.000000 1000.000000 
0.208750 1.000000 0.000000 1000.000000 
0.210000 1.000000 0.000000 1000.000000 
0.211250 1.000000 0.000000 1000.000000 
0.212500 1.000000 0.000000 1000.000000 
0.213750 1.000000 0.000000 1000.000000 
0.215000 1.000000 0.000000 1000.000000 
0.216250 1.000000 0.000000 1000.000000 
0.217500 1.000000 0.000000 1000.000000 
0.218750 1.000000 0.000000 1000.000000 
0.220000 1.000000 0.000000 1000.000000 
0.221250 1.000000 0.000000 1000.000000 
0.222500 1.000000 0.000000 1000.000000 
0.223750 1.000000 0.000000 1000.000000 
0.225000 1.000000 0.000000 1000.000000 
0.226250 1.000000 0.000000 1000.000000 
0.227500 1.000000 0.000000 1000.000000 
0.228750 1.000000 0.000000 1000.000000 
0.230000 1.000000 0.000000 1000.000000 
0.231250 1.000000 0.000000 1000.000000 
0.232500 1.000000 0.000000 1000.000000 
0.233750 1.000000 0.000000 1000.000000 
0.235000 1.000000 0.000000 1000.000000 
0.236250 1.000000 0.000000 1000.000000 
0.237500 1.000000 0.000000 1000.000000 
0.238750 1.000000 0.000000 1000.000000 
0.240000 1.000000 0.000000 1000.000000 
0.241250 1.000000 0.000000 1000.000000 
0.242500 1.000000 0.000000 1000.000000 
0.243750 1.000000 0.000000 1000.000000 
0.245000 1.000000 0.000000 1000.000000 
0.246250 1.000000 0.000000 1000.000000 
0.247500 1.000000 0.000000 1000.000000 
0.248750 1.000000 0.000000 1000.000000 
0.250000 1.000000 0.000000 999.999999 
0.251250 1.000000 0.000000 999.999999 
0.252500 1.000000 0.000000 999.999998 
0.253750 1.000000 0.000000 999.999996 
0.255000 1.000000 0.000000 999.999992 
0.256250 1.000000 0.000000 999.999986 
0.257500 1.000000 0.000000 999.999973 
0.258750 1.000000 0.000000 999.999949 
0.260000 1.000000 0.000000 999.999906 
0.261250 1.000000 0.000000 999.999828 
0.262500 1.000000 0.000000 999.999688 
0.263750 1.000000 0.000000 999.999440 
0.265000 0.999999 0.000000 999.999006 
0.266250 0.999999 0.000001 999.998254 
0.267500 0.999998 0.000001 999.996963 
0.268750 0.999996 0.000002 999.994777 
0.270000 0.999993 0.000004 999.991118 
0.271250 0.999989 0.000006 999.985064 
0.272500 0.999981 0.000011 999.975178 
0.273750 0.999969 0.000018 999.959240 
0.275000 0.999950 0.000029 999.933888 
0.276250 0.999921 0.000046 999.894117 
0.277500 0.999874 0.000072 999.832615 
0.278750 0.999804 0.000113 999.738915 
0.280000 0.999699 0.000174 999.598352 
0.281250 0.999543 0.000264 999.390851 
0.282500 0.999317 0.000394 999.089619 
0.283750 0.998995 0.000581 998.659868 
0.285000 0.998543 0.000842 998.057770 
0.286250 0.997922 0.001201 997.229933 
0.287500 0.997084 0.001686 996.113698 
0.288750 0.995976 0.002328 994.638594 
0.290000 0.994542 0.003160 992.729151 
0.291250 0.992722 0.004216 990.309135 
0.292500 0.990464 0.005531 987.306947 
0.293750 0.987720 0.007133 983.661661 
0.295000 0.984454 0.009044 979.328883 
0.296250 0.980649 0.011280 974.285502 
0.297500 0.976302 0.013844 968.532489 
0.298750 0.971430 0.016731 962.095192 
0.300000 0.966068 0.019926 955.021055 
0.301250 0.960260 0.023406 947.375146 
0.302500 0.954064 0.027140 939.234265 
0.303750 0.947539 0.031099 930.680563 
0.305000 0.940746 0.035248 921.795511 
0.306250 0.933740 0.039557 912.654835 
0.307500 0.926571 0.043999 903.324609 
0.308750 0.919279 0.048551 893.858399 
0.310000 0.911893 0.053196 884.295060 
0.311250 0.904435 0.057925 874.659892 
0.312500 0.896964 0.062689 865.033465 
0.313750 0.889551 0.067456 855.515412 
0.315000 0.882215 0.072216 846.121501 
0.316250 0.874946 0.076959 836.838030 
0.317500 0.867766 0.081696 827.695429 
0.318750 0.860646 0.086406 818.652352 
0.320000 0.853623 0.091111 809.758097 
0.321250 0.846661 0.095786 800.964351 
0.322500 0.839794 0.100452 792.313804 
0.323750 0.832989 0.105089 783.765341 
0.325000 0.826279 0.109716 775.358909 
0.326250 0.819628 0.114309 767.048011 
0.327500 0.813073 0.118896 758.880208 
0.328750 0.806574 0.123446 750.803033 
0.330000 0.800170 0.127989 742.865136 
0.331250 0.793820 0.132497 735.016037 
0.332500 0.787563 0.136995 727.301133 
0.333750 0.781359 0.141459 719.672155 
0.335000 0.775245 0.145914 712.174305 
0.336250 0.769181 0.150332 704.756958 
0.337500 0.763208 0.154743 697.468950 
0.338750 0.757282 0.159117 690.257615 
0.340000 0.751442 0.163484 683.169929 
0.341250 0.745650 0.167814 676.158095 
0.342500 0.739942 0.172137 669.265515 
0.343750 0.734278 0.176422 662.443667 
0.345000 0.728698 0.180701 655.739472 
0.346250 0.723160 0.184943 649.103272 
0.347500 0.717701 0.189178 642.578477 
0.348750 0.712285 0.193377 636.120778 
0.350000 0.706945 0.197569 629.771270 
0.351250 0.701646 0.201725 623.484843 
0.352500 0.696422 0.205873 617.302639 
0.353750 0.691237 0.209988 611.183136 
0.355000 0.686124 0.214094 605.162922 
0.356250 0.681050 0.218166 599.202527 
0.357500 0.676045 0.222229 593.338664 
0.358750 0.671078 0.226261 587.533549 
0.360000 0.666177 0.230283 581.819787 
0.361250 0.661313 0.234272 576.162714 
0.362500 0.656515 0.238254 570.595412 
0.363750 0.651752 0.242204 565.082385 
0.365000 0.647050 0.246144 559.654168 
0.366250 0.642384 0.250053 554.279869 
0.367500 0.637780 0.253954 548.988467 
0.368750 0.633207 0.257824 543.747409 
0.370000 0.628694 0.261685 538.585716 
0.371250 0.624214 0.265517 533.474949 
0.372500 0.619791 0.269339 528.440512 
0.373750 0.615398 0.273131 523.453205 
0.375000 0.611061 0.276915 518.540505 
0.376250 0.606756 0.280670 513.675341 
0.377500 0.602504 0.284416 508.880704 
0.378750 0.598281 0.288132 504.130581 
0.380000 0.594110 0.291841 499.450408 
0.381250 0.589969 0.295522 494.814567 
0.382500 0.585878 0.299193 490.244087 
0.383750 0.581814 0.302836 485.715705 
0.385000 0.577800 0.306471 481.253089 
0.386250 0.573814 0.310080 476.831567 
0.387500 0.569874 0.313678 472.470796 
0.388750 0.565961 0.317250 468.150166 
0.390000 0.562095 0.320814 463.891118 
0.391250 0.558254 0.324352 459.670134 
0.392500 0.554457 0.327880 455.506028 
0.393750 0.550686 0.331382 451.380018 
0.395000 0.546959 0.334877 447.311671 
0.396250 0.543256 0.338346 443.278767 
0.397500 0.539594 0.341805 439.299114 
0.398750 0.535957 0.345240 435.355639 
0.400000 0.532362 0.348668 431.466256 
0.401250 0.528789 0.352070 427.609830 
0.402500 0.525255 0.355462 423.803445 
0.403750 0.521745 0.358831 420.031378 
0.405000 0.518274 0.362193 416.309994 
0.406250 0.514824 0.365530 412.619500 
0.407500 0.511411 0.368858 408.976070 
0.408750 0.508020 0.372163 405.364951 
0.410000 0.504667 0.375461 401.801587 
0.411250 0.501334 0.378735 398.267351 
0.412500 0.498036 0.381999 394.777151 
0.413750 0.494758 0.385242 391.317417 
0.415000 0.491517 0.388478 387.902936 
0.416250 0.488295 0.391690 384.515818 
0.417500 0.485104 0.394893 381.169928 
0.418750 0.481935 0.398075 377.852883 
0.420000 0.478799 0.401251 374.578622 
0.421250 0.475681 0.404403 371.330129 
0.422500 0.472594 0.407547 368.120508 
0.423750 0.469527 0.410670 364.938012 
0.425000 0.466491 0.413786 361.795791 
0.426250 0.463473 0.416880 358.678178 
0.427500 0.460484 0.419966 355.597404 
0.428750 0.457513 0.423031 352.541813 
0.430000 0.454573 0.426090 349.524103 
0.431250 0.451649 0.429128 346.530176 
0.432500 0.448754 0.432157 343.571244 
0.433750 0.445875 0.435167 340.635577 
0.435000 0.443025 0.438169 337.735496 
0.436250 0.440191 0.441152 334.858367 
0.437500 0.437384 0.444127 332.014661 
0.438750 0.434593 0.447082 329.192671 
0.440000 0.431829 0.450030 326.403911 
0.441250 0.429080 0.452959 323.636925 
0.442500 0.426358 0.455880 320.902193 
0.443750 0.423651 0.458783 318.188270 
0.445000 0.420968 0.461678 315.505054 
0.446250 0.418301 0.464553 312.841881 
0.447500 0.415659 0.467423 310.210189 
0.448750 0.413032 0.470275 307.599120 
0.450000 0.410428 0.473118 305.016167 
0.451250 0.407836 0.475942 302.451018 
0.452500 0.405270 0.478761 299.916747 
0.453750 0.402721 0.481564 297.403409 
0.455000 0.400191 0.484357 294.915792 
0.456250 0.397673 0.487130 292.443660 
0.457500 0.395180 0.489899 290.001668 
0.458750 0.392703 0.492654 287.580751 
0.460000 0.390245 0.495399 285.183616 
0.461250 0.387796 0.498124 282.800405 
0.462500 0.385373 0.500844 280.446258 
0.463750 0.382965 0.503552 278.112211 
0.465000 0.380575 0.506249 275.800558 
0.466250 0.378194 0.508927 273.502888 
0.467500 0.375838 0.511602 271.232845 
0.468750 0.373494 0.514262 268.980246 
0.470000 0.371168 0.516912 266.749133 
0.471250 0.368854 0.519546 264.533685 
0.472500 0.366561 0.522176 262.344177 
0.473750 0.364279 0.524789 260.168490 
0.475000 0.362014 0.527393 258.013691 
0.476250 0.359762 0.529984 255.876381 
0.477500 0.357531 0.532571 253.763248 
0.478750 0.355308 0.535139 251.661377 
0.480000 0.353101 0.537699 249.579896 
0.481250 0.350909 0.540247 247.515684 
0.482500 0.348735 0.542791 245.473993 
0.483750 0.346571 0.545317 243.443774 
0.485000 0.344421 0.547836 241.433364 
0.486250 0.342284 0.550341 239.437276 
0.487500 0.340163 0.552842 237.462232 
0.488750 0.338055 0.555328 235.500817 
0.490000 0.335960 0.557808 233.558499 
0.491250 0.333876 0.560272 231.626987 
0.492500 0.331805 0.562731 229.715045 
0.493750 0.329749 0.565179 227.817554 
0.495000 0.327704 0.567622 225.938213 
0.496250 0.325670 0.570049 224.068340 
0.497500 0.323646 0.572473 222.215770 
0.498750 0.321634 0.574886 220.373794 
0.500000 0.319629 0.577301 218.545990 
0.501250 0.317618 0.579725 216.713156 
0.502500 0.315633 0.582123 214.909726 
0.503750 0.313667 0.584501 213.126452 
0.505000 0.311716 0.586866 211.360853 
0.506250 0.309780 0.589218 209.612431 
0.507500 0.307858 0.591560 207.880440 
0.508750 0.305949 0.593890 206.163460 
0.510000 0.304051 0.596209 204.460473 
0.511250 0.302166 0.598516 202.771769 
0.512500 0.300293 0.600814 201.097992 
0.513750 0.298433 0.603103 199.438705 
0.515000 0.296584 0.605382 197.792747 
0.516250 0.294745 0.607650 196.159692 
0.517500 0.292918 0.609908 194.539967 
0.518750 0.291102 0.612157 192.933713 
0.520000 0.289297 0.614397 191.340550 
0.521250 0.287503 0.616628 189.760246 
0.522500 0.285720 0.618850 188.192653 
0.523750 0.283947 0.621061 186.637210 
0.525000 0.282184 0.623264 185.093530 
0.526250 0.280431 0.625457 183.562206 
0.527500 0.278689 0.627643 182.043920 
0.528750 0.276958 0.629820 180.537892 
0.530000 0.275236 0.631987 179.042527 
0.531250 0.273522 0.634144 177.557645 
0.532500 0.271819 0.636293 176.084809 
0.533750 0.270127 0.638436 174.624952 
0.535000 0.268444 0.640571 173.176712 
0.536250 0.266770 0.642695 171.738051 
0.537500 0.265103 0.644809 170.308922 
0.538750 0.263447 0.646916 168.891284 
0.540000 0.261801 0.649017 167.486367 
0.541250 0.260166 0.651110 166.092787 
0.542500 0.258537 0.653194 164.708079 
0.543750 0.256915 0.655266 163.331865 
0.545000 0.255302 0.657331 161.966420 
0.546250 0.253702 0.659391 160.613583 
0.547500 0.252110 0.661445 159.271956 
0.548750 0.250525 0.663489 157.938449 
0.550000 0.248946 0.665520 156.612468 
0.551250 0.247375 0.667545 155.296814 
0.552500 0.245817 0.669566 153.993666 
0.553750 0.244268 0.671582 152.701221 
0.555000 0.242725 0.673586 151.416028 
0.556250 0.241186 0.675578 150.137866 
0.557500 0.239656 0.677565 148.870005 
0.558750 0.238139 0.679549 147.614269 
0.560000 0.236630 0.681526 146.368175 
0.561250 0.235125 0.683491 145.128469 
0.562500 0.233625 0.685446 143.895853 
0.563750 0.232135 0.687397 142.673844 
0.565000 0.230656 0.689344 141.463380 
0.566250 0.229185 0.691284 140.261210 
0.567500 0.227717 0.693211 139.064546 
0.568750 0.226254 0.695130 137.875139 
0.570000 0.224802 0.697045 136.696736 
0.571250 0.223361 0.698958 135.529508 
0.572500 0.221926 0.700862 134.369523 
0.573750 0.220493 0.702753 133.214100 
0.575000 0.219065 0.704635 132.065547 
0.576250 0.217648 0.706515 130.928012 
0.577500 0.216242 0.708394 129.801795 
0.578750 0.214843 0.710264 128.682772 
0.580000 0.213446 0.712122 127.567643 
0.581250 0.212052 0.713968 126.458051 
0.582500 0.210666 0.715812 125.358401 
0.583750 0.209292 0.717656 124.270393 
0.585000 0.207926 0.719495 123.190911 
0.586250 0.206564 0.721322 122.115716 
0.587500 0.205204 0.723136 121.044291 
0.588750 0.203851 0.724943 119.980245 
0.590000 0.202508 0.726750 118.927125 
0.591250 0.201174 0.728556 117.884531 
0.592500 0.199845 0.730355 116.848277 
0.593750 0.198517 0.732140 115.815232 
0.595000 0.197192 0.733914 114.786459 
0.596250 0.195876 0.735684 113.765866 
0.597500 0.194573 0.737454 112.756092 
0.598750 0.193278 0.739222 111.755797 
0.600000 0.191987 0.740982 110.760673 
0.601250 0.190694 0.742728 109.768364 
0.602500 0.189403 0.744464 108.780485 
0.603750 0.188120 0.746197 107.800791 
0.605000 0.186849 0.747930 106.831512 
0.606250 0.185589 0.749661 105.871123 
0.607500 0.184333 0.751384 104.915430 
0.608750 0.183077 0.753093 103.962314 
0.610000 0.181823 0.754793 103.013364 
0.611250 0.180575 0.756489 102.072150 
0.612500 0.179336 0.758186 101.140906 
0.613750 0.178106 0.759881 100.218408 
0.615000 0.176879 0.761568 99.300423 
0.616250 0.175654 0.763243 98.384701 
0.617500 0.174432 0.764907 97.472749 
0.618750 0.173218 0.766567 96.568178 
0.620000 0.172014 0.768229 95.673305 
0.621250 0.170818 0.769891 94.786768 
0.622500 0.169624 0.771542 93.903816 
0.623750 0.168429 0.773181 93.022794 
0.625000 0.167235 0.774811 92.146402 
0.626250 0.166050 0.776441 91.278322 
0.627500 0.164875 0.778072 90.419121 
0.628750 0.163705 0.779696 89.564891 
0.630000 0.162535 0.781309 88.712998 
0.631250 0.161369 0.782914 87.865236 
0.632500 0.160212 0.784516 87.024863 
0.633750 0.159063 0.786119 86.192444 
0.635000 0.157918 0.787716 85.365385 
0.636250 0.156774 0.789303 84.541187 
0.637500 0.155630 0.790880 83.720293 
0.638750 0.154489 0.792454 82.905424 
0.640000 0.153357 0.794028 82.098427 
0.641250 0.152234 0.795600 81.298252 
0.642500 0.151114 0.797164 80.502085 
0.643750 0.149997 0.798718 79.708266 
0.645000 0.148882 0.800264 78.917885 
0.646250 0.147772 0.801806 78.133597 
0.647500 0.146670 0.803349 77.357021 
0.648750 0.145572 0.804891 76.587184 
0.650000 0.144476 0.806425 75.821298 
0.651250 0.143380 0.807949 75.057580 
0.652500 0.142286 0.809464 74.296718 
0.653750 0.141199 0.810975 73.541122 
0.655000 0.140121 0.812486 72.792738 
0.656250 0.139053 0.813997 72.051447 
0.657500 0.137990 0.815503 71.314822 
0.658750 0.136928 0.817000 70.580608 
0.660000 0.135865 0.818486 69.848547 
0.661250 0.134800 0.819967 69.120414 
0.662500 0.133736 0.821445 68.398455 
0.663750 0.132680 0.822925 67.683634 
0.665000 0.131630 0.824403 66.974742 
0.666250 0.130584 0.825873 66.269280 
0.667500 0.129540 0.827335 65.565762 
0.668750 0.128499 0.828787 64.864660 
0.670000 0.127465 0.830234 64.167908 
0.671250 0.126439 0.831680 63.477394 
0.672500 0.125421 0.833127 62.793689 
0.673750 0.124409 0.834573 62.115390 
0.675000 0.123399 0.836011 61.440154 
0.676250 0.122389 0.837439 60.766695 
0.677500 0.121377 0.838859 60.095482 
0.678750 0.120361 0.840273 59.428285 
0.680000 0.119344 0.841687 58.766903 
0.681250 0.118336 0.843101 58.112085 
0.682500 0.117336 0.844515 57.462891 
0.683750 0.116342 0.845922 56.817007 
0.685000 0.115350 0.847321 56.172889 
0.686250 0.114360 0.848710 55.530570 
0.687500 0.113374 0.850093 54.891469 
0.688750 0.112393 0.851474 54.257402 
0.690000 0.111420 0.852855 53.629471 
0.691250 0.110453 0.854237 53.007522 
0.692500 0.109490 0.855615 52.389638 
0.693750 0.108527 0.856986 51.773874 
0.695000 0.107564 0.858347 51.159597 
0.696250 0.106598 0.859700 50.547637 
0.697500 0.105629 0.861050 49.939650 
0.698750 0.104663 0.862399 49.337081 
0.700000 0.103706 0.863748 48.740443 
0.701250 0.102757 0.865098 48.148839 
0.702500 0.101812 0.866441 47.560190 
0.703750 0.100868 0.867776 46.973151 
0.705000 0.099925 0.869103 46.387704 
0.706250 0.098983 0.870423 45.805005 
0.707500 0.098045 0.871740 45.226620 
0.708750 0.097113 0.873058 44.653635 
0.710000 0.096186 0.874377 44.086202 
0.711250 0.095264 0.875694 43.523075 
0.712500 0.094342 0.877005 42.962380 
0.713750 0.093421 0.878307 42.403131 
0.715000 0.092498 0.879601 41.845544 
0.716250 0.091573 0.880889 41.290787 
0.717500 0.090652 0.882175 40.740273 
0.718750 0.089739 0.883462 40.194927 
0.720000 0.088833 0.884750 39.654848 
0.721250 0.087934 0.886036 39.118887 
0.722500 0.087037 0.887316 38.585315 
0.723750 0.086140 0.888587 38.053170 
0.725000 0.085243 0.889851 37.522553 
0.726250 0.084345 0.891109 36.994451 
0.727500 0.083444 0.892364 36.470168 
0.728750 0.082542 0.893619 35.950687 
0.730000 0.081644 0.894875 35.436306 
0.731250 0.080751 0.896131 34.926384 
0.732500 0.079860 0.897382 34.419306 
0.733750 0.078971 0.898626 33.913860 
0.735000 0.078084 0.899862 33.409723 
0.736250 0.077199 0.901090 32.907462 
0.737500 0.076320 0.902315 32.408189 
0.738750 0.075446 0.903538 31.913022 
0.740000 0.074581 0.904761 31.422633 
0.741250 0.073722 0.905985 30.937084 
0.742500 0.072869 0.907209 30.455513 
0.743750 0.072018 0.908427 29.976418 
0.745000 0.071168 0.909638 29.498815 
0.746250 0.070317 0.910840 29.022502 
0.747500 0.069464 0.912036 28.548021 
0.748750 0.068609 0.913227 28.076372 
0.750000 0.067749 0.914417 27.608595 
0.751250 0.066885 0.915606 27.145398 
0.752500 0.066015 0.916796 26.687006 
0.753750 0.065141 0.917988 26.232997 
0.755000 0.064269 0.919175 25.782067 
0.756250 0.063404 0.920356 25.333002 
0.757500 0.062545 0.921528 24.885198 
0.758750 0.061692 0.922691 24.438737 
0.760000 0.060845 0.923848 23.994313 
0.761250 0.060005 0.925000 23.552971 
0.762500 0.059173 0.926150 23.115792 
0.763750 0.058351 0.927300 22.683591 
0.765000 0.057537 0.928451 22.256780 
0.766250 0.056732 0.929605 21.835188 
0.767500 0.055932 0.930757 21.417524 
0.768750 0.055134 0.931899 21.001953 
0.770000 0.054337 0.933029 20.587294 
0.771250 0.053540 0.934145 20.173284 
0.772500 0.052740 0.935249 19.760696 
0.773750 0.051936 0.936343 19.351224 
0.775000 0.051126 0.937433 18.947116 
0.776250 0.050306 0.938523 18.550582 
0.777500 0.049472 0.939614 18.163241 
0.778750 0.048636 0.940712 17.785496 
0.780000 0.047829 0.941813 17.415154 
0.781250 0.047050 0.942891 17.047570 
0.782500 0.046289 0.943933 16.679946 
0.783750 0.045539 0.944936 16.310293 
0.785000 0.044795 0.945905 15.937621 
0.786250 0.044052 0.946856 15.575298 
0.787500 0.043311 0.947806 15.234153 
0.788750 0.042573 0.948764 14.920020 
0.790000 0.041839 0.949746 14.631515 
0.791250 0.041104 0.950684 14.356668 
0.792500 0.040353 0.951524 14.083894 
0.793750 0.039547 0.952259 13.808030 
0.795000 0.038657 0.952898 13.525680 
0.796250 0.037944 0.953479 13.264070 
0.797500 0.037553 0.954033 13.045760 
0.798750 0.037425 0.954570 12.879658 
0.800000 0.037424 0.955071 12.762875 
0.801250 0.037490 0.955498 12.682544 
0.802500 0.037684 0.955817 12.622565 
0.803750 0.038075 0.956014 12.571270 
0.805000 0.038749 0.956105 12.525559 
0.806250 0.039822 0.956129 12.489223 
0.807500 0.041464 0.956129 12.466954 
0.808750 0.043920 0.956117 12.458333 
0.810000 0.047539 0.956092 12.457489 
0.811250 0.052819 0.956049 12.459709 
0.812500 0.060454 0.955986 12.466966 
0.813750 0.071407 0.955900 12.481550 
0.815000 0.086986 0.955791 12.505267 
0.816250 0.108953 0.955659 12.539256 
0.817500 0.139637 0.955505 12.583587 
0.818750 0.182077 0.955357 12.637755 
0.820000 0.240198 0.955237 12.695875 
0.821250 0.319008 0.955123 12.736137 
0.822500 0.424811 0.955005 12.757617 
0.823750 0.565392 0.954873 12.764629 
0.825000 0.750132 0.954716 12.764002 
0.826250 0.990032 0.954526 12.755251 
0.827500 1.297685 0.954298 12.728873 
0.828750 1.687146 0.954021 12.673868 
0.830000 2.173662 0.953675 12.578708 
0.831250 2.773133 0.953228 12.431892 
0.832500 3.501099 0.952628 12.221939 
0.833750 4.370927 0.951806 11.936819 
0.835000 5.390759 0.950671 11.563043 
0.836250 6.427822 0.949107 11.084686 
0.837500 7.191438 0.946960 10.483969 
0.838750 7.686394 0.944013 9.743279 
0.840000 7.950791 0.939942 8.847859 
0.841250 8.041762 0.934229 7.789889 
0.842500 8.038829 0.925988 6.573937 
0.843750 7.942876 0.913588 5.223183 
0.845000 7.625327 0.893806 3.836785 
0.846250 6.888783 0.860815 2.608245 
0.847500 5.546798 0.802468 1.570476 
0.848750 3.689704 0.686722 0.763864 
0.850000 2.102198 0.427319 0.229385 
0.851250 1.178148 0.071303 0.025352 
0.852500 1.008721 0.001954 0.010245 
0.853750 1.000188 0.000027 0.010003 
0.855000 1.000003 0.000000 0.010000 
0.856250 1.000000 0.000000 0.010000 
0.857500 1.000000 0.000000 0.010000 
0.858750 1.000000 0.000000 0.010000 
0.860000 1.000000 0.000000 0.010000 
0.861250 1.000000 0.000000 0.010000 
0.862500 1.000000 0.000000 0.010000 
0.863750 1.000000 0.000000 0.010000 
0.865000 1.000000 0.000000 0.010000 
0.866250 1.000000 0.000000 0.010000 
0.867500 1.000000 0.000000 0.010000 
0.868750 1.000000 0.000000 0.010000 
0.870000 1.000000 0.000000 0.010000 
0.871250 1.000000 0.000000 0.010000 
0.872500 1.000000 0.000000 0.010000 
0.873750 1.000000 0.000000 0.010000 
0.875000 1.000000 0.000000 0.010000 
0.876250 1.000000 0.000000 0.010000 
0.877500 1.000000 0.000000 0.010000 
0.878750 1.000000 0.000000 0.010000 
0.880000 1.000000 0.000000 0.010000 
0.881250 1.000000 0.000000 0.010000 
0.882500 1.000000 0.000000 0.010000 
0.883750 1.000000 0.000000 0.010000 
0.885000 1.000000 0.000000 0.010000 
0.886250 1.000000 0.000000 0.010000 
0.887500 1.000000 0.000000 0.010000 
0.888750 1.000000 0.000000 0.010000 
0.890000 1.000000 0.000000 0.010000 
0.891250 1.000000 0.000000 0.010000 
0.892500 1.000000 0.000000 0.010000 
0.893750 1.000000 0.000000 0.010000 
0.895000 1.000000 0.000000 0.010000 
0.896250 1.000000 0.000000 0.010000 
0.897500 1.000000 0.000000 0.010000 
0.898750 1.000000 0.000000 0.010000 
0.900000 1.000000 0.000000 0.010000 
0.901250 1.000000 0.000000 0.010000 
0.902500 1.000000 0.000000 0.010000 
0.903750 1.000000 0.000000 0.010000 
0.905000 1.000000 0.000000 0.010000 
0.906250 1.000000 0.000000 0.010000 
0.907500 1.000000 0.000000 0.010000 
0.908750 1.000000 0.000000 0.010000 
0.910000 1.000000 0.000000 0.010000 
0.911250 1.000000 0.000000 0.010000 
0.912500 1.000000 0.000000 0.010000 
0.913750 1.000000 0.000000 0.010000 
0.915000 1.000000 0.000000 0.010000 
0.916250 1.000000 0.000000 0.010000 
0.917500 1.000000 0.000000 0.010000 
0.918750 1.000000 0.000000 0.010000 
0.920000 1.000000 0.000000 0.010000 
0.921250 1.000000 0.000000 0.010000 
0.922500 1.000000 0.000000 0.010000 
0.923750 1.000000 0.000000 0.010000 
0.925000 1.000000 0.000000 0.010000 
0.926250 1.000000 0.000000 0.010000 
0.927500 1.000000 0.000000 0.010000 
0.928750 1.000000 0.000000 0.010000 
0.930000 1.000000 0.000000 0.010000 
0.931250 1.000000 0.000000 0.010000 
0.932500 1.000000 0.000000 0.010000 
0.933750 1.000000 0.000000 0.010000 
0.935000 1.000000 0.000000 0.010000 
0.936250 1.000000 0.000000 0.010000 
0.937500 1.000000 0.000000 0.010000 
0.938750 1.000000 0.000000 0.010000 
0.940000 1.000000 0.000000 0.010000 
0.941250 1.000000 0.000000 0.010000 
0.942500 1.000000 0.000000 0.010000 
0.943750 1.000000 0.000000 0.010000 
0.945000 1.000000 0.000000 0.010000 
0.946250 1.000000 0.000000 0.010000 
0.947500 1.000000 0.000000 0.010000 
0.948750 1.000000 0.000000 0.010000 
0.950000 1.000000 0.000000 0.010000 
0.951250 1.000000 0.000000 0.010000 
0.952500 1.000000 0.000000 0.010000 
0.953750 1.000000 0.000000 0.010000 
0.955000 1.000000 0.000000 0.010000 
0.956250 1.000000 0.000000 0.010000 
0.957500 1.000000 0.000000 0.010000 
0.958750 1.000000 0.000000 0.010000 
0.960000 1.000000 0.000000 0.010000 
0.961250 1.000000 0.000000 0.010000 
0.962500 1.000000 0.000000 0.010000 
0.963750 1.000000 0.000000 0.010000 
0.965000 1.000000 0.000000 0.010000 
0.966250 1.000000 0.000000 0.010000 
0.967500 1.000000 0.000000 0.010000 
0.968750 1.000000 0.000000 0.010000 
0.970000 1.000000 0.000000 0.010000 
0.971250 1.000000 0.000000 0.010000 
0.972500 1.000000 0.000000 0.010000 
0.973750 1.000000 0.000000 0.010000 
0.975000 1.000000 0.000000 0.010000 
0.976250 1.000000 0.000000 0.010000 
0.977500 1.000000 0.000000 0.010000 
0.978750 1.000000 0.000000 0.010000 
0.980000 1.000000 0.000000 0.010000 
0.981250 1.000000 0.000000 0.010000 
0.982500 1.000000 0.000000 0.010000 
0.983750 1.000000 0.000000 0.010000 
0.985000 1.000000 0.000000 0.010000 
0.986250 1.000000 0.000000 0.010000 
0.987500 1.000000 0.000000 0.010000 
0.988750 1.000000 0.000000 0.010000 
0.990000 1.000000 0.000000 0.010000 
0.991250 1.000000 0.000000 0.010000 
0.992500 1.000000 0.000000 0.010000 
0.993750 1.000000 0.000000 0.010000 
0.995000 1.000000 0.000000 0.010000 
0.996250 1.000000 0.000000 0.010000 
0.997500 1.000000 0.000000 0.010000 
0.998750 1.000000 0.000000 0.010000 
1.000000 1.000000 0.000000 0.010000 
