# Supplementary material for: A direct Primitive Variable Recovery Scheme for hyperbolic conservative equations: The case of relativistic hydrodynamics
Source: PLoS One. 2018 Apr 16;13(4):e0195494. doi: 10.1371/journal.pone.0195494 (PMC5901931; doi:10.1371/journal.pone.0195494)
Supplement: S1 File — In the file “S1_File.tar.gz”, we attached the relevant data of the comparison between numerical simulations and exact solutions used to obtain the L1—norm. (GZ) [file pone.0195494.s001.gz › numerical-and-exact-data_plosone_aguayo-mendoza-olvera/Test3/Mesh800/1000Da800t36]

0.000000 1.000000 0.000000 1000.000000 
0.001250 1.000000 0.000000 1000.000000 
0.002500 1.000000 0.000000 1000.000000 
0.003750 1.000000 0.000000 1000.000000 
0.005000 1.000000 0.000000 1000.000000 
0.006250 1.000000 0.000000 1000.000000 
0.007500 1.000000 0.000000 1000.000000 
0.008750 1.000000 0.000000 1000.000000 
0.010000 1.000000 0.000000 1000.000000 
0.011250 1.000000 0.000000 1000.000000 
0.012500 1.000000 0.000000 1000.000000 
0.013750 1.000000 0.000000 1000.000000 
0.015000 1.000000 0.000000 1000.000000 
0.016250 1.000000 0.000000 1000.000000 
0.017500 1.000000 0.000000 1000.000000 
0.018750 1.000000 0.000000 1000.000000 
0.020000 1.000000 0.000000 1000.000000 
0.021250 1.000000 0.000000 1000.000000 
0.022500 1.000000 0.000000 1000.000000 
0.023750 1.000000 0.000000 1000.000000 
0.025000 1.000000 0.000000 1000.000000 
0.026250 1.000000 0.000000 1000.000000 
0.027500 1.000000 0.000000 1000.000000 
0.028750 1.000000 0.000000 1000.000000 
0.030000 1.000000 0.000000 1000.000000 
0.031250 1.000000 0.000000 1000.000000 
0.032500 1.000000 0.000000 1000.000000 
0.033750 1.000000 0.000000 1000.000000 
0.035000 1.000000 0.000000 1000.000000 
0.036250 1.000000 0.000000 1000.000000 
0.037500 1.000000 0.000000 1000.000000 
0.038750 1.000000 0.000000 1000.000000 
0.040000 1.000000 0.000000 1000.000000 
0.041250 1.000000 0.000000 1000.000000 
0.042500 1.000000 0.000000 1000.000000 
0.043750 1.000000 0.000000 1000.000000 
0.045000 1.000000 0.000000 1000.000000 
0.046250 1.000000 0.000000 1000.000000 
0.047500 1.000000 0.000000 1000.000000 
0.048750 1.000000 0.000000 1000.000000 
0.050000 1.000000 0.000000 1000.000000 
0.051250 1.000000 0.000000 1000.000000 
0.052500 1.000000 0.000000 1000.000000 
0.053750 1.000000 0.000000 1000.000000 
0.055000 1.000000 0.000000 1000.000000 
0.056250 1.000000 0.000000 1000.000000 
0.057500 1.000000 0.000000 1000.000000 
0.058750 1.000000 0.000000 1000.000000 
0.060000 1.000000 0.000000 1000.000000 
0.061250 1.000000 0.000000 1000.000000 
0.062500 1.000000 0.000000 1000.000000 
0.063750 1.000000 0.000000 1000.000000 
0.065000 1.000000 0.000000 1000.000000 
0.066250 1.000000 0.000000 1000.000000 
0.067500 1.000000 0.000000 1000.000000 
0.068750 1.000000 0.000000 1000.000000 
0.070000 1.000000 0.000000 1000.000000 
0.071250 1.000000 0.000000 1000.000000 
0.072500 1.000000 0.000000 1000.000000 
0.073750 1.000000 0.000000 1000.000000 
0.075000 1.000000 0.000000 1000.000000 
0.076250 1.000000 0.000000 1000.000000 
0.077500 1.000000 0.000000 1000.000000 
0.078750 1.000000 0.000000 1000.000000 
0.080000 1.000000 0.000000 1000.000000 
0.081250 1.000000 0.000000 1000.000000 
0.082500 1.000000 0.000000 1000.000000 
0.083750 1.000000 0.000000 1000.000000 
0.085000 1.000000 0.000000 1000.000000 
0.086250 1.000000 0.000000 1000.000000 
0.087500 1.000000 0.000000 1000.000000 
0.088750 1.000000 0.000000 1000.000000 
0.090000 1.000000 0.000000 1000.000000 
0.091250 1.000000 0.000000 1000.000000 
0.092500 1.000000 0.000000 1000.000000 
0.093750 1.000000 0.000000 1000.000000 
0.095000 1.000000 0.000000 1000.000000 
0.096250 1.000000 0.000000 1000.000000 
0.097500 1.000000 0.000000 1000.000000 
0.098750 1.000000 0.000000 1000.000000 
0.100000 1.000000 0.000000 1000.000000 
0.101250 1.000000 0.000000 1000.000000 
0.102500 1.000000 0.000000 1000.000000 
0.103750 1.000000 0.000000 1000.000000 
0.105000 1.000000 0.000000 1000.000000 
0.106250 1.000000 0.000000 1000.000000 
0.107500 1.000000 0.000000 1000.000000 
0.108750 1.000000 0.000000 1000.000000 
0.110000 1.000000 0.000000 1000.000000 
0.111250 1.000000 0.000000 1000.000000 
0.112500 1.000000 0.000000 1000.000000 
0.113750 1.000000 0.000000 1000.000000 
0.115000 1.000000 0.000000 1000.000000 
0.116250 1.000000 0.000000 1000.000000 
0.117500 1.000000 0.000000 1000.000000 
0.118750 1.000000 0.000000 1000.000000 
0.120000 1.000000 0.000000 1000.000000 
0.121250 1.000000 0.000000 1000.000000 
0.122500 1.000000 0.000000 1000.000000 
0.123750 1.000000 0.000000 1000.000000 
0.125000 1.000000 0.000000 1000.000000 
0.126250 1.000000 0.000000 1000.000000 
0.127500 1.000000 0.000000 1000.000000 
0.128750 1.000000 0.000000 1000.000000 
0.130000 1.000000 0.000000 1000.000000 
0.131250 1.000000 0.000000 1000.000000 
0.132500 1.000000 0.000000 1000.000000 
0.133750 1.000000 0.000000 1000.000000 
0.135000 1.000000 0.000000 1000.000000 
0.136250 1.000000 0.000000 1000.000000 
0.137500 1.000000 0.000000 1000.000000 
0.138750 1.000000 0.000000 1000.000000 
0.140000 1.000000 0.000000 1000.000000 
0.141250 1.000000 0.000000 1000.000000 
0.142500 1.000000 0.000000 1000.000000 
0.143750 1.000000 0.000000 1000.000000 
0.145000 1.000000 0.000000 1000.000000 
0.146250 1.000000 0.000000 1000.000000 
0.147500 1.000000 0.000000 1000.000000 
0.148750 1.000000 0.000000 1000.000000 
0.150000 1.000000 0.000000 1000.000000 
0.151250 1.000000 0.000000 1000.000000 
0.152500 1.000000 0.000000 1000.000000 
0.153750 1.000000 0.000000 1000.000000 
0.155000 1.000000 0.000000 1000.000000 
0.156250 1.000000 0.000000 1000.000000 
0.157500 1.000000 0.000000 1000.000000 
0.158750 1.000000 0.000000 1000.000000 
0.160000 1.000000 0.000000 1000.000000 
0.161250 1.000000 0.000000 999.999999 
0.162500 1.000000 0.000000 999.999999 
0.163750 1.000000 0.000000 999.999997 
0.165000 1.000000 0.000000 999.999995 
0.166250 1.000000 0.000000 999.999991 
0.167500 1.000000 0.000000 999.999984 
0.168750 1.000000 0.000000 999.999972 
0.170000 1.000000 0.000000 999.999951 
0.171250 1.000000 0.000000 999.999915 
0.172500 1.000000 0.000000 999.999852 
0.173750 1.000000 0.000000 999.999745 
0.175000 1.000000 0.000000 999.999564 
0.176250 1.000000 0.000000 999.999261 
0.177500 0.999999 0.000001 999.998756 
0.178750 0.999999 0.000001 999.997925 
0.180000 0.999998 0.000002 999.996567 
0.181250 0.999997 0.000003 999.994368 
0.182500 0.999995 0.000004 999.990842 
0.183750 0.999991 0.000007 999.985240 
0.185000 0.999986 0.000012 999.976429 
0.186250 0.999978 0.000018 999.962708 
0.187500 0.999965 0.000029 999.941558 
0.188750 0.999946 0.000044 999.909302 
0.190000 0.999916 0.000068 999.860642 
0.191250 0.999873 0.000104 999.788054 
0.192500 0.999809 0.000156 999.681021 
0.193750 0.999715 0.000233 999.525076 
0.195000 0.999580 0.000343 999.300667 
0.196250 0.999389 0.000499 998.981848 
0.197500 0.999121 0.000718 998.534881 
0.198750 0.998750 0.001021 997.916825 
0.200000 0.998243 0.001435 997.074296 
0.201250 0.997563 0.001991 995.942614 
0.202500 0.996663 0.002728 994.445603 
0.203750 0.995491 0.003689 992.496331 
0.205000 0.993987 0.004923 989.999074 
0.206250 0.992089 0.006483 986.852670 
0.207500 0.989736 0.008421 982.955282 
0.208750 0.986866 0.010792 978.210390 
0.210000 0.983424 0.013643 972.533528 
0.211250 0.979368 0.017016 965.859091 
0.212500 0.974666 0.020943 958.146340 
0.213750 0.969306 0.025442 949.383720 
0.215000 0.963292 0.030518 939.590733 
0.216250 0.956647 0.036163 928.816899 
0.217500 0.949408 0.042354 917.137708 
0.218750 0.941627 0.049058 904.647834 
0.220000 0.933359 0.056237 891.452156 
0.221250 0.924663 0.063852 877.655122 
0.222500 0.915588 0.071867 863.348651 
0.223750 0.906178 0.080261 848.597924 
0.225000 0.896587 0.088876 833.658979 
0.226250 0.887142 0.097437 819.067700 
0.227500 0.877882 0.105915 804.870228 
0.228750 0.868802 0.114296 791.043414 
0.230000 0.859904 0.122586 777.587893 
0.231250 0.851177 0.130774 764.479889 
0.232500 0.842628 0.138870 751.726006 
0.233750 0.834242 0.146863 739.299610 
0.235000 0.826025 0.154762 727.204048 
0.236250 0.817967 0.162561 715.419398 
0.237500 0.810067 0.170265 703.941913 
0.238750 0.802319 0.177870 692.756570 
0.240000 0.794723 0.185382 681.860191 
0.241250 0.787268 0.192796 671.233677 
0.242500 0.779960 0.200120 660.880826 
0.243750 0.772784 0.207347 650.778291 
0.245000 0.765746 0.214487 640.930957 
0.246250 0.758836 0.221533 631.320216 
0.247500 0.752054 0.228491 621.944894 
0.248750 0.745394 0.235360 612.792578 
0.250000 0.738856 0.242144 603.860934 
0.251250 0.732431 0.248839 595.135412 
0.252500 0.726124 0.255454 586.619292 
0.253750 0.719924 0.261982 578.294444 
0.255000 0.713834 0.268431 570.165274 
0.256250 0.707847 0.274797 562.217199 
0.257500 0.701963 0.281086 554.450565 
0.258750 0.696177 0.287294 546.854288 
0.260000 0.690489 0.293429 539.429346 
0.261250 0.684893 0.299484 532.162285 
0.262500 0.679392 0.305468 525.057484 
0.263750 0.673976 0.311376 518.101050 
0.265000 0.668650 0.317215 511.295795 
0.266250 0.663407 0.322980 504.631404 
0.267500 0.658249 0.328678 498.108901 
0.268750 0.653168 0.334304 491.717948 
0.270000 0.648169 0.339866 485.462154 
0.271250 0.643244 0.345359 479.329285 
0.272500 0.638396 0.350789 473.323574 
0.273750 0.633618 0.356152 467.434836 
0.275000 0.628914 0.361454 461.665076 
0.276250 0.624276 0.366691 456.005779 
0.277500 0.619710 0.371871 450.459651 
0.278750 0.615206 0.376986 445.016799 
0.280000 0.610769 0.382046 439.681422 
0.281250 0.606394 0.387044 434.443932 
0.282500 0.602082 0.391988 429.307478 
0.283750 0.597827 0.396873 424.264020 
0.285000 0.593635 0.401705 419.316403 
0.286250 0.589496 0.406479 414.456322 
0.287500 0.585417 0.411203 409.687456 
0.288750 0.581390 0.415870 405.001594 
0.290000 0.577419 0.420489 400.401903 
0.291250 0.573499 0.425053 395.881159 
0.292500 0.569632 0.429570 391.442420 
0.293750 0.565812 0.434034 387.078121 
0.295000 0.562045 0.438453 382.792033 
0.296250 0.558323 0.442820 378.576972 
0.297500 0.554650 0.447143 374.435455 
0.298750 0.551022 0.451416 370.362137 
0.300000 0.547441 0.455647 366.358936 
0.301250 0.543901 0.459829 362.419690 
0.302500 0.540407 0.463969 358.548046 
0.303750 0.536954 0.468064 354.737623 
0.305000 0.533543 0.472116 350.989974 
0.306250 0.530172 0.476126 347.302451 
0.307500 0.526842 0.480095 343.674435 
0.308750 0.523550 0.484020 340.102240 
0.310000 0.520298 0.487908 336.588741 
0.311250 0.517082 0.491753 333.128353 
0.312500 0.513902 0.495559 329.721729 
0.313750 0.510760 0.499328 326.368701 
0.315000 0.507653 0.503058 323.066343 
0.316250 0.504579 0.506748 319.812846 
0.317500 0.501542 0.510405 316.610878 
0.318750 0.498536 0.514023 313.455204 
0.320000 0.495563 0.517604 310.345682 
0.321250 0.492624 0.521152 307.284260 
0.322500 0.489715 0.524664 304.266451 
0.323750 0.486836 0.528140 301.291295 
0.325000 0.483991 0.531585 298.361670 
0.326250 0.481173 0.534995 295.473008 
0.327500 0.478384 0.538370 292.623839 
0.328750 0.475626 0.541715 289.817704 
0.330000 0.472896 0.545028 287.050306 
0.331250 0.470191 0.548306 284.319394 
0.332500 0.467517 0.551557 281.629103 
0.333750 0.464869 0.554776 278.975689 
0.335000 0.462244 0.557962 276.355981 
0.336250 0.459649 0.561121 273.774443 
0.337500 0.457079 0.564251 271.228285 
0.338750 0.454531 0.567348 268.713334 
0.340000 0.452010 0.570419 266.233974 
0.341250 0.449514 0.573464 263.788848 
0.342500 0.447039 0.576476 261.372717 
0.343750 0.444589 0.579463 258.989490 
0.345000 0.442164 0.582425 256.639573 
0.346250 0.439759 0.585357 254.316806 
0.347500 0.437376 0.588262 252.024176 
0.348750 0.435018 0.591145 249.763954 
0.350000 0.432679 0.593998 247.529584 
0.351250 0.430359 0.596825 245.322447 
0.352500 0.428065 0.599632 243.146714 
0.353750 0.425789 0.602412 240.996180 
0.355000 0.423531 0.605163 238.869852 
0.356250 0.421297 0.607896 236.773707 
0.357500 0.419082 0.610605 234.702734 
0.358750 0.416882 0.613284 232.653007 
0.360000 0.414706 0.615946 230.631819 
0.361250 0.412549 0.618586 228.636289 
0.362500 0.410405 0.621197 226.659506 
0.363750 0.408282 0.623789 224.708897 
0.365000 0.406181 0.626363 222.784723 
0.366250 0.404091 0.628909 220.877778 
0.367500 0.402019 0.631434 218.993714 
0.368750 0.399970 0.633944 217.136707 
0.370000 0.397933 0.636428 215.296926 
0.371250 0.395910 0.638888 213.475934 
0.372500 0.393910 0.641335 211.681730 
0.373750 0.391925 0.643760 209.906562 
0.375000 0.389949 0.646158 208.145993 
0.376250 0.387994 0.648543 206.410180 
0.377500 0.386059 0.650913 204.696731 
0.378750 0.384130 0.653253 202.994879 
0.380000 0.382217 0.655576 201.313426 
0.381250 0.380328 0.657891 199.657981 
0.382500 0.378446 0.660178 198.013811 
0.383750 0.376573 0.662441 196.383772 
0.385000 0.374727 0.664700 194.781657 
0.386250 0.372891 0.666938 193.193985 
0.387500 0.371058 0.669145 191.614134 
0.388750 0.369250 0.671347 190.060274 
0.390000 0.367459 0.673537 188.526625 
0.391250 0.365668 0.675694 186.997407 
0.392500 0.363893 0.677838 185.487673 
0.393750 0.362144 0.679980 184.003512 
0.395000 0.360396 0.682093 182.525849 
0.396250 0.358655 0.684182 181.058694 
0.397500 0.356939 0.686271 179.617930 
0.398750 0.355236 0.688343 178.190946 
0.400000 0.353530 0.690384 176.767891 
0.401250 0.351844 0.692419 175.365334 
0.402500 0.350179 0.694449 173.984552 
0.403750 0.348515 0.696450 172.608190 
0.405000 0.346857 0.698431 171.242412 
0.406250 0.345223 0.700413 169.900766 
0.407500 0.343601 0.702378 168.571100 
0.408750 0.341976 0.704314 167.244749 
0.410000 0.340367 0.706244 165.936656 
0.411250 0.338780 0.708170 164.648852 
0.412500 0.337195 0.710070 163.365419 
0.413750 0.335612 0.711951 162.090284 
0.415000 0.334051 0.713831 160.836769 
0.416250 0.332503 0.715699 159.595962 
0.417500 0.330954 0.717539 158.357520 
0.418750 0.329415 0.719370 157.133528 
0.420000 0.327897 0.721201 155.929453 
0.421250 0.326385 0.723010 154.731138 
0.422500 0.324871 0.724796 153.537864 
0.423750 0.323376 0.726582 152.363012 
0.425000 0.321897 0.728360 151.202870 
0.426250 0.320418 0.730113 150.045018 
0.427500 0.318942 0.731852 148.896754 
0.428750 0.317488 0.733591 147.767493 
0.430000 0.316043 0.735317 146.647064 
0.431250 0.314595 0.737018 145.528931 
0.432500 0.313158 0.738713 144.424493 
0.433750 0.311741 0.740407 143.336745 
0.435000 0.310327 0.742081 142.253297 
0.436250 0.308912 0.743735 141.174452 
0.437500 0.307512 0.745388 140.111649 
0.438750 0.306128 0.747035 139.061660 
0.440000 0.304745 0.748660 138.013643 
0.441250 0.303362 0.750271 136.973281 
0.442500 0.301997 0.751884 135.949355 
0.443750 0.300644 0.753485 134.934198 
0.445000 0.299289 0.755064 133.920598 
0.446250 0.297938 0.756635 132.917380 
0.447500 0.296607 0.758206 131.929533 
0.448750 0.295282 0.759762 130.947014 
0.450000 0.293955 0.761299 129.966947 
0.451250 0.292636 0.762831 128.999204 
0.452500 0.291335 0.764362 128.044738 
0.453750 0.290038 0.765875 127.093287 
0.455000 0.288737 0.767372 126.145775 
0.456250 0.287449 0.768867 125.211581 
0.457500 0.286176 0.770358 124.288249 
0.458750 0.284904 0.771830 123.366554 
0.460000 0.283631 0.773290 122.450477 
0.461250 0.282372 0.774749 121.547920 
0.462500 0.281125 0.776201 120.653759 
0.463750 0.279878 0.777634 119.760632 
0.465000 0.278631 0.779058 118.874808 
0.466250 0.277400 0.780483 118.002114 
0.467500 0.276178 0.781897 117.135268 
0.468750 0.274954 0.783293 116.269612 
0.470000 0.273732 0.784684 115.413011 
0.471250 0.272527 0.786075 114.568270 
0.472500 0.271328 0.787451 113.727003 
0.473750 0.270126 0.788813 112.887967 
0.475000 0.268931 0.790172 112.059552 
0.476250 0.267750 0.791529 111.240580 
0.477500 0.266572 0.792870 110.423547 
0.478750 0.265391 0.794199 109.610522 
0.480000 0.264221 0.795529 108.808763 
0.481250 0.263063 0.796852 108.013404 
0.482500 0.261904 0.798160 107.219835 
0.483750 0.260745 0.799460 106.432074 
0.485000 0.259599 0.800760 105.654782 
0.486250 0.258460 0.802050 104.881315 
0.487500 0.257319 0.803327 104.110815 
0.488750 0.256183 0.804600 103.346908 
0.490000 0.255057 0.805870 102.591444 
0.491250 0.253935 0.807130 101.839031 
0.492500 0.252812 0.808381 101.090642 
0.493750 0.251697 0.809627 100.348178 
0.495000 0.250587 0.810870 99.612282 
0.496250 0.249480 0.812103 98.879417 
0.497500 0.248374 0.813332 98.150794 
0.498750 0.247273 0.814555 97.425976 
0.500000 0.246171 0.815777 96.704740 
0.501250 0.245047 0.817024 95.969677 
0.502500 0.243954 0.818234 95.257158 
0.503750 0.242872 0.819426 94.554103 
0.505000 0.241801 0.820609 93.860181 
0.506250 0.240737 0.821785 93.173269 
0.507500 0.239676 0.822947 92.489941 
0.508750 0.238620 0.824102 91.811881 
0.510000 0.237574 0.825254 91.142155 
0.511250 0.236534 0.826398 90.477943 
0.512500 0.235493 0.827530 89.815441 
0.513750 0.234456 0.828655 89.157519 
0.515000 0.233429 0.829779 88.508109 
0.516250 0.232409 0.830897 87.864156 
0.517500 0.231389 0.832002 87.221225 
0.518750 0.230368 0.833099 86.581827 
0.520000 0.229357 0.834195 85.950528 
0.521250 0.228355 0.835288 85.325426 
0.522500 0.227354 0.836370 84.701567 
0.523750 0.226351 0.837441 84.079790 
0.525000 0.225354 0.838510 83.464957 
0.526250 0.224366 0.839579 82.857340 
0.527500 0.223384 0.840638 82.252070 
0.528750 0.222401 0.841685 81.647653 
0.530000 0.221416 0.842729 81.048220 
0.531250 0.220442 0.843772 80.456426 
0.532500 0.219475 0.844810 79.868927 
0.533750 0.218510 0.845837 79.282010 
0.535000 0.217542 0.846855 78.697634 
0.536250 0.216578 0.847873 78.119947 
0.537500 0.215625 0.848890 77.548645 
0.538750 0.214676 0.849898 76.979273 
0.540000 0.213727 0.850895 76.410548 
0.541250 0.212776 0.851887 75.846074 
0.542500 0.211832 0.852880 75.288633 
0.543750 0.210897 0.853870 74.735808 
0.545000 0.209965 0.854848 74.183655 
0.546250 0.209030 0.855818 73.632970 
0.547500 0.208096 0.856786 73.087688 
0.548750 0.207171 0.857755 72.549003 
0.550000 0.206253 0.858717 72.013207 
0.551250 0.205336 0.859669 71.477687 
0.552500 0.204416 0.860613 70.944712 
0.553750 0.203499 0.861558 70.417761 
0.555000 0.202592 0.862502 69.896389 
0.556250 0.201689 0.863438 69.376594 
0.557500 0.200785 0.864364 68.857264 
0.558750 0.199880 0.865285 68.341484 
0.560000 0.198980 0.866207 67.831839 
0.561250 0.198088 0.867127 67.326582 
0.562500 0.197199 0.868037 66.822103 
0.563750 0.196310 0.868939 66.318547 
0.565000 0.195419 0.869838 65.819213 
0.566250 0.194534 0.870738 65.325794 
0.567500 0.193657 0.871634 64.835752 
0.568750 0.192782 0.872521 64.346118 
0.570000 0.191906 0.873400 63.857821 
0.571250 0.191028 0.874277 63.374056 
0.572500 0.190158 0.875155 62.895865 
0.573750 0.189295 0.876029 62.420376 
0.575000 0.188433 0.876893 61.945143 
0.576250 0.187569 0.877750 61.471497 
0.577500 0.186705 0.878607 61.002452 
0.578750 0.185848 0.879463 60.538645 
0.580000 0.184998 0.880315 60.077132 
0.581250 0.184148 0.881158 59.615823 
0.582500 0.183297 0.881994 59.156203 
0.583750 0.182445 0.882830 58.701098 
0.585000 0.181601 0.883666 58.250948 
0.586250 0.180762 0.884497 57.802902 
0.587500 0.179924 0.885319 57.355046 
0.588750 0.179085 0.886136 56.908816 
0.590000 0.178245 0.886951 56.466891 
0.591250 0.177413 0.887767 56.029749 
0.592500 0.176585 0.888578 55.594733 
0.593750 0.175759 0.889381 55.159906 
0.595000 0.174932 0.890178 54.726463 
0.596250 0.174103 0.890974 54.296982 
0.597500 0.173280 0.891770 53.872197 
0.598750 0.172464 0.892563 53.449779 
0.600000 0.171648 0.893347 53.027600 
0.601250 0.170832 0.894126 52.606434 
0.602500 0.170014 0.894902 52.188745 
0.603750 0.169201 0.895680 51.775652 
0.605000 0.168395 0.896454 51.365345 
0.606250 0.167590 0.897221 50.955456 
0.607500 0.166784 0.897982 50.546165 
0.608750 0.165977 0.898739 50.139711 
0.610000 0.165173 0.899498 49.737640 
0.611250 0.164375 0.900255 49.338885 
0.612500 0.163580 0.901005 48.940937 
0.613750 0.162785 0.901749 48.543229 
0.615000 0.161988 0.902489 48.147566 
0.616250 0.161192 0.903228 47.755868 
0.617500 0.160402 0.903968 47.367989 
0.618750 0.159616 0.904703 46.981577 
0.620000 0.158830 0.905431 46.595274 
0.621250 0.158044 0.906153 46.210144 
0.622500 0.157257 0.906875 45.828280 
0.623750 0.156473 0.907597 45.450456 
0.625000 0.155695 0.908317 45.075021 
0.626250 0.154918 0.909030 44.699952 
0.627500 0.154142 0.909736 44.325312 
0.628750 0.153364 0.910441 43.952952 
0.630000 0.152586 0.911145 43.584381 
0.631250 0.151814 0.911849 43.219117 
0.632500 0.151046 0.912548 42.854970 
0.633750 0.150278 0.913240 42.490907 
0.635000 0.149510 0.913928 42.128007 
0.636250 0.148740 0.914615 41.768142 
0.637500 0.147973 0.915302 41.412006 
0.638750 0.147211 0.915987 41.058151 
0.640000 0.146451 0.916667 40.704696 
0.641250 0.145691 0.917340 40.351527 
0.642500 0.144930 0.918010 40.000212 
0.643750 0.144168 0.918680 39.652261 
0.645000 0.143411 0.919351 39.307618 
0.646250 0.142658 0.920017 38.964424 
0.647500 0.141905 0.920678 38.621350 
0.648750 0.141153 0.921333 38.278898 
0.650000 0.140399 0.921987 37.938731 
0.651250 0.139645 0.922641 37.601973 
0.652500 0.138896 0.923294 37.268056 
0.653750 0.138150 0.923943 36.935088 
0.655000 0.137405 0.924586 36.602169 
0.656250 0.136659 0.925225 36.270146 
0.657500 0.135912 0.925862 35.940635 
0.658750 0.135165 0.926500 35.614458 
0.660000 0.134423 0.927137 35.290748 
0.661250 0.133684 0.927769 34.967749 
0.662500 0.132945 0.928395 34.644810 
0.663750 0.132206 0.929017 34.322847 
0.665000 0.131465 0.929639 34.003365 
0.666250 0.130725 0.930260 33.687076 
0.667500 0.129989 0.930881 33.373128 
0.668750 0.129256 0.931497 33.059813 
0.670000 0.128523 0.932108 32.746499 
0.671250 0.127789 0.932715 32.434094 
0.672500 0.127054 0.933320 32.124124 
0.673750 0.126320 0.933926 31.817275 
0.675000 0.125589 0.934531 31.512741 
0.676250 0.124861 0.935132 31.209074 
0.677500 0.124133 0.935728 30.905486 
0.678750 0.123405 0.936320 30.602350 
0.680000 0.122676 0.936910 30.300937 
0.681250 0.121945 0.937500 30.002421 
0.682500 0.121217 0.938091 29.706859 
0.683750 0.120494 0.938679 29.412514 
0.685000 0.119771 0.939260 29.118101 
0.686250 0.119048 0.939836 28.824086 
0.687500 0.118324 0.940411 28.532231 
0.688750 0.117599 0.940986 28.243244 
0.690000 0.116878 0.941559 27.956382 
0.691250 0.116159 0.942129 27.670770 
0.692500 0.115441 0.942696 27.386081 
0.693750 0.114722 0.943260 27.102244 
0.695000 0.114004 0.943821 26.819296 
0.696250 0.113284 0.944379 26.537588 
0.697500 0.112564 0.944937 26.257775 
0.698750 0.111845 0.945494 25.980216 
0.700000 0.111128 0.946051 25.704386 
0.701250 0.110412 0.946603 25.429199 
0.702500 0.109696 0.947151 25.154067 
0.703750 0.108980 0.947695 24.879595 
0.705000 0.108264 0.948236 24.607242 
0.706250 0.107546 0.948778 24.338140 
0.707500 0.106834 0.949320 24.072027 
0.708750 0.106125 0.949857 23.807258 
0.710000 0.105419 0.950389 23.542678 
0.711250 0.104712 0.950914 23.278687 
0.712500 0.104005 0.951435 23.016720 
0.713750 0.103298 0.951956 22.757899 
0.715000 0.102596 0.952475 22.502198 
0.716250 0.101898 0.952992 22.248635 
0.717500 0.101201 0.953506 21.996091 
0.718750 0.100504 0.954014 21.744016 
0.720000 0.099807 0.954520 21.492503 
0.721250 0.099107 0.955026 21.241833 
0.722500 0.098405 0.955531 20.992026 
0.723750 0.097700 0.956036 20.742830 
0.725000 0.096992 0.956542 20.493940 
0.726250 0.096280 0.957048 20.245111 
0.727500 0.095565 0.957555 19.996217 
0.728750 0.094847 0.958063 19.747064 
0.730000 0.094124 0.958573 19.497397 
0.731250 0.093398 0.959085 19.246985 
0.732500 0.092674 0.959599 18.997506 
0.733750 0.091952 0.960100 18.749765 
0.735000 0.091222 0.960582 18.506085 
0.736250 0.090500 0.961044 18.273227 
0.737500 0.089871 0.961486 18.059440 
0.738750 0.089347 0.961897 17.869109 
0.740000 0.088879 0.962257 17.702450 
0.741250 0.088438 0.962554 17.559868 
0.742500 0.088046 0.962783 17.443608 
0.743750 0.087738 0.962946 17.355607 
0.745000 0.087541 0.963054 17.296055 
0.746250 0.087454 0.963119 17.262783 
0.747500 0.087436 0.963153 17.249725 
0.748750 0.087438 0.963165 17.247492 
0.750000 0.087447 0.963164 17.248663 
0.751250 0.087470 0.963155 17.254236 
0.752500 0.087514 0.963130 17.267516 
0.753750 0.087588 0.963083 17.291605 
0.755000 0.087700 0.963007 17.329121 
0.756250 0.087854 0.962899 17.381869 
0.757500 0.088053 0.962757 17.450451 
0.758750 0.088296 0.962584 17.534050 
0.760000 0.088543 0.962397 17.622531 
0.761250 0.088730 0.962245 17.691613 
0.762500 0.088887 0.962130 17.745884 
0.763750 0.089031 0.962043 17.790814 
0.765000 0.089164 0.961976 17.829227 
0.766250 0.089282 0.961920 17.862038 
0.767500 0.089378 0.961869 17.889517 
0.768750 0.089451 0.961820 17.912240 
0.770000 0.089504 0.961773 17.931341 
0.771250 0.089543 0.961727 17.948222 
0.772500 0.089576 0.961685 17.964120 
0.773750 0.089606 0.961648 17.979809 
0.775000 0.089637 0.961615 17.995590 
0.776250 0.089668 0.961587 18.011726 
0.777500 0.089703 0.961563 18.028127 
0.778750 0.089743 0.961540 18.043575 
0.780000 0.089789 0.961518 18.057598 
0.781250 0.089844 0.961496 18.070083 
0.782500 0.089893 0.961473 18.081043 
0.783750 0.089927 0.961449 18.090585 
0.785000 0.089949 0.961424 18.099014 
0.786250 0.089963 0.961400 18.106944 
0.787500 0.089974 0.961377 18.114844 
0.788750 0.089985 0.961356 18.122864 
0.790000 0.089995 0.961336 18.131210 
0.791250 0.090007 0.961319 18.140087 
0.792500 0.090020 0.961303 18.149620 
0.793750 0.090036 0.961290 18.159770 
0.795000 0.090055 0.961277 18.169909 
0.796250 0.090080 0.961264 18.179288 
0.797500 0.090113 0.961251 18.187894 
0.798750 0.090158 0.961237 18.195619 
0.800000 0.090219 0.961223 18.202344 
0.801250 0.090302 0.961206 18.208037 
0.802500 0.090417 0.961188 18.212837 
0.803750 0.090578 0.961170 18.217133 
0.805000 0.090809 0.961153 18.221397 
0.806250 0.091148 0.961137 18.225826 
0.807500 0.091649 0.961123 18.230672 
0.808750 0.092395 0.961111 18.236191 
0.810000 0.093502 0.961101 18.242572 
0.811250 0.095136 0.961093 18.249875 
0.812500 0.097528 0.961086 18.257952 
0.813750 0.101000 0.961080 18.265948 
0.815000 0.105992 0.961074 18.272959 
0.816250 0.113103 0.961066 18.278704 
0.817500 0.123137 0.961056 18.282694 
0.818750 0.137160 0.961040 18.284595 
0.820000 0.156569 0.961020 18.284771 
0.821250 0.183173 0.960995 18.283508 
0.822500 0.219296 0.960966 18.279448 
0.823750 0.267881 0.960932 18.271528 
0.825000 0.332609 0.960889 18.258851 
0.826250 0.418007 0.960834 18.240210 
0.827500 0.529556 0.960763 18.213740 
0.828750 0.673767 0.960670 18.176777 
0.830000 0.858225 0.960548 18.125790 
0.831250 1.091548 0.960388 18.056274 
0.832500 1.383244 0.960178 17.962566 
0.833750 1.743402 0.959901 17.837617 
0.835000 2.182154 0.959538 17.672783 
0.836250 2.708852 0.959064 17.457687 
0.837500 3.330854 0.958446 17.180188 
0.838750 4.051864 0.957644 16.826501 
0.840000 4.830234 0.956607 16.381337 
0.841250 5.463895 0.955271 15.828910 
0.842500 5.925510 0.953544 15.155293 
0.843750 6.236282 0.951303 14.348694 
0.845000 6.419598 0.948376 13.400178 
0.846250 6.502780 0.944518 12.305095 
0.847500 6.520189 0.939365 11.065066 
0.848750 6.503415 0.932354 9.689820 
0.850000 6.419723 0.922566 8.199150 
0.851250 6.205753 0.908376 6.626466 
0.852500 5.786450 0.886945 5.064431 
0.853750 5.086090 0.853517 3.615421 
0.855000 4.102439 0.798025 2.325982 
0.856250 3.002209 0.695306 1.248456 
0.857500 2.045753 0.485290 0.452532 
0.858750 1.272194 0.145346 0.065476 
0.860000 1.023347 0.008038 0.011394 
0.861250 1.000761 0.000147 0.010019 
0.862500 1.000015 0.000002 0.010000 
0.863750 1.000000 0.000000 0.010000 
0.865000 1.000000 0.000000 0.010000 
0.866250 1.000000 0.000000 0.010000 
0.867500 1.000000 0.000000 0.010000 
0.868750 1.000000 0.000000 0.010000 
0.870000 1.000000 0.000000 0.010000 
0.871250 1.000000 0.000000 0.010000 
0.872500 1.000000 0.000000 0.010000 
0.873750 1.000000 0.000000 0.010000 
0.875000 1.000000 0.000000 0.010000 
0.876250 1.000000 0.000000 0.010000 
0.877500 1.000000 0.000000 0.010000 
0.878750 1.000000 0.000000 0.010000 
0.880000 1.000000 0.000000 0.010000 
0.881250 1.000000 0.000000 0.010000 
0.882500 1.000000 0.000000 0.010000 
0.883750 1.000000 0.000000 0.010000 
0.885000 1.000000 0.000000 0.010000 
0.886250 1.000000 0.000000 0.010000 
0.887500 1.000000 0.000000 0.010000 
0.888750 1.000000 0.000000 0.010000 
0.890000 1.000000 0.000000 0.010000 
0.891250 1.000000 0.000000 0.010000 
0.892500 1.000000 0.000000 0.010000 
0.893750 1.000000 0.000000 0.010000 
0.895000 1.000000 0.000000 0.010000 
0.896250 1.000000 0.000000 0.010000 
0.897500 1.000000 0.000000 0.010000 
0.898750 1.000000 0.000000 0.010000 
0.900000 1.000000 0.000000 0.010000 
0.901250 1.000000 0.000000 0.010000 
0.902500 1.000000 0.000000 0.010000 
0.903750 1.000000 0.000000 0.010000 
0.905000 1.000000 0.000000 0.010000 
0.906250 1.000000 0.000000 0.010000 
0.907500 1.000000 0.000000 0.010000 
0.908750 1.000000 0.000000 0.010000 
0.910000 1.000000 0.000000 0.010000 
0.911250 1.000000 0.000000 0.010000 
0.912500 1.000000 0.000000 0.010000 
0.913750 1.000000 0.000000 0.010000 
0.915000 1.000000 0.000000 0.010000 
0.916250 1.000000 0.000000 0.010000 
0.917500 1.000000 0.000000 0.010000 
0.918750 1.000000 0.000000 0.010000 
0.920000 1.000000 0.000000 0.010000 
0.921250 1.000000 0.000000 0.010000 
0.922500 1.000000 0.000000 0.010000 
0.923750 1.000000 0.000000 0.010000 
0.925000 1.000000 0.000000 0.010000 
0.926250 1.000000 0.000000 0.010000 
0.927500 1.000000 0.000000 0.010000 
0.928750 1.000000 0.000000 0.010000 
0.930000 1.000000 0.000000 0.010000 
0.931250 1.000000 0.000000 0.010000 
0.932500 1.000000 0.000000 0.010000 
0.933750 1.000000 0.000000 0.010000 
0.935000 1.000000 0.000000 0.010000 
0.936250 1.000000 0.000000 0.010000 
0.937500 1.000000 0.000000 0.010000 
0.938750 1.000000 0.000000 0.010000 
0.940000 1.000000 0.000000 0.010000 
0.941250 1.000000 0.000000 0.010000 
0.942500 1.000000 0.000000 0.010000 
0.943750 1.000000 0.000000 0.010000 
0.945000 1.000000 0.000000 0.010000 
0.946250 1.000000 0.000000 0.010000 
0.947500 1.000000 0.000000 0.010000 
0.948750 1.000000 0.000000 0.010000 
0.950000 1.000000 0.000000 0.010000 
0.951250 1.000000 0.000000 0.010000 
0.952500 1.000000 0.000000 0.010000 
0.953750 1.000000 0.000000 0.010000 
0.955000 1.000000 0.000000 0.010000 
0.956250 1.000000 0.000000 0.010000 
0.957500 1.000000 0.000000 0.010000 
0.958750 1.000000 0.000000 0.010000 
0.960000 1.000000 0.000000 0.010000 
0.961250 1.000000 0.000000 0.010000 
0.962500 1.000000 0.000000 0.010000 
0.963750 1.000000 0.000000 0.010000 
0.965000 1.000000 0.000000 0.010000 
0.966250 1.000000 0.000000 0.010000 
0.967500 1.000000 0.000000 0.010000 
0.968750 1.000000 0.000000 0.010000 
0.970000 1.000000 0.000000 0.010000 
0.971250 1.000000 0.000000 0.010000 
0.972500 1.000000 0.000000 0.010000 
0.973750 1.000000 0.000000 0.010000 
0.975000 1.000000 0.000000 0.010000 
0.976250 1.000000 0.000000 0.010000 
0.977500 1.000000 0.000000 0.010000 
0.978750 1.000000 0.000000 0.010000 
0.980000 1.000000 0.000000 0.010000 
0.981250 1.000000 0.000000 0.010000 
0.982500 1.000000 0.000000 0.010000 
0.983750 1.000000 0.000000 0.010000 
0.985000 1.000000 0.000000 0.010000 
0.986250 1.000000 0.000000 0.010000 
0.987500 1.000000 0.000000 0.010000 
0.988750 1.000000 0.000000 0.010000 
0.990000 1.000000 0.000000 0.010000 
0.991250 1.000000 0.000000 0.010000 
0.992500 1.000000 0.000000 0.010000 
0.993750 1.000000 0.000000 0.010000 
0.995000 1.000000 0.000000 0.010000 
0.996250 1.000000 0.000000 0.010000 
0.997500 1.000000 0.000000 0.010000 
0.998750 1.000000 0.000000 0.010000 
1.000000 1.000000 0.000000 0.010000 
