# Supplementary material for: A direct Primitive Variable Recovery Scheme for hyperbolic conservative equations: The case of relativistic hydrodynamics
Source: PLoS One. 2018 Apr 16;13(4):e0195494. doi: 10.1371/journal.pone.0195494 (PMC5901931; doi:10.1371/journal.pone.0195494)
Supplement: S1 File — In the file “S1_File.tar.gz”, we attached the relevant data of the comparison between numerical simulations and exact solutions used to obtain the L1—norm. (GZ) [file pone.0195494.s001.gz › numerical-and-exact-data_plosone_aguayo-mendoza-olvera/Test3/Mesh800/1000Ex1600t36]

 0.00000000E-03  0.10000000E+04  0.10000000E+01  0.00000000E+00  0.29999996E+04
 0.62500000E-03  0.10000000E+04  0.10000000E+01  0.00000000E+00  0.29999996E+04
 0.12500000E-02  0.10000000E+04  0.10000000E+01  0.00000000E+00  0.29999996E+04
 0.18750000E-02  0.10000000E+04  0.10000000E+01  0.00000000E+00  0.29999996E+04
 0.25000000E-02  0.10000000E+04  0.10000000E+01  0.00000000E+00  0.29999996E+04
 0.31250000E-02  0.10000000E+04  0.10000000E+01  0.00000000E+00  0.29999996E+04
 0.37500000E-02  0.10000000E+04  0.10000000E+01  0.00000000E+00  0.29999996E+04
 0.43750000E-02  0.10000000E+04  0.10000000E+01  0.00000000E+00  0.29999996E+04
 0.50000000E-02  0.10000000E+04  0.10000000E+01  0.00000000E+00  0.29999996E+04
 0.56250000E-02  0.10000000E+04  0.10000000E+01  0.00000000E+00  0.29999996E+04
 0.62500000E-02  0.10000000E+04  0.10000000E+01  0.00000000E+00  0.29999996E+04
 0.68750000E-02  0.10000000E+04  0.10000000E+01  0.00000000E+00  0.29999996E+04
 0.75000000E-02  0.10000000E+04  0.10000000E+01  0.00000000E+00  0.29999996E+04
 0.81250000E-02  0.10000000E+04  0.10000000E+01  0.00000000E+00  0.29999996E+04
 0.87500000E-02  0.10000000E+04  0.10000000E+01  0.00000000E+00  0.29999996E+04
 0.93750000E-02  0.10000000E+04  0.10000000E+01  0.00000000E+00  0.29999996E+04
 0.10000000E-01  0.10000000E+04  0.10000000E+01  0.00000000E+00  0.29999996E+04
 0.10625000E-01  0.10000000E+04  0.10000000E+01  0.00000000E+00  0.29999996E+04
 0.11250000E-01  0.10000000E+04  0.10000000E+01  0.00000000E+00  0.29999996E+04
 0.11875000E-01  0.10000000E+04  0.10000000E+01  0.00000000E+00  0.29999996E+04
 0.12500000E-01  0.10000000E+04  0.10000000E+01  0.00000000E+00  0.29999996E+04
 0.13125000E-01  0.10000000E+04  0.10000000E+01  0.00000000E+00  0.29999996E+04
 0.13750000E-01  0.10000000E+04  0.10000000E+01  0.00000000E+00  0.29999996E+04
 0.14375000E-01  0.10000000E+04  0.10000000E+01  0.00000000E+00  0.29999996E+04
 0.15000000E-01  0.10000000E+04  0.10000000E+01  0.00000000E+00  0.29999996E+04
 0.15625000E-01  0.10000000E+04  0.10000000E+01  0.00000000E+00  0.29999996E+04
 0.16250000E-01  0.10000000E+04  0.10000000E+01  0.00000000E+00  0.29999996E+04
 0.16875000E-01  0.10000000E+04  0.10000000E+01  0.00000000E+00  0.29999996E+04
 0.17500000E-01  0.10000000E+04  0.10000000E+01  0.00000000E+00  0.29999996E+04
 0.18125000E-01  0.10000000E+04  0.10000000E+01  0.00000000E+00  0.29999996E+04
 0.18750000E-01  0.10000000E+04  0.10000000E+01  0.00000000E+00  0.29999996E+04
 0.19375000E-01  0.10000000E+04  0.10000000E+01  0.00000000E+00  0.29999996E+04
 0.20000000E-01  0.10000000E+04  0.10000000E+01  0.00000000E+00  0.29999996E+04
 0.20625000E-01  0.10000000E+04  0.10000000E+01  0.00000000E+00  0.29999996E+04
 0.21250000E-01  0.10000000E+04  0.10000000E+01  0.00000000E+00  0.29999996E+04
 0.21875000E-01  0.10000000E+04  0.10000000E+01  0.00000000E+00  0.29999996E+04
 0.22500000E-01  0.10000000E+04  0.10000000E+01  0.00000000E+00  0.29999996E+04
 0.23125000E-01  0.10000000E+04  0.10000000E+01  0.00000000E+00  0.29999996E+04
 0.23750000E-01  0.10000000E+04  0.10000000E+01  0.00000000E+00  0.29999996E+04
 0.24375000E-01  0.10000000E+04  0.10000000E+01  0.00000000E+00  0.29999996E+04
 0.25000000E-01  0.10000000E+04  0.10000000E+01  0.00000000E+00  0.29999996E+04
 0.25625000E-01  0.10000000E+04  0.10000000E+01  0.00000000E+00  0.29999996E+04
 0.26250000E-01  0.10000000E+04  0.10000000E+01  0.00000000E+00  0.29999996E+04
 0.26875000E-01  0.10000000E+04  0.10000000E+01  0.00000000E+00  0.29999996E+04
 0.27500000E-01  0.10000000E+04  0.10000000E+01  0.00000000E+00  0.29999996E+04
 0.28125000E-01  0.10000000E+04  0.10000000E+01  0.00000000E+00  0.29999996E+04
 0.28750000E-01  0.10000000E+04  0.10000000E+01  0.00000000E+00  0.29999996E+04
 0.29375000E-01  0.10000000E+04  0.10000000E+01  0.00000000E+00  0.29999996E+04
 0.30000000E-01  0.10000000E+04  0.10000000E+01  0.00000000E+00  0.29999996E+04
 0.30625000E-01  0.10000000E+04  0.10000000E+01  0.00000000E+00  0.29999996E+04
 0.31250000E-01  0.10000000E+04  0.10000000E+01  0.00000000E+00  0.29999996E+04
 0.31875000E-01  0.10000000E+04  0.10000000E+01  0.00000000E+00  0.29999996E+04
 0.32500000E-01  0.10000000E+04  0.10000000E+01  0.00000000E+00  0.29999996E+04
 0.33125000E-01  0.10000000E+04  0.10000000E+01  0.00000000E+00  0.29999996E+04
 0.33750000E-01  0.10000000E+04  0.10000000E+01  0.00000000E+00  0.29999996E+04
 0.34375000E-01  0.10000000E+04  0.10000000E+01  0.00000000E+00  0.29999996E+04
 0.35000000E-01  0.10000000E+04  0.10000000E+01  0.00000000E+00  0.29999996E+04
 0.35625000E-01  0.10000000E+04  0.10000000E+01  0.00000000E+00  0.29999996E+04
 0.36250000E-01  0.10000000E+04  0.10000000E+01  0.00000000E+00  0.29999996E+04
 0.36875000E-01  0.10000000E+04  0.10000000E+01  0.00000000E+00  0.29999996E+04
 0.37500000E-01  0.10000000E+04  0.10000000E+01  0.00000000E+00  0.29999996E+04
 0.38125000E-01  0.10000000E+04  0.10000000E+01  0.00000000E+00  0.29999996E+04
 0.38750000E-01  0.10000000E+04  0.10000000E+01  0.00000000E+00  0.29999996E+04
 0.39375000E-01  0.10000000E+04  0.10000000E+01  0.00000000E+00  0.29999996E+04
 0.40000000E-01  0.10000000E+04  0.10000000E+01  0.00000000E+00  0.29999996E+04
 0.40625000E-01  0.10000000E+04  0.10000000E+01  0.00000000E+00  0.29999996E+04
 0.41250000E-01  0.10000000E+04  0.10000000E+01  0.00000000E+00  0.29999996E+04
 0.41875000E-01  0.10000000E+04  0.10000000E+01  0.00000000E+00  0.29999996E+04
 0.42500000E-01  0.10000000E+04  0.10000000E+01  0.00000000E+00  0.29999996E+04
 0.43125000E-01  0.10000000E+04  0.10000000E+01  0.00000000E+00  0.29999996E+04
 0.43750000E-01  0.10000000E+04  0.10000000E+01  0.00000000E+00  0.29999996E+04
 0.44375000E-01  0.10000000E+04  0.10000000E+01  0.00000000E+00  0.29999996E+04
 0.45000000E-01  0.10000000E+04  0.10000000E+01  0.00000000E+00  0.29999996E+04
 0.45625000E-01  0.10000000E+04  0.10000000E+01  0.00000000E+00  0.29999996E+04
 0.46250000E-01  0.10000000E+04  0.10000000E+01  0.00000000E+00  0.29999996E+04
 0.46875000E-01  0.10000000E+04  0.10000000E+01  0.00000000E+00  0.29999996E+04
 0.47500000E-01  0.10000000E+04  0.10000000E+01  0.00000000E+00  0.29999996E+04
 0.48125000E-01  0.10000000E+04  0.10000000E+01  0.00000000E+00  0.29999996E+04
 0.48750000E-01  0.10000000E+04  0.10000000E+01  0.00000000E+00  0.29999996E+04
 0.49375000E-01  0.10000000E+04  0.10000000E+01  0.00000000E+00  0.29999996E+04
 0.50000000E-01  0.10000000E+04  0.10000000E+01  0.00000000E+00  0.29999996E+04
 0.50625000E-01  0.10000000E+04  0.10000000E+01  0.00000000E+00  0.29999996E+04
 0.51250000E-01  0.10000000E+04  0.10000000E+01  0.00000000E+00  0.29999996E+04
 0.51875000E-01  0.10000000E+04  0.10000000E+01  0.00000000E+00  0.29999996E+04
 0.52500000E-01  0.10000000E+04  0.10000000E+01  0.00000000E+00  0.29999996E+04
 0.53125000E-01  0.10000000E+04  0.10000000E+01  0.00000000E+00  0.29999996E+04
 0.53750000E-01  0.10000000E+04  0.10000000E+01  0.00000000E+00  0.29999996E+04
 0.54375000E-01  0.10000000E+04  0.10000000E+01  0.00000000E+00  0.29999996E+04
 0.55000000E-01  0.10000000E+04  0.10000000E+01  0.00000000E+00  0.29999996E+04
 0.55625000E-01  0.10000000E+04  0.10000000E+01  0.00000000E+00  0.29999996E+04
 0.56250000E-01  0.10000000E+04  0.10000000E+01  0.00000000E+00  0.29999996E+04
 0.56875000E-01  0.10000000E+04  0.10000000E+01  0.00000000E+00  0.29999996E+04
 0.57500000E-01  0.10000000E+04  0.10000000E+01  0.00000000E+00  0.29999996E+04
 0.58125000E-01  0.10000000E+04  0.10000000E+01  0.00000000E+00  0.29999996E+04
 0.58750000E-01  0.10000000E+04  0.10000000E+01  0.00000000E+00  0.29999996E+04
 0.59375000E-01  0.10000000E+04  0.10000000E+01  0.00000000E+00  0.29999996E+04
 0.60000000E-01  0.10000000E+04  0.10000000E+01  0.00000000E+00  0.29999996E+04
 0.60625000E-01  0.10000000E+04  0.10000000E+01  0.00000000E+00  0.29999996E+04
 0.61250000E-01  0.10000000E+04  0.10000000E+01  0.00000000E+00  0.29999996E+04
 0.61875000E-01  0.10000000E+04  0.10000000E+01  0.00000000E+00  0.29999996E+04
 0.62500000E-01  0.10000000E+04  0.10000000E+01  0.00000000E+00  0.29999996E+04
 0.63125000E-01  0.10000000E+04  0.10000000E+01  0.00000000E+00  0.29999996E+04
 0.63750000E-01  0.10000000E+04  0.10000000E+01  0.00000000E+00  0.29999996E+04
 0.64375000E-01  0.10000000E+04  0.10000000E+01  0.00000000E+00  0.29999996E+04
 0.65000000E-01  0.10000000E+04  0.10000000E+01  0.00000000E+00  0.29999996E+04
 0.65625000E-01  0.10000000E+04  0.10000000E+01  0.00000000E+00  0.29999996E+04
 0.66250000E-01  0.10000000E+04  0.10000000E+01  0.00000000E+00  0.29999996E+04
 0.66875000E-01  0.10000000E+04  0.10000000E+01  0.00000000E+00  0.29999996E+04
 0.67500000E-01  0.10000000E+04  0.10000000E+01  0.00000000E+00  0.29999996E+04
 0.68125000E-01  0.10000000E+04  0.10000000E+01  0.00000000E+00  0.29999996E+04
 0.68750000E-01  0.10000000E+04  0.10000000E+01  0.00000000E+00  0.29999996E+04
 0.69375000E-01  0.10000000E+04  0.10000000E+01  0.00000000E+00  0.29999996E+04
 0.70000000E-01  0.10000000E+04  0.10000000E+01  0.00000000E+00  0.29999996E+04
 0.70625000E-01  0.10000000E+04  0.10000000E+01  0.00000000E+00  0.29999996E+04
 0.71250000E-01  0.10000000E+04  0.10000000E+01  0.00000000E+00  0.29999996E+04
 0.71875000E-01  0.10000000E+04  0.10000000E+01  0.00000000E+00  0.29999996E+04
 0.72500000E-01  0.10000000E+04  0.10000000E+01  0.00000000E+00  0.29999996E+04
 0.73125000E-01  0.10000000E+04  0.10000000E+01  0.00000000E+00  0.29999996E+04
 0.73750000E-01  0.10000000E+04  0.10000000E+01  0.00000000E+00  0.29999996E+04
 0.74375000E-01  0.10000000E+04  0.10000000E+01  0.00000000E+00  0.29999996E+04
 0.75000000E-01  0.10000000E+04  0.10000000E+01  0.00000000E+00  0.29999996E+04
 0.75625000E-01  0.10000000E+04  0.10000000E+01  0.00000000E+00  0.29999996E+04
 0.76250000E-01  0.10000000E+04  0.10000000E+01  0.00000000E+00  0.29999996E+04
 0.76875000E-01  0.10000000E+04  0.10000000E+01  0.00000000E+00  0.29999996E+04
 0.77500000E-01  0.10000000E+04  0.10000000E+01  0.00000000E+00  0.29999996E+04
 0.78125000E-01  0.10000000E+04  0.10000000E+01  0.00000000E+00  0.29999996E+04
 0.78750000E-01  0.10000000E+04  0.10000000E+01  0.00000000E+00  0.29999996E+04
 0.79375000E-01  0.10000000E+04  0.10000000E+01  0.00000000E+00  0.29999996E+04
 0.80000000E-01  0.10000000E+04  0.10000000E+01  0.00000000E+00  0.29999996E+04
 0.80625000E-01  0.10000000E+04  0.10000000E+01  0.00000000E+00  0.29999996E+04
 0.81250000E-01  0.10000000E+04  0.10000000E+01  0.00000000E+00  0.29999996E+04
 0.81875000E-01  0.10000000E+04  0.10000000E+01  0.00000000E+00  0.29999996E+04
 0.82500000E-01  0.10000000E+04  0.10000000E+01  0.00000000E+00  0.29999996E+04
 0.83125000E-01  0.10000000E+04  0.10000000E+01  0.00000000E+00  0.29999996E+04
 0.83750000E-01  0.10000000E+04  0.10000000E+01  0.00000000E+00  0.29999996E+04
 0.84375000E-01  0.10000000E+04  0.10000000E+01  0.00000000E+00  0.29999996E+04
 0.85000000E-01  0.10000000E+04  0.10000000E+01  0.00000000E+00  0.29999996E+04
 0.85625000E-01  0.10000000E+04  0.10000000E+01  0.00000000E+00  0.29999996E+04
 0.86250000E-01  0.10000000E+04  0.10000000E+01  0.00000000E+00  0.29999996E+04
 0.86875000E-01  0.10000000E+04  0.10000000E+01  0.00000000E+00  0.29999996E+04
 0.87500000E-01  0.10000000E+04  0.10000000E+01  0.00000000E+00  0.29999996E+04
 0.88125000E-01  0.10000000E+04  0.10000000E+01  0.00000000E+00  0.29999996E+04
 0.88750000E-01  0.10000000E+04  0.10000000E+01  0.00000000E+00  0.29999996E+04
 0.89375000E-01  0.10000000E+04  0.10000000E+01  0.00000000E+00  0.29999996E+04
 0.90000000E-01  0.10000000E+04  0.10000000E+01  0.00000000E+00  0.29999996E+04
 0.90625000E-01  0.10000000E+04  0.10000000E+01  0.00000000E+00  0.29999996E+04
 0.91250000E-01  0.10000000E+04  0.10000000E+01  0.00000000E+00  0.29999996E+04
 0.91875000E-01  0.10000000E+04  0.10000000E+01  0.00000000E+00  0.29999996E+04
 0.92500000E-01  0.10000000E+04  0.10000000E+01  0.00000000E+00  0.29999996E+04
 0.93125000E-01  0.10000000E+04  0.10000000E+01  0.00000000E+00  0.29999996E+04
 0.93750000E-01  0.10000000E+04  0.10000000E+01  0.00000000E+00  0.29999996E+04
 0.94375000E-01  0.10000000E+04  0.10000000E+01  0.00000000E+00  0.29999996E+04
 0.95000000E-01  0.10000000E+04  0.10000000E+01  0.00000000E+00  0.29999996E+04
 0.95625000E-01  0.10000000E+04  0.10000000E+01  0.00000000E+00  0.29999996E+04
 0.96250000E-01  0.10000000E+04  0.10000000E+01  0.00000000E+00  0.29999996E+04
 0.96875000E-01  0.10000000E+04  0.10000000E+01  0.00000000E+00  0.29999996E+04
 0.97500000E-01  0.10000000E+04  0.10000000E+01  0.00000000E+00  0.29999996E+04
 0.98125000E-01  0.10000000E+04  0.10000000E+01  0.00000000E+00  0.29999996E+04
 0.98750000E-01  0.10000000E+04  0.10000000E+01  0.00000000E+00  0.29999996E+04
 0.99375000E-01  0.10000000E+04  0.10000000E+01  0.00000000E+00  0.29999996E+04
 0.10000000E+00  0.10000000E+04  0.10000000E+01  0.00000000E+00  0.29999996E+04
 0.10062500E+00  0.10000000E+04  0.10000000E+01  0.00000000E+00  0.29999996E+04
 0.10125000E+00  0.10000000E+04  0.10000000E+01  0.00000000E+00  0.29999996E+04
 0.10187500E+00  0.10000000E+04  0.10000000E+01  0.00000000E+00  0.29999996E+04
 0.10250000E+00  0.10000000E+04  0.10000000E+01  0.00000000E+00  0.29999996E+04
 0.10312500E+00  0.10000000E+04  0.10000000E+01  0.00000000E+00  0.29999996E+04
 0.10375000E+00  0.10000000E+04  0.10000000E+01  0.00000000E+00  0.29999996E+04
 0.10437500E+00  0.10000000E+04  0.10000000E+01  0.00000000E+00  0.29999996E+04
 0.10500000E+00  0.10000000E+04  0.10000000E+01  0.00000000E+00  0.29999996E+04
 0.10562500E+00  0.10000000E+04  0.10000000E+01  0.00000000E+00  0.29999996E+04
 0.10625000E+00  0.10000000E+04  0.10000000E+01  0.00000000E+00  0.29999996E+04
 0.10687500E+00  0.10000000E+04  0.10000000E+01  0.00000000E+00  0.29999996E+04
 0.10750000E+00  0.10000000E+04  0.10000000E+01  0.00000000E+00  0.29999996E+04
 0.10812500E+00  0.10000000E+04  0.10000000E+01  0.00000000E+00  0.29999996E+04
 0.10875000E+00  0.10000000E+04  0.10000000E+01  0.00000000E+00  0.29999996E+04
 0.10937500E+00  0.10000000E+04  0.10000000E+01  0.00000000E+00  0.29999996E+04
 0.11000000E+00  0.10000000E+04  0.10000000E+01  0.00000000E+00  0.29999996E+04
 0.11062500E+00  0.10000000E+04  0.10000000E+01  0.00000000E+00  0.29999996E+04
 0.11125000E+00  0.10000000E+04  0.10000000E+01  0.00000000E+00  0.29999996E+04
 0.11187500E+00  0.10000000E+04  0.10000000E+01  0.00000000E+00  0.29999996E+04
 0.11250000E+00  0.10000000E+04  0.10000000E+01  0.00000000E+00  0.29999996E+04
 0.11312500E+00  0.10000000E+04  0.10000000E+01  0.00000000E+00  0.29999996E+04
 0.11375000E+00  0.10000000E+04  0.10000000E+01  0.00000000E+00  0.29999996E+04
 0.11437500E+00  0.10000000E+04  0.10000000E+01  0.00000000E+00  0.29999996E+04
 0.11500000E+00  0.10000000E+04  0.10000000E+01  0.00000000E+00  0.29999996E+04
 0.11562500E+00  0.10000000E+04  0.10000000E+01  0.00000000E+00  0.29999996E+04
 0.11625000E+00  0.10000000E+04  0.10000000E+01  0.00000000E+00  0.29999996E+04
 0.11687500E+00  0.10000000E+04  0.10000000E+01  0.00000000E+00  0.29999996E+04
 0.11750000E+00  0.10000000E+04  0.10000000E+01  0.00000000E+00  0.29999996E+04
 0.11812500E+00  0.10000000E+04  0.10000000E+01  0.00000000E+00  0.29999996E+04
 0.11875000E+00  0.10000000E+04  0.10000000E+01  0.00000000E+00  0.29999996E+04
 0.11937500E+00  0.10000000E+04  0.10000000E+01  0.00000000E+00  0.29999996E+04
 0.12000000E+00  0.10000000E+04  0.10000000E+01  0.00000000E+00  0.29999996E+04
 0.12062500E+00  0.10000000E+04  0.10000000E+01  0.00000000E+00  0.29999996E+04
 0.12125000E+00  0.10000000E+04  0.10000000E+01  0.00000000E+00  0.29999996E+04
 0.12187500E+00  0.10000000E+04  0.10000000E+01  0.00000000E+00  0.29999996E+04
 0.12250000E+00  0.10000000E+04  0.10000000E+01  0.00000000E+00  0.29999996E+04
 0.12312500E+00  0.10000000E+04  0.10000000E+01  0.00000000E+00  0.29999996E+04
 0.12375000E+00  0.10000000E+04  0.10000000E+01  0.00000000E+00  0.29999996E+04
 0.12437500E+00  0.10000000E+04  0.10000000E+01  0.00000000E+00  0.29999996E+04
 0.12500000E+00  0.10000000E+04  0.10000000E+01  0.00000000E+00  0.29999996E+04
 0.12562500E+00  0.10000000E+04  0.10000000E+01  0.00000000E+00  0.29999996E+04
 0.12625000E+00  0.10000000E+04  0.10000000E+01  0.00000000E+00  0.29999996E+04
 0.12687500E+00  0.10000000E+04  0.10000000E+01  0.00000000E+00  0.29999996E+04
 0.12750000E+00  0.10000000E+04  0.10000000E+01  0.00000000E+00  0.29999996E+04
 0.12812500E+00  0.10000000E+04  0.10000000E+01  0.00000000E+00  0.29999996E+04
 0.12875000E+00  0.10000000E+04  0.10000000E+01  0.00000000E+00  0.29999996E+04
 0.12937500E+00  0.10000000E+04  0.10000000E+01  0.00000000E+00  0.29999996E+04
 0.13000000E+00  0.10000000E+04  0.10000000E+01  0.00000000E+00  0.29999996E+04
 0.13062500E+00  0.10000000E+04  0.10000000E+01  0.00000000E+00  0.29999996E+04
 0.13125000E+00  0.10000000E+04  0.10000000E+01  0.00000000E+00  0.29999996E+04
 0.13187500E+00  0.10000000E+04  0.10000000E+01  0.00000000E+00  0.29999996E+04
 0.13250000E+00  0.10000000E+04  0.10000000E+01  0.00000000E+00  0.29999996E+04
 0.13312500E+00  0.10000000E+04  0.10000000E+01  0.00000000E+00  0.29999996E+04
 0.13375000E+00  0.10000000E+04  0.10000000E+01  0.00000000E+00  0.29999996E+04
 0.13437500E+00  0.10000000E+04  0.10000000E+01  0.00000000E+00  0.29999996E+04
 0.13500000E+00  0.10000000E+04  0.10000000E+01  0.00000000E+00  0.29999996E+04
 0.13562500E+00  0.10000000E+04  0.10000000E+01  0.00000000E+00  0.29999996E+04
 0.13625000E+00  0.10000000E+04  0.10000000E+01  0.00000000E+00  0.29999996E+04
 0.13687500E+00  0.10000000E+04  0.10000000E+01  0.00000000E+00  0.29999996E+04
 0.13750000E+00  0.10000000E+04  0.10000000E+01  0.00000000E+00  0.29999996E+04
 0.13812500E+00  0.10000000E+04  0.10000000E+01  0.00000000E+00  0.29999996E+04
 0.13875000E+00  0.10000000E+04  0.10000000E+01  0.00000000E+00  0.29999996E+04
 0.13937500E+00  0.10000000E+04  0.10000000E+01  0.00000000E+00  0.29999996E+04
 0.14000000E+00  0.10000000E+04  0.10000000E+01  0.00000000E+00  0.29999996E+04
 0.14062500E+00  0.10000000E+04  0.10000000E+01  0.00000000E+00  0.29999996E+04
 0.14125000E+00  0.10000000E+04  0.10000000E+01  0.00000000E+00  0.29999996E+04
 0.14187500E+00  0.10000000E+04  0.10000000E+01  0.00000000E+00  0.29999996E+04
 0.14250000E+00  0.10000000E+04  0.10000000E+01  0.00000000E+00  0.29999996E+04
 0.14312500E+00  0.10000000E+04  0.10000000E+01  0.00000000E+00  0.29999996E+04
 0.14375000E+00  0.10000000E+04  0.10000000E+01  0.00000000E+00  0.29999996E+04
 0.14437500E+00  0.10000000E+04  0.10000000E+01  0.00000000E+00  0.29999996E+04
 0.14500000E+00  0.10000000E+04  0.10000000E+01  0.00000000E+00  0.29999996E+04
 0.14562500E+00  0.10000000E+04  0.10000000E+01  0.00000000E+00  0.29999996E+04
 0.14625000E+00  0.10000000E+04  0.10000000E+01  0.00000000E+00  0.29999996E+04
 0.14687500E+00  0.10000000E+04  0.10000000E+01  0.00000000E+00  0.29999996E+04
 0.14750000E+00  0.10000000E+04  0.10000000E+01  0.00000000E+00  0.29999996E+04
 0.14812500E+00  0.10000000E+04  0.10000000E+01  0.00000000E+00  0.29999996E+04
 0.14875000E+00  0.10000000E+04  0.10000000E+01  0.00000000E+00  0.29999996E+04
 0.14937500E+00  0.10000000E+04  0.10000000E+01  0.00000000E+00  0.29999996E+04
 0.15000000E+00  0.10000000E+04  0.10000000E+01  0.00000000E+00  0.29999996E+04
 0.15062500E+00  0.10000000E+04  0.10000000E+01  0.00000000E+00  0.29999996E+04
 0.15125000E+00  0.10000000E+04  0.10000000E+01  0.00000000E+00  0.29999996E+04
 0.15187500E+00  0.10000000E+04  0.10000000E+01  0.00000000E+00  0.29999996E+04
 0.15250000E+00  0.10000000E+04  0.10000000E+01  0.00000000E+00  0.29999996E+04
 0.15312500E+00  0.10000000E+04  0.10000000E+01  0.00000000E+00  0.29999996E+04
 0.15375000E+00  0.10000000E+04  0.10000000E+01  0.00000000E+00  0.29999996E+04
 0.15437500E+00  0.10000000E+04  0.10000000E+01  0.00000000E+00  0.29999996E+04
 0.15500000E+00  0.10000000E+04  0.10000000E+01  0.00000000E+00  0.29999996E+04
 0.15562500E+00  0.10000000E+04  0.10000000E+01  0.00000000E+00  0.29999996E+04
 0.15625000E+00  0.10000000E+04  0.10000000E+01  0.00000000E+00  0.29999996E+04
 0.15687500E+00  0.10000000E+04  0.10000000E+01  0.00000000E+00  0.29999996E+04
 0.15750000E+00  0.10000000E+04  0.10000000E+01  0.00000000E+00  0.29999996E+04
 0.15812500E+00  0.10000000E+04  0.10000000E+01  0.00000000E+00  0.29999996E+04
 0.15875000E+00  0.10000000E+04  0.10000000E+01  0.00000000E+00  0.29999996E+04
 0.15937500E+00  0.10000000E+04  0.10000000E+01  0.00000000E+00  0.29999996E+04
 0.16000000E+00  0.10000000E+04  0.10000000E+01  0.00000000E+00  0.29999996E+04
 0.16062500E+00  0.10000000E+04  0.10000000E+01  0.00000000E+00  0.29999996E+04
 0.16125000E+00  0.10000000E+04  0.10000000E+01  0.00000000E+00  0.29999996E+04
 0.16187500E+00  0.10000000E+04  0.10000000E+01  0.00000000E+00  0.29999996E+04
 0.16250000E+00  0.10000000E+04  0.10000000E+01  0.00000000E+00  0.29999996E+04
 0.16312500E+00  0.10000000E+04  0.10000000E+01  0.00000000E+00  0.29999996E+04
 0.16375000E+00  0.10000000E+04  0.10000000E+01  0.00000000E+00  0.29999996E+04
 0.16437500E+00  0.10000000E+04  0.10000000E+01  0.00000000E+00  0.29999996E+04
 0.16500000E+00  0.10000000E+04  0.10000000E+01  0.00000000E+00  0.29999996E+04
 0.16562500E+00  0.10000000E+04  0.10000000E+01  0.00000000E+00  0.29999996E+04
 0.16625000E+00  0.10000000E+04  0.10000000E+01  0.00000000E+00  0.29999996E+04
 0.16687500E+00  0.10000000E+04  0.10000000E+01  0.00000000E+00  0.29999996E+04
 0.16750000E+00  0.10000000E+04  0.10000000E+01  0.00000000E+00  0.29999996E+04
 0.16812500E+00  0.10000000E+04  0.10000000E+01  0.00000000E+00  0.29999996E+04
 0.16875000E+00  0.10000000E+04  0.10000000E+01  0.00000000E+00  0.29999996E+04
 0.16937500E+00  0.10000000E+04  0.10000000E+01  0.00000000E+00  0.29999996E+04
 0.17000000E+00  0.10000000E+04  0.10000000E+01  0.00000000E+00  0.29999996E+04
 0.17062500E+00  0.10000000E+04  0.10000000E+01  0.00000000E+00  0.29999996E+04
 0.17125000E+00  0.10000000E+04  0.10000000E+01  0.00000000E+00  0.29999996E+04
 0.17187500E+00  0.10000000E+04  0.10000000E+01  0.00000000E+00  0.29999996E+04
 0.17250000E+00  0.10000000E+04  0.10000000E+01  0.00000000E+00  0.29999996E+04
 0.17312500E+00  0.10000000E+04  0.10000000E+01  0.00000000E+00  0.29999996E+04
 0.17375000E+00  0.10000000E+04  0.10000000E+01  0.00000000E+00  0.29999996E+04
 0.17437500E+00  0.10000000E+04  0.10000000E+01  0.00000000E+00  0.29999996E+04
 0.17500000E+00  0.10000000E+04  0.10000000E+01  0.00000000E+00  0.29999996E+04
 0.17562500E+00  0.10000000E+04  0.10000000E+01  0.00000000E+00  0.29999996E+04
 0.17625000E+00  0.10000000E+04  0.10000000E+01  0.00000000E+00  0.29999996E+04
 0.17687500E+00  0.10000000E+04  0.10000000E+01  0.00000000E+00  0.29999996E+04
 0.17750000E+00  0.10000000E+04  0.10000000E+01  0.00000000E+00  0.29999996E+04
 0.17812500E+00  0.10000000E+04  0.10000000E+01  0.00000000E+00  0.29999996E+04
 0.17875000E+00  0.10000000E+04  0.10000000E+01  0.00000000E+00  0.29999996E+04
 0.17937500E+00  0.10000000E+04  0.10000000E+01  0.00000000E+00  0.29999996E+04
 0.18000000E+00  0.10000000E+04  0.10000000E+01  0.00000000E+00  0.29999996E+04
 0.18062500E+00  0.10000000E+04  0.10000000E+01  0.00000000E+00  0.29999996E+04
 0.18125000E+00  0.10000000E+04  0.10000000E+01  0.00000000E+00  0.29999996E+04
 0.18187500E+00  0.10000000E+04  0.10000000E+01  0.00000000E+00  0.29999996E+04
 0.18250000E+00  0.10000000E+04  0.10000000E+01  0.00000000E+00  0.29999996E+04
 0.18312500E+00  0.10000000E+04  0.10000000E+01  0.00000000E+00  0.29999996E+04
 0.18375000E+00  0.10000000E+04  0.10000000E+01  0.00000000E+00  0.29999996E+04
 0.18437500E+00  0.10000000E+04  0.10000000E+01  0.00000000E+00  0.29999996E+04
 0.18500000E+00  0.10000000E+04  0.10000000E+01  0.00000000E+00  0.29999996E+04
 0.18562500E+00  0.10000000E+04  0.10000000E+01  0.00000000E+00  0.29999996E+04
 0.18625000E+00  0.10000000E+04  0.10000000E+01  0.00000000E+00  0.29999996E+04
 0.18687500E+00  0.10000000E+04  0.10000000E+01  0.00000000E+00  0.29999996E+04
 0.18750000E+00  0.10000000E+04  0.10000000E+01  0.00000000E+00  0.29999996E+04
 0.18812500E+00  0.10000000E+04  0.10000000E+01  0.00000000E+00  0.29999996E+04
 0.18875000E+00  0.10000000E+04  0.10000000E+01  0.00000000E+00  0.29999996E+04
 0.18937500E+00  0.10000000E+04  0.10000000E+01  0.00000000E+00  0.29999996E+04
 0.19000000E+00  0.10000000E+04  0.10000000E+01  0.00000000E+00  0.29999996E+04
 0.19062500E+00  0.10000000E+04  0.10000000E+01  0.00000000E+00  0.29999996E+04
 0.19125000E+00  0.10000000E+04  0.10000000E+01  0.00000000E+00  0.29999996E+04
 0.19187500E+00  0.10000000E+04  0.10000000E+01  0.00000000E+00  0.29999996E+04
 0.19250000E+00  0.10000000E+04  0.10000000E+01  0.00000000E+00  0.29999996E+04
 0.19312500E+00  0.10000000E+04  0.10000000E+01  0.00000000E+00  0.29999996E+04
 0.19375000E+00  0.10000000E+04  0.10000000E+01  0.00000000E+00  0.29999996E+04
 0.19437500E+00  0.10000000E+04  0.10000000E+01  0.00000000E+00  0.29999996E+04
 0.19500000E+00  0.10000000E+04  0.10000000E+01  0.00000000E+00  0.29999996E+04
 0.19562500E+00  0.10000000E+04  0.10000000E+01  0.00000000E+00  0.29999996E+04
 0.19625000E+00  0.10000000E+04  0.10000000E+01  0.00000000E+00  0.29999996E+04
 0.19687500E+00  0.10000000E+04  0.10000000E+01  0.00000000E+00  0.29999996E+04
 0.19750000E+00  0.10000000E+04  0.10000000E+01  0.00000000E+00  0.29999996E+04
 0.19812500E+00  0.10000000E+04  0.10000000E+01  0.00000000E+00  0.29999996E+04
 0.19875000E+00  0.10000000E+04  0.10000000E+01  0.00000000E+00  0.29999996E+04
 0.19937500E+00  0.10000000E+04  0.10000000E+01  0.00000000E+00  0.29999996E+04
 0.20000000E+00  0.10000000E+04  0.10000000E+01  0.00000000E+00  0.29999996E+04
 0.20062500E+00  0.10000000E+04  0.10000000E+01  0.00000000E+00  0.29999996E+04
 0.20125000E+00  0.10000000E+04  0.10000000E+01  0.00000000E+00  0.29999996E+04
 0.20187500E+00  0.10000000E+04  0.10000000E+01  0.00000000E+00  0.29999996E+04
 0.20250000E+00  0.10000000E+04  0.10000000E+01  0.00000000E+00  0.29999996E+04
 0.20312500E+00  0.10000000E+04  0.10000000E+01  0.00000000E+00  0.29999996E+04
 0.20375000E+00  0.10000000E+04  0.10000000E+01  0.00000000E+00  0.29999996E+04
 0.20437500E+00  0.10000000E+04  0.10000000E+01  0.00000000E+00  0.29999996E+04
 0.20500000E+00  0.10000000E+04  0.10000000E+01  0.00000000E+00  0.29999996E+04
 0.20562500E+00  0.10000000E+04  0.10000000E+01  0.00000000E+00  0.29999996E+04
 0.20625000E+00  0.10000000E+04  0.10000000E+01  0.00000000E+00  0.29999996E+04
 0.20687500E+00  0.10000000E+04  0.10000000E+01  0.00000000E+00  0.29999996E+04
 0.20750000E+00  0.10000000E+04  0.10000000E+01  0.00000000E+00  0.29999996E+04
 0.20812500E+00  0.10000000E+04  0.10000000E+01  0.00000000E+00  0.29999996E+04
 0.20875000E+00  0.10000000E+04  0.10000000E+01  0.00000000E+00  0.29999996E+04
 0.20937500E+00  0.10000000E+04  0.10000000E+01  0.00000000E+00  0.29999996E+04
 0.21000000E+00  0.10000000E+04  0.10000000E+01  0.00000000E+00  0.29999996E+04
 0.21062500E+00  0.10000000E+04  0.10000000E+01  0.00000000E+00  0.29999996E+04
 0.21125000E+00  0.10000000E+04  0.10000000E+01  0.00000000E+00  0.29999996E+04
 0.21187500E+00  0.10000000E+04  0.10000000E+01  0.00000000E+00  0.29999996E+04
 0.21250000E+00  0.10000000E+04  0.10000000E+01  0.00000000E+00  0.29999996E+04
 0.21312500E+00  0.10000000E+04  0.10000000E+01  0.00000000E+00  0.29999996E+04
 0.21375000E+00  0.10000000E+04  0.10000000E+01  0.00000000E+00  0.29999996E+04
 0.21437500E+00  0.10000000E+04  0.10000000E+01  0.00000000E+00  0.29999996E+04
 0.21500000E+00  0.10000000E+04  0.10000000E+01  0.00000000E+00  0.29999996E+04
 0.21562500E+00  0.10000000E+04  0.10000000E+01  0.00000000E+00  0.29999996E+04
 0.21625000E+00  0.10000000E+04  0.10000000E+01  0.00000000E+00  0.29999996E+04
 0.21687500E+00  0.10000000E+04  0.10000000E+01  0.00000000E+00  0.29999996E+04
 0.21750000E+00  0.10000000E+04  0.10000000E+01  0.00000000E+00  0.29999996E+04
 0.21812500E+00  0.10000000E+04  0.10000000E+01  0.00000000E+00  0.29999996E+04
 0.21875000E+00  0.10000000E+04  0.10000000E+01  0.00000000E+00  0.29999996E+04
 0.21937500E+00  0.10000000E+04  0.10000000E+01  0.00000000E+00  0.29999996E+04
 0.22000000E+00  0.10000000E+04  0.10000000E+01  0.00000000E+00  0.29999996E+04
 0.22062500E+00  0.10000000E+04  0.10000000E+01  0.00000000E+00  0.29999996E+04
 0.22125000E+00  0.10000000E+04  0.10000000E+01  0.00000000E+00  0.29999996E+04
 0.22187500E+00  0.10000000E+04  0.10000000E+01  0.00000000E+00  0.29999996E+04
 0.22250000E+00  0.10000000E+04  0.10000000E+01  0.00000000E+00  0.29999996E+04
 0.22312500E+00  0.10000000E+04  0.10000000E+01  0.00000000E+00  0.29999996E+04
 0.22375000E+00  0.10000000E+04  0.10000000E+01  0.00000000E+00  0.29999996E+04
 0.22437500E+00  0.10000000E+04  0.10000000E+01  0.00000000E+00  0.29999996E+04
 0.22500000E+00  0.10000000E+04  0.10000000E+01  0.00000000E+00  0.29999996E+04
 0.22562500E+00  0.10000000E+04  0.10000000E+01  0.00000000E+00  0.29999996E+04
 0.22625000E+00  0.10000000E+04  0.10000000E+01  0.00000000E+00  0.29999996E+04
 0.22687500E+00  0.10000000E+04  0.10000000E+01  0.00000000E+00  0.29999996E+04
 0.22750000E+00  0.10000000E+04  0.10000000E+01  0.00000000E+00  0.29999996E+04
 0.22812500E+00  0.10000000E+04  0.10000000E+01  0.00000000E+00  0.29999996E+04
 0.22875000E+00  0.10000000E+04  0.10000000E+01  0.00000000E+00  0.29999996E+04
 0.22937500E+00  0.10000000E+04  0.10000000E+01  0.00000000E+00  0.29999996E+04
 0.23000000E+00  0.10000000E+04  0.10000000E+01  0.00000000E+00  0.29999996E+04
 0.23062500E+00  0.10000000E+04  0.10000000E+01  0.00000000E+00  0.29999996E+04
 0.23125000E+00  0.10000000E+04  0.10000000E+01  0.00000000E+00  0.29999996E+04
 0.23187500E+00  0.10000000E+04  0.10000000E+01  0.00000000E+00  0.29999996E+04
 0.23250000E+00  0.10000000E+04  0.10000000E+01  0.00000000E+00  0.29999996E+04
 0.23312500E+00  0.10000000E+04  0.10000000E+01  0.00000000E+00  0.29999996E+04
 0.23375000E+00  0.10000000E+04  0.10000000E+01  0.00000000E+00  0.29999996E+04
 0.23437500E+00  0.10000000E+04  0.10000000E+01  0.00000000E+00  0.29999996E+04
 0.23500000E+00  0.10000000E+04  0.10000000E+01  0.00000000E+00  0.29999996E+04
 0.23562500E+00  0.10000000E+04  0.10000000E+01  0.00000000E+00  0.29999996E+04
 0.23625000E+00  0.10000000E+04  0.10000000E+01  0.00000000E+00  0.29999996E+04
 0.23687500E+00  0.10000000E+04  0.10000000E+01  0.00000000E+00  0.29999996E+04
 0.23750000E+00  0.10000000E+04  0.10000000E+01  0.00000000E+00  0.29999996E+04
 0.23812500E+00  0.10000000E+04  0.10000000E+01  0.00000000E+00  0.29999996E+04
 0.23875000E+00  0.10000000E+04  0.10000000E+01  0.00000000E+00  0.29999996E+04
 0.23937500E+00  0.10000000E+04  0.10000000E+01  0.00000000E+00  0.29999996E+04
 0.24000000E+00  0.10000000E+04  0.10000000E+01  0.00000000E+00  0.29999996E+04
 0.24062500E+00  0.10000000E+04  0.10000000E+01  0.00000000E+00  0.29999996E+04
 0.24125000E+00  0.10000000E+04  0.10000000E+01  0.00000000E+00  0.29999996E+04
 0.24187500E+00  0.10000000E+04  0.10000000E+01  0.00000000E+00  0.29999996E+04
 0.24250000E+00  0.10000000E+04  0.10000000E+01  0.00000000E+00  0.29999996E+04
 0.24312500E+00  0.10000000E+04  0.10000000E+01  0.00000000E+00  0.29999996E+04
 0.24375000E+00  0.10000000E+04  0.10000000E+01  0.00000000E+00  0.29999996E+04
 0.24437500E+00  0.10000000E+04  0.10000000E+01  0.00000000E+00  0.29999996E+04
 0.24500000E+00  0.10000000E+04  0.10000000E+01  0.00000000E+00  0.29999996E+04
 0.24562500E+00  0.10000000E+04  0.10000000E+01  0.00000000E+00  0.29999996E+04
 0.24625000E+00  0.10000000E+04  0.10000000E+01  0.00000000E+00  0.29999996E+04
 0.24687500E+00  0.10000000E+04  0.10000000E+01  0.00000000E+00  0.29999996E+04
 0.24750000E+00  0.10000000E+04  0.10000000E+01  0.00000000E+00  0.29999996E+04
 0.24812500E+00  0.10000000E+04  0.10000000E+01  0.00000000E+00  0.29999996E+04
 0.24875000E+00  0.10000000E+04  0.10000000E+01  0.00000000E+00  0.29999996E+04
 0.24937500E+00  0.10000000E+04  0.10000000E+01  0.00000000E+00  0.29999996E+04
 0.25000000E+00  0.10000000E+04  0.10000000E+01  0.00000000E+00  0.29999996E+04
 0.25062500E+00  0.10000000E+04  0.10000000E+01  0.00000000E+00  0.29999996E+04
 0.25125000E+00  0.10000000E+04  0.10000000E+01  0.00000000E+00  0.29999996E+04
 0.25187500E+00  0.10000000E+04  0.10000000E+01  0.00000000E+00  0.29999996E+04
 0.25250000E+00  0.10000000E+04  0.10000000E+01  0.00000000E+00  0.29999996E+04
 0.25312500E+00  0.10000000E+04  0.10000000E+01  0.00000000E+00  0.29999996E+04
 0.25375000E+00  0.10000000E+04  0.10000000E+01  0.00000000E+00  0.29999996E+04
 0.25437500E+00  0.10000000E+04  0.10000000E+01  0.00000000E+00  0.29999996E+04
 0.25500000E+00  0.10000000E+04  0.10000000E+01  0.00000000E+00  0.29999996E+04
 0.25562500E+00  0.10000000E+04  0.10000000E+01  0.00000000E+00  0.29999996E+04
 0.25625000E+00  0.10000000E+04  0.10000000E+01  0.00000000E+00  0.29999996E+04
 0.25687500E+00  0.10000000E+04  0.10000000E+01  0.00000000E+00  0.29999996E+04
 0.25750000E+00  0.10000000E+04  0.10000000E+01  0.00000000E+00  0.29999996E+04
 0.25812500E+00  0.10000000E+04  0.10000000E+01  0.00000000E+00  0.29999996E+04
 0.25875000E+00  0.10000000E+04  0.10000000E+01  0.00000000E+00  0.29999996E+04
 0.25937500E+00  0.10000000E+04  0.10000000E+01  0.00000000E+00  0.29999996E+04
 0.26000000E+00  0.10000000E+04  0.10000000E+01  0.00000000E+00  0.29999996E+04
 0.26062500E+00  0.10000000E+04  0.10000000E+01  0.00000000E+00  0.29999996E+04
 0.26125000E+00  0.10000000E+04  0.10000000E+01  0.00000000E+00  0.29999996E+04
 0.26187500E+00  0.10000000E+04  0.10000000E+01  0.00000000E+00  0.29999996E+04
 0.26250000E+00  0.10000000E+04  0.10000000E+01  0.00000000E+00  0.29999996E+04
 0.26312500E+00  0.10000000E+04  0.10000000E+01  0.00000000E+00  0.29999996E+04
 0.26375000E+00  0.10000000E+04  0.10000000E+01  0.00000000E+00  0.29999996E+04
 0.26437500E+00  0.10000000E+04  0.10000000E+01  0.00000000E+00  0.29999996E+04
 0.26500000E+00  0.10000000E+04  0.10000000E+01  0.00000000E+00  0.29999996E+04
 0.26562500E+00  0.10000000E+04  0.10000000E+01  0.00000000E+00  0.29999996E+04
 0.26625000E+00  0.10000000E+04  0.10000000E+01  0.00000000E+00  0.29999996E+04
 0.26687500E+00  0.10000000E+04  0.10000000E+01  0.00000000E+00  0.29999996E+04
 0.26750000E+00  0.10000000E+04  0.10000000E+01  0.00000000E+00  0.29999996E+04
 0.26812500E+00  0.10000000E+04  0.10000000E+01  0.00000000E+00  0.29999996E+04
 0.26875000E+00  0.10000000E+04  0.10000000E+01  0.00000000E+00  0.29999996E+04
 0.26937500E+00  0.10000000E+04  0.10000000E+01  0.00000000E+00  0.29999996E+04
 0.27000000E+00  0.10000000E+04  0.10000000E+01  0.00000000E+00  0.29999996E+04
 0.27062500E+00  0.10000000E+04  0.10000000E+01  0.00000000E+00  0.29999996E+04
 0.27125000E+00  0.10000000E+04  0.10000000E+01  0.00000000E+00  0.29999996E+04
 0.27187500E+00  0.10000000E+04  0.10000000E+01  0.00000000E+00  0.29999996E+04
 0.27250000E+00  0.10000000E+04  0.10000000E+01  0.00000000E+00  0.29999996E+04
 0.27312500E+00  0.10000000E+04  0.10000000E+01  0.00000000E+00  0.29999996E+04
 0.27375000E+00  0.10000000E+04  0.10000000E+01  0.00000000E+00  0.29999996E+04
 0.27437500E+00  0.10000000E+04  0.10000000E+01  0.00000000E+00  0.29999996E+04
 0.27500000E+00  0.10000000E+04  0.10000000E+01  0.00000000E+00  0.29999996E+04
 0.27562500E+00  0.10000000E+04  0.10000000E+01  0.00000000E+00  0.29999996E+04
 0.27625000E+00  0.10000000E+04  0.10000000E+01  0.00000000E+00  0.29999996E+04
 0.27687500E+00  0.10000000E+04  0.10000000E+01  0.00000000E+00  0.29999996E+04
 0.27750000E+00  0.10000000E+04  0.10000000E+01  0.00000000E+00  0.29999996E+04
 0.27812500E+00  0.10000000E+04  0.10000000E+01  0.00000000E+00  0.29999996E+04
 0.27875000E+00  0.10000000E+04  0.10000000E+01  0.00000000E+00  0.29999996E+04
 0.27937500E+00  0.10000000E+04  0.10000000E+01  0.00000000E+00  0.29999996E+04
 0.28000000E+00  0.10000000E+04  0.10000000E+01  0.00000000E+00  0.29999996E+04
 0.28062500E+00  0.10000000E+04  0.10000000E+01  0.00000000E+00  0.29999996E+04
 0.28125000E+00  0.10000000E+04  0.10000000E+01  0.00000000E+00  0.29999996E+04
 0.28187500E+00  0.10000000E+04  0.10000000E+01  0.00000000E+00  0.29999996E+04
 0.28250000E+00  0.10000000E+04  0.10000000E+01  0.00000000E+00  0.29999996E+04
 0.28312500E+00  0.10000000E+04  0.10000000E+01  0.00000000E+00  0.29999996E+04
 0.28375000E+00  0.10000000E+04  0.10000000E+01  0.00000000E+00  0.29999996E+04
 0.28437500E+00  0.10000000E+04  0.10000000E+01  0.00000000E+00  0.29999996E+04
 0.28500000E+00  0.10000000E+04  0.10000000E+01  0.00000000E+00  0.29999996E+04
 0.28562500E+00  0.10000000E+04  0.10000000E+01  0.00000000E+00  0.29999996E+04
 0.28625000E+00  0.10000000E+04  0.10000000E+01  0.00000000E+00  0.29999996E+04
 0.28687500E+00  0.10000000E+04  0.10000000E+01  0.00000000E+00  0.29999996E+04
 0.28750000E+00  0.10000000E+04  0.10000000E+01  0.00000000E+00  0.29999996E+04
 0.28812500E+00  0.10000000E+04  0.10000000E+01  0.00000000E+00  0.29999996E+04
 0.28875000E+00  0.10000000E+04  0.10000000E+01  0.00000000E+00  0.29999996E+04
 0.28937500E+00  0.10000000E+04  0.10000000E+01  0.00000000E+00  0.29999996E+04
 0.29000000E+00  0.10000000E+04  0.10000000E+01  0.00000000E+00  0.29999996E+04
 0.29062500E+00  0.10000000E+04  0.10000000E+01  0.00000000E+00  0.29999996E+04
 0.29125000E+00  0.10000000E+04  0.10000000E+01  0.00000000E+00  0.29999996E+04
 0.29187500E+00  0.10000000E+04  0.10000000E+01  0.00000000E+00  0.29999996E+04
 0.29250000E+00  0.10000000E+04  0.10000000E+01  0.00000000E+00  0.29999996E+04
 0.29312500E+00  0.10000000E+04  0.10000000E+01  0.00000000E+00  0.29999996E+04
 0.29375000E+00  0.10000000E+04  0.10000000E+01  0.00000000E+00  0.29999996E+04
 0.29437500E+00  0.10000000E+04  0.10000000E+01  0.00000000E+00  0.29999996E+04
 0.29500000E+00  0.10000000E+04  0.10000000E+01  0.00000000E+00  0.29999996E+04
 0.29562500E+00  0.10000000E+04  0.10000000E+01  0.00000000E+00  0.29999996E+04
 0.29625000E+00  0.10000000E+04  0.10000000E+01  0.00000000E+00  0.29999996E+04
 0.29687500E+00  0.10000000E+04  0.10000000E+01  0.00000000E+00  0.29999996E+04
 0.29750000E+00  0.10000000E+04  0.10000000E+01  0.00000000E+00  0.29999996E+04
 0.29812500E+00  0.99829644E+03  0.99872206E+00  0.73819794E-03  0.29987212E+04
 0.29875000E+00  0.99215519E+03  0.99411060E+00  0.34098563E-02  0.29940986E+04
 0.29937500E+00  0.98607035E+03  0.98953447E+00  0.60732822E-02  0.29894974E+04
 0.30000000E+00  0.98004119E+03  0.98499323E+00  0.87285135E-02  0.29849172E+04
 0.30062500E+00  0.97406697E+03  0.98048649E+00  0.11375588E-01  0.29803578E+04
 0.30125000E+00  0.96814696E+03  0.97601382E+00  0.14014543E-01  0.29758191E+04
 0.30187500E+00  0.96228047E+03  0.97157483E+00  0.16645417E-01  0.29713008E+04
 0.30250000E+00  0.95646679E+03  0.96716912E+00  0.19268245E-01  0.29668028E+04
 0.30312500E+00  0.95070525E+03  0.96279632E+00  0.21883066E-01  0.29623248E+04
 0.30375000E+00  0.94499517E+03  0.95845602E+00  0.24489915E-01  0.29578667E+04
 0.30437500E+00  0.93933588E+03  0.95414787E+00  0.27088829E-01  0.29534283E+04
 0.30500000E+00  0.93372675E+03  0.94987149E+00  0.29679845E-01  0.29490094E+04
 0.30562500E+00  0.92816713E+03  0.94562651E+00  0.32262997E-01  0.29446098E+04
 0.30625000E+00  0.92265639E+03  0.94141257E+00  0.34838323E-01  0.29402293E+04
 0.30687500E+00  0.91719391E+03  0.93722933E+00  0.37405857E-01  0.29358678E+04
 0.30750000E+00  0.91177909E+03  0.93307644E+00  0.39965634E-01  0.29315250E+04
 0.30812500E+00  0.90641134E+03  0.92895355E+00  0.42517691E-01  0.29272009E+04
 0.30875000E+00  0.90109005E+03  0.92486032E+00  0.45062061E-01  0.29228952E+04
 0.30937500E+00  0.89581466E+03  0.92079643E+00  0.47598779E-01  0.29186078E+04
 0.31000000E+00  0.89058459E+03  0.91676154E+00  0.50127881E-01  0.29143385E+04
 0.31062500E+00  0.88539929E+03  0.91275533E+00  0.52649399E-01  0.29100871E+04
 0.31125000E+00  0.88025821E+03  0.90877750E+00  0.55163369E-01  0.29058536E+04
 0.31187500E+00  0.87516080E+03  0.90482771E+00  0.57669824E-01  0.29016376E+04
 0.31250000E+00  0.87010653E+03  0.90090567E+00  0.60168797E-01  0.28974390E+04
 0.31312500E+00  0.86509488E+03  0.89701108E+00  0.62660323E-01  0.28932578E+04
 0.31375000E+00  0.86012532E+03  0.89314362E+00  0.65144434E-01  0.28890938E+04
 0.31437500E+00  0.85519736E+03  0.88930302E+00  0.67621163E-01  0.28849467E+04
 0.31500000E+00  0.85031050E+03  0.88548897E+00  0.70090544E-01  0.28808164E+04
 0.31562500E+00  0.84546423E+03  0.88170120E+00  0.72552609E-01  0.28767029E+04
 0.31625000E+00  0.84065808E+03  0.87793941E+00  0.75007390E-01  0.28726059E+04
 0.31687500E+00  0.83589157E+03  0.87420334E+00  0.77454920E-01  0.28685253E+04
 0.31750000E+00  0.83116422E+03  0.87049270E+00  0.79895230E-01  0.28644610E+04
 0.31812500E+00  0.82647559E+03  0.86680723E+00  0.82328353E-01  0.28604128E+04
 0.31875000E+00  0.82182521E+03  0.86314666E+00  0.84754321E-01  0.28563805E+04
 0.31937500E+00  0.81721263E+03  0.85951074E+00  0.87173164E-01  0.28523641E+04
 0.32000000E+00  0.81263742E+03  0.85589919E+00  0.89584915E-01  0.28483635E+04
 0.32062500E+00  0.80809914E+03  0.85231177E+00  0.91989604E-01  0.28443783E+04
 0.32125000E+00  0.80359736E+03  0.84874822E+00  0.94387263E-01  0.28404086E+04
 0.32187500E+00  0.79913166E+03  0.84520831E+00  0.96777922E-01  0.28364543E+04
 0.32250000E+00  0.79470163E+03  0.84169177E+00  0.99161611E-01  0.28325151E+04
 0.32312500E+00  0.79030685E+03  0.83819837E+00  0.10153836E+00  0.28285909E+04
 0.32375000E+00  0.78594693E+03  0.83472788E+00  0.10390820E+00  0.28246816E+04
 0.32437500E+00  0.78162147E+03  0.83128006E+00  0.10627117E+00  0.28207872E+04
 0.32500000E+00  0.77733007E+03  0.82785467E+00  0.10862728E+00  0.28169074E+04
 0.32562500E+00  0.77307236E+03  0.82445150E+00  0.11097658E+00  0.28130421E+04
 0.32625000E+00  0.76884795E+03  0.82107031E+00  0.11331909E+00  0.28091913E+04
 0.32687500E+00  0.76465647E+03  0.81771088E+00  0.11565483E+00  0.28053548E+04
 0.32750000E+00  0.76049755E+03  0.81437300E+00  0.11798385E+00  0.28015324E+04
 0.32812500E+00  0.75637083E+03  0.81105645E+00  0.12030617E+00  0.27977242E+04
 0.32875000E+00  0.75227595E+03  0.80776101E+00  0.12262181E+00  0.27939298E+04
 0.32937500E+00  0.74821256E+03  0.80448648E+00  0.12493081E+00  0.27901493E+04
 0.33000000E+00  0.74418032E+03  0.80123265E+00  0.12723319E+00  0.27863826E+04
 0.33062500E+00  0.74017887E+03  0.79799931E+00  0.12952899E+00  0.27826294E+04
 0.33125000E+00  0.73620789E+03  0.79478627E+00  0.13181822E+00  0.27788898E+04
 0.33187500E+00  0.73226704E+03  0.79159332E+00  0.13410093E+00  0.27751635E+04
 0.33250000E+00  0.72835599E+03  0.78842026E+00  0.13637713E+00  0.27714505E+04
 0.33312500E+00  0.72447443E+03  0.78526691E+00  0.13864686E+00  0.27677507E+04
 0.33375000E+00  0.72062202E+03  0.78213307E+00  0.14091014E+00  0.27640639E+04
 0.33437500E+00  0.71679846E+03  0.77901856E+00  0.14316700E+00  0.27603901E+04
 0.33500000E+00  0.71300344E+03  0.77592318E+00  0.14541747E+00  0.27567292E+04
 0.33562500E+00  0.70923666E+03  0.77284675E+00  0.14766158E+00  0.27530810E+04
 0.33625000E+00  0.70549781E+03  0.76978909E+00  0.14989934E+00  0.27494455E+04
 0.33687500E+00  0.70178659E+03  0.76675003E+00  0.15213079E+00  0.27458225E+04
 0.33750000E+00  0.69810272E+03  0.76372938E+00  0.15435596E+00  0.27422120E+04
 0.33812500E+00  0.69444590E+03  0.76072698E+00  0.15657487E+00  0.27386139E+04
 0.33875000E+00  0.69081585E+03  0.75774264E+00  0.15878754E+00  0.27350280E+04
 0.33937500E+00  0.68721229E+03  0.75477619E+00  0.16099401E+00  0.27314542E+04
 0.34000000E+00  0.68363495E+03  0.75182748E+00  0.16319430E+00  0.27278926E+04
 0.34062500E+00  0.68008355E+03  0.74889633E+00  0.16538844E+00  0.27243429E+04
 0.34125000E+00  0.67655781E+03  0.74598259E+00  0.16757645E+00  0.27208051E+04
 0.34187500E+00  0.67305749E+03  0.74308608E+00  0.16975835E+00  0.27172790E+04
 0.34250000E+00  0.66958230E+03  0.74020664E+00  0.17193418E+00  0.27137647E+04
 0.34312500E+00  0.66613200E+03  0.73734413E+00  0.17410396E+00  0.27102620E+04
 0.34375000E+00  0.66270634E+03  0.73449839E+00  0.17626771E+00  0.27067708E+04
 0.34437500E+00  0.65930505E+03  0.73166925E+00  0.17842546E+00  0.27032910E+04
 0.34500000E+00  0.65592789E+03  0.72885658E+00  0.18057723E+00  0.26998226E+04
 0.34562500E+00  0.65257462E+03  0.72606021E+00  0.18272305E+00  0.26963654E+04
 0.34625000E+00  0.64924499E+03  0.72328000E+00  0.18486294E+00  0.26929194E+04
 0.34687500E+00  0.64593876E+03  0.72051581E+00  0.18699693E+00  0.26894844E+04
 0.34750000E+00  0.64265571E+03  0.71776749E+00  0.18912504E+00  0.26860605E+04
 0.34812500E+00  0.63939560E+03  0.71503489E+00  0.19124730E+00  0.26826475E+04
 0.34875000E+00  0.63615819E+03  0.71231788E+00  0.19336373E+00  0.26792453E+04
 0.34937500E+00  0.63294327E+03  0.70961632E+00  0.19547435E+00  0.26758539E+04
 0.35000000E+00  0.62975061E+03  0.70693006E+00  0.19757920E+00  0.26724731E+04
 0.35062500E+00  0.62657998E+03  0.70425898E+00  0.19967828E+00  0.26691030E+04
 0.35125000E+00  0.62343118E+03  0.70160293E+00  0.20177163E+00  0.26657433E+04
 0.35187500E+00  0.62030399E+03  0.69896179E+00  0.20385926E+00  0.26623941E+04
 0.35250000E+00  0.61719819E+03  0.69633542E+00  0.20594121E+00  0.26590552E+04
 0.35312500E+00  0.61411358E+03  0.69372370E+00  0.20801750E+00  0.26557267E+04
 0.35375000E+00  0.61104995E+03  0.69112649E+00  0.21008814E+00  0.26524083E+04
 0.35437500E+00  0.60800709E+03  0.68854367E+00  0.21215317E+00  0.26491000E+04
 0.35500000E+00  0.60498481E+03  0.68597511E+00  0.21421259E+00  0.26458018E+04
 0.35562500E+00  0.60198290E+03  0.68342069E+00  0.21626645E+00  0.26425136E+04
 0.35625000E+00  0.59900118E+03  0.68088029E+00  0.21831476E+00  0.26392353E+04
 0.35687500E+00  0.59603944E+03  0.67835379E+00  0.22035753E+00  0.26359669E+04
 0.35750000E+00  0.59309750E+03  0.67584106E+00  0.22239481E+00  0.26327082E+04
 0.35812500E+00  0.59017516E+03  0.67334199E+00  0.22442660E+00  0.26294592E+04
 0.35875000E+00  0.58727224E+03  0.67085647E+00  0.22645292E+00  0.26262198E+04
 0.35937500E+00  0.58438856E+03  0.66838437E+00  0.22847381E+00  0.26229899E+04
 0.36000000E+00  0.58152393E+03  0.66592558E+00  0.23048928E+00  0.26197696E+04
 0.36062500E+00  0.57867818E+03  0.66348000E+00  0.23249936E+00  0.26165587E+04
 0.36125000E+00  0.57585112E+03  0.66104750E+00  0.23450406E+00  0.26133571E+04
 0.36187500E+00  0.57304258E+03  0.65862798E+00  0.23650341E+00  0.26101648E+04
 0.36250000E+00  0.57025239E+03  0.65622133E+00  0.23849743E+00  0.26069817E+04
 0.36312500E+00  0.56748038E+03  0.65382744E+00  0.24048614E+00  0.26038077E+04
 0.36375000E+00  0.56472638E+03  0.65144621E+00  0.24246956E+00  0.26006429E+04
 0.36437500E+00  0.56199022E+03  0.64907753E+00  0.24444771E+00  0.25974870E+04
 0.36500000E+00  0.55927173E+03  0.64672129E+00  0.24642062E+00  0.25943401E+04
 0.36562500E+00  0.55657076E+03  0.64437739E+00  0.24838830E+00  0.25912021E+04
 0.36625000E+00  0.55388714E+03  0.64204574E+00  0.25035077E+00  0.25880730E+04
 0.36687500E+00  0.55122072E+03  0.63972622E+00  0.25230806E+00  0.25849526E+04
 0.36750000E+00  0.54857133E+03  0.63741875E+00  0.25426019E+00  0.25818409E+04
 0.36812500E+00  0.54593882E+03  0.63512322E+00  0.25620718E+00  0.25787378E+04
 0.36875000E+00  0.54332304E+03  0.63283953E+00  0.25814904E+00  0.25756434E+04
 0.36937500E+00  0.54072384E+03  0.63056759E+00  0.26008579E+00  0.25725574E+04
 0.37000000E+00  0.53814107E+03  0.62830730E+00  0.26201747E+00  0.25694799E+04
 0.37062500E+00  0.53557458E+03  0.62605858E+00  0.26394408E+00  0.25664109E+04
 0.37125000E+00  0.53302421E+03  0.62382132E+00  0.26586565E+00  0.25633501E+04
 0.37187500E+00  0.53048984E+03  0.62159543E+00  0.26778220E+00  0.25602977E+04
 0.37250000E+00  0.52797132E+03  0.61938082E+00  0.26969374E+00  0.25572535E+04
 0.37312500E+00  0.52546850E+03  0.61717741E+00  0.27160030E+00  0.25542174E+04
 0.37375000E+00  0.52298124E+03  0.61498509E+00  0.27350190E+00  0.25511895E+04
 0.37437500E+00  0.52050941E+03  0.61280380E+00  0.27539855E+00  0.25481697E+04
 0.37500000E+00  0.51805288E+03  0.61063342E+00  0.27729027E+00  0.25451578E+04
 0.37562500E+00  0.51561150E+03  0.60847389E+00  0.27917709E+00  0.25421539E+04
 0.37625000E+00  0.51318514E+03  0.60632512E+00  0.28105902E+00  0.25391579E+04
 0.37687500E+00  0.51077368E+03  0.60418701E+00  0.28293608E+00  0.25361698E+04
 0.37750000E+00  0.50837697E+03  0.60205950E+00  0.28480829E+00  0.25331894E+04
 0.37812500E+00  0.50599491E+03  0.59994248E+00  0.28667567E+00  0.25302168E+04
 0.37875000E+00  0.50362735E+03  0.59783589E+00  0.28853824E+00  0.25272518E+04
 0.37937500E+00  0.50127416E+03  0.59573964E+00  0.29039601E+00  0.25242945E+04
 0.38000000E+00  0.49893524E+03  0.59365365E+00  0.29224901E+00  0.25213448E+04
 0.38062500E+00  0.49661045E+03  0.59157784E+00  0.29409726E+00  0.25184026E+04
 0.38125000E+00  0.49429967E+03  0.58951213E+00  0.29594076E+00  0.25154679E+04
 0.38187500E+00  0.49200279E+03  0.58745645E+00  0.29777954E+00  0.25125406E+04
 0.38250000E+00  0.48971967E+03  0.58541072E+00  0.29961363E+00  0.25096207E+04
 0.38312500E+00  0.48745022E+03  0.58337486E+00  0.30144302E+00  0.25067081E+04
 0.38375000E+00  0.48519430E+03  0.58134879E+00  0.30326775E+00  0.25038028E+04
 0.38437500E+00  0.48295181E+03  0.57933245E+00  0.30508784E+00  0.25009047E+04
 0.38500000E+00  0.48072263E+03  0.57732575E+00  0.30690329E+00  0.24980138E+04
 0.38562500E+00  0.47850665E+03  0.57532863E+00  0.30871413E+00  0.24951301E+04
 0.38625000E+00  0.47630376E+03  0.57334102E+00  0.31052037E+00  0.24922534E+04
 0.38687500E+00  0.47411384E+03  0.57136283E+00  0.31232204E+00  0.24893838E+04
 0.38750000E+00  0.47193680E+03  0.56939400E+00  0.31411914E+00  0.24865211E+04
 0.38812500E+00  0.46977252E+03  0.56743447E+00  0.31591170E+00  0.24836655E+04
 0.38875000E+00  0.46762089E+03  0.56548415E+00  0.31769974E+00  0.24808167E+04
 0.38937500E+00  0.46548182E+03  0.56354299E+00  0.31948327E+00  0.24779747E+04
 0.39000000E+00  0.46335520E+03  0.56161091E+00  0.32126230E+00  0.24751396E+04
 0.39062500E+00  0.46124091E+03  0.55968785E+00  0.32303686E+00  0.24723113E+04
 0.39125000E+00  0.45913888E+03  0.55777373E+00  0.32480696E+00  0.24694897E+04
 0.39187500E+00  0.45704898E+03  0.55586850E+00  0.32657262E+00  0.24666747E+04
 0.39250000E+00  0.45497113E+03  0.55397209E+00  0.32833386E+00  0.24638664E+04
 0.39312500E+00  0.45290522E+03  0.55208443E+00  0.33009068E+00  0.24610647E+04
 0.39375000E+00  0.45085115E+03  0.55020546E+00  0.33184312E+00  0.24582695E+04
 0.39437500E+00  0.44880884E+03  0.54833512E+00  0.33359118E+00  0.24554808E+04
 0.39500000E+00  0.44677819E+03  0.54647334E+00  0.33533488E+00  0.24526986E+04
 0.39562500E+00  0.44475909E+03  0.54462006E+00  0.33707424E+00  0.24499228E+04
 0.39625000E+00  0.44275146E+03  0.54277522E+00  0.33880927E+00  0.24471534E+04
 0.39687500E+00  0.44075521E+03  0.54093876E+00  0.34054000E+00  0.24443903E+04
 0.39750000E+00  0.43877024E+03  0.53911061E+00  0.34226643E+00  0.24416336E+04
 0.39812500E+00  0.43679647E+03  0.53729073E+00  0.34398858E+00  0.24388830E+04
 0.39875000E+00  0.43483379E+03  0.53547904E+00  0.34570647E+00  0.24361387E+04
 0.39937500E+00  0.43288214E+03  0.53367549E+00  0.34742011E+00  0.24334006E+04
 0.40000000E+00  0.43094141E+03  0.53188002E+00  0.34912952E+00  0.24306686E+04
 0.40062500E+00  0.42901152E+03  0.53009258E+00  0.35083472E+00  0.24279427E+04
 0.40125000E+00  0.42709239E+03  0.52831311E+00  0.35253572E+00  0.24252229E+04
 0.40187500E+00  0.42518393E+03  0.52654154E+00  0.35423253E+00  0.24225090E+04
 0.40250000E+00  0.42328606E+03  0.52477783E+00  0.35592517E+00  0.24198012E+04
 0.40312500E+00  0.42139869E+03  0.52302193E+00  0.35761367E+00  0.24170993E+04
 0.40375000E+00  0.41952174E+03  0.52127376E+00  0.35929802E+00  0.24144033E+04
 0.40437500E+00  0.41765513E+03  0.51953328E+00  0.36097825E+00  0.24117131E+04
 0.40500000E+00  0.41579878E+03  0.51780045E+00  0.36265437E+00  0.24090288E+04
 0.40562500E+00  0.41395261E+03  0.51607519E+00  0.36432640E+00  0.24063503E+04
 0.40625000E+00  0.41211654E+03  0.51435746E+00  0.36599436E+00  0.24036775E+04
 0.40687500E+00  0.41029050E+03  0.51264722E+00  0.36765825E+00  0.24010105E+04
 0.40750000E+00  0.40847440E+03  0.51094439E+00  0.36931809E+00  0.23983491E+04
 0.40812500E+00  0.40666816E+03  0.50924894E+00  0.37097390E+00  0.23956934E+04
 0.40875000E+00  0.40487172E+03  0.50756082E+00  0.37262569E+00  0.23930433E+04
 0.40937500E+00  0.40308500E+03  0.50587997E+00  0.37427348E+00  0.23903987E+04
 0.41000000E+00  0.40130792E+03  0.50420634E+00  0.37591728E+00  0.23877597E+04
 0.41062500E+00  0.39954040E+03  0.50253989E+00  0.37755710E+00  0.23851262E+04
 0.41125000E+00  0.39778239E+03  0.50088056E+00  0.37919296E+00  0.23824982E+04
 0.41187500E+00  0.39603380E+03  0.49922830E+00  0.38082488E+00  0.23798756E+04
 0.41250000E+00  0.39429456E+03  0.49758308E+00  0.38245286E+00  0.23772584E+04
 0.41312500E+00  0.39256461E+03  0.49594483E+00  0.38407693E+00  0.23746466E+04
 0.41375000E+00  0.39084387E+03  0.49431352E+00  0.38569710E+00  0.23720401E+04
 0.41437500E+00  0.38913227E+03  0.49268909E+00  0.38731337E+00  0.23694389E+04
 0.41500000E+00  0.38742975E+03  0.49107151E+00  0.38892577E+00  0.23668429E+04
 0.41562500E+00  0.38573624E+03  0.48946071E+00  0.39053431E+00  0.23642522E+04
 0.41625000E+00  0.38405166E+03  0.48785667E+00  0.39213900E+00  0.23616667E+04
 0.41687500E+00  0.38237596E+03  0.48625932E+00  0.39373985E+00  0.23590864E+04
 0.41750000E+00  0.38070906E+03  0.48466864E+00  0.39533689E+00  0.23565111E+04
 0.41812500E+00  0.37905091E+03  0.48308457E+00  0.39693012E+00  0.23539410E+04
 0.41875000E+00  0.37740143E+03  0.48150707E+00  0.39851955E+00  0.23513760E+04
 0.41937500E+00  0.37576057E+03  0.47993609E+00  0.40010521E+00  0.23488160E+04
 0.42000000E+00  0.37412825E+03  0.47837160E+00  0.40168710E+00  0.23462610E+04
 0.42062500E+00  0.37250443E+03  0.47681355E+00  0.40326524E+00  0.23437110E+04
 0.42125000E+00  0.37088902E+03  0.47526190E+00  0.40483964E+00  0.23411659E+04
 0.42187500E+00  0.36928198E+03  0.47371660E+00  0.40641032E+00  0.23386257E+04
 0.42250000E+00  0.36768325E+03  0.47217761E+00  0.40797728E+00  0.23360904E+04
 0.42312500E+00  0.36609275E+03  0.47064490E+00  0.40954054E+00  0.23335600E+04
 0.42375000E+00  0.36451044E+03  0.46911842E+00  0.41110011E+00  0.23310344E+04
 0.42437500E+00  0.36293625E+03  0.46759813E+00  0.41265601E+00  0.23285136E+04
 0.42500000E+00  0.36137012E+03  0.46608399E+00  0.41420826E+00  0.23259975E+04
 0.42562500E+00  0.35981200E+03  0.46457597E+00  0.41575685E+00  0.23234862E+04
 0.42625000E+00  0.35826182E+03  0.46307401E+00  0.41730181E+00  0.23209796E+04
 0.42687500E+00  0.35671954E+03  0.46157809E+00  0.41884315E+00  0.23184777E+04
 0.42750000E+00  0.35518509E+03  0.46008816E+00  0.42038087E+00  0.23159804E+04
 0.42812500E+00  0.35365842E+03  0.45860418E+00  0.42191501E+00  0.23134877E+04
 0.42875000E+00  0.35213947E+03  0.45712613E+00  0.42344555E+00  0.23109996E+04
 0.42937500E+00  0.35062819E+03  0.45565395E+00  0.42497253E+00  0.23085161E+04
 0.43000000E+00  0.34912453E+03  0.45418761E+00  0.42649595E+00  0.23060371E+04
 0.43062500E+00  0.34762842E+03  0.45272707E+00  0.42801582E+00  0.23035626E+04
 0.43125000E+00  0.34613982E+03  0.45127231E+00  0.42953215E+00  0.23010925E+04
 0.43187500E+00  0.34465867E+03  0.44982327E+00  0.43104497E+00  0.22986270E+04
 0.43250000E+00  0.34318493E+03  0.44837993E+00  0.43255427E+00  0.22961658E+04
 0.43312500E+00  0.34171853E+03  0.44694224E+00  0.43406008E+00  0.22937090E+04
 0.43375000E+00  0.34025943E+03  0.44551018E+00  0.43556241E+00  0.22912566E+04
 0.43437500E+00  0.33880757E+03  0.44408371E+00  0.43706125E+00  0.22888086E+04
 0.43500000E+00  0.33736291E+03  0.44266279E+00  0.43855664E+00  0.22863648E+04
 0.43562500E+00  0.33592540E+03  0.44124738E+00  0.44004858E+00  0.22839253E+04
 0.43625000E+00  0.33449498E+03  0.43983746E+00  0.44153709E+00  0.22814901E+04
 0.43687500E+00  0.33307161E+03  0.43843299E+00  0.44302216E+00  0.22790592E+04
 0.43750000E+00  0.33165524E+03  0.43703393E+00  0.44450383E+00  0.22766324E+04
 0.43812500E+00  0.33024582E+03  0.43564026E+00  0.44598209E+00  0.22742098E+04
 0.43875000E+00  0.32884330E+03  0.43425193E+00  0.44745696E+00  0.22717913E+04
 0.43937500E+00  0.32744763E+03  0.43286892E+00  0.44892846E+00  0.22693770E+04
 0.44000000E+00  0.32605877E+03  0.43149118E+00  0.45039658E+00  0.22669668E+04
 0.44062500E+00  0.32467667E+03  0.43011870E+00  0.45186135E+00  0.22645607E+04
 0.44125000E+00  0.32330129E+03  0.42875144E+00  0.45332278E+00  0.22621586E+04
 0.44187500E+00  0.32193258E+03  0.42738936E+00  0.45478088E+00  0.22597606E+04
 0.44250000E+00  0.32057048E+03  0.42603243E+00  0.45623565E+00  0.22573665E+04
 0.44312500E+00  0.31921497E+03  0.42468063E+00  0.45768712E+00  0.22549764E+04
 0.44375000E+00  0.31786600E+03  0.42333392E+00  0.45913528E+00  0.22525903E+04
 0.44437500E+00  0.31652351E+03  0.42199226E+00  0.46058016E+00  0.22502081E+04
 0.44500000E+00  0.31518747E+03  0.42065564E+00  0.46202177E+00  0.22478298E+04
 0.44562500E+00  0.31385783E+03  0.41932402E+00  0.46346011E+00  0.22454554E+04
 0.44625000E+00  0.31253455E+03  0.41799736E+00  0.46489519E+00  0.22430848E+04
 0.44687500E+00  0.31121759E+03  0.41667564E+00  0.46632704E+00  0.22407181E+04
 0.44750000E+00  0.30990690E+03  0.41535883E+00  0.46775565E+00  0.22383552E+04
 0.44812500E+00  0.30860245E+03  0.41404690E+00  0.46918104E+00  0.22359961E+04
 0.44875000E+00  0.30730419E+03  0.41273983E+00  0.47060322E+00  0.22336407E+04
 0.44937500E+00  0.30601208E+03  0.41143757E+00  0.47202220E+00  0.22312891E+04
 0.45000000E+00  0.30472608E+03  0.41014010E+00  0.47343799E+00  0.22289411E+04
 0.45062500E+00  0.30344615E+03  0.40884740E+00  0.47485061E+00  0.22265969E+04
 0.45125000E+00  0.30217225E+03  0.40755943E+00  0.47626006E+00  0.22242563E+04
 0.45187500E+00  0.30090434E+03  0.40627618E+00  0.47766635E+00  0.22219194E+04
 0.45250000E+00  0.29964238E+03  0.40499760E+00  0.47906950E+00  0.22195861E+04
 0.45312500E+00  0.29838634E+03  0.40372367E+00  0.48046951E+00  0.22172564E+04
 0.45375000E+00  0.29713616E+03  0.40245437E+00  0.48186640E+00  0.22149303E+04
 0.45437500E+00  0.29589182E+03  0.40118966E+00  0.48326017E+00  0.22126078E+04
 0.45500000E+00  0.29465328E+03  0.39992953E+00  0.48465084E+00  0.22102887E+04
 0.45562500E+00  0.29342049E+03  0.39867393E+00  0.48603842E+00  0.22079732E+04
 0.45625000E+00  0.29219343E+03  0.39742286E+00  0.48742291E+00  0.22056612E+04
 0.45687500E+00  0.29097205E+03  0.39617627E+00  0.48880433E+00  0.22033526E+04
 0.45750000E+00  0.28975631E+03  0.39493415E+00  0.49018269E+00  0.22010475E+04
 0.45812500E+00  0.28854619E+03  0.39369647E+00  0.49155800E+00  0.21987458E+04
 0.45875000E+00  0.28734164E+03  0.39246320E+00  0.49293026E+00  0.21964475E+04
 0.45937500E+00  0.28614264E+03  0.39123432E+00  0.49429949E+00  0.21941526E+04
 0.46000000E+00  0.28494913E+03  0.39000980E+00  0.49566570E+00  0.21918611E+04
 0.46062500E+00  0.28376110E+03  0.38878961E+00  0.49702890E+00  0.21895729E+04
 0.46125000E+00  0.28257850E+03  0.38757374E+00  0.49838909E+00  0.21872880E+04
 0.46187500E+00  0.28140129E+03  0.38636215E+00  0.49974629E+00  0.21850064E+04
 0.46250000E+00  0.28022945E+03  0.38515483E+00  0.50110051E+00  0.21827281E+04
 0.46312500E+00  0.27906295E+03  0.38395174E+00  0.50245176E+00  0.21804530E+04
 0.46375000E+00  0.27790174E+03  0.38275287E+00  0.50380005E+00  0.21781812E+04
 0.46437500E+00  0.27674579E+03  0.38155819E+00  0.50514538E+00  0.21759126E+04
 0.46500000E+00  0.27559507E+03  0.38036767E+00  0.50648777E+00  0.21736472E+04
 0.46562500E+00  0.27444955E+03  0.37918129E+00  0.50782722E+00  0.21713849E+04
 0.46625000E+00  0.27330919E+03  0.37799903E+00  0.50916375E+00  0.21691258E+04
 0.46687500E+00  0.27217397E+03  0.37682087E+00  0.51049737E+00  0.21668699E+04
 0.46750000E+00  0.27104384E+03  0.37564678E+00  0.51182808E+00  0.21646171E+04
 0.46812500E+00  0.26991879E+03  0.37447674E+00  0.51315590E+00  0.21623673E+04
 0.46875000E+00  0.26879877E+03  0.37331072E+00  0.51448082E+00  0.21601206E+04
 0.46937500E+00  0.26768375E+03  0.37214871E+00  0.51580288E+00  0.21578770E+04
 0.47000000E+00  0.26657371E+03  0.37099068E+00  0.51712206E+00  0.21556365E+04
 0.47062500E+00  0.26546861E+03  0.36983661E+00  0.51843839E+00  0.21533989E+04
 0.47125000E+00  0.26436843E+03  0.36868647E+00  0.51975187E+00  0.21511643E+04
 0.47187500E+00  0.26327312E+03  0.36754025E+00  0.52106251E+00  0.21489327E+04
 0.47250000E+00  0.26218267E+03  0.36639792E+00  0.52237032E+00  0.21467041E+04
 0.47312500E+00  0.26109704E+03  0.36525947E+00  0.52367530E+00  0.21444784E+04
 0.47375000E+00  0.26001621E+03  0.36412486E+00  0.52497748E+00  0.21422556E+04
 0.47437500E+00  0.25894014E+03  0.36299408E+00  0.52627685E+00  0.21400358E+04
 0.47500000E+00  0.25786880E+03  0.36186711E+00  0.52757343E+00  0.21378188E+04
 0.47562500E+00  0.25680217E+03  0.36074393E+00  0.52886723E+00  0.21356047E+04
 0.47625000E+00  0.25574021E+03  0.35962451E+00  0.53015824E+00  0.21333934E+04
 0.47687500E+00  0.25468290E+03  0.35850883E+00  0.53144649E+00  0.21311849E+04
 0.47750000E+00  0.25363022E+03  0.35739688E+00  0.53273199E+00  0.21289793E+04
 0.47812500E+00  0.25258212E+03  0.35628864E+00  0.53401473E+00  0.21267764E+04
 0.47875000E+00  0.25153859E+03  0.35518407E+00  0.53529473E+00  0.21245764E+04
 0.47937500E+00  0.25049960E+03  0.35408317E+00  0.53657201E+00  0.21223790E+04
 0.48000000E+00  0.24946511E+03  0.35298592E+00  0.53784655E+00  0.21201844E+04
 0.48062500E+00  0.24843511E+03  0.35189229E+00  0.53911839E+00  0.21179926E+04
 0.48125000E+00  0.24740957E+03  0.35080226E+00  0.54038752E+00  0.21158034E+04
 0.48187500E+00  0.24638845E+03  0.34971581E+00  0.54165395E+00  0.21136169E+04
 0.48250000E+00  0.24537173E+03  0.34863294E+00  0.54291769E+00  0.21114331E+04
 0.48312500E+00  0.24435940E+03  0.34755360E+00  0.54417876E+00  0.21092519E+04
 0.48375000E+00  0.24335141E+03  0.34647780E+00  0.54543715E+00  0.21070734E+04
 0.48437500E+00  0.24234774E+03  0.34540550E+00  0.54669288E+00  0.21048974E+04
 0.48500000E+00  0.24134838E+03  0.34433669E+00  0.54794595E+00  0.21027241E+04
 0.48562500E+00  0.24035329E+03  0.34327135E+00  0.54919638E+00  0.21005533E+04
 0.48625000E+00  0.23936244E+03  0.34220947E+00  0.55044417E+00  0.20983851E+04
 0.48687500E+00  0.23837582E+03  0.34115101E+00  0.55168934E+00  0.20962194E+04
 0.48750000E+00  0.23739340E+03  0.34009598E+00  0.55293188E+00  0.20940563E+04
 0.48812500E+00  0.23641515E+03  0.33904433E+00  0.55417181E+00  0.20918956E+04
 0.48875000E+00  0.23544105E+03  0.33799607E+00  0.55540913E+00  0.20897375E+04
 0.48937500E+00  0.23447107E+03  0.33695117E+00  0.55664386E+00  0.20875818E+04
 0.49000000E+00  0.23350520E+03  0.33590961E+00  0.55787600E+00  0.20854286E+04
 0.49062500E+00  0.23254340E+03  0.33487138E+00  0.55910556E+00  0.20832778E+04
 0.49125000E+00  0.23158566E+03  0.33383645E+00  0.56033255E+00  0.20811295E+04
 0.49187500E+00  0.23063194E+03  0.33280482E+00  0.56155697E+00  0.20789835E+04
 0.49250000E+00  0.22968223E+03  0.33177646E+00  0.56277884E+00  0.20768400E+04
 0.49312500E+00  0.22873650E+03  0.33075135E+00  0.56399816E+00  0.20746988E+04
 0.49375000E+00  0.22779474E+03  0.32972948E+00  0.56521494E+00  0.20725600E+04
 0.49437500E+00  0.22685691E+03  0.32871084E+00  0.56642919E+00  0.20704235E+04
 0.49500000E+00  0.22592299E+03  0.32769540E+00  0.56764091E+00  0.20682894E+04
 0.49562500E+00  0.22499297E+03  0.32668314E+00  0.56885012E+00  0.20661575E+04
 0.49625000E+00  0.22406682E+03  0.32567406E+00  0.57005682E+00  0.20640280E+04
 0.49687500E+00  0.22314451E+03  0.32466814E+00  0.57126102E+00  0.20619007E+04
 0.49750000E+00  0.22222603E+03  0.32366535E+00  0.57246273E+00  0.20597757E+04
 0.49812500E+00  0.22131135E+03  0.32266569E+00  0.57366195E+00  0.20576529E+04
 0.49875000E+00  0.22040046E+03  0.32166913E+00  0.57485870E+00  0.20555323E+04
 0.49937500E+00  0.21949332E+03  0.32067566E+00  0.57605297E+00  0.20534140E+04
 0.50000000E+00  0.21858993E+03  0.31968527E+00  0.57724479E+00  0.20512979E+04
 0.50062500E+00  0.21769025E+03  0.31869794E+00  0.57843415E+00  0.20491839E+04
 0.50125000E+00  0.21679427E+03  0.31771365E+00  0.57962106E+00  0.20470721E+04
 0.50187500E+00  0.21590197E+03  0.31673238E+00  0.58080553E+00  0.20449625E+04
 0.50250000E+00  0.21501332E+03  0.31575413E+00  0.58198757E+00  0.20428549E+04
 0.50312500E+00  0.21412831E+03  0.31477888E+00  0.58316719E+00  0.20407496E+04
 0.50375000E+00  0.21324691E+03  0.31380660E+00  0.58434439E+00  0.20386463E+04
 0.50437500E+00  0.21236911E+03  0.31283730E+00  0.58551918E+00  0.20365451E+04
 0.50500000E+00  0.21149488E+03  0.31187094E+00  0.58669157E+00  0.20344459E+04
 0.50562500E+00  0.21062421E+03  0.31090752E+00  0.58786156E+00  0.20323489E+04
 0.50625000E+00  0.20975707E+03  0.30994702E+00  0.58902917E+00  0.20302538E+04
 0.50687500E+00  0.20889344E+03  0.30898943E+00  0.59019440E+00  0.20281608E+04
 0.50750000E+00  0.20803331E+03  0.30803472E+00  0.59135725E+00  0.20260698E+04
 0.50812500E+00  0.20717666E+03  0.30708290E+00  0.59251774E+00  0.20239808E+04
 0.50875000E+00  0.20632346E+03  0.30613394E+00  0.59367587E+00  0.20218938E+04
 0.50937500E+00  0.20547370E+03  0.30518782E+00  0.59483165E+00  0.20198087E+04
 0.51000000E+00  0.20462736E+03  0.30424454E+00  0.59598508E+00  0.20177256E+04
 0.51062500E+00  0.20378442E+03  0.30330408E+00  0.59713618E+00  0.20156445E+04
 0.51125000E+00  0.20294486E+03  0.30236642E+00  0.59828495E+00  0.20135652E+04
 0.51187500E+00  0.20210867E+03  0.30143156E+00  0.59943139E+00  0.20114879E+04
 0.51250000E+00  0.20127582E+03  0.30049947E+00  0.60057552E+00  0.20094124E+04
 0.51312500E+00  0.20044629E+03  0.29957015E+00  0.60171735E+00  0.20073389E+04
 0.51375000E+00  0.19962007E+03  0.29864357E+00  0.60285687E+00  0.20052672E+04
 0.51437500E+00  0.19879715E+03  0.29771974E+00  0.60399409E+00  0.20031973E+04
 0.51500000E+00  0.19797749E+03  0.29679862E+00  0.60512903E+00  0.20011293E+04
 0.51562500E+00  0.19716109E+03  0.29588022E+00  0.60626169E+00  0.19990630E+04
 0.51625000E+00  0.19634793E+03  0.29496451E+00  0.60739207E+00  0.19969986E+04
 0.51687500E+00  0.19553799E+03  0.29405148E+00  0.60852018E+00  0.19949360E+04
 0.51750000E+00  0.19473124E+03  0.29314112E+00  0.60964604E+00  0.19928752E+04
 0.51812500E+00  0.19392769E+03  0.29223342E+00  0.61076964E+00  0.19908161E+04
 0.51875000E+00  0.19312730E+03  0.29132836E+00  0.61189099E+00  0.19887587E+04
 0.51937500E+00  0.19233006E+03  0.29042593E+00  0.61301011E+00  0.19867031E+04
 0.52000000E+00  0.19153595E+03  0.28952612E+00  0.61412699E+00  0.19846492E+04
 0.52062500E+00  0.19074497E+03  0.28862891E+00  0.61524165E+00  0.19825971E+04
 0.52125000E+00  0.18995708E+03  0.28773429E+00  0.61635408E+00  0.19805466E+04
 0.52187500E+00  0.18917228E+03  0.28684226E+00  0.61746430E+00  0.19784977E+04
 0.52250000E+00  0.18839054E+03  0.28595279E+00  0.61857232E+00  0.19764506E+04
 0.52312500E+00  0.18761185E+03  0.28506587E+00  0.61967813E+00  0.19744051E+04
 0.52375000E+00  0.18683621E+03  0.28418150E+00  0.62078175E+00  0.19723612E+04
 0.52437500E+00  0.18606357E+03  0.28329965E+00  0.62188318E+00  0.19703189E+04
 0.52500000E+00  0.18529395E+03  0.28242032E+00  0.62298244E+00  0.19682783E+04
 0.52562500E+00  0.18452731E+03  0.28154350E+00  0.62407952E+00  0.19662392E+04
 0.52625000E+00  0.18376364E+03  0.28066917E+00  0.62517443E+00  0.19642017E+04
 0.52687500E+00  0.18300293E+03  0.27979731E+00  0.62626718E+00  0.19621658E+04
 0.52750000E+00  0.18224515E+03  0.27892793E+00  0.62735777E+00  0.19601314E+04
 0.52812500E+00  0.18149031E+03  0.27806101E+00  0.62844622E+00  0.19580985E+04
 0.52875000E+00  0.18073837E+03  0.27719653E+00  0.62953252E+00  0.19560672E+04
 0.52937500E+00  0.17998933E+03  0.27633448E+00  0.63061669E+00  0.19540374E+04
 0.53000000E+00  0.17924316E+03  0.27547486E+00  0.63169873E+00  0.19520091E+04
 0.53062500E+00  0.17849986E+03  0.27461764E+00  0.63277864E+00  0.19499822E+04
 0.53125000E+00  0.17775941E+03  0.27376282E+00  0.63385644E+00  0.19479569E+04
 0.53187500E+00  0.17702180E+03  0.27291040E+00  0.63493213E+00  0.19459330E+04
 0.53250000E+00  0.17628700E+03  0.27206034E+00  0.63600571E+00  0.19439105E+04
 0.53312500E+00  0.17555502E+03  0.27121265E+00  0.63707720E+00  0.19418894E+04
 0.53375000E+00  0.17482582E+03  0.27036732E+00  0.63814659E+00  0.19398698E+04
 0.53437500E+00  0.17409940E+03  0.26952433E+00  0.63921389E+00  0.19378515E+04
 0.53500000E+00  0.17337574E+03  0.26868366E+00  0.64027912E+00  0.19358347E+04
 0.53562500E+00  0.17265483E+03  0.26784532E+00  0.64134227E+00  0.19338192E+04
 0.53625000E+00  0.17193665E+03  0.26700929E+00  0.64240335E+00  0.19318051E+04
 0.53687500E+00  0.17122120E+03  0.26617556E+00  0.64346238E+00  0.19297923E+04
 0.53750000E+00  0.17050845E+03  0.26534411E+00  0.64451934E+00  0.19277809E+04
 0.53812500E+00  0.16979840E+03  0.26451494E+00  0.64557426E+00  0.19257707E+04
 0.53875000E+00  0.16909102E+03  0.26368803E+00  0.64662713E+00  0.19237619E+04
 0.53937500E+00  0.16838631E+03  0.26286338E+00  0.64767796E+00  0.19217544E+04
 0.54000000E+00  0.16768425E+03  0.26204098E+00  0.64872676E+00  0.19197481E+04
 0.54062500E+00  0.16698483E+03  0.26122081E+00  0.64977354E+00  0.19177431E+04
 0.54125000E+00  0.16628803E+03  0.26040286E+00  0.65081829E+00  0.19157394E+04
 0.54187500E+00  0.16559385E+03  0.25958713E+00  0.65186103E+00  0.19137369E+04
 0.54250000E+00  0.16490226E+03  0.25877360E+00  0.65290176E+00  0.19117356E+04
 0.54312500E+00  0.16421326E+03  0.25796227E+00  0.65394049E+00  0.19097356E+04
 0.54375000E+00  0.16352683E+03  0.25715311E+00  0.65497722E+00  0.19077367E+04
 0.54437500E+00  0.16284297E+03  0.25634613E+00  0.65601196E+00  0.19057391E+04
 0.54500000E+00  0.16216165E+03  0.25554131E+00  0.65704472E+00  0.19037426E+04
 0.54562500E+00  0.16148286E+03  0.25473865E+00  0.65807549E+00  0.19017472E+04
 0.54625000E+00  0.16080660E+03  0.25393813E+00  0.65910429E+00  0.18997530E+04
 0.54687500E+00  0.16013284E+03  0.25313974E+00  0.66013112E+00  0.18977600E+04
 0.54750000E+00  0.15946158E+03  0.25234347E+00  0.66115599E+00  0.18957681E+04
 0.54812500E+00  0.15879281E+03  0.25154932E+00  0.66217890E+00  0.18937772E+04
 0.54875000E+00  0.15812651E+03  0.25075727E+00  0.66319986E+00  0.18917875E+04
 0.54937500E+00  0.15746266E+03  0.24996731E+00  0.66421888E+00  0.18897989E+04
 0.55000000E+00  0.15680127E+03  0.24917944E+00  0.66523595E+00  0.18878113E+04
 0.55062500E+00  0.15614231E+03  0.24839364E+00  0.66625109E+00  0.18858248E+04
 0.55125000E+00  0.15548578E+03  0.24760991E+00  0.66726430E+00  0.18838393E+04
 0.55187500E+00  0.15483165E+03  0.24682823E+00  0.66827558E+00  0.18818548E+04
 0.55250000E+00  0.15417993E+03  0.24604860E+00  0.66928495E+00  0.18798714E+04
 0.55312500E+00  0.15353059E+03  0.24527101E+00  0.67029240E+00  0.18778890E+04
 0.55375000E+00  0.15288363E+03  0.24449544E+00  0.67129794E+00  0.18759076E+04
 0.55437500E+00  0.15223904E+03  0.24372189E+00  0.67230159E+00  0.18739271E+04
 0.55500000E+00  0.15159680E+03  0.24295036E+00  0.67330333E+00  0.18719476E+04
 0.55562500E+00  0.15095690E+03  0.24218082E+00  0.67430319E+00  0.18699691E+04
 0.55625000E+00  0.15031933E+03  0.24141328E+00  0.67530115E+00  0.18679915E+04
 0.55687500E+00  0.14968408E+03  0.24064771E+00  0.67629724E+00  0.18660148E+04
 0.55750000E+00  0.14905114E+03  0.23988412E+00  0.67729145E+00  0.18640391E+04
 0.55812500E+00  0.14842050E+03  0.23912250E+00  0.67828380E+00  0.18620642E+04
 0.55875000E+00  0.14779214E+03  0.23836283E+00  0.67927427E+00  0.18600903E+04
 0.55937500E+00  0.14716606E+03  0.23760510E+00  0.68026289E+00  0.18581172E+04
 0.56000000E+00  0.14654224E+03  0.23684932E+00  0.68124965E+00  0.18561450E+04
 0.56062500E+00  0.14592067E+03  0.23609546E+00  0.68223457E+00  0.18541736E+04
 0.56125000E+00  0.14530135E+03  0.23534353E+00  0.68321764E+00  0.18522031E+04
 0.56187500E+00  0.14468426E+03  0.23459350E+00  0.68419887E+00  0.18502334E+04
 0.56250000E+00  0.14406939E+03  0.23384538E+00  0.68517826E+00  0.18482645E+04
 0.56312500E+00  0.14345673E+03  0.23309916E+00  0.68615583E+00  0.18462964E+04
 0.56375000E+00  0.14284627E+03  0.23235482E+00  0.68713158E+00  0.18443291E+04
 0.56437500E+00  0.14223800E+03  0.23161236E+00  0.68810550E+00  0.18423625E+04
 0.56500000E+00  0.14163190E+03  0.23087177E+00  0.68907762E+00  0.18403967E+04
 0.56562500E+00  0.14102798E+03  0.23013304E+00  0.69004792E+00  0.18384317E+04
 0.56625000E+00  0.14042621E+03  0.22939617E+00  0.69101642E+00  0.18364674E+04
 0.56687500E+00  0.13982660E+03  0.22866114E+00  0.69198313E+00  0.18345039E+04
 0.56750000E+00  0.13922912E+03  0.22792795E+00  0.69294804E+00  0.18325410E+04
 0.56812500E+00  0.13863377E+03  0.22719658E+00  0.69391116E+00  0.18305789E+04
 0.56875000E+00  0.13804054E+03  0.22646704E+00  0.69487250E+00  0.18286174E+04
 0.56937500E+00  0.13744941E+03  0.22573931E+00  0.69583206E+00  0.18266566E+04
 0.57000000E+00  0.13686039E+03  0.22501338E+00  0.69678985E+00  0.18246964E+04
 0.57062500E+00  0.13627345E+03  0.22428925E+00  0.69774587E+00  0.18227369E+04
 0.57125000E+00  0.13568859E+03  0.22356691E+00  0.69870013E+00  0.18207781E+04
 0.57187500E+00  0.13510580E+03  0.22284635E+00  0.69965262E+00  0.18188198E+04
 0.57250000E+00  0.13452507E+03  0.22212756E+00  0.70060337E+00  0.18168622E+04
 0.57312500E+00  0.13394639E+03  0.22141054E+00  0.70155236E+00  0.18149052E+04
 0.57375000E+00  0.13336975E+03  0.22069527E+00  0.70249961E+00  0.18129487E+04
 0.57437500E+00  0.13279514E+03  0.21998176E+00  0.70344513E+00  0.18109928E+04
 0.57500000E+00  0.13222256E+03  0.21926998E+00  0.70438890E+00  0.18090375E+04
 0.57562500E+00  0.13165198E+03  0.21855994E+00  0.70533095E+00  0.18070827E+04
 0.57625000E+00  0.13108341E+03  0.21785163E+00  0.70627127E+00  0.18051285E+04
 0.57687500E+00  0.13051683E+03  0.21714504E+00  0.70720987E+00  0.18031747E+04
 0.57750000E+00  0.12995224E+03  0.21644016E+00  0.70814676E+00  0.18012215E+04
 0.57812500E+00  0.12938962E+03  0.21573699E+00  0.70908194E+00  0.17992688E+04
 0.57875000E+00  0.12882897E+03  0.21503551E+00  0.71001541E+00  0.17973165E+04
 0.57937500E+00  0.12827028E+03  0.21433572E+00  0.71094717E+00  0.17953647E+04
 0.58000000E+00  0.12771353E+03  0.21363761E+00  0.71187725E+00  0.17934134E+04
 0.58062500E+00  0.12715873E+03  0.21294118E+00  0.71280562E+00  0.17914625E+04
 0.58125000E+00  0.12660586E+03  0.21224642E+00  0.71373232E+00  0.17895121E+04
 0.58187500E+00  0.12605490E+03  0.21155331E+00  0.71465732E+00  0.17875620E+04
 0.58250000E+00  0.12550587E+03  0.21086186E+00  0.71558066E+00  0.17856124E+04
 0.58312500E+00  0.12495873E+03  0.21017206E+00  0.71650231E+00  0.17836631E+04
 0.58375000E+00  0.12441350E+03  0.20948390E+00  0.71742230E+00  0.17817143E+04
 0.58437500E+00  0.12387015E+03  0.20879736E+00  0.71834062E+00  0.17797658E+04
 0.58500000E+00  0.12332868E+03  0.20811246E+00  0.71925728E+00  0.17778176E+04
 0.58562500E+00  0.12278908E+03  0.20742917E+00  0.72017229E+00  0.17758698E+04
 0.58625000E+00  0.12225134E+03  0.20674749E+00  0.72108564E+00  0.17739223E+04
 0.58687500E+00  0.12171546E+03  0.20606742E+00  0.72199735E+00  0.17719751E+04
 0.58750000E+00  0.12118142E+03  0.20538894E+00  0.72290742E+00  0.17700282E+04
 0.58812500E+00  0.12064922E+03  0.20471206E+00  0.72381585E+00  0.17680816E+04
 0.58875000E+00  0.12011886E+03  0.20403676E+00  0.72472264E+00  0.17661353E+04
 0.58937500E+00  0.11959031E+03  0.20336303E+00  0.72562781E+00  0.17641893E+04
 0.59000000E+00  0.11906357E+03  0.20269088E+00  0.72653135E+00  0.17622435E+04
 0.59062500E+00  0.11853864E+03  0.20202028E+00  0.72743327E+00  0.17602979E+04
 0.59125000E+00  0.11801551E+03  0.20135125E+00  0.72833357E+00  0.17583525E+04
 0.59187500E+00  0.11749416E+03  0.20068377E+00  0.72923227E+00  0.17564074E+04
 0.59250000E+00  0.11697460E+03  0.20001783E+00  0.73012935E+00  0.17544624E+04
 0.59312500E+00  0.11645681E+03  0.19935342E+00  0.73102483E+00  0.17525177E+04
 0.59375000E+00  0.11594079E+03  0.19869055E+00  0.73191872E+00  0.17505731E+04
 0.59437500E+00  0.11542652E+03  0.19802920E+00  0.73281101E+00  0.17486286E+04
 0.59500000E+00  0.11491401E+03  0.19736937E+00  0.73370171E+00  0.17466843E+04
 0.59562500E+00  0.11440324E+03  0.19671105E+00  0.73459082E+00  0.17447402E+04
 0.59625000E+00  0.11389420E+03  0.19605423E+00  0.73547835E+00  0.17427961E+04
 0.59687500E+00  0.11338689E+03  0.19539891E+00  0.73636431E+00  0.17408522E+04
 0.59750000E+00  0.11288130E+03  0.19474509E+00  0.73724869E+00  0.17389083E+04
 0.59812500E+00  0.11237742E+03  0.19409275E+00  0.73813150E+00  0.17369645E+04
 0.59875000E+00  0.11187525E+03  0.19344189E+00  0.73901275E+00  0.17350208E+04
 0.59937500E+00  0.11137477E+03  0.19279250E+00  0.73989244E+00  0.17330771E+04
 0.60000000E+00  0.11087598E+03  0.19214458E+00  0.74077057E+00  0.17311335E+04
 0.60062500E+00  0.11037888E+03  0.19149812E+00  0.74164714E+00  0.17291899E+04
 0.60125000E+00  0.10988345E+03  0.19085311E+00  0.74252217E+00  0.17272462E+04
 0.60187500E+00  0.10938970E+03  0.19020956E+00  0.74339566E+00  0.17253026E+04
 0.60250000E+00  0.10889760E+03  0.18956744E+00  0.74426760E+00  0.17233590E+04
 0.60312500E+00  0.10840716E+03  0.18892676E+00  0.74513801E+00  0.17214153E+04
 0.60375000E+00  0.10791836E+03  0.18828752E+00  0.74600689E+00  0.17194716E+04
 0.60437500E+00  0.10743120E+03  0.18764969E+00  0.74687424E+00  0.17175279E+04
 0.60500000E+00  0.10694568E+03  0.18701329E+00  0.74774006E+00  0.17155840E+04
 0.60562500E+00  0.10646179E+03  0.18637829E+00  0.74860436E+00  0.17136401E+04
 0.60625000E+00  0.10597951E+03  0.18574471E+00  0.74946715E+00  0.17116961E+04
 0.60687500E+00  0.10549884E+03  0.18511252E+00  0.75032843E+00  0.17097519E+04
 0.60750000E+00  0.10501978E+03  0.18448173E+00  0.75118820E+00  0.17078077E+04
 0.60812500E+00  0.10454232E+03  0.18385233E+00  0.75204646E+00  0.17058633E+04
 0.60875000E+00  0.10406645E+03  0.18322431E+00  0.75290323E+00  0.17039187E+04
 0.60937500E+00  0.10359217E+03  0.18259766E+00  0.75375850E+00  0.17019740E+04
 0.61000000E+00  0.10311946E+03  0.18197239E+00  0.75461227E+00  0.17000290E+04
 0.61062500E+00  0.10264833E+03  0.18134849E+00  0.75546456E+00  0.16980839E+04
 0.61125000E+00  0.10217876E+03  0.18072594E+00  0.75631537E+00  0.16961386E+04
 0.61187500E+00  0.10171075E+03  0.18010475E+00  0.75716469E+00  0.16941931E+04
 0.61250000E+00  0.10124429E+03  0.17948491E+00  0.75801254E+00  0.16922473E+04
 0.61312500E+00  0.10077938E+03  0.17886641E+00  0.75885891E+00  0.16903012E+04
 0.61375000E+00  0.10031601E+03  0.17824925E+00  0.75970381E+00  0.16883549E+04
 0.61437500E+00  0.99854172E+02  0.17763342E+00  0.76054725E+00  0.16864083E+04
 0.61500000E+00  0.99393859E+02  0.17701892E+00  0.76138923E+00  0.16844614E+04
 0.61562500E+00  0.98935066E+02  0.17640574E+00  0.76222975E+00  0.16825142E+04
 0.61625000E+00  0.98477787E+02  0.17579387E+00  0.76306882E+00  0.16805667E+04
 0.61687500E+00  0.98022016E+02  0.17518332E+00  0.76390643E+00  0.16786188E+04
 0.61750000E+00  0.97567746E+02  0.17457407E+00  0.76474260E+00  0.16766706E+04
 0.61812500E+00  0.97114971E+02  0.17396611E+00  0.76557733E+00  0.16747220E+04
 0.61875000E+00  0.96663685E+02  0.17335946E+00  0.76641062E+00  0.16727730E+04
 0.61937500E+00  0.96213882E+02  0.17275409E+00  0.76724247E+00  0.16708237E+04
 0.62000000E+00  0.95765557E+02  0.17215000E+00  0.76807290E+00  0.16688739E+04
 0.62062500E+00  0.95318702E+02  0.17154719E+00  0.76890189E+00  0.16669237E+04
 0.62125000E+00  0.94873311E+02  0.17094566E+00  0.76972946E+00  0.16649730E+04
 0.62187500E+00  0.94429380E+02  0.17034539E+00  0.77055561E+00  0.16630219E+04
 0.62250000E+00  0.93986901E+02  0.16974638E+00  0.77138035E+00  0.16610703E+04
 0.62312500E+00  0.93545870E+02  0.16914863E+00  0.77220367E+00  0.16591182E+04
 0.62375000E+00  0.93106279E+02  0.16855213E+00  0.77302558E+00  0.16571657E+04
 0.62437500E+00  0.92668124E+02  0.16795688E+00  0.77384608E+00  0.16552126E+04
 0.62500000E+00  0.92231398E+02  0.16736287E+00  0.77466519E+00  0.16532589E+04
 0.62562500E+00  0.91796096E+02  0.16677010E+00  0.77548289E+00  0.16513048E+04
 0.62625000E+00  0.91362212E+02  0.16617856E+00  0.77629920E+00  0.16493500E+04
 0.62687500E+00  0.90929740E+02  0.16558824E+00  0.77711412E+00  0.16473947E+04
 0.62750000E+00  0.90498675E+02  0.16499914E+00  0.77792765E+00  0.16454388E+04
 0.62812500E+00  0.90069011E+02  0.16441126E+00  0.77873980E+00  0.16434823E+04
 0.62875000E+00  0.89640742E+02  0.16382460E+00  0.77955056E+00  0.16415251E+04
 0.62937500E+00  0.89213863E+02  0.16323913E+00  0.78035995E+00  0.16395674E+04
 0.63000000E+00  0.88788368E+02  0.16265487E+00  0.78116796E+00  0.16376089E+04
 0.63062500E+00  0.88364252E+02  0.16207181E+00  0.78197461E+00  0.16356498E+04
 0.63125000E+00  0.87941509E+02  0.16148993E+00  0.78277989E+00  0.16336900E+04
 0.63187500E+00  0.87520133E+02  0.16090925E+00  0.78358380E+00  0.16317295E+04
 0.63250000E+00  0.87100120E+02  0.16032974E+00  0.78438635E+00  0.16297683E+04
 0.63312500E+00  0.86681465E+02  0.15975141E+00  0.78518755E+00  0.16278064E+04
 0.63375000E+00  0.86264160E+02  0.15917425E+00  0.78598739E+00  0.16258436E+04
 0.63437500E+00  0.85848202E+02  0.15859826E+00  0.78678589E+00  0.16238802E+04
 0.63500000E+00  0.85433585E+02  0.15802343E+00  0.78758304E+00  0.16219159E+04
 0.63562500E+00  0.85020304E+02  0.15744976E+00  0.78837884E+00  0.16199509E+04
 0.63625000E+00  0.84608353E+02  0.15687725E+00  0.78917331E+00  0.16179850E+04
 0.63687500E+00  0.84197728E+02  0.15630588E+00  0.78996644E+00  0.16160183E+04
 0.63750000E+00  0.83788422E+02  0.15573565E+00  0.79075824E+00  0.16140507E+04
 0.63812500E+00  0.83380432E+02  0.15516656E+00  0.79154871E+00  0.16120823E+04
 0.63875000E+00  0.82973751E+02  0.15459860E+00  0.79233785E+00  0.16101130E+04
 0.63937500E+00  0.82568376E+02  0.15403178E+00  0.79312567E+00  0.16081428E+04
 0.64000000E+00  0.82164300E+02  0.15346608E+00  0.79391217E+00  0.16061717E+04
 0.64062500E+00  0.81761518E+02  0.15290150E+00  0.79469736E+00  0.16041996E+04
 0.64125000E+00  0.81360027E+02  0.15233803E+00  0.79548123E+00  0.16022266E+04
 0.64187500E+00  0.80959820E+02  0.15177567E+00  0.79626379E+00  0.16002527E+04
 0.64250000E+00  0.80560892E+02  0.15121443E+00  0.79704505E+00  0.15982777E+04
 0.64312500E+00  0.80163240E+02  0.15065428E+00  0.79782500E+00  0.15963018E+04
 0.64375000E+00  0.79766857E+02  0.15009523E+00  0.79860366E+00  0.15943248E+04
 0.64437500E+00  0.79371740E+02  0.14953727E+00  0.79938102E+00  0.15923468E+04
 0.64500000E+00  0.78977883E+02  0.14898040E+00  0.80015708E+00  0.15903677E+04
 0.64562500E+00  0.78585281E+02  0.14842462E+00  0.80093186E+00  0.15883876E+04
 0.64625000E+00  0.78193930E+02  0.14786991E+00  0.80170535E+00  0.15864063E+04
 0.64687500E+00  0.77803825E+02  0.14731628E+00  0.80247755E+00  0.15844240E+04
 0.64750000E+00  0.77414962E+02  0.14676372E+00  0.80324848E+00  0.15824406E+04
 0.64812500E+00  0.77027334E+02  0.14621222E+00  0.80401813E+00  0.15804559E+04
 0.64875000E+00  0.76640939E+02  0.14566179E+00  0.80478650E+00  0.15784702E+04
 0.64937500E+00  0.76255770E+02  0.14511241E+00  0.80555361E+00  0.15764832E+04
 0.65000000E+00  0.75871824E+02  0.14456409E+00  0.80631944E+00  0.15744951E+04
 0.65062500E+00  0.75489097E+02  0.14401681E+00  0.80708401E+00  0.15725057E+04
 0.65125000E+00  0.75107582E+02  0.14347058E+00  0.80784732E+00  0.15705151E+04
 0.65187500E+00  0.74727277E+02  0.14292539E+00  0.80860938E+00  0.15685233E+04
 0.65250000E+00  0.74348175E+02  0.14238124E+00  0.80937017E+00  0.15665301E+04
 0.65312500E+00  0.73970274E+02  0.14183811E+00  0.81012972E+00  0.15645357E+04
 0.65375000E+00  0.73593568E+02  0.14129602E+00  0.81088802E+00  0.15625400E+04
 0.65437500E+00  0.73218053E+02  0.14075494E+00  0.81164507E+00  0.15605429E+04
 0.65500000E+00  0.72843724E+02  0.14021489E+00  0.81240088E+00  0.15585445E+04
 0.65562500E+00  0.72470578E+02  0.13967585E+00  0.81315544E+00  0.15565447E+04
 0.65625000E+00  0.72098609E+02  0.13913782E+00  0.81390878E+00  0.15545436E+04
 0.65687500E+00  0.71727814E+02  0.13860080E+00  0.81466087E+00  0.15525410E+04
 0.65750000E+00  0.71358188E+02  0.13806477E+00  0.81541174E+00  0.15505370E+04
 0.65812500E+00  0.70989726E+02  0.13752975E+00  0.81616138E+00  0.15485315E+04
 0.65875000E+00  0.70622426E+02  0.13699572E+00  0.81690980E+00  0.15465246E+04
 0.65937500E+00  0.70256281E+02  0.13646268E+00  0.81765699E+00  0.15445162E+04
 0.66000000E+00  0.69891289E+02  0.13593062E+00  0.81840297E+00  0.15425063E+04
 0.66062500E+00  0.69527444E+02  0.13539955E+00  0.81914773E+00  0.15404948E+04
 0.66125000E+00  0.69164744E+02  0.13486946E+00  0.81989128E+00  0.15384818E+04
 0.66187500E+00  0.68803182E+02  0.13434033E+00  0.82063361E+00  0.15364673E+04
 0.66250000E+00  0.68442757E+02  0.13381218E+00  0.82137474E+00  0.15344511E+04
 0.66312500E+00  0.68083462E+02  0.13328499E+00  0.82211467E+00  0.15324333E+04
 0.66375000E+00  0.67725295E+02  0.13275877E+00  0.82285340E+00  0.15304139E+04
 0.66437500E+00  0.67368251E+02  0.13223350E+00  0.82359093E+00  0.15283928E+04
 0.66500000E+00  0.67012326E+02  0.13170918E+00  0.82432726E+00  0.15263701E+04
 0.66562500E+00  0.66657517E+02  0.13118581E+00  0.82506240E+00  0.15243457E+04
 0.66625000E+00  0.66303818E+02  0.13066339E+00  0.82579636E+00  0.15223195E+04
 0.66687500E+00  0.65951227E+02  0.13014191E+00  0.82652912E+00  0.15202916E+04
 0.66750000E+00  0.65599739E+02  0.12962137E+00  0.82726071E+00  0.15182619E+04
 0.66812500E+00  0.65249351E+02  0.12910176E+00  0.82799111E+00  0.15162305E+04
 0.66875000E+00  0.64900057E+02  0.12858308E+00  0.82872033E+00  0.15141972E+04
 0.66937500E+00  0.64551856E+02  0.12806533E+00  0.82944838E+00  0.15121621E+04
 0.67000000E+00  0.64204742E+02  0.12754850E+00  0.83017526E+00  0.15101252E+04
 0.67062500E+00  0.63858712E+02  0.12703259E+00  0.83090097E+00  0.15080864E+04
 0.67125000E+00  0.63513762E+02  0.12651759E+00  0.83162551E+00  0.15060456E+04
 0.67187500E+00  0.63169888E+02  0.12600350E+00  0.83234889E+00  0.15040030E+04
 0.67250000E+00  0.62827087E+02  0.12549032E+00  0.83307111E+00  0.15019584E+04
 0.67312500E+00  0.62485355E+02  0.12497804E+00  0.83379217E+00  0.14999118E+04
 0.67375000E+00  0.62144687E+02  0.12446666E+00  0.83451208E+00  0.14978633E+04
 0.67437500E+00  0.61805081E+02  0.12395617E+00  0.83523083E+00  0.14958127E+04
 0.67500000E+00  0.61466533E+02  0.12344658E+00  0.83594843E+00  0.14937601E+04
 0.67562500E+00  0.61129039E+02  0.12293788E+00  0.83666489E+00  0.14917054E+04
 0.67625000E+00  0.60792595E+02  0.12243005E+00  0.83738020E+00  0.14896486E+04
 0.67687500E+00  0.60457198E+02  0.12192311E+00  0.83809438E+00  0.14875898E+04
 0.67750000E+00  0.60122844E+02  0.12141705E+00  0.83880741E+00  0.14855287E+04
 0.67812500E+00  0.59789529E+02  0.12091185E+00  0.83951930E+00  0.14834655E+04
 0.67875000E+00  0.59457251E+02  0.12040753E+00  0.84023007E+00  0.14814001E+04
 0.67937500E+00  0.59126004E+02  0.11990407E+00  0.84093970E+00  0.14793325E+04
 0.68000000E+00  0.58795787E+02  0.11940147E+00  0.84164821E+00  0.14772627E+04
 0.68062500E+00  0.58466596E+02  0.11889973E+00  0.84235559E+00  0.14751906E+04
 0.68125000E+00  0.58138426E+02  0.11839885E+00  0.84306184E+00  0.14731162E+04
 0.68187500E+00  0.57811275E+02  0.11789881E+00  0.84376698E+00  0.14710394E+04
 0.68250000E+00  0.57485139E+02  0.11739963E+00  0.84447100E+00  0.14689603E+04
 0.68312500E+00  0.57160014E+02  0.11690128E+00  0.84517391E+00  0.14668789E+04
 0.68375000E+00  0.56835898E+02  0.11640378E+00  0.84587570E+00  0.14647950E+04
 0.68437500E+00  0.56512787E+02  0.11590711E+00  0.84657639E+00  0.14627087E+04
 0.68500000E+00  0.56190677E+02  0.11541127E+00  0.84727597E+00  0.14606200E+04
 0.68562500E+00  0.55869565E+02  0.11491626E+00  0.84797444E+00  0.14585288E+04
 0.68625000E+00  0.55549449E+02  0.11442208E+00  0.84867182E+00  0.14564350E+04
 0.68687500E+00  0.55230323E+02  0.11392872E+00  0.84936809E+00  0.14543387E+04
 0.68750000E+00  0.54912187E+02  0.11343618E+00  0.85006327E+00  0.14522399E+04
 0.68812500E+00  0.54595035E+02  0.11294445E+00  0.85075736E+00  0.14501384E+04
 0.68875000E+00  0.54278865E+02  0.11245353E+00  0.85145035E+00  0.14480343E+04
 0.68937500E+00  0.53963673E+02  0.11196342E+00  0.85214226E+00  0.14459276E+04
 0.69000000E+00  0.53649457E+02  0.11147411E+00  0.85283308E+00  0.14438182E+04
 0.69062500E+00  0.53336213E+02  0.11098561E+00  0.85352282E+00  0.14417060E+04
 0.69125000E+00  0.53023938E+02  0.11049790E+00  0.85421148E+00  0.14395912E+04
 0.69187500E+00  0.52712629E+02  0.11001098E+00  0.85489905E+00  0.14374735E+04
 0.69250000E+00  0.52402282E+02  0.10952485E+00  0.85558556E+00  0.14353530E+04
 0.69312500E+00  0.52092896E+02  0.10903951E+00  0.85627099E+00  0.14332297E+04
 0.69375000E+00  0.51784465E+02  0.10855495E+00  0.85695535E+00  0.14311035E+04
 0.69437500E+00  0.51476989E+02  0.10807118E+00  0.85763864E+00  0.14289744E+04
 0.69500000E+00  0.51170462E+02  0.10758817E+00  0.85832086E+00  0.14268424E+04
 0.69562500E+00  0.50864883E+02  0.10710594E+00  0.85900203E+00  0.14247074E+04
 0.69625000E+00  0.50560248E+02  0.10662448E+00  0.85968213E+00  0.14225694E+04
 0.69687500E+00  0.50256555E+02  0.10614378E+00  0.86036117E+00  0.14204284E+04
 0.69750000E+00  0.49953800E+02  0.10566385E+00  0.86103916E+00  0.14182843E+04
 0.69812500E+00  0.49651980E+02  0.10518467E+00  0.86171610E+00  0.14161372E+04
 0.69875000E+00  0.49351092E+02  0.10470625E+00  0.86239198E+00  0.14139868E+04
 0.69937500E+00  0.49051135E+02  0.10422858E+00  0.86306682E+00  0.14118334E+04
 0.70000000E+00  0.48752103E+02  0.10375166E+00  0.86374061E+00  0.14096767E+04
 0.70062500E+00  0.48453996E+02  0.10327548E+00  0.86441336E+00  0.14075168E+04
 0.70125000E+00  0.48156809E+02  0.10280005E+00  0.86508506E+00  0.14053536E+04
 0.70187500E+00  0.47860540E+02  0.10232535E+00  0.86575573E+00  0.14031871E+04
 0.70250000E+00  0.47565187E+02  0.10185138E+00  0.86642536E+00  0.14010172E+04
 0.70312500E+00  0.47270745E+02  0.10137815E+00  0.86709396E+00  0.13988440E+04
 0.70375000E+00  0.46977213E+02  0.10090565E+00  0.86776153E+00  0.13966674E+04
 0.70437500E+00  0.46684588E+02  0.10043387E+00  0.86842806E+00  0.13944873E+04
 0.70500000E+00  0.46392867E+02  0.99962806E-01  0.86909357E+00  0.13923037E+04
 0.70562500E+00  0.46102047E+02  0.99492463E-01  0.86975806E+00  0.13901166E+04
 0.70625000E+00  0.45812125E+02  0.99022835E-01  0.87042153E+00  0.13879259E+04
 0.70687500E+00  0.45523099E+02  0.98553918E-01  0.87108397E+00  0.13857316E+04
 0.70750000E+00  0.45234966E+02  0.98085708E-01  0.87174540E+00  0.13835337E+04
 0.70812500E+00  0.44947723E+02  0.97618202E-01  0.87240581E+00  0.13813321E+04
 0.70875000E+00  0.44661368E+02  0.97151397E-01  0.87306521E+00  0.13791267E+04
 0.70937500E+00  0.44375898E+02  0.96685288E-01  0.87372361E+00  0.13769176E+04
 0.71000000E+00  0.44091311E+02  0.96219874E-01  0.87438099E+00  0.13747047E+04
 0.71062500E+00  0.43807603E+02  0.95755151E-01  0.87503737E+00  0.13724880E+04
 0.71125000E+00  0.43524772E+02  0.95291115E-01  0.87569274E+00  0.13702673E+04
 0.71187500E+00  0.43242816E+02  0.94827763E-01  0.87634711E+00  0.13680427E+04
 0.71250000E+00  0.42961731E+02  0.94365091E-01  0.87700049E+00  0.13658142E+04
 0.71312500E+00  0.42681517E+02  0.93903096E-01  0.87765287E+00  0.13635816E+04
 0.71375000E+00  0.42402169E+02  0.93441776E-01  0.87830425E+00  0.13613450E+04
 0.71437500E+00  0.42123685E+02  0.92981126E-01  0.87895465E+00  0.13591042E+04
 0.71500000E+00  0.41846064E+02  0.92521143E-01  0.87960405E+00  0.13568593E+04
 0.71562500E+00  0.41569302E+02  0.92061824E-01  0.88025247E+00  0.13546102E+04
 0.71625000E+00  0.41293396E+02  0.91603166E-01  0.88089990E+00  0.13523569E+04
 0.71687500E+00  0.41018346E+02  0.91145165E-01  0.88154635E+00  0.13500993E+04
 0.71750000E+00  0.40744147E+02  0.90687818E-01  0.88219181E+00  0.13478373E+04
 0.71812500E+00  0.40470798E+02  0.90231122E-01  0.88283630E+00  0.13455710E+04
 0.71875000E+00  0.40198296E+02  0.89775073E-01  0.88347982E+00  0.13433002E+04
 0.71937500E+00  0.39926639E+02  0.89319667E-01  0.88412236E+00  0.13410250E+04
 0.72000000E+00  0.39655825E+02  0.88864903E-01  0.88476393E+00  0.13387452E+04
 0.72062500E+00  0.39385850E+02  0.88410776E-01  0.88540453E+00  0.13364608E+04
 0.72125000E+00  0.39116714E+02  0.87957283E-01  0.88604416E+00  0.13341718E+04
 0.72187500E+00  0.38848413E+02  0.87504420E-01  0.88668282E+00  0.13318781E+04
 0.72250000E+00  0.38580945E+02  0.87052185E-01  0.88732053E+00  0.13295797E+04
 0.72312500E+00  0.38314308E+02  0.86600574E-01  0.88795727E+00  0.13272765E+04
 0.72375000E+00  0.38048500E+02  0.86149584E-01  0.88859306E+00  0.13249685E+04
 0.72437500E+00  0.37783518E+02  0.85699211E-01  0.88922788E+00  0.13226556E+04
 0.72500000E+00  0.37519360E+02  0.85249452E-01  0.88986176E+00  0.13203377E+04
 0.72562500E+00  0.37256024E+02  0.84800304E-01  0.89049468E+00  0.13180148E+04
 0.72625000E+00  0.36993508E+02  0.84351764E-01  0.89112665E+00  0.13156869E+04
 0.72687500E+00  0.36731809E+02  0.83903827E-01  0.89175768E+00  0.13133538E+04
 0.72750000E+00  0.36470926E+02  0.83456492E-01  0.89238776E+00  0.13110156E+04
 0.72812500E+00  0.36210856E+02  0.83009754E-01  0.89301689E+00  0.13086722E+04
 0.72875000E+00  0.35951597E+02  0.82563610E-01  0.89364509E+00  0.13063234E+04
 0.72937500E+00  0.35693147E+02  0.82118056E-01  0.89427234E+00  0.13039693E+04
 0.73000000E+00  0.35435504E+02  0.81673090E-01  0.89489866E+00  0.13016098E+04
 0.73062500E+00  0.35178665E+02  0.81228709E-01  0.89552405E+00  0.12992449E+04
 0.73125000E+00  0.34922629E+02  0.80784908E-01  0.89614850E+00  0.12968744E+04
 0.73187500E+00  0.34667394E+02  0.80341684E-01  0.89677202E+00  0.12944983E+04
 0.73250000E+00  0.34412958E+02  0.79899035E-01  0.89739461E+00  0.12921165E+04
 0.73312500E+00  0.34159317E+02  0.79456956E-01  0.89801627E+00  0.12897290E+04
 0.73375000E+00  0.33906472E+02  0.79015444E-01  0.89863701E+00  0.12873357E+04
 0.73437500E+00  0.33654419E+02  0.78574496E-01  0.89925683E+00  0.12849366E+04
 0.73500000E+00  0.33403157E+02  0.78134109E-01  0.89987572E+00  0.12825315E+04
 0.73562500E+00  0.33152683E+02  0.77694280E-01  0.90049370E+00  0.12801205E+04
 0.73625000E+00  0.32902996E+02  0.77255004E-01  0.90111076E+00  0.12777033E+04
 0.73687500E+00  0.32654094E+02  0.76816278E-01  0.90172691E+00  0.12752801E+04
 0.73750000E+00  0.32405974E+02  0.76378099E-01  0.90234215E+00  0.12728506E+04
 0.73812500E+00  0.32158636E+02  0.75940464E-01  0.90295647E+00  0.12704149E+04
 0.73875000E+00  0.31912077E+02  0.75503370E-01  0.90356989E+00  0.12679728E+04
 0.73937500E+00  0.31666295E+02  0.75066812E-01  0.90418240E+00  0.12655243E+04
 0.74000000E+00  0.31421288E+02  0.74630787E-01  0.90479401E+00  0.12630693E+04
 0.74062500E+00  0.31177055E+02  0.74195292E-01  0.90540471E+00  0.12606077E+04
 0.74125000E+00  0.30933594E+02  0.73760324E-01  0.90601451E+00  0.12581394E+04
 0.74187500E+00  0.30690902E+02  0.73325879E-01  0.90662342E+00  0.12556644E+04
 0.74250000E+00  0.30448979E+02  0.72891953E-01  0.90723143E+00  0.12531826E+04
 0.74312500E+00  0.30207823E+02  0.72458543E-01  0.90783854E+00  0.12506939E+04
 0.74375000E+00  0.29967431E+02  0.72025646E-01  0.90844477E+00  0.12481982E+04
 0.74437500E+00  0.29727802E+02  0.71593259E-01  0.90905010E+00  0.12456954E+04
 0.74500000E+00  0.29488934E+02  0.71161376E-01  0.90965454E+00  0.12431855E+04
 0.74562500E+00  0.29250826E+02  0.70729996E-01  0.91025810E+00  0.12406683E+04
 0.74625000E+00  0.29013476E+02  0.70299115E-01  0.91086077E+00  0.12381439E+04
 0.74687500E+00  0.28776882E+02  0.69868728E-01  0.91146257E+00  0.12356120E+04
 0.74750000E+00  0.28541043E+02  0.69438833E-01  0.91206348E+00  0.12330725E+04
 0.74812500E+00  0.28305957E+02  0.69009426E-01  0.91266351E+00  0.12305255E+04
 0.74875000E+00  0.28071622E+02  0.68580503E-01  0.91326266E+00  0.12279708E+04
 0.74937500E+00  0.27838037E+02  0.68152061E-01  0.91386094E+00  0.12254083E+04
 0.75000000E+00  0.27605201E+02  0.67724096E-01  0.91445835E+00  0.12228379E+04
 0.75062500E+00  0.27373111E+02  0.67296604E-01  0.91505489E+00  0.12202595E+04
 0.75125000E+00  0.27141766E+02  0.66869583E-01  0.91565056E+00  0.12176731E+04
 0.75187500E+00  0.26911165E+02  0.66443028E-01  0.91624536E+00  0.12150784E+04
 0.75250000E+00  0.26681307E+02  0.66016935E-01  0.91683929E+00  0.12124754E+04
 0.75312500E+00  0.26452189E+02  0.65591301E-01  0.91743236E+00  0.12098640E+04
 0.75375000E+00  0.26223810E+02  0.65166122E-01  0.91802457E+00  0.12072442E+04
 0.75437500E+00  0.25996169E+02  0.64741395E-01  0.91861593E+00  0.12046157E+04
 0.75500000E+00  0.25769265E+02  0.64317116E-01  0.91920642E+00  0.12019784E+04
 0.75562500E+00  0.25543096E+02  0.63893281E-01  0.91979606E+00  0.11993324E+04
 0.75625000E+00  0.25317660E+02  0.63469885E-01  0.92038484E+00  0.11966773E+04
 0.75687500E+00  0.25092957E+02  0.63046926E-01  0.92097277E+00  0.11940132E+04
 0.75750000E+00  0.24868985E+02  0.62624400E-01  0.92155985E+00  0.11913399E+04
 0.75812500E+00  0.24645742E+02  0.62202303E-01  0.92214609E+00  0.11886572E+04
 0.75875000E+00  0.24423228E+02  0.61780630E-01  0.92273147E+00  0.11859652E+04
 0.75937500E+00  0.24201441E+02  0.61359379E-01  0.92331601E+00  0.11832635E+04
 0.76000000E+00  0.23980379E+02  0.60938544E-01  0.92389971E+00  0.11805522E+04
 0.76062500E+00  0.23760043E+02  0.60518123E-01  0.92448257E+00  0.11778310E+04
 0.76125000E+00  0.23540429E+02  0.60098111E-01  0.92506459E+00  0.11750998E+04
 0.76187500E+00  0.23321538E+02  0.59678504E-01  0.92564577E+00  0.11723586E+04
 0.76250000E+00  0.23103368E+02  0.59259298E-01  0.92622611E+00  0.11696071E+04
 0.76312500E+00  0.22885917E+02  0.58840490E-01  0.92680563E+00  0.11668452E+04
 0.76375000E+00  0.22669185E+02  0.58422074E-01  0.92738431E+00  0.11640728E+04
 0.76437500E+00  0.22453171E+02  0.58004048E-01  0.92796216E+00  0.11612897E+04
 0.76500000E+00  0.22237873E+02  0.57586406E-01  0.92853918E+00  0.11584958E+04
 0.76562500E+00  0.22023291E+02  0.57169146E-01  0.92911537E+00  0.11556910E+04
 0.76625000E+00  0.21809423E+02  0.56752261E-01  0.92969074E+00  0.11528750E+04
 0.76687500E+00  0.21596269E+02  0.56335749E-01  0.93026529E+00  0.11500477E+04
 0.76750000E+00  0.21383826E+02  0.55919606E-01  0.93083901E+00  0.11472089E+04
 0.76812500E+00  0.21172095E+02  0.55503826E-01  0.93141192E+00  0.11443586E+04
 0.76875000E+00  0.20961075E+02  0.55088405E-01  0.93198401E+00  0.11414964E+04
 0.76937500E+00  0.20750764E+02  0.54673339E-01  0.93255528E+00  0.11386223E+04
 0.77000000E+00  0.20541161E+02  0.54258625E-01  0.93312574E+00  0.11357361E+04
 0.77062500E+00  0.20332266E+02  0.53844256E-01  0.93369538E+00  0.11328375E+04
 0.77125000E+00  0.20124078E+02  0.53430229E-01  0.93426422E+00  0.11299264E+04
 0.77187500E+00  0.19916596E+02  0.53016539E-01  0.93483224E+00  0.11270027E+04
 0.77250000E+00  0.19709819E+02  0.52603182E-01  0.93539946E+00  0.11240660E+04
 0.77312500E+00  0.19503747E+02  0.52190153E-01  0.93596587E+00  0.11211163E+04
 0.77375000E+00  0.19298378E+02  0.51777448E-01  0.93653148E+00  0.11181533E+04
 0.77437500E+00  0.19093712E+02  0.51365061E-01  0.93709629E+00  0.11151769E+04
 0.77500000E+00  0.18889748E+02  0.50952988E-01  0.93766029E+00  0.11121867E+04
 0.77562500E+00  0.18686485E+02  0.50541224E-01  0.93822350E+00  0.11091827E+04
 0.77625000E+00  0.18483924E+02  0.50129765E-01  0.93878591E+00  0.11061645E+04
 0.77687500E+00  0.18282063E+02  0.49718605E-01  0.93934753E+00  0.11031319E+04
 0.77750000E+00  0.18080901E+02  0.49307739E-01  0.93990835E+00  0.11000848E+04
 0.77812500E+00  0.17880438E+02  0.48897163E-01  0.94046838E+00  0.10970229E+04
 0.77875000E+00  0.17680674E+02  0.48486871E-01  0.94102762E+00  0.10939460E+04
 0.77937500E+00  0.17481608E+02  0.48076858E-01  0.94158607E+00  0.10908537E+04
 0.78000000E+00  0.17283240E+02  0.47667119E-01  0.94214373E+00  0.10877459E+04
 0.78062500E+00  0.17085568E+02  0.47257649E-01  0.94270061E+00  0.10846223E+04
 0.78125000E+00  0.16888593E+02  0.46848442E-01  0.94325671E+00  0.10814826E+04
 0.78187500E+00  0.16692315E+02  0.46439493E-01  0.94381202E+00  0.10783266E+04
 0.78250000E+00  0.16496732E+02  0.46030796E-01  0.94436655E+00  0.10751539E+04
 0.78312500E+00  0.16301846E+02  0.45622347E-01  0.94492031E+00  0.10719644E+04
 0.78375000E+00  0.16107654E+02  0.45214139E-01  0.94547328E+00  0.10687577E+04
 0.78437500E+00  0.15914158E+02  0.44806166E-01  0.94602549E+00  0.10655334E+04
 0.78500000E+00  0.15721356E+02  0.44398424E-01  0.94657692E+00  0.10622914E+04
 0.78562500E+00  0.15529250E+02  0.43990905E-01  0.94712757E+00  0.10590313E+04
 0.78625000E+00  0.15337838E+02  0.43583604E-01  0.94767746E+00  0.10557527E+04
 0.78687500E+00  0.15147120E+02  0.43176516E-01  0.94822658E+00  0.10524553E+04
 0.78750000E+00  0.14957097E+02  0.42769633E-01  0.94877493E+00  0.10491389E+04
 0.78812500E+00  0.14767768E+02  0.42362950E-01  0.94932251E+00  0.10458030E+04
 0.78875000E+00  0.14579134E+02  0.41956460E-01  0.94986933E+00  0.10424473E+04
 0.78937500E+00  0.14391194E+02  0.41550157E-01  0.95041539E+00  0.10390714E+04
 0.79000000E+00  0.14203949E+02  0.41144034E-01  0.95096069E+00  0.10356749E+04
 0.79062500E+00  0.14017399E+02  0.40738086E-01  0.95150523E+00  0.10322574E+04
 0.79125000E+00  0.13831544E+02  0.40332304E-01  0.95204901E+00  0.10288186E+04
 0.79187500E+00  0.13646384E+02  0.39926682E-01  0.95259203E+00  0.10253581E+04
 0.79250000E+00  0.13461919E+02  0.39521214E-01  0.95313430E+00  0.10218753E+04
 0.79312500E+00  0.13278150E+02  0.39115891E-01  0.95367582E+00  0.10183699E+04
 0.79375000E+00  0.13227642E+02  0.39004244E-01  0.95382489E+00  0.10174001E+04
 0.79437500E+00  0.13227642E+02  0.39004244E-01  0.95382489E+00  0.10174001E+04
 0.79500000E+00  0.13227642E+02  0.39004244E-01  0.95382489E+00  0.10174001E+04
 0.79562500E+00  0.13227642E+02  0.39004244E-01  0.95382489E+00  0.10174001E+04
 0.79625000E+00  0.13227642E+02  0.39004244E-01  0.95382489E+00  0.10174001E+04
 0.79687500E+00  0.13227642E+02  0.39004244E-01  0.95382489E+00  0.10174001E+04
 0.79750000E+00  0.13227642E+02  0.39004244E-01  0.95382489E+00  0.10174001E+04
 0.79812500E+00  0.13227642E+02  0.39004244E-01  0.95382489E+00  0.10174001E+04
 0.79875000E+00  0.13227642E+02  0.39004244E-01  0.95382489E+00  0.10174001E+04
 0.79937500E+00  0.13227642E+02  0.39004244E-01  0.95382489E+00  0.10174001E+04
 0.80000000E+00  0.13227642E+02  0.39004244E-01  0.95382489E+00  0.10174001E+04
 0.80062500E+00  0.13227642E+02  0.39004244E-01  0.95382489E+00  0.10174001E+04
 0.80125000E+00  0.13227642E+02  0.39004244E-01  0.95382489E+00  0.10174001E+04
 0.80187500E+00  0.13227642E+02  0.39004244E-01  0.95382489E+00  0.10174001E+04
 0.80250000E+00  0.13227642E+02  0.39004244E-01  0.95382489E+00  0.10174001E+04
 0.80312500E+00  0.13227642E+02  0.39004244E-01  0.95382489E+00  0.10174001E+04
 0.80375000E+00  0.13227642E+02  0.39004244E-01  0.95382489E+00  0.10174001E+04
 0.80437500E+00  0.13227642E+02  0.39004244E-01  0.95382489E+00  0.10174001E+04
 0.80500000E+00  0.13227642E+02  0.39004244E-01  0.95382489E+00  0.10174001E+04
 0.80562500E+00  0.13227642E+02  0.39004244E-01  0.95382489E+00  0.10174001E+04
 0.80625000E+00  0.13227642E+02  0.39004244E-01  0.95382489E+00  0.10174001E+04
 0.80687500E+00  0.13227642E+02  0.39004244E-01  0.95382489E+00  0.10174001E+04
 0.80750000E+00  0.13227642E+02  0.39004244E-01  0.95382489E+00  0.10174001E+04
 0.80812500E+00  0.13227642E+02  0.39004244E-01  0.95382489E+00  0.10174001E+04
 0.80875000E+00  0.13227642E+02  0.39004244E-01  0.95382489E+00  0.10174001E+04
 0.80937500E+00  0.13227642E+02  0.39004244E-01  0.95382489E+00  0.10174001E+04
 0.81000000E+00  0.13227642E+02  0.39004244E-01  0.95382489E+00  0.10174001E+04
 0.81062500E+00  0.13227642E+02  0.39004244E-01  0.95382489E+00  0.10174001E+04
 0.81125000E+00  0.13227642E+02  0.39004244E-01  0.95382489E+00  0.10174001E+04
 0.81187500E+00  0.13227642E+02  0.39004244E-01  0.95382489E+00  0.10174001E+04
 0.81250000E+00  0.13227642E+02  0.39004244E-01  0.95382489E+00  0.10174001E+04
 0.81312500E+00  0.13227642E+02  0.39004244E-01  0.95382489E+00  0.10174001E+04
 0.81375000E+00  0.13227642E+02  0.39004244E-01  0.95382489E+00  0.10174001E+04
 0.81437500E+00  0.13227642E+02  0.39004244E-01  0.95382489E+00  0.10174001E+04
 0.81500000E+00  0.13227642E+02  0.39004244E-01  0.95382489E+00  0.10174001E+04
 0.81562500E+00  0.13227642E+02  0.39004244E-01  0.95382489E+00  0.10174001E+04
 0.81625000E+00  0.13227642E+02  0.39004244E-01  0.95382489E+00  0.10174001E+04
 0.81687500E+00  0.13227642E+02  0.39004244E-01  0.95382489E+00  0.10174001E+04
 0.81750000E+00  0.13227642E+02  0.39004244E-01  0.95382489E+00  0.10174001E+04
 0.81812500E+00  0.13227642E+02  0.39004244E-01  0.95382489E+00  0.10174001E+04
 0.81875000E+00  0.13227642E+02  0.39004244E-01  0.95382489E+00  0.10174001E+04
 0.81937500E+00  0.13227642E+02  0.39004244E-01  0.95382489E+00  0.10174001E+04
 0.82000000E+00  0.13227642E+02  0.39004244E-01  0.95382489E+00  0.10174001E+04
 0.82062500E+00  0.13227642E+02  0.39004244E-01  0.95382489E+00  0.10174001E+04
 0.82125000E+00  0.13227642E+02  0.39004244E-01  0.95382489E+00  0.10174001E+04
 0.82187500E+00  0.13227642E+02  0.39004244E-01  0.95382489E+00  0.10174001E+04
 0.82250000E+00  0.13227642E+02  0.39004244E-01  0.95382489E+00  0.10174001E+04
 0.82312500E+00  0.13227642E+02  0.39004244E-01  0.95382489E+00  0.10174001E+04
 0.82375000E+00  0.13227642E+02  0.39004244E-01  0.95382489E+00  0.10174001E+04
 0.82437500E+00  0.13227642E+02  0.39004244E-01  0.95382489E+00  0.10174001E+04
 0.82500000E+00  0.13227642E+02  0.39004244E-01  0.95382489E+00  0.10174001E+04
 0.82562500E+00  0.13227642E+02  0.39004244E-01  0.95382489E+00  0.10174001E+04
 0.82625000E+00  0.13227642E+02  0.39004244E-01  0.95382489E+00  0.10174001E+04
 0.82687500E+00  0.13227642E+02  0.39004244E-01  0.95382489E+00  0.10174001E+04
 0.82750000E+00  0.13227642E+02  0.39004244E-01  0.95382489E+00  0.10174001E+04
 0.82812500E+00  0.13227642E+02  0.39004244E-01  0.95382489E+00  0.10174001E+04
 0.82875000E+00  0.13227642E+02  0.39004244E-01  0.95382489E+00  0.10174001E+04
 0.82937500E+00  0.13227642E+02  0.39004244E-01  0.95382489E+00  0.10174001E+04
 0.83000000E+00  0.13227642E+02  0.39004244E-01  0.95382489E+00  0.10174001E+04
 0.83062500E+00  0.13227642E+02  0.39004244E-01  0.95382489E+00  0.10174001E+04
 0.83125000E+00  0.13227642E+02  0.39004244E-01  0.95382489E+00  0.10174001E+04
 0.83187500E+00  0.13227642E+02  0.39004244E-01  0.95382489E+00  0.10174001E+04
 0.83250000E+00  0.13227642E+02  0.39004244E-01  0.95382489E+00  0.10174001E+04
 0.83312500E+00  0.13227642E+02  0.39004244E-01  0.95382489E+00  0.10174001E+04
 0.83375000E+00  0.13227642E+02  0.39004244E-01  0.95382489E+00  0.10174001E+04
 0.83437500E+00  0.13227642E+02  0.16119122E+02  0.95382489E+00  0.24618537E+01
 0.83500000E+00  0.13227642E+02  0.16119122E+02  0.95382489E+00  0.24618537E+01
 0.83562500E+00  0.13227642E+02  0.16119122E+02  0.95382489E+00  0.24618537E+01
 0.83625000E+00  0.13227642E+02  0.16119122E+02  0.95382489E+00  0.24618537E+01
 0.83687500E+00  0.13227642E+02  0.16119122E+02  0.95382489E+00  0.24618537E+01
 0.83750000E+00  0.13227642E+02  0.16119122E+02  0.95382489E+00  0.24618537E+01
 0.83812500E+00  0.13227642E+02  0.16119122E+02  0.95382489E+00  0.24618537E+01
 0.83875000E+00  0.13227642E+02  0.16119122E+02  0.95382489E+00  0.24618537E+01
 0.83937500E+00  0.13227642E+02  0.16119122E+02  0.95382489E+00  0.24618537E+01
 0.84000000E+00  0.13227642E+02  0.16119122E+02  0.95382489E+00  0.24618537E+01
 0.84062500E+00  0.99999998E-02  0.10000000E+01  0.00000000E+00  0.29999996E-01
 0.84125000E+00  0.99999998E-02  0.10000000E+01  0.00000000E+00  0.29999996E-01
 0.84187500E+00  0.99999998E-02  0.10000000E+01  0.00000000E+00  0.29999996E-01
 0.84250000E+00  0.99999998E-02  0.10000000E+01  0.00000000E+00  0.29999996E-01
 0.84312500E+00  0.99999998E-02  0.10000000E+01  0.00000000E+00  0.29999996E-01
 0.84375000E+00  0.99999998E-02  0.10000000E+01  0.00000000E+00  0.29999996E-01
 0.84437500E+00  0.99999998E-02  0.10000000E+01  0.00000000E+00  0.29999996E-01
 0.84500000E+00  0.99999998E-02  0.10000000E+01  0.00000000E+00  0.29999996E-01
 0.84562500E+00  0.99999998E-02  0.10000000E+01  0.00000000E+00  0.29999996E-01
 0.84625000E+00  0.99999998E-02  0.10000000E+01  0.00000000E+00  0.29999996E-01
 0.84687500E+00  0.99999998E-02  0.10000000E+01  0.00000000E+00  0.29999996E-01
 0.84750000E+00  0.99999998E-02  0.10000000E+01  0.00000000E+00  0.29999996E-01
 0.84812500E+00  0.99999998E-02  0.10000000E+01  0.00000000E+00  0.29999996E-01
 0.84875000E+00  0.99999998E-02  0.10000000E+01  0.00000000E+00  0.29999996E-01
 0.84937500E+00  0.99999998E-02  0.10000000E+01  0.00000000E+00  0.29999996E-01
 0.85000000E+00  0.99999998E-02  0.10000000E+01  0.00000000E+00  0.29999996E-01
 0.85062500E+00  0.99999998E-02  0.10000000E+01  0.00000000E+00  0.29999996E-01
 0.85125000E+00  0.99999998E-02  0.10000000E+01  0.00000000E+00  0.29999996E-01
 0.85187500E+00  0.99999998E-02  0.10000000E+01  0.00000000E+00  0.29999996E-01
 0.85250000E+00  0.99999998E-02  0.10000000E+01  0.00000000E+00  0.29999996E-01
 0.85312500E+00  0.99999998E-02  0.10000000E+01  0.00000000E+00  0.29999996E-01
 0.85375000E+00  0.99999998E-02  0.10000000E+01  0.00000000E+00  0.29999996E-01
 0.85437500E+00  0.99999998E-02  0.10000000E+01  0.00000000E+00  0.29999996E-01
 0.85500000E+00  0.99999998E-02  0.10000000E+01  0.00000000E+00  0.29999996E-01
 0.85562500E+00  0.99999998E-02  0.10000000E+01  0.00000000E+00  0.29999996E-01
 0.85625000E+00  0.99999998E-02  0.10000000E+01  0.00000000E+00  0.29999996E-01
 0.85687500E+00  0.99999998E-02  0.10000000E+01  0.00000000E+00  0.29999996E-01
 0.85750000E+00  0.99999998E-02  0.10000000E+01  0.00000000E+00  0.29999996E-01
 0.85812500E+00  0.99999998E-02  0.10000000E+01  0.00000000E+00  0.29999996E-01
 0.85875000E+00  0.99999998E-02  0.10000000E+01  0.00000000E+00  0.29999996E-01
 0.85937500E+00  0.99999998E-02  0.10000000E+01  0.00000000E+00  0.29999996E-01
 0.86000000E+00  0.99999998E-02  0.10000000E+01  0.00000000E+00  0.29999996E-01
 0.86062500E+00  0.99999998E-02  0.10000000E+01  0.00000000E+00  0.29999996E-01
 0.86125000E+00  0.99999998E-02  0.10000000E+01  0.00000000E+00  0.29999996E-01
 0.86187500E+00  0.99999998E-02  0.10000000E+01  0.00000000E+00  0.29999996E-01
 0.86250000E+00  0.99999998E-02  0.10000000E+01  0.00000000E+00  0.29999996E-01
 0.86312500E+00  0.99999998E-02  0.10000000E+01  0.00000000E+00  0.29999996E-01
 0.86375000E+00  0.99999998E-02  0.10000000E+01  0.00000000E+00  0.29999996E-01
 0.86437500E+00  0.99999998E-02  0.10000000E+01  0.00000000E+00  0.29999996E-01
 0.86500000E+00  0.99999998E-02  0.10000000E+01  0.00000000E+00  0.29999996E-01
 0.86562500E+00  0.99999998E-02  0.10000000E+01  0.00000000E+00  0.29999996E-01
 0.86625000E+00  0.99999998E-02  0.10000000E+01  0.00000000E+00  0.29999996E-01
 0.86687500E+00  0.99999998E-02  0.10000000E+01  0.00000000E+00  0.29999996E-01
 0.86750000E+00  0.99999998E-02  0.10000000E+01  0.00000000E+00  0.29999996E-01
 0.86812500E+00  0.99999998E-02  0.10000000E+01  0.00000000E+00  0.29999996E-01
 0.86875000E+00  0.99999998E-02  0.10000000E+01  0.00000000E+00  0.29999996E-01
 0.86937500E+00  0.99999998E-02  0.10000000E+01  0.00000000E+00  0.29999996E-01
 0.87000000E+00  0.99999998E-02  0.10000000E+01  0.00000000E+00  0.29999996E-01
 0.87062500E+00  0.99999998E-02  0.10000000E+01  0.00000000E+00  0.29999996E-01
 0.87125000E+00  0.99999998E-02  0.10000000E+01  0.00000000E+00  0.29999996E-01
 0.87187500E+00  0.99999998E-02  0.10000000E+01  0.00000000E+00  0.29999996E-01
 0.87250000E+00  0.99999998E-02  0.10000000E+01  0.00000000E+00  0.29999996E-01
 0.87312500E+00  0.99999998E-02  0.10000000E+01  0.00000000E+00  0.29999996E-01
 0.87375000E+00  0.99999998E-02  0.10000000E+01  0.00000000E+00  0.29999996E-01
 0.87437500E+00  0.99999998E-02  0.10000000E+01  0.00000000E+00  0.29999996E-01
 0.87500000E+00  0.99999998E-02  0.10000000E+01  0.00000000E+00  0.29999996E-01
 0.87562500E+00  0.99999998E-02  0.10000000E+01  0.00000000E+00  0.29999996E-01
 0.87625000E+00  0.99999998E-02  0.10000000E+01  0.00000000E+00  0.29999996E-01
 0.87687500E+00  0.99999998E-02  0.10000000E+01  0.00000000E+00  0.29999996E-01
 0.87750000E+00  0.99999998E-02  0.10000000E+01  0.00000000E+00  0.29999996E-01
 0.87812500E+00  0.99999998E-02  0.10000000E+01  0.00000000E+00  0.29999996E-01
 0.87875000E+00  0.99999998E-02  0.10000000E+01  0.00000000E+00  0.29999996E-01
 0.87937500E+00  0.99999998E-02  0.10000000E+01  0.00000000E+00  0.29999996E-01
 0.88000000E+00  0.99999998E-02  0.10000000E+01  0.00000000E+00  0.29999996E-01
 0.88062500E+00  0.99999998E-02  0.10000000E+01  0.00000000E+00  0.29999996E-01
 0.88125000E+00  0.99999998E-02  0.10000000E+01  0.00000000E+00  0.29999996E-01
 0.88187500E+00  0.99999998E-02  0.10000000E+01  0.00000000E+00  0.29999996E-01
 0.88250000E+00  0.99999998E-02  0.10000000E+01  0.00000000E+00  0.29999996E-01
 0.88312500E+00  0.99999998E-02  0.10000000E+01  0.00000000E+00  0.29999996E-01
 0.88375000E+00  0.99999998E-02  0.10000000E+01  0.00000000E+00  0.29999996E-01
 0.88437500E+00  0.99999998E-02  0.10000000E+01  0.00000000E+00  0.29999996E-01
 0.88500000E+00  0.99999998E-02  0.10000000E+01  0.00000000E+00  0.29999996E-01
 0.88562500E+00  0.99999998E-02  0.10000000E+01  0.00000000E+00  0.29999996E-01
 0.88625000E+00  0.99999998E-02  0.10000000E+01  0.00000000E+00  0.29999996E-01
 0.88687500E+00  0.99999998E-02  0.10000000E+01  0.00000000E+00  0.29999996E-01
 0.88750000E+00  0.99999998E-02  0.10000000E+01  0.00000000E+00  0.29999996E-01
 0.88812500E+00  0.99999998E-02  0.10000000E+01  0.00000000E+00  0.29999996E-01
 0.88875000E+00  0.99999998E-02  0.10000000E+01  0.00000000E+00  0.29999996E-01
 0.88937500E+00  0.99999998E-02  0.10000000E+01  0.00000000E+00  0.29999996E-01
 0.89000000E+00  0.99999998E-02  0.10000000E+01  0.00000000E+00  0.29999996E-01
 0.89062500E+00  0.99999998E-02  0.10000000E+01  0.00000000E+00  0.29999996E-01
 0.89125000E+00  0.99999998E-02  0.10000000E+01  0.00000000E+00  0.29999996E-01
 0.89187500E+00  0.99999998E-02  0.10000000E+01  0.00000000E+00  0.29999996E-01
 0.89250000E+00  0.99999998E-02  0.10000000E+01  0.00000000E+00  0.29999996E-01
 0.89312500E+00  0.99999998E-02  0.10000000E+01  0.00000000E+00  0.29999996E-01
 0.89375000E+00  0.99999998E-02  0.10000000E+01  0.00000000E+00  0.29999996E-01
 0.89437500E+00  0.99999998E-02  0.10000000E+01  0.00000000E+00  0.29999996E-01
 0.89500000E+00  0.99999998E-02  0.10000000E+01  0.00000000E+00  0.29999996E-01
 0.89562500E+00  0.99999998E-02  0.10000000E+01  0.00000000E+00  0.29999996E-01
 0.89625000E+00  0.99999998E-02  0.10000000E+01  0.00000000E+00  0.29999996E-01
 0.89687500E+00  0.99999998E-02  0.10000000E+01  0.00000000E+00  0.29999996E-01
 0.89750000E+00  0.99999998E-02  0.10000000E+01  0.00000000E+00  0.29999996E-01
 0.89812500E+00  0.99999998E-02  0.10000000E+01  0.00000000E+00  0.29999996E-01
 0.89875000E+00  0.99999998E-02  0.10000000E+01  0.00000000E+00  0.29999996E-01
 0.89937500E+00  0.99999998E-02  0.10000000E+01  0.00000000E+00  0.29999996E-01
 0.90000000E+00  0.99999998E-02  0.10000000E+01  0.00000000E+00  0.29999996E-01
 0.90062500E+00  0.99999998E-02  0.10000000E+01  0.00000000E+00  0.29999996E-01
 0.90125000E+00  0.99999998E-02  0.10000000E+01  0.00000000E+00  0.29999996E-01
 0.90187500E+00  0.99999998E-02  0.10000000E+01  0.00000000E+00  0.29999996E-01
 0.90250000E+00  0.99999998E-02  0.10000000E+01  0.00000000E+00  0.29999996E-01
 0.90312500E+00  0.99999998E-02  0.10000000E+01  0.00000000E+00  0.29999996E-01
 0.90375000E+00  0.99999998E-02  0.10000000E+01  0.00000000E+00  0.29999996E-01
 0.90437500E+00  0.99999998E-02  0.10000000E+01  0.00000000E+00  0.29999996E-01
 0.90500000E+00  0.99999998E-02  0.10000000E+01  0.00000000E+00  0.29999996E-01
 0.90562500E+00  0.99999998E-02  0.10000000E+01  0.00000000E+00  0.29999996E-01
 0.90625000E+00  0.99999998E-02  0.10000000E+01  0.00000000E+00  0.29999996E-01
 0.90687500E+00  0.99999998E-02  0.10000000E+01  0.00000000E+00  0.29999996E-01
 0.90750000E+00  0.99999998E-02  0.10000000E+01  0.00000000E+00  0.29999996E-01
 0.90812500E+00  0.99999998E-02  0.10000000E+01  0.00000000E+00  0.29999996E-01
 0.90875000E+00  0.99999998E-02  0.10000000E+01  0.00000000E+00  0.29999996E-01
 0.90937500E+00  0.99999998E-02  0.10000000E+01  0.00000000E+00  0.29999996E-01
 0.91000000E+00  0.99999998E-02  0.10000000E+01  0.00000000E+00  0.29999996E-01
 0.91062500E+00  0.99999998E-02  0.10000000E+01  0.00000000E+00  0.29999996E-01
 0.91125000E+00  0.99999998E-02  0.10000000E+01  0.00000000E+00  0.29999996E-01
 0.91187500E+00  0.99999998E-02  0.10000000E+01  0.00000000E+00  0.29999996E-01
 0.91250000E+00  0.99999998E-02  0.10000000E+01  0.00000000E+00  0.29999996E-01
 0.91312500E+00  0.99999998E-02  0.10000000E+01  0.00000000E+00  0.29999996E-01
 0.91375000E+00  0.99999998E-02  0.10000000E+01  0.00000000E+00  0.29999996E-01
 0.91437500E+00  0.99999998E-02  0.10000000E+01  0.00000000E+00  0.29999996E-01
 0.91500000E+00  0.99999998E-02  0.10000000E+01  0.00000000E+00  0.29999996E-01
 0.91562500E+00  0.99999998E-02  0.10000000E+01  0.00000000E+00  0.29999996E-01
 0.91625000E+00  0.99999998E-02  0.10000000E+01  0.00000000E+00  0.29999996E-01
 0.91687500E+00  0.99999998E-02  0.10000000E+01  0.00000000E+00  0.29999996E-01
 0.91750000E+00  0.99999998E-02  0.10000000E+01  0.00000000E+00  0.29999996E-01
 0.91812500E+00  0.99999998E-02  0.10000000E+01  0.00000000E+00  0.29999996E-01
 0.91875000E+00  0.99999998E-02  0.10000000E+01  0.00000000E+00  0.29999996E-01
 0.91937500E+00  0.99999998E-02  0.10000000E+01  0.00000000E+00  0.29999996E-01
 0.92000000E+00  0.99999998E-02  0.10000000E+01  0.00000000E+00  0.29999996E-01
 0.92062500E+00  0.99999998E-02  0.10000000E+01  0.00000000E+00  0.29999996E-01
 0.92125000E+00  0.99999998E-02  0.10000000E+01  0.00000000E+00  0.29999996E-01
 0.92187500E+00  0.99999998E-02  0.10000000E+01  0.00000000E+00  0.29999996E-01
 0.92250000E+00  0.99999998E-02  0.10000000E+01  0.00000000E+00  0.29999996E-01
 0.92312500E+00  0.99999998E-02  0.10000000E+01  0.00000000E+00  0.29999996E-01
 0.92375000E+00  0.99999998E-02  0.10000000E+01  0.00000000E+00  0.29999996E-01
 0.92437500E+00  0.99999998E-02  0.10000000E+01  0.00000000E+00  0.29999996E-01
 0.92500000E+00  0.99999998E-02  0.10000000E+01  0.00000000E+00  0.29999996E-01
 0.92562500E+00  0.99999998E-02  0.10000000E+01  0.00000000E+00  0.29999996E-01
 0.92625000E+00  0.99999998E-02  0.10000000E+01  0.00000000E+00  0.29999996E-01
 0.92687500E+00  0.99999998E-02  0.10000000E+01  0.00000000E+00  0.29999996E-01
 0.92750000E+00  0.99999998E-02  0.10000000E+01  0.00000000E+00  0.29999996E-01
 0.92812500E+00  0.99999998E-02  0.10000000E+01  0.00000000E+00  0.29999996E-01
 0.92875000E+00  0.99999998E-02  0.10000000E+01  0.00000000E+00  0.29999996E-01
 0.92937500E+00  0.99999998E-02  0.10000000E+01  0.00000000E+00  0.29999996E-01
 0.93000000E+00  0.99999998E-02  0.10000000E+01  0.00000000E+00  0.29999996E-01
 0.93062500E+00  0.99999998E-02  0.10000000E+01  0.00000000E+00  0.29999996E-01
 0.93125000E+00  0.99999998E-02  0.10000000E+01  0.00000000E+00  0.29999996E-01
 0.93187500E+00  0.99999998E-02  0.10000000E+01  0.00000000E+00  0.29999996E-01
 0.93250000E+00  0.99999998E-02  0.10000000E+01  0.00000000E+00  0.29999996E-01
 0.93312500E+00  0.99999998E-02  0.10000000E+01  0.00000000E+00  0.29999996E-01
 0.93375000E+00  0.99999998E-02  0.10000000E+01  0.00000000E+00  0.29999996E-01
 0.93437500E+00  0.99999998E-02  0.10000000E+01  0.00000000E+00  0.29999996E-01
 0.93500000E+00  0.99999998E-02  0.10000000E+01  0.00000000E+00  0.29999996E-01
 0.93562500E+00  0.99999998E-02  0.10000000E+01  0.00000000E+00  0.29999996E-01
 0.93625000E+00  0.99999998E-02  0.10000000E+01  0.00000000E+00  0.29999996E-01
 0.93687500E+00  0.99999998E-02  0.10000000E+01  0.00000000E+00  0.29999996E-01
 0.93750000E+00  0.99999998E-02  0.10000000E+01  0.00000000E+00  0.29999996E-01
 0.93812500E+00  0.99999998E-02  0.10000000E+01  0.00000000E+00  0.29999996E-01
 0.93875000E+00  0.99999998E-02  0.10000000E+01  0.00000000E+00  0.29999996E-01
 0.93937500E+00  0.99999998E-02  0.10000000E+01  0.00000000E+00  0.29999996E-01
 0.94000000E+00  0.99999998E-02  0.10000000E+01  0.00000000E+00  0.29999996E-01
 0.94062500E+00  0.99999998E-02  0.10000000E+01  0.00000000E+00  0.29999996E-01
 0.94125000E+00  0.99999998E-02  0.10000000E+01  0.00000000E+00  0.29999996E-01
 0.94187500E+00  0.99999998E-02  0.10000000E+01  0.00000000E+00  0.29999996E-01
 0.94250000E+00  0.99999998E-02  0.10000000E+01  0.00000000E+00  0.29999996E-01
 0.94312500E+00  0.99999998E-02  0.10000000E+01  0.00000000E+00  0.29999996E-01
 0.94375000E+00  0.99999998E-02  0.10000000E+01  0.00000000E+00  0.29999996E-01
 0.94437500E+00  0.99999998E-02  0.10000000E+01  0.00000000E+00  0.29999996E-01
 0.94500000E+00  0.99999998E-02  0.10000000E+01  0.00000000E+00  0.29999996E-01
 0.94562500E+00  0.99999998E-02  0.10000000E+01  0.00000000E+00  0.29999996E-01
 0.94625000E+00  0.99999998E-02  0.10000000E+01  0.00000000E+00  0.29999996E-01
 0.94687500E+00  0.99999998E-02  0.10000000E+01  0.00000000E+00  0.29999996E-01
 0.94750000E+00  0.99999998E-02  0.10000000E+01  0.00000000E+00  0.29999996E-01
 0.94812500E+00  0.99999998E-02  0.10000000E+01  0.00000000E+00  0.29999996E-01
 0.94875000E+00  0.99999998E-02  0.10000000E+01  0.00000000E+00  0.29999996E-01
 0.94937500E+00  0.99999998E-02  0.10000000E+01  0.00000000E+00  0.29999996E-01
 0.95000000E+00  0.99999998E-02  0.10000000E+01  0.00000000E+00  0.29999996E-01
 0.95062500E+00  0.99999998E-02  0.10000000E+01  0.00000000E+00  0.29999996E-01
 0.95125000E+00  0.99999998E-02  0.10000000E+01  0.00000000E+00  0.29999996E-01
 0.95187500E+00  0.99999998E-02  0.10000000E+01  0.00000000E+00  0.29999996E-01
 0.95250000E+00  0.99999998E-02  0.10000000E+01  0.00000000E+00  0.29999996E-01
 0.95312500E+00  0.99999998E-02  0.10000000E+01  0.00000000E+00  0.29999996E-01
 0.95375000E+00  0.99999998E-02  0.10000000E+01  0.00000000E+00  0.29999996E-01
 0.95437500E+00  0.99999998E-02  0.10000000E+01  0.00000000E+00  0.29999996E-01
 0.95500000E+00  0.99999998E-02  0.10000000E+01  0.00000000E+00  0.29999996E-01
 0.95562500E+00  0.99999998E-02  0.10000000E+01  0.00000000E+00  0.29999996E-01
 0.95625000E+00  0.99999998E-02  0.10000000E+01  0.00000000E+00  0.29999996E-01
 0.95687500E+00  0.99999998E-02  0.10000000E+01  0.00000000E+00  0.29999996E-01
 0.95750000E+00  0.99999998E-02  0.10000000E+01  0.00000000E+00  0.29999996E-01
 0.95812500E+00  0.99999998E-02  0.10000000E+01  0.00000000E+00  0.29999996E-01
 0.95875000E+00  0.99999998E-02  0.10000000E+01  0.00000000E+00  0.29999996E-01
 0.95937500E+00  0.99999998E-02  0.10000000E+01  0.00000000E+00  0.29999996E-01
 0.96000000E+00  0.99999998E-02  0.10000000E+01  0.00000000E+00  0.29999996E-01
 0.96062500E+00  0.99999998E-02  0.10000000E+01  0.00000000E+00  0.29999996E-01
 0.96125000E+00  0.99999998E-02  0.10000000E+01  0.00000000E+00  0.29999996E-01
 0.96187500E+00  0.99999998E-02  0.10000000E+01  0.00000000E+00  0.29999996E-01
 0.96250000E+00  0.99999998E-02  0.10000000E+01  0.00000000E+00  0.29999996E-01
 0.96312500E+00  0.99999998E-02  0.10000000E+01  0.00000000E+00  0.29999996E-01
 0.96375000E+00  0.99999998E-02  0.10000000E+01  0.00000000E+00  0.29999996E-01
 0.96437500E+00  0.99999998E-02  0.10000000E+01  0.00000000E+00  0.29999996E-01
 0.96500000E+00  0.99999998E-02  0.10000000E+01  0.00000000E+00  0.29999996E-01
 0.96562500E+00  0.99999998E-02  0.10000000E+01  0.00000000E+00  0.29999996E-01
 0.96625000E+00  0.99999998E-02  0.10000000E+01  0.00000000E+00  0.29999996E-01
 0.96687500E+00  0.99999998E-02  0.10000000E+01  0.00000000E+00  0.29999996E-01
 0.96750000E+00  0.99999998E-02  0.10000000E+01  0.00000000E+00  0.29999996E-01
 0.96812500E+00  0.99999998E-02  0.10000000E+01  0.00000000E+00  0.29999996E-01
 0.96875000E+00  0.99999998E-02  0.10000000E+01  0.00000000E+00  0.29999996E-01
 0.96937500E+00  0.99999998E-02  0.10000000E+01  0.00000000E+00  0.29999996E-01
 0.97000000E+00  0.99999998E-02  0.10000000E+01  0.00000000E+00  0.29999996E-01
 0.97062500E+00  0.99999998E-02  0.10000000E+01  0.00000000E+00  0.29999996E-01
 0.97125000E+00  0.99999998E-02  0.10000000E+01  0.00000000E+00  0.29999996E-01
 0.97187500E+00  0.99999998E-02  0.10000000E+01  0.00000000E+00  0.29999996E-01
 0.97250000E+00  0.99999998E-02  0.10000000E+01  0.00000000E+00  0.29999996E-01
 0.97312500E+00  0.99999998E-02  0.10000000E+01  0.00000000E+00  0.29999996E-01
 0.97375000E+00  0.99999998E-02  0.10000000E+01  0.00000000E+00  0.29999996E-01
 0.97437500E+00  0.99999998E-02  0.10000000E+01  0.00000000E+00  0.29999996E-01
 0.97500000E+00  0.99999998E-02  0.10000000E+01  0.00000000E+00  0.29999996E-01
 0.97562500E+00  0.99999998E-02  0.10000000E+01  0.00000000E+00  0.29999996E-01
 0.97625000E+00  0.99999998E-02  0.10000000E+01  0.00000000E+00  0.29999996E-01
 0.97687500E+00  0.99999998E-02  0.10000000E+01  0.00000000E+00  0.29999996E-01
 0.97750000E+00  0.99999998E-02  0.10000000E+01  0.00000000E+00  0.29999996E-01
 0.97812500E+00  0.99999998E-02  0.10000000E+01  0.00000000E+00  0.29999996E-01
 0.97875000E+00  0.99999998E-02  0.10000000E+01  0.00000000E+00  0.29999996E-01
 0.97937500E+00  0.99999998E-02  0.10000000E+01  0.00000000E+00  0.29999996E-01
 0.98000000E+00  0.99999998E-02  0.10000000E+01  0.00000000E+00  0.29999996E-01
 0.98062500E+00  0.99999998E-02  0.10000000E+01  0.00000000E+00  0.29999996E-01
 0.98125000E+00  0.99999998E-02  0.10000000E+01  0.00000000E+00  0.29999996E-01
 0.98187500E+00  0.99999998E-02  0.10000000E+01  0.00000000E+00  0.29999996E-01
 0.98250000E+00  0.99999998E-02  0.10000000E+01  0.00000000E+00  0.29999996E-01
 0.98312500E+00  0.99999998E-02  0.10000000E+01  0.00000000E+00  0.29999996E-01
 0.98375000E+00  0.99999998E-02  0.10000000E+01  0.00000000E+00  0.29999996E-01
 0.98437500E+00  0.99999998E-02  0.10000000E+01  0.00000000E+00  0.29999996E-01
 0.98500000E+00  0.99999998E-02  0.10000000E+01  0.00000000E+00  0.29999996E-01
 0.98562500E+00  0.99999998E-02  0.10000000E+01  0.00000000E+00  0.29999996E-01
 0.98625000E+00  0.99999998E-02  0.10000000E+01  0.00000000E+00  0.29999996E-01
 0.98687500E+00  0.99999998E-02  0.10000000E+01  0.00000000E+00  0.29999996E-01
 0.98750000E+00  0.99999998E-02  0.10000000E+01  0.00000000E+00  0.29999996E-01
 0.98812500E+00  0.99999998E-02  0.10000000E+01  0.00000000E+00  0.29999996E-01
 0.98875000E+00  0.99999998E-02  0.10000000E+01  0.00000000E+00  0.29999996E-01
 0.98937500E+00  0.99999998E-02  0.10000000E+01  0.00000000E+00  0.29999996E-01
 0.99000000E+00  0.99999998E-02  0.10000000E+01  0.00000000E+00  0.29999996E-01
 0.99062500E+00  0.99999998E-02  0.10000000E+01  0.00000000E+00  0.29999996E-01
 0.99125000E+00  0.99999998E-02  0.10000000E+01  0.00000000E+00  0.29999996E-01
 0.99187500E+00  0.99999998E-02  0.10000000E+01  0.00000000E+00  0.29999996E-01
 0.99250000E+00  0.99999998E-02  0.10000000E+01  0.00000000E+00  0.29999996E-01
 0.99312500E+00  0.99999998E-02  0.10000000E+01  0.00000000E+00  0.29999996E-01
 0.99375000E+00  0.99999998E-02  0.10000000E+01  0.00000000E+00  0.29999996E-01
 0.99437500E+00  0.99999998E-02  0.10000000E+01  0.00000000E+00  0.29999996E-01
 0.99500000E+00  0.99999998E-02  0.10000000E+01  0.00000000E+00  0.29999996E-01
 0.99562500E+00  0.99999998E-02  0.10000000E+01  0.00000000E+00  0.29999996E-01
 0.99625000E+00  0.99999998E-02  0.10000000E+01  0.00000000E+00  0.29999996E-01
 0.99687500E+00  0.99999998E-02  0.10000000E+01  0.00000000E+00  0.29999996E-01
 0.99750000E+00  0.99999998E-02  0.10000000E+01  0.00000000E+00  0.29999996E-01
 0.99812500E+00  0.99999998E-02  0.10000000E+01  0.00000000E+00  0.29999996E-01
 0.99875000E+00  0.99999998E-02  0.10000000E+01  0.00000000E+00  0.29999996E-01
 0.99937500E+00  0.99999998E-02  0.10000000E+01  0.00000000E+00  0.29999996E-01
 0.10000000E+01  0.99999998E-02  0.10000000E+01  0.00000000E+00  0.29999996E-01
