# Supplementary material for: A direct Primitive Variable Recovery Scheme for hyperbolic conservative equations: The case of relativistic hydrodynamics
Source: PLoS One. 2018 Apr 16;13(4):e0195494. doi: 10.1371/journal.pone.0195494 (PMC5901931; doi:10.1371/journal.pone.0195494)
Supplement: S1 File — In the file “S1_File.tar.gz”, we attached the relevant data of the comparison between numerical simulations and exact solutions used to obtain the L1—norm. (GZ) [file pone.0195494.s001.gz › numerical-and-exact-data_plosone_aguayo-mendoza-olvera/Test3/Mesh800/1000Da800t26]

0.000000 1.000000 0.000000 1000.000000 
0.001250 1.000000 0.000000 1000.000000 
0.002500 1.000000 0.000000 1000.000000 
0.003750 1.000000 0.000000 1000.000000 
0.005000 1.000000 0.000000 1000.000000 
0.006250 1.000000 0.000000 1000.000000 
0.007500 1.000000 0.000000 1000.000000 
0.008750 1.000000 0.000000 1000.000000 
0.010000 1.000000 0.000000 1000.000000 
0.011250 1.000000 0.000000 1000.000000 
0.012500 1.000000 0.000000 1000.000000 
0.013750 1.000000 0.000000 1000.000000 
0.015000 1.000000 0.000000 1000.000000 
0.016250 1.000000 0.000000 1000.000000 
0.017500 1.000000 0.000000 1000.000000 
0.018750 1.000000 0.000000 1000.000000 
0.020000 1.000000 0.000000 1000.000000 
0.021250 1.000000 0.000000 1000.000000 
0.022500 1.000000 0.000000 1000.000000 
0.023750 1.000000 0.000000 1000.000000 
0.025000 1.000000 0.000000 1000.000000 
0.026250 1.000000 0.000000 1000.000000 
0.027500 1.000000 0.000000 1000.000000 
0.028750 1.000000 0.000000 1000.000000 
0.030000 1.000000 0.000000 1000.000000 
0.031250 1.000000 0.000000 1000.000000 
0.032500 1.000000 0.000000 1000.000000 
0.033750 1.000000 0.000000 1000.000000 
0.035000 1.000000 0.000000 1000.000000 
0.036250 1.000000 0.000000 1000.000000 
0.037500 1.000000 0.000000 1000.000000 
0.038750 1.000000 0.000000 1000.000000 
0.040000 1.000000 0.000000 1000.000000 
0.041250 1.000000 0.000000 1000.000000 
0.042500 1.000000 0.000000 1000.000000 
0.043750 1.000000 0.000000 1000.000000 
0.045000 1.000000 0.000000 1000.000000 
0.046250 1.000000 0.000000 1000.000000 
0.047500 1.000000 0.000000 1000.000000 
0.048750 1.000000 0.000000 1000.000000 
0.050000 1.000000 0.000000 1000.000000 
0.051250 1.000000 0.000000 1000.000000 
0.052500 1.000000 0.000000 1000.000000 
0.053750 1.000000 0.000000 1000.000000 
0.055000 1.000000 0.000000 1000.000000 
0.056250 1.000000 0.000000 1000.000000 
0.057500 1.000000 0.000000 1000.000000 
0.058750 1.000000 0.000000 1000.000000 
0.060000 1.000000 0.000000 1000.000000 
0.061250 1.000000 0.000000 1000.000000 
0.062500 1.000000 0.000000 1000.000000 
0.063750 1.000000 0.000000 1000.000000 
0.065000 1.000000 0.000000 1000.000000 
0.066250 1.000000 0.000000 1000.000000 
0.067500 1.000000 0.000000 1000.000000 
0.068750 1.000000 0.000000 1000.000000 
0.070000 1.000000 0.000000 1000.000000 
0.071250 1.000000 0.000000 1000.000000 
0.072500 1.000000 0.000000 1000.000000 
0.073750 1.000000 0.000000 1000.000000 
0.075000 1.000000 0.000000 1000.000000 
0.076250 1.000000 0.000000 1000.000000 
0.077500 1.000000 0.000000 1000.000000 
0.078750 1.000000 0.000000 1000.000000 
0.080000 1.000000 0.000000 1000.000000 
0.081250 1.000000 0.000000 1000.000000 
0.082500 1.000000 0.000000 1000.000000 
0.083750 1.000000 0.000000 1000.000000 
0.085000 1.000000 0.000000 1000.000000 
0.086250 1.000000 0.000000 1000.000000 
0.087500 1.000000 0.000000 1000.000000 
0.088750 1.000000 0.000000 1000.000000 
0.090000 1.000000 0.000000 1000.000000 
0.091250 1.000000 0.000000 1000.000000 
0.092500 1.000000 0.000000 1000.000000 
0.093750 1.000000 0.000000 1000.000000 
0.095000 1.000000 0.000000 1000.000000 
0.096250 1.000000 0.000000 1000.000000 
0.097500 1.000000 0.000000 1000.000000 
0.098750 1.000000 0.000000 1000.000000 
0.100000 1.000000 0.000000 1000.000000 
0.101250 1.000000 0.000000 1000.000000 
0.102500 1.000000 0.000000 1000.000000 
0.103750 1.000000 0.000000 1000.000000 
0.105000 1.000000 0.000000 1000.000000 
0.106250 1.000000 0.000000 1000.000000 
0.107500 1.000000 0.000000 1000.000000 
0.108750 1.000000 0.000000 1000.000000 
0.110000 1.000000 0.000000 1000.000000 
0.111250 1.000000 0.000000 1000.000000 
0.112500 1.000000 0.000000 1000.000000 
0.113750 1.000000 0.000000 1000.000000 
0.115000 1.000000 0.000000 1000.000000 
0.116250 1.000000 0.000000 1000.000000 
0.117500 1.000000 0.000000 1000.000000 
0.118750 1.000000 0.000000 1000.000000 
0.120000 1.000000 0.000000 1000.000000 
0.121250 1.000000 0.000000 1000.000000 
0.122500 1.000000 0.000000 1000.000000 
0.123750 1.000000 0.000000 1000.000000 
0.125000 1.000000 0.000000 1000.000000 
0.126250 1.000000 0.000000 1000.000000 
0.127500 1.000000 0.000000 1000.000000 
0.128750 1.000000 0.000000 1000.000000 
0.130000 1.000000 0.000000 1000.000000 
0.131250 1.000000 0.000000 1000.000000 
0.132500 1.000000 0.000000 1000.000000 
0.133750 1.000000 0.000000 1000.000000 
0.135000 1.000000 0.000000 1000.000000 
0.136250 1.000000 0.000000 1000.000000 
0.137500 1.000000 0.000000 1000.000000 
0.138750 1.000000 0.000000 1000.000000 
0.140000 1.000000 0.000000 1000.000000 
0.141250 1.000000 0.000000 1000.000000 
0.142500 1.000000 0.000000 1000.000000 
0.143750 1.000000 0.000000 1000.000000 
0.145000 1.000000 0.000000 1000.000000 
0.146250 1.000000 0.000000 1000.000000 
0.147500 1.000000 0.000000 1000.000000 
0.148750 1.000000 0.000000 1000.000000 
0.150000 1.000000 0.000000 1000.000000 
0.151250 1.000000 0.000000 1000.000000 
0.152500 1.000000 0.000000 1000.000000 
0.153750 1.000000 0.000000 1000.000000 
0.155000 1.000000 0.000000 1000.000000 
0.156250 1.000000 0.000000 1000.000000 
0.157500 1.000000 0.000000 1000.000000 
0.158750 1.000000 0.000000 1000.000000 
0.160000 1.000000 0.000000 1000.000000 
0.161250 1.000000 0.000000 1000.000000 
0.162500 1.000000 0.000000 1000.000000 
0.163750 1.000000 0.000000 1000.000000 
0.165000 1.000000 0.000000 1000.000000 
0.166250 1.000000 0.000000 1000.000000 
0.167500 1.000000 0.000000 1000.000000 
0.168750 1.000000 0.000000 1000.000000 
0.170000 1.000000 0.000000 1000.000000 
0.171250 1.000000 0.000000 1000.000000 
0.172500 1.000000 0.000000 1000.000000 
0.173750 1.000000 0.000000 1000.000000 
0.175000 1.000000 0.000000 1000.000000 
0.176250 1.000000 0.000000 1000.000000 
0.177500 1.000000 0.000000 1000.000000 
0.178750 1.000000 0.000000 1000.000000 
0.180000 1.000000 0.000000 1000.000000 
0.181250 1.000000 0.000000 1000.000000 
0.182500 1.000000 0.000000 1000.000000 
0.183750 1.000000 0.000000 1000.000000 
0.185000 1.000000 0.000000 1000.000000 
0.186250 1.000000 0.000000 1000.000000 
0.187500 1.000000 0.000000 1000.000000 
0.188750 1.000000 0.000000 1000.000000 
0.190000 1.000000 0.000000 1000.000000 
0.191250 1.000000 0.000000 1000.000000 
0.192500 1.000000 0.000000 1000.000000 
0.193750 1.000000 0.000000 1000.000000 
0.195000 1.000000 0.000000 1000.000000 
0.196250 1.000000 0.000000 1000.000000 
0.197500 1.000000 0.000000 1000.000000 
0.198750 1.000000 0.000000 1000.000000 
0.200000 1.000000 0.000000 1000.000000 
0.201250 1.000000 0.000000 1000.000000 
0.202500 1.000000 0.000000 1000.000000 
0.203750 1.000000 0.000000 1000.000000 
0.205000 1.000000 0.000000 1000.000000 
0.206250 1.000000 0.000000 1000.000000 
0.207500 1.000000 0.000000 1000.000000 
0.208750 1.000000 0.000000 1000.000000 
0.210000 1.000000 0.000000 1000.000000 
0.211250 1.000000 0.000000 1000.000000 
0.212500 1.000000 0.000000 1000.000000 
0.213750 1.000000 0.000000 1000.000000 
0.215000 1.000000 0.000000 1000.000000 
0.216250 1.000000 0.000000 1000.000000 
0.217500 1.000000 0.000000 1000.000000 
0.218750 1.000000 0.000000 1000.000000 
0.220000 1.000000 0.000000 1000.000000 
0.221250 1.000000 0.000000 1000.000000 
0.222500 1.000000 0.000000 1000.000000 
0.223750 1.000000 0.000000 1000.000000 
0.225000 1.000000 0.000000 1000.000000 
0.226250 1.000000 0.000000 1000.000000 
0.227500 1.000000 0.000000 1000.000000 
0.228750 1.000000 0.000000 1000.000000 
0.230000 1.000000 0.000000 1000.000000 
0.231250 1.000000 0.000000 1000.000000 
0.232500 1.000000 0.000000 1000.000000 
0.233750 1.000000 0.000000 1000.000000 
0.235000 1.000000 0.000000 1000.000000 
0.236250 1.000000 0.000000 1000.000000 
0.237500 1.000000 0.000000 1000.000000 
0.238750 1.000000 0.000000 1000.000000 
0.240000 1.000000 0.000000 1000.000000 
0.241250 1.000000 0.000000 1000.000000 
0.242500 1.000000 0.000000 1000.000000 
0.243750 1.000000 0.000000 1000.000000 
0.245000 1.000000 0.000000 1000.000000 
0.246250 1.000000 0.000000 1000.000000 
0.247500 1.000000 0.000000 999.999999 
0.248750 1.000000 0.000000 999.999999 
0.250000 1.000000 0.000000 999.999998 
0.251250 1.000000 0.000000 999.999996 
0.252500 1.000000 0.000000 999.999992 
0.253750 1.000000 0.000000 999.999985 
0.255000 1.000000 0.000000 999.999971 
0.256250 1.000000 0.000000 999.999945 
0.257500 1.000000 0.000000 999.999896 
0.258750 1.000000 0.000000 999.999808 
0.260000 1.000000 0.000000 999.999649 
0.261250 1.000000 0.000000 999.999363 
0.262500 0.999999 0.000001 999.998856 
0.263750 0.999999 0.000001 999.997967 
0.265000 0.999998 0.000002 999.996423 
0.266250 0.999996 0.000003 999.993774 
0.267500 0.999994 0.000005 999.989279 
0.268750 0.999989 0.000009 999.981741 
0.270000 0.999982 0.000015 999.969254 
0.271250 0.999969 0.000025 999.948826 
0.272500 0.999949 0.000041 999.915832 
0.273750 0.999918 0.000067 999.863245 
0.275000 0.999868 0.000107 999.780574 
0.276250 0.999791 0.000170 999.652439 
0.277500 0.999674 0.000266 999.456741 
0.278750 0.999497 0.000410 999.162383 
0.280000 0.999236 0.000624 998.726604 
0.281250 0.998855 0.000935 998.092026 
0.282500 0.998309 0.001381 997.183708 
0.283750 0.997542 0.002009 995.906615 
0.285000 0.996482 0.002877 994.144108 
0.286250 0.995046 0.004054 991.758191 
0.287500 0.993138 0.005620 988.592249 
0.288750 0.990655 0.007664 984.476929 
0.290000 0.987488 0.010277 979.239383 
0.291250 0.983533 0.013552 972.715573 
0.292500 0.978699 0.017573 964.764543 
0.293750 0.972913 0.022410 955.282863 
0.295000 0.966131 0.028117 944.216929 
0.296250 0.958342 0.034718 931.570724 
0.297500 0.949567 0.042215 917.407070 
0.298750 0.939862 0.050584 901.841307 
0.300000 0.929303 0.059778 885.027374 
0.301250 0.917981 0.069744 867.137073 
0.302500 0.905981 0.080427 848.333422 
0.303750 0.893390 0.091788 828.747117 
0.305000 0.880584 0.103431 809.005543 
0.306250 0.868085 0.114956 789.954738 
0.307500 0.855911 0.126318 771.579137 
0.308750 0.844049 0.137505 753.842351 
0.310000 0.832505 0.148525 736.738262 
0.311250 0.821252 0.159360 720.217691 
0.312500 0.810301 0.170029 704.284310 
0.313750 0.799626 0.180516 688.888896 
0.315000 0.789230 0.190833 674.028159 
0.316250 0.779095 0.200975 659.665692 
0.317500 0.769220 0.210949 645.789937 
0.318750 0.759587 0.220751 632.369581 
0.320000 0.750200 0.230392 619.398518 
0.321250 0.741034 0.239862 606.838930 
0.322500 0.732100 0.249180 594.694437 
0.323750 0.723371 0.258332 582.925333 
0.325000 0.714856 0.267336 571.534907 
0.326250 0.706535 0.276182 560.490789 
0.327500 0.698411 0.284884 549.792081 
0.328750 0.690468 0.293434 539.410812 
0.330000 0.682710 0.301847 529.348190 
0.331250 0.675119 0.310112 519.575065 
0.332500 0.667701 0.318247 510.095886 
0.333750 0.660438 0.326240 500.883160 
0.335000 0.653337 0.334108 491.939866 
0.336250 0.646382 0.341841 483.243006 
0.337500 0.639577 0.349452 474.794380 
0.338750 0.632908 0.356935 466.572106 
0.340000 0.626380 0.364303 458.580628 
0.341250 0.619979 0.371545 450.796892 
0.342500 0.613711 0.378679 443.227014 
0.343750 0.607561 0.385693 435.850028 
0.345000 0.601536 0.392601 428.670018 
0.346250 0.595622 0.399396 421.669282 
0.347500 0.589825 0.406090 414.852010 
0.348750 0.584131 0.412674 408.199581 
0.350000 0.578548 0.419162 401.718692 
0.351250 0.573063 0.425545 395.391473 
0.352500 0.567681 0.431836 389.222272 
0.353750 0.562392 0.438027 383.197147 
0.355000 0.557201 0.444129 377.320387 
0.356250 0.552094 0.450134 371.575096 
0.357500 0.547082 0.456056 365.970363 
0.358750 0.542151 0.461886 360.489336 
0.360000 0.537305 0.467632 355.135990 
0.361250 0.532539 0.473293 349.901254 
0.362500 0.527855 0.478875 344.787111 
0.363750 0.523241 0.484370 339.779011 
0.365000 0.518709 0.489794 334.888411 
0.366250 0.514243 0.495135 330.097691 
0.367500 0.509850 0.500403 325.411675 
0.368750 0.505526 0.505596 320.824749 
0.370000 0.501270 0.510719 316.336549 
0.371250 0.497074 0.515763 311.935108 
0.372500 0.492948 0.520748 307.632848 
0.373750 0.488879 0.525657 303.412221 
0.375000 0.484871 0.530501 299.278377 
0.376250 0.480923 0.535280 295.227910 
0.377500 0.477034 0.539997 291.259661 
0.378750 0.473194 0.544642 287.362772 
0.380000 0.469416 0.549237 283.550169 
0.381250 0.465687 0.553764 279.805743 
0.382500 0.462010 0.558231 276.133302 
0.383750 0.458384 0.562642 272.531561 
0.385000 0.454811 0.566999 268.999842 
0.386250 0.451278 0.571290 265.526564 
0.387500 0.447800 0.575536 262.125343 
0.388750 0.444365 0.579724 258.782868 
0.390000 0.440973 0.583857 255.499376 
0.391250 0.437627 0.587939 252.276372 
0.392500 0.434328 0.591975 249.114713 
0.393750 0.431061 0.595950 246.000512 
0.395000 0.427843 0.599884 242.947203 
0.396250 0.424665 0.603770 239.947602 
0.397500 0.421522 0.607603 236.995089 
0.398750 0.418418 0.611390 234.093569 
0.400000 0.415359 0.615140 231.248331 
0.401250 0.412327 0.618834 228.442320 
0.402500 0.409333 0.622485 225.684341 
0.403750 0.406381 0.626102 222.978696 
0.405000 0.403458 0.629669 220.312664 
0.406250 0.400564 0.633188 217.684794 
0.407500 0.397714 0.636680 215.110240 
0.408750 0.394893 0.640126 212.573418 
0.410000 0.392095 0.643521 210.068796 
0.411250 0.389337 0.646890 207.612754 
0.412500 0.386614 0.650224 205.198443 
0.413750 0.383907 0.653504 202.809144 
0.415000 0.381235 0.656753 200.462299 
0.416250 0.378603 0.659980 198.161004 
0.417500 0.375984 0.663153 195.882711 
0.418750 0.373391 0.666288 193.636167 
0.420000 0.370842 0.669408 191.438074 
0.421250 0.368312 0.672486 189.266372 
0.422500 0.365794 0.675512 187.114917 
0.423750 0.363318 0.678526 185.008935 
0.425000 0.360872 0.681513 182.938254 
0.426250 0.358430 0.684443 180.879947 
0.427500 0.356019 0.687349 178.856545 
0.428750 0.353650 0.690247 176.877800 
0.430000 0.351287 0.693093 174.912460 
0.431250 0.348936 0.695897 172.966622 
0.432500 0.346632 0.698700 171.067597 
0.433750 0.344348 0.701471 169.192787 
0.435000 0.342062 0.704186 167.325461 
0.436250 0.339811 0.706889 165.494781 
0.437500 0.337597 0.709583 163.702038 
0.438750 0.335385 0.712226 161.916951 
0.440000 0.333183 0.714833 160.150300 
0.441250 0.331024 0.717441 158.425567 
0.442500 0.328885 0.720020 156.722055 
0.443750 0.326743 0.722547 155.023762 
0.445000 0.324625 0.725062 153.355622 
0.446250 0.322548 0.727572 151.723235 
0.447500 0.320475 0.730039 150.099351 
0.448750 0.318403 0.732467 148.487102 
0.450000 0.316367 0.734894 146.910357 
0.451250 0.314359 0.737305 145.358188 
0.452500 0.312349 0.739667 143.809596 
0.453750 0.310347 0.742008 142.280725 
0.455000 0.308386 0.744350 140.786366 
0.456250 0.306440 0.746662 139.305852 
0.457500 0.304488 0.748931 137.829973 
0.458750 0.302557 0.751191 136.379927 
0.460000 0.300661 0.753448 134.958964 
0.461250 0.298772 0.755667 133.544544 
0.462500 0.296879 0.757852 132.138857 
0.463750 0.295014 0.760036 130.761787 
0.465000 0.293177 0.762209 129.406698 
0.466250 0.291341 0.764341 128.054491 
0.467500 0.289504 0.766450 126.715893 
0.468750 0.287701 0.768560 125.405707 
0.470000 0.285918 0.770651 124.110408 
0.471250 0.284132 0.772703 122.817326 
0.472500 0.282351 0.774741 121.542327 
0.473750 0.280603 0.776780 120.292967 
0.475000 0.278869 0.778792 119.052618 
0.476250 0.277130 0.780771 117.816067 
0.477500 0.275403 0.782744 116.600765 
0.478750 0.273707 0.784712 115.406211 
0.480000 0.272018 0.786651 114.217354 
0.481250 0.270323 0.788563 113.034798 
0.482500 0.268648 0.790473 111.874519 
0.483750 0.266998 0.792373 110.729603 
0.485000 0.265349 0.794244 109.589355 
0.486250 0.263699 0.796095 108.457954 
0.487500 0.262071 0.797945 107.347499 
0.488750 0.260461 0.799780 106.247897 
0.490000 0.258849 0.801591 105.153709 
0.491250 0.257243 0.803386 104.069540 
0.492500 0.255655 0.805178 103.002956 
0.493750 0.254079 0.806955 101.944857 
0.495000 0.252501 0.808713 100.893421 
0.496250 0.250934 0.810458 99.850900 
0.497500 0.249375 0.812199 98.820918 
0.498750 0.247823 0.813928 97.797062 
0.500000 0.246270 0.815652 96.779022 
0.501250 0.244680 0.817412 95.739268 
0.502500 0.243147 0.819103 94.742104 
0.503750 0.241641 0.820771 93.766125 
0.505000 0.240147 0.822415 92.801994 
0.506250 0.238661 0.824038 91.847410 
0.507500 0.237192 0.825651 90.907250 
0.508750 0.235737 0.827253 89.980020 
0.510000 0.234285 0.828833 89.058452 
0.511250 0.232839 0.830395 88.144103 
0.512500 0.231409 0.831953 87.244501 
0.513750 0.229994 0.833503 86.357182 
0.515000 0.228580 0.835030 85.473306 
0.516250 0.227166 0.836538 84.594519 
0.517500 0.225767 0.838044 83.729820 
0.518750 0.224385 0.839545 82.878373 
0.520000 0.223009 0.841027 82.030767 
0.521250 0.221630 0.842487 81.185682 
0.522500 0.220256 0.843941 80.351696 
0.523750 0.218901 0.845395 79.532218 
0.525000 0.217558 0.846835 78.719473 
0.526250 0.216216 0.848253 77.907715 
0.527500 0.214870 0.849658 77.102284 
0.528750 0.213535 0.851063 76.310385 
0.530000 0.212220 0.852464 75.529515 
0.531250 0.210911 0.853846 74.751143 
0.532500 0.209599 0.855208 73.974617 
0.533750 0.208285 0.856564 73.207382 
0.535000 0.206989 0.857921 72.453411 
0.536250 0.205707 0.859269 71.706767 
0.537500 0.204428 0.860596 70.960919 
0.538750 0.203145 0.861908 70.218611 
0.540000 0.201864 0.863218 69.486992 
0.541250 0.200601 0.864528 68.767229 
0.542500 0.199349 0.865826 68.052107 
0.543750 0.198099 0.867103 67.337452 
0.545000 0.196844 0.868369 66.627658 
0.546250 0.195593 0.869635 65.928856 
0.547500 0.194360 0.870899 65.240347 
0.548750 0.193136 0.872149 64.554952 
0.550000 0.191912 0.873381 63.870109 
0.551250 0.190684 0.874603 63.190758 
0.552500 0.189461 0.875826 62.522102 
0.553750 0.188256 0.877046 61.862596 
0.555000 0.187057 0.878252 61.205476 
0.556250 0.185859 0.879441 60.548972 
0.557500 0.184656 0.880622 59.897940 
0.558750 0.183459 0.881803 59.257049 
0.560000 0.182277 0.882982 58.624703 
0.561250 0.181103 0.884148 57.994583 
0.562500 0.179929 0.885297 57.364971 
0.563750 0.178751 0.886437 56.740272 
0.565000 0.177575 0.887578 56.124998 
0.566250 0.176416 0.888718 55.518153 
0.567500 0.175264 0.889846 54.913847 
0.568750 0.174112 0.890957 54.309834 
0.570000 0.172958 0.892060 53.709731 
0.571250 0.171803 0.893162 53.118121 
0.572500 0.170663 0.894264 52.535112 
0.573750 0.169531 0.895356 51.955439 
0.575000 0.168401 0.896433 51.375951 
0.576250 0.167270 0.897499 50.799063 
0.577500 0.166135 0.898563 50.229380 
0.578750 0.165010 0.899628 49.668375 
0.580000 0.163897 0.900687 49.112042 
0.581250 0.162787 0.901732 48.556187 
0.582500 0.161676 0.902764 48.001570 
0.583750 0.160562 0.903792 47.452417 
0.585000 0.159451 0.904821 46.911497 
0.586250 0.158353 0.905847 46.376872 
0.587500 0.157262 0.906862 45.843769 
0.588750 0.156170 0.907864 45.310920 
0.590000 0.155076 0.908857 44.781395 
0.591250 0.153980 0.909850 44.258882 
0.592500 0.152894 0.910844 43.743836 
0.593750 0.151817 0.911831 43.232265 
0.595000 0.150742 0.912805 42.720936 
0.596250 0.149667 0.913768 42.210844 
0.597500 0.148589 0.914726 41.705663 
0.598750 0.147512 0.915686 41.207791 
0.600000 0.146446 0.916644 40.715791 
0.601250 0.145387 0.917593 40.225479 
0.602500 0.144328 0.918529 39.735251 
0.603750 0.143268 0.919456 39.247265 
0.605000 0.142204 0.920382 38.764911 
0.606250 0.141145 0.921309 38.289517 
0.607500 0.140096 0.922233 37.818634 
0.608750 0.139051 0.923146 37.348603 
0.610000 0.138007 0.924047 36.878800 
0.611250 0.136961 0.924941 36.411762 
0.612500 0.135911 0.925835 35.950504 
0.613750 0.134867 0.926730 35.495783 
0.615000 0.133832 0.927620 35.044848 
0.616250 0.132800 0.928500 34.594505 
0.617500 0.131768 0.929369 34.144491 
0.618750 0.130735 0.930232 33.697224 
0.620000 0.129698 0.931094 33.255390 
0.621250 0.128665 0.931957 32.819711 
0.622500 0.127641 0.932816 32.387805 
0.623750 0.126620 0.933666 31.956578 
0.625000 0.125600 0.934505 31.525494 
0.626250 0.124578 0.935337 31.096631 
0.627500 0.123554 0.936168 30.672654 
0.628750 0.122530 0.936999 30.254662 
0.630000 0.121514 0.937829 29.841107 
0.631250 0.120503 0.938651 29.428980 
0.632500 0.119492 0.939463 29.016723 
0.633750 0.118481 0.940265 28.605228 
0.635000 0.117468 0.941064 28.197592 
0.636250 0.116452 0.941864 27.796349 
0.637500 0.115445 0.942665 27.401003 
0.638750 0.114445 0.943456 27.007512 
0.640000 0.113445 0.944236 26.614139 
0.641250 0.112445 0.945010 26.222089 
0.642500 0.111443 0.945783 25.833092 
0.643750 0.110438 0.946555 25.447299 
0.645000 0.109433 0.947321 25.064550 
0.646250 0.108431 0.948082 24.685265 
0.647500 0.107437 0.948839 24.309699 
0.648750 0.106448 0.949591 23.937783 
0.650000 0.105462 0.950335 23.569090 
0.651250 0.104478 0.951069 23.202930 
0.652500 0.103492 0.951792 22.839556 
0.653750 0.102510 0.952508 22.480664 
0.655000 0.101536 0.953223 22.127483 
0.656250 0.100568 0.953936 21.779094 
0.657500 0.099602 0.954643 21.433522 
0.658750 0.098635 0.955343 21.089191 
0.660000 0.097666 0.956040 20.744967 
0.661250 0.096693 0.956734 20.400472 
0.662500 0.095715 0.957427 20.056022 
0.663750 0.094726 0.958123 19.713676 
0.665000 0.093736 0.958825 19.374587 
0.666250 0.092774 0.959513 19.036781 
0.667500 0.091818 0.960170 18.704608 
0.668750 0.090841 0.960798 18.390705 
0.670000 0.089902 0.961389 18.106026 
0.671250 0.089142 0.961924 17.856479 
0.672500 0.088573 0.962382 17.644947 
0.673750 0.088136 0.962742 17.472138 
0.675000 0.087778 0.962999 17.338015 
0.676250 0.087491 0.963163 17.243958 
0.677500 0.087282 0.963260 17.189830 
0.678750 0.087155 0.963309 17.167954 
0.680000 0.087100 0.963325 17.163918 
0.681250 0.087095 0.963324 17.165742 
0.682500 0.087112 0.963309 17.174684 
0.683750 0.087169 0.963270 17.195869 
0.685000 0.087280 0.963198 17.233719 
0.686250 0.087459 0.963084 17.291431 
0.687500 0.087710 0.962925 17.370453 
0.688750 0.088032 0.962727 17.470436 
0.690000 0.088395 0.962511 17.576514 
0.691250 0.088657 0.962333 17.652668 
0.692500 0.088808 0.962197 17.706989 
0.693750 0.088896 0.962097 17.749897 
0.695000 0.088960 0.962026 17.787669 
0.696250 0.089020 0.961973 17.822241 
0.697500 0.089083 0.961931 17.853180 
0.698750 0.089152 0.961891 17.879913 
0.700000 0.089229 0.961851 17.902701 
0.701250 0.089311 0.961810 17.922195 
0.702500 0.089382 0.961767 17.938907 
0.703750 0.089442 0.961721 17.953374 
0.705000 0.089496 0.961677 17.966611 
0.706250 0.089549 0.961636 17.979586 
0.707500 0.089605 0.961600 17.992630 
0.708750 0.089669 0.961568 18.006083 
0.710000 0.089751 0.961541 18.020432 
0.711250 0.089868 0.961520 18.036042 
0.712500 0.090048 0.961503 18.052631 
0.713750 0.090334 0.961487 18.068110 
0.715000 0.090794 0.961470 18.081924 
0.716250 0.091533 0.961453 18.094243 
0.717500 0.092707 0.961435 18.105097 
0.718750 0.094549 0.961415 18.114452 
0.720000 0.097395 0.961393 18.122217 
0.721250 0.101734 0.961369 18.128195 
0.722500 0.108257 0.961342 18.132096 
0.723750 0.117937 0.961310 18.133767 
0.725000 0.132117 0.961273 18.133758 
0.726250 0.152622 0.961232 18.131933 
0.727500 0.181905 0.961185 18.126312 
0.728750 0.223213 0.961130 18.114881 
0.730000 0.280769 0.961059 18.095326 
0.731250 0.359973 0.960967 18.064495 
0.732500 0.467590 0.960843 18.017899 
0.733750 0.611914 0.960672 17.949388 
0.735000 0.802855 0.960439 17.850938 
0.736250 1.051900 0.960121 17.712463 
0.737500 1.371843 0.959687 17.521627 
0.738750 1.776180 0.959101 17.263721 
0.740000 2.277999 0.958314 16.921723 
0.741250 2.888204 0.957263 16.476683 
0.742500 3.612864 0.955869 15.908551 
0.743750 4.399532 0.954026 15.197167 
0.745000 5.013653 0.951590 14.325319 
0.746250 5.430867 0.948351 13.283816 
0.747500 5.679582 0.943992 12.072032 
0.748750 5.793740 0.938038 10.698934 
0.750000 5.817743 0.929725 9.184828 
0.751250 5.792266 0.917762 7.562661 
0.752500 5.662062 0.899858 5.897271 
0.753750 5.309101 0.872342 4.327818 
0.755000 4.624131 0.828332 2.915723 
0.756250 3.609229 0.751841 1.714197 
0.757500 2.500809 0.601202 0.774604 
0.758750 1.580404 0.304172 0.185289 
0.760000 1.081004 0.036418 0.018816 
0.761250 1.003983 0.000976 0.010134 
0.762500 1.000093 0.000015 0.010002 
0.763750 1.000002 0.000000 0.010000 
0.765000 1.000000 0.000000 0.010000 
0.766250 1.000000 0.000000 0.010000 
0.767500 1.000000 0.000000 0.010000 
0.768750 1.000000 0.000000 0.010000 
0.770000 1.000000 0.000000 0.010000 
0.771250 1.000000 0.000000 0.010000 
0.772500 1.000000 0.000000 0.010000 
0.773750 1.000000 0.000000 0.010000 
0.775000 1.000000 0.000000 0.010000 
0.776250 1.000000 0.000000 0.010000 
0.777500 1.000000 0.000000 0.010000 
0.778750 1.000000 0.000000 0.010000 
0.780000 1.000000 0.000000 0.010000 
0.781250 1.000000 0.000000 0.010000 
0.782500 1.000000 0.000000 0.010000 
0.783750 1.000000 0.000000 0.010000 
0.785000 1.000000 0.000000 0.010000 
0.786250 1.000000 0.000000 0.010000 
0.787500 1.000000 0.000000 0.010000 
0.788750 1.000000 0.000000 0.010000 
0.790000 1.000000 0.000000 0.010000 
0.791250 1.000000 0.000000 0.010000 
0.792500 1.000000 0.000000 0.010000 
0.793750 1.000000 0.000000 0.010000 
0.795000 1.000000 0.000000 0.010000 
0.796250 1.000000 0.000000 0.010000 
0.797500 1.000000 0.000000 0.010000 
0.798750 1.000000 0.000000 0.010000 
0.800000 1.000000 0.000000 0.010000 
0.801250 1.000000 0.000000 0.010000 
0.802500 1.000000 0.000000 0.010000 
0.803750 1.000000 0.000000 0.010000 
0.805000 1.000000 0.000000 0.010000 
0.806250 1.000000 0.000000 0.010000 
0.807500 1.000000 0.000000 0.010000 
0.808750 1.000000 0.000000 0.010000 
0.810000 1.000000 0.000000 0.010000 
0.811250 1.000000 0.000000 0.010000 
0.812500 1.000000 0.000000 0.010000 
0.813750 1.000000 0.000000 0.010000 
0.815000 1.000000 0.000000 0.010000 
0.816250 1.000000 0.000000 0.010000 
0.817500 1.000000 0.000000 0.010000 
0.818750 1.000000 0.000000 0.010000 
0.820000 1.000000 0.000000 0.010000 
0.821250 1.000000 0.000000 0.010000 
0.822500 1.000000 0.000000 0.010000 
0.823750 1.000000 0.000000 0.010000 
0.825000 1.000000 0.000000 0.010000 
0.826250 1.000000 0.000000 0.010000 
0.827500 1.000000 0.000000 0.010000 
0.828750 1.000000 0.000000 0.010000 
0.830000 1.000000 0.000000 0.010000 
0.831250 1.000000 0.000000 0.010000 
0.832500 1.000000 0.000000 0.010000 
0.833750 1.000000 0.000000 0.010000 
0.835000 1.000000 0.000000 0.010000 
0.836250 1.000000 0.000000 0.010000 
0.837500 1.000000 0.000000 0.010000 
0.838750 1.000000 0.000000 0.010000 
0.840000 1.000000 0.000000 0.010000 
0.841250 1.000000 0.000000 0.010000 
0.842500 1.000000 0.000000 0.010000 
0.843750 1.000000 0.000000 0.010000 
0.845000 1.000000 0.000000 0.010000 
0.846250 1.000000 0.000000 0.010000 
0.847500 1.000000 0.000000 0.010000 
0.848750 1.000000 0.000000 0.010000 
0.850000 1.000000 0.000000 0.010000 
0.851250 1.000000 0.000000 0.010000 
0.852500 1.000000 0.000000 0.010000 
0.853750 1.000000 0.000000 0.010000 
0.855000 1.000000 0.000000 0.010000 
0.856250 1.000000 0.000000 0.010000 
0.857500 1.000000 0.000000 0.010000 
0.858750 1.000000 0.000000 0.010000 
0.860000 1.000000 0.000000 0.010000 
0.861250 1.000000 0.000000 0.010000 
0.862500 1.000000 0.000000 0.010000 
0.863750 1.000000 0.000000 0.010000 
0.865000 1.000000 0.000000 0.010000 
0.866250 1.000000 0.000000 0.010000 
0.867500 1.000000 0.000000 0.010000 
0.868750 1.000000 0.000000 0.010000 
0.870000 1.000000 0.000000 0.010000 
0.871250 1.000000 0.000000 0.010000 
0.872500 1.000000 0.000000 0.010000 
0.873750 1.000000 0.000000 0.010000 
0.875000 1.000000 0.000000 0.010000 
0.876250 1.000000 0.000000 0.010000 
0.877500 1.000000 0.000000 0.010000 
0.878750 1.000000 0.000000 0.010000 
0.880000 1.000000 0.000000 0.010000 
0.881250 1.000000 0.000000 0.010000 
0.882500 1.000000 0.000000 0.010000 
0.883750 1.000000 0.000000 0.010000 
0.885000 1.000000 0.000000 0.010000 
0.886250 1.000000 0.000000 0.010000 
0.887500 1.000000 0.000000 0.010000 
0.888750 1.000000 0.000000 0.010000 
0.890000 1.000000 0.000000 0.010000 
0.891250 1.000000 0.000000 0.010000 
0.892500 1.000000 0.000000 0.010000 
0.893750 1.000000 0.000000 0.010000 
0.895000 1.000000 0.000000 0.010000 
0.896250 1.000000 0.000000 0.010000 
0.897500 1.000000 0.000000 0.010000 
0.898750 1.000000 0.000000 0.010000 
0.900000 1.000000 0.000000 0.010000 
0.901250 1.000000 0.000000 0.010000 
0.902500 1.000000 0.000000 0.010000 
0.903750 1.000000 0.000000 0.010000 
0.905000 1.000000 0.000000 0.010000 
0.906250 1.000000 0.000000 0.010000 
0.907500 1.000000 0.000000 0.010000 
0.908750 1.000000 0.000000 0.010000 
0.910000 1.000000 0.000000 0.010000 
0.911250 1.000000 0.000000 0.010000 
0.912500 1.000000 0.000000 0.010000 
0.913750 1.000000 0.000000 0.010000 
0.915000 1.000000 0.000000 0.010000 
0.916250 1.000000 0.000000 0.010000 
0.917500 1.000000 0.000000 0.010000 
0.918750 1.000000 0.000000 0.010000 
0.920000 1.000000 0.000000 0.010000 
0.921250 1.000000 0.000000 0.010000 
0.922500 1.000000 0.000000 0.010000 
0.923750 1.000000 0.000000 0.010000 
0.925000 1.000000 0.000000 0.010000 
0.926250 1.000000 0.000000 0.010000 
0.927500 1.000000 0.000000 0.010000 
0.928750 1.000000 0.000000 0.010000 
0.930000 1.000000 0.000000 0.010000 
0.931250 1.000000 0.000000 0.010000 
0.932500 1.000000 0.000000 0.010000 
0.933750 1.000000 0.000000 0.010000 
0.935000 1.000000 0.000000 0.010000 
0.936250 1.000000 0.000000 0.010000 
0.937500 1.000000 0.000000 0.010000 
0.938750 1.000000 0.000000 0.010000 
0.940000 1.000000 0.000000 0.010000 
0.941250 1.000000 0.000000 0.010000 
0.942500 1.000000 0.000000 0.010000 
0.943750 1.000000 0.000000 0.010000 
0.945000 1.000000 0.000000 0.010000 
0.946250 1.000000 0.000000 0.010000 
0.947500 1.000000 0.000000 0.010000 
0.948750 1.000000 0.000000 0.010000 
0.950000 1.000000 0.000000 0.010000 
0.951250 1.000000 0.000000 0.010000 
0.952500 1.000000 0.000000 0.010000 
0.953750 1.000000 0.000000 0.010000 
0.955000 1.000000 0.000000 0.010000 
0.956250 1.000000 0.000000 0.010000 
0.957500 1.000000 0.000000 0.010000 
0.958750 1.000000 0.000000 0.010000 
0.960000 1.000000 0.000000 0.010000 
0.961250 1.000000 0.000000 0.010000 
0.962500 1.000000 0.000000 0.010000 
0.963750 1.000000 0.000000 0.010000 
0.965000 1.000000 0.000000 0.010000 
0.966250 1.000000 0.000000 0.010000 
0.967500 1.000000 0.000000 0.010000 
0.968750 1.000000 0.000000 0.010000 
0.970000 1.000000 0.000000 0.010000 
0.971250 1.000000 0.000000 0.010000 
0.972500 1.000000 0.000000 0.010000 
0.973750 1.000000 0.000000 0.010000 
0.975000 1.000000 0.000000 0.010000 
0.976250 1.000000 0.000000 0.010000 
0.977500 1.000000 0.000000 0.010000 
0.978750 1.000000 0.000000 0.010000 
0.980000 1.000000 0.000000 0.010000 
0.981250 1.000000 0.000000 0.010000 
0.982500 1.000000 0.000000 0.010000 
0.983750 1.000000 0.000000 0.010000 
0.985000 1.000000 0.000000 0.010000 
0.986250 1.000000 0.000000 0.010000 
0.987500 1.000000 0.000000 0.010000 
0.988750 1.000000 0.000000 0.010000 
0.990000 1.000000 0.000000 0.010000 
0.991250 1.000000 0.000000 0.010000 
0.992500 1.000000 0.000000 0.010000 
0.993750 1.000000 0.000000 0.010000 
0.995000 1.000000 0.000000 0.010000 
0.996250 1.000000 0.000000 0.010000 
0.997500 1.000000 0.000000 0.010000 
0.998750 1.000000 0.000000 0.010000 
1.000000 1.000000 0.000000 0.010000 
