# Supplementary material for: A direct Primitive Variable Recovery Scheme for hyperbolic conservative equations: The case of relativistic hydrodynamics
Source: PLoS One. 2018 Apr 16;13(4):e0195494. doi: 10.1371/journal.pone.0195494 (PMC5901931; doi:10.1371/journal.pone.0195494)
Supplement: S1 File — In the file “S1_File.tar.gz”, we attached the relevant data of the comparison between numerical simulations and exact solutions used to obtain the L1—norm. (GZ) [file pone.0195494.s001.gz › numerical-and-exact-data_plosone_aguayo-mendoza-olvera/Test3/Mesh800/1000Ex800t31]

 0.00000000E-02  0.10000000E+04  0.10000000E+01  0.00000000E+00  0.15000001E+04
 0.12500000E-02  0.10000000E+04  0.10000000E+01  0.00000000E+00  0.15000001E+04
 0.25000000E-02  0.10000000E+04  0.10000000E+01  0.00000000E+00  0.15000001E+04
 0.37500000E-02  0.10000000E+04  0.10000000E+01  0.00000000E+00  0.15000001E+04
 0.50000000E-02  0.10000000E+04  0.10000000E+01  0.00000000E+00  0.15000001E+04
 0.62500000E-02  0.10000000E+04  0.10000000E+01  0.00000000E+00  0.15000001E+04
 0.75000000E-02  0.10000000E+04  0.10000000E+01  0.00000000E+00  0.15000001E+04
 0.87500000E-02  0.10000000E+04  0.10000000E+01  0.00000000E+00  0.15000001E+04
 0.10000000E-01  0.10000000E+04  0.10000000E+01  0.00000000E+00  0.15000001E+04
 0.11250000E-01  0.10000000E+04  0.10000000E+01  0.00000000E+00  0.15000001E+04
 0.12500000E-01  0.10000000E+04  0.10000000E+01  0.00000000E+00  0.15000001E+04
 0.13750000E-01  0.10000000E+04  0.10000000E+01  0.00000000E+00  0.15000001E+04
 0.15000000E-01  0.10000000E+04  0.10000000E+01  0.00000000E+00  0.15000001E+04
 0.16250000E-01  0.10000000E+04  0.10000000E+01  0.00000000E+00  0.15000001E+04
 0.17500000E-01  0.10000000E+04  0.10000000E+01  0.00000000E+00  0.15000001E+04
 0.18750000E-01  0.10000000E+04  0.10000000E+01  0.00000000E+00  0.15000001E+04
 0.20000000E-01  0.10000000E+04  0.10000000E+01  0.00000000E+00  0.15000001E+04
 0.21250000E-01  0.10000000E+04  0.10000000E+01  0.00000000E+00  0.15000001E+04
 0.22500000E-01  0.10000000E+04  0.10000000E+01  0.00000000E+00  0.15000001E+04
 0.23750000E-01  0.10000000E+04  0.10000000E+01  0.00000000E+00  0.15000001E+04
 0.25000000E-01  0.10000000E+04  0.10000000E+01  0.00000000E+00  0.15000001E+04
 0.26250000E-01  0.10000000E+04  0.10000000E+01  0.00000000E+00  0.15000001E+04
 0.27500000E-01  0.10000000E+04  0.10000000E+01  0.00000000E+00  0.15000001E+04
 0.28750000E-01  0.10000000E+04  0.10000000E+01  0.00000000E+00  0.15000001E+04
 0.30000000E-01  0.10000000E+04  0.10000000E+01  0.00000000E+00  0.15000001E+04
 0.31250000E-01  0.10000000E+04  0.10000000E+01  0.00000000E+00  0.15000001E+04
 0.32500000E-01  0.10000000E+04  0.10000000E+01  0.00000000E+00  0.15000001E+04
 0.33750000E-01  0.10000000E+04  0.10000000E+01  0.00000000E+00  0.15000001E+04
 0.35000000E-01  0.10000000E+04  0.10000000E+01  0.00000000E+00  0.15000001E+04
 0.36250000E-01  0.10000000E+04  0.10000000E+01  0.00000000E+00  0.15000001E+04
 0.37500000E-01  0.10000000E+04  0.10000000E+01  0.00000000E+00  0.15000001E+04
 0.38750000E-01  0.10000000E+04  0.10000000E+01  0.00000000E+00  0.15000001E+04
 0.40000000E-01  0.10000000E+04  0.10000000E+01  0.00000000E+00  0.15000001E+04
 0.41250000E-01  0.10000000E+04  0.10000000E+01  0.00000000E+00  0.15000001E+04
 0.42500000E-01  0.10000000E+04  0.10000000E+01  0.00000000E+00  0.15000001E+04
 0.43750000E-01  0.10000000E+04  0.10000000E+01  0.00000000E+00  0.15000001E+04
 0.45000000E-01  0.10000000E+04  0.10000000E+01  0.00000000E+00  0.15000001E+04
 0.46250000E-01  0.10000000E+04  0.10000000E+01  0.00000000E+00  0.15000001E+04
 0.47500000E-01  0.10000000E+04  0.10000000E+01  0.00000000E+00  0.15000001E+04
 0.48750000E-01  0.10000000E+04  0.10000000E+01  0.00000000E+00  0.15000001E+04
 0.50000000E-01  0.10000000E+04  0.10000000E+01  0.00000000E+00  0.15000001E+04
 0.51250000E-01  0.10000000E+04  0.10000000E+01  0.00000000E+00  0.15000001E+04
 0.52500000E-01  0.10000000E+04  0.10000000E+01  0.00000000E+00  0.15000001E+04
 0.53750000E-01  0.10000000E+04  0.10000000E+01  0.00000000E+00  0.15000001E+04
 0.55000000E-01  0.10000000E+04  0.10000000E+01  0.00000000E+00  0.15000001E+04
 0.56250000E-01  0.10000000E+04  0.10000000E+01  0.00000000E+00  0.15000001E+04
 0.57500000E-01  0.10000000E+04  0.10000000E+01  0.00000000E+00  0.15000001E+04
 0.58750000E-01  0.10000000E+04  0.10000000E+01  0.00000000E+00  0.15000001E+04
 0.60000000E-01  0.10000000E+04  0.10000000E+01  0.00000000E+00  0.15000001E+04
 0.61250000E-01  0.10000000E+04  0.10000000E+01  0.00000000E+00  0.15000001E+04
 0.62500000E-01  0.10000000E+04  0.10000000E+01  0.00000000E+00  0.15000001E+04
 0.63750000E-01  0.10000000E+04  0.10000000E+01  0.00000000E+00  0.15000001E+04
 0.65000000E-01  0.10000000E+04  0.10000000E+01  0.00000000E+00  0.15000001E+04
 0.66250000E-01  0.10000000E+04  0.10000000E+01  0.00000000E+00  0.15000001E+04
 0.67500000E-01  0.10000000E+04  0.10000000E+01  0.00000000E+00  0.15000001E+04
 0.68750000E-01  0.10000000E+04  0.10000000E+01  0.00000000E+00  0.15000001E+04
 0.70000000E-01  0.10000000E+04  0.10000000E+01  0.00000000E+00  0.15000001E+04
 0.71250000E-01  0.10000000E+04  0.10000000E+01  0.00000000E+00  0.15000001E+04
 0.72500000E-01  0.10000000E+04  0.10000000E+01  0.00000000E+00  0.15000001E+04
 0.73750000E-01  0.10000000E+04  0.10000000E+01  0.00000000E+00  0.15000001E+04
 0.75000000E-01  0.10000000E+04  0.10000000E+01  0.00000000E+00  0.15000001E+04
 0.76250000E-01  0.10000000E+04  0.10000000E+01  0.00000000E+00  0.15000001E+04
 0.77500000E-01  0.10000000E+04  0.10000000E+01  0.00000000E+00  0.15000001E+04
 0.78750000E-01  0.10000000E+04  0.10000000E+01  0.00000000E+00  0.15000001E+04
 0.80000000E-01  0.10000000E+04  0.10000000E+01  0.00000000E+00  0.15000001E+04
 0.81250000E-01  0.10000000E+04  0.10000000E+01  0.00000000E+00  0.15000001E+04
 0.82500000E-01  0.10000000E+04  0.10000000E+01  0.00000000E+00  0.15000001E+04
 0.83750000E-01  0.10000000E+04  0.10000000E+01  0.00000000E+00  0.15000001E+04
 0.85000000E-01  0.10000000E+04  0.10000000E+01  0.00000000E+00  0.15000001E+04
 0.86250000E-01  0.10000000E+04  0.10000000E+01  0.00000000E+00  0.15000001E+04
 0.87500000E-01  0.10000000E+04  0.10000000E+01  0.00000000E+00  0.15000001E+04
 0.88750000E-01  0.10000000E+04  0.10000000E+01  0.00000000E+00  0.15000001E+04
 0.90000000E-01  0.10000000E+04  0.10000000E+01  0.00000000E+00  0.15000001E+04
 0.91250000E-01  0.10000000E+04  0.10000000E+01  0.00000000E+00  0.15000001E+04
 0.92500000E-01  0.10000000E+04  0.10000000E+01  0.00000000E+00  0.15000001E+04
 0.93750000E-01  0.10000000E+04  0.10000000E+01  0.00000000E+00  0.15000001E+04
 0.95000000E-01  0.10000000E+04  0.10000000E+01  0.00000000E+00  0.15000001E+04
 0.96250000E-01  0.10000000E+04  0.10000000E+01  0.00000000E+00  0.15000001E+04
 0.97500000E-01  0.10000000E+04  0.10000000E+01  0.00000000E+00  0.15000001E+04
 0.98750000E-01  0.10000000E+04  0.10000000E+01  0.00000000E+00  0.15000001E+04
 0.10000000E+00  0.10000000E+04  0.10000000E+01  0.00000000E+00  0.15000001E+04
 0.10125000E+00  0.10000000E+04  0.10000000E+01  0.00000000E+00  0.15000001E+04
 0.10250000E+00  0.10000000E+04  0.10000000E+01  0.00000000E+00  0.15000001E+04
 0.10375000E+00  0.10000000E+04  0.10000000E+01  0.00000000E+00  0.15000001E+04
 0.10500000E+00  0.10000000E+04  0.10000000E+01  0.00000000E+00  0.15000001E+04
 0.10625000E+00  0.10000000E+04  0.10000000E+01  0.00000000E+00  0.15000001E+04
 0.10750000E+00  0.10000000E+04  0.10000000E+01  0.00000000E+00  0.15000001E+04
 0.10875000E+00  0.10000000E+04  0.10000000E+01  0.00000000E+00  0.15000001E+04
 0.11000000E+00  0.10000000E+04  0.10000000E+01  0.00000000E+00  0.15000001E+04
 0.11125000E+00  0.10000000E+04  0.10000000E+01  0.00000000E+00  0.15000001E+04
 0.11250000E+00  0.10000000E+04  0.10000000E+01  0.00000000E+00  0.15000001E+04
 0.11375000E+00  0.10000000E+04  0.10000000E+01  0.00000000E+00  0.15000001E+04
 0.11500000E+00  0.10000000E+04  0.10000000E+01  0.00000000E+00  0.15000001E+04
 0.11625000E+00  0.10000000E+04  0.10000000E+01  0.00000000E+00  0.15000001E+04
 0.11750000E+00  0.10000000E+04  0.10000000E+01  0.00000000E+00  0.15000001E+04
 0.11875000E+00  0.10000000E+04  0.10000000E+01  0.00000000E+00  0.15000001E+04
 0.12000000E+00  0.10000000E+04  0.10000000E+01  0.00000000E+00  0.15000001E+04
 0.12125000E+00  0.10000000E+04  0.10000000E+01  0.00000000E+00  0.15000001E+04
 0.12250000E+00  0.10000000E+04  0.10000000E+01  0.00000000E+00  0.15000001E+04
 0.12375000E+00  0.10000000E+04  0.10000000E+01  0.00000000E+00  0.15000001E+04
 0.12500000E+00  0.10000000E+04  0.10000000E+01  0.00000000E+00  0.15000001E+04
 0.12625000E+00  0.10000000E+04  0.10000000E+01  0.00000000E+00  0.15000001E+04
 0.12750000E+00  0.10000000E+04  0.10000000E+01  0.00000000E+00  0.15000001E+04
 0.12875000E+00  0.10000000E+04  0.10000000E+01  0.00000000E+00  0.15000001E+04
 0.13000000E+00  0.10000000E+04  0.10000000E+01  0.00000000E+00  0.15000001E+04
 0.13125000E+00  0.10000000E+04  0.10000000E+01  0.00000000E+00  0.15000001E+04
 0.13250000E+00  0.10000000E+04  0.10000000E+01  0.00000000E+00  0.15000001E+04
 0.13375000E+00  0.10000000E+04  0.10000000E+01  0.00000000E+00  0.15000001E+04
 0.13500000E+00  0.10000000E+04  0.10000000E+01  0.00000000E+00  0.15000001E+04
 0.13625000E+00  0.10000000E+04  0.10000000E+01  0.00000000E+00  0.15000001E+04
 0.13750000E+00  0.10000000E+04  0.10000000E+01  0.00000000E+00  0.15000001E+04
 0.13875000E+00  0.10000000E+04  0.10000000E+01  0.00000000E+00  0.15000001E+04
 0.14000000E+00  0.10000000E+04  0.10000000E+01  0.00000000E+00  0.15000001E+04
 0.14125000E+00  0.10000000E+04  0.10000000E+01  0.00000000E+00  0.15000001E+04
 0.14250000E+00  0.10000000E+04  0.10000000E+01  0.00000000E+00  0.15000001E+04
 0.14375000E+00  0.10000000E+04  0.10000000E+01  0.00000000E+00  0.15000001E+04
 0.14500000E+00  0.10000000E+04  0.10000000E+01  0.00000000E+00  0.15000001E+04
 0.14625000E+00  0.10000000E+04  0.10000000E+01  0.00000000E+00  0.15000001E+04
 0.14750000E+00  0.10000000E+04  0.10000000E+01  0.00000000E+00  0.15000001E+04
 0.14875000E+00  0.10000000E+04  0.10000000E+01  0.00000000E+00  0.15000001E+04
 0.15000000E+00  0.10000000E+04  0.10000000E+01  0.00000000E+00  0.15000001E+04
 0.15125000E+00  0.10000000E+04  0.10000000E+01  0.00000000E+00  0.15000001E+04
 0.15250000E+00  0.10000000E+04  0.10000000E+01  0.00000000E+00  0.15000001E+04
 0.15375000E+00  0.10000000E+04  0.10000000E+01  0.00000000E+00  0.15000001E+04
 0.15500000E+00  0.10000000E+04  0.10000000E+01  0.00000000E+00  0.15000001E+04
 0.15625000E+00  0.10000000E+04  0.10000000E+01  0.00000000E+00  0.15000001E+04
 0.15750000E+00  0.10000000E+04  0.10000000E+01  0.00000000E+00  0.15000001E+04
 0.15875000E+00  0.10000000E+04  0.10000000E+01  0.00000000E+00  0.15000001E+04
 0.16000000E+00  0.10000000E+04  0.10000000E+01  0.00000000E+00  0.15000001E+04
 0.16125000E+00  0.10000000E+04  0.10000000E+01  0.00000000E+00  0.15000001E+04
 0.16250000E+00  0.10000000E+04  0.10000000E+01  0.00000000E+00  0.15000001E+04
 0.16375000E+00  0.10000000E+04  0.10000000E+01  0.00000000E+00  0.15000001E+04
 0.16500000E+00  0.10000000E+04  0.10000000E+01  0.00000000E+00  0.15000001E+04
 0.16625000E+00  0.10000000E+04  0.10000000E+01  0.00000000E+00  0.15000001E+04
 0.16750000E+00  0.10000000E+04  0.10000000E+01  0.00000000E+00  0.15000001E+04
 0.16875000E+00  0.10000000E+04  0.10000000E+01  0.00000000E+00  0.15000001E+04
 0.17000000E+00  0.10000000E+04  0.10000000E+01  0.00000000E+00  0.15000001E+04
 0.17125000E+00  0.10000000E+04  0.10000000E+01  0.00000000E+00  0.15000001E+04
 0.17250000E+00  0.10000000E+04  0.10000000E+01  0.00000000E+00  0.15000001E+04
 0.17375000E+00  0.10000000E+04  0.10000000E+01  0.00000000E+00  0.15000001E+04
 0.17500000E+00  0.10000000E+04  0.10000000E+01  0.00000000E+00  0.15000001E+04
 0.17625000E+00  0.10000000E+04  0.10000000E+01  0.00000000E+00  0.15000001E+04
 0.17750000E+00  0.10000000E+04  0.10000000E+01  0.00000000E+00  0.15000001E+04
 0.17875000E+00  0.10000000E+04  0.10000000E+01  0.00000000E+00  0.15000001E+04
 0.18000000E+00  0.10000000E+04  0.10000000E+01  0.00000000E+00  0.15000001E+04
 0.18125000E+00  0.10000000E+04  0.10000000E+01  0.00000000E+00  0.15000001E+04
 0.18250000E+00  0.10000000E+04  0.10000000E+01  0.00000000E+00  0.15000001E+04
 0.18375000E+00  0.10000000E+04  0.10000000E+01  0.00000000E+00  0.15000001E+04
 0.18500000E+00  0.10000000E+04  0.10000000E+01  0.00000000E+00  0.15000001E+04
 0.18625000E+00  0.10000000E+04  0.10000000E+01  0.00000000E+00  0.15000001E+04
 0.18750000E+00  0.10000000E+04  0.10000000E+01  0.00000000E+00  0.15000001E+04
 0.18875000E+00  0.10000000E+04  0.10000000E+01  0.00000000E+00  0.15000001E+04
 0.19000000E+00  0.10000000E+04  0.10000000E+01  0.00000000E+00  0.15000001E+04
 0.19125000E+00  0.10000000E+04  0.10000000E+01  0.00000000E+00  0.15000001E+04
 0.19250000E+00  0.10000000E+04  0.10000000E+01  0.00000000E+00  0.15000001E+04
 0.19375000E+00  0.10000000E+04  0.10000000E+01  0.00000000E+00  0.15000001E+04
 0.19500000E+00  0.10000000E+04  0.10000000E+01  0.00000000E+00  0.15000001E+04
 0.19625000E+00  0.10000000E+04  0.10000000E+01  0.00000000E+00  0.15000001E+04
 0.19750000E+00  0.10000000E+04  0.10000000E+01  0.00000000E+00  0.15000001E+04
 0.19875000E+00  0.10000000E+04  0.10000000E+01  0.00000000E+00  0.15000001E+04
 0.20000000E+00  0.10000000E+04  0.10000000E+01  0.00000000E+00  0.15000001E+04
 0.20125000E+00  0.10000000E+04  0.10000000E+01  0.00000000E+00  0.15000001E+04
 0.20250000E+00  0.10000000E+04  0.10000000E+01  0.00000000E+00  0.15000001E+04
 0.20375000E+00  0.10000000E+04  0.10000000E+01  0.00000000E+00  0.15000001E+04
 0.20500000E+00  0.10000000E+04  0.10000000E+01  0.00000000E+00  0.15000001E+04
 0.20625000E+00  0.10000000E+04  0.10000000E+01  0.00000000E+00  0.15000001E+04
 0.20750000E+00  0.10000000E+04  0.10000000E+01  0.00000000E+00  0.15000001E+04
 0.20875000E+00  0.10000000E+04  0.10000000E+01  0.00000000E+00  0.15000001E+04
 0.21000000E+00  0.10000000E+04  0.10000000E+01  0.00000000E+00  0.15000001E+04
 0.21125000E+00  0.10000000E+04  0.10000000E+01  0.00000000E+00  0.15000001E+04
 0.21250000E+00  0.10000000E+04  0.10000000E+01  0.00000000E+00  0.15000001E+04
 0.21375000E+00  0.10000000E+04  0.10000000E+01  0.00000000E+00  0.15000001E+04
 0.21500000E+00  0.10000000E+04  0.10000000E+01  0.00000000E+00  0.15000001E+04
 0.21625000E+00  0.10000000E+04  0.10000000E+01  0.00000000E+00  0.15000001E+04
 0.21750000E+00  0.10000000E+04  0.10000000E+01  0.00000000E+00  0.15000001E+04
 0.21875000E+00  0.10000000E+04  0.10000000E+01  0.00000000E+00  0.15000001E+04
 0.22000000E+00  0.10000000E+04  0.10000000E+01  0.00000000E+00  0.15000001E+04
 0.22125000E+00  0.10000000E+04  0.10000000E+01  0.00000000E+00  0.15000001E+04
 0.22250000E+00  0.10000000E+04  0.10000000E+01  0.00000000E+00  0.15000001E+04
 0.22375000E+00  0.10000000E+04  0.10000000E+01  0.00000000E+00  0.15000001E+04
 0.22500000E+00  0.10000000E+04  0.10000000E+01  0.00000000E+00  0.15000001E+04
 0.22625000E+00  0.10000000E+04  0.10000000E+01  0.00000000E+00  0.15000001E+04
 0.22750000E+00  0.10000000E+04  0.10000000E+01  0.00000000E+00  0.15000001E+04
 0.22875000E+00  0.10000000E+04  0.10000000E+01  0.00000000E+00  0.15000001E+04
 0.23000000E+00  0.10000000E+04  0.10000000E+01  0.00000000E+00  0.15000001E+04
 0.23125000E+00  0.10000000E+04  0.10000000E+01  0.00000000E+00  0.15000001E+04
 0.23250000E+00  0.10000000E+04  0.10000000E+01  0.00000000E+00  0.15000001E+04
 0.23375000E+00  0.10000000E+04  0.10000000E+01  0.00000000E+00  0.15000001E+04
 0.23500000E+00  0.10000000E+04  0.10000000E+01  0.00000000E+00  0.15000001E+04
 0.23625000E+00  0.10000000E+04  0.10000000E+01  0.00000000E+00  0.15000001E+04
 0.23750000E+00  0.10000000E+04  0.10000000E+01  0.00000000E+00  0.15000001E+04
 0.23875000E+00  0.10000000E+04  0.10000000E+01  0.00000000E+00  0.15000001E+04
 0.24000000E+00  0.10000000E+04  0.10000000E+01  0.00000000E+00  0.15000001E+04
 0.24125000E+00  0.10000000E+04  0.10000000E+01  0.00000000E+00  0.15000001E+04
 0.24250000E+00  0.10000000E+04  0.10000000E+01  0.00000000E+00  0.15000001E+04
 0.24375000E+00  0.10000000E+04  0.10000000E+01  0.00000000E+00  0.15000001E+04
 0.24500000E+00  0.10000000E+04  0.10000000E+01  0.00000000E+00  0.15000001E+04
 0.24625000E+00  0.10000000E+04  0.10000000E+01  0.00000000E+00  0.15000001E+04
 0.24750000E+00  0.10000000E+04  0.10000000E+01  0.00000000E+00  0.15000001E+04
 0.24875000E+00  0.10000000E+04  0.10000000E+01  0.00000000E+00  0.15000001E+04
 0.25000000E+00  0.10000000E+04  0.10000000E+01  0.00000000E+00  0.15000001E+04
 0.25125000E+00  0.10000000E+04  0.10000000E+01  0.00000000E+00  0.15000001E+04
 0.25250000E+00  0.10000000E+04  0.10000000E+01  0.00000000E+00  0.15000001E+04
 0.25375000E+00  0.10000000E+04  0.10000000E+01  0.00000000E+00  0.15000001E+04
 0.25500000E+00  0.10000000E+04  0.10000000E+01  0.00000000E+00  0.15000001E+04
 0.25625000E+00  0.97703410E+03  0.98615648E+00  0.11379377E-01  0.14861244E+04
 0.25750000E+00  0.95312445E+03  0.97160506E+00  0.23510819E-01  0.14714690E+04
 0.25875000E+00  0.93024351E+03  0.95754235E+00  0.35401986E-01  0.14572362E+04
 0.26000000E+00  0.90832655E+03  0.94394177E+00  0.47059950E-01  0.14434046E+04
 0.26125000E+00  0.88731413E+03  0.93077870E+00  0.58491506E-01  0.14299546E+04
 0.26250000E+00  0.86715160E+03  0.91803030E+00  0.69703187E-01  0.14168677E+04
 0.26375000E+00  0.84778862E+03  0.90567535E+00  0.80701280E-01  0.14041268E+04
 0.26500000E+00  0.82917874E+03  0.89369410E+00  0.91491831E-01  0.13917158E+04
 0.26625000E+00  0.81127903E+03  0.88206816E+00  0.10208066E+00  0.13796197E+04
 0.26750000E+00  0.79404976E+03  0.87078037E+00  0.11247338E+00  0.13678245E+04
 0.26875000E+00  0.77745411E+03  0.85981468E+00  0.12267539E+00  0.13563170E+04
 0.27000000E+00  0.76145789E+03  0.84915610E+00  0.13269188E+00  0.13450847E+04
 0.27125000E+00  0.74602933E+03  0.83879057E+00  0.14252788E+00  0.13341162E+04
 0.27250000E+00  0.73113887E+03  0.82870493E+00  0.15218822E+00  0.13234003E+04
 0.27375000E+00  0.71675895E+03  0.81888680E+00  0.16167757E+00  0.13129269E+04
 0.27500000E+00  0.70286386E+03  0.80932457E+00  0.17100042E+00  0.13026861E+04
 0.27625000E+00  0.68942958E+03  0.80000729E+00  0.18016113E+00  0.12926688E+04
 0.27750000E+00  0.67643367E+03  0.79092468E+00  0.18916389E+00  0.12828662E+04
 0.27875000E+00  0.66385511E+03  0.78206703E+00  0.19801275E+00  0.12732703E+04
 0.28000000E+00  0.65167418E+03  0.77342517E+00  0.20671162E+00  0.12638732E+04
 0.28125000E+00  0.63987240E+03  0.76499047E+00  0.21526429E+00  0.12546675E+04
 0.28250000E+00  0.62843243E+03  0.75675474E+00  0.22367441E+00  0.12456462E+04
 0.28375000E+00  0.61733793E+03  0.74871025E+00  0.23194552E+00  0.12368028E+04
 0.28500000E+00  0.60657358E+03  0.74084967E+00  0.24008104E+00  0.12281310E+04
 0.28625000E+00  0.59612489E+03  0.73316606E+00  0.24808427E+00  0.12196246E+04
 0.28750000E+00  0.58597826E+03  0.72565284E+00  0.25595842E+00  0.12112782E+04
 0.28875000E+00  0.57612082E+03  0.71830376E+00  0.26370658E+00  0.12030861E+04
 0.29000000E+00  0.56654044E+03  0.71111288E+00  0.27133176E+00  0.11950433E+04
 0.29125000E+00  0.55722566E+03  0.70407457E+00  0.27883686E+00  0.11871449E+04
 0.29250000E+00  0.54816562E+03  0.69718346E+00  0.28622470E+00  0.11793861E+04
 0.29375000E+00  0.53935007E+03  0.69043443E+00  0.29349801E+00  0.11717625E+04
 0.29500000E+00  0.53076928E+03  0.68382262E+00  0.30065942E+00  0.11642697E+04
 0.29625000E+00  0.52241404E+03  0.67734339E+00  0.30771150E+00  0.11569037E+04
 0.29750000E+00  0.51427561E+03  0.67099233E+00  0.31465674E+00  0.11496606E+04
 0.29875000E+00  0.50634571E+03  0.66476520E+00  0.32149755E+00  0.11425367E+04
 0.30000000E+00  0.49861645E+03  0.65865798E+00  0.32823626E+00  0.11355282E+04
 0.30125000E+00  0.49108035E+03  0.65266681E+00  0.33487515E+00  0.11286319E+04
 0.30250000E+00  0.48373029E+03  0.64678801E+00  0.34141642E+00  0.11218443E+04
 0.30375000E+00  0.47655949E+03  0.64101807E+00  0.34786220E+00  0.11151625E+04
 0.30500000E+00  0.46956152E+03  0.63535360E+00  0.35421457E+00  0.11085832E+04
 0.30625000E+00  0.46273022E+03  0.62979138E+00  0.36047556E+00  0.11021036E+04
 0.30750000E+00  0.45605974E+03  0.62432832E+00  0.36664711E+00  0.10957210E+04
 0.30875000E+00  0.44954450E+03  0.61896146E+00  0.37273113E+00  0.10894326E+04
 0.31000000E+00  0.44317915E+03  0.61368794E+00  0.37872947E+00  0.10832358E+04
 0.31125000E+00  0.43695862E+03  0.60850504E+00  0.38464392E+00  0.10771282E+04
 0.31250000E+00  0.43087803E+03  0.60341014E+00  0.39047625E+00  0.10711074E+04
 0.31375000E+00  0.42493275E+03  0.59840073E+00  0.39622814E+00  0.10651711E+04
 0.31500000E+00  0.41911833E+03  0.59347439E+00  0.40190124E+00  0.10593170E+04
 0.31625000E+00  0.41343051E+03  0.58862880E+00  0.40749717E+00  0.10535431E+04
 0.31750000E+00  0.40786522E+03  0.58386172E+00  0.41301750E+00  0.10478472E+04
 0.31875000E+00  0.40241858E+03  0.57917100E+00  0.41846373E+00  0.10422274E+04
 0.32000000E+00  0.39708684E+03  0.57455458E+00  0.42383737E+00  0.10366818E+04
 0.32125000E+00  0.39186641E+03  0.57001045E+00  0.42913984E+00  0.10312086E+04
 0.32250000E+00  0.38675388E+03  0.56553671E+00  0.43437255E+00  0.10258058E+04
 0.32375000E+00  0.38174595E+03  0.56113151E+00  0.43953687E+00  0.10204719E+04
 0.32500000E+00  0.37683945E+03  0.55679306E+00  0.44463414E+00  0.10152052E+04
 0.32625000E+00  0.37203135E+03  0.55251964E+00  0.44966565E+00  0.10100040E+04
 0.32750000E+00  0.36731874E+03  0.54830959E+00  0.45463266E+00  0.10048669E+04
 0.32875000E+00  0.36269880E+03  0.54416132E+00  0.45953641E+00  0.99979219E+03
 0.33000000E+00  0.35816886E+03  0.54007328E+00  0.46437810E+00  0.99477857E+03
 0.33125000E+00  0.35372632E+03  0.53604397E+00  0.46915890E+00  0.98982459E+03
 0.33250000E+00  0.34936868E+03  0.53207196E+00  0.47387996E+00  0.98492890E+03
 0.33375000E+00  0.34509355E+03  0.52815586E+00  0.47854238E+00  0.98009016E+03
 0.33500000E+00  0.34089863E+03  0.52429431E+00  0.48314725E+00  0.97530712E+03
 0.33625000E+00  0.33678168E+03  0.52048602E+00  0.48769563E+00  0.97057852E+03
 0.33750000E+00  0.33274056E+03  0.51672972E+00  0.49218856E+00  0.96590317E+03
 0.33875000E+00  0.32877321E+03  0.51302420E+00  0.49662704E+00  0.96127990E+03
 0.34000000E+00  0.32487764E+03  0.50936827E+00  0.50101206E+00  0.95670760E+03
 0.34125000E+00  0.32105193E+03  0.50576080E+00  0.50534458E+00  0.95218516E+03
 0.34250000E+00  0.31729423E+03  0.50220068E+00  0.50962553E+00  0.94771152E+03
 0.34375000E+00  0.31360274E+03  0.49868684E+00  0.51385583E+00  0.94328566E+03
 0.34500000E+00  0.30997575E+03  0.49521823E+00  0.51803637E+00  0.93890657E+03
 0.34625000E+00  0.30641159E+03  0.49179386E+00  0.52216804E+00  0.93457329E+03
 0.34750000E+00  0.30290864E+03  0.48841275E+00  0.52625167E+00  0.93028487E+03
 0.34875000E+00  0.29946536E+03  0.48507394E+00  0.53028810E+00  0.92604039E+03
 0.35000000E+00  0.29608023E+03  0.48177653E+00  0.53427816E+00  0.92183896E+03
 0.35125000E+00  0.29275182E+03  0.47851963E+00  0.53822262E+00  0.91767972E+03
 0.35250000E+00  0.28947871E+03  0.47530236E+00  0.54212228E+00  0.91356182E+03
 0.35375000E+00  0.28625954E+03  0.47212389E+00  0.54597788E+00  0.90948446E+03
 0.35500000E+00  0.28309300E+03  0.46898340E+00  0.54979017E+00  0.90544682E+03
 0.35625000E+00  0.27997782E+03  0.46588011E+00  0.55355988E+00  0.90144813E+03
 0.35750000E+00  0.27691276E+03  0.46281324E+00  0.55728772E+00  0.89748765E+03
 0.35875000E+00  0.27389664E+03  0.45978205E+00  0.56097438E+00  0.89356463E+03
 0.36000000E+00  0.27092828E+03  0.45678581E+00  0.56462054E+00  0.88967837E+03
 0.36125000E+00  0.26800659E+03  0.45382381E+00  0.56822686E+00  0.88582816E+03
 0.36250000E+00  0.26513047E+03  0.45089537E+00  0.57179399E+00  0.88201333E+03
 0.36375000E+00  0.26229887E+03  0.44799982E+00  0.57532257E+00  0.87823321E+03
 0.36500000E+00  0.25951076E+03  0.44513651E+00  0.57881323E+00  0.87448717E+03
 0.36625000E+00  0.25676517E+03  0.44230481E+00  0.58226656E+00  0.87077458E+03
 0.36750000E+00  0.25406114E+03  0.43950410E+00  0.58568317E+00  0.86709481E+03
 0.36875000E+00  0.25139772E+03  0.43673379E+00  0.58906363E+00  0.86344729E+03
 0.37000000E+00  0.24877403E+03  0.43399329E+00  0.59240852E+00  0.85983142E+03
 0.37125000E+00  0.24618918E+03  0.43128203E+00  0.59571840E+00  0.85624663E+03
 0.37250000E+00  0.24364232E+03  0.42859947E+00  0.59899382E+00  0.85269238E+03
 0.37375000E+00  0.24113263E+03  0.42594505E+00  0.60223530E+00  0.84916813E+03
 0.37500000E+00  0.23865930E+03  0.42331826E+00  0.60544338E+00  0.84567334E+03
 0.37625000E+00  0.23622155E+03  0.42071859E+00  0.60861856E+00  0.84220750E+03
 0.37750000E+00  0.23381864E+03  0.41814554E+00  0.61176136E+00  0.83877011E+03
 0.37875000E+00  0.23144981E+03  0.41559861E+00  0.61487226E+00  0.83536067E+03
 0.38000000E+00  0.22911436E+03  0.41307734E+00  0.61795176E+00  0.83197872E+03
 0.38125000E+00  0.22681159E+03  0.41058127E+00  0.62100031E+00  0.82862377E+03
 0.38250000E+00  0.22454082E+03  0.40810994E+00  0.62401839E+00  0.82529538E+03
 0.38375000E+00  0.22230139E+03  0.40566291E+00  0.62700645E+00  0.82199309E+03
 0.38500000E+00  0.22009267E+03  0.40323975E+00  0.62996493E+00  0.81871647E+03
 0.38625000E+00  0.21791403E+03  0.40084005E+00  0.63289428E+00  0.81546509E+03
 0.38750000E+00  0.21576487E+03  0.39846339E+00  0.63579493E+00  0.81223853E+03
 0.38875000E+00  0.21364459E+03  0.39610938E+00  0.63866728E+00  0.80903638E+03
 0.39000000E+00  0.21155262E+03  0.39377762E+00  0.64151176E+00  0.80585825E+03
 0.39125000E+00  0.20948840E+03  0.39146774E+00  0.64432877E+00  0.80270374E+03
 0.39250000E+00  0.20745139E+03  0.38917936E+00  0.64711870E+00  0.79957248E+03
 0.39375000E+00  0.20544106E+03  0.38691212E+00  0.64988194E+00  0.79646408E+03
 0.39500000E+00  0.20345688E+03  0.38466566E+00  0.65261888E+00  0.79337817E+03
 0.39625000E+00  0.20149836E+03  0.38243964E+00  0.65532989E+00  0.79031441E+03
 0.39750000E+00  0.19956501E+03  0.38023372E+00  0.65801533E+00  0.78727245E+03
 0.39875000E+00  0.19765634E+03  0.37804756E+00  0.66067557E+00  0.78425192E+03
 0.40000000E+00  0.19577189E+03  0.37588084E+00  0.66331096E+00  0.78125251E+03
 0.40125000E+00  0.19391120E+03  0.37373324E+00  0.66592184E+00  0.77827388E+03
 0.40250000E+00  0.19207384E+03  0.37160446E+00  0.66850856E+00  0.77531571E+03
 0.40375000E+00  0.19025937E+03  0.36949419E+00  0.67107145E+00  0.77237768E+03
 0.40500000E+00  0.18846736E+03  0.36740214E+00  0.67361083E+00  0.76945948E+03
 0.40625000E+00  0.18669741E+03  0.36532800E+00  0.67612704E+00  0.76656081E+03
 0.40750000E+00  0.18494911E+03  0.36327151E+00  0.67862038E+00  0.76368136E+03
 0.40875000E+00  0.18322207E+03  0.36123237E+00  0.68109116E+00  0.76082086E+03
 0.41000000E+00  0.18151592E+03  0.35921033E+00  0.68353970E+00  0.75797901E+03
 0.41125000E+00  0.17983027E+03  0.35720511E+00  0.68596629E+00  0.75515553E+03
 0.41250000E+00  0.17816476E+03  0.35521645E+00  0.68837122E+00  0.75235015E+03
 0.41375000E+00  0.17651903E+03  0.35324409E+00  0.69075479E+00  0.74956260E+03
 0.41500000E+00  0.17489274E+03  0.35128780E+00  0.69311727E+00  0.74679261E+03
 0.41625000E+00  0.17328555E+03  0.34934731E+00  0.69545895E+00  0.74403992E+03
 0.41750000E+00  0.17169713E+03  0.34742240E+00  0.69778010E+00  0.74130429E+03
 0.41875000E+00  0.17012715E+03  0.34551282E+00  0.70008098E+00  0.73858545E+03
 0.42000000E+00  0.16857529E+03  0.34361835E+00  0.70236187E+00  0.73588316E+03
 0.42125000E+00  0.16704125E+03  0.34173875E+00  0.70462302E+00  0.73319719E+03
 0.42250000E+00  0.16552472E+03  0.33987382E+00  0.70686468E+00  0.73052729E+03
 0.42375000E+00  0.16402541E+03  0.33802333E+00  0.70908712E+00  0.72787324E+03
 0.42500000E+00  0.16254303E+03  0.33618706E+00  0.71129057E+00  0.72523480E+03
 0.42625000E+00  0.16107729E+03  0.33436482E+00  0.71347527E+00  0.72261176E+03
 0.42750000E+00  0.15962792E+03  0.33255640E+00  0.71564147E+00  0.72000389E+03
 0.42875000E+00  0.15819465E+03  0.33076159E+00  0.71778940E+00  0.71741098E+03
 0.43000000E+00  0.15677722E+03  0.32898020E+00  0.71991929E+00  0.71483281E+03
 0.43125000E+00  0.15537536E+03  0.32721204E+00  0.72203137E+00  0.71226918E+03
 0.43250000E+00  0.15398882E+03  0.32545691E+00  0.72412585E+00  0.70971988E+03
 0.43375000E+00  0.15261735E+03  0.32371464E+00  0.72620297E+00  0.70718471E+03
 0.43500000E+00  0.15126072E+03  0.32198503E+00  0.72826292E+00  0.70466348E+03
 0.43625000E+00  0.14991868E+03  0.32026792E+00  0.73030593E+00  0.70215598E+03
 0.43750000E+00  0.14859101E+03  0.31856313E+00  0.73233221E+00  0.69966203E+03
 0.43875000E+00  0.14727747E+03  0.31687047E+00  0.73434195E+00  0.69718144E+03
 0.44000000E+00  0.14597784E+03  0.31518980E+00  0.73633536E+00  0.69471403E+03
 0.44125000E+00  0.14469191E+03  0.31352093E+00  0.73831264E+00  0.69225961E+03
 0.44250000E+00  0.14341946E+03  0.31186370E+00  0.74027399E+00  0.68981801E+03
 0.44375000E+00  0.14216028E+03  0.31021797E+00  0.74221958E+00  0.68738904E+03
 0.44500000E+00  0.14091417E+03  0.30858356E+00  0.74414963E+00  0.68497254E+03
 0.44625000E+00  0.13968093E+03  0.30696033E+00  0.74606430E+00  0.68256834E+03
 0.44750000E+00  0.13846036E+03  0.30534812E+00  0.74796379E+00  0.68017627E+03
 0.44875000E+00  0.13725226E+03  0.30374679E+00  0.74984827E+00  0.67779616E+03
 0.45000000E+00  0.13605646E+03  0.30215618E+00  0.75171792E+00  0.67542785E+03
 0.45125000E+00  0.13487276E+03  0.30057616E+00  0.75357291E+00  0.67307118E+03
 0.45250000E+00  0.13370099E+03  0.29900658E+00  0.75541342E+00  0.67072600E+03
 0.45375000E+00  0.13254096E+03  0.29744731E+00  0.75723962E+00  0.66839215E+03
 0.45500000E+00  0.13139250E+03  0.29589821E+00  0.75905167E+00  0.66606947E+03
 0.45625000E+00  0.13025545E+03  0.29435914E+00  0.76084974E+00  0.66375783E+03
 0.45750000E+00  0.12912963E+03  0.29282997E+00  0.76263398E+00  0.66145706E+03
 0.45875000E+00  0.12801488E+03  0.29131058E+00  0.76440456E+00  0.65916703E+03
 0.46000000E+00  0.12691104E+03  0.28980083E+00  0.76616163E+00  0.65688759E+03
 0.46125000E+00  0.12581795E+03  0.28830060E+00  0.76790535E+00  0.65461860E+03
 0.46250000E+00  0.12473546E+03  0.28680977E+00  0.76963587E+00  0.65235991E+03
 0.46375000E+00  0.12366341E+03  0.28532822E+00  0.77135333E+00  0.65011141E+03
 0.46500000E+00  0.12260166E+03  0.28385582E+00  0.77305789E+00  0.64787294E+03
 0.46625000E+00  0.12155006E+03  0.28239246E+00  0.77474969E+00  0.64564437E+03
 0.46750000E+00  0.12050847E+03  0.28093803E+00  0.77642887E+00  0.64342558E+03
 0.46875000E+00  0.11947674E+03  0.27949240E+00  0.77809558E+00  0.64121644E+03
 0.47000000E+00  0.11845474E+03  0.27805548E+00  0.77974995E+00  0.63901681E+03
 0.47125000E+00  0.11744234E+03  0.27662715E+00  0.78139212E+00  0.63682657E+03
 0.47250000E+00  0.11643939E+03  0.27520730E+00  0.78302222E+00  0.63464559E+03
 0.47375000E+00  0.11544577E+03  0.27379582E+00  0.78464039E+00  0.63247376E+03
 0.47500000E+00  0.11446136E+03  0.27239261E+00  0.78624675E+00  0.63031096E+03
 0.47625000E+00  0.11348602E+03  0.27099757E+00  0.78784144E+00  0.62815705E+03
 0.47750000E+00  0.11251963E+03  0.26961060E+00  0.78942459E+00  0.62601194E+03
 0.47875000E+00  0.11156207E+03  0.26823159E+00  0.79099631E+00  0.62387549E+03
 0.48000000E+00  0.11061322E+03  0.26686045E+00  0.79255673E+00  0.62174759E+03
 0.48125000E+00  0.10967297E+03  0.26549708E+00  0.79410597E+00  0.61962814E+03
 0.48250000E+00  0.10874119E+03  0.26414138E+00  0.79564416E+00  0.61751702E+03
 0.48375000E+00  0.10781778E+03  0.26279326E+00  0.79717140E+00  0.61541413E+03
 0.48500000E+00  0.10690263E+03  0.26145264E+00  0.79868782E+00  0.61331934E+03
 0.48625000E+00  0.10599563E+03  0.26011941E+00  0.80019354E+00  0.61123255E+03
 0.48750000E+00  0.10509666E+03  0.25879348E+00  0.80168865E+00  0.60915367E+03
 0.48875000E+00  0.10420563E+03  0.25747478E+00  0.80317328E+00  0.60708258E+03
 0.49000000E+00  0.10332243E+03  0.25616320E+00  0.80464754E+00  0.60501917E+03
 0.49125000E+00  0.10244696E+03  0.25485867E+00  0.80611154E+00  0.60296336E+03
 0.49250000E+00  0.10157911E+03  0.25356111E+00  0.80756537E+00  0.60091503E+03
 0.49375000E+00  0.10071880E+03  0.25227042E+00  0.80900915E+00  0.59887409E+03
 0.49500000E+00  0.99865930E+02  0.25098652E+00  0.81044298E+00  0.59684044E+03
 0.49625000E+00  0.99020395E+02  0.24970934E+00  0.81186697E+00  0.59481397E+03
 0.49750000E+00  0.98182108E+02  0.24843879E+00  0.81328121E+00  0.59279460E+03
 0.49875000E+00  0.97350977E+02  0.24717479E+00  0.81468580E+00  0.59078223E+03
 0.50000000E+00  0.96526911E+02  0.24591727E+00  0.81608084E+00  0.58877677E+03
 0.50125000E+00  0.95709823E+02  0.24466615E+00  0.81746644E+00  0.58677811E+03
 0.50250000E+00  0.94899624E+02  0.24342136E+00  0.81884268E+00  0.58478617E+03
 0.50375000E+00  0.94096229E+02  0.24218281E+00  0.82020966E+00  0.58280087E+03
 0.50500000E+00  0.93299555E+02  0.24095044E+00  0.82156747E+00  0.58082209E+03
 0.50625000E+00  0.92509518E+02  0.23972418E+00  0.82291621E+00  0.57884977E+03
 0.50750000E+00  0.91726036E+02  0.23850394E+00  0.82425597E+00  0.57688381E+03
 0.50875000E+00  0.90949030E+02  0.23728967E+00  0.82558683E+00  0.57492412E+03
 0.51000000E+00  0.90178421E+02  0.23608128E+00  0.82690888E+00  0.57297062E+03
 0.51125000E+00  0.89414130E+02  0.23487872E+00  0.82822222E+00  0.57102321E+03
 0.51250000E+00  0.88656083E+02  0.23368192E+00  0.82952692E+00  0.56908182E+03
 0.51375000E+00  0.87904203E+02  0.23249080E+00  0.83082308E+00  0.56714637E+03
 0.51500000E+00  0.87158417E+02  0.23130530E+00  0.83211077E+00  0.56521676E+03
 0.51625000E+00  0.86418651E+02  0.23012536E+00  0.83339008E+00  0.56329292E+03
 0.51750000E+00  0.85684836E+02  0.22895091E+00  0.83466109E+00  0.56137477E+03
 0.51875000E+00  0.84956899E+02  0.22778188E+00  0.83592387E+00  0.55946222E+03
 0.52000000E+00  0.84234772E+02  0.22661822E+00  0.83717853E+00  0.55755519E+03
 0.52125000E+00  0.83518386E+02  0.22545986E+00  0.83842511E+00  0.55565361E+03
 0.52250000E+00  0.82807674E+02  0.22430675E+00  0.83966372E+00  0.55375739E+03
 0.52375000E+00  0.82102571E+02  0.22315881E+00  0.84089442E+00  0.55186646E+03
 0.52500000E+00  0.81403010E+02  0.22201599E+00  0.84211728E+00  0.54998075E+03
 0.52625000E+00  0.80708928E+02  0.22087824E+00  0.84333239E+00  0.54810016E+03
 0.52750000E+00  0.80020262E+02  0.21974549E+00  0.84453982E+00  0.54622464E+03
 0.52875000E+00  0.79336949E+02  0.21861768E+00  0.84573964E+00  0.54435410E+03
 0.53000000E+00  0.78658928E+02  0.21749476E+00  0.84693191E+00  0.54248847E+03
 0.53125000E+00  0.77986140E+02  0.21637667E+00  0.84811672E+00  0.54062767E+03
 0.53250000E+00  0.77318524E+02  0.21526336E+00  0.84929413E+00  0.53877163E+03
 0.53375000E+00  0.76656022E+02  0.21415477E+00  0.85046422E+00  0.53692029E+03
 0.53500000E+00  0.75998577E+02  0.21305085E+00  0.85162704E+00  0.53507355E+03
 0.53625000E+00  0.75346132E+02  0.21195153E+00  0.85278267E+00  0.53323136E+03
 0.53750000E+00  0.74698631E+02  0.21085678E+00  0.85393117E+00  0.53139365E+03
 0.53875000E+00  0.74056019E+02  0.20976653E+00  0.85507261E+00  0.52956033E+03
 0.54000000E+00  0.73418241E+02  0.20868074E+00  0.85620706E+00  0.52773135E+03
 0.54125000E+00  0.72785244E+02  0.20759935E+00  0.85733457E+00  0.52590662E+03
 0.54250000E+00  0.72156977E+02  0.20652231E+00  0.85845522E+00  0.52408609E+03
 0.54375000E+00  0.71533386E+02  0.20544958E+00  0.85956906E+00  0.52226968E+03
 0.54500000E+00  0.70914420E+02  0.20438109E+00  0.86067616E+00  0.52045732E+03
 0.54625000E+00  0.70300030E+02  0.20331681E+00  0.86177658E+00  0.51864895E+03
 0.54750000E+00  0.69690165E+02  0.20225668E+00  0.86287037E+00  0.51684450E+03
 0.54875000E+00  0.69084777E+02  0.20120066E+00  0.86395760E+00  0.51504390E+03
 0.55000000E+00  0.68483818E+02  0.20014869E+00  0.86503833E+00  0.51324708E+03
 0.55125000E+00  0.67887239E+02  0.19910074E+00  0.86611261E+00  0.51145398E+03
 0.55250000E+00  0.67294995E+02  0.19805675E+00  0.86718051E+00  0.50966453E+03
 0.55375000E+00  0.66707038E+02  0.19701667E+00  0.86824208E+00  0.50787866E+03
 0.55500000E+00  0.66123324E+02  0.19598047E+00  0.86929737E+00  0.50609631E+03
 0.55625000E+00  0.65543807E+02  0.19494809E+00  0.87034644E+00  0.50431742E+03
 0.55750000E+00  0.64968444E+02  0.19391949E+00  0.87138935E+00  0.50254191E+03
 0.55875000E+00  0.64397190E+02  0.19289463E+00  0.87242614E+00  0.50076973E+03
 0.56000000E+00  0.63830003E+02  0.19187346E+00  0.87345689E+00  0.49900081E+03
 0.56125000E+00  0.63266839E+02  0.19085593E+00  0.87448163E+00  0.49723508E+03
 0.56250000E+00  0.62707659E+02  0.18984201E+00  0.87550041E+00  0.49547248E+03
 0.56375000E+00  0.62152419E+02  0.18883166E+00  0.87651330E+00  0.49371295E+03
 0.56500000E+00  0.61601080E+02  0.18782482E+00  0.87752034E+00  0.49195642E+03
 0.56625000E+00  0.61053601E+02  0.18682146E+00  0.87852159E+00  0.49020283E+03
 0.56750000E+00  0.60509943E+02  0.18582153E+00  0.87951708E+00  0.48845212E+03
 0.56875000E+00  0.59970067E+02  0.18482499E+00  0.88050688E+00  0.48670422E+03
 0.57000000E+00  0.59433934E+02  0.18383181E+00  0.88149103E+00  0.48495908E+03
 0.57125000E+00  0.58901506E+02  0.18284194E+00  0.88246958E+00  0.48321662E+03
 0.57250000E+00  0.58372747E+02  0.18185534E+00  0.88344258E+00  0.48147679E+03
 0.57375000E+00  0.57847618E+02  0.18087197E+00  0.88441007E+00  0.47973952E+03
 0.57500000E+00  0.57326083E+02  0.17989179E+00  0.88537210E+00  0.47800475E+03
 0.57625000E+00  0.56808107E+02  0.17891476E+00  0.88632872E+00  0.47627242E+03
 0.57750000E+00  0.56293655E+02  0.17794085E+00  0.88727997E+00  0.47454246E+03
 0.57875000E+00  0.55782690E+02  0.17697000E+00  0.88822590E+00  0.47281482E+03
 0.58000000E+00  0.55275179E+02  0.17600219E+00  0.88916655E+00  0.47108944E+03
 0.58125000E+00  0.54771087E+02  0.17503738E+00  0.89010197E+00  0.46936624E+03
 0.58250000E+00  0.54270381E+02  0.17407552E+00  0.89103219E+00  0.46764517E+03
 0.58375000E+00  0.53773028E+02  0.17311659E+00  0.89195728E+00  0.46592616E+03
 0.58500000E+00  0.53278994E+02  0.17216053E+00  0.89287725E+00  0.46420917E+03
 0.58625000E+00  0.52788249E+02  0.17120732E+00  0.89379217E+00  0.46249411E+03
 0.58750000E+00  0.52300758E+02  0.17025692E+00  0.89470206E+00  0.46078093E+03
 0.58875000E+00  0.51816493E+02  0.16930929E+00  0.89560698E+00  0.45906957E+03
 0.59000000E+00  0.51335420E+02  0.16836439E+00  0.89650696E+00  0.45735997E+03
 0.59125000E+00  0.50857509E+02  0.16742220E+00  0.89740204E+00  0.45565206E+03
 0.59250000E+00  0.50382731E+02  0.16648266E+00  0.89829226E+00  0.45394578E+03
 0.59375000E+00  0.49911055E+02  0.16554575E+00  0.89917767E+00  0.45224107E+03
 0.59500000E+00  0.49442452E+02  0.16461143E+00  0.90005830E+00  0.45053787E+03
 0.59625000E+00  0.48976893E+02  0.16367966E+00  0.90093418E+00  0.44883611E+03
 0.59750000E+00  0.48514348E+02  0.16275041E+00  0.90180537E+00  0.44713574E+03
 0.59875000E+00  0.48054790E+02  0.16182365E+00  0.90267189E+00  0.44543668E+03
 0.60000000E+00  0.47598190E+02  0.16089933E+00  0.90353378E+00  0.44373888E+03
 0.60125000E+00  0.47144522E+02  0.15997743E+00  0.90439109E+00  0.44204227E+03
 0.60250000E+00  0.46693756E+02  0.15905791E+00  0.90524384E+00  0.44034678E+03
 0.60375000E+00  0.46245868E+02  0.15814073E+00  0.90609207E+00  0.43865237E+03
 0.60500000E+00  0.45800829E+02  0.15722586E+00  0.90693582E+00  0.43695895E+03
 0.60625000E+00  0.45358613E+02  0.15631327E+00  0.90777513E+00  0.43526647E+03
 0.60750000E+00  0.44919196E+02  0.15540292E+00  0.90861003E+00  0.43357486E+03
 0.60875000E+00  0.44482550E+02  0.15449477E+00  0.90944055E+00  0.43188406E+03
 0.61000000E+00  0.44048650E+02  0.15358880E+00  0.91026673E+00  0.43019400E+03
 0.61125000E+00  0.43617473E+02  0.15268497E+00  0.91108861E+00  0.42850461E+03
 0.61250000E+00  0.43188992E+02  0.15178324E+00  0.91190621E+00  0.42681584E+03
 0.61375000E+00  0.42763183E+02  0.15088359E+00  0.91271957E+00  0.42512761E+03
 0.61500000E+00  0.42340023E+02  0.14998597E+00  0.91352872E+00  0.42343986E+03
 0.61625000E+00  0.41919487E+02  0.14909036E+00  0.91433370E+00  0.42175252E+03
 0.61750000E+00  0.41501552E+02  0.14819672E+00  0.91513453E+00  0.42006552E+03
 0.61875000E+00  0.41086194E+02  0.14730501E+00  0.91593126E+00  0.41837880E+03
 0.62000000E+00  0.40673392E+02  0.14641522E+00  0.91672391E+00  0.41669229E+03
 0.62125000E+00  0.40263121E+02  0.14552729E+00  0.91751251E+00  0.41500591E+03
 0.62250000E+00  0.39855360E+02  0.14464120E+00  0.91829709E+00  0.41331960E+03
 0.62375000E+00  0.39450087E+02  0.14375692E+00  0.91907769E+00  0.41163329E+03
 0.62500000E+00  0.39047279E+02  0.14287441E+00  0.91985433E+00  0.40994691E+03
 0.62625000E+00  0.38646915E+02  0.14199364E+00  0.92062705E+00  0.40826038E+03
 0.62750000E+00  0.38248974E+02  0.14111457E+00  0.92139588E+00  0.40657364E+03
 0.62875000E+00  0.37853434E+02  0.14023717E+00  0.92216083E+00  0.40488661E+03
 0.63000000E+00  0.37460275E+02  0.13936142E+00  0.92292195E+00  0.40319922E+03
 0.63125000E+00  0.37069475E+02  0.13848727E+00  0.92367927E+00  0.40151140E+03
 0.63250000E+00  0.36681016E+02  0.13761469E+00  0.92443280E+00  0.39982307E+03
 0.63375000E+00  0.36294876E+02  0.13674365E+00  0.92518259E+00  0.39813415E+03
 0.63500000E+00  0.35911036E+02  0.13587412E+00  0.92592865E+00  0.39644457E+03
 0.63625000E+00  0.35529476E+02  0.13500606E+00  0.92667101E+00  0.39475426E+03
 0.63750000E+00  0.35150176E+02  0.13413944E+00  0.92740971E+00  0.39306313E+03
 0.63875000E+00  0.34773118E+02  0.13327422E+00  0.92814477E+00  0.39137111E+03
 0.64000000E+00  0.34398283E+02  0.13241038E+00  0.92887621E+00  0.38967811E+03
 0.64125000E+00  0.34025651E+02  0.13154788E+00  0.92960407E+00  0.38798406E+03
 0.64250000E+00  0.33655204E+02  0.13068668E+00  0.93032837E+00  0.38628887E+03
 0.64375000E+00  0.33286924E+02  0.12982675E+00  0.93104913E+00  0.38459247E+03
 0.64500000E+00  0.32920793E+02  0.12896806E+00  0.93176639E+00  0.38289476E+03
 0.64625000E+00  0.32556793E+02  0.12811057E+00  0.93248016E+00  0.38119566E+03
 0.64750000E+00  0.32194906E+02  0.12725424E+00  0.93319048E+00  0.37949510E+03
 0.64875000E+00  0.31835115E+02  0.12639906E+00  0.93389736E+00  0.37779297E+03
 0.65000000E+00  0.31477402E+02  0.12554497E+00  0.93460084E+00  0.37608920E+03
 0.65125000E+00  0.31121750E+02  0.12469194E+00  0.93530093E+00  0.37438368E+03
 0.65250000E+00  0.30768143E+02  0.12383995E+00  0.93599767E+00  0.37267634E+03
 0.65375000E+00  0.30416564E+02  0.12298894E+00  0.93669107E+00  0.37096708E+03
 0.65500000E+00  0.30066996E+02  0.12213890E+00  0.93738117E+00  0.36925580E+03
 0.65625000E+00  0.29719423E+02  0.12128978E+00  0.93806797E+00  0.36754241E+03
 0.65750000E+00  0.29373829E+02  0.12044155E+00  0.93875152E+00  0.36582681E+03
 0.65875000E+00  0.29030198E+02  0.11959416E+00  0.93943182E+00  0.36410891E+03
 0.66000000E+00  0.28688514E+02  0.11874759E+00  0.94010891E+00  0.36238860E+03
 0.66125000E+00  0.28348762E+02  0.11790180E+00  0.94078281E+00  0.36066578E+03
 0.66250000E+00  0.28010925E+02  0.11705675E+00  0.94145354E+00  0.35894036E+03
 0.66375000E+00  0.27674990E+02  0.11621240E+00  0.94212112E+00  0.35721221E+03
 0.66500000E+00  0.27340940E+02  0.11536871E+00  0.94278557E+00  0.35548124E+03
 0.66625000E+00  0.27008761E+02  0.11452565E+00  0.94344692E+00  0.35374733E+03
 0.66750000E+00  0.26678439E+02  0.11368318E+00  0.94410519E+00  0.35201038E+03
 0.66875000E+00  0.26349958E+02  0.11284126E+00  0.94476039E+00  0.35027027E+03
 0.67000000E+00  0.26023305E+02  0.11199985E+00  0.94541256E+00  0.34852689E+03
 0.67125000E+00  0.25698464E+02  0.11115891E+00  0.94606171E+00  0.34678011E+03
 0.67250000E+00  0.25375423E+02  0.11031840E+00  0.94670787E+00  0.34502981E+03
 0.67375000E+00  0.25054166E+02  0.10947828E+00  0.94735104E+00  0.34327588E+03
 0.67500000E+00  0.24734681E+02  0.10863850E+00  0.94799127E+00  0.34151819E+03
 0.67625000E+00  0.24416954E+02  0.10779903E+00  0.94862856E+00  0.33975660E+03
 0.67750000E+00  0.24100971E+02  0.10695983E+00  0.94926293E+00  0.33799099E+03
 0.67875000E+00  0.23786719E+02  0.10612085E+00  0.94989441E+00  0.33622122E+03
 0.68000000E+00  0.23474184E+02  0.10528204E+00  0.95052302E+00  0.33444716E+03
 0.68125000E+00  0.23163355E+02  0.10444336E+00  0.95114877E+00  0.33266866E+03
 0.68250000E+00  0.22854217E+02  0.10360478E+00  0.95177168E+00  0.33088559E+03
 0.68375000E+00  0.22546759E+02  0.10276624E+00  0.95239178E+00  0.32909778E+03
 0.68500000E+00  0.22240967E+02  0.10192769E+00  0.95300909E+00  0.32730510E+03
 0.68625000E+00  0.21936830E+02  0.10108909E+00  0.95362361E+00  0.32550739E+03
 0.68750000E+00  0.21634335E+02  0.10025040E+00  0.95423538E+00  0.32370449E+03
 0.68875000E+00  0.21333469E+02  0.99411554E-01  0.95484441E+00  0.32189624E+03
 0.69000000E+00  0.21034221E+02  0.98572515E-01  0.95545072E+00  0.32008246E+03
 0.69125000E+00  0.20736579E+02  0.97733228E-01  0.95605432E+00  0.31826300E+03
 0.69250000E+00  0.20440532E+02  0.96893644E-01  0.95665524E+00  0.31643767E+03
 0.69375000E+00  0.20146067E+02  0.96053708E-01  0.95725349E+00  0.31460630E+03
 0.69500000E+00  0.19853173E+02  0.95213368E-01  0.95784910E+00  0.31276869E+03
 0.69625000E+00  0.19561838E+02  0.94372569E-01  0.95844207E+00  0.31092467E+03
 0.69750000E+00  0.19272053E+02  0.93531255E-01  0.95903243E+00  0.30907402E+03
 0.69875000E+00  0.18983805E+02  0.92689370E-01  0.95962019E+00  0.30721655E+03
 0.70000000E+00  0.18697083E+02  0.91846855E-01  0.96020538E+00  0.30535206E+03
 0.70125000E+00  0.18597078E+02  0.91551783E-01  0.96040961E+00  0.30469771E+03
 0.70250000E+00  0.18597078E+02  0.91551783E-01  0.96040961E+00  0.30469771E+03
 0.70375000E+00  0.18597078E+02  0.91551783E-01  0.96040961E+00  0.30469771E+03
 0.70500000E+00  0.18597078E+02  0.91551783E-01  0.96040961E+00  0.30469771E+03
 0.70625000E+00  0.18597078E+02  0.91551783E-01  0.96040961E+00  0.30469771E+03
 0.70750000E+00  0.18597078E+02  0.91551783E-01  0.96040961E+00  0.30469771E+03
 0.70875000E+00  0.18597078E+02  0.91551783E-01  0.96040961E+00  0.30469771E+03
 0.71000000E+00  0.18597078E+02  0.91551783E-01  0.96040961E+00  0.30469771E+03
 0.71125000E+00  0.18597078E+02  0.91551783E-01  0.96040961E+00  0.30469771E+03
 0.71250000E+00  0.18597078E+02  0.91551783E-01  0.96040961E+00  0.30469771E+03
 0.71375000E+00  0.18597078E+02  0.91551783E-01  0.96040961E+00  0.30469771E+03
 0.71500000E+00  0.18597078E+02  0.91551783E-01  0.96040961E+00  0.30469771E+03
 0.71625000E+00  0.18597078E+02  0.91551783E-01  0.96040961E+00  0.30469771E+03
 0.71750000E+00  0.18597078E+02  0.91551783E-01  0.96040961E+00  0.30469771E+03
 0.71875000E+00  0.18597078E+02  0.91551783E-01  0.96040961E+00  0.30469771E+03
 0.72000000E+00  0.18597078E+02  0.91551783E-01  0.96040961E+00  0.30469771E+03
 0.72125000E+00  0.18597078E+02  0.91551783E-01  0.96040961E+00  0.30469771E+03
 0.72250000E+00  0.18597078E+02  0.91551783E-01  0.96040961E+00  0.30469771E+03
 0.72375000E+00  0.18597078E+02  0.91551783E-01  0.96040961E+00  0.30469771E+03
 0.72500000E+00  0.18597078E+02  0.91551783E-01  0.96040961E+00  0.30469771E+03
 0.72625000E+00  0.18597078E+02  0.91551783E-01  0.96040961E+00  0.30469771E+03
 0.72750000E+00  0.18597078E+02  0.91551783E-01  0.96040961E+00  0.30469771E+03
 0.72875000E+00  0.18597078E+02  0.91551783E-01  0.96040961E+00  0.30469771E+03
 0.73000000E+00  0.18597078E+02  0.91551783E-01  0.96040961E+00  0.30469771E+03
 0.73125000E+00  0.18597078E+02  0.91551783E-01  0.96040961E+00  0.30469771E+03
 0.73250000E+00  0.18597078E+02  0.91551783E-01  0.96040961E+00  0.30469771E+03
 0.73375000E+00  0.18597078E+02  0.91551783E-01  0.96040961E+00  0.30469771E+03
 0.73500000E+00  0.18597078E+02  0.91551783E-01  0.96040961E+00  0.30469771E+03
 0.73625000E+00  0.18597078E+02  0.91551783E-01  0.96040961E+00  0.30469771E+03
 0.73750000E+00  0.18597078E+02  0.91551783E-01  0.96040961E+00  0.30469771E+03
 0.73875000E+00  0.18597078E+02  0.91551783E-01  0.96040961E+00  0.30469771E+03
 0.74000000E+00  0.18597078E+02  0.91551783E-01  0.96040961E+00  0.30469771E+03
 0.74125000E+00  0.18597078E+02  0.91551783E-01  0.96040961E+00  0.30469771E+03
 0.74250000E+00  0.18597078E+02  0.91551783E-01  0.96040961E+00  0.30469771E+03
 0.74375000E+00  0.18597078E+02  0.91551783E-01  0.96040961E+00  0.30469771E+03
 0.74500000E+00  0.18597078E+02  0.91551783E-01  0.96040961E+00  0.30469771E+03
 0.74625000E+00  0.18597078E+02  0.91551783E-01  0.96040961E+00  0.30469771E+03
 0.74750000E+00  0.18597078E+02  0.91551783E-01  0.96040961E+00  0.30469771E+03
 0.74875000E+00  0.18597078E+02  0.91551783E-01  0.96040961E+00  0.30469771E+03
 0.75000000E+00  0.18597078E+02  0.91551783E-01  0.96040961E+00  0.30469771E+03
 0.75125000E+00  0.18597078E+02  0.91551783E-01  0.96040961E+00  0.30469771E+03
 0.75250000E+00  0.18597078E+02  0.91551783E-01  0.96040961E+00  0.30469771E+03
 0.75375000E+00  0.18597078E+02  0.91551783E-01  0.96040961E+00  0.30469771E+03
 0.75500000E+00  0.18597078E+02  0.91551783E-01  0.96040961E+00  0.30469771E+03
 0.75625000E+00  0.18597078E+02  0.91551783E-01  0.96040961E+00  0.30469771E+03
 0.75750000E+00  0.18597078E+02  0.91551783E-01  0.96040961E+00  0.30469771E+03
 0.75875000E+00  0.18597078E+02  0.91551783E-01  0.96040961E+00  0.30469771E+03
 0.76000000E+00  0.18597078E+02  0.91551783E-01  0.96040961E+00  0.30469771E+03
 0.76125000E+00  0.18597078E+02  0.91551783E-01  0.96040961E+00  0.30469771E+03
 0.76250000E+00  0.18597078E+02  0.91551783E-01  0.96040961E+00  0.30469771E+03
 0.76375000E+00  0.18597078E+02  0.91551783E-01  0.96040961E+00  0.30469771E+03
 0.76500000E+00  0.18597078E+02  0.91551783E-01  0.96040961E+00  0.30469771E+03
 0.76625000E+00  0.18597078E+02  0.91551783E-01  0.96040961E+00  0.30469771E+03
 0.76750000E+00  0.18597078E+02  0.91551783E-01  0.96040961E+00  0.30469771E+03
 0.76875000E+00  0.18597078E+02  0.91551783E-01  0.96040961E+00  0.30469771E+03
 0.77000000E+00  0.18597078E+02  0.91551783E-01  0.96040961E+00  0.30469771E+03
 0.77125000E+00  0.18597078E+02  0.91551783E-01  0.96040961E+00  0.30469771E+03
 0.77250000E+00  0.18597078E+02  0.91551783E-01  0.96040961E+00  0.30469771E+03
 0.77375000E+00  0.18597078E+02  0.91551783E-01  0.96040961E+00  0.30469771E+03
 0.77500000E+00  0.18597078E+02  0.91551783E-01  0.96040961E+00  0.30469771E+03
 0.77625000E+00  0.18597078E+02  0.91551783E-01  0.96040961E+00  0.30469771E+03
 0.77750000E+00  0.18597078E+02  0.91551783E-01  0.96040961E+00  0.30469771E+03
 0.77875000E+00  0.18597078E+02  0.91551783E-01  0.96040961E+00  0.30469771E+03
 0.78000000E+00  0.18597078E+02  0.91551783E-01  0.96040961E+00  0.30469771E+03
 0.78125000E+00  0.18597078E+02  0.91551783E-01  0.96040961E+00  0.30469771E+03
 0.78250000E+00  0.18597078E+02  0.91551783E-01  0.96040961E+00  0.30469771E+03
 0.78375000E+00  0.18597078E+02  0.91551783E-01  0.96040961E+00  0.30469771E+03
 0.78500000E+00  0.18597078E+02  0.91551783E-01  0.96040961E+00  0.30469771E+03
 0.78625000E+00  0.18597078E+02  0.91551783E-01  0.96040961E+00  0.30469771E+03
 0.78750000E+00  0.18597078E+02  0.91551783E-01  0.96040961E+00  0.30469771E+03
 0.78875000E+00  0.18597078E+02  0.10415582E+02  0.96040961E+00  0.26782583E+01
 0.79000000E+00  0.18597078E+02  0.10415582E+02  0.96040961E+00  0.26782583E+01
 0.79125000E+00  0.18597078E+02  0.10415582E+02  0.96040961E+00  0.26782583E+01
 0.79250000E+00  0.18597078E+02  0.10415582E+02  0.96040961E+00  0.26782583E+01
 0.79375000E+00  0.18597078E+02  0.10415582E+02  0.96040961E+00  0.26782583E+01
 0.79500000E+00  0.18597078E+02  0.10415582E+02  0.96040961E+00  0.26782583E+01
 0.79625000E+00  0.99999998E-02  0.10000000E+01  0.00000000E+00  0.15000001E-01
 0.79750000E+00  0.99999998E-02  0.10000000E+01  0.00000000E+00  0.15000001E-01
 0.79875000E+00  0.99999998E-02  0.10000000E+01  0.00000000E+00  0.15000001E-01
 0.80000000E+00  0.99999998E-02  0.10000000E+01  0.00000000E+00  0.15000001E-01
 0.80125000E+00  0.99999998E-02  0.10000000E+01  0.00000000E+00  0.15000001E-01
 0.80250000E+00  0.99999998E-02  0.10000000E+01  0.00000000E+00  0.15000001E-01
 0.80375000E+00  0.99999998E-02  0.10000000E+01  0.00000000E+00  0.15000001E-01
 0.80500000E+00  0.99999998E-02  0.10000000E+01  0.00000000E+00  0.15000001E-01
 0.80625000E+00  0.99999998E-02  0.10000000E+01  0.00000000E+00  0.15000001E-01
 0.80750000E+00  0.99999998E-02  0.10000000E+01  0.00000000E+00  0.15000001E-01
 0.80875000E+00  0.99999998E-02  0.10000000E+01  0.00000000E+00  0.15000001E-01
 0.81000000E+00  0.99999998E-02  0.10000000E+01  0.00000000E+00  0.15000001E-01
 0.81125000E+00  0.99999998E-02  0.10000000E+01  0.00000000E+00  0.15000001E-01
 0.81250000E+00  0.99999998E-02  0.10000000E+01  0.00000000E+00  0.15000001E-01
 0.81375000E+00  0.99999998E-02  0.10000000E+01  0.00000000E+00  0.15000001E-01
 0.81500000E+00  0.99999998E-02  0.10000000E+01  0.00000000E+00  0.15000001E-01
 0.81625000E+00  0.99999998E-02  0.10000000E+01  0.00000000E+00  0.15000001E-01
 0.81750000E+00  0.99999998E-02  0.10000000E+01  0.00000000E+00  0.15000001E-01
 0.81875000E+00  0.99999998E-02  0.10000000E+01  0.00000000E+00  0.15000001E-01
 0.82000000E+00  0.99999998E-02  0.10000000E+01  0.00000000E+00  0.15000001E-01
 0.82125000E+00  0.99999998E-02  0.10000000E+01  0.00000000E+00  0.15000001E-01
 0.82250000E+00  0.99999998E-02  0.10000000E+01  0.00000000E+00  0.15000001E-01
 0.82375000E+00  0.99999998E-02  0.10000000E+01  0.00000000E+00  0.15000001E-01
 0.82500000E+00  0.99999998E-02  0.10000000E+01  0.00000000E+00  0.15000001E-01
 0.82625000E+00  0.99999998E-02  0.10000000E+01  0.00000000E+00  0.15000001E-01
 0.82750000E+00  0.99999998E-02  0.10000000E+01  0.00000000E+00  0.15000001E-01
 0.82875000E+00  0.99999998E-02  0.10000000E+01  0.00000000E+00  0.15000001E-01
 0.83000000E+00  0.99999998E-02  0.10000000E+01  0.00000000E+00  0.15000001E-01
 0.83125000E+00  0.99999998E-02  0.10000000E+01  0.00000000E+00  0.15000001E-01
 0.83250000E+00  0.99999998E-02  0.10000000E+01  0.00000000E+00  0.15000001E-01
 0.83375000E+00  0.99999998E-02  0.10000000E+01  0.00000000E+00  0.15000001E-01
 0.83500000E+00  0.99999998E-02  0.10000000E+01  0.00000000E+00  0.15000001E-01
 0.83625000E+00  0.99999998E-02  0.10000000E+01  0.00000000E+00  0.15000001E-01
 0.83750000E+00  0.99999998E-02  0.10000000E+01  0.00000000E+00  0.15000001E-01
 0.83875000E+00  0.99999998E-02  0.10000000E+01  0.00000000E+00  0.15000001E-01
 0.84000000E+00  0.99999998E-02  0.10000000E+01  0.00000000E+00  0.15000001E-01
 0.84125000E+00  0.99999998E-02  0.10000000E+01  0.00000000E+00  0.15000001E-01
 0.84250000E+00  0.99999998E-02  0.10000000E+01  0.00000000E+00  0.15000001E-01
 0.84375000E+00  0.99999998E-02  0.10000000E+01  0.00000000E+00  0.15000001E-01
 0.84500000E+00  0.99999998E-02  0.10000000E+01  0.00000000E+00  0.15000001E-01
 0.84625000E+00  0.99999998E-02  0.10000000E+01  0.00000000E+00  0.15000001E-01
 0.84750000E+00  0.99999998E-02  0.10000000E+01  0.00000000E+00  0.15000001E-01
 0.84875000E+00  0.99999998E-02  0.10000000E+01  0.00000000E+00  0.15000001E-01
 0.85000000E+00  0.99999998E-02  0.10000000E+01  0.00000000E+00  0.15000001E-01
 0.85125000E+00  0.99999998E-02  0.10000000E+01  0.00000000E+00  0.15000001E-01
 0.85250000E+00  0.99999998E-02  0.10000000E+01  0.00000000E+00  0.15000001E-01
 0.85375000E+00  0.99999998E-02  0.10000000E+01  0.00000000E+00  0.15000001E-01
 0.85500000E+00  0.99999998E-02  0.10000000E+01  0.00000000E+00  0.15000001E-01
 0.85625000E+00  0.99999998E-02  0.10000000E+01  0.00000000E+00  0.15000001E-01
 0.85750000E+00  0.99999998E-02  0.10000000E+01  0.00000000E+00  0.15000001E-01
 0.85875000E+00  0.99999998E-02  0.10000000E+01  0.00000000E+00  0.15000001E-01
 0.86000000E+00  0.99999998E-02  0.10000000E+01  0.00000000E+00  0.15000001E-01
 0.86125000E+00  0.99999998E-02  0.10000000E+01  0.00000000E+00  0.15000001E-01
 0.86250000E+00  0.99999998E-02  0.10000000E+01  0.00000000E+00  0.15000001E-01
 0.86375000E+00  0.99999998E-02  0.10000000E+01  0.00000000E+00  0.15000001E-01
 0.86500000E+00  0.99999998E-02  0.10000000E+01  0.00000000E+00  0.15000001E-01
 0.86625000E+00  0.99999998E-02  0.10000000E+01  0.00000000E+00  0.15000001E-01
 0.86750000E+00  0.99999998E-02  0.10000000E+01  0.00000000E+00  0.15000001E-01
 0.86875000E+00  0.99999998E-02  0.10000000E+01  0.00000000E+00  0.15000001E-01
 0.87000000E+00  0.99999998E-02  0.10000000E+01  0.00000000E+00  0.15000001E-01
 0.87125000E+00  0.99999998E-02  0.10000000E+01  0.00000000E+00  0.15000001E-01
 0.87250000E+00  0.99999998E-02  0.10000000E+01  0.00000000E+00  0.15000001E-01
 0.87375000E+00  0.99999998E-02  0.10000000E+01  0.00000000E+00  0.15000001E-01
 0.87500000E+00  0.99999998E-02  0.10000000E+01  0.00000000E+00  0.15000001E-01
 0.87625000E+00  0.99999998E-02  0.10000000E+01  0.00000000E+00  0.15000001E-01
 0.87750000E+00  0.99999998E-02  0.10000000E+01  0.00000000E+00  0.15000001E-01
 0.87875000E+00  0.99999998E-02  0.10000000E+01  0.00000000E+00  0.15000001E-01
 0.88000000E+00  0.99999998E-02  0.10000000E+01  0.00000000E+00  0.15000001E-01
 0.88125000E+00  0.99999998E-02  0.10000000E+01  0.00000000E+00  0.15000001E-01
 0.88250000E+00  0.99999998E-02  0.10000000E+01  0.00000000E+00  0.15000001E-01
 0.88375000E+00  0.99999998E-02  0.10000000E+01  0.00000000E+00  0.15000001E-01
 0.88500000E+00  0.99999998E-02  0.10000000E+01  0.00000000E+00  0.15000001E-01
 0.88625000E+00  0.99999998E-02  0.10000000E+01  0.00000000E+00  0.15000001E-01
 0.88750000E+00  0.99999998E-02  0.10000000E+01  0.00000000E+00  0.15000001E-01
 0.88875000E+00  0.99999998E-02  0.10000000E+01  0.00000000E+00  0.15000001E-01
 0.89000000E+00  0.99999998E-02  0.10000000E+01  0.00000000E+00  0.15000001E-01
 0.89125000E+00  0.99999998E-02  0.10000000E+01  0.00000000E+00  0.15000001E-01
 0.89250000E+00  0.99999998E-02  0.10000000E+01  0.00000000E+00  0.15000001E-01
 0.89375000E+00  0.99999998E-02  0.10000000E+01  0.00000000E+00  0.15000001E-01
 0.89500000E+00  0.99999998E-02  0.10000000E+01  0.00000000E+00  0.15000001E-01
 0.89625000E+00  0.99999998E-02  0.10000000E+01  0.00000000E+00  0.15000001E-01
 0.89750000E+00  0.99999998E-02  0.10000000E+01  0.00000000E+00  0.15000001E-01
 0.89875000E+00  0.99999998E-02  0.10000000E+01  0.00000000E+00  0.15000001E-01
 0.90000000E+00  0.99999998E-02  0.10000000E+01  0.00000000E+00  0.15000001E-01
 0.90125000E+00  0.99999998E-02  0.10000000E+01  0.00000000E+00  0.15000001E-01
 0.90250000E+00  0.99999998E-02  0.10000000E+01  0.00000000E+00  0.15000001E-01
 0.90375000E+00  0.99999998E-02  0.10000000E+01  0.00000000E+00  0.15000001E-01
 0.90500000E+00  0.99999998E-02  0.10000000E+01  0.00000000E+00  0.15000001E-01
 0.90625000E+00  0.99999998E-02  0.10000000E+01  0.00000000E+00  0.15000001E-01
 0.90750000E+00  0.99999998E-02  0.10000000E+01  0.00000000E+00  0.15000001E-01
 0.90875000E+00  0.99999998E-02  0.10000000E+01  0.00000000E+00  0.15000001E-01
 0.91000000E+00  0.99999998E-02  0.10000000E+01  0.00000000E+00  0.15000001E-01
 0.91125000E+00  0.99999998E-02  0.10000000E+01  0.00000000E+00  0.15000001E-01
 0.91250000E+00  0.99999998E-02  0.10000000E+01  0.00000000E+00  0.15000001E-01
 0.91375000E+00  0.99999998E-02  0.10000000E+01  0.00000000E+00  0.15000001E-01
 0.91500000E+00  0.99999998E-02  0.10000000E+01  0.00000000E+00  0.15000001E-01
 0.91625000E+00  0.99999998E-02  0.10000000E+01  0.00000000E+00  0.15000001E-01
 0.91750000E+00  0.99999998E-02  0.10000000E+01  0.00000000E+00  0.15000001E-01
 0.91875000E+00  0.99999998E-02  0.10000000E+01  0.00000000E+00  0.15000001E-01
 0.92000000E+00  0.99999998E-02  0.10000000E+01  0.00000000E+00  0.15000001E-01
 0.92125000E+00  0.99999998E-02  0.10000000E+01  0.00000000E+00  0.15000001E-01
 0.92250000E+00  0.99999998E-02  0.10000000E+01  0.00000000E+00  0.15000001E-01
 0.92375000E+00  0.99999998E-02  0.10000000E+01  0.00000000E+00  0.15000001E-01
 0.92500000E+00  0.99999998E-02  0.10000000E+01  0.00000000E+00  0.15000001E-01
 0.92625000E+00  0.99999998E-02  0.10000000E+01  0.00000000E+00  0.15000001E-01
 0.92750000E+00  0.99999998E-02  0.10000000E+01  0.00000000E+00  0.15000001E-01
 0.92875000E+00  0.99999998E-02  0.10000000E+01  0.00000000E+00  0.15000001E-01
 0.93000000E+00  0.99999998E-02  0.10000000E+01  0.00000000E+00  0.15000001E-01
 0.93125000E+00  0.99999998E-02  0.10000000E+01  0.00000000E+00  0.15000001E-01
 0.93250000E+00  0.99999998E-02  0.10000000E+01  0.00000000E+00  0.15000001E-01
 0.93375000E+00  0.99999998E-02  0.10000000E+01  0.00000000E+00  0.15000001E-01
 0.93500000E+00  0.99999998E-02  0.10000000E+01  0.00000000E+00  0.15000001E-01
 0.93625000E+00  0.99999998E-02  0.10000000E+01  0.00000000E+00  0.15000001E-01
 0.93750000E+00  0.99999998E-02  0.10000000E+01  0.00000000E+00  0.15000001E-01
 0.93875000E+00  0.99999998E-02  0.10000000E+01  0.00000000E+00  0.15000001E-01
 0.94000000E+00  0.99999998E-02  0.10000000E+01  0.00000000E+00  0.15000001E-01
 0.94125000E+00  0.99999998E-02  0.10000000E+01  0.00000000E+00  0.15000001E-01
 0.94250000E+00  0.99999998E-02  0.10000000E+01  0.00000000E+00  0.15000001E-01
 0.94375000E+00  0.99999998E-02  0.10000000E+01  0.00000000E+00  0.15000001E-01
 0.94500000E+00  0.99999998E-02  0.10000000E+01  0.00000000E+00  0.15000001E-01
 0.94625000E+00  0.99999998E-02  0.10000000E+01  0.00000000E+00  0.15000001E-01
 0.94750000E+00  0.99999998E-02  0.10000000E+01  0.00000000E+00  0.15000001E-01
 0.94875000E+00  0.99999998E-02  0.10000000E+01  0.00000000E+00  0.15000001E-01
 0.95000000E+00  0.99999998E-02  0.10000000E+01  0.00000000E+00  0.15000001E-01
 0.95125000E+00  0.99999998E-02  0.10000000E+01  0.00000000E+00  0.15000001E-01
 0.95250000E+00  0.99999998E-02  0.10000000E+01  0.00000000E+00  0.15000001E-01
 0.95375000E+00  0.99999998E-02  0.10000000E+01  0.00000000E+00  0.15000001E-01
 0.95500000E+00  0.99999998E-02  0.10000000E+01  0.00000000E+00  0.15000001E-01
 0.95625000E+00  0.99999998E-02  0.10000000E+01  0.00000000E+00  0.15000001E-01
 0.95750000E+00  0.99999998E-02  0.10000000E+01  0.00000000E+00  0.15000001E-01
 0.95875000E+00  0.99999998E-02  0.10000000E+01  0.00000000E+00  0.15000001E-01
 0.96000000E+00  0.99999998E-02  0.10000000E+01  0.00000000E+00  0.15000001E-01
 0.96125000E+00  0.99999998E-02  0.10000000E+01  0.00000000E+00  0.15000001E-01
 0.96250000E+00  0.99999998E-02  0.10000000E+01  0.00000000E+00  0.15000001E-01
 0.96375000E+00  0.99999998E-02  0.10000000E+01  0.00000000E+00  0.15000001E-01
 0.96500000E+00  0.99999998E-02  0.10000000E+01  0.00000000E+00  0.15000001E-01
 0.96625000E+00  0.99999998E-02  0.10000000E+01  0.00000000E+00  0.15000001E-01
 0.96750000E+00  0.99999998E-02  0.10000000E+01  0.00000000E+00  0.15000001E-01
 0.96875000E+00  0.99999998E-02  0.10000000E+01  0.00000000E+00  0.15000001E-01
 0.97000000E+00  0.99999998E-02  0.10000000E+01  0.00000000E+00  0.15000001E-01
 0.97125000E+00  0.99999998E-02  0.10000000E+01  0.00000000E+00  0.15000001E-01
 0.97250000E+00  0.99999998E-02  0.10000000E+01  0.00000000E+00  0.15000001E-01
 0.97375000E+00  0.99999998E-02  0.10000000E+01  0.00000000E+00  0.15000001E-01
 0.97500000E+00  0.99999998E-02  0.10000000E+01  0.00000000E+00  0.15000001E-01
 0.97625000E+00  0.99999998E-02  0.10000000E+01  0.00000000E+00  0.15000001E-01
 0.97750000E+00  0.99999998E-02  0.10000000E+01  0.00000000E+00  0.15000001E-01
 0.97875000E+00  0.99999998E-02  0.10000000E+01  0.00000000E+00  0.15000001E-01
 0.98000000E+00  0.99999998E-02  0.10000000E+01  0.00000000E+00  0.15000001E-01
 0.98125000E+00  0.99999998E-02  0.10000000E+01  0.00000000E+00  0.15000001E-01
 0.98250000E+00  0.99999998E-02  0.10000000E+01  0.00000000E+00  0.15000001E-01
 0.98375000E+00  0.99999998E-02  0.10000000E+01  0.00000000E+00  0.15000001E-01
 0.98500000E+00  0.99999998E-02  0.10000000E+01  0.00000000E+00  0.15000001E-01
 0.98625000E+00  0.99999998E-02  0.10000000E+01  0.00000000E+00  0.15000001E-01
 0.98750000E+00  0.99999998E-02  0.10000000E+01  0.00000000E+00  0.15000001E-01
 0.98875000E+00  0.99999998E-02  0.10000000E+01  0.00000000E+00  0.15000001E-01
 0.99000000E+00  0.99999998E-02  0.10000000E+01  0.00000000E+00  0.15000001E-01
 0.99125000E+00  0.99999998E-02  0.10000000E+01  0.00000000E+00  0.15000001E-01
 0.99250000E+00  0.99999998E-02  0.10000000E+01  0.00000000E+00  0.15000001E-01
 0.99375000E+00  0.99999998E-02  0.10000000E+01  0.00000000E+00  0.15000001E-01
 0.99500000E+00  0.99999998E-02  0.10000000E+01  0.00000000E+00  0.15000001E-01
 0.99625000E+00  0.99999998E-02  0.10000000E+01  0.00000000E+00  0.15000001E-01
 0.99750000E+00  0.99999998E-02  0.10000000E+01  0.00000000E+00  0.15000001E-01
 0.99875000E+00  0.99999998E-02  0.10000000E+01  0.00000000E+00  0.15000001E-01
 0.10000000E+01  0.99999998E-02  0.10000000E+01  0.00000000E+00  0.15000001E-01
