# Supplementary material for: A direct Primitive Variable Recovery Scheme for hyperbolic conservative equations: The case of relativistic hydrodynamics
Source: PLoS One. 2018 Apr 16;13(4):e0195494. doi: 10.1371/journal.pone.0195494 (PMC5901931; doi:10.1371/journal.pone.0195494)
Supplement: S1 File — In the file “S1_File.tar.gz”, we attached the relevant data of the comparison between numerical simulations and exact solutions used to obtain the L1—norm. (GZ) [file pone.0195494.s001.gz › numerical-and-exact-data_plosone_aguayo-mendoza-olvera/Test3/Mesh400/Ldata31]

0.000000 0.000000
0.002500 0.000000
0.005000 0.000000
0.007500 0.000000
0.010000 0.000000
0.012500 0.000000
0.015000 0.000000
0.017500 0.000000
0.020000 0.000000
0.022500 0.000000
0.025000 0.000000
0.027500 0.000000
0.030000 0.000000
0.032500 0.000000
0.035000 0.000000
0.037500 0.000000
0.040000 0.000000
0.042500 0.000000
0.045000 0.000000
0.047500 0.000000
0.050000 0.000000
0.052500 0.000000
0.055000 0.000000
0.057500 0.000000
0.060000 0.000000
0.062500 0.000000
0.065000 0.000000
0.067500 0.000000
0.070000 0.000000
0.072500 0.000000
0.075000 0.000000
0.077500 0.000000
0.080000 0.000000
0.082500 0.000000
0.085000 0.000000
0.087500 0.000000
0.090000 0.000000
0.092500 0.000000
0.095000 0.000000
0.097500 0.000000
0.100000 0.000000
0.102500 0.000000
0.105000 0.000000
0.107500 0.000000
0.110000 0.000000
0.112500 0.000000
0.115000 0.000000
0.117500 0.000000
0.120000 0.000000
0.122500 0.000000
0.125000 0.000000
0.127500 0.000000
0.130000 0.000000
0.132500 0.000000
0.135000 0.000000
0.137500 0.000000
0.140000 0.000000
0.142500 0.000000
0.145000 0.000000
0.147500 0.000000
0.150000 0.000000
0.152500 0.000000
0.155000 0.000000
0.157500 0.000000
0.160000 0.000000
0.162500 0.000000
0.165000 0.000000
0.167500 0.000000
0.170000 0.000000
0.172500 0.000000
0.175000 0.000000
0.177500 0.000000
0.180000 0.000000
0.182500 0.000000
0.185000 0.000000
0.187500 0.000000
0.190000 0.000000
0.192500 0.000000
0.195000 0.000000
0.197500 0.000000
0.200000 0.000000
0.202500 0.000000
0.205000 0.000000
0.207500 0.000001
0.210000 0.000001
0.212500 0.000002
0.215000 0.000003
0.217500 0.000006
0.220000 0.000010
0.222500 0.000017
0.225000 0.000029
0.227500 0.000049
0.230000 0.000079
0.232500 0.000125
0.235000 0.000194
0.237500 0.000296
0.240000 0.000440
0.242500 0.000639
0.245000 0.000908
0.247500 0.001259
0.250000 0.001705
0.252500 0.002255
0.255000 0.002914
0.257500 0.002106
0.260000 0.001404
0.262500 0.000872
0.265000 0.000507
0.267500 0.000294
0.270000 0.000145
0.272500 0.000017
0.275000 0.000093
0.277500 0.000186
0.280000 0.000266
0.282500 0.000333
0.285000 0.000391
0.287500 0.000440
0.290000 0.000482
0.292500 0.000517
0.295000 0.000547
0.297500 0.000571
0.300000 0.000593
0.302500 0.000609
0.305000 0.000624
0.307500 0.000634
0.310000 0.000643
0.312500 0.000649
0.315000 0.000655
0.317500 0.000657
0.320000 0.000659
0.322500 0.000659
0.325000 0.000659
0.327500 0.000657
0.330000 0.000655
0.332500 0.000651
0.335000 0.000648
0.337500 0.000642
0.340000 0.000638
0.342500 0.000632
0.345000 0.000627
0.347500 0.000620
0.350000 0.000615
0.352500 0.000607
0.355000 0.000602
0.357500 0.000594
0.360000 0.000587
0.362500 0.000580
0.365000 0.000573
0.367500 0.000564
0.370000 0.000559
0.372500 0.000550
0.375000 0.000543
0.377500 0.000536
0.380000 0.000529
0.382500 0.000519
0.385000 0.000514
0.387500 0.000506
0.390000 0.000497
0.392500 0.000490
0.395000 0.000485
0.397500 0.000475
0.400000 0.000468
0.402500 0.000463
0.405000 0.000454
0.407500 0.000445
0.410000 0.000441
0.412500 0.000434
0.415000 0.000424
0.417500 0.000418
0.420000 0.000415
0.422500 0.000403
0.425000 0.000396
0.427500 0.000393
0.430000 0.000385
0.432500 0.000374
0.435000 0.000371
0.437500 0.000367
0.440000 0.000356
0.442500 0.000347
0.445000 0.000346
0.447500 0.000338
0.450000 0.000327
0.452500 0.000322
0.455000 0.000320
0.457500 0.000309
0.460000 0.000300
0.462500 0.000297
0.465000 0.000291
0.467500 0.000280
0.470000 0.000272
0.472500 0.000268
0.475000 0.000260
0.477500 0.000249
0.480000 0.000241
0.482500 0.000235
0.485000 0.000224
0.487500 0.000213
0.490000 0.000201
0.492500 0.000191
0.495000 0.000175
0.497500 0.000158
0.500000 0.000133
0.502500 0.000089
0.505000 0.000072
0.507500 0.000059
0.510000 0.000049
0.512500 0.000045
0.515000 0.000040
0.517500 0.000032
0.520000 0.000027
0.522500 0.000028
0.525000 0.000027
0.527500 0.000020
0.530000 0.000015
0.532500 0.000017
0.535000 0.000020
0.537500 0.000018
0.540000 0.000009
0.542500 0.000007
0.545000 0.000012
0.547500 0.000015
0.550000 0.000012
0.552500 0.000004
0.555000 0.000003
0.557500 0.000009
0.560000 0.000013
0.562500 0.000011
0.565000 0.000002
0.567500 0.000001
0.570000 0.000008
0.572500 0.000012
0.575000 0.000012
0.577500 0.000003
0.580000 0.000000
0.582500 0.000005
0.585000 0.000012
0.587500 0.000013
0.590000 0.000007
0.592500 0.000000
0.595000 0.000003
0.597500 0.000010
0.600000 0.000014
0.602500 0.000013
0.605000 0.000004
0.607500 0.000002
0.610000 0.000008
0.612500 0.000014
0.615000 0.000016
0.617500 0.000012
0.620000 0.000003
0.622500 0.000005
0.625000 0.000012
0.627500 0.000017
0.630000 0.000019
0.632500 0.000015
0.635000 0.000007
0.637500 0.000008
0.640000 0.000016
0.642500 0.000022
0.645000 0.000026
0.647500 0.000024
0.650000 0.000017
0.652500 0.000018
0.655000 0.000027
0.657500 0.000037
0.660000 0.000045
0.662500 0.000050
0.665000 0.000049
0.667500 0.000051
0.670000 0.000067
0.672500 0.000087
0.675000 0.000108
0.677500 0.000127
0.680000 0.000138
0.682500 0.000165
0.685000 0.000217
0.687500 0.000280
0.690000 0.000345
0.692500 0.000410
0.695000 0.000470
0.697500 0.000560
0.700000 0.000729
0.702500 0.000105
0.705000 0.000674
0.707500 0.001469
0.710000 0.002216
0.712500 0.002753
0.715000 0.003016
0.717500 0.003077
0.720000 0.003074
0.722500 0.003058
0.725000 0.003030
0.727500 0.002982
0.730000 0.002906
0.732500 0.002793
0.735000 0.002643
0.737500 0.002473
0.740000 0.002320
0.742500 0.002161
0.745000 0.001960
0.747500 0.001652
0.750000 0.001127
0.752500 0.000217
0.755000 0.001345
0.757500 0.003968
0.760000 0.008278
0.762500 0.015211
0.765000 0.026144
0.767500 0.043043
0.770000 0.068671
0.772500 0.106834
0.775000 0.162657
0.777500 0.242832
0.780000 0.355802
0.782500 0.511775
0.785000 0.722413
0.787500 1.000000
0.790000 0.045168
0.792500 0.041290
0.795000 0.036936
0.797500 0.191778
0.800000 0.212453
0.802500 0.221969
0.805000 0.223675
0.807500 0.219394
0.810000 0.201089
0.812500 0.160680
0.815000 0.100259
0.817500 0.041020
0.820000 0.006551
0.822500 0.000373
0.825000 0.000009
0.827500 0.000000
0.830000 0.000000
0.832500 0.000000
0.835000 0.000000
0.837500 0.000000
0.840000 0.000000
0.842500 0.000000
0.845000 0.000000
0.847500 0.000000
0.850000 0.000000
0.852500 0.000000
0.855000 0.000000
0.857500 0.000000
0.860000 0.000000
0.862500 0.000000
0.865000 0.000000
0.867500 0.000000
0.870000 0.000000
0.872500 0.000000
0.875000 0.000000
0.877500 0.000000
0.880000 0.000000
0.882500 0.000000
0.885000 0.000000
0.887500 0.000000
0.890000 0.000000
0.892500 0.000000
0.895000 0.000000
0.897500 0.000000
0.900000 0.000000
0.902500 0.000000
0.905000 0.000000
0.907500 0.000000
0.910000 0.000000
0.912500 0.000000
0.915000 0.000000
0.917500 0.000000
0.920000 0.000000
0.922500 0.000000
0.925000 0.000000
0.927500 0.000000
0.930000 0.000000
0.932500 0.000000
0.935000 0.000000
0.937500 0.000000
0.940000 0.000000
0.942500 0.000000
0.945000 0.000000
0.947500 0.000000
0.950000 0.000000
0.952500 0.000000
0.955000 0.000000
0.957500 0.000000
0.960000 0.000000
0.962500 0.000000
0.965000 0.000000
0.967500 0.000000
0.970000 0.000000
0.972500 0.000000
0.975000 0.000000
0.977500 0.000000
0.980000 0.000000
0.982500 0.000000
0.985000 0.000000
0.987500 0.000000
0.990000 0.000000
0.992500 0.000000
0.995000 0.000000
0.997500 0.000000
1.000000 0.000000
