# Supplementary material for: A direct Primitive Variable Recovery Scheme for hyperbolic conservative equations: The case of relativistic hydrodynamics
Source: PLoS One. 2018 Apr 16;13(4):e0195494. doi: 10.1371/journal.pone.0195494 (PMC5901931; doi:10.1371/journal.pone.0195494)
Supplement: S1 File — In the file “S1_File.tar.gz”, we attached the relevant data of the comparison between numerical simulations and exact solutions used to obtain the L1—norm. (GZ) [file pone.0195494.s001.gz › numerical-and-exact-data_plosone_aguayo-mendoza-olvera/Test3/Mesh400/1000Da400t21]

0.000000 1.000000 0.000000 1000.000000 
0.002500 1.000000 0.000000 1000.000000 
0.005000 1.000000 0.000000 1000.000000 
0.007500 1.000000 0.000000 1000.000000 
0.010000 1.000000 0.000000 1000.000000 
0.012500 1.000000 0.000000 1000.000000 
0.015000 1.000000 0.000000 1000.000000 
0.017500 1.000000 0.000000 1000.000000 
0.020000 1.000000 0.000000 1000.000000 
0.022500 1.000000 0.000000 1000.000000 
0.025000 1.000000 0.000000 1000.000000 
0.027500 1.000000 0.000000 1000.000000 
0.030000 1.000000 0.000000 1000.000000 
0.032500 1.000000 0.000000 1000.000000 
0.035000 1.000000 0.000000 1000.000000 
0.037500 1.000000 0.000000 1000.000000 
0.040000 1.000000 0.000000 1000.000000 
0.042500 1.000000 0.000000 1000.000000 
0.045000 1.000000 0.000000 1000.000000 
0.047500 1.000000 0.000000 1000.000000 
0.050000 1.000000 0.000000 1000.000000 
0.052500 1.000000 0.000000 1000.000000 
0.055000 1.000000 0.000000 1000.000000 
0.057500 1.000000 0.000000 1000.000000 
0.060000 1.000000 0.000000 1000.000000 
0.062500 1.000000 0.000000 1000.000000 
0.065000 1.000000 0.000000 1000.000000 
0.067500 1.000000 0.000000 1000.000000 
0.070000 1.000000 0.000000 1000.000000 
0.072500 1.000000 0.000000 1000.000000 
0.075000 1.000000 0.000000 1000.000000 
0.077500 1.000000 0.000000 1000.000000 
0.080000 1.000000 0.000000 1000.000000 
0.082500 1.000000 0.000000 1000.000000 
0.085000 1.000000 0.000000 1000.000000 
0.087500 1.000000 0.000000 1000.000000 
0.090000 1.000000 0.000000 1000.000000 
0.092500 1.000000 0.000000 1000.000000 
0.095000 1.000000 0.000000 1000.000000 
0.097500 1.000000 0.000000 1000.000000 
0.100000 1.000000 0.000000 1000.000000 
0.102500 1.000000 0.000000 1000.000000 
0.105000 1.000000 0.000000 1000.000000 
0.107500 1.000000 0.000000 1000.000000 
0.110000 1.000000 0.000000 1000.000000 
0.112500 1.000000 0.000000 1000.000000 
0.115000 1.000000 0.000000 1000.000000 
0.117500 1.000000 0.000000 1000.000000 
0.120000 1.000000 0.000000 1000.000000 
0.122500 1.000000 0.000000 1000.000000 
0.125000 1.000000 0.000000 1000.000000 
0.127500 1.000000 0.000000 1000.000000 
0.130000 1.000000 0.000000 1000.000000 
0.132500 1.000000 0.000000 1000.000000 
0.135000 1.000000 0.000000 1000.000000 
0.137500 1.000000 0.000000 1000.000000 
0.140000 1.000000 0.000000 1000.000000 
0.142500 1.000000 0.000000 1000.000000 
0.145000 1.000000 0.000000 1000.000000 
0.147500 1.000000 0.000000 1000.000000 
0.150000 1.000000 0.000000 1000.000000 
0.152500 1.000000 0.000000 1000.000000 
0.155000 1.000000 0.000000 1000.000000 
0.157500 1.000000 0.000000 1000.000000 
0.160000 1.000000 0.000000 1000.000000 
0.162500 1.000000 0.000000 1000.000000 
0.165000 1.000000 0.000000 1000.000000 
0.167500 1.000000 0.000000 1000.000000 
0.170000 1.000000 0.000000 1000.000000 
0.172500 1.000000 0.000000 1000.000000 
0.175000 1.000000 0.000000 1000.000000 
0.177500 1.000000 0.000000 1000.000000 
0.180000 1.000000 0.000000 1000.000000 
0.182500 1.000000 0.000000 1000.000000 
0.185000 1.000000 0.000000 1000.000000 
0.187500 1.000000 0.000000 1000.000000 
0.190000 1.000000 0.000000 1000.000000 
0.192500 1.000000 0.000000 1000.000000 
0.195000 1.000000 0.000000 1000.000000 
0.197500 1.000000 0.000000 1000.000000 
0.200000 1.000000 0.000000 1000.000000 
0.202500 1.000000 0.000000 1000.000000 
0.205000 1.000000 0.000000 1000.000000 
0.207500 1.000000 0.000000 1000.000000 
0.210000 1.000000 0.000000 1000.000000 
0.212500 1.000000 0.000000 1000.000000 
0.215000 1.000000 0.000000 1000.000000 
0.217500 1.000000 0.000000 1000.000000 
0.220000 1.000000 0.000000 1000.000000 
0.222500 1.000000 0.000000 1000.000000 
0.225000 1.000000 0.000000 1000.000000 
0.227500 1.000000 0.000000 1000.000000 
0.230000 1.000000 0.000000 1000.000000 
0.232500 1.000000 0.000000 1000.000000 
0.235000 1.000000 0.000000 1000.000000 
0.237500 1.000000 0.000000 1000.000000 
0.240000 1.000000 0.000000 1000.000000 
0.242500 1.000000 0.000000 1000.000000 
0.245000 1.000000 0.000000 1000.000000 
0.247500 1.000000 0.000000 1000.000000 
0.250000 1.000000 0.000000 1000.000000 
0.252500 1.000000 0.000000 1000.000000 
0.255000 1.000000 0.000000 1000.000000 
0.257500 1.000000 0.000000 1000.000000 
0.260000 1.000000 0.000000 1000.000000 
0.262500 1.000000 0.000000 1000.000000 
0.265000 1.000000 0.000000 999.999999 
0.267500 1.000000 0.000000 999.999998 
0.270000 1.000000 0.000000 999.999995 
0.272500 1.000000 0.000000 999.999987 
0.275000 1.000000 0.000000 999.999970 
0.277500 1.000000 0.000000 999.999929 
0.280000 1.000000 0.000000 999.999835 
0.282500 1.000000 0.000000 999.999625 
0.285000 0.999999 0.000000 999.999162 
0.287500 0.999999 0.000001 999.998159 
0.290000 0.999998 0.000002 999.996028 
0.292500 0.999995 0.000004 999.991588 
0.295000 0.999990 0.000009 999.982520 
0.297500 0.999979 0.000017 999.964383 
0.300000 0.999957 0.000035 999.928889 
0.302500 0.999917 0.000068 999.860977 
0.305000 0.999840 0.000130 999.734061 
0.307500 0.999702 0.000244 999.502654 
0.310000 0.999455 0.000445 999.091491 
0.312500 0.999028 0.000794 998.380523 
0.315000 0.998310 0.001380 997.185852 
0.317500 0.997140 0.002338 995.238158 
0.320000 0.995289 0.003854 992.162519 
0.322500 0.992457 0.006179 987.466453 
0.325000 0.988274 0.009625 980.545524 
0.327500 0.982311 0.014562 970.716285 
0.330000 0.974120 0.021392 957.282511 
0.332500 0.963285 0.030512 939.631468 
0.335000 0.949485 0.042270 917.343443 
0.337500 0.932547 0.056922 890.284455 
0.340000 0.912480 0.074600 858.644884 
0.342500 0.889449 0.095321 822.888579 
0.345000 0.863742 0.119061 783.584253 
0.347500 0.836582 0.144610 742.816072 
0.350000 0.810528 0.169725 704.631792 
0.352500 0.785842 0.194126 669.246841 
0.355000 0.762446 0.217745 636.386392 
0.357500 0.740263 0.240566 605.841918 
0.360000 0.719234 0.262608 577.443258 
0.362500 0.699256 0.283851 550.970728 
0.365000 0.680308 0.304363 526.324572 
0.367500 0.662260 0.324098 503.268241 
0.370000 0.645115 0.343151 481.750513 
0.372500 0.628757 0.361485 461.570754 
0.375000 0.613173 0.379173 442.669069 
0.377500 0.598278 0.396203 424.899038 
0.380000 0.584063 0.412645 408.213048 
0.382500 0.570433 0.428467 392.465096 
0.385000 0.557410 0.443765 377.651503 
0.387500 0.544895 0.458493 363.630149 
0.390000 0.532904 0.472734 350.396045 
0.392500 0.521369 0.486468 337.851499 
0.395000 0.510289 0.499749 325.974237 
0.397500 0.499607 0.512563 314.684278 
0.400000 0.489342 0.524983 303.985880 
0.402500 0.479407 0.536952 293.773075 
0.405000 0.469856 0.548577 284.086646 
0.407500 0.460605 0.559800 274.828739 
0.410000 0.451668 0.570675 266.002205 
0.412500 0.443023 0.581212 257.574188 
0.415000 0.434669 0.591443 249.532778 
0.417500 0.426528 0.601306 241.794970 
0.420000 0.418692 0.610942 234.439716 
0.422500 0.411059 0.620257 227.362917 
0.425000 0.403635 0.629283 220.562983 
0.427500 0.396442 0.638072 214.053474 
0.430000 0.389474 0.646640 207.822258 
0.432500 0.382627 0.654883 201.771236 
0.435000 0.376014 0.662958 195.994508 
0.437500 0.369585 0.670828 190.444696 
0.440000 0.363282 0.678436 185.064209 
0.442500 0.357122 0.685823 179.866321 
0.445000 0.351192 0.693109 174.918117 
0.447500 0.345343 0.700133 170.092549 
0.450000 0.339609 0.706949 165.414187 
0.452500 0.334060 0.713652 160.935624 
0.455000 0.328652 0.720210 156.620426 
0.457500 0.323280 0.726502 152.377822 
0.460000 0.318068 0.732695 148.309014 
0.462500 0.313011 0.738786 144.399551 
0.465000 0.308009 0.744684 140.580613 
0.467500 0.303076 0.750390 136.845652 
0.470000 0.298306 0.756053 133.280873 
0.472500 0.293631 0.761577 129.815494 
0.475000 0.288984 0.766923 126.418607 
0.477500 0.284442 0.772148 123.118415 
0.480000 0.280020 0.777328 119.954089 
0.482500 0.275663 0.782358 116.853531 
0.485000 0.271332 0.787258 113.822043 
0.487500 0.267108 0.792067 110.877097 
0.490000 0.262957 0.796820 108.030365 
0.492500 0.258862 0.801451 105.233127 
0.495000 0.254788 0.806003 102.498984 
0.497500 0.250776 0.810488 99.817621 
0.500000 0.246763 0.814947 97.185220 
0.502500 0.242674 0.819500 94.509413 
0.505000 0.238856 0.823686 92.045020 
0.507500 0.235138 0.827733 89.671745 
0.510000 0.231526 0.831709 87.390593 
0.512500 0.227967 0.835580 85.165415 
0.515000 0.224426 0.839323 82.974788 
0.517500 0.220959 0.843008 80.852226 
0.520000 0.217589 0.846670 78.811772 
0.522500 0.214258 0.850241 76.809684 
0.525000 0.210919 0.853682 74.820854 
0.527500 0.207606 0.857063 72.881747 
0.530000 0.204390 0.860444 71.022744 
0.532500 0.201248 0.863780 69.214580 
0.535000 0.198118 0.866999 67.415249 
0.537500 0.194970 0.870117 65.632750 
0.540000 0.191841 0.873211 63.907262 
0.542500 0.188812 0.876313 62.251981 
0.545000 0.185848 0.879361 60.631594 
0.547500 0.182892 0.882299 59.013660 
0.550000 0.179920 0.885151 57.410164 
0.552500 0.176933 0.887982 55.855407 
0.555000 0.174034 0.890824 54.363139 
0.557500 0.171212 0.893631 52.906332 
0.560000 0.168406 0.896343 51.452163 
0.562500 0.165592 0.898967 50.003762 
0.565000 0.162749 0.901558 48.589351 
0.567500 0.159931 0.904155 47.228212 
0.570000 0.157204 0.906750 45.911378 
0.572500 0.154516 0.909277 44.605857 
0.575000 0.151831 0.911715 43.298867 
0.577500 0.149132 0.914096 42.006397 
0.580000 0.146404 0.916464 40.752135 
0.582500 0.143715 0.918842 39.544934 
0.585000 0.141101 0.921207 38.368956 
0.587500 0.138515 0.923502 37.198189 
0.590000 0.135928 0.925718 36.025501 
0.592500 0.133330 0.927885 34.867092 
0.595000 0.130703 0.930042 33.742807 
0.597500 0.128088 0.932208 32.660642 
0.600000 0.125550 0.934372 31.610279 
0.602500 0.123048 0.936477 30.567860 
0.605000 0.120550 0.938502 29.522320 
0.607500 0.118048 0.940465 28.480522 
0.610000 0.115527 0.942407 27.467594 
0.612500 0.112984 0.944354 26.498191 
0.615000 0.110528 0.946321 25.572097 
0.617500 0.108141 0.948237 24.662766 
0.620000 0.105768 0.950042 23.748536 
0.622500 0.103396 0.951748 22.824728 
0.625000 0.101001 0.953431 21.951309 
0.627500 0.098531 0.955156 21.162438 
0.630000 0.096243 0.956856 20.428340 
0.632500 0.094255 0.958298 19.688474 
0.635000 0.092543 0.959515 18.941230 
0.637500 0.091019 0.960688 18.305085 
0.640000 0.089567 0.961848 17.821569 
0.642500 0.088071 0.962845 17.475337 
0.645000 0.086613 0.963518 17.225727 
0.647500 0.085655 0.963824 17.037652 
0.650000 0.085261 0.963886 16.912303 
0.652500 0.085216 0.963875 16.862469 
0.655000 0.085309 0.963831 16.860529 
0.657500 0.085681 0.963735 16.882100 
0.660000 0.086586 0.963568 16.944115 
0.662500 0.088403 0.963321 17.056101 
0.665000 0.091698 0.963017 17.212790 
0.667500 0.097422 0.962805 17.405591 
0.670000 0.107179 0.962649 17.556261 
0.672500 0.123576 0.962478 17.626429 
0.675000 0.150605 0.962252 17.638506 
0.677500 0.194083 0.961945 17.614027 
0.680000 0.262304 0.961541 17.515644 
0.682500 0.366904 0.960986 17.300115 
0.685000 0.523739 0.960170 16.935765 
0.687500 0.753424 0.958932 16.396867 
0.690000 1.080851 0.957070 15.655494 
0.692500 1.532814 0.954341 14.680003 
0.695000 2.132787 0.950422 13.443942 
0.697500 2.890655 0.944829 11.940628 
0.700000 3.609357 0.936780 10.192929 
0.702500 4.043761 0.924814 8.269547 
0.705000 4.224320 0.906279 6.321957 
0.707500 4.229763 0.877173 4.539723 
0.710000 4.064325 0.830064 2.972525 
0.712500 3.530538 0.748372 1.684708 
0.715000 2.570539 0.590660 0.728126 
0.717500 1.546800 0.283467 0.164357 
0.720000 1.069633 0.030343 0.017018 
0.722500 1.003167 0.000750 0.010102 
0.725000 1.000071 0.000011 0.010001 
0.727500 1.000001 0.000000 0.010000 
0.730000 1.000000 0.000000 0.010000 
0.732500 1.000000 0.000000 0.010000 
0.735000 1.000000 0.000000 0.010000 
0.737500 1.000000 0.000000 0.010000 
0.740000 1.000000 0.000000 0.010000 
0.742500 1.000000 0.000000 0.010000 
0.745000 1.000000 0.000000 0.010000 
0.747500 1.000000 0.000000 0.010000 
0.750000 1.000000 0.000000 0.010000 
0.752500 1.000000 0.000000 0.010000 
0.755000 1.000000 0.000000 0.010000 
0.757500 1.000000 0.000000 0.010000 
0.760000 1.000000 0.000000 0.010000 
0.762500 1.000000 0.000000 0.010000 
0.765000 1.000000 0.000000 0.010000 
0.767500 1.000000 0.000000 0.010000 
0.770000 1.000000 0.000000 0.010000 
0.772500 1.000000 0.000000 0.010000 
0.775000 1.000000 0.000000 0.010000 
0.777500 1.000000 0.000000 0.010000 
0.780000 1.000000 0.000000 0.010000 
0.782500 1.000000 0.000000 0.010000 
0.785000 1.000000 0.000000 0.010000 
0.787500 1.000000 0.000000 0.010000 
0.790000 1.000000 0.000000 0.010000 
0.792500 1.000000 0.000000 0.010000 
0.795000 1.000000 0.000000 0.010000 
0.797500 1.000000 0.000000 0.010000 
0.800000 1.000000 0.000000 0.010000 
0.802500 1.000000 0.000000 0.010000 
0.805000 1.000000 0.000000 0.010000 
0.807500 1.000000 0.000000 0.010000 
0.810000 1.000000 0.000000 0.010000 
0.812500 1.000000 0.000000 0.010000 
0.815000 1.000000 0.000000 0.010000 
0.817500 1.000000 0.000000 0.010000 
0.820000 1.000000 0.000000 0.010000 
0.822500 1.000000 0.000000 0.010000 
0.825000 1.000000 0.000000 0.010000 
0.827500 1.000000 0.000000 0.010000 
0.830000 1.000000 0.000000 0.010000 
0.832500 1.000000 0.000000 0.010000 
0.835000 1.000000 0.000000 0.010000 
0.837500 1.000000 0.000000 0.010000 
0.840000 1.000000 0.000000 0.010000 
0.842500 1.000000 0.000000 0.010000 
0.845000 1.000000 0.000000 0.010000 
0.847500 1.000000 0.000000 0.010000 
0.850000 1.000000 0.000000 0.010000 
0.852500 1.000000 0.000000 0.010000 
0.855000 1.000000 0.000000 0.010000 
0.857500 1.000000 0.000000 0.010000 
0.860000 1.000000 0.000000 0.010000 
0.862500 1.000000 0.000000 0.010000 
0.865000 1.000000 0.000000 0.010000 
0.867500 1.000000 0.000000 0.010000 
0.870000 1.000000 0.000000 0.010000 
0.872500 1.000000 0.000000 0.010000 
0.875000 1.000000 0.000000 0.010000 
0.877500 1.000000 0.000000 0.010000 
0.880000 1.000000 0.000000 0.010000 
0.882500 1.000000 0.000000 0.010000 
0.885000 1.000000 0.000000 0.010000 
0.887500 1.000000 0.000000 0.010000 
0.890000 1.000000 0.000000 0.010000 
0.892500 1.000000 0.000000 0.010000 
0.895000 1.000000 0.000000 0.010000 
0.897500 1.000000 0.000000 0.010000 
0.900000 1.000000 0.000000 0.010000 
0.902500 1.000000 0.000000 0.010000 
0.905000 1.000000 0.000000 0.010000 
0.907500 1.000000 0.000000 0.010000 
0.910000 1.000000 0.000000 0.010000 
0.912500 1.000000 0.000000 0.010000 
0.915000 1.000000 0.000000 0.010000 
0.917500 1.000000 0.000000 0.010000 
0.920000 1.000000 0.000000 0.010000 
0.922500 1.000000 0.000000 0.010000 
0.925000 1.000000 0.000000 0.010000 
0.927500 1.000000 0.000000 0.010000 
0.930000 1.000000 0.000000 0.010000 
0.932500 1.000000 0.000000 0.010000 
0.935000 1.000000 0.000000 0.010000 
0.937500 1.000000 0.000000 0.010000 
0.940000 1.000000 0.000000 0.010000 
0.942500 1.000000 0.000000 0.010000 
0.945000 1.000000 0.000000 0.010000 
0.947500 1.000000 0.000000 0.010000 
0.950000 1.000000 0.000000 0.010000 
0.952500 1.000000 0.000000 0.010000 
0.955000 1.000000 0.000000 0.010000 
0.957500 1.000000 0.000000 0.010000 
0.960000 1.000000 0.000000 0.010000 
0.962500 1.000000 0.000000 0.010000 
0.965000 1.000000 0.000000 0.010000 
0.967500 1.000000 0.000000 0.010000 
0.970000 1.000000 0.000000 0.010000 
0.972500 1.000000 0.000000 0.010000 
0.975000 1.000000 0.000000 0.010000 
0.977500 1.000000 0.000000 0.010000 
0.980000 1.000000 0.000000 0.010000 
0.982500 1.000000 0.000000 0.010000 
0.985000 1.000000 0.000000 0.010000 
0.987500 1.000000 0.000000 0.010000 
0.990000 1.000000 0.000000 0.010000 
0.992500 1.000000 0.000000 0.010000 
0.995000 1.000000 0.000000 0.010000 
0.997500 1.000000 0.000000 0.010000 
1.000000 1.000000 0.000000 0.010000 
