# Supplementary material for: A direct Primitive Variable Recovery Scheme for hyperbolic conservative equations: The case of relativistic hydrodynamics
Source: PLoS One. 2018 Apr 16;13(4):e0195494. doi: 10.1371/journal.pone.0195494 (PMC5901931; doi:10.1371/journal.pone.0195494)
Supplement: S1 File — In the file “S1_File.tar.gz”, we attached the relevant data of the comparison between numerical simulations and exact solutions used to obtain the L1—norm. (GZ) [file pone.0195494.s001.gz › numerical-and-exact-data_plosone_aguayo-mendoza-olvera/Test3/Mesh400/1000Ex400t26]

 0.00000000E-02  0.10000000E+04  0.10000000E+01  0.00000000E+00  0.15000001E+04
 0.25000000E-02  0.10000000E+04  0.10000000E+01  0.00000000E+00  0.15000001E+04
 0.50000000E-02  0.10000000E+04  0.10000000E+01  0.00000000E+00  0.15000001E+04
 0.75000000E-02  0.10000000E+04  0.10000000E+01  0.00000000E+00  0.15000001E+04
 0.10000000E-01  0.10000000E+04  0.10000000E+01  0.00000000E+00  0.15000001E+04
 0.12500000E-01  0.10000000E+04  0.10000000E+01  0.00000000E+00  0.15000001E+04
 0.15000000E-01  0.10000000E+04  0.10000000E+01  0.00000000E+00  0.15000001E+04
 0.17500000E-01  0.10000000E+04  0.10000000E+01  0.00000000E+00  0.15000001E+04
 0.20000000E-01  0.10000000E+04  0.10000000E+01  0.00000000E+00  0.15000001E+04
 0.22500000E-01  0.10000000E+04  0.10000000E+01  0.00000000E+00  0.15000001E+04
 0.25000000E-01  0.10000000E+04  0.10000000E+01  0.00000000E+00  0.15000001E+04
 0.27500000E-01  0.10000000E+04  0.10000000E+01  0.00000000E+00  0.15000001E+04
 0.30000000E-01  0.10000000E+04  0.10000000E+01  0.00000000E+00  0.15000001E+04
 0.32500000E-01  0.10000000E+04  0.10000000E+01  0.00000000E+00  0.15000001E+04
 0.35000000E-01  0.10000000E+04  0.10000000E+01  0.00000000E+00  0.15000001E+04
 0.37500000E-01  0.10000000E+04  0.10000000E+01  0.00000000E+00  0.15000001E+04
 0.40000000E-01  0.10000000E+04  0.10000000E+01  0.00000000E+00  0.15000001E+04
 0.42500000E-01  0.10000000E+04  0.10000000E+01  0.00000000E+00  0.15000001E+04
 0.45000000E-01  0.10000000E+04  0.10000000E+01  0.00000000E+00  0.15000001E+04
 0.47500000E-01  0.10000000E+04  0.10000000E+01  0.00000000E+00  0.15000001E+04
 0.50000000E-01  0.10000000E+04  0.10000000E+01  0.00000000E+00  0.15000001E+04
 0.52500000E-01  0.10000000E+04  0.10000000E+01  0.00000000E+00  0.15000001E+04
 0.55000000E-01  0.10000000E+04  0.10000000E+01  0.00000000E+00  0.15000001E+04
 0.57500000E-01  0.10000000E+04  0.10000000E+01  0.00000000E+00  0.15000001E+04
 0.60000000E-01  0.10000000E+04  0.10000000E+01  0.00000000E+00  0.15000001E+04
 0.62500000E-01  0.10000000E+04  0.10000000E+01  0.00000000E+00  0.15000001E+04
 0.65000000E-01  0.10000000E+04  0.10000000E+01  0.00000000E+00  0.15000001E+04
 0.67500000E-01  0.10000000E+04  0.10000000E+01  0.00000000E+00  0.15000001E+04
 0.70000000E-01  0.10000000E+04  0.10000000E+01  0.00000000E+00  0.15000001E+04
 0.72500000E-01  0.10000000E+04  0.10000000E+01  0.00000000E+00  0.15000001E+04
 0.75000000E-01  0.10000000E+04  0.10000000E+01  0.00000000E+00  0.15000001E+04
 0.77500000E-01  0.10000000E+04  0.10000000E+01  0.00000000E+00  0.15000001E+04
 0.80000000E-01  0.10000000E+04  0.10000000E+01  0.00000000E+00  0.15000001E+04
 0.82500000E-01  0.10000000E+04  0.10000000E+01  0.00000000E+00  0.15000001E+04
 0.85000000E-01  0.10000000E+04  0.10000000E+01  0.00000000E+00  0.15000001E+04
 0.87500000E-01  0.10000000E+04  0.10000000E+01  0.00000000E+00  0.15000001E+04
 0.90000000E-01  0.10000000E+04  0.10000000E+01  0.00000000E+00  0.15000001E+04
 0.92500000E-01  0.10000000E+04  0.10000000E+01  0.00000000E+00  0.15000001E+04
 0.95000000E-01  0.10000000E+04  0.10000000E+01  0.00000000E+00  0.15000001E+04
 0.97500000E-01  0.10000000E+04  0.10000000E+01  0.00000000E+00  0.15000001E+04
 0.10000000E+00  0.10000000E+04  0.10000000E+01  0.00000000E+00  0.15000001E+04
 0.10250000E+00  0.10000000E+04  0.10000000E+01  0.00000000E+00  0.15000001E+04
 0.10500000E+00  0.10000000E+04  0.10000000E+01  0.00000000E+00  0.15000001E+04
 0.10750000E+00  0.10000000E+04  0.10000000E+01  0.00000000E+00  0.15000001E+04
 0.11000000E+00  0.10000000E+04  0.10000000E+01  0.00000000E+00  0.15000001E+04
 0.11250000E+00  0.10000000E+04  0.10000000E+01  0.00000000E+00  0.15000001E+04
 0.11500000E+00  0.10000000E+04  0.10000000E+01  0.00000000E+00  0.15000001E+04
 0.11750000E+00  0.10000000E+04  0.10000000E+01  0.00000000E+00  0.15000001E+04
 0.12000000E+00  0.10000000E+04  0.10000000E+01  0.00000000E+00  0.15000001E+04
 0.12250000E+00  0.10000000E+04  0.10000000E+01  0.00000000E+00  0.15000001E+04
 0.12500000E+00  0.10000000E+04  0.10000000E+01  0.00000000E+00  0.15000001E+04
 0.12750000E+00  0.10000000E+04  0.10000000E+01  0.00000000E+00  0.15000001E+04
 0.13000000E+00  0.10000000E+04  0.10000000E+01  0.00000000E+00  0.15000001E+04
 0.13250000E+00  0.10000000E+04  0.10000000E+01  0.00000000E+00  0.15000001E+04
 0.13500000E+00  0.10000000E+04  0.10000000E+01  0.00000000E+00  0.15000001E+04
 0.13750000E+00  0.10000000E+04  0.10000000E+01  0.00000000E+00  0.15000001E+04
 0.14000000E+00  0.10000000E+04  0.10000000E+01  0.00000000E+00  0.15000001E+04
 0.14250000E+00  0.10000000E+04  0.10000000E+01  0.00000000E+00  0.15000001E+04
 0.14500000E+00  0.10000000E+04  0.10000000E+01  0.00000000E+00  0.15000001E+04
 0.14750000E+00  0.10000000E+04  0.10000000E+01  0.00000000E+00  0.15000001E+04
 0.15000000E+00  0.10000000E+04  0.10000000E+01  0.00000000E+00  0.15000001E+04
 0.15250000E+00  0.10000000E+04  0.10000000E+01  0.00000000E+00  0.15000001E+04
 0.15500000E+00  0.10000000E+04  0.10000000E+01  0.00000000E+00  0.15000001E+04
 0.15750000E+00  0.10000000E+04  0.10000000E+01  0.00000000E+00  0.15000001E+04
 0.16000000E+00  0.10000000E+04  0.10000000E+01  0.00000000E+00  0.15000001E+04
 0.16250000E+00  0.10000000E+04  0.10000000E+01  0.00000000E+00  0.15000001E+04
 0.16500000E+00  0.10000000E+04  0.10000000E+01  0.00000000E+00  0.15000001E+04
 0.16750000E+00  0.10000000E+04  0.10000000E+01  0.00000000E+00  0.15000001E+04
 0.17000000E+00  0.10000000E+04  0.10000000E+01  0.00000000E+00  0.15000001E+04
 0.17250000E+00  0.10000000E+04  0.10000000E+01  0.00000000E+00  0.15000001E+04
 0.17500000E+00  0.10000000E+04  0.10000000E+01  0.00000000E+00  0.15000001E+04
 0.17750000E+00  0.10000000E+04  0.10000000E+01  0.00000000E+00  0.15000001E+04
 0.18000000E+00  0.10000000E+04  0.10000000E+01  0.00000000E+00  0.15000001E+04
 0.18250000E+00  0.10000000E+04  0.10000000E+01  0.00000000E+00  0.15000001E+04
 0.18500000E+00  0.10000000E+04  0.10000000E+01  0.00000000E+00  0.15000001E+04
 0.18750000E+00  0.10000000E+04  0.10000000E+01  0.00000000E+00  0.15000001E+04
 0.19000000E+00  0.10000000E+04  0.10000000E+01  0.00000000E+00  0.15000001E+04
 0.19250000E+00  0.10000000E+04  0.10000000E+01  0.00000000E+00  0.15000001E+04
 0.19500000E+00  0.10000000E+04  0.10000000E+01  0.00000000E+00  0.15000001E+04
 0.19750000E+00  0.10000000E+04  0.10000000E+01  0.00000000E+00  0.15000001E+04
 0.20000000E+00  0.10000000E+04  0.10000000E+01  0.00000000E+00  0.15000001E+04
 0.20250000E+00  0.10000000E+04  0.10000000E+01  0.00000000E+00  0.15000001E+04
 0.20500000E+00  0.10000000E+04  0.10000000E+01  0.00000000E+00  0.15000001E+04
 0.20750000E+00  0.10000000E+04  0.10000000E+01  0.00000000E+00  0.15000001E+04
 0.21000000E+00  0.10000000E+04  0.10000000E+01  0.00000000E+00  0.15000001E+04
 0.21250000E+00  0.10000000E+04  0.10000000E+01  0.00000000E+00  0.15000001E+04
 0.21500000E+00  0.10000000E+04  0.10000000E+01  0.00000000E+00  0.15000001E+04
 0.21750000E+00  0.10000000E+04  0.10000000E+01  0.00000000E+00  0.15000001E+04
 0.22000000E+00  0.10000000E+04  0.10000000E+01  0.00000000E+00  0.15000001E+04
 0.22250000E+00  0.10000000E+04  0.10000000E+01  0.00000000E+00  0.15000001E+04
 0.22500000E+00  0.10000000E+04  0.10000000E+01  0.00000000E+00  0.15000001E+04
 0.22750000E+00  0.10000000E+04  0.10000000E+01  0.00000000E+00  0.15000001E+04
 0.23000000E+00  0.10000000E+04  0.10000000E+01  0.00000000E+00  0.15000001E+04
 0.23250000E+00  0.10000000E+04  0.10000000E+01  0.00000000E+00  0.15000001E+04
 0.23500000E+00  0.10000000E+04  0.10000000E+01  0.00000000E+00  0.15000001E+04
 0.23750000E+00  0.10000000E+04  0.10000000E+01  0.00000000E+00  0.15000001E+04
 0.24000000E+00  0.10000000E+04  0.10000000E+01  0.00000000E+00  0.15000001E+04
 0.24250000E+00  0.10000000E+04  0.10000000E+01  0.00000000E+00  0.15000001E+04
 0.24500000E+00  0.10000000E+04  0.10000000E+01  0.00000000E+00  0.15000001E+04
 0.24750000E+00  0.10000000E+04  0.10000000E+01  0.00000000E+00  0.15000001E+04
 0.25000000E+00  0.10000000E+04  0.10000000E+01  0.00000000E+00  0.15000001E+04
 0.25250000E+00  0.10000000E+04  0.10000000E+01  0.00000000E+00  0.15000001E+04
 0.25500000E+00  0.10000000E+04  0.10000000E+01  0.00000000E+00  0.15000001E+04
 0.25750000E+00  0.10000000E+04  0.10000000E+01  0.00000000E+00  0.15000001E+04
 0.26000000E+00  0.10000000E+04  0.10000000E+01  0.00000000E+00  0.15000001E+04
 0.26250000E+00  0.10000000E+04  0.10000000E+01  0.00000000E+00  0.15000001E+04
 0.26500000E+00  0.10000000E+04  0.10000000E+01  0.00000000E+00  0.15000001E+04
 0.26750000E+00  0.10000000E+04  0.10000000E+01  0.00000000E+00  0.15000001E+04
 0.27000000E+00  0.10000000E+04  0.10000000E+01  0.00000000E+00  0.15000001E+04
 0.27250000E+00  0.10000000E+04  0.10000000E+01  0.00000000E+00  0.15000001E+04
 0.27500000E+00  0.10000000E+04  0.10000000E+01  0.00000000E+00  0.15000001E+04
 0.27750000E+00  0.10000000E+04  0.10000000E+01  0.00000000E+00  0.15000001E+04
 0.28000000E+00  0.10000000E+04  0.10000000E+01  0.00000000E+00  0.15000001E+04
 0.28250000E+00  0.10000000E+04  0.10000000E+01  0.00000000E+00  0.15000001E+04
 0.28500000E+00  0.10000000E+04  0.10000000E+01  0.00000000E+00  0.15000001E+04
 0.28750000E+00  0.10000000E+04  0.10000000E+01  0.00000000E+00  0.15000001E+04
 0.29000000E+00  0.10000000E+04  0.10000000E+01  0.00000000E+00  0.15000001E+04
 0.29250000E+00  0.10000000E+04  0.10000000E+01  0.00000000E+00  0.15000001E+04
 0.29500000E+00  0.10000000E+04  0.10000000E+01  0.00000000E+00  0.15000001E+04
 0.29750000E+00  0.96256105E+03  0.97736542E+00  0.18687481E-01  0.14772793E+04
 0.30000000E+00  0.90832655E+03  0.94394177E+00  0.47059950E-01  0.14434046E+04
 0.30250000E+00  0.85931314E+03  0.91304225E+00  0.74127711E-01  0.14117307E+04
 0.30500000E+00  0.81480411E+03  0.88436577E+00  0.99978762E-01  0.13820144E+04
 0.30750000E+00  0.77420796E+03  0.85765886E+00  0.12469336E+00  0.13540489E+04
 0.31000000E+00  0.73703229E+03  0.83270641E+00  0.14834486E+00  0.13276570E+04
 0.31250000E+00  0.70286386E+03  0.80932457E+00  0.17100042E+00  0.13026861E+04
 0.31500000E+00  0.67135330E+03  0.78735515E+00  0.19272168E+00  0.12790035E+04
 0.31750000E+00  0.64220327E+03  0.76666124E+00  0.21356528E+00  0.12564936E+04
 0.32000000E+00  0.61515913E+03  0.74712364E+00  0.23358336E+00  0.12350549E+04
 0.32250000E+00  0.59000151E+03  0.72863809E+00  0.25282405E+00  0.12145979E+04
 0.32500000E+00  0.56654044E+03  0.71111288E+00  0.27133176E+00  0.11950433E+04
 0.32750000E+00  0.54461062E+03  0.69446707E+00  0.28914762E+00  0.11763207E+04
 0.33000000E+00  0.52406747E+03  0.67862885E+00  0.30630971E+00  0.11583670E+04
 0.33250000E+00  0.50478405E+03  0.66353429E+00  0.32285339E+00  0.11411258E+04
 0.33500000E+00  0.48664843E+03  0.64912628E+00  0.33881149E+00  0.11245465E+04
 0.33750000E+00  0.46956152E+03  0.63535360E+00  0.35421457E+00  0.11085832E+04
 0.34000000E+00  0.45343532E+03  0.62217020E+00  0.36909111E+00  0.10931945E+04
 0.34250000E+00  0.43819137E+03  0.60953450E+00  0.38346766E+00  0.10783427E+04
 0.34500000E+00  0.42375954E+03  0.59740890E+00  0.39736901E+00  0.10639938E+04
 0.34750000E+00  0.41007689E+03  0.58575927E+00  0.41081834E+00  0.10501163E+04
 0.35000000E+00  0.39708684E+03  0.57455458E+00  0.42383737E+00  0.10366818E+04
 0.35250000E+00  0.38473834E+03  0.56376651E+00  0.43644641E+00  0.10236641E+04
 0.35500000E+00  0.37298524E+03  0.55336920E+00  0.44866454E+00  0.10110391E+04
 0.35750000E+00  0.36178570E+03  0.54333894E+00  0.46050968E+00  0.99878463E+03
 0.36000000E+00  0.35110170E+03  0.53365398E+00  0.47199863E+00  0.98688027E+03
 0.36250000E+00  0.34089863E+03  0.52429431E+00  0.48314725E+00  0.97530712E+03
 0.36500000E+00  0.33114488E+03  0.51524148E+00  0.49397043E+00  0.96404767E+03
 0.36750000E+00  0.32181158E+03  0.50647847E+00  0.50448223E+00  0.95308571E+03
 0.37000000E+00  0.31287224E+03  0.49798953E+00  0.51469589E+00  0.94240613E+03
 0.37250000E+00  0.30430257E+03  0.48976006E+00  0.52462393E+00  0.93199491E+03
 0.37500000E+00  0.29608023E+03  0.48177653E+00  0.53427816E+00  0.92183896E+03
 0.37750000E+00  0.28818464E+03  0.47402636E+00  0.54366976E+00  0.91192606E+03
 0.38000000E+00  0.28059681E+03  0.46649783E+00  0.55280931E+00  0.90224479E+03
 0.38250000E+00  0.27329918E+03  0.45918003E+00  0.56170683E+00  0.89278446E+03
 0.38500000E+00  0.26627552E+03  0.45206276E+00  0.57037180E+00  0.88353506E+03
 0.38750000E+00  0.25951076E+03  0.44513651E+00  0.57881323E+00  0.87448717E+03
 0.39000000E+00  0.25299095E+03  0.43839236E+00  0.58703966E+00  0.86563197E+03
 0.39250000E+00  0.24670308E+03  0.43182197E+00  0.59505920E+00  0.85696113E+03
 0.39500000E+00  0.24063508E+03  0.42541750E+00  0.60287957E+00  0.84846683E+03
 0.39750000E+00  0.23477567E+03  0.41917160E+00  0.61050810E+00  0.84014168E+03
 0.40000000E+00  0.22911436E+03  0.41307734E+00  0.61795176E+00  0.83197872E+03
 0.40250000E+00  0.22364132E+03  0.40712823E+00  0.62521719E+00  0.82397136E+03
 0.40500000E+00  0.21834738E+03  0.40131813E+00  0.63231072E+00  0.81611337E+03
 0.40750000E+00  0.21322395E+03  0.39564126E+00  0.63923839E+00  0.80839885E+03
 0.41000000E+00  0.20826297E+03  0.39009216E+00  0.64600595E+00  0.80082222E+03
 0.41250000E+00  0.20345688E+03  0.38466566E+00  0.65261888E+00  0.79337817E+03
 0.41500000E+00  0.19879860E+03  0.37935690E+00  0.65908243E+00  0.78606168E+03
 0.41750000E+00  0.19428146E+03  0.37416125E+00  0.66540161E+00  0.77886796E+03
 0.42000000E+00  0.18989918E+03  0.36907433E+00  0.67158119E+00  0.77179246E+03
 0.42250000E+00  0.18564586E+03  0.36409201E+00  0.67762576E+00  0.76483085E+03
 0.42500000E+00  0.18151592E+03  0.35921033E+00  0.68353970E+00  0.75797901E+03
 0.42750000E+00  0.17750411E+03  0.35442556E+00  0.68932720E+00  0.75123301E+03
 0.43000000E+00  0.17360548E+03  0.34973416E+00  0.69499227E+00  0.74458909E+03
 0.43250000E+00  0.16981534E+03  0.34513272E+00  0.70053875E+00  0.73804367E+03
 0.43500000E+00  0.16612925E+03  0.34061805E+00  0.70597034E+00  0.73159334E+03
 0.43750000E+00  0.16254303E+03  0.33618706E+00  0.71129057E+00  0.72523480E+03
 0.44000000E+00  0.15905270E+03  0.33183685E+00  0.71650282E+00  0.71896494E+03
 0.44250000E+00  0.15565449E+03  0.32756462E+00  0.72161037E+00  0.71278075E+03
 0.44500000E+00  0.15234485E+03  0.32336771E+00  0.72661632E+00  0.70667935E+03
 0.44750000E+00  0.14912037E+03  0.31924358E+00  0.73152369E+00  0.70065800E+03
 0.45000000E+00  0.14597784E+03  0.31518980E+00  0.73633536E+00  0.69471403E+03
 0.45250000E+00  0.14291421E+03  0.31120404E+00  0.74105410E+00  0.68884492E+03
 0.45500000E+00  0.13992656E+03  0.30728409E+00  0.74568259E+00  0.68304821E+03
 0.45750000E+00  0.13701212E+03  0.30342781E+00  0.75022338E+00  0.67732156E+03
 0.46000000E+00  0.13416828E+03  0.29963317E+00  0.75467895E+00  0.67166270E+03
 0.46250000E+00  0.13139250E+03  0.29589821E+00  0.75905167E+00  0.66606947E+03
 0.46500000E+00  0.12868241E+03  0.29222105E+00  0.76334384E+00  0.66053977E+03
 0.46750000E+00  0.12603571E+03  0.28859989E+00  0.76755767E+00  0.65507156E+03
 0.47000000E+00  0.12345024E+03  0.28503301E+00  0.77169527E+00  0.64966292E+03
 0.47250000E+00  0.12092391E+03  0.28151874E+00  0.77575871E+00  0.64431194E+03
 0.47500000E+00  0.11845474E+03  0.27805548E+00  0.77974995E+00  0.63901681E+03
 0.47750000E+00  0.11604083E+03  0.27464171E+00  0.78367091E+00  0.63377577E+03
 0.48000000E+00  0.11368037E+03  0.27127593E+00  0.78752343E+00  0.62858713E+03
 0.48250000E+00  0.11137161E+03  0.26795673E+00  0.79130929E+00  0.62344923E+03
 0.48500000E+00  0.10911289E+03  0.26468274E+00  0.79503020E+00  0.61836048E+03
 0.48750000E+00  0.10690263E+03  0.26145264E+00  0.79868782E+00  0.61331934E+03
 0.49000000E+00  0.10473930E+03  0.25826514E+00  0.80228376E+00  0.60832430E+03
 0.49250000E+00  0.10262144E+03  0.25511902E+00  0.80581955E+00  0.60337392E+03
 0.49500000E+00  0.10054764E+03  0.25201310E+00  0.80929671E+00  0.59846678E+03
 0.49750000E+00  0.98516559E+02  0.24894621E+00  0.81271667E+00  0.59360151E+03
 0.50000000E+00  0.96526911E+02  0.24591727E+00  0.81608084E+00  0.58877677E+03
 0.50250000E+00  0.94577454E+02  0.24292519E+00  0.81939058E+00  0.58399126E+03
 0.50500000E+00  0.92666998E+02  0.23996894E+00  0.82264719E+00  0.57924372E+03
 0.50750000E+00  0.90794399E+02  0.23704752E+00  0.82585194E+00  0.57453293E+03
 0.51000000E+00  0.88958557E+02  0.23415995E+00  0.82900607E+00  0.56985766E+03
 0.51250000E+00  0.87158417E+02  0.23130530E+00  0.83211077E+00  0.56521676E+03
 0.51500000E+00  0.85392959E+02  0.22848265E+00  0.83516718E+00  0.56060908E+03
 0.51750000E+00  0.83661207E+02  0.22569111E+00  0.83817644E+00  0.55603349E+03
 0.52000000E+00  0.81962217E+02  0.22292984E+00  0.84113962E+00  0.55148890E+03
 0.52250000E+00  0.80295082E+02  0.22019799E+00  0.84405777E+00  0.54697425E+03
 0.52500000E+00  0.78658928E+02  0.21749476E+00  0.84693191E+00  0.54248847E+03
 0.52750000E+00  0.77052913E+02  0.21481936E+00  0.84976304E+00  0.53803054E+03
 0.53000000E+00  0.75476224E+02  0.21217103E+00  0.85255211E+00  0.53359944E+03
 0.53250000E+00  0.73928078E+02  0.20954902E+00  0.85530006E+00  0.52919419E+03
 0.53500000E+00  0.72407720E+02  0.20695261E+00  0.85800778E+00  0.52481380E+03
 0.53750000E+00  0.70914420E+02  0.20438109E+00  0.86067616E+00  0.52045732E+03
 0.54000000E+00  0.69447476E+02  0.20183378E+00  0.86330605E+00  0.51612380E+03
 0.54250000E+00  0.68006207E+02  0.19931001E+00  0.86589827E+00  0.51181230E+03
 0.54500000E+00  0.66589957E+02  0.19680912E+00  0.86845363E+00  0.50752191E+03
 0.54750000E+00  0.65198094E+02  0.19433048E+00  0.87097292E+00  0.50325171E+03
 0.55000000E+00  0.63830003E+02  0.19187346E+00  0.87345689E+00  0.49900081E+03
 0.55250000E+00  0.62485092E+02  0.18943745E+00  0.87590627E+00  0.49476830E+03
 0.55500000E+00  0.61162790E+02  0.18702185E+00  0.87832180E+00  0.49055332E+03
 0.55750000E+00  0.59862542E+02  0.18462609E+00  0.88070416E+00  0.48635498E+03
 0.56000000E+00  0.58583813E+02  0.18224959E+00  0.88305404E+00  0.48217241E+03
 0.56250000E+00  0.57326083E+02  0.17989179E+00  0.88537210E+00  0.47800475E+03
 0.56500000E+00  0.56088852E+02  0.17755214E+00  0.88765898E+00  0.47385113E+03
 0.56750000E+00  0.54871633E+02  0.17523010E+00  0.88991530E+00  0.46971071E+03
 0.57000000E+00  0.53673957E+02  0.17292514E+00  0.89214168E+00  0.46558261E+03
 0.57250000E+00  0.52495366E+02  0.17063675E+00  0.89433871E+00  0.46146598E+03
 0.57500000E+00  0.51335420E+02  0.16836439E+00  0.89650696E+00  0.45735997E+03
 0.57750000E+00  0.50193690E+02  0.16610758E+00  0.89864700E+00  0.45326371E+03
 0.58000000E+00  0.49069762E+02  0.16386581E+00  0.90075938E+00  0.44917635E+03
 0.58250000E+00  0.47963234E+02  0.16163859E+00  0.90284464E+00  0.44509702E+03
 0.58500000E+00  0.46873716E+02  0.15942543E+00  0.90490328E+00  0.44102485E+03
 0.58750000E+00  0.45800829E+02  0.15722586E+00  0.90693582E+00  0.43695895E+03
 0.59000000E+00  0.44744206E+02  0.15503939E+00  0.90894276E+00  0.43289845E+03
 0.59250000E+00  0.43703492E+02  0.15286556E+00  0.91092457E+00  0.42884244E+03
 0.59500000E+00  0.42678340E+02  0.15070390E+00  0.91288173E+00  0.42479003E+03
 0.59750000E+00  0.41668415E+02  0.14855394E+00  0.91481469E+00  0.42074029E+03
 0.60000000E+00  0.40673392E+02  0.14641522E+00  0.91672391E+00  0.41669229E+03
 0.60250000E+00  0.39692954E+02  0.14428727E+00  0.91860981E+00  0.41264508E+03
 0.60500000E+00  0.38726793E+02  0.14216965E+00  0.92047282E+00  0.40859770E+03
 0.60750000E+00  0.37774612E+02  0.14006189E+00  0.92231336E+00  0.40454917E+03
 0.61000000E+00  0.36836120E+02  0.13796353E+00  0.92413184E+00  0.40049847E+03
 0.61250000E+00  0.35911036E+02  0.13587412E+00  0.92592865E+00  0.39644457E+03
 0.61500000E+00  0.34999085E+02  0.13379319E+00  0.92770417E+00  0.39238643E+03
 0.61750000E+00  0.34100002E+02  0.13172027E+00  0.92945879E+00  0.38832296E+03
 0.62000000E+00  0.33213527E+02  0.12965491E+00  0.93119286E+00  0.38425303E+03
 0.62250000E+00  0.32339408E+02  0.12759663E+00  0.93290676E+00  0.38017551E+03
 0.62500000E+00  0.31477402E+02  0.12554497E+00  0.93460084E+00  0.37608920E+03
 0.62750000E+00  0.30627269E+02  0.12349943E+00  0.93627543E+00  0.37199287E+03
 0.63000000E+00  0.29788779E+02  0.12145953E+00  0.93793087E+00  0.36788526E+03
 0.63250000E+00  0.28961706E+02  0.11942478E+00  0.93956750E+00  0.36376504E+03
 0.63500000E+00  0.28145831E+02  0.11739468E+00  0.94118563E+00  0.35963085E+03
 0.63750000E+00  0.27340940E+02  0.11536871E+00  0.94278557E+00  0.35548124E+03
 0.64000000E+00  0.26546826E+02  0.11334635E+00  0.94436764E+00  0.35131472E+03
 0.64250000E+00  0.25763288E+02  0.11132706E+00  0.94593212E+00  0.34712974E+03
 0.64500000E+00  0.24990128E+02  0.10931030E+00  0.94747932E+00  0.34292465E+03
 0.64750000E+00  0.24227156E+02  0.10729548E+00  0.94900953E+00  0.33869773E+03
 0.65000000E+00  0.23474184E+02  0.10528204E+00  0.95052302E+00  0.33444716E+03
 0.65250000E+00  0.22731033E+02  0.10326936E+00  0.95202006E+00  0.33017104E+03
 0.65500000E+00  0.21997526E+02  0.10125682E+00  0.95350093E+00  0.32586734E+03
 0.65750000E+00  0.21273490E+02  0.99243764E-01  0.95496589E+00  0.32153393E+03
 0.66000000E+00  0.20558760E+02  0.97229517E-01  0.95641519E+00  0.31716852E+03
 0.66250000E+00  0.19853173E+02  0.95213368E-01  0.95784910E+00  0.31276869E+03
 0.66500000E+00  0.19156570E+02  0.93194573E-01  0.95926785E+00  0.30833186E+03
 0.66750000E+00  0.18597078E+02  0.91551783E-01  0.96040961E+00  0.30469771E+03
 0.67000000E+00  0.18597078E+02  0.91551783E-01  0.96040961E+00  0.30469771E+03
 0.67250000E+00  0.18597078E+02  0.91551783E-01  0.96040961E+00  0.30469771E+03
 0.67500000E+00  0.18597078E+02  0.91551783E-01  0.96040961E+00  0.30469771E+03
 0.67750000E+00  0.18597078E+02  0.91551783E-01  0.96040961E+00  0.30469771E+03
 0.68000000E+00  0.18597078E+02  0.91551783E-01  0.96040961E+00  0.30469771E+03
 0.68250000E+00  0.18597078E+02  0.91551783E-01  0.96040961E+00  0.30469771E+03
 0.68500000E+00  0.18597078E+02  0.91551783E-01  0.96040961E+00  0.30469771E+03
 0.68750000E+00  0.18597078E+02  0.91551783E-01  0.96040961E+00  0.30469771E+03
 0.69000000E+00  0.18597078E+02  0.91551783E-01  0.96040961E+00  0.30469771E+03
 0.69250000E+00  0.18597078E+02  0.91551783E-01  0.96040961E+00  0.30469771E+03
 0.69500000E+00  0.18597078E+02  0.91551783E-01  0.96040961E+00  0.30469771E+03
 0.69750000E+00  0.18597078E+02  0.91551783E-01  0.96040961E+00  0.30469771E+03
 0.70000000E+00  0.18597078E+02  0.91551783E-01  0.96040961E+00  0.30469771E+03
 0.70250000E+00  0.18597078E+02  0.91551783E-01  0.96040961E+00  0.30469771E+03
 0.70500000E+00  0.18597078E+02  0.91551783E-01  0.96040961E+00  0.30469771E+03
 0.70750000E+00  0.18597078E+02  0.91551783E-01  0.96040961E+00  0.30469771E+03
 0.71000000E+00  0.18597078E+02  0.91551783E-01  0.96040961E+00  0.30469771E+03
 0.71250000E+00  0.18597078E+02  0.91551783E-01  0.96040961E+00  0.30469771E+03
 0.71500000E+00  0.18597078E+02  0.91551783E-01  0.96040961E+00  0.30469771E+03
 0.71750000E+00  0.18597078E+02  0.91551783E-01  0.96040961E+00  0.30469771E+03
 0.72000000E+00  0.18597078E+02  0.91551783E-01  0.96040961E+00  0.30469771E+03
 0.72250000E+00  0.18597078E+02  0.91551783E-01  0.96040961E+00  0.30469771E+03
 0.72500000E+00  0.18597078E+02  0.91551783E-01  0.96040961E+00  0.30469771E+03
 0.72750000E+00  0.18597078E+02  0.91551783E-01  0.96040961E+00  0.30469771E+03
 0.73000000E+00  0.18597078E+02  0.91551783E-01  0.96040961E+00  0.30469771E+03
 0.73250000E+00  0.18597078E+02  0.91551783E-01  0.96040961E+00  0.30469771E+03
 0.73500000E+00  0.18597078E+02  0.91551783E-01  0.96040961E+00  0.30469771E+03
 0.73750000E+00  0.18597078E+02  0.91551783E-01  0.96040961E+00  0.30469771E+03
 0.74000000E+00  0.18597078E+02  0.91551783E-01  0.96040961E+00  0.30469771E+03
 0.74250000E+00  0.18597078E+02  0.10415582E+02  0.96040961E+00  0.26782583E+01
 0.74500000E+00  0.18597078E+02  0.10415582E+02  0.96040961E+00  0.26782583E+01
 0.74750000E+00  0.99999998E-02  0.10000000E+01  0.00000000E+00  0.15000001E-01
 0.75000000E+00  0.99999998E-02  0.10000000E+01  0.00000000E+00  0.15000001E-01
 0.75250000E+00  0.99999998E-02  0.10000000E+01  0.00000000E+00  0.15000001E-01
 0.75500000E+00  0.99999998E-02  0.10000000E+01  0.00000000E+00  0.15000001E-01
 0.75750000E+00  0.99999998E-02  0.10000000E+01  0.00000000E+00  0.15000001E-01
 0.76000000E+00  0.99999998E-02  0.10000000E+01  0.00000000E+00  0.15000001E-01
 0.76250000E+00  0.99999998E-02  0.10000000E+01  0.00000000E+00  0.15000001E-01
 0.76500000E+00  0.99999998E-02  0.10000000E+01  0.00000000E+00  0.15000001E-01
 0.76750000E+00  0.99999998E-02  0.10000000E+01  0.00000000E+00  0.15000001E-01
 0.77000000E+00  0.99999998E-02  0.10000000E+01  0.00000000E+00  0.15000001E-01
 0.77250000E+00  0.99999998E-02  0.10000000E+01  0.00000000E+00  0.15000001E-01
 0.77500000E+00  0.99999998E-02  0.10000000E+01  0.00000000E+00  0.15000001E-01
 0.77750000E+00  0.99999998E-02  0.10000000E+01  0.00000000E+00  0.15000001E-01
 0.78000000E+00  0.99999998E-02  0.10000000E+01  0.00000000E+00  0.15000001E-01
 0.78250000E+00  0.99999998E-02  0.10000000E+01  0.00000000E+00  0.15000001E-01
 0.78500000E+00  0.99999998E-02  0.10000000E+01  0.00000000E+00  0.15000001E-01
 0.78750000E+00  0.99999998E-02  0.10000000E+01  0.00000000E+00  0.15000001E-01
 0.79000000E+00  0.99999998E-02  0.10000000E+01  0.00000000E+00  0.15000001E-01
 0.79250000E+00  0.99999998E-02  0.10000000E+01  0.00000000E+00  0.15000001E-01
 0.79500000E+00  0.99999998E-02  0.10000000E+01  0.00000000E+00  0.15000001E-01
 0.79750000E+00  0.99999998E-02  0.10000000E+01  0.00000000E+00  0.15000001E-01
 0.80000000E+00  0.99999998E-02  0.10000000E+01  0.00000000E+00  0.15000001E-01
 0.80250000E+00  0.99999998E-02  0.10000000E+01  0.00000000E+00  0.15000001E-01
 0.80500000E+00  0.99999998E-02  0.10000000E+01  0.00000000E+00  0.15000001E-01
 0.80750000E+00  0.99999998E-02  0.10000000E+01  0.00000000E+00  0.15000001E-01
 0.81000000E+00  0.99999998E-02  0.10000000E+01  0.00000000E+00  0.15000001E-01
 0.81250000E+00  0.99999998E-02  0.10000000E+01  0.00000000E+00  0.15000001E-01
 0.81500000E+00  0.99999998E-02  0.10000000E+01  0.00000000E+00  0.15000001E-01
 0.81750000E+00  0.99999998E-02  0.10000000E+01  0.00000000E+00  0.15000001E-01
 0.82000000E+00  0.99999998E-02  0.10000000E+01  0.00000000E+00  0.15000001E-01
 0.82250000E+00  0.99999998E-02  0.10000000E+01  0.00000000E+00  0.15000001E-01
 0.82500000E+00  0.99999998E-02  0.10000000E+01  0.00000000E+00  0.15000001E-01
 0.82750000E+00  0.99999998E-02  0.10000000E+01  0.00000000E+00  0.15000001E-01
 0.83000000E+00  0.99999998E-02  0.10000000E+01  0.00000000E+00  0.15000001E-01
 0.83250000E+00  0.99999998E-02  0.10000000E+01  0.00000000E+00  0.15000001E-01
 0.83500000E+00  0.99999998E-02  0.10000000E+01  0.00000000E+00  0.15000001E-01
 0.83750000E+00  0.99999998E-02  0.10000000E+01  0.00000000E+00  0.15000001E-01
 0.84000000E+00  0.99999998E-02  0.10000000E+01  0.00000000E+00  0.15000001E-01
 0.84250000E+00  0.99999998E-02  0.10000000E+01  0.00000000E+00  0.15000001E-01
 0.84500000E+00  0.99999998E-02  0.10000000E+01  0.00000000E+00  0.15000001E-01
 0.84750000E+00  0.99999998E-02  0.10000000E+01  0.00000000E+00  0.15000001E-01
 0.85000000E+00  0.99999998E-02  0.10000000E+01  0.00000000E+00  0.15000001E-01
 0.85250000E+00  0.99999998E-02  0.10000000E+01  0.00000000E+00  0.15000001E-01
 0.85500000E+00  0.99999998E-02  0.10000000E+01  0.00000000E+00  0.15000001E-01
 0.85750000E+00  0.99999998E-02  0.10000000E+01  0.00000000E+00  0.15000001E-01
 0.86000000E+00  0.99999998E-02  0.10000000E+01  0.00000000E+00  0.15000001E-01
 0.86250000E+00  0.99999998E-02  0.10000000E+01  0.00000000E+00  0.15000001E-01
 0.86500000E+00  0.99999998E-02  0.10000000E+01  0.00000000E+00  0.15000001E-01
 0.86750000E+00  0.99999998E-02  0.10000000E+01  0.00000000E+00  0.15000001E-01
 0.87000000E+00  0.99999998E-02  0.10000000E+01  0.00000000E+00  0.15000001E-01
 0.87250000E+00  0.99999998E-02  0.10000000E+01  0.00000000E+00  0.15000001E-01
 0.87500000E+00  0.99999998E-02  0.10000000E+01  0.00000000E+00  0.15000001E-01
 0.87750000E+00  0.99999998E-02  0.10000000E+01  0.00000000E+00  0.15000001E-01
 0.88000000E+00  0.99999998E-02  0.10000000E+01  0.00000000E+00  0.15000001E-01
 0.88250000E+00  0.99999998E-02  0.10000000E+01  0.00000000E+00  0.15000001E-01
 0.88500000E+00  0.99999998E-02  0.10000000E+01  0.00000000E+00  0.15000001E-01
 0.88750000E+00  0.99999998E-02  0.10000000E+01  0.00000000E+00  0.15000001E-01
 0.89000000E+00  0.99999998E-02  0.10000000E+01  0.00000000E+00  0.15000001E-01
 0.89250000E+00  0.99999998E-02  0.10000000E+01  0.00000000E+00  0.15000001E-01
 0.89500000E+00  0.99999998E-02  0.10000000E+01  0.00000000E+00  0.15000001E-01
 0.89750000E+00  0.99999998E-02  0.10000000E+01  0.00000000E+00  0.15000001E-01
 0.90000000E+00  0.99999998E-02  0.10000000E+01  0.00000000E+00  0.15000001E-01
 0.90250000E+00  0.99999998E-02  0.10000000E+01  0.00000000E+00  0.15000001E-01
 0.90500000E+00  0.99999998E-02  0.10000000E+01  0.00000000E+00  0.15000001E-01
 0.90750000E+00  0.99999998E-02  0.10000000E+01  0.00000000E+00  0.15000001E-01
 0.91000000E+00  0.99999998E-02  0.10000000E+01  0.00000000E+00  0.15000001E-01
 0.91250000E+00  0.99999998E-02  0.10000000E+01  0.00000000E+00  0.15000001E-01
 0.91500000E+00  0.99999998E-02  0.10000000E+01  0.00000000E+00  0.15000001E-01
 0.91750000E+00  0.99999998E-02  0.10000000E+01  0.00000000E+00  0.15000001E-01
 0.92000000E+00  0.99999998E-02  0.10000000E+01  0.00000000E+00  0.15000001E-01
 0.92250000E+00  0.99999998E-02  0.10000000E+01  0.00000000E+00  0.15000001E-01
 0.92500000E+00  0.99999998E-02  0.10000000E+01  0.00000000E+00  0.15000001E-01
 0.92750000E+00  0.99999998E-02  0.10000000E+01  0.00000000E+00  0.15000001E-01
 0.93000000E+00  0.99999998E-02  0.10000000E+01  0.00000000E+00  0.15000001E-01
 0.93250000E+00  0.99999998E-02  0.10000000E+01  0.00000000E+00  0.15000001E-01
 0.93500000E+00  0.99999998E-02  0.10000000E+01  0.00000000E+00  0.15000001E-01
 0.93750000E+00  0.99999998E-02  0.10000000E+01  0.00000000E+00  0.15000001E-01
 0.94000000E+00  0.99999998E-02  0.10000000E+01  0.00000000E+00  0.15000001E-01
 0.94250000E+00  0.99999998E-02  0.10000000E+01  0.00000000E+00  0.15000001E-01
 0.94500000E+00  0.99999998E-02  0.10000000E+01  0.00000000E+00  0.15000001E-01
 0.94750000E+00  0.99999998E-02  0.10000000E+01  0.00000000E+00  0.15000001E-01
 0.95000000E+00  0.99999998E-02  0.10000000E+01  0.00000000E+00  0.15000001E-01
 0.95250000E+00  0.99999998E-02  0.10000000E+01  0.00000000E+00  0.15000001E-01
 0.95500000E+00  0.99999998E-02  0.10000000E+01  0.00000000E+00  0.15000001E-01
 0.95750000E+00  0.99999998E-02  0.10000000E+01  0.00000000E+00  0.15000001E-01
 0.96000000E+00  0.99999998E-02  0.10000000E+01  0.00000000E+00  0.15000001E-01
 0.96250000E+00  0.99999998E-02  0.10000000E+01  0.00000000E+00  0.15000001E-01
 0.96500000E+00  0.99999998E-02  0.10000000E+01  0.00000000E+00  0.15000001E-01
 0.96750000E+00  0.99999998E-02  0.10000000E+01  0.00000000E+00  0.15000001E-01
 0.97000000E+00  0.99999998E-02  0.10000000E+01  0.00000000E+00  0.15000001E-01
 0.97250000E+00  0.99999998E-02  0.10000000E+01  0.00000000E+00  0.15000001E-01
 0.97500000E+00  0.99999998E-02  0.10000000E+01  0.00000000E+00  0.15000001E-01
 0.97750000E+00  0.99999998E-02  0.10000000E+01  0.00000000E+00  0.15000001E-01
 0.98000000E+00  0.99999998E-02  0.10000000E+01  0.00000000E+00  0.15000001E-01
 0.98250000E+00  0.99999998E-02  0.10000000E+01  0.00000000E+00  0.15000001E-01
 0.98500000E+00  0.99999998E-02  0.10000000E+01  0.00000000E+00  0.15000001E-01
 0.98750000E+00  0.99999998E-02  0.10000000E+01  0.00000000E+00  0.15000001E-01
 0.99000000E+00  0.99999998E-02  0.10000000E+01  0.00000000E+00  0.15000001E-01
 0.99250000E+00  0.99999998E-02  0.10000000E+01  0.00000000E+00  0.15000001E-01
 0.99500000E+00  0.99999998E-02  0.10000000E+01  0.00000000E+00  0.15000001E-01
 0.99750000E+00  0.99999998E-02  0.10000000E+01  0.00000000E+00  0.15000001E-01
 0.10000000E+01  0.99999998E-02  0.10000000E+01  0.00000000E+00  0.15000001E-01
