# Supplementary material for: A direct Primitive Variable Recovery Scheme for hyperbolic conservative equations: The case of relativistic hydrodynamics
Source: PLoS One. 2018 Apr 16;13(4):e0195494. doi: 10.1371/journal.pone.0195494 (PMC5901931; doi:10.1371/journal.pone.0195494)
Supplement: S1 File — In the file “S1_File.tar.gz”, we attached the relevant data of the comparison between numerical simulations and exact solutions used to obtain the L1—norm. (GZ) [file pone.0195494.s001.gz › numerical-and-exact-data_plosone_aguayo-mendoza-olvera/Test3/Mesh400/Ldata36]

0.000000 0.000000
0.002500 0.000000
0.005000 0.000000
0.007500 0.000000
0.010000 0.000000
0.012500 0.000000
0.015000 0.000000
0.017500 0.000000
0.020000 0.000000
0.022500 0.000000
0.025000 0.000000
0.027500 0.000000
0.030000 0.000000
0.032500 0.000000
0.035000 0.000000
0.037500 0.000000
0.040000 0.000000
0.042500 0.000000
0.045000 0.000000
0.047500 0.000000
0.050000 0.000000
0.052500 0.000000
0.055000 0.000000
0.057500 0.000000
0.060000 0.000000
0.062500 0.000000
0.065000 0.000000
0.067500 0.000000
0.070000 0.000000
0.072500 0.000000
0.075000 0.000000
0.077500 0.000000
0.080000 0.000000
0.082500 0.000000
0.085000 0.000000
0.087500 0.000000
0.090000 0.000000
0.092500 0.000000
0.095000 0.000000
0.097500 0.000000
0.100000 0.000000
0.102500 0.000000
0.105000 0.000000
0.107500 0.000000
0.110000 0.000000
0.112500 0.000000
0.115000 0.000000
0.117500 0.000000
0.120000 0.000000
0.122500 0.000000
0.125000 0.000000
0.127500 0.000000
0.130000 0.000000
0.132500 0.000000
0.135000 0.000000
0.137500 0.000000
0.140000 0.000000
0.142500 0.000000
0.145000 0.000000
0.147500 0.000000
0.150000 0.000000
0.152500 0.000000
0.155000 0.000000
0.157500 0.000000
0.160000 0.000000
0.162500 0.000000
0.165000 0.000001
0.167500 0.000001
0.170000 0.000002
0.172500 0.000003
0.175000 0.000006
0.177500 0.000010
0.180000 0.000016
0.182500 0.000026
0.185000 0.000043
0.187500 0.000067
0.190000 0.000105
0.192500 0.000160
0.195000 0.000240
0.197500 0.000352
0.200000 0.000506
0.202500 0.000711
0.205000 0.000980
0.207500 0.001320
0.210000 0.001741
0.212500 0.002249
0.215000 0.002444
0.217500 0.001759
0.220000 0.001208
0.222500 0.000786
0.225000 0.000490
0.227500 0.000311
0.230000 0.000190
0.232500 0.000085
0.235000 0.000006
0.237500 0.000084
0.240000 0.000153
0.242500 0.000212
0.245000 0.000265
0.247500 0.000309
0.250000 0.000349
0.252500 0.000382
0.255000 0.000412
0.257500 0.000437
0.260000 0.000459
0.262500 0.000477
0.265000 0.000494
0.267500 0.000506
0.270000 0.000518
0.272500 0.000527
0.275000 0.000535
0.277500 0.000541
0.280000 0.000547
0.282500 0.000550
0.285000 0.000553
0.287500 0.000554
0.290000 0.000555
0.292500 0.000555
0.295000 0.000555
0.297500 0.000553
0.300000 0.000552
0.302500 0.000549
0.305000 0.000547
0.307500 0.000544
0.310000 0.000541
0.312500 0.000536
0.315000 0.000533
0.317500 0.000529
0.320000 0.000524
0.322500 0.000520
0.325000 0.000516
0.327500 0.000510
0.330000 0.000506
0.332500 0.000500
0.335000 0.000496
0.337500 0.000490
0.340000 0.000485
0.342500 0.000479
0.345000 0.000475
0.347500 0.000469
0.350000 0.000464
0.352500 0.000459
0.355000 0.000453
0.357500 0.000447
0.360000 0.000443
0.362500 0.000437
0.365000 0.000431
0.367500 0.000426
0.370000 0.000422
0.372500 0.000414
0.375000 0.000410
0.377500 0.000406
0.380000 0.000399
0.382500 0.000393
0.385000 0.000391
0.387500 0.000384
0.390000 0.000377
0.392500 0.000374
0.395000 0.000370
0.397500 0.000361
0.400000 0.000358
0.402500 0.000355
0.405000 0.000347
0.407500 0.000341
0.410000 0.000340
0.412500 0.000334
0.415000 0.000326
0.417500 0.000324
0.420000 0.000321
0.422500 0.000312
0.425000 0.000307
0.427500 0.000306
0.430000 0.000301
0.432500 0.000292
0.435000 0.000290
0.437500 0.000287
0.440000 0.000280
0.442500 0.000273
0.445000 0.000272
0.447500 0.000268
0.450000 0.000259
0.452500 0.000254
0.455000 0.000253
0.457500 0.000247
0.460000 0.000238
0.462500 0.000235
0.465000 0.000232
0.467500 0.000225
0.470000 0.000217
0.472500 0.000214
0.475000 0.000209
0.477500 0.000201
0.480000 0.000193
0.482500 0.000189
0.485000 0.000182
0.487500 0.000173
0.490000 0.000163
0.492500 0.000155
0.495000 0.000144
0.497500 0.000131
0.500000 0.000112
0.502500 0.000077
0.505000 0.000064
0.507500 0.000055
0.510000 0.000046
0.512500 0.000042
0.515000 0.000039
0.517500 0.000033
0.520000 0.000028
0.522500 0.000027
0.525000 0.000027
0.527500 0.000023
0.530000 0.000018
0.532500 0.000017
0.535000 0.000019
0.537500 0.000019
0.540000 0.000014
0.542500 0.000010
0.545000 0.000012
0.547500 0.000015
0.550000 0.000015
0.552500 0.000008
0.555000 0.000006
0.557500 0.000010
0.560000 0.000013
0.562500 0.000012
0.565000 0.000005
0.567500 0.000004
0.570000 0.000009
0.572500 0.000012
0.575000 0.000011
0.577500 0.000005
0.580000 0.000003
0.582500 0.000008
0.585000 0.000011
0.587500 0.000012
0.590000 0.000006
0.592500 0.000003
0.595000 0.000007
0.597500 0.000011
0.600000 0.000013
0.602500 0.000009
0.605000 0.000004
0.607500 0.000006
0.610000 0.000011
0.612500 0.000013
0.615000 0.000012
0.617500 0.000006
0.620000 0.000005
0.622500 0.000010
0.625000 0.000014
0.627500 0.000015
0.630000 0.000011
0.632500 0.000006
0.635000 0.000008
0.637500 0.000013
0.640000 0.000016
0.642500 0.000016
0.645000 0.000012
0.647500 0.000008
0.650000 0.000011
0.652500 0.000016
0.655000 0.000019
0.657500 0.000019
0.660000 0.000015
0.662500 0.000011
0.665000 0.000015
0.667500 0.000021
0.670000 0.000025
0.672500 0.000027
0.675000 0.000024
0.677500 0.000020
0.680000 0.000023
0.682500 0.000030
0.685000 0.000037
0.687500 0.000043
0.690000 0.000046
0.692500 0.000044
0.695000 0.000048
0.697500 0.000060
0.700000 0.000074
0.702500 0.000087
0.705000 0.000098
0.707500 0.000105
0.710000 0.000123
0.712500 0.000151
0.715000 0.000181
0.717500 0.000209
0.720000 0.000246
0.722500 0.000302
0.725000 0.000367
0.727500 0.000435
0.730000 0.000505
0.732500 0.000566
0.735000 0.000176
0.737500 0.000590
0.740000 0.001174
0.742500 0.001650
0.745000 0.002090
0.747500 0.002482
0.750000 0.002772
0.752500 0.002933
0.755000 0.002995
0.757500 0.003004
0.760000 0.002993
0.762500 0.002950
0.765000 0.002862
0.767500 0.002715
0.770000 0.002503
0.772500 0.002218
0.775000 0.001994
0.777500 0.001885
0.780000 0.001824
0.782500 0.001770
0.785000 0.001709
0.787500 0.001624
0.790000 0.001482
0.792500 0.001232
0.795000 0.000791
0.797500 0.000027
0.800000 0.001264
0.802500 0.003392
0.805000 0.006822
0.807500 0.012246
0.810000 0.020663
0.812500 0.033497
0.815000 0.052728
0.817500 0.081064
0.820000 0.122147
0.822500 0.180765
0.825000 0.263039
0.827500 0.376551
0.830000 0.530328
0.832500 0.734574
0.835000 1.000000
0.837500 0.043951
0.840000 0.040306
0.842500 0.036060
0.845000 0.032493
0.847500 0.214845
0.850000 0.228029
0.852500 0.232721
0.855000 0.232444
0.857500 0.225421
0.860000 0.202946
0.862500 0.158960
0.865000 0.097981
0.867500 0.041175
0.870000 0.006823
0.872500 0.000400
0.875000 0.000010
0.877500 0.000000
0.880000 0.000000
0.882500 0.000000
0.885000 0.000000
0.887500 0.000000
0.890000 0.000000
0.892500 0.000000
0.895000 0.000000
0.897500 0.000000
0.900000 0.000000
0.902500 0.000000
0.905000 0.000000
0.907500 0.000000
0.910000 0.000000
0.912500 0.000000
0.915000 0.000000
0.917500 0.000000
0.920000 0.000000
0.922500 0.000000
0.925000 0.000000
0.927500 0.000000
0.930000 0.000000
0.932500 0.000000
0.935000 0.000000
0.937500 0.000000
0.940000 0.000000
0.942500 0.000000
0.945000 0.000000
0.947500 0.000000
0.950000 0.000000
0.952500 0.000000
0.955000 0.000000
0.957500 0.000000
0.960000 0.000000
0.962500 0.000000
0.965000 0.000000
0.967500 0.000000
0.970000 0.000000
0.972500 0.000000
0.975000 0.000000
0.977500 0.000000
0.980000 0.000000
0.982500 0.000000
0.985000 0.000000
0.987500 0.000000
0.990000 0.000000
0.992500 0.000000
0.995000 0.000000
0.997500 0.000000
1.000000 0.000000
