# Supplementary material for: A direct Primitive Variable Recovery Scheme for hyperbolic conservative equations: The case of relativistic hydrodynamics
Source: PLoS One. 2018 Apr 16;13(4):e0195494. doi: 10.1371/journal.pone.0195494 (PMC5901931; doi:10.1371/journal.pone.0195494)
Supplement: S1 File — In the file “S1_File.tar.gz”, we attached the relevant data of the comparison between numerical simulations and exact solutions used to obtain the L1—norm. (GZ) [file pone.0195494.s001.gz › numerical-and-exact-data_plosone_aguayo-mendoza-olvera/Test3/Mesh400/1000Da400t31]

0.000000 1.000000 0.000000 1000.000000 
0.002500 1.000000 0.000000 1000.000000 
0.005000 1.000000 0.000000 1000.000000 
0.007500 1.000000 0.000000 1000.000000 
0.010000 1.000000 0.000000 1000.000000 
0.012500 1.000000 0.000000 1000.000000 
0.015000 1.000000 0.000000 1000.000000 
0.017500 1.000000 0.000000 1000.000000 
0.020000 1.000000 0.000000 1000.000000 
0.022500 1.000000 0.000000 1000.000000 
0.025000 1.000000 0.000000 1000.000000 
0.027500 1.000000 0.000000 1000.000000 
0.030000 1.000000 0.000000 1000.000000 
0.032500 1.000000 0.000000 1000.000000 
0.035000 1.000000 0.000000 1000.000000 
0.037500 1.000000 0.000000 1000.000000 
0.040000 1.000000 0.000000 1000.000000 
0.042500 1.000000 0.000000 1000.000000 
0.045000 1.000000 0.000000 1000.000000 
0.047500 1.000000 0.000000 1000.000000 
0.050000 1.000000 0.000000 1000.000000 
0.052500 1.000000 0.000000 1000.000000 
0.055000 1.000000 0.000000 1000.000000 
0.057500 1.000000 0.000000 1000.000000 
0.060000 1.000000 0.000000 1000.000000 
0.062500 1.000000 0.000000 1000.000000 
0.065000 1.000000 0.000000 1000.000000 
0.067500 1.000000 0.000000 1000.000000 
0.070000 1.000000 0.000000 1000.000000 
0.072500 1.000000 0.000000 1000.000000 
0.075000 1.000000 0.000000 1000.000000 
0.077500 1.000000 0.000000 1000.000000 
0.080000 1.000000 0.000000 1000.000000 
0.082500 1.000000 0.000000 1000.000000 
0.085000 1.000000 0.000000 1000.000000 
0.087500 1.000000 0.000000 1000.000000 
0.090000 1.000000 0.000000 1000.000000 
0.092500 1.000000 0.000000 1000.000000 
0.095000 1.000000 0.000000 1000.000000 
0.097500 1.000000 0.000000 1000.000000 
0.100000 1.000000 0.000000 1000.000000 
0.102500 1.000000 0.000000 1000.000000 
0.105000 1.000000 0.000000 1000.000000 
0.107500 1.000000 0.000000 1000.000000 
0.110000 1.000000 0.000000 1000.000000 
0.112500 1.000000 0.000000 1000.000000 
0.115000 1.000000 0.000000 1000.000000 
0.117500 1.000000 0.000000 1000.000000 
0.120000 1.000000 0.000000 1000.000000 
0.122500 1.000000 0.000000 1000.000000 
0.125000 1.000000 0.000000 1000.000000 
0.127500 1.000000 0.000000 1000.000000 
0.130000 1.000000 0.000000 1000.000000 
0.132500 1.000000 0.000000 1000.000000 
0.135000 1.000000 0.000000 1000.000000 
0.137500 1.000000 0.000000 1000.000000 
0.140000 1.000000 0.000000 1000.000000 
0.142500 1.000000 0.000000 1000.000000 
0.145000 1.000000 0.000000 1000.000000 
0.147500 1.000000 0.000000 1000.000000 
0.150000 1.000000 0.000000 1000.000000 
0.152500 1.000000 0.000000 1000.000000 
0.155000 1.000000 0.000000 1000.000000 
0.157500 1.000000 0.000000 1000.000000 
0.160000 1.000000 0.000000 1000.000000 
0.162500 1.000000 0.000000 1000.000000 
0.165000 1.000000 0.000000 1000.000000 
0.167500 1.000000 0.000000 1000.000000 
0.170000 1.000000 0.000000 1000.000000 
0.172500 1.000000 0.000000 999.999999 
0.175000 1.000000 0.000000 999.999999 
0.177500 1.000000 0.000000 999.999997 
0.180000 1.000000 0.000000 999.999994 
0.182500 1.000000 0.000000 999.999986 
0.185000 1.000000 0.000000 999.999971 
0.187500 1.000000 0.000000 999.999939 
0.190000 1.000000 0.000000 999.999872 
0.192500 1.000000 0.000000 999.999735 
0.195000 1.000000 0.000000 999.999461 
0.197500 0.999999 0.000001 999.998918 
0.200000 0.999999 0.000001 999.997858 
0.202500 0.999997 0.000002 999.995818 
0.205000 0.999995 0.000004 999.991955 
0.207500 0.999991 0.000007 999.984752 
0.210000 0.999983 0.000014 999.971540 
0.212500 0.999969 0.000026 999.947709 
0.215000 0.999943 0.000046 999.905471 
0.217500 0.999899 0.000082 999.831947 
0.220000 0.999824 0.000144 999.706348 
0.222500 0.999698 0.000247 999.495950 
0.225000 0.999490 0.000416 999.150628 
0.227500 0.999157 0.000688 998.595833 
0.230000 0.998634 0.001116 997.724216 
0.232500 0.997830 0.001773 996.386576 
0.235000 0.996626 0.002759 994.383585 
0.237500 0.994866 0.004201 991.460517 
0.240000 0.992363 0.006257 987.307980 
0.242500 0.988897 0.009112 981.571813 
0.245000 0.984234 0.012970 973.874605 
0.247500 0.978136 0.018040 963.849175 
0.250000 0.970394 0.024522 951.181091 
0.252500 0.960848 0.032584 935.653434 
0.255000 0.949409 0.042345 917.183902 
0.257500 0.936077 0.053861 895.843348 
0.260000 0.920933 0.067125 871.846704 
0.262500 0.904123 0.082081 845.511421 
0.265000 0.885824 0.098655 817.180230 
0.267500 0.866340 0.116633 787.373507 
0.270000 0.847018 0.134655 758.262742 
0.272500 0.828466 0.152370 730.798537 
0.275000 0.810629 0.169678 704.770047 
0.277500 0.793473 0.186571 680.092692 
0.280000 0.776992 0.203066 656.718733 
0.282500 0.761127 0.219135 634.527792 
0.285000 0.745882 0.234815 613.492573 
0.287500 0.731193 0.250077 593.493245 
0.290000 0.717064 0.264960 574.508071 
0.292500 0.703439 0.279444 556.434024 
0.295000 0.690317 0.293562 539.245349 
0.297500 0.677650 0.307301 522.858445 
0.300000 0.665436 0.320695 507.249576 
0.302500 0.653628 0.333726 492.340019 
0.305000 0.642234 0.346437 478.121935 
0.307500 0.631202 0.358802 464.514505 
0.310000 0.620543 0.370866 451.517171 
0.312500 0.610214 0.382609 439.063095 
0.315000 0.600219 0.394066 427.145350 
0.317500 0.590521 0.405221 415.706842 
0.320000 0.581133 0.416116 404.752486 
0.322500 0.572006 0.426718 394.215024 
0.325000 0.563163 0.437080 384.111818 
0.327500 0.554562 0.447174 374.385525 
0.330000 0.546211 0.457034 365.038776 
0.332500 0.538084 0.466647 356.032489 
0.335000 0.530191 0.476047 347.372533 
0.337500 0.522491 0.485204 339.006849 
0.340000 0.515012 0.494169 330.959523 
0.342500 0.507714 0.502911 323.180770 
0.345000 0.500607 0.511459 315.677576 
0.347500 0.493674 0.519810 308.426462 
0.350000 0.486919 0.527981 301.425856 
0.352500 0.480312 0.535951 294.641168 
0.355000 0.473882 0.543770 288.097877 
0.357500 0.467585 0.551397 281.746460 
0.360000 0.461441 0.558868 275.604371 
0.362500 0.455435 0.566179 269.653369 
0.365000 0.449565 0.573335 263.886163 
0.367500 0.443811 0.580326 258.282272 
0.370000 0.438203 0.587198 252.866993 
0.372500 0.432694 0.593903 247.591813 
0.375000 0.427306 0.600478 242.475569 
0.377500 0.422034 0.606926 237.511738 
0.380000 0.416869 0.613244 232.687649 
0.382500 0.411788 0.619414 227.981365 
0.385000 0.406836 0.625496 223.430861 
0.387500 0.401965 0.631442 218.990828 
0.390000 0.397177 0.637261 214.662029 
0.392500 0.392492 0.642982 210.458821 
0.395000 0.387905 0.648610 206.376967 
0.397500 0.383368 0.654090 202.369964 
0.400000 0.378935 0.659494 198.485554 
0.402500 0.374591 0.664812 194.708837 
0.405000 0.370301 0.670006 191.007575 
0.407500 0.366076 0.675094 187.390105 
0.410000 0.361964 0.680139 183.895574 
0.412500 0.357892 0.685061 180.461798 
0.415000 0.353872 0.689876 177.096694 
0.417500 0.349945 0.694639 173.834181 
0.420000 0.346092 0.699334 170.656944 
0.422500 0.342253 0.703891 167.514662 
0.425000 0.338498 0.708399 164.463732 
0.427500 0.334826 0.712860 161.501616 
0.430000 0.331182 0.717213 158.584007 
0.432500 0.327570 0.721466 155.712481 
0.435000 0.324059 0.725706 152.941741 
0.437500 0.320591 0.729866 150.223808 
0.440000 0.317137 0.733917 147.537433 
0.442500 0.313745 0.737918 144.917404 
0.445000 0.310439 0.741900 142.381965 
0.447500 0.307142 0.745775 139.871066 
0.450000 0.303873 0.749572 137.400498 
0.452500 0.300680 0.753345 135.002611 
0.455000 0.297541 0.757077 132.663578 
0.457500 0.294403 0.760701 130.339359 
0.460000 0.291309 0.764279 128.066798 
0.462500 0.288287 0.767836 125.858713 
0.465000 0.285291 0.771334 123.689683 
0.467500 0.282304 0.774741 121.537505 
0.470000 0.279367 0.778122 119.440646 
0.472500 0.276489 0.781473 117.394618 
0.475000 0.273623 0.784762 115.377773 
0.477500 0.270777 0.787980 113.382247 
0.480000 0.267976 0.791179 111.437672 
0.482500 0.265219 0.794340 109.531414 
0.485000 0.262471 0.797449 107.651323 
0.487500 0.259750 0.800503 105.794266 
0.490000 0.257059 0.803537 103.978282 
0.492500 0.254401 0.806535 102.189925 
0.495000 0.251750 0.809498 100.425862 
0.497500 0.249120 0.812426 98.679645 
0.500000 0.246487 0.815346 96.954568 
0.502500 0.243796 0.818330 95.194288 
0.505000 0.241251 0.821147 93.544215 
0.507500 0.238747 0.823886 91.932501 
0.510000 0.236284 0.826579 90.358228 
0.512500 0.233865 0.829241 88.822870 
0.515000 0.231466 0.831853 87.309974 
0.517500 0.229078 0.834410 85.814254 
0.520000 0.226726 0.836944 84.352385 
0.522500 0.224417 0.839463 82.926958 
0.525000 0.222120 0.841934 81.516791 
0.527500 0.219822 0.844347 80.115690 
0.530000 0.217551 0.846740 78.744093 
0.532500 0.215326 0.849130 77.410259 
0.535000 0.213124 0.851484 76.093984 
0.537500 0.210921 0.853778 74.781236 
0.540000 0.208714 0.856039 73.486661 
0.542500 0.206547 0.858300 72.227635 
0.545000 0.204423 0.860549 70.995924 
0.547500 0.202310 0.862748 69.770373 
0.550000 0.200192 0.864896 68.549793 
0.552500 0.198069 0.867027 67.352493 
0.555000 0.195991 0.869162 66.188519 
0.557500 0.193950 0.871277 65.044362 
0.560000 0.191917 0.873341 63.902749 
0.562500 0.189878 0.875363 62.767204 
0.565000 0.187831 0.877373 61.654600 
0.567500 0.185825 0.879387 60.572330 
0.570000 0.183856 0.881382 59.507163 
0.572500 0.181894 0.883330 58.443721 
0.575000 0.179928 0.885238 57.385073 
0.577500 0.177950 0.887133 56.346179 
0.580000 0.176001 0.889033 55.335032 
0.582500 0.174092 0.890920 54.341879 
0.585000 0.172195 0.892766 53.351212 
0.587500 0.170296 0.894571 52.362759 
0.590000 0.168385 0.896359 51.389040 
0.592500 0.166482 0.898149 50.439870 
0.595000 0.164621 0.899937 49.511415 
0.597500 0.162779 0.901693 48.588453 
0.600000 0.160939 0.903408 47.665581 
0.602500 0.159093 0.905098 46.751081 
0.605000 0.157236 0.906784 45.856221 
0.607500 0.155408 0.908474 44.983718 
0.610000 0.153610 0.910149 44.122727 
0.612500 0.151820 0.911786 43.262481 
0.615000 0.150028 0.913390 42.404416 
0.617500 0.148228 0.914980 41.558660 
0.620000 0.146424 0.916571 40.732888 
0.622500 0.144653 0.918163 39.925387 
0.625000 0.142903 0.919732 39.124282 
0.627500 0.141156 0.921266 38.322977 
0.630000 0.139407 0.922772 37.525329 
0.632500 0.137650 0.924269 36.740718 
0.635000 0.135890 0.925769 35.974766 
0.637500 0.134159 0.927268 35.224687 
0.640000 0.132447 0.928744 34.479776 
0.642500 0.130737 0.930188 33.734530 
0.645000 0.129026 0.931605 32.992331 
0.647500 0.127308 0.933012 32.261590 
0.650000 0.125582 0.934419 31.547721 
0.652500 0.123879 0.935830 30.849897 
0.655000 0.122196 0.937225 30.159402 
0.657500 0.120519 0.938590 29.469241 
0.660000 0.118841 0.939923 28.778832 
0.662500 0.117159 0.941240 28.096424 
0.665000 0.115467 0.942554 27.429542 
0.667500 0.113784 0.943872 26.780593 
0.670000 0.112130 0.945188 26.144027 
0.672500 0.110486 0.946475 25.509719 
0.675000 0.108842 0.947724 24.872387 
0.677500 0.107195 0.948949 24.238268 
0.680000 0.105534 0.950174 23.624890 
0.682500 0.103902 0.951408 23.033202 
0.685000 0.102311 0.952608 22.447473 
0.687500 0.100737 0.953757 21.861976 
0.690000 0.099163 0.954878 21.290155 
0.692500 0.097584 0.955999 20.742315 
0.695000 0.095991 0.957128 20.216916 
0.697500 0.094440 0.958229 19.699510 
0.700000 0.093010 0.959251 19.175378 
0.702500 0.091719 0.960191 18.655072 
0.705000 0.090480 0.961090 18.203059 
0.707500 0.089216 0.961926 17.841263 
0.710000 0.088029 0.962617 17.555312 
0.712500 0.087176 0.963103 17.328637 
0.715000 0.086758 0.963395 17.162880 
0.717500 0.086660 0.963543 17.062242 
0.720000 0.086665 0.963595 17.016874 
0.722500 0.086690 0.963601 17.006704 
0.725000 0.086735 0.963589 17.011051 
0.727500 0.086811 0.963547 17.031933 
0.730000 0.086932 0.963456 17.079314 
0.732500 0.087111 0.963307 17.159592 
0.735000 0.087350 0.963098 17.274772 
0.737500 0.087621 0.962845 17.422046 
0.740000 0.087864 0.962624 17.559237 
0.742500 0.088117 0.962439 17.643105 
0.745000 0.088436 0.962279 17.689598 
0.747500 0.088926 0.962151 17.718722 
0.750000 0.089760 0.962059 17.743987 
0.752500 0.091207 0.961999 17.769836 
0.755000 0.093690 0.961956 17.797151 
0.757500 0.097860 0.961919 17.821744 
0.760000 0.104711 0.961880 17.840668 
0.762500 0.115733 0.961833 17.852244 
0.765000 0.133113 0.961765 17.855671 
0.767500 0.159977 0.961671 17.852523 
0.770000 0.200717 0.961544 17.835467 
0.772500 0.261385 0.961370 17.792162 
0.775000 0.350126 0.961124 17.709268 
0.777500 0.477578 0.960767 17.570986 
0.780000 0.657166 0.960249 17.357471 
0.782500 0.905114 0.959506 17.044423 
0.785000 1.239963 0.958452 16.604094 
0.787500 1.681239 0.956976 16.007363 
0.790000 2.246774 0.954926 15.226516 
0.792500 2.948081 0.952093 14.238719 
0.795000 3.735616 0.948185 13.029656 
0.797500 4.330002 0.942761 11.600981 
0.800000 4.688997 0.935076 9.980951 
0.802500 4.854230 0.923849 8.220310 
0.805000 4.883841 0.906808 6.407585 
0.807500 4.809513 0.880457 4.704375 
0.810000 4.491666 0.838581 3.178011 
0.812500 3.790022 0.767348 1.890139 
0.815000 2.740874 0.631765 0.890947 
0.817500 1.712257 0.357510 0.243753 
0.820000 1.113748 0.054391 0.024716 
0.822500 1.006471 0.001727 0.010247 
0.825000 1.000163 0.000027 0.010004 
0.827500 1.000003 0.000000 0.010000 
0.830000 1.000000 0.000000 0.010000 
0.832500 1.000000 0.000000 0.010000 
0.835000 1.000000 0.000000 0.010000 
0.837500 1.000000 0.000000 0.010000 
0.840000 1.000000 0.000000 0.010000 
0.842500 1.000000 0.000000 0.010000 
0.845000 1.000000 0.000000 0.010000 
0.847500 1.000000 0.000000 0.010000 
0.850000 1.000000 0.000000 0.010000 
0.852500 1.000000 0.000000 0.010000 
0.855000 1.000000 0.000000 0.010000 
0.857500 1.000000 0.000000 0.010000 
0.860000 1.000000 0.000000 0.010000 
0.862500 1.000000 0.000000 0.010000 
0.865000 1.000000 0.000000 0.010000 
0.867500 1.000000 0.000000 0.010000 
0.870000 1.000000 0.000000 0.010000 
0.872500 1.000000 0.000000 0.010000 
0.875000 1.000000 0.000000 0.010000 
0.877500 1.000000 0.000000 0.010000 
0.880000 1.000000 0.000000 0.010000 
0.882500 1.000000 0.000000 0.010000 
0.885000 1.000000 0.000000 0.010000 
0.887500 1.000000 0.000000 0.010000 
0.890000 1.000000 0.000000 0.010000 
0.892500 1.000000 0.000000 0.010000 
0.895000 1.000000 0.000000 0.010000 
0.897500 1.000000 0.000000 0.010000 
0.900000 1.000000 0.000000 0.010000 
0.902500 1.000000 0.000000 0.010000 
0.905000 1.000000 0.000000 0.010000 
0.907500 1.000000 0.000000 0.010000 
0.910000 1.000000 0.000000 0.010000 
0.912500 1.000000 0.000000 0.010000 
0.915000 1.000000 0.000000 0.010000 
0.917500 1.000000 0.000000 0.010000 
0.920000 1.000000 0.000000 0.010000 
0.922500 1.000000 0.000000 0.010000 
0.925000 1.000000 0.000000 0.010000 
0.927500 1.000000 0.000000 0.010000 
0.930000 1.000000 0.000000 0.010000 
0.932500 1.000000 0.000000 0.010000 
0.935000 1.000000 0.000000 0.010000 
0.937500 1.000000 0.000000 0.010000 
0.940000 1.000000 0.000000 0.010000 
0.942500 1.000000 0.000000 0.010000 
0.945000 1.000000 0.000000 0.010000 
0.947500 1.000000 0.000000 0.010000 
0.950000 1.000000 0.000000 0.010000 
0.952500 1.000000 0.000000 0.010000 
0.955000 1.000000 0.000000 0.010000 
0.957500 1.000000 0.000000 0.010000 
0.960000 1.000000 0.000000 0.010000 
0.962500 1.000000 0.000000 0.010000 
0.965000 1.000000 0.000000 0.010000 
0.967500 1.000000 0.000000 0.010000 
0.970000 1.000000 0.000000 0.010000 
0.972500 1.000000 0.000000 0.010000 
0.975000 1.000000 0.000000 0.010000 
0.977500 1.000000 0.000000 0.010000 
0.980000 1.000000 0.000000 0.010000 
0.982500 1.000000 0.000000 0.010000 
0.985000 1.000000 0.000000 0.010000 
0.987500 1.000000 0.000000 0.010000 
0.990000 1.000000 0.000000 0.010000 
0.992500 1.000000 0.000000 0.010000 
0.995000 1.000000 0.000000 0.010000 
0.997500 1.000000 0.000000 0.010000 
1.000000 1.000000 0.000000 0.010000 
