# Supplementary material for: A direct Primitive Variable Recovery Scheme for hyperbolic conservative equations: The case of relativistic hydrodynamics
Source: PLoS One. 2018 Apr 16;13(4):e0195494. doi: 10.1371/journal.pone.0195494 (PMC5901931; doi:10.1371/journal.pone.0195494)
Supplement: S1 File — In the file “S1_File.tar.gz”, we attached the relevant data of the comparison between numerical simulations and exact solutions used to obtain the L1—norm. (GZ) [file pone.0195494.s001.gz › numerical-and-exact-data_plosone_aguayo-mendoza-olvera/Test3/Mesh400/1000Da400t6]

0.000000 1.000000 0.000000 1000.000000 
0.002500 1.000000 0.000000 1000.000000 
0.005000 1.000000 0.000000 1000.000000 
0.007500 1.000000 0.000000 1000.000000 
0.010000 1.000000 0.000000 1000.000000 
0.012500 1.000000 0.000000 1000.000000 
0.015000 1.000000 0.000000 1000.000000 
0.017500 1.000000 0.000000 1000.000000 
0.020000 1.000000 0.000000 1000.000000 
0.022500 1.000000 0.000000 1000.000000 
0.025000 1.000000 0.000000 1000.000000 
0.027500 1.000000 0.000000 1000.000000 
0.030000 1.000000 0.000000 1000.000000 
0.032500 1.000000 0.000000 1000.000000 
0.035000 1.000000 0.000000 1000.000000 
0.037500 1.000000 0.000000 1000.000000 
0.040000 1.000000 0.000000 1000.000000 
0.042500 1.000000 0.000000 1000.000000 
0.045000 1.000000 0.000000 1000.000000 
0.047500 1.000000 0.000000 1000.000000 
0.050000 1.000000 0.000000 1000.000000 
0.052500 1.000000 0.000000 1000.000000 
0.055000 1.000000 0.000000 1000.000000 
0.057500 1.000000 0.000000 1000.000000 
0.060000 1.000000 0.000000 1000.000000 
0.062500 1.000000 0.000000 1000.000000 
0.065000 1.000000 0.000000 1000.000000 
0.067500 1.000000 0.000000 1000.000000 
0.070000 1.000000 0.000000 1000.000000 
0.072500 1.000000 0.000000 1000.000000 
0.075000 1.000000 0.000000 1000.000000 
0.077500 1.000000 0.000000 1000.000000 
0.080000 1.000000 0.000000 1000.000000 
0.082500 1.000000 0.000000 1000.000000 
0.085000 1.000000 0.000000 1000.000000 
0.087500 1.000000 0.000000 1000.000000 
0.090000 1.000000 0.000000 1000.000000 
0.092500 1.000000 0.000000 1000.000000 
0.095000 1.000000 0.000000 1000.000000 
0.097500 1.000000 0.000000 1000.000000 
0.100000 1.000000 0.000000 1000.000000 
0.102500 1.000000 0.000000 1000.000000 
0.105000 1.000000 0.000000 1000.000000 
0.107500 1.000000 0.000000 1000.000000 
0.110000 1.000000 0.000000 1000.000000 
0.112500 1.000000 0.000000 1000.000000 
0.115000 1.000000 0.000000 1000.000000 
0.117500 1.000000 0.000000 1000.000000 
0.120000 1.000000 0.000000 1000.000000 
0.122500 1.000000 0.000000 1000.000000 
0.125000 1.000000 0.000000 1000.000000 
0.127500 1.000000 0.000000 1000.000000 
0.130000 1.000000 0.000000 1000.000000 
0.132500 1.000000 0.000000 1000.000000 
0.135000 1.000000 0.000000 1000.000000 
0.137500 1.000000 0.000000 1000.000000 
0.140000 1.000000 0.000000 1000.000000 
0.142500 1.000000 0.000000 1000.000000 
0.145000 1.000000 0.000000 1000.000000 
0.147500 1.000000 0.000000 1000.000000 
0.150000 1.000000 0.000000 1000.000000 
0.152500 1.000000 0.000000 1000.000000 
0.155000 1.000000 0.000000 1000.000000 
0.157500 1.000000 0.000000 1000.000000 
0.160000 1.000000 0.000000 1000.000000 
0.162500 1.000000 0.000000 1000.000000 
0.165000 1.000000 0.000000 1000.000000 
0.167500 1.000000 0.000000 1000.000000 
0.170000 1.000000 0.000000 1000.000000 
0.172500 1.000000 0.000000 1000.000000 
0.175000 1.000000 0.000000 1000.000000 
0.177500 1.000000 0.000000 1000.000000 
0.180000 1.000000 0.000000 1000.000000 
0.182500 1.000000 0.000000 1000.000000 
0.185000 1.000000 0.000000 1000.000000 
0.187500 1.000000 0.000000 1000.000000 
0.190000 1.000000 0.000000 1000.000000 
0.192500 1.000000 0.000000 1000.000000 
0.195000 1.000000 0.000000 1000.000000 
0.197500 1.000000 0.000000 1000.000000 
0.200000 1.000000 0.000000 1000.000000 
0.202500 1.000000 0.000000 1000.000000 
0.205000 1.000000 0.000000 1000.000000 
0.207500 1.000000 0.000000 1000.000000 
0.210000 1.000000 0.000000 1000.000000 
0.212500 1.000000 0.000000 1000.000000 
0.215000 1.000000 0.000000 1000.000000 
0.217500 1.000000 0.000000 1000.000000 
0.220000 1.000000 0.000000 1000.000000 
0.222500 1.000000 0.000000 1000.000000 
0.225000 1.000000 0.000000 1000.000000 
0.227500 1.000000 0.000000 1000.000000 
0.230000 1.000000 0.000000 1000.000000 
0.232500 1.000000 0.000000 1000.000000 
0.235000 1.000000 0.000000 1000.000000 
0.237500 1.000000 0.000000 1000.000000 
0.240000 1.000000 0.000000 1000.000000 
0.242500 1.000000 0.000000 1000.000000 
0.245000 1.000000 0.000000 1000.000000 
0.247500 1.000000 0.000000 1000.000000 
0.250000 1.000000 0.000000 1000.000000 
0.252500 1.000000 0.000000 1000.000000 
0.255000 1.000000 0.000000 1000.000000 
0.257500 1.000000 0.000000 1000.000000 
0.260000 1.000000 0.000000 1000.000000 
0.262500 1.000000 0.000000 1000.000000 
0.265000 1.000000 0.000000 1000.000000 
0.267500 1.000000 0.000000 1000.000000 
0.270000 1.000000 0.000000 1000.000000 
0.272500 1.000000 0.000000 1000.000000 
0.275000 1.000000 0.000000 1000.000000 
0.277500 1.000000 0.000000 1000.000000 
0.280000 1.000000 0.000000 1000.000000 
0.282500 1.000000 0.000000 1000.000000 
0.285000 1.000000 0.000000 1000.000000 
0.287500 1.000000 0.000000 1000.000000 
0.290000 1.000000 0.000000 1000.000000 
0.292500 1.000000 0.000000 1000.000000 
0.295000 1.000000 0.000000 1000.000000 
0.297500 1.000000 0.000000 1000.000000 
0.300000 1.000000 0.000000 1000.000000 
0.302500 1.000000 0.000000 1000.000000 
0.305000 1.000000 0.000000 1000.000000 
0.307500 1.000000 0.000000 1000.000000 
0.310000 1.000000 0.000000 1000.000000 
0.312500 1.000000 0.000000 1000.000000 
0.315000 1.000000 0.000000 1000.000000 
0.317500 1.000000 0.000000 1000.000000 
0.320000 1.000000 0.000000 1000.000000 
0.322500 1.000000 0.000000 1000.000000 
0.325000 1.000000 0.000000 1000.000000 
0.327500 1.000000 0.000000 1000.000000 
0.330000 1.000000 0.000000 1000.000000 
0.332500 1.000000 0.000000 1000.000000 
0.335000 1.000000 0.000000 1000.000000 
0.337500 1.000000 0.000000 1000.000000 
0.340000 1.000000 0.000000 1000.000000 
0.342500 1.000000 0.000000 1000.000000 
0.345000 1.000000 0.000000 1000.000000 
0.347500 1.000000 0.000000 1000.000000 
0.350000 1.000000 0.000000 1000.000000 
0.352500 1.000000 0.000000 1000.000000 
0.355000 1.000000 0.000000 1000.000000 
0.357500 1.000000 0.000000 1000.000000 
0.360000 1.000000 0.000000 1000.000000 
0.362500 1.000000 0.000000 1000.000000 
0.365000 1.000000 0.000000 1000.000000 
0.367500 1.000000 0.000000 1000.000000 
0.370000 1.000000 0.000000 1000.000000 
0.372500 1.000000 0.000000 1000.000000 
0.375000 1.000000 0.000000 1000.000000 
0.377500 1.000000 0.000000 1000.000000 
0.380000 1.000000 0.000000 1000.000000 
0.382500 1.000000 0.000000 1000.000000 
0.385000 1.000000 0.000000 1000.000000 
0.387500 1.000000 0.000000 1000.000000 
0.390000 1.000000 0.000000 1000.000000 
0.392500 1.000000 0.000000 1000.000000 
0.395000 1.000000 0.000000 1000.000000 
0.397500 1.000000 0.000000 1000.000000 
0.400000 1.000000 0.000000 1000.000000 
0.402500 1.000000 0.000000 1000.000000 
0.405000 1.000000 0.000000 1000.000000 
0.407500 1.000000 0.000000 1000.000000 
0.410000 1.000000 0.000000 1000.000000 
0.412500 1.000000 0.000000 999.999999 
0.415000 1.000000 0.000000 999.999996 
0.417500 1.000000 0.000000 999.999985 
0.420000 1.000000 0.000000 999.999942 
0.422500 1.000000 0.000000 999.999784 
0.425000 1.000000 0.000000 999.999234 
0.427500 0.999998 0.000001 999.997380 
0.430000 0.999995 0.000004 999.991400 
0.432500 0.999984 0.000013 999.972943 
0.435000 0.999951 0.000040 999.918601 
0.437500 0.999860 0.000114 999.766427 
0.440000 0.999617 0.000312 999.362559 
0.442500 0.999010 0.000808 998.350863 
0.445000 0.997579 0.001978 995.970320 
0.447500 0.994426 0.004559 990.738048 
0.450000 0.987965 0.009868 980.063793 
0.452500 0.975719 0.020017 959.990750 
0.455000 0.954358 0.038003 925.439993 
0.457500 0.920205 0.067555 871.346240 
0.460000 0.870231 0.112661 794.587729 
0.462500 0.803367 0.177046 695.615175 
0.465000 0.728238 0.252586 590.051220 
0.467500 0.661309 0.324332 502.548805 
0.470000 0.602839 0.389788 430.898749 
0.472500 0.552041 0.449098 372.268676 
0.475000 0.507402 0.502103 323.597733 
0.477500 0.468096 0.549467 283.009927 
0.480000 0.433323 0.591850 248.929182 
0.482500 0.402416 0.629933 220.139690 
0.485000 0.374238 0.663661 195.182266 
0.487500 0.349231 0.694232 173.815026 
0.490000 0.326362 0.722238 155.471987 
0.492500 0.305149 0.746930 138.887533 
0.495000 0.285180 0.769600 124.301641 
0.497500 0.267088 0.791121 111.603734 
0.500000 0.249681 0.811038 99.805638 
0.502500 0.232132 0.829680 88.018061 
0.505000 0.218216 0.845293 79.208450 
0.507500 0.204863 0.860060 71.719716 
0.510000 0.191383 0.872848 64.477605 
0.512500 0.178477 0.884030 57.524046 
0.515000 0.166961 0.894900 51.429268 
0.517500 0.156622 0.906007 46.282457 
0.520000 0.146613 0.916530 41.543791 
0.522500 0.136106 0.925476 36.739567 
0.525000 0.123665 0.932824 31.795035 
0.527500 0.108089 0.939729 27.546503 
0.530000 0.099979 0.947112 24.509601 
0.532500 0.099763 0.955123 22.533430 
0.535000 0.103634 0.960536 20.724432 
0.537500 0.115490 0.962740 18.655740 
0.540000 0.143103 0.962792 16.265984 
0.542500 0.202488 0.961468 14.372095 
0.545000 0.321746 0.957645 12.760244 
0.547500 0.544812 0.950179 11.117419 
0.550000 0.927015 0.937963 9.261179 
0.552500 1.519131 0.918823 7.104442 
0.555000 2.230317 0.886774 4.865418 
0.557500 2.574835 0.830891 2.976723 
0.560000 2.579615 0.726926 1.519746 
0.562500 2.172578 0.521674 0.538251 
0.565000 1.336733 0.175514 0.082338 
0.567500 1.028385 0.010417 0.011920 
0.570000 1.000916 0.000185 0.010024 
0.572500 1.000017 0.000003 0.010000 
0.575000 1.000000 0.000000 0.010000 
0.577500 1.000000 0.000000 0.010000 
0.580000 1.000000 0.000000 0.010000 
0.582500 1.000000 0.000000 0.010000 
0.585000 1.000000 0.000000 0.010000 
0.587500 1.000000 0.000000 0.010000 
0.590000 1.000000 0.000000 0.010000 
0.592500 1.000000 0.000000 0.010000 
0.595000 1.000000 0.000000 0.010000 
0.597500 1.000000 0.000000 0.010000 
0.600000 1.000000 0.000000 0.010000 
0.602500 1.000000 0.000000 0.010000 
0.605000 1.000000 0.000000 0.010000 
0.607500 1.000000 0.000000 0.010000 
0.610000 1.000000 0.000000 0.010000 
0.612500 1.000000 0.000000 0.010000 
0.615000 1.000000 0.000000 0.010000 
0.617500 1.000000 0.000000 0.010000 
0.620000 1.000000 0.000000 0.010000 
0.622500 1.000000 0.000000 0.010000 
0.625000 1.000000 0.000000 0.010000 
0.627500 1.000000 0.000000 0.010000 
0.630000 1.000000 0.000000 0.010000 
0.632500 1.000000 0.000000 0.010000 
0.635000 1.000000 0.000000 0.010000 
0.637500 1.000000 0.000000 0.010000 
0.640000 1.000000 0.000000 0.010000 
0.642500 1.000000 0.000000 0.010000 
0.645000 1.000000 0.000000 0.010000 
0.647500 1.000000 0.000000 0.010000 
0.650000 1.000000 0.000000 0.010000 
0.652500 1.000000 0.000000 0.010000 
0.655000 1.000000 0.000000 0.010000 
0.657500 1.000000 0.000000 0.010000 
0.660000 1.000000 0.000000 0.010000 
0.662500 1.000000 0.000000 0.010000 
0.665000 1.000000 0.000000 0.010000 
0.667500 1.000000 0.000000 0.010000 
0.670000 1.000000 0.000000 0.010000 
0.672500 1.000000 0.000000 0.010000 
0.675000 1.000000 0.000000 0.010000 
0.677500 1.000000 0.000000 0.010000 
0.680000 1.000000 0.000000 0.010000 
0.682500 1.000000 0.000000 0.010000 
0.685000 1.000000 0.000000 0.010000 
0.687500 1.000000 0.000000 0.010000 
0.690000 1.000000 0.000000 0.010000 
0.692500 1.000000 0.000000 0.010000 
0.695000 1.000000 0.000000 0.010000 
0.697500 1.000000 0.000000 0.010000 
0.700000 1.000000 0.000000 0.010000 
0.702500 1.000000 0.000000 0.010000 
0.705000 1.000000 0.000000 0.010000 
0.707500 1.000000 0.000000 0.010000 
0.710000 1.000000 0.000000 0.010000 
0.712500 1.000000 0.000000 0.010000 
0.715000 1.000000 0.000000 0.010000 
0.717500 1.000000 0.000000 0.010000 
0.720000 1.000000 0.000000 0.010000 
0.722500 1.000000 0.000000 0.010000 
0.725000 1.000000 0.000000 0.010000 
0.727500 1.000000 0.000000 0.010000 
0.730000 1.000000 0.000000 0.010000 
0.732500 1.000000 0.000000 0.010000 
0.735000 1.000000 0.000000 0.010000 
0.737500 1.000000 0.000000 0.010000 
0.740000 1.000000 0.000000 0.010000 
0.742500 1.000000 0.000000 0.010000 
0.745000 1.000000 0.000000 0.010000 
0.747500 1.000000 0.000000 0.010000 
0.750000 1.000000 0.000000 0.010000 
0.752500 1.000000 0.000000 0.010000 
0.755000 1.000000 0.000000 0.010000 
0.757500 1.000000 0.000000 0.010000 
0.760000 1.000000 0.000000 0.010000 
0.762500 1.000000 0.000000 0.010000 
0.765000 1.000000 0.000000 0.010000 
0.767500 1.000000 0.000000 0.010000 
0.770000 1.000000 0.000000 0.010000 
0.772500 1.000000 0.000000 0.010000 
0.775000 1.000000 0.000000 0.010000 
0.777500 1.000000 0.000000 0.010000 
0.780000 1.000000 0.000000 0.010000 
0.782500 1.000000 0.000000 0.010000 
0.785000 1.000000 0.000000 0.010000 
0.787500 1.000000 0.000000 0.010000 
0.790000 1.000000 0.000000 0.010000 
0.792500 1.000000 0.000000 0.010000 
0.795000 1.000000 0.000000 0.010000 
0.797500 1.000000 0.000000 0.010000 
0.800000 1.000000 0.000000 0.010000 
0.802500 1.000000 0.000000 0.010000 
0.805000 1.000000 0.000000 0.010000 
0.807500 1.000000 0.000000 0.010000 
0.810000 1.000000 0.000000 0.010000 
0.812500 1.000000 0.000000 0.010000 
0.815000 1.000000 0.000000 0.010000 
0.817500 1.000000 0.000000 0.010000 
0.820000 1.000000 0.000000 0.010000 
0.822500 1.000000 0.000000 0.010000 
0.825000 1.000000 0.000000 0.010000 
0.827500 1.000000 0.000000 0.010000 
0.830000 1.000000 0.000000 0.010000 
0.832500 1.000000 0.000000 0.010000 
0.835000 1.000000 0.000000 0.010000 
0.837500 1.000000 0.000000 0.010000 
0.840000 1.000000 0.000000 0.010000 
0.842500 1.000000 0.000000 0.010000 
0.845000 1.000000 0.000000 0.010000 
0.847500 1.000000 0.000000 0.010000 
0.850000 1.000000 0.000000 0.010000 
0.852500 1.000000 0.000000 0.010000 
0.855000 1.000000 0.000000 0.010000 
0.857500 1.000000 0.000000 0.010000 
0.860000 1.000000 0.000000 0.010000 
0.862500 1.000000 0.000000 0.010000 
0.865000 1.000000 0.000000 0.010000 
0.867500 1.000000 0.000000 0.010000 
0.870000 1.000000 0.000000 0.010000 
0.872500 1.000000 0.000000 0.010000 
0.875000 1.000000 0.000000 0.010000 
0.877500 1.000000 0.000000 0.010000 
0.880000 1.000000 0.000000 0.010000 
0.882500 1.000000 0.000000 0.010000 
0.885000 1.000000 0.000000 0.010000 
0.887500 1.000000 0.000000 0.010000 
0.890000 1.000000 0.000000 0.010000 
0.892500 1.000000 0.000000 0.010000 
0.895000 1.000000 0.000000 0.010000 
0.897500 1.000000 0.000000 0.010000 
0.900000 1.000000 0.000000 0.010000 
0.902500 1.000000 0.000000 0.010000 
0.905000 1.000000 0.000000 0.010000 
0.907500 1.000000 0.000000 0.010000 
0.910000 1.000000 0.000000 0.010000 
0.912500 1.000000 0.000000 0.010000 
0.915000 1.000000 0.000000 0.010000 
0.917500 1.000000 0.000000 0.010000 
0.920000 1.000000 0.000000 0.010000 
0.922500 1.000000 0.000000 0.010000 
0.925000 1.000000 0.000000 0.010000 
0.927500 1.000000 0.000000 0.010000 
0.930000 1.000000 0.000000 0.010000 
0.932500 1.000000 0.000000 0.010000 
0.935000 1.000000 0.000000 0.010000 
0.937500 1.000000 0.000000 0.010000 
0.940000 1.000000 0.000000 0.010000 
0.942500 1.000000 0.000000 0.010000 
0.945000 1.000000 0.000000 0.010000 
0.947500 1.000000 0.000000 0.010000 
0.950000 1.000000 0.000000 0.010000 
0.952500 1.000000 0.000000 0.010000 
0.955000 1.000000 0.000000 0.010000 
0.957500 1.000000 0.000000 0.010000 
0.960000 1.000000 0.000000 0.010000 
0.962500 1.000000 0.000000 0.010000 
0.965000 1.000000 0.000000 0.010000 
0.967500 1.000000 0.000000 0.010000 
0.970000 1.000000 0.000000 0.010000 
0.972500 1.000000 0.000000 0.010000 
0.975000 1.000000 0.000000 0.010000 
0.977500 1.000000 0.000000 0.010000 
0.980000 1.000000 0.000000 0.010000 
0.982500 1.000000 0.000000 0.010000 
0.985000 1.000000 0.000000 0.010000 
0.987500 1.000000 0.000000 0.010000 
0.990000 1.000000 0.000000 0.010000 
0.992500 1.000000 0.000000 0.010000 
0.995000 1.000000 0.000000 0.010000 
0.997500 1.000000 0.000000 0.010000 
1.000000 1.000000 0.000000 0.010000 
