# Supplementary material for: A direct Primitive Variable Recovery Scheme for hyperbolic conservative equations: The case of relativistic hydrodynamics
Source: PLoS One. 2018 Apr 16;13(4):e0195494. doi: 10.1371/journal.pone.0195494 (PMC5901931; doi:10.1371/journal.pone.0195494)
Supplement: S1 File — In the file “S1_File.tar.gz”, we attached the relevant data of the comparison between numerical simulations and exact solutions used to obtain the L1—norm. (GZ) [file pone.0195494.s001.gz › numerical-and-exact-data_plosone_aguayo-mendoza-olvera/Test3/Mesh400/1000Da400t16]

0.000000 1.000000 0.000000 1000.000000 
0.002500 1.000000 0.000000 1000.000000 
0.005000 1.000000 0.000000 1000.000000 
0.007500 1.000000 0.000000 1000.000000 
0.010000 1.000000 0.000000 1000.000000 
0.012500 1.000000 0.000000 1000.000000 
0.015000 1.000000 0.000000 1000.000000 
0.017500 1.000000 0.000000 1000.000000 
0.020000 1.000000 0.000000 1000.000000 
0.022500 1.000000 0.000000 1000.000000 
0.025000 1.000000 0.000000 1000.000000 
0.027500 1.000000 0.000000 1000.000000 
0.030000 1.000000 0.000000 1000.000000 
0.032500 1.000000 0.000000 1000.000000 
0.035000 1.000000 0.000000 1000.000000 
0.037500 1.000000 0.000000 1000.000000 
0.040000 1.000000 0.000000 1000.000000 
0.042500 1.000000 0.000000 1000.000000 
0.045000 1.000000 0.000000 1000.000000 
0.047500 1.000000 0.000000 1000.000000 
0.050000 1.000000 0.000000 1000.000000 
0.052500 1.000000 0.000000 1000.000000 
0.055000 1.000000 0.000000 1000.000000 
0.057500 1.000000 0.000000 1000.000000 
0.060000 1.000000 0.000000 1000.000000 
0.062500 1.000000 0.000000 1000.000000 
0.065000 1.000000 0.000000 1000.000000 
0.067500 1.000000 0.000000 1000.000000 
0.070000 1.000000 0.000000 1000.000000 
0.072500 1.000000 0.000000 1000.000000 
0.075000 1.000000 0.000000 1000.000000 
0.077500 1.000000 0.000000 1000.000000 
0.080000 1.000000 0.000000 1000.000000 
0.082500 1.000000 0.000000 1000.000000 
0.085000 1.000000 0.000000 1000.000000 
0.087500 1.000000 0.000000 1000.000000 
0.090000 1.000000 0.000000 1000.000000 
0.092500 1.000000 0.000000 1000.000000 
0.095000 1.000000 0.000000 1000.000000 
0.097500 1.000000 0.000000 1000.000000 
0.100000 1.000000 0.000000 1000.000000 
0.102500 1.000000 0.000000 1000.000000 
0.105000 1.000000 0.000000 1000.000000 
0.107500 1.000000 0.000000 1000.000000 
0.110000 1.000000 0.000000 1000.000000 
0.112500 1.000000 0.000000 1000.000000 
0.115000 1.000000 0.000000 1000.000000 
0.117500 1.000000 0.000000 1000.000000 
0.120000 1.000000 0.000000 1000.000000 
0.122500 1.000000 0.000000 1000.000000 
0.125000 1.000000 0.000000 1000.000000 
0.127500 1.000000 0.000000 1000.000000 
0.130000 1.000000 0.000000 1000.000000 
0.132500 1.000000 0.000000 1000.000000 
0.135000 1.000000 0.000000 1000.000000 
0.137500 1.000000 0.000000 1000.000000 
0.140000 1.000000 0.000000 1000.000000 
0.142500 1.000000 0.000000 1000.000000 
0.145000 1.000000 0.000000 1000.000000 
0.147500 1.000000 0.000000 1000.000000 
0.150000 1.000000 0.000000 1000.000000 
0.152500 1.000000 0.000000 1000.000000 
0.155000 1.000000 0.000000 1000.000000 
0.157500 1.000000 0.000000 1000.000000 
0.160000 1.000000 0.000000 1000.000000 
0.162500 1.000000 0.000000 1000.000000 
0.165000 1.000000 0.000000 1000.000000 
0.167500 1.000000 0.000000 1000.000000 
0.170000 1.000000 0.000000 1000.000000 
0.172500 1.000000 0.000000 1000.000000 
0.175000 1.000000 0.000000 1000.000000 
0.177500 1.000000 0.000000 1000.000000 
0.180000 1.000000 0.000000 1000.000000 
0.182500 1.000000 0.000000 1000.000000 
0.185000 1.000000 0.000000 1000.000000 
0.187500 1.000000 0.000000 1000.000000 
0.190000 1.000000 0.000000 1000.000000 
0.192500 1.000000 0.000000 1000.000000 
0.195000 1.000000 0.000000 1000.000000 
0.197500 1.000000 0.000000 1000.000000 
0.200000 1.000000 0.000000 1000.000000 
0.202500 1.000000 0.000000 1000.000000 
0.205000 1.000000 0.000000 1000.000000 
0.207500 1.000000 0.000000 1000.000000 
0.210000 1.000000 0.000000 1000.000000 
0.212500 1.000000 0.000000 1000.000000 
0.215000 1.000000 0.000000 1000.000000 
0.217500 1.000000 0.000000 1000.000000 
0.220000 1.000000 0.000000 1000.000000 
0.222500 1.000000 0.000000 1000.000000 
0.225000 1.000000 0.000000 1000.000000 
0.227500 1.000000 0.000000 1000.000000 
0.230000 1.000000 0.000000 1000.000000 
0.232500 1.000000 0.000000 1000.000000 
0.235000 1.000000 0.000000 1000.000000 
0.237500 1.000000 0.000000 1000.000000 
0.240000 1.000000 0.000000 1000.000000 
0.242500 1.000000 0.000000 1000.000000 
0.245000 1.000000 0.000000 1000.000000 
0.247500 1.000000 0.000000 1000.000000 
0.250000 1.000000 0.000000 1000.000000 
0.252500 1.000000 0.000000 1000.000000 
0.255000 1.000000 0.000000 1000.000000 
0.257500 1.000000 0.000000 1000.000000 
0.260000 1.000000 0.000000 1000.000000 
0.262500 1.000000 0.000000 1000.000000 
0.265000 1.000000 0.000000 1000.000000 
0.267500 1.000000 0.000000 1000.000000 
0.270000 1.000000 0.000000 1000.000000 
0.272500 1.000000 0.000000 1000.000000 
0.275000 1.000000 0.000000 1000.000000 
0.277500 1.000000 0.000000 1000.000000 
0.280000 1.000000 0.000000 1000.000000 
0.282500 1.000000 0.000000 1000.000000 
0.285000 1.000000 0.000000 1000.000000 
0.287500 1.000000 0.000000 1000.000000 
0.290000 1.000000 0.000000 1000.000000 
0.292500 1.000000 0.000000 1000.000000 
0.295000 1.000000 0.000000 1000.000000 
0.297500 1.000000 0.000000 1000.000000 
0.300000 1.000000 0.000000 1000.000000 
0.302500 1.000000 0.000000 1000.000000 
0.305000 1.000000 0.000000 1000.000000 
0.307500 1.000000 0.000000 1000.000000 
0.310000 1.000000 0.000000 1000.000000 
0.312500 1.000000 0.000000 999.999999 
0.315000 1.000000 0.000000 999.999997 
0.317500 1.000000 0.000000 999.999992 
0.320000 1.000000 0.000000 999.999980 
0.322500 1.000000 0.000000 999.999948 
0.325000 1.000000 0.000000 999.999868 
0.327500 1.000000 0.000000 999.999673 
0.330000 1.000000 0.000000 999.999206 
0.332500 0.999999 0.000001 999.998113 
0.335000 0.999997 0.000002 999.995608 
0.337500 0.999994 0.000005 999.990001 
0.340000 0.999987 0.000011 999.977752 
0.342500 0.999971 0.000024 999.951650 
0.345000 0.999938 0.000050 999.897466 
0.347500 0.999873 0.000104 999.788016 
0.350000 0.999744 0.000209 999.573180 
0.352500 0.999498 0.000410 999.164013 
0.355000 0.999045 0.000780 998.409155 
0.357500 0.998236 0.001441 997.062706 
0.360000 0.996843 0.002581 994.745401 
0.362500 0.994531 0.004475 990.905821 
0.365000 0.990843 0.007506 984.795169 
0.367500 0.985199 0.012166 975.475767 
0.370000 0.976926 0.019043 961.885044 
0.372500 0.965327 0.028779 942.967682 
0.375000 0.949787 0.042001 917.864773 
0.377500 0.929882 0.059235 886.114216 
0.380000 0.905468 0.080839 847.784194 
0.382500 0.876687 0.106982 803.451117 
0.385000 0.844002 0.137689 754.040168 
0.387500 0.810231 0.169974 704.212280 
0.390000 0.778523 0.201409 658.916619 
0.392500 0.748843 0.231632 617.611508 
0.395000 0.721047 0.260605 579.906835 
0.397500 0.695022 0.288343 545.467195 
0.400000 0.670622 0.314855 513.948371 
0.402500 0.647698 0.340151 485.020772 
0.405000 0.626188 0.364338 458.490634 
0.407500 0.605892 0.387365 434.005745 
0.410000 0.586799 0.409387 411.465297 
0.412500 0.568733 0.430365 390.581795 
0.415000 0.551673 0.450424 371.261486 
0.417500 0.535483 0.469548 353.290293 
0.420000 0.520150 0.487856 336.601059 
0.422500 0.505543 0.505316 321.002795 
0.425000 0.491684 0.522069 306.478833 
0.427500 0.478420 0.538038 292.830737 
0.430000 0.465812 0.553395 280.088655 
0.432500 0.453730 0.568076 268.093035 
0.435000 0.442164 0.582150 256.806378 
0.437500 0.431089 0.595666 246.181188 
0.440000 0.420495 0.608683 236.186663 
0.442500 0.410229 0.621084 226.660440 
0.445000 0.400446 0.633114 217.728113 
0.447500 0.391007 0.644666 209.248362 
0.450000 0.381860 0.655726 201.158501 
0.452500 0.373058 0.666407 193.494643 
0.455000 0.364636 0.676798 186.274138 
0.457500 0.356367 0.686667 179.291612 
0.460000 0.348411 0.696245 172.674989 
0.462500 0.340768 0.705566 166.411221 
0.465000 0.333313 0.714525 160.396031 
0.467500 0.326006 0.723083 154.577058 
0.470000 0.319024 0.731514 149.111011 
0.472500 0.312236 0.739649 143.856899 
0.475000 0.305532 0.747436 138.761121 
0.477500 0.299057 0.754998 133.882877 
0.480000 0.292806 0.762449 129.272665 
0.482500 0.286663 0.769575 124.774998 
0.485000 0.280607 0.776469 120.431915 
0.487500 0.274781 0.783212 116.276396 
0.490000 0.269064 0.789818 112.296892 
0.492500 0.263447 0.796173 108.403925 
0.495000 0.257895 0.802393 104.644835 
0.497500 0.252473 0.808492 100.992063 
0.500000 0.247047 0.814534 97.427598 
0.502500 0.241537 0.820681 93.819167 
0.505000 0.236448 0.826202 90.552184 
0.507500 0.231559 0.831534 87.460121 
0.510000 0.226838 0.836735 84.514572 
0.512500 0.222164 0.841712 81.634497 
0.515000 0.217544 0.846502 78.827265 
0.517500 0.213082 0.851251 76.161169 
0.520000 0.208761 0.855937 73.612779 
0.522500 0.204469 0.860421 71.096114 
0.525000 0.200150 0.864708 68.608371 
0.527500 0.195899 0.868940 66.223495 
0.530000 0.191823 0.873180 63.967704 
0.532500 0.187854 0.877322 61.776142 
0.535000 0.183896 0.881265 59.589718 
0.537500 0.179904 0.885057 57.431725 
0.540000 0.175891 0.888815 55.363347 
0.542500 0.172049 0.892594 53.405029 
0.545000 0.168340 0.896306 51.504980 
0.547500 0.164659 0.899849 49.607619 
0.550000 0.160961 0.903241 47.720263 
0.552500 0.157205 0.906577 45.891847 
0.555000 0.153453 0.909922 44.153726 
0.557500 0.149880 0.913274 42.492970 
0.560000 0.146398 0.916518 40.853841 
0.562500 0.142929 0.919610 39.210145 
0.565000 0.139447 0.922589 37.581423 
0.567500 0.135922 0.925535 36.010253 
0.570000 0.132370 0.928494 34.516959 
0.572500 0.128953 0.931468 33.091113 
0.575000 0.125612 0.934350 31.686468 
0.577500 0.122278 0.937085 30.276685 
0.580000 0.118938 0.939686 28.862405 
0.582500 0.115574 0.942239 27.499783 
0.585000 0.112228 0.944803 26.223444 
0.587500 0.108995 0.947419 25.036943 
0.590000 0.105867 0.949932 23.885199 
0.592500 0.102866 0.952186 22.718031 
0.595000 0.100034 0.954198 21.527896 
0.597500 0.097262 0.956156 20.475626 
0.600000 0.094481 0.958196 19.637884 
0.602500 0.091658 0.960195 18.953120 
0.605000 0.088511 0.961644 18.281015 
0.607500 0.085978 0.962467 17.575108 
0.610000 0.085006 0.962969 17.027296 
0.612500 0.084958 0.963454 16.766820 
0.615000 0.085321 0.963897 16.718702 
0.617500 0.086525 0.964119 16.736022 
0.620000 0.089266 0.964149 16.791723 
0.622500 0.094759 0.964106 16.894132 
0.625000 0.105079 0.963964 17.049363 
0.627500 0.123641 0.963682 17.204927 
0.630000 0.155940 0.963177 17.256928 
0.632500 0.210214 0.962403 17.229477 
0.635000 0.298221 0.961367 17.062055 
0.637500 0.436392 0.960026 16.650931 
0.640000 0.647041 0.958213 15.937573 
0.642500 0.958902 0.955604 14.910684 
0.645000 1.405292 0.951730 13.586074 
0.647500 2.017136 0.945945 11.988452 
0.650000 2.796185 0.937319 10.150933 
0.652500 3.444442 0.924293 8.130347 
0.655000 3.764356 0.903932 6.107933 
0.657500 3.829638 0.871627 4.288496 
0.660000 3.728085 0.818340 2.719905 
0.662500 3.275226 0.723807 1.461908 
0.665000 2.354886 0.538474 0.568636 
0.667500 1.386271 0.204009 0.101062 
0.670000 1.038525 0.014832 0.012909 
0.672500 1.001409 0.000296 0.010039 
0.675000 1.000029 0.000004 0.010001 
0.677500 1.000000 0.000000 0.010000 
0.680000 1.000000 0.000000 0.010000 
0.682500 1.000000 0.000000 0.010000 
0.685000 1.000000 0.000000 0.010000 
0.687500 1.000000 0.000000 0.010000 
0.690000 1.000000 0.000000 0.010000 
0.692500 1.000000 0.000000 0.010000 
0.695000 1.000000 0.000000 0.010000 
0.697500 1.000000 0.000000 0.010000 
0.700000 1.000000 0.000000 0.010000 
0.702500 1.000000 0.000000 0.010000 
0.705000 1.000000 0.000000 0.010000 
0.707500 1.000000 0.000000 0.010000 
0.710000 1.000000 0.000000 0.010000 
0.712500 1.000000 0.000000 0.010000 
0.715000 1.000000 0.000000 0.010000 
0.717500 1.000000 0.000000 0.010000 
0.720000 1.000000 0.000000 0.010000 
0.722500 1.000000 0.000000 0.010000 
0.725000 1.000000 0.000000 0.010000 
0.727500 1.000000 0.000000 0.010000 
0.730000 1.000000 0.000000 0.010000 
0.732500 1.000000 0.000000 0.010000 
0.735000 1.000000 0.000000 0.010000 
0.737500 1.000000 0.000000 0.010000 
0.740000 1.000000 0.000000 0.010000 
0.742500 1.000000 0.000000 0.010000 
0.745000 1.000000 0.000000 0.010000 
0.747500 1.000000 0.000000 0.010000 
0.750000 1.000000 0.000000 0.010000 
0.752500 1.000000 0.000000 0.010000 
0.755000 1.000000 0.000000 0.010000 
0.757500 1.000000 0.000000 0.010000 
0.760000 1.000000 0.000000 0.010000 
0.762500 1.000000 0.000000 0.010000 
0.765000 1.000000 0.000000 0.010000 
0.767500 1.000000 0.000000 0.010000 
0.770000 1.000000 0.000000 0.010000 
0.772500 1.000000 0.000000 0.010000 
0.775000 1.000000 0.000000 0.010000 
0.777500 1.000000 0.000000 0.010000 
0.780000 1.000000 0.000000 0.010000 
0.782500 1.000000 0.000000 0.010000 
0.785000 1.000000 0.000000 0.010000 
0.787500 1.000000 0.000000 0.010000 
0.790000 1.000000 0.000000 0.010000 
0.792500 1.000000 0.000000 0.010000 
0.795000 1.000000 0.000000 0.010000 
0.797500 1.000000 0.000000 0.010000 
0.800000 1.000000 0.000000 0.010000 
0.802500 1.000000 0.000000 0.010000 
0.805000 1.000000 0.000000 0.010000 
0.807500 1.000000 0.000000 0.010000 
0.810000 1.000000 0.000000 0.010000 
0.812500 1.000000 0.000000 0.010000 
0.815000 1.000000 0.000000 0.010000 
0.817500 1.000000 0.000000 0.010000 
0.820000 1.000000 0.000000 0.010000 
0.822500 1.000000 0.000000 0.010000 
0.825000 1.000000 0.000000 0.010000 
0.827500 1.000000 0.000000 0.010000 
0.830000 1.000000 0.000000 0.010000 
0.832500 1.000000 0.000000 0.010000 
0.835000 1.000000 0.000000 0.010000 
0.837500 1.000000 0.000000 0.010000 
0.840000 1.000000 0.000000 0.010000 
0.842500 1.000000 0.000000 0.010000 
0.845000 1.000000 0.000000 0.010000 
0.847500 1.000000 0.000000 0.010000 
0.850000 1.000000 0.000000 0.010000 
0.852500 1.000000 0.000000 0.010000 
0.855000 1.000000 0.000000 0.010000 
0.857500 1.000000 0.000000 0.010000 
0.860000 1.000000 0.000000 0.010000 
0.862500 1.000000 0.000000 0.010000 
0.865000 1.000000 0.000000 0.010000 
0.867500 1.000000 0.000000 0.010000 
0.870000 1.000000 0.000000 0.010000 
0.872500 1.000000 0.000000 0.010000 
0.875000 1.000000 0.000000 0.010000 
0.877500 1.000000 0.000000 0.010000 
0.880000 1.000000 0.000000 0.010000 
0.882500 1.000000 0.000000 0.010000 
0.885000 1.000000 0.000000 0.010000 
0.887500 1.000000 0.000000 0.010000 
0.890000 1.000000 0.000000 0.010000 
0.892500 1.000000 0.000000 0.010000 
0.895000 1.000000 0.000000 0.010000 
0.897500 1.000000 0.000000 0.010000 
0.900000 1.000000 0.000000 0.010000 
0.902500 1.000000 0.000000 0.010000 
0.905000 1.000000 0.000000 0.010000 
0.907500 1.000000 0.000000 0.010000 
0.910000 1.000000 0.000000 0.010000 
0.912500 1.000000 0.000000 0.010000 
0.915000 1.000000 0.000000 0.010000 
0.917500 1.000000 0.000000 0.010000 
0.920000 1.000000 0.000000 0.010000 
0.922500 1.000000 0.000000 0.010000 
0.925000 1.000000 0.000000 0.010000 
0.927500 1.000000 0.000000 0.010000 
0.930000 1.000000 0.000000 0.010000 
0.932500 1.000000 0.000000 0.010000 
0.935000 1.000000 0.000000 0.010000 
0.937500 1.000000 0.000000 0.010000 
0.940000 1.000000 0.000000 0.010000 
0.942500 1.000000 0.000000 0.010000 
0.945000 1.000000 0.000000 0.010000 
0.947500 1.000000 0.000000 0.010000 
0.950000 1.000000 0.000000 0.010000 
0.952500 1.000000 0.000000 0.010000 
0.955000 1.000000 0.000000 0.010000 
0.957500 1.000000 0.000000 0.010000 
0.960000 1.000000 0.000000 0.010000 
0.962500 1.000000 0.000000 0.010000 
0.965000 1.000000 0.000000 0.010000 
0.967500 1.000000 0.000000 0.010000 
0.970000 1.000000 0.000000 0.010000 
0.972500 1.000000 0.000000 0.010000 
0.975000 1.000000 0.000000 0.010000 
0.977500 1.000000 0.000000 0.010000 
0.980000 1.000000 0.000000 0.010000 
0.982500 1.000000 0.000000 0.010000 
0.985000 1.000000 0.000000 0.010000 
0.987500 1.000000 0.000000 0.010000 
0.990000 1.000000 0.000000 0.010000 
0.992500 1.000000 0.000000 0.010000 
0.995000 1.000000 0.000000 0.010000 
0.997500 1.000000 0.000000 0.010000 
1.000000 1.000000 0.000000 0.010000 
