# Supplementary material for: A direct Primitive Variable Recovery Scheme for hyperbolic conservative equations: The case of relativistic hydrodynamics
Source: PLoS One. 2018 Apr 16;13(4):e0195494. doi: 10.1371/journal.pone.0195494 (PMC5901931; doi:10.1371/journal.pone.0195494)
Supplement: S1 File — In the file “S1_File.tar.gz”, we attached the relevant data of the comparison between numerical simulations and exact solutions used to obtain the L1—norm. (GZ) [file pone.0195494.s001.gz › numerical-and-exact-data_plosone_aguayo-mendoza-olvera/Test3/Mesh400/1000Da400]

0.000000 1.000000 0.000000 1000.000000 
0.002500 1.000000 0.000000 1000.000000 
0.005000 1.000000 0.000000 1000.000000 
0.007500 1.000000 0.000000 1000.000000 
0.010000 1.000000 0.000000 1000.000000 
0.012500 1.000000 0.000000 1000.000000 
0.015000 1.000000 0.000000 1000.000000 
0.017500 1.000000 0.000000 1000.000000 
0.020000 1.000000 0.000000 1000.000000 
0.022500 1.000000 0.000000 1000.000000 
0.025000 1.000000 0.000000 1000.000000 
0.027500 1.000000 0.000000 1000.000000 
0.030000 1.000000 0.000000 1000.000000 
0.032500 1.000000 0.000000 1000.000000 
0.035000 1.000000 0.000000 1000.000000 
0.037500 1.000000 0.000000 1000.000000 
0.040000 1.000000 0.000000 1000.000000 
0.042500 1.000000 0.000000 1000.000000 
0.045000 1.000000 0.000000 1000.000000 
0.047500 1.000000 0.000000 1000.000000 
0.050000 1.000000 0.000000 1000.000000 
0.052500 1.000000 0.000000 1000.000000 
0.055000 1.000000 0.000000 1000.000000 
0.057500 1.000000 0.000000 1000.000000 
0.060000 1.000000 0.000000 1000.000000 
0.062500 1.000000 0.000000 1000.000000 
0.065000 1.000000 0.000000 1000.000000 
0.067500 1.000000 0.000000 1000.000000 
0.070000 1.000000 0.000000 1000.000000 
0.072500 1.000000 0.000000 1000.000000 
0.075000 1.000000 0.000000 1000.000000 
0.077500 1.000000 0.000000 1000.000000 
0.080000 1.000000 0.000000 1000.000000 
0.082500 1.000000 0.000000 1000.000000 
0.085000 1.000000 0.000000 1000.000000 
0.087500 1.000000 0.000000 1000.000000 
0.090000 1.000000 0.000000 1000.000000 
0.092500 1.000000 0.000000 1000.000000 
0.095000 1.000000 0.000000 1000.000000 
0.097500 1.000000 0.000000 1000.000000 
0.100000 1.000000 0.000000 1000.000000 
0.102500 1.000000 0.000000 1000.000000 
0.105000 1.000000 0.000000 1000.000000 
0.107500 1.000000 0.000000 1000.000000 
0.110000 1.000000 0.000000 1000.000000 
0.112500 1.000000 0.000000 1000.000000 
0.115000 1.000000 0.000000 1000.000000 
0.117500 1.000000 0.000000 1000.000000 
0.120000 1.000000 0.000000 1000.000000 
0.122500 1.000000 0.000000 1000.000000 
0.125000 1.000000 0.000000 1000.000000 
0.127500 1.000000 0.000000 1000.000000 
0.130000 1.000000 0.000000 1000.000000 
0.132500 1.000000 0.000000 1000.000000 
0.135000 1.000000 0.000000 1000.000000 
0.137500 1.000000 0.000000 1000.000000 
0.140000 1.000000 0.000000 1000.000000 
0.142500 1.000000 0.000000 1000.000000 
0.145000 1.000000 0.000000 1000.000000 
0.147500 1.000000 0.000000 1000.000000 
0.150000 1.000000 0.000000 1000.000000 
0.152500 1.000000 0.000000 1000.000000 
0.155000 1.000000 0.000000 1000.000000 
0.157500 1.000000 0.000000 1000.000000 
0.160000 1.000000 0.000000 1000.000000 
0.162500 1.000000 0.000000 1000.000000 
0.165000 1.000000 0.000000 1000.000000 
0.167500 1.000000 0.000000 1000.000000 
0.170000 1.000000 0.000000 1000.000000 
0.172500 1.000000 0.000000 1000.000000 
0.175000 1.000000 0.000000 1000.000000 
0.177500 1.000000 0.000000 1000.000000 
0.180000 1.000000 0.000000 1000.000000 
0.182500 1.000000 0.000000 1000.000000 
0.185000 1.000000 0.000000 1000.000000 
0.187500 1.000000 0.000000 1000.000000 
0.190000 1.000000 0.000000 1000.000000 
0.192500 1.000000 0.000000 1000.000000 
0.195000 1.000000 0.000000 1000.000000 
0.197500 1.000000 0.000000 1000.000000 
0.200000 1.000000 0.000000 1000.000000 
0.202500 1.000000 0.000000 1000.000000 
0.205000 1.000000 0.000000 1000.000000 
0.207500 1.000000 0.000000 1000.000000 
0.210000 1.000000 0.000000 1000.000000 
0.212500 1.000000 0.000000 1000.000000 
0.215000 1.000000 0.000000 1000.000000 
0.217500 1.000000 0.000000 1000.000000 
0.220000 1.000000 0.000000 1000.000000 
0.222500 1.000000 0.000000 999.999999 
0.225000 1.000000 0.000000 999.999998 
0.227500 1.000000 0.000000 999.999994 
0.230000 1.000000 0.000000 999.999987 
0.232500 1.000000 0.000000 999.999972 
0.235000 1.000000 0.000000 999.999939 
0.237500 1.000000 0.000000 999.999867 
0.240000 1.000000 0.000000 999.999718 
0.242500 1.000000 0.000000 999.999408 
0.245000 0.999999 0.000001 999.998779 
0.247500 0.999998 0.000001 999.997521 
0.250000 0.999996 0.000002 999.995048 
0.252500 0.999993 0.000004 999.990275 
0.255000 0.999986 0.000008 999.981232 
0.257500 0.999973 0.000015 999.964425 
0.260000 0.999950 0.000029 999.933811 
0.262500 0.999909 0.000052 999.879196 
0.265000 0.999838 0.000094 999.783866 
0.267500 0.999716 0.000164 999.621217 
0.270000 0.999513 0.000281 999.350264 
0.272500 0.999182 0.000472 998.910090 
0.275000 0.998660 0.000774 998.213650 
0.277500 0.997856 0.001239 997.141937 
0.280000 0.996653 0.001935 995.540171 
0.282500 0.994909 0.002946 993.218228 
0.285000 0.992458 0.004370 989.957706 
0.287500 0.989124 0.006313 985.527261 
0.290000 0.984737 0.008878 979.706046 
0.292500 0.979156 0.012159 972.312385 
0.295000 0.972287 0.016222 963.232136 
0.297500 0.964102 0.021101 952.439748 
0.300000 0.954643 0.026790 940.005938 
0.302500 0.944019 0.033246 926.089174 
0.305000 0.932388 0.040394 910.912620 
0.307500 0.919935 0.048142 894.731825 
0.310000 0.906843 0.056395 877.799618 
0.312500 0.893274 0.065068 860.332934 
0.315000 0.879353 0.074103 842.487118 
0.317500 0.865314 0.083311 824.581040 
0.320000 0.851511 0.092509 807.089161 
0.322500 0.837993 0.101664 790.051905 
0.325000 0.824745 0.110752 773.442759 
0.327500 0.811784 0.119780 757.279902 
0.330000 0.799092 0.128734 741.535821 
0.332500 0.786673 0.137613 726.210105 
0.335000 0.774523 0.146419 711.295680 
0.337500 0.762634 0.155145 696.775766 
0.340000 0.751000 0.163792 682.639756 
0.342500 0.739614 0.172359 668.875803 
0.345000 0.728479 0.180852 655.484286 
0.347500 0.717566 0.189253 642.424810 
0.350000 0.706897 0.197585 629.721310 
0.352500 0.696443 0.205832 617.335871 
0.355000 0.686213 0.214004 605.275441 
0.357500 0.676180 0.222086 593.506222 
0.360000 0.666373 0.230107 582.057409 
0.362500 0.656745 0.238033 570.871816 
0.365000 0.647325 0.245895 559.980770 
0.367500 0.638078 0.253668 549.340715 
0.370000 0.629034 0.261383 538.984713 
0.372500 0.620141 0.269001 528.849742 
0.375000 0.611443 0.276564 518.982969 
0.377500 0.602893 0.284039 509.330495 
0.380000 0.594527 0.291458 499.928600 
0.382500 0.586292 0.298784 490.717629 
0.385000 0.578235 0.306061 481.747576 
0.387500 0.570306 0.313249 472.960269 
0.390000 0.562544 0.320388 464.397721 
0.392500 0.554896 0.327434 455.999021 
0.395000 0.547410 0.334436 447.816092 
0.397500 0.540036 0.341352 439.791644 
0.400000 0.532815 0.348224 431.968972 
0.402500 0.525692 0.355003 424.286128 
0.405000 0.518717 0.361744 416.797677 
0.407500 0.511842 0.368402 409.448477 
0.410000 0.505105 0.375019 402.279623 
0.412500 0.498451 0.381546 395.230153 
0.415000 0.491936 0.388038 388.357880 
0.417500 0.485509 0.394451 381.607466 
0.420000 0.479207 0.400826 375.017958 
0.422500 0.472978 0.407112 368.532806 
0.425000 0.466877 0.413370 362.208800 
0.427500 0.460851 0.419549 355.989569 
0.430000 0.454942 0.425693 349.916652 
0.432500 0.449098 0.431754 343.937039 
0.435000 0.443370 0.437787 338.100997 
0.437500 0.437706 0.443742 332.354736 
0.440000 0.432153 0.449669 326.745129 
0.442500 0.426659 0.455518 321.219120 
0.445000 0.421267 0.461337 315.818446 
0.447500 0.415931 0.467078 310.496293 
0.450000 0.410702 0.472800 305.302700 
0.452500 0.405525 0.478447 300.183313 
0.455000 0.400439 0.484062 295.173939 
0.457500 0.395402 0.489604 290.234853 
0.460000 0.390465 0.495129 285.413770 
0.462500 0.385576 0.500583 280.658666 
0.465000 0.380768 0.506007 276.003466 
0.467500 0.376009 0.511363 271.412772 
0.470000 0.371334 0.516699 266.924903 
0.472500 0.366705 0.521966 262.495265 
0.475000 0.362152 0.527213 258.162619 
0.477500 0.357649 0.532396 253.888418 
0.480000 0.353209 0.537552 249.699409 
0.482500 0.348817 0.542643 245.563433 
0.485000 0.344494 0.547723 241.521105 
0.487500 0.340223 0.552743 237.529922 
0.490000 0.335998 0.557734 233.612489 
0.492500 0.331822 0.562669 229.742115 
0.495000 0.327698 0.567594 225.951524 
0.497500 0.323618 0.572470 222.201239 
0.500000 0.319569 0.577346 218.510527 
0.502500 0.315512 0.582239 214.815435 
0.505000 0.311559 0.587021 211.235686 
0.507500 0.307676 0.591741 207.733614 
0.510000 0.303856 0.596413 204.301620 
0.512500 0.300088 0.601038 200.930849 
0.515000 0.296365 0.605615 197.615240 
0.517500 0.292690 0.610151 194.355651 
0.520000 0.289066 0.614649 191.152678 
0.522500 0.285486 0.619108 188.002083 
0.525000 0.281944 0.623527 184.900506 
0.527500 0.278444 0.627909 181.849239 
0.530000 0.274990 0.632258 178.848413 
0.532500 0.271577 0.636569 175.893270 
0.535000 0.268200 0.640840 172.980407 
0.537500 0.264859 0.645078 170.113337 
0.540000 0.261557 0.649291 167.295653 
0.542500 0.258292 0.653472 164.522027 
0.545000 0.255059 0.657610 161.783422 
0.547500 0.251861 0.661706 159.080543 
0.550000 0.248707 0.665779 156.423506 
0.552500 0.245593 0.669836 153.815691 
0.555000 0.242502 0.673860 151.245852 
0.557500 0.239423 0.677835 148.702051 
0.560000 0.236374 0.681769 146.188535 
0.562500 0.233381 0.685687 143.720086 
0.565000 0.230442 0.689596 141.300178 
0.567500 0.227528 0.693474 138.914046 
0.570000 0.224614 0.697301 136.547507 
0.572500 0.221700 0.701084 134.205767 
0.575000 0.218824 0.704854 131.905981 
0.577500 0.216008 0.708621 129.653393 
0.580000 0.213240 0.712363 127.433374 
0.582500 0.210490 0.716054 125.230090 
0.585000 0.207748 0.719700 123.046580 
0.587500 0.205024 0.723329 120.899594 
0.590000 0.202328 0.726957 118.796754 
0.592500 0.199655 0.730567 116.726582 
0.595000 0.196996 0.734131 114.673572 
0.597500 0.194360 0.737650 112.637499 
0.600000 0.191767 0.741148 110.631966 
0.602500 0.189224 0.744643 108.665384 
0.605000 0.186713 0.748122 106.730125 
0.607500 0.184210 0.751563 104.813139 
0.610000 0.181703 0.754963 102.912585 
0.612500 0.179190 0.758341 101.038639 
0.615000 0.176706 0.761713 99.198771 
0.617500 0.174256 0.765070 97.387550 
0.620000 0.171835 0.768392 95.593830 
0.622500 0.169438 0.771675 93.815036 
0.625000 0.167073 0.774936 92.059865 
0.627500 0.164742 0.778193 90.336545 
0.630000 0.162435 0.781440 88.641979 
0.632500 0.160136 0.784658 86.964994 
0.635000 0.157833 0.787834 85.299085 
0.637500 0.155516 0.790979 83.649449 
0.640000 0.153206 0.794114 82.026787 
0.642500 0.150946 0.797250 80.435528 
0.645000 0.148733 0.800374 78.869154 
0.647500 0.146547 0.803467 77.316652 
0.650000 0.144372 0.806517 75.772896 
0.652500 0.142204 0.809536 74.242779 
0.655000 0.140049 0.812542 72.736091 
0.657500 0.137913 0.815550 71.258870 
0.660000 0.135792 0.818556 69.808528 
0.662500 0.133675 0.821540 68.374393 
0.665000 0.131555 0.824484 66.948400 
0.667500 0.129424 0.827389 65.530739 
0.670000 0.127307 0.830270 64.128781 
0.672500 0.125240 0.833146 62.750864 
0.675000 0.123225 0.836025 61.400562 
0.677500 0.121254 0.838903 60.073797 
0.680000 0.119302 0.841755 58.759939 
0.682500 0.117354 0.844568 57.452551 
0.685000 0.115403 0.847343 56.152652 
0.687500 0.113446 0.850097 54.866901 
0.690000 0.111477 0.852844 53.602564 
0.692500 0.109496 0.855594 52.363164 
0.695000 0.107510 0.858348 51.146754 
0.697500 0.105534 0.861084 49.944309 
0.700000 0.103568 0.863784 48.748537 
0.702500 0.101619 0.866447 47.558268 
0.705000 0.099697 0.869083 46.377756 
0.707500 0.097814 0.871706 45.213476 
0.710000 0.095974 0.874328 44.070333 
0.712500 0.094175 0.876954 42.949789 
0.715000 0.092407 0.879583 41.848571 
0.717500 0.090652 0.882190 40.758245 
0.720000 0.088898 0.884763 39.673335 
0.722500 0.087141 0.887300 38.593424 
0.725000 0.085375 0.889811 37.522220 
0.727500 0.083592 0.892308 36.465151 
0.730000 0.081786 0.894802 35.426712 
0.732500 0.079953 0.897299 34.408995 
0.735000 0.078093 0.899804 33.411364 
0.737500 0.076220 0.902303 32.428294 
0.740000 0.074381 0.904773 31.452481 
0.742500 0.072582 0.907206 30.480548 
0.745000 0.070817 0.909603 29.513145 
0.747500 0.069085 0.911974 28.553998 
0.750000 0.067382 0.914329 27.608267 
0.752500 0.065700 0.916680 26.680798 
0.755000 0.064034 0.919032 25.775033 
0.757500 0.062378 0.921394 24.892838 
0.760000 0.060729 0.923776 24.032679 
0.762500 0.059080 0.926145 23.185650 
0.765000 0.057420 0.928450 22.341289 
0.767500 0.055718 0.930675 21.495128 
0.770000 0.053928 0.932820 20.644136 
0.772500 0.051981 0.934909 19.806185 
0.775000 0.049775 0.936979 19.002493 
0.777500 0.047202 0.939052 18.249003 
0.780000 0.045039 0.941154 17.556136 
0.782500 0.043904 0.943324 16.920949 
0.785000 0.043567 0.945415 16.316512 
0.787500 0.043585 0.947247 15.715078 
0.790000 0.043846 0.948773 15.102660 
0.792500 0.044594 0.950009 14.466989 
0.795000 0.046165 0.951073 13.885568 
0.797500 0.049038 0.952087 13.421647 
0.800000 0.053935 0.953111 13.093680 
0.802500 0.061955 0.954196 12.893797 
0.805000 0.074774 0.955259 12.783832 
0.807500 0.094858 0.956070 12.711550 
0.810000 0.125798 0.956583 12.644803 
0.812500 0.172760 0.956824 12.572032 
0.815000 0.243114 0.956879 12.481244 
0.817500 0.347305 0.956846 12.364813 
0.820000 0.499795 0.956678 12.221934 
0.822500 0.719866 0.956258 12.052199 
0.825000 1.031910 0.955464 11.848815 
0.827500 1.464556 0.954186 11.592949 
0.830000 2.047826 0.952321 11.251182 
0.832500 2.807644 0.949770 10.778095 
0.835000 3.757537 0.946404 10.124805 
0.837500 4.780902 0.942002 9.251458 
0.840000 5.499846 0.936125 8.142136 
0.842500 5.914006 0.927860 6.816893 
0.845000 6.084685 0.915333 5.333425 
0.847500 6.092010 0.894867 3.879544 
0.850000 5.899570 0.860144 2.607887 
0.852500 5.198441 0.798277 1.538761 
0.855000 3.770504 0.677061 0.724646 
0.857500 2.087291 0.410528 0.209157 
0.860000 1.159802 0.061909 0.022785 
0.862500 1.007357 0.001596 0.010198 
0.865000 1.000154 0.000022 0.010003 
0.867500 1.000002 0.000000 0.010000 
0.870000 1.000000 0.000000 0.010000 
0.872500 1.000000 0.000000 0.010000 
0.875000 1.000000 0.000000 0.010000 
0.877500 1.000000 0.000000 0.010000 
0.880000 1.000000 0.000000 0.010000 
0.882500 1.000000 0.000000 0.010000 
0.885000 1.000000 0.000000 0.010000 
0.887500 1.000000 0.000000 0.010000 
0.890000 1.000000 0.000000 0.010000 
0.892500 1.000000 0.000000 0.010000 
0.895000 1.000000 0.000000 0.010000 
0.897500 1.000000 0.000000 0.010000 
0.900000 1.000000 0.000000 0.010000 
0.902500 1.000000 0.000000 0.010000 
0.905000 1.000000 0.000000 0.010000 
0.907500 1.000000 0.000000 0.010000 
0.910000 1.000000 0.000000 0.010000 
0.912500 1.000000 0.000000 0.010000 
0.915000 1.000000 0.000000 0.010000 
0.917500 1.000000 0.000000 0.010000 
0.920000 1.000000 0.000000 0.010000 
0.922500 1.000000 0.000000 0.010000 
0.925000 1.000000 0.000000 0.010000 
0.927500 1.000000 0.000000 0.010000 
0.930000 1.000000 0.000000 0.010000 
0.932500 1.000000 0.000000 0.010000 
0.935000 1.000000 0.000000 0.010000 
0.937500 1.000000 0.000000 0.010000 
0.940000 1.000000 0.000000 0.010000 
0.942500 1.000000 0.000000 0.010000 
0.945000 1.000000 0.000000 0.010000 
0.947500 1.000000 0.000000 0.010000 
0.950000 1.000000 0.000000 0.010000 
0.952500 1.000000 0.000000 0.010000 
0.955000 1.000000 0.000000 0.010000 
0.957500 1.000000 0.000000 0.010000 
0.960000 1.000000 0.000000 0.010000 
0.962500 1.000000 0.000000 0.010000 
0.965000 1.000000 0.000000 0.010000 
0.967500 1.000000 0.000000 0.010000 
0.970000 1.000000 0.000000 0.010000 
0.972500 1.000000 0.000000 0.010000 
0.975000 1.000000 0.000000 0.010000 
0.977500 1.000000 0.000000 0.010000 
0.980000 1.000000 0.000000 0.010000 
0.982500 1.000000 0.000000 0.010000 
0.985000 1.000000 0.000000 0.010000 
0.987500 1.000000 0.000000 0.010000 
0.990000 1.000000 0.000000 0.010000 
0.992500 1.000000 0.000000 0.010000 
0.995000 1.000000 0.000000 0.010000 
0.997500 1.000000 0.000000 0.010000 
1.000000 1.000000 0.000000 0.010000 
