# Supplementary material for: A direct Primitive Variable Recovery Scheme for hyperbolic conservative equations: The case of relativistic hydrodynamics
Source: PLoS One. 2018 Apr 16;13(4):e0195494. doi: 10.1371/journal.pone.0195494 (PMC5901931; doi:10.1371/journal.pone.0195494)
Supplement: S1 File — In the file “S1_File.tar.gz”, we attached the relevant data of the comparison between numerical simulations and exact solutions used to obtain the L1—norm. (GZ) [file pone.0195494.s001.gz › numerical-and-exact-data_plosone_aguayo-mendoza-olvera/Test3/Mesh400/1000Da400t11]

0.000000 1.000000 0.000000 1000.000000 
0.002500 1.000000 0.000000 1000.000000 
0.005000 1.000000 0.000000 1000.000000 
0.007500 1.000000 0.000000 1000.000000 
0.010000 1.000000 0.000000 1000.000000 
0.012500 1.000000 0.000000 1000.000000 
0.015000 1.000000 0.000000 1000.000000 
0.017500 1.000000 0.000000 1000.000000 
0.020000 1.000000 0.000000 1000.000000 
0.022500 1.000000 0.000000 1000.000000 
0.025000 1.000000 0.000000 1000.000000 
0.027500 1.000000 0.000000 1000.000000 
0.030000 1.000000 0.000000 1000.000000 
0.032500 1.000000 0.000000 1000.000000 
0.035000 1.000000 0.000000 1000.000000 
0.037500 1.000000 0.000000 1000.000000 
0.040000 1.000000 0.000000 1000.000000 
0.042500 1.000000 0.000000 1000.000000 
0.045000 1.000000 0.000000 1000.000000 
0.047500 1.000000 0.000000 1000.000000 
0.050000 1.000000 0.000000 1000.000000 
0.052500 1.000000 0.000000 1000.000000 
0.055000 1.000000 0.000000 1000.000000 
0.057500 1.000000 0.000000 1000.000000 
0.060000 1.000000 0.000000 1000.000000 
0.062500 1.000000 0.000000 1000.000000 
0.065000 1.000000 0.000000 1000.000000 
0.067500 1.000000 0.000000 1000.000000 
0.070000 1.000000 0.000000 1000.000000 
0.072500 1.000000 0.000000 1000.000000 
0.075000 1.000000 0.000000 1000.000000 
0.077500 1.000000 0.000000 1000.000000 
0.080000 1.000000 0.000000 1000.000000 
0.082500 1.000000 0.000000 1000.000000 
0.085000 1.000000 0.000000 1000.000000 
0.087500 1.000000 0.000000 1000.000000 
0.090000 1.000000 0.000000 1000.000000 
0.092500 1.000000 0.000000 1000.000000 
0.095000 1.000000 0.000000 1000.000000 
0.097500 1.000000 0.000000 1000.000000 
0.100000 1.000000 0.000000 1000.000000 
0.102500 1.000000 0.000000 1000.000000 
0.105000 1.000000 0.000000 1000.000000 
0.107500 1.000000 0.000000 1000.000000 
0.110000 1.000000 0.000000 1000.000000 
0.112500 1.000000 0.000000 1000.000000 
0.115000 1.000000 0.000000 1000.000000 
0.117500 1.000000 0.000000 1000.000000 
0.120000 1.000000 0.000000 1000.000000 
0.122500 1.000000 0.000000 1000.000000 
0.125000 1.000000 0.000000 1000.000000 
0.127500 1.000000 0.000000 1000.000000 
0.130000 1.000000 0.000000 1000.000000 
0.132500 1.000000 0.000000 1000.000000 
0.135000 1.000000 0.000000 1000.000000 
0.137500 1.000000 0.000000 1000.000000 
0.140000 1.000000 0.000000 1000.000000 
0.142500 1.000000 0.000000 1000.000000 
0.145000 1.000000 0.000000 1000.000000 
0.147500 1.000000 0.000000 1000.000000 
0.150000 1.000000 0.000000 1000.000000 
0.152500 1.000000 0.000000 1000.000000 
0.155000 1.000000 0.000000 1000.000000 
0.157500 1.000000 0.000000 1000.000000 
0.160000 1.000000 0.000000 1000.000000 
0.162500 1.000000 0.000000 1000.000000 
0.165000 1.000000 0.000000 1000.000000 
0.167500 1.000000 0.000000 1000.000000 
0.170000 1.000000 0.000000 1000.000000 
0.172500 1.000000 0.000000 1000.000000 
0.175000 1.000000 0.000000 1000.000000 
0.177500 1.000000 0.000000 1000.000000 
0.180000 1.000000 0.000000 1000.000000 
0.182500 1.000000 0.000000 1000.000000 
0.185000 1.000000 0.000000 1000.000000 
0.187500 1.000000 0.000000 1000.000000 
0.190000 1.000000 0.000000 1000.000000 
0.192500 1.000000 0.000000 1000.000000 
0.195000 1.000000 0.000000 1000.000000 
0.197500 1.000000 0.000000 1000.000000 
0.200000 1.000000 0.000000 1000.000000 
0.202500 1.000000 0.000000 1000.000000 
0.205000 1.000000 0.000000 1000.000000 
0.207500 1.000000 0.000000 1000.000000 
0.210000 1.000000 0.000000 1000.000000 
0.212500 1.000000 0.000000 1000.000000 
0.215000 1.000000 0.000000 1000.000000 
0.217500 1.000000 0.000000 1000.000000 
0.220000 1.000000 0.000000 1000.000000 
0.222500 1.000000 0.000000 1000.000000 
0.225000 1.000000 0.000000 1000.000000 
0.227500 1.000000 0.000000 1000.000000 
0.230000 1.000000 0.000000 1000.000000 
0.232500 1.000000 0.000000 1000.000000 
0.235000 1.000000 0.000000 1000.000000 
0.237500 1.000000 0.000000 1000.000000 
0.240000 1.000000 0.000000 1000.000000 
0.242500 1.000000 0.000000 1000.000000 
0.245000 1.000000 0.000000 1000.000000 
0.247500 1.000000 0.000000 1000.000000 
0.250000 1.000000 0.000000 1000.000000 
0.252500 1.000000 0.000000 1000.000000 
0.255000 1.000000 0.000000 1000.000000 
0.257500 1.000000 0.000000 1000.000000 
0.260000 1.000000 0.000000 1000.000000 
0.262500 1.000000 0.000000 1000.000000 
0.265000 1.000000 0.000000 1000.000000 
0.267500 1.000000 0.000000 1000.000000 
0.270000 1.000000 0.000000 1000.000000 
0.272500 1.000000 0.000000 1000.000000 
0.275000 1.000000 0.000000 1000.000000 
0.277500 1.000000 0.000000 1000.000000 
0.280000 1.000000 0.000000 1000.000000 
0.282500 1.000000 0.000000 1000.000000 
0.285000 1.000000 0.000000 1000.000000 
0.287500 1.000000 0.000000 1000.000000 
0.290000 1.000000 0.000000 1000.000000 
0.292500 1.000000 0.000000 1000.000000 
0.295000 1.000000 0.000000 1000.000000 
0.297500 1.000000 0.000000 1000.000000 
0.300000 1.000000 0.000000 1000.000000 
0.302500 1.000000 0.000000 1000.000000 
0.305000 1.000000 0.000000 1000.000000 
0.307500 1.000000 0.000000 1000.000000 
0.310000 1.000000 0.000000 1000.000000 
0.312500 1.000000 0.000000 1000.000000 
0.315000 1.000000 0.000000 1000.000000 
0.317500 1.000000 0.000000 1000.000000 
0.320000 1.000000 0.000000 1000.000000 
0.322500 1.000000 0.000000 1000.000000 
0.325000 1.000000 0.000000 1000.000000 
0.327500 1.000000 0.000000 1000.000000 
0.330000 1.000000 0.000000 1000.000000 
0.332500 1.000000 0.000000 1000.000000 
0.335000 1.000000 0.000000 1000.000000 
0.337500 1.000000 0.000000 1000.000000 
0.340000 1.000000 0.000000 1000.000000 
0.342500 1.000000 0.000000 1000.000000 
0.345000 1.000000 0.000000 1000.000000 
0.347500 1.000000 0.000000 1000.000000 
0.350000 1.000000 0.000000 1000.000000 
0.352500 1.000000 0.000000 1000.000000 
0.355000 1.000000 0.000000 1000.000000 
0.357500 1.000000 0.000000 1000.000000 
0.360000 1.000000 0.000000 999.999999 
0.362500 1.000000 0.000000 999.999998 
0.365000 1.000000 0.000000 999.999993 
0.367500 1.000000 0.000000 999.999980 
0.370000 1.000000 0.000000 999.999942 
0.372500 1.000000 0.000000 999.999833 
0.375000 1.000000 0.000000 999.999534 
0.377500 0.999999 0.000001 999.998732 
0.380000 0.999998 0.000002 999.996640 
0.382500 0.999995 0.000004 999.991340 
0.385000 0.999987 0.000011 999.978311 
0.387500 0.999968 0.000026 999.947280 
0.390000 0.999925 0.000061 999.875781 
0.392500 0.999830 0.000139 999.716698 
0.395000 0.999625 0.000306 999.375574 
0.397500 0.999203 0.000651 998.672199 
0.400000 0.998367 0.001334 997.281192 
0.402500 0.996785 0.002628 994.650395 
0.405000 0.993928 0.004970 989.907132 
0.407500 0.989017 0.009009 981.782263 
0.410000 0.981015 0.015632 968.606177 
0.412500 0.968675 0.025946 948.443843 
0.415000 0.950710 0.041188 919.412451 
0.417500 0.926032 0.062571 880.144421 
0.420000 0.894016 0.091101 830.232024 
0.422500 0.854669 0.127478 770.357464 
0.425000 0.809225 0.171259 703.099200 
0.427500 0.764590 0.215279 639.396158 
0.430000 0.723791 0.257545 583.656472 
0.432500 0.686415 0.297491 534.356410 
0.435000 0.652100 0.335062 490.632853 
0.437500 0.620636 0.370406 451.861281 
0.440000 0.591672 0.403540 417.304177 
0.442500 0.564947 0.434578 386.397238 
0.445000 0.540265 0.463696 358.702383 
0.447500 0.517342 0.490942 333.722504 
0.450000 0.496086 0.516558 311.207053 
0.452500 0.476181 0.540493 290.695759 
0.455000 0.457666 0.563086 272.120536 
0.457500 0.440267 0.584282 255.117175 
0.460000 0.423893 0.604203 239.515934 
0.462500 0.408485 0.622999 225.196345 
0.465000 0.394036 0.640859 212.091449 
0.467500 0.380150 0.657484 199.796749 
0.470000 0.367132 0.673389 188.535708 
0.472500 0.354802 0.688512 178.113832 
0.475000 0.342919 0.702692 168.297274 
0.477500 0.331580 0.716131 159.122162 
0.480000 0.320907 0.729179 150.719691 
0.482500 0.310580 0.741386 142.700467 
0.485000 0.300533 0.752960 135.131454 
0.487500 0.291084 0.764149 128.095724 
0.490000 0.281918 0.774932 121.507618 
0.492500 0.273029 0.785053 115.142389 
0.495000 0.264310 0.794841 109.138832 
0.497500 0.255971 0.804346 103.434488 
0.500000 0.247635 0.813673 97.948523 
0.502500 0.239238 0.823063 92.437231 
0.505000 0.231597 0.831140 87.598531 
0.507500 0.224516 0.838972 83.194455 
0.510000 0.217757 0.846444 79.031587 
0.512500 0.210987 0.853372 74.948111 
0.515000 0.204188 0.860043 71.073007 
0.517500 0.197814 0.866709 67.512732 
0.520000 0.191832 0.873174 64.128896 
0.522500 0.185951 0.879185 60.765899 
0.525000 0.180030 0.884843 57.469575 
0.527500 0.173975 0.890428 54.378805 
0.530000 0.168108 0.896060 51.531755 
0.532500 0.162598 0.901542 48.806601 
0.535000 0.157205 0.906655 46.083407 
0.537500 0.151811 0.911436 43.374099 
0.540000 0.146396 0.916091 40.786075 
0.542500 0.141069 0.920761 38.385558 
0.545000 0.135930 0.925493 36.161389 
0.547500 0.130870 0.930041 33.999985 
0.550000 0.125786 0.934232 31.823988 
0.552500 0.120639 0.938074 29.618759 
0.555000 0.115506 0.941798 27.545275 
0.557500 0.110569 0.945577 25.712068 
0.560000 0.105824 0.949522 24.122027 
0.562500 0.101036 0.953065 22.602383 
0.565000 0.095576 0.955779 21.014147 
0.567500 0.090018 0.957810 19.414464 
0.570000 0.087680 0.959705 18.261696 
0.572500 0.087579 0.961748 17.655344 
0.575000 0.088728 0.963616 17.406206 
0.577500 0.092511 0.964681 17.233824 
0.580000 0.101156 0.965004 17.033796 
0.582500 0.118788 0.964939 16.775226 
0.585000 0.152871 0.964441 16.475341 
0.587500 0.215638 0.963165 16.125089 
0.590000 0.325446 0.960895 15.633564 
0.592500 0.507503 0.957541 14.845109 
0.595000 0.793844 0.952970 13.630479 
0.597500 1.222502 0.946671 11.976983 
0.600000 1.832271 0.937403 9.989563 
0.602500 2.603369 0.922832 7.817413 
0.605000 3.134137 0.899312 5.714315 
0.607500 3.308446 0.860948 3.859003 
0.610000 3.264107 0.795263 2.308121 
0.612500 2.877610 0.673834 1.117815 
0.615000 1.981327 0.433602 0.347705 
0.617500 1.186653 0.094623 0.040472 
0.620000 1.012427 0.003779 0.010587 
0.622500 1.000343 0.000061 0.010008 
0.625000 1.000006 0.000001 0.010000 
0.627500 1.000000 0.000000 0.010000 
0.630000 1.000000 0.000000 0.010000 
0.632500 1.000000 0.000000 0.010000 
0.635000 1.000000 0.000000 0.010000 
0.637500 1.000000 0.000000 0.010000 
0.640000 1.000000 0.000000 0.010000 
0.642500 1.000000 0.000000 0.010000 
0.645000 1.000000 0.000000 0.010000 
0.647500 1.000000 0.000000 0.010000 
0.650000 1.000000 0.000000 0.010000 
0.652500 1.000000 0.000000 0.010000 
0.655000 1.000000 0.000000 0.010000 
0.657500 1.000000 0.000000 0.010000 
0.660000 1.000000 0.000000 0.010000 
0.662500 1.000000 0.000000 0.010000 
0.665000 1.000000 0.000000 0.010000 
0.667500 1.000000 0.000000 0.010000 
0.670000 1.000000 0.000000 0.010000 
0.672500 1.000000 0.000000 0.010000 
0.675000 1.000000 0.000000 0.010000 
0.677500 1.000000 0.000000 0.010000 
0.680000 1.000000 0.000000 0.010000 
0.682500 1.000000 0.000000 0.010000 
0.685000 1.000000 0.000000 0.010000 
0.687500 1.000000 0.000000 0.010000 
0.690000 1.000000 0.000000 0.010000 
0.692500 1.000000 0.000000 0.010000 
0.695000 1.000000 0.000000 0.010000 
0.697500 1.000000 0.000000 0.010000 
0.700000 1.000000 0.000000 0.010000 
0.702500 1.000000 0.000000 0.010000 
0.705000 1.000000 0.000000 0.010000 
0.707500 1.000000 0.000000 0.010000 
0.710000 1.000000 0.000000 0.010000 
0.712500 1.000000 0.000000 0.010000 
0.715000 1.000000 0.000000 0.010000 
0.717500 1.000000 0.000000 0.010000 
0.720000 1.000000 0.000000 0.010000 
0.722500 1.000000 0.000000 0.010000 
0.725000 1.000000 0.000000 0.010000 
0.727500 1.000000 0.000000 0.010000 
0.730000 1.000000 0.000000 0.010000 
0.732500 1.000000 0.000000 0.010000 
0.735000 1.000000 0.000000 0.010000 
0.737500 1.000000 0.000000 0.010000 
0.740000 1.000000 0.000000 0.010000 
0.742500 1.000000 0.000000 0.010000 
0.745000 1.000000 0.000000 0.010000 
0.747500 1.000000 0.000000 0.010000 
0.750000 1.000000 0.000000 0.010000 
0.752500 1.000000 0.000000 0.010000 
0.755000 1.000000 0.000000 0.010000 
0.757500 1.000000 0.000000 0.010000 
0.760000 1.000000 0.000000 0.010000 
0.762500 1.000000 0.000000 0.010000 
0.765000 1.000000 0.000000 0.010000 
0.767500 1.000000 0.000000 0.010000 
0.770000 1.000000 0.000000 0.010000 
0.772500 1.000000 0.000000 0.010000 
0.775000 1.000000 0.000000 0.010000 
0.777500 1.000000 0.000000 0.010000 
0.780000 1.000000 0.000000 0.010000 
0.782500 1.000000 0.000000 0.010000 
0.785000 1.000000 0.000000 0.010000 
0.787500 1.000000 0.000000 0.010000 
0.790000 1.000000 0.000000 0.010000 
0.792500 1.000000 0.000000 0.010000 
0.795000 1.000000 0.000000 0.010000 
0.797500 1.000000 0.000000 0.010000 
0.800000 1.000000 0.000000 0.010000 
0.802500 1.000000 0.000000 0.010000 
0.805000 1.000000 0.000000 0.010000 
0.807500 1.000000 0.000000 0.010000 
0.810000 1.000000 0.000000 0.010000 
0.812500 1.000000 0.000000 0.010000 
0.815000 1.000000 0.000000 0.010000 
0.817500 1.000000 0.000000 0.010000 
0.820000 1.000000 0.000000 0.010000 
0.822500 1.000000 0.000000 0.010000 
0.825000 1.000000 0.000000 0.010000 
0.827500 1.000000 0.000000 0.010000 
0.830000 1.000000 0.000000 0.010000 
0.832500 1.000000 0.000000 0.010000 
0.835000 1.000000 0.000000 0.010000 
0.837500 1.000000 0.000000 0.010000 
0.840000 1.000000 0.000000 0.010000 
0.842500 1.000000 0.000000 0.010000 
0.845000 1.000000 0.000000 0.010000 
0.847500 1.000000 0.000000 0.010000 
0.850000 1.000000 0.000000 0.010000 
0.852500 1.000000 0.000000 0.010000 
0.855000 1.000000 0.000000 0.010000 
0.857500 1.000000 0.000000 0.010000 
0.860000 1.000000 0.000000 0.010000 
0.862500 1.000000 0.000000 0.010000 
0.865000 1.000000 0.000000 0.010000 
0.867500 1.000000 0.000000 0.010000 
0.870000 1.000000 0.000000 0.010000 
0.872500 1.000000 0.000000 0.010000 
0.875000 1.000000 0.000000 0.010000 
0.877500 1.000000 0.000000 0.010000 
0.880000 1.000000 0.000000 0.010000 
0.882500 1.000000 0.000000 0.010000 
0.885000 1.000000 0.000000 0.010000 
0.887500 1.000000 0.000000 0.010000 
0.890000 1.000000 0.000000 0.010000 
0.892500 1.000000 0.000000 0.010000 
0.895000 1.000000 0.000000 0.010000 
0.897500 1.000000 0.000000 0.010000 
0.900000 1.000000 0.000000 0.010000 
0.902500 1.000000 0.000000 0.010000 
0.905000 1.000000 0.000000 0.010000 
0.907500 1.000000 0.000000 0.010000 
0.910000 1.000000 0.000000 0.010000 
0.912500 1.000000 0.000000 0.010000 
0.915000 1.000000 0.000000 0.010000 
0.917500 1.000000 0.000000 0.010000 
0.920000 1.000000 0.000000 0.010000 
0.922500 1.000000 0.000000 0.010000 
0.925000 1.000000 0.000000 0.010000 
0.927500 1.000000 0.000000 0.010000 
0.930000 1.000000 0.000000 0.010000 
0.932500 1.000000 0.000000 0.010000 
0.935000 1.000000 0.000000 0.010000 
0.937500 1.000000 0.000000 0.010000 
0.940000 1.000000 0.000000 0.010000 
0.942500 1.000000 0.000000 0.010000 
0.945000 1.000000 0.000000 0.010000 
0.947500 1.000000 0.000000 0.010000 
0.950000 1.000000 0.000000 0.010000 
0.952500 1.000000 0.000000 0.010000 
0.955000 1.000000 0.000000 0.010000 
0.957500 1.000000 0.000000 0.010000 
0.960000 1.000000 0.000000 0.010000 
0.962500 1.000000 0.000000 0.010000 
0.965000 1.000000 0.000000 0.010000 
0.967500 1.000000 0.000000 0.010000 
0.970000 1.000000 0.000000 0.010000 
0.972500 1.000000 0.000000 0.010000 
0.975000 1.000000 0.000000 0.010000 
0.977500 1.000000 0.000000 0.010000 
0.980000 1.000000 0.000000 0.010000 
0.982500 1.000000 0.000000 0.010000 
0.985000 1.000000 0.000000 0.010000 
0.987500 1.000000 0.000000 0.010000 
0.990000 1.000000 0.000000 0.010000 
0.992500 1.000000 0.000000 0.010000 
0.995000 1.000000 0.000000 0.010000 
0.997500 1.000000 0.000000 0.010000 
1.000000 1.000000 0.000000 0.010000 
