# Supplementary material for: A direct Primitive Variable Recovery Scheme for hyperbolic conservative equations: The case of relativistic hydrodynamics
Source: PLoS One. 2018 Apr 16;13(4):e0195494. doi: 10.1371/journal.pone.0195494 (PMC5901931; doi:10.1371/journal.pone.0195494)
Supplement: S1 File — In the file “S1_File.tar.gz”, we attached the relevant data of the comparison between numerical simulations and exact solutions used to obtain the L1—norm. (GZ) [file pone.0195494.s001.gz › numerical-and-exact-data_plosone_aguayo-mendoza-olvera/Test3/Mesh400/1000Da400t26]

0.000000 1.000000 0.000000 1000.000000 
0.002500 1.000000 0.000000 1000.000000 
0.005000 1.000000 0.000000 1000.000000 
0.007500 1.000000 0.000000 1000.000000 
0.010000 1.000000 0.000000 1000.000000 
0.012500 1.000000 0.000000 1000.000000 
0.015000 1.000000 0.000000 1000.000000 
0.017500 1.000000 0.000000 1000.000000 
0.020000 1.000000 0.000000 1000.000000 
0.022500 1.000000 0.000000 1000.000000 
0.025000 1.000000 0.000000 1000.000000 
0.027500 1.000000 0.000000 1000.000000 
0.030000 1.000000 0.000000 1000.000000 
0.032500 1.000000 0.000000 1000.000000 
0.035000 1.000000 0.000000 1000.000000 
0.037500 1.000000 0.000000 1000.000000 
0.040000 1.000000 0.000000 1000.000000 
0.042500 1.000000 0.000000 1000.000000 
0.045000 1.000000 0.000000 1000.000000 
0.047500 1.000000 0.000000 1000.000000 
0.050000 1.000000 0.000000 1000.000000 
0.052500 1.000000 0.000000 1000.000000 
0.055000 1.000000 0.000000 1000.000000 
0.057500 1.000000 0.000000 1000.000000 
0.060000 1.000000 0.000000 1000.000000 
0.062500 1.000000 0.000000 1000.000000 
0.065000 1.000000 0.000000 1000.000000 
0.067500 1.000000 0.000000 1000.000000 
0.070000 1.000000 0.000000 1000.000000 
0.072500 1.000000 0.000000 1000.000000 
0.075000 1.000000 0.000000 1000.000000 
0.077500 1.000000 0.000000 1000.000000 
0.080000 1.000000 0.000000 1000.000000 
0.082500 1.000000 0.000000 1000.000000 
0.085000 1.000000 0.000000 1000.000000 
0.087500 1.000000 0.000000 1000.000000 
0.090000 1.000000 0.000000 1000.000000 
0.092500 1.000000 0.000000 1000.000000 
0.095000 1.000000 0.000000 1000.000000 
0.097500 1.000000 0.000000 1000.000000 
0.100000 1.000000 0.000000 1000.000000 
0.102500 1.000000 0.000000 1000.000000 
0.105000 1.000000 0.000000 1000.000000 
0.107500 1.000000 0.000000 1000.000000 
0.110000 1.000000 0.000000 1000.000000 
0.112500 1.000000 0.000000 1000.000000 
0.115000 1.000000 0.000000 1000.000000 
0.117500 1.000000 0.000000 1000.000000 
0.120000 1.000000 0.000000 1000.000000 
0.122500 1.000000 0.000000 1000.000000 
0.125000 1.000000 0.000000 1000.000000 
0.127500 1.000000 0.000000 1000.000000 
0.130000 1.000000 0.000000 1000.000000 
0.132500 1.000000 0.000000 1000.000000 
0.135000 1.000000 0.000000 1000.000000 
0.137500 1.000000 0.000000 1000.000000 
0.140000 1.000000 0.000000 1000.000000 
0.142500 1.000000 0.000000 1000.000000 
0.145000 1.000000 0.000000 1000.000000 
0.147500 1.000000 0.000000 1000.000000 
0.150000 1.000000 0.000000 1000.000000 
0.152500 1.000000 0.000000 1000.000000 
0.155000 1.000000 0.000000 1000.000000 
0.157500 1.000000 0.000000 1000.000000 
0.160000 1.000000 0.000000 1000.000000 
0.162500 1.000000 0.000000 1000.000000 
0.165000 1.000000 0.000000 1000.000000 
0.167500 1.000000 0.000000 1000.000000 
0.170000 1.000000 0.000000 1000.000000 
0.172500 1.000000 0.000000 1000.000000 
0.175000 1.000000 0.000000 1000.000000 
0.177500 1.000000 0.000000 1000.000000 
0.180000 1.000000 0.000000 1000.000000 
0.182500 1.000000 0.000000 1000.000000 
0.185000 1.000000 0.000000 1000.000000 
0.187500 1.000000 0.000000 1000.000000 
0.190000 1.000000 0.000000 1000.000000 
0.192500 1.000000 0.000000 1000.000000 
0.195000 1.000000 0.000000 1000.000000 
0.197500 1.000000 0.000000 1000.000000 
0.200000 1.000000 0.000000 1000.000000 
0.202500 1.000000 0.000000 1000.000000 
0.205000 1.000000 0.000000 1000.000000 
0.207500 1.000000 0.000000 1000.000000 
0.210000 1.000000 0.000000 1000.000000 
0.212500 1.000000 0.000000 1000.000000 
0.215000 1.000000 0.000000 1000.000000 
0.217500 1.000000 0.000000 999.999999 
0.220000 1.000000 0.000000 999.999999 
0.222500 1.000000 0.000000 999.999997 
0.225000 1.000000 0.000000 999.999994 
0.227500 1.000000 0.000000 999.999986 
0.230000 1.000000 0.000000 999.999968 
0.232500 1.000000 0.000000 999.999928 
0.235000 1.000000 0.000000 999.999843 
0.237500 1.000000 0.000000 999.999664 
0.240000 1.000000 0.000000 999.999288 
0.242500 0.999999 0.000001 999.998516 
0.245000 0.999998 0.000001 999.996955 
0.247500 0.999996 0.000003 999.993850 
0.250000 0.999993 0.000006 999.987782 
0.252500 0.999986 0.000012 999.976137 
0.255000 0.999973 0.000022 999.954198 
0.257500 0.999948 0.000042 999.913656 
0.260000 0.999904 0.000078 999.840223 
0.262500 0.999826 0.000142 999.709960 
0.265000 0.999690 0.000253 999.483863 
0.267500 0.999460 0.000441 999.100260 
0.270000 0.999079 0.000753 998.464777 
0.272500 0.998462 0.001256 997.438080 
0.275000 0.997491 0.002051 995.822458 
0.277500 0.996003 0.003269 993.349568 
0.280000 0.993789 0.005085 989.673095 
0.282500 0.990589 0.007717 984.371396 
0.285000 0.986107 0.011417 976.965354 
0.287500 0.980026 0.016464 966.955065 
0.290000 0.972040 0.023138 953.874751 
0.292500 0.961893 0.031695 937.358998 
0.295000 0.949414 0.042337 917.206613 
0.297500 0.934543 0.055191 893.423785 
0.300000 0.917345 0.070292 866.228323 
0.302500 0.897977 0.087604 836.001367 
0.305000 0.876662 0.107067 803.171277 
0.307500 0.853966 0.128181 768.721580 
0.310000 0.831795 0.149148 735.694454 
0.312500 0.810625 0.169658 704.767937 
0.315000 0.790395 0.189623 675.709006 
0.317500 0.771052 0.209028 648.384059 
0.320000 0.752576 0.227892 622.705026 
0.322500 0.734889 0.246189 598.513095 
0.325000 0.717987 0.263966 575.754962 
0.327500 0.701782 0.281187 554.266311 
0.330000 0.686279 0.297912 534.015480 
0.332500 0.671396 0.314111 514.859371 
0.335000 0.657130 0.329835 496.760917 
0.337500 0.643419 0.345069 479.611018 
0.340000 0.630256 0.359859 463.375044 
0.342500 0.617579 0.374184 447.948530 
0.345000 0.605398 0.388105 433.324572 
0.347500 0.593644 0.401589 419.396794 
0.350000 0.582329 0.414693 406.161751 
0.352500 0.571402 0.427400 393.541901 
0.355000 0.560863 0.439751 381.521768 
0.357500 0.550664 0.451727 370.032685 
0.360000 0.540827 0.463388 359.083605 
0.362500 0.531284 0.474690 348.587883 
0.365000 0.522066 0.485701 338.569119 
0.367500 0.513122 0.496390 328.958954 
0.370000 0.504460 0.506797 319.758402 
0.372500 0.496048 0.516909 310.923262 
0.375000 0.487900 0.526770 302.460207 
0.377500 0.479962 0.536339 294.304834 
0.380000 0.472276 0.545689 286.493983 
0.382500 0.464782 0.554771 278.959417 
0.385000 0.457500 0.563629 271.714334 
0.387500 0.450413 0.572262 264.737367 
0.390000 0.443516 0.580684 258.017459 
0.392500 0.436774 0.588869 251.515028 
0.395000 0.430237 0.596894 245.273884 
0.397500 0.423835 0.604693 239.223859 
0.400000 0.417591 0.612304 233.379798 
0.402500 0.411507 0.619748 227.742228 
0.405000 0.405572 0.627023 222.295396 
0.407500 0.399737 0.634085 216.992499 
0.410000 0.394075 0.641033 211.895031 
0.412500 0.388530 0.647812 206.950927 
0.415000 0.383084 0.654410 202.140063 
0.417500 0.377763 0.660871 197.484024 
0.420000 0.372591 0.667232 192.999387 
0.422500 0.367473 0.673392 188.603305 
0.425000 0.362473 0.679431 184.346333 
0.427500 0.357605 0.685381 180.239892 
0.430000 0.352815 0.691183 176.235461 
0.432500 0.348077 0.696814 172.310461 
0.435000 0.343489 0.702398 168.542475 
0.437500 0.338979 0.707859 164.871874 
0.440000 0.334510 0.713159 161.266918 
0.442500 0.330137 0.718367 157.769047 
0.445000 0.325891 0.723532 154.403388 
0.447500 0.321667 0.728532 151.083525 
0.450000 0.317503 0.733419 147.839993 
0.452500 0.313454 0.738262 144.711334 
0.455000 0.309478 0.743022 141.667492 
0.457500 0.305512 0.747623 138.654286 
0.460000 0.301633 0.752169 135.735310 
0.462500 0.297852 0.756667 132.910344 
0.465000 0.294101 0.761058 130.136650 
0.467500 0.290378 0.765326 127.400946 
0.470000 0.286745 0.769566 124.760317 
0.472500 0.283184 0.773742 122.186229 
0.475000 0.279637 0.777813 119.651109 
0.477500 0.276136 0.781796 117.161460 
0.480000 0.272707 0.785755 114.753492 
0.482500 0.269333 0.789641 112.392587 
0.485000 0.265970 0.793443 110.069463 
0.487500 0.262657 0.797178 107.790342 
0.490000 0.259392 0.800884 105.573625 
0.492500 0.256169 0.804525 103.391940 
0.495000 0.252957 0.808115 101.246252 
0.497500 0.249779 0.811658 99.130235 
0.500000 0.246598 0.815188 97.045353 
0.502500 0.243349 0.818796 94.921076 
0.505000 0.240295 0.822165 92.944354 
0.507500 0.237300 0.825430 91.022680 
0.510000 0.234372 0.828642 89.159803 
0.512500 0.231496 0.831802 87.344644 
0.515000 0.228634 0.834877 85.553607 
0.517500 0.225800 0.837892 83.795722 
0.520000 0.223031 0.840890 82.092656 
0.522500 0.220308 0.843850 80.429526 
0.525000 0.217586 0.846725 78.777970 
0.527500 0.214871 0.849538 77.148217 
0.530000 0.212209 0.852342 75.569161 
0.532500 0.209606 0.855131 74.034634 
0.535000 0.207021 0.857851 72.512901 
0.537500 0.204427 0.860494 70.998588 
0.540000 0.201840 0.863110 69.518502 
0.542500 0.199319 0.865729 68.087811 
0.545000 0.196846 0.868317 66.686166 
0.547500 0.194381 0.870832 65.288489 
0.550000 0.191905 0.873284 63.900860 
0.552500 0.189428 0.875721 62.548196 
0.555000 0.187015 0.878164 61.239717 
0.557500 0.184650 0.880576 59.954355 
0.560000 0.182293 0.882918 58.670845 
0.562500 0.179927 0.885204 57.395428 
0.565000 0.177547 0.887475 56.149910 
0.567500 0.175215 0.889752 54.944460 
0.570000 0.172938 0.892009 53.763331 
0.572500 0.170674 0.894206 52.584759 
0.575000 0.168406 0.896345 51.409706 
0.577500 0.166121 0.898461 50.256300 
0.580000 0.163850 0.900581 49.137825 
0.582500 0.161639 0.902698 48.048453 
0.585000 0.159453 0.904770 46.966514 
0.587500 0.157269 0.906784 45.884233 
0.590000 0.155077 0.908761 44.813047 
0.592500 0.152867 0.910732 43.768651 
0.595000 0.150694 0.912710 42.755669 
0.597500 0.148566 0.914670 41.760431 
0.600000 0.146451 0.916580 40.766825 
0.602500 0.144334 0.918441 39.774437 
0.605000 0.142208 0.920278 38.796458 
0.607500 0.140067 0.922113 37.844600 
0.610000 0.137963 0.923955 36.919912 
0.612500 0.135895 0.925775 36.008468 
0.615000 0.133837 0.927548 35.097708 
0.617500 0.131778 0.929276 34.187835 
0.620000 0.129710 0.930981 33.290784 
0.622500 0.127626 0.932684 32.417064 
0.625000 0.125564 0.934393 31.569019 
0.627500 0.123542 0.936090 30.736549 
0.630000 0.121532 0.937746 29.906665 
0.632500 0.119523 0.939355 29.074990 
0.635000 0.117509 0.940930 28.249694 
0.637500 0.115479 0.942497 27.444450 
0.640000 0.113449 0.944069 26.666580 
0.642500 0.111472 0.945647 25.912148 
0.645000 0.109521 0.947186 25.164389 
0.647500 0.107573 0.948668 24.413351 
0.650000 0.105620 0.950102 23.659694 
0.652500 0.103643 0.951529 22.935112 
0.655000 0.101690 0.952973 22.251484 
0.657500 0.099849 0.954383 21.589101 
0.660000 0.098077 0.955692 20.923926 
0.662500 0.096332 0.956922 20.258839 
0.665000 0.094579 0.958143 19.644739 
0.667500 0.092770 0.959407 19.098765 
0.670000 0.090917 0.960604 18.586487 
0.672500 0.089389 0.961557 18.086067 
0.675000 0.088347 0.962290 17.643560 
0.677500 0.087740 0.962865 17.312107 
0.680000 0.087366 0.963295 17.105177 
0.682500 0.087032 0.963579 17.004835 
0.685000 0.086661 0.963730 16.976094 
0.687500 0.086269 0.963776 16.975419 
0.690000 0.086109 0.963770 16.983778 
0.692500 0.086112 0.963725 17.010646 
0.695000 0.086205 0.963614 17.065037 
0.697500 0.086450 0.963419 17.151882 
0.700000 0.086900 0.963141 17.270613 
0.702500 0.087598 0.962794 17.397068 
0.705000 0.088662 0.962488 17.489323 
0.707500 0.090391 0.962311 17.573028 
0.710000 0.093307 0.962219 17.650658 
0.712500 0.098249 0.962161 17.711723 
0.715000 0.106517 0.962105 17.749461 
0.717500 0.120090 0.962036 17.764885 
0.720000 0.141897 0.961936 17.765075 
0.722500 0.176169 0.961796 17.749797 
0.725000 0.228924 0.961601 17.700846 
0.727500 0.308537 0.961316 17.599600 
0.730000 0.426330 0.960884 17.426551 
0.732500 0.597019 0.960231 17.158023 
0.735000 0.838805 0.959265 16.763765 
0.737500 1.172765 0.957871 16.208192 
0.740000 1.621117 0.955896 15.455419 
0.742500 2.203711 0.953129 14.476161 
0.745000 2.931847 0.949256 13.254218 
0.747500 3.698574 0.943815 11.790206 
0.750000 4.218449 0.936046 10.112290 
0.752500 4.498079 0.924590 8.280543 
0.755000 4.585967 0.907039 6.406847 
0.757500 4.552020 0.879725 4.665227 
0.760000 4.312483 0.836036 3.115125 
0.762500 3.695372 0.761255 1.820764 
0.765000 2.690500 0.618330 0.833092 
0.767500 1.654288 0.332198 0.213907 
0.770000 1.096232 0.044656 0.021428 
0.772500 1.005069 0.001297 0.010182 
0.775000 1.000122 0.000020 0.010003 
0.777500 1.000002 0.000000 0.010000 
0.780000 1.000000 0.000000 0.010000 
0.782500 1.000000 0.000000 0.010000 
0.785000 1.000000 0.000000 0.010000 
0.787500 1.000000 0.000000 0.010000 
0.790000 1.000000 0.000000 0.010000 
0.792500 1.000000 0.000000 0.010000 
0.795000 1.000000 0.000000 0.010000 
0.797500 1.000000 0.000000 0.010000 
0.800000 1.000000 0.000000 0.010000 
0.802500 1.000000 0.000000 0.010000 
0.805000 1.000000 0.000000 0.010000 
0.807500 1.000000 0.000000 0.010000 
0.810000 1.000000 0.000000 0.010000 
0.812500 1.000000 0.000000 0.010000 
0.815000 1.000000 0.000000 0.010000 
0.817500 1.000000 0.000000 0.010000 
0.820000 1.000000 0.000000 0.010000 
0.822500 1.000000 0.000000 0.010000 
0.825000 1.000000 0.000000 0.010000 
0.827500 1.000000 0.000000 0.010000 
0.830000 1.000000 0.000000 0.010000 
0.832500 1.000000 0.000000 0.010000 
0.835000 1.000000 0.000000 0.010000 
0.837500 1.000000 0.000000 0.010000 
0.840000 1.000000 0.000000 0.010000 
0.842500 1.000000 0.000000 0.010000 
0.845000 1.000000 0.000000 0.010000 
0.847500 1.000000 0.000000 0.010000 
0.850000 1.000000 0.000000 0.010000 
0.852500 1.000000 0.000000 0.010000 
0.855000 1.000000 0.000000 0.010000 
0.857500 1.000000 0.000000 0.010000 
0.860000 1.000000 0.000000 0.010000 
0.862500 1.000000 0.000000 0.010000 
0.865000 1.000000 0.000000 0.010000 
0.867500 1.000000 0.000000 0.010000 
0.870000 1.000000 0.000000 0.010000 
0.872500 1.000000 0.000000 0.010000 
0.875000 1.000000 0.000000 0.010000 
0.877500 1.000000 0.000000 0.010000 
0.880000 1.000000 0.000000 0.010000 
0.882500 1.000000 0.000000 0.010000 
0.885000 1.000000 0.000000 0.010000 
0.887500 1.000000 0.000000 0.010000 
0.890000 1.000000 0.000000 0.010000 
0.892500 1.000000 0.000000 0.010000 
0.895000 1.000000 0.000000 0.010000 
0.897500 1.000000 0.000000 0.010000 
0.900000 1.000000 0.000000 0.010000 
0.902500 1.000000 0.000000 0.010000 
0.905000 1.000000 0.000000 0.010000 
0.907500 1.000000 0.000000 0.010000 
0.910000 1.000000 0.000000 0.010000 
0.912500 1.000000 0.000000 0.010000 
0.915000 1.000000 0.000000 0.010000 
0.917500 1.000000 0.000000 0.010000 
0.920000 1.000000 0.000000 0.010000 
0.922500 1.000000 0.000000 0.010000 
0.925000 1.000000 0.000000 0.010000 
0.927500 1.000000 0.000000 0.010000 
0.930000 1.000000 0.000000 0.010000 
0.932500 1.000000 0.000000 0.010000 
0.935000 1.000000 0.000000 0.010000 
0.937500 1.000000 0.000000 0.010000 
0.940000 1.000000 0.000000 0.010000 
0.942500 1.000000 0.000000 0.010000 
0.945000 1.000000 0.000000 0.010000 
0.947500 1.000000 0.000000 0.010000 
0.950000 1.000000 0.000000 0.010000 
0.952500 1.000000 0.000000 0.010000 
0.955000 1.000000 0.000000 0.010000 
0.957500 1.000000 0.000000 0.010000 
0.960000 1.000000 0.000000 0.010000 
0.962500 1.000000 0.000000 0.010000 
0.965000 1.000000 0.000000 0.010000 
0.967500 1.000000 0.000000 0.010000 
0.970000 1.000000 0.000000 0.010000 
0.972500 1.000000 0.000000 0.010000 
0.975000 1.000000 0.000000 0.010000 
0.977500 1.000000 0.000000 0.010000 
0.980000 1.000000 0.000000 0.010000 
0.982500 1.000000 0.000000 0.010000 
0.985000 1.000000 0.000000 0.010000 
0.987500 1.000000 0.000000 0.010000 
0.990000 1.000000 0.000000 0.010000 
0.992500 1.000000 0.000000 0.010000 
0.995000 1.000000 0.000000 0.010000 
0.997500 1.000000 0.000000 0.010000 
1.000000 1.000000 0.000000 0.010000 
