# Supplementary material for: A direct Primitive Variable Recovery Scheme for hyperbolic conservative equations: The case of relativistic hydrodynamics
Source: PLoS One. 2018 Apr 16;13(4):e0195494. doi: 10.1371/journal.pone.0195494 (PMC5901931; doi:10.1371/journal.pone.0195494)
Supplement: S1 File — In the file “S1_File.tar.gz”, we attached the relevant data of the comparison between numerical simulations and exact solutions used to obtain the L1—norm. (GZ) [file pone.0195494.s001.gz › numerical-and-exact-data_plosone_aguayo-mendoza-olvera/Test3/Mesh400/1000Da400t36]

0.000000 1.000000 0.000000 1000.000000 
0.002500 1.000000 0.000000 1000.000000 
0.005000 1.000000 0.000000 1000.000000 
0.007500 1.000000 0.000000 1000.000000 
0.010000 1.000000 0.000000 1000.000000 
0.012500 1.000000 0.000000 1000.000000 
0.015000 1.000000 0.000000 1000.000000 
0.017500 1.000000 0.000000 1000.000000 
0.020000 1.000000 0.000000 1000.000000 
0.022500 1.000000 0.000000 1000.000000 
0.025000 1.000000 0.000000 1000.000000 
0.027500 1.000000 0.000000 1000.000000 
0.030000 1.000000 0.000000 1000.000000 
0.032500 1.000000 0.000000 1000.000000 
0.035000 1.000000 0.000000 1000.000000 
0.037500 1.000000 0.000000 1000.000000 
0.040000 1.000000 0.000000 1000.000000 
0.042500 1.000000 0.000000 1000.000000 
0.045000 1.000000 0.000000 1000.000000 
0.047500 1.000000 0.000000 1000.000000 
0.050000 1.000000 0.000000 1000.000000 
0.052500 1.000000 0.000000 1000.000000 
0.055000 1.000000 0.000000 1000.000000 
0.057500 1.000000 0.000000 1000.000000 
0.060000 1.000000 0.000000 1000.000000 
0.062500 1.000000 0.000000 1000.000000 
0.065000 1.000000 0.000000 1000.000000 
0.067500 1.000000 0.000000 1000.000000 
0.070000 1.000000 0.000000 1000.000000 
0.072500 1.000000 0.000000 1000.000000 
0.075000 1.000000 0.000000 1000.000000 
0.077500 1.000000 0.000000 1000.000000 
0.080000 1.000000 0.000000 1000.000000 
0.082500 1.000000 0.000000 1000.000000 
0.085000 1.000000 0.000000 1000.000000 
0.087500 1.000000 0.000000 1000.000000 
0.090000 1.000000 0.000000 1000.000000 
0.092500 1.000000 0.000000 1000.000000 
0.095000 1.000000 0.000000 1000.000000 
0.097500 1.000000 0.000000 1000.000000 
0.100000 1.000000 0.000000 1000.000000 
0.102500 1.000000 0.000000 1000.000000 
0.105000 1.000000 0.000000 1000.000000 
0.107500 1.000000 0.000000 1000.000000 
0.110000 1.000000 0.000000 1000.000000 
0.112500 1.000000 0.000000 1000.000000 
0.115000 1.000000 0.000000 1000.000000 
0.117500 1.000000 0.000000 1000.000000 
0.120000 1.000000 0.000000 1000.000000 
0.122500 1.000000 0.000000 1000.000000 
0.125000 1.000000 0.000000 1000.000000 
0.127500 1.000000 0.000000 999.999999 
0.130000 1.000000 0.000000 999.999999 
0.132500 1.000000 0.000000 999.999997 
0.135000 1.000000 0.000000 999.999995 
0.137500 1.000000 0.000000 999.999989 
0.140000 1.000000 0.000000 999.999977 
0.142500 1.000000 0.000000 999.999952 
0.145000 1.000000 0.000000 999.999903 
0.147500 1.000000 0.000000 999.999807 
0.150000 1.000000 0.000000 999.999618 
0.152500 1.000000 0.000000 999.999255 
0.155000 0.999999 0.000001 999.998564 
0.157500 0.999998 0.000001 999.997268 
0.160000 0.999997 0.000003 999.994870 
0.162500 0.999994 0.000005 999.990495 
0.165000 0.999990 0.000009 999.982626 
0.167500 0.999981 0.000015 999.968687 
0.170000 0.999967 0.000027 999.944370 
0.172500 0.999942 0.000048 999.902624 
0.175000 0.999899 0.000082 999.832129 
0.177500 0.999829 0.000140 999.715116 
0.180000 0.999715 0.000233 999.524318 
0.182500 0.999531 0.000383 999.218938 
0.185000 0.999243 0.000618 998.739544 
0.187500 0.998801 0.000980 998.002063 
0.190000 0.998133 0.001525 996.891314 
0.192500 0.997150 0.002330 995.255008 
0.195000 0.995733 0.003490 992.899612 
0.197500 0.993739 0.005126 989.589991 
0.200000 0.991003 0.007377 985.054865 
0.202500 0.987341 0.010397 978.999848 
0.205000 0.982567 0.014353 971.128724 
0.207500 0.976506 0.019402 961.171786 
0.210000 0.969010 0.025687 948.917756 
0.212500 0.959983 0.033320 934.243638 
0.215000 0.949386 0.042367 917.135685 
0.217500 0.937248 0.052846 897.695067 
0.220000 0.923657 0.064729 876.123864 
0.222500 0.908741 0.077952 852.690035 
0.225000 0.892645 0.092442 827.673473 
0.227500 0.875564 0.108097 801.389294 
0.230000 0.858442 0.123919 775.378435 
0.232500 0.841917 0.139517 750.674196 
0.235000 0.825957 0.154803 727.112699 
0.237500 0.810539 0.169768 704.635911 
0.240000 0.795661 0.184427 683.216734 
0.242500 0.781279 0.198754 662.761488 
0.245000 0.767399 0.212779 643.257944 
0.247500 0.753973 0.226477 624.614732 
0.250000 0.741006 0.239876 606.816743 
0.252500 0.728457 0.252962 589.788397 
0.255000 0.716323 0.265757 573.509581 
0.257500 0.704571 0.278251 557.915839 
0.260000 0.693199 0.290468 542.991313 
0.262500 0.682171 0.302394 528.672872 
0.265000 0.671494 0.314061 514.955280 
0.267500 0.661126 0.325448 501.774768 
0.270000 0.651079 0.336589 489.131910 
0.272500 0.641316 0.347468 476.970096 
0.275000 0.631843 0.358112 465.287817 
0.277500 0.622629 0.368507 454.036202 
0.280000 0.613684 0.378683 443.218163 
0.282500 0.604971 0.388620 432.781890 
0.285000 0.596507 0.398353 422.738830 
0.287500 0.588257 0.407862 413.040690 
0.290000 0.580232 0.417174 403.692619 
0.292500 0.572405 0.426278 394.659553 
0.295000 0.564786 0.435197 385.944424 
0.297500 0.557345 0.443914 377.508348 
0.300000 0.550101 0.452463 369.366203 
0.302500 0.543020 0.460821 361.477456 
0.305000 0.536114 0.469014 353.849459 
0.307500 0.529367 0.477034 346.458781 
0.310000 0.522781 0.484897 339.305584 
0.312500 0.516333 0.492589 332.360764 
0.315000 0.510045 0.500145 325.642762 
0.317500 0.503882 0.507534 319.112149 
0.320000 0.497860 0.514787 312.782341 
0.322500 0.491965 0.521896 306.635053 
0.325000 0.486197 0.528869 300.667075 
0.327500 0.480540 0.535700 294.860637 
0.330000 0.475014 0.542416 289.231274 
0.332500 0.469584 0.548989 283.742903 
0.335000 0.464271 0.555448 278.413588 
0.337500 0.459061 0.561786 273.226559 
0.340000 0.453952 0.568007 268.177622 
0.342500 0.448934 0.574107 263.255899 
0.345000 0.444025 0.580114 258.476110 
0.347500 0.439191 0.585993 253.803844 
0.350000 0.434453 0.591777 249.257729 
0.352500 0.429803 0.597461 244.827764 
0.355000 0.425233 0.603042 240.505439 
0.357500 0.420735 0.608516 236.280833 
0.360000 0.416334 0.613918 232.176508 
0.362500 0.411993 0.619210 228.156546 
0.365000 0.407725 0.624410 224.231376 
0.367500 0.403537 0.629535 220.406547 
0.370000 0.399420 0.634575 216.672048 
0.372500 0.395349 0.639508 213.004715 
0.375000 0.391366 0.644385 209.440567 
0.377500 0.387443 0.649181 205.954368 
0.380000 0.383567 0.653881 202.532371 
0.382500 0.379756 0.658510 199.189852 
0.385000 0.376024 0.663093 195.938817 
0.387500 0.372320 0.667568 192.732971 
0.390000 0.368674 0.671976 189.598689 
0.392500 0.365103 0.676341 186.547990 
0.395000 0.361574 0.680628 183.553370 
0.397500 0.358071 0.684819 180.599838 
0.400000 0.354651 0.688985 177.734068 
0.402500 0.351277 0.693087 174.925588 
0.405000 0.347923 0.697096 172.152038 
0.407500 0.344623 0.701054 169.439662 
0.410000 0.341399 0.704990 166.806072 
0.412500 0.338185 0.708831 164.198114 
0.415000 0.335006 0.712606 161.633866 
0.417500 0.331897 0.716360 159.141778 
0.420000 0.328830 0.720064 156.699067 
0.422500 0.325764 0.723669 154.272015 
0.425000 0.322757 0.727248 151.907281 
0.427500 0.319811 0.730803 149.603023 
0.430000 0.316876 0.734282 147.323060 
0.432500 0.313958 0.737687 145.068948 
0.435000 0.311111 0.741091 142.884302 
0.437500 0.308298 0.744447 140.737481 
0.440000 0.305487 0.747722 138.606490 
0.442500 0.302713 0.750958 136.515411 
0.445000 0.300004 0.754190 134.486344 
0.447500 0.297307 0.757355 132.476486 
0.450000 0.294616 0.760456 130.486262 
0.452500 0.291976 0.763536 128.542910 
0.455000 0.289383 0.766601 126.647564 
0.457500 0.286792 0.769593 124.762415 
0.460000 0.284218 0.772540 122.903821 
0.462500 0.281697 0.775473 121.090708 
0.465000 0.279205 0.778380 119.312801 
0.467500 0.276715 0.781218 117.543604 
0.470000 0.274248 0.784026 115.805183 
0.472500 0.271829 0.786819 114.105922 
0.475000 0.269428 0.789579 112.433454 
0.477500 0.267033 0.792282 110.771622 
0.480000 0.264663 0.794963 109.140494 
0.482500 0.262331 0.797624 107.540501 
0.485000 0.260011 0.800254 105.962859 
0.487500 0.257702 0.802839 104.398026 
0.490000 0.255413 0.805406 102.859844 
0.492500 0.253151 0.807951 101.343939 
0.495000 0.250896 0.810473 99.846992 
0.497500 0.248654 0.812969 98.361579 
0.500000 0.246409 0.815457 96.890962 
0.502500 0.244112 0.817999 95.389011 
0.505000 0.241930 0.820418 93.972305 
0.507500 0.239782 0.822778 92.586141 
0.510000 0.237658 0.825097 91.224118 
0.512500 0.235569 0.827393 89.891841 
0.515000 0.233502 0.829661 88.581970 
0.517500 0.231442 0.831885 87.283675 
0.520000 0.229400 0.834080 86.004399 
0.522500 0.227392 0.836267 84.754460 
0.525000 0.225404 0.838430 83.523559 
0.527500 0.223415 0.840548 82.298442 
0.530000 0.221436 0.842636 81.088081 
0.532500 0.219489 0.844722 79.906631 
0.535000 0.217570 0.846793 78.746183 
0.537500 0.215655 0.848822 77.590253 
0.540000 0.213735 0.850815 76.442152 
0.542500 0.211833 0.852801 75.318106 
0.545000 0.209968 0.854785 74.219487 
0.547500 0.208119 0.856739 73.130293 
0.550000 0.206269 0.858651 72.043138 
0.552500 0.204412 0.860541 70.969768 
0.555000 0.202582 0.862433 69.921804 
0.557500 0.200785 0.864316 68.893044 
0.560000 0.198998 0.866163 67.868284 
0.562500 0.197207 0.867973 66.846699 
0.565000 0.195409 0.869771 65.841237 
0.567500 0.193641 0.871571 64.859677 
0.570000 0.191903 0.873359 63.893176 
0.572500 0.190172 0.875111 62.928786 
0.575000 0.188437 0.876831 61.968075 
0.577500 0.186695 0.878540 61.023098 
0.580000 0.184978 0.880253 60.100154 
0.582500 0.183291 0.881954 59.190737 
0.585000 0.181611 0.883622 58.283063 
0.587500 0.179929 0.885259 57.378306 
0.590000 0.178238 0.886885 56.487241 
0.592500 0.176565 0.888514 55.616437 
0.595000 0.174922 0.890136 54.759667 
0.597500 0.173288 0.891728 53.905305 
0.600000 0.171654 0.893290 53.052374 
0.602500 0.170012 0.894837 52.209903 
0.605000 0.168375 0.896386 51.385522 
0.607500 0.166769 0.897933 50.576764 
0.610000 0.165177 0.899457 49.772438 
0.612500 0.163586 0.900951 48.968317 
0.615000 0.161991 0.902425 48.170560 
0.617500 0.160389 0.903897 47.387699 
0.620000 0.158810 0.905372 46.621545 
0.622500 0.157253 0.906834 45.863597 
0.625000 0.155701 0.908267 45.106151 
0.627500 0.154147 0.909676 44.350992 
0.630000 0.152586 0.911076 43.606039 
0.632500 0.151028 0.912477 42.876653 
0.635000 0.149495 0.913878 42.160092 
0.637500 0.147975 0.915257 41.447146 
0.640000 0.146457 0.916610 40.734172 
0.642500 0.144936 0.917945 40.025661 
0.645000 0.143408 0.919276 39.328766 
0.647500 0.141888 0.920610 38.646439 
0.650000 0.140390 0.921938 37.973810 
0.652500 0.138901 0.923244 37.303019 
0.655000 0.137412 0.924526 36.632398 
0.657500 0.135921 0.925793 35.966943 
0.660000 0.134422 0.927057 35.312881 
0.662500 0.132931 0.928325 34.672316 
0.665000 0.131460 0.929586 34.040394 
0.667500 0.129997 0.930826 33.410107 
0.670000 0.128535 0.932043 32.779941 
0.672500 0.127070 0.933246 32.154054 
0.675000 0.125599 0.934445 31.538018 
0.677500 0.124128 0.935645 30.934529 
0.680000 0.122675 0.936845 30.340966 
0.682500 0.121234 0.938028 29.750454 
0.685000 0.119795 0.939187 29.159615 
0.687500 0.118355 0.940327 28.570713 
0.690000 0.116911 0.941459 27.989546 
0.692500 0.115459 0.942591 27.420193 
0.695000 0.114022 0.943727 26.863033 
0.697500 0.112601 0.944854 26.312212 
0.700000 0.111185 0.945957 25.761475 
0.702500 0.109768 0.947034 25.209144 
0.705000 0.108348 0.948102 24.664279 
0.707500 0.106919 0.949174 24.132676 
0.710000 0.105513 0.950246 23.611898 
0.712500 0.104124 0.951288 23.093481 
0.715000 0.102736 0.952303 22.578861 
0.717500 0.101344 0.953310 22.076697 
0.720000 0.099968 0.954318 21.590093 
0.722500 0.098620 0.955312 21.112612 
0.725000 0.097285 0.956281 20.636651 
0.727500 0.095950 0.957226 20.158542 
0.730000 0.094614 0.958153 19.679608 
0.732500 0.093258 0.959082 19.220561 
0.735000 0.091839 0.960013 18.794446 
0.737500 0.090591 0.960879 18.396423 
0.740000 0.089639 0.961621 18.023514 
0.742500 0.088863 0.962220 17.692726 
0.745000 0.088147 0.962700 17.432909 
0.747500 0.087508 0.963077 17.257497 
0.750000 0.087036 0.963341 17.153757 
0.752500 0.086773 0.963487 17.099267 
0.755000 0.086672 0.963543 17.077307 
0.757500 0.086658 0.963550 17.074086 
0.760000 0.086676 0.963538 17.078883 
0.762500 0.086745 0.963496 17.096961 
0.765000 0.086889 0.963407 17.135687 
0.767500 0.087128 0.963261 17.200201 
0.770000 0.087474 0.963054 17.291879 
0.772500 0.087938 0.962787 17.406126 
0.775000 0.088303 0.962524 17.518889 
0.777500 0.088481 0.962354 17.610132 
0.780000 0.088580 0.962252 17.685235 
0.782500 0.088668 0.962182 17.743832 
0.785000 0.088767 0.962121 17.785512 
0.787500 0.088906 0.962060 17.813251 
0.790000 0.089137 0.961998 17.832079 
0.792500 0.089545 0.961938 17.846944 
0.795000 0.090263 0.961883 17.861004 
0.797500 0.091508 0.961832 17.875354 
0.800000 0.093611 0.961787 17.890915 
0.802500 0.097078 0.961746 17.908595 
0.805000 0.102667 0.961706 17.926447 
0.807500 0.111503 0.961665 17.939324 
0.810000 0.125216 0.961614 17.945670 
0.812500 0.146127 0.961546 17.946109 
0.815000 0.177458 0.961460 17.940309 
0.817500 0.223624 0.961350 17.920277 
0.820000 0.290558 0.961205 17.877429 
0.822500 0.386060 0.961005 17.802657 
0.825000 0.520105 0.960718 17.684848 
0.827500 0.705043 0.960305 17.509378 
0.830000 0.955582 0.959718 17.257450 
0.832500 1.288346 0.958893 16.906430 
0.835000 1.720788 0.957749 16.430993 
0.837500 2.269088 0.956179 15.804900 
0.840000 2.944633 0.954036 15.003462 
0.842500 3.731700 0.951122 14.006519 
0.845000 4.392836 0.947157 12.802426 
0.847500 4.823331 0.941689 11.398722 
0.850000 5.057959 0.933986 9.821947 
0.852500 5.141456 0.922811 8.115615 
0.855000 5.136524 0.905970 6.353563 
0.857500 5.011544 0.880055 4.686713 
0.860000 4.611577 0.839002 3.186716 
0.862500 3.828810 0.769285 1.912371 
0.865000 2.743647 0.636481 0.913389 
0.867500 1.732735 0.366942 0.255835 
0.870000 1.121417 0.058709 0.026243 
0.872500 1.007119 0.001932 0.010279 
0.875000 1.000183 0.000031 0.010004 
0.877500 1.000003 0.000000 0.010000 
0.880000 1.000000 0.000000 0.010000 
0.882500 1.000000 0.000000 0.010000 
0.885000 1.000000 0.000000 0.010000 
0.887500 1.000000 0.000000 0.010000 
0.890000 1.000000 0.000000 0.010000 
0.892500 1.000000 0.000000 0.010000 
0.895000 1.000000 0.000000 0.010000 
0.897500 1.000000 0.000000 0.010000 
0.900000 1.000000 0.000000 0.010000 
0.902500 1.000000 0.000000 0.010000 
0.905000 1.000000 0.000000 0.010000 
0.907500 1.000000 0.000000 0.010000 
0.910000 1.000000 0.000000 0.010000 
0.912500 1.000000 0.000000 0.010000 
0.915000 1.000000 0.000000 0.010000 
0.917500 1.000000 0.000000 0.010000 
0.920000 1.000000 0.000000 0.010000 
0.922500 1.000000 0.000000 0.010000 
0.925000 1.000000 0.000000 0.010000 
0.927500 1.000000 0.000000 0.010000 
0.930000 1.000000 0.000000 0.010000 
0.932500 1.000000 0.000000 0.010000 
0.935000 1.000000 0.000000 0.010000 
0.937500 1.000000 0.000000 0.010000 
0.940000 1.000000 0.000000 0.010000 
0.942500 1.000000 0.000000 0.010000 
0.945000 1.000000 0.000000 0.010000 
0.947500 1.000000 0.000000 0.010000 
0.950000 1.000000 0.000000 0.010000 
0.952500 1.000000 0.000000 0.010000 
0.955000 1.000000 0.000000 0.010000 
0.957500 1.000000 0.000000 0.010000 
0.960000 1.000000 0.000000 0.010000 
0.962500 1.000000 0.000000 0.010000 
0.965000 1.000000 0.000000 0.010000 
0.967500 1.000000 0.000000 0.010000 
0.970000 1.000000 0.000000 0.010000 
0.972500 1.000000 0.000000 0.010000 
0.975000 1.000000 0.000000 0.010000 
0.977500 1.000000 0.000000 0.010000 
0.980000 1.000000 0.000000 0.010000 
0.982500 1.000000 0.000000 0.010000 
0.985000 1.000000 0.000000 0.010000 
0.987500 1.000000 0.000000 0.010000 
0.990000 1.000000 0.000000 0.010000 
0.992500 1.000000 0.000000 0.010000 
0.995000 1.000000 0.000000 0.010000 
0.997500 1.000000 0.000000 0.010000 
1.000000 1.000000 0.000000 0.010000 
