# Supplementary material for: A direct Primitive Variable Recovery Scheme for hyperbolic conservative equations: The case of relativistic hydrodynamics
Source: PLoS One. 2018 Apr 16;13(4):e0195494. doi: 10.1371/journal.pone.0195494 (PMC5901931; doi:10.1371/journal.pone.0195494)
Supplement: S1 File — In the file “S1_File.tar.gz”, we attached the relevant data of the comparison between numerical simulations and exact solutions used to obtain the L1—norm. (GZ) [file pone.0195494.s001.gz › numerical-and-exact-data_plosone_aguayo-mendoza-olvera/Test3/Mesh6400/1000Da6400t26]

0.000000 1.000000 0.000000 1000.000000 
0.000156 1.000000 0.000000 1000.000000 
0.000313 1.000000 0.000000 1000.000000 
0.000469 1.000000 0.000000 1000.000000 
0.000625 1.000000 0.000000 1000.000000 
0.000781 1.000000 0.000000 1000.000000 
0.000937 1.000000 0.000000 1000.000000 
0.001094 1.000000 0.000000 1000.000000 
0.001250 1.000000 0.000000 1000.000000 
0.001406 1.000000 0.000000 1000.000000 
0.001563 1.000000 0.000000 1000.000000 
0.001719 1.000000 0.000000 1000.000000 
0.001875 1.000000 0.000000 1000.000000 
0.002031 1.000000 0.000000 1000.000000 
0.002188 1.000000 0.000000 1000.000000 
0.002344 1.000000 0.000000 1000.000000 
0.002500 1.000000 0.000000 1000.000000 
0.002656 1.000000 0.000000 1000.000000 
0.002812 1.000000 0.000000 1000.000000 
0.002969 1.000000 0.000000 1000.000000 
0.003125 1.000000 0.000000 1000.000000 
0.003281 1.000000 0.000000 1000.000000 
0.003438 1.000000 0.000000 1000.000000 
0.003594 1.000000 0.000000 1000.000000 
0.003750 1.000000 0.000000 1000.000000 
0.003906 1.000000 0.000000 1000.000000 
0.004063 1.000000 0.000000 1000.000000 
0.004219 1.000000 0.000000 1000.000000 
0.004375 1.000000 0.000000 1000.000000 
0.004531 1.000000 0.000000 1000.000000 
0.004687 1.000000 0.000000 1000.000000 
0.004844 1.000000 0.000000 1000.000000 
0.005000 1.000000 0.000000 1000.000000 
0.005156 1.000000 0.000000 1000.000000 
0.005313 1.000000 0.000000 1000.000000 
0.005469 1.000000 0.000000 1000.000000 
0.005625 1.000000 0.000000 1000.000000 
0.005781 1.000000 0.000000 1000.000000 
0.005938 1.000000 0.000000 1000.000000 
0.006094 1.000000 0.000000 1000.000000 
0.006250 1.000000 0.000000 1000.000000 
0.006406 1.000000 0.000000 1000.000000 
0.006562 1.000000 0.000000 1000.000000 
0.006719 1.000000 0.000000 1000.000000 
0.006875 1.000000 0.000000 1000.000000 
0.007031 1.000000 0.000000 1000.000000 
0.007188 1.000000 0.000000 1000.000000 
0.007344 1.000000 0.000000 1000.000000 
0.007500 1.000000 0.000000 1000.000000 
0.007656 1.000000 0.000000 1000.000000 
0.007812 1.000000 0.000000 1000.000000 
0.007969 1.000000 0.000000 1000.000000 
0.008125 1.000000 0.000000 1000.000000 
0.008281 1.000000 0.000000 1000.000000 
0.008438 1.000000 0.000000 1000.000000 
0.008594 1.000000 0.000000 1000.000000 
0.008750 1.000000 0.000000 1000.000000 
0.008906 1.000000 0.000000 1000.000000 
0.009062 1.000000 0.000000 1000.000000 
0.009219 1.000000 0.000000 1000.000000 
0.009375 1.000000 0.000000 1000.000000 
0.009531 1.000000 0.000000 1000.000000 
0.009687 1.000000 0.000000 1000.000000 
0.009844 1.000000 0.000000 1000.000000 
0.010000 1.000000 0.000000 1000.000000 
0.010156 1.000000 0.000000 1000.000000 
0.010313 1.000000 0.000000 1000.000000 
0.010469 1.000000 0.000000 1000.000000 
0.010625 1.000000 0.000000 1000.000000 
0.010781 1.000000 0.000000 1000.000000 
0.010938 1.000000 0.000000 1000.000000 
0.011094 1.000000 0.000000 1000.000000 
0.011250 1.000000 0.000000 1000.000000 
0.011406 1.000000 0.000000 1000.000000 
0.011562 1.000000 0.000000 1000.000000 
0.011719 1.000000 0.000000 1000.000000 
0.011875 1.000000 0.000000 1000.000000 
0.012031 1.000000 0.000000 1000.000000 
0.012188 1.000000 0.000000 1000.000000 
0.012344 1.000000 0.000000 1000.000000 
0.012500 1.000000 0.000000 1000.000000 
0.012656 1.000000 0.000000 1000.000000 
0.012813 1.000000 0.000000 1000.000000 
0.012969 1.000000 0.000000 1000.000000 
0.013125 1.000000 0.000000 1000.000000 
0.013281 1.000000 0.000000 1000.000000 
0.013437 1.000000 0.000000 1000.000000 
0.013594 1.000000 0.000000 1000.000000 
0.013750 1.000000 0.000000 1000.000000 
0.013906 1.000000 0.000000 1000.000000 
0.014063 1.000000 0.000000 1000.000000 
0.014219 1.000000 0.000000 1000.000000 
0.014375 1.000000 0.000000 1000.000000 
0.014531 1.000000 0.000000 1000.000000 
0.014688 1.000000 0.000000 1000.000000 
0.014844 1.000000 0.000000 1000.000000 
0.015000 1.000000 0.000000 1000.000000 
0.015156 1.000000 0.000000 1000.000000 
0.015312 1.000000 0.000000 1000.000000 
0.015469 1.000000 0.000000 1000.000000 
0.015625 1.000000 0.000000 1000.000000 
0.015781 1.000000 0.000000 1000.000000 
0.015938 1.000000 0.000000 1000.000000 
0.016094 1.000000 0.000000 1000.000000 
0.016250 1.000000 0.000000 1000.000000 
0.016406 1.000000 0.000000 1000.000000 
0.016563 1.000000 0.000000 1000.000000 
0.016719 1.000000 0.000000 1000.000000 
0.016875 1.000000 0.000000 1000.000000 
0.017031 1.000000 0.000000 1000.000000 
0.017188 1.000000 0.000000 1000.000000 
0.017344 1.000000 0.000000 1000.000000 
0.017500 1.000000 0.000000 1000.000000 
0.017656 1.000000 0.000000 1000.000000 
0.017813 1.000000 0.000000 1000.000000 
0.017969 1.000000 0.000000 1000.000000 
0.018125 1.000000 0.000000 1000.000000 
0.018281 1.000000 0.000000 1000.000000 
0.018437 1.000000 0.000000 1000.000000 
0.018594 1.000000 0.000000 1000.000000 
0.018750 1.000000 0.000000 1000.000000 
0.018906 1.000000 0.000000 1000.000000 
0.019062 1.000000 0.000000 1000.000000 
0.019219 1.000000 0.000000 1000.000000 
0.019375 1.000000 0.000000 1000.000000 
0.019531 1.000000 0.000000 1000.000000 
0.019688 1.000000 0.000000 1000.000000 
0.019844 1.000000 0.000000 1000.000000 
0.020000 1.000000 0.000000 1000.000000 
0.020156 1.000000 0.000000 1000.000000 
0.020313 1.000000 0.000000 1000.000000 
0.020469 1.000000 0.000000 1000.000000 
0.020625 1.000000 0.000000 1000.000000 
0.020781 1.000000 0.000000 1000.000000 
0.020938 1.000000 0.000000 1000.000000 
0.021094 1.000000 0.000000 1000.000000 
0.021250 1.000000 0.000000 1000.000000 
0.021406 1.000000 0.000000 1000.000000 
0.021563 1.000000 0.000000 1000.000000 
0.021719 1.000000 0.000000 1000.000000 
0.021875 1.000000 0.000000 1000.000000 
0.022031 1.000000 0.000000 1000.000000 
0.022187 1.000000 0.000000 1000.000000 
0.022344 1.000000 0.000000 1000.000000 
0.022500 1.000000 0.000000 1000.000000 
0.022656 1.000000 0.000000 1000.000000 
0.022812 1.000000 0.000000 1000.000000 
0.022969 1.000000 0.000000 1000.000000 
0.023125 1.000000 0.000000 1000.000000 
0.023281 1.000000 0.000000 1000.000000 
0.023438 1.000000 0.000000 1000.000000 
0.023594 1.000000 0.000000 1000.000000 
0.023750 1.000000 0.000000 1000.000000 
0.023906 1.000000 0.000000 1000.000000 
0.024063 1.000000 0.000000 1000.000000 
0.024219 1.000000 0.000000 1000.000000 
0.024375 1.000000 0.000000 1000.000000 
0.024531 1.000000 0.000000 1000.000000 
0.024688 1.000000 0.000000 1000.000000 
0.024844 1.000000 0.000000 1000.000000 
0.025000 1.000000 0.000000 1000.000000 
0.025156 1.000000 0.000000 1000.000000 
0.025313 1.000000 0.000000 1000.000000 
0.025469 1.000000 0.000000 1000.000000 
0.025625 1.000000 0.000000 1000.000000 
0.025781 1.000000 0.000000 1000.000000 
0.025938 1.000000 0.000000 1000.000000 
0.026094 1.000000 0.000000 1000.000000 
0.026250 1.000000 0.000000 1000.000000 
0.026406 1.000000 0.000000 1000.000000 
0.026562 1.000000 0.000000 1000.000000 
0.026719 1.000000 0.000000 1000.000000 
0.026875 1.000000 0.000000 1000.000000 
0.027031 1.000000 0.000000 1000.000000 
0.027187 1.000000 0.000000 1000.000000 
0.027344 1.000000 0.000000 1000.000000 
0.027500 1.000000 0.000000 1000.000000 
0.027656 1.000000 0.000000 1000.000000 
0.027813 1.000000 0.000000 1000.000000 
0.027969 1.000000 0.000000 1000.000000 
0.028125 1.000000 0.000000 1000.000000 
0.028281 1.000000 0.000000 1000.000000 
0.028438 1.000000 0.000000 1000.000000 
0.028594 1.000000 0.000000 1000.000000 
0.028750 1.000000 0.000000 1000.000000 
0.028906 1.000000 0.000000 1000.000000 
0.029063 1.000000 0.000000 1000.000000 
0.029219 1.000000 0.000000 1000.000000 
0.029375 1.000000 0.000000 1000.000000 
0.029531 1.000000 0.000000 1000.000000 
0.029688 1.000000 0.000000 1000.000000 
0.029844 1.000000 0.000000 1000.000000 
0.030000 1.000000 0.000000 1000.000000 
0.030156 1.000000 0.000000 1000.000000 
0.030312 1.000000 0.000000 1000.000000 
0.030469 1.000000 0.000000 1000.000000 
0.030625 1.000000 0.000000 1000.000000 
0.030781 1.000000 0.000000 1000.000000 
0.030937 1.000000 0.000000 1000.000000 
0.031094 1.000000 0.000000 1000.000000 
0.031250 1.000000 0.000000 1000.000000 
0.031406 1.000000 0.000000 1000.000000 
0.031563 1.000000 0.000000 1000.000000 
0.031719 1.000000 0.000000 1000.000000 
0.031875 1.000000 0.000000 1000.000000 
0.032031 1.000000 0.000000 1000.000000 
0.032188 1.000000 0.000000 1000.000000 
0.032344 1.000000 0.000000 1000.000000 
0.032500 1.000000 0.000000 1000.000000 
0.032656 1.000000 0.000000 1000.000000 
0.032813 1.000000 0.000000 1000.000000 
0.032969 1.000000 0.000000 1000.000000 
0.033125 1.000000 0.000000 1000.000000 
0.033281 1.000000 0.000000 1000.000000 
0.033438 1.000000 0.000000 1000.000000 
0.033594 1.000000 0.000000 1000.000000 
0.033750 1.000000 0.000000 1000.000000 
0.033906 1.000000 0.000000 1000.000000 
0.034063 1.000000 0.000000 1000.000000 
0.034219 1.000000 0.000000 1000.000000 
0.034375 1.000000 0.000000 1000.000000 
0.034531 1.000000 0.000000 1000.000000 
0.034688 1.000000 0.000000 1000.000000 
0.034844 1.000000 0.000000 1000.000000 
0.035000 1.000000 0.000000 1000.000000 
0.035156 1.000000 0.000000 1000.000000 
0.035313 1.000000 0.000000 1000.000000 
0.035469 1.000000 0.000000 1000.000000 
0.035625 1.000000 0.000000 1000.000000 
0.035781 1.000000 0.000000 1000.000000 
0.035938 1.000000 0.000000 1000.000000 
0.036094 1.000000 0.000000 1000.000000 
0.036250 1.000000 0.000000 1000.000000 
0.036406 1.000000 0.000000 1000.000000 
0.036562 1.000000 0.000000 1000.000000 
0.036719 1.000000 0.000000 1000.000000 
0.036875 1.000000 0.000000 1000.000000 
0.037031 1.000000 0.000000 1000.000000 
0.037187 1.000000 0.000000 1000.000000 
0.037344 1.000000 0.000000 1000.000000 
0.037500 1.000000 0.000000 1000.000000 
0.037656 1.000000 0.000000 1000.000000 
0.037812 1.000000 0.000000 1000.000000 
0.037969 1.000000 0.000000 1000.000000 
0.038125 1.000000 0.000000 1000.000000 
0.038281 1.000000 0.000000 1000.000000 
0.038437 1.000000 0.000000 1000.000000 
0.038594 1.000000 0.000000 1000.000000 
0.038750 1.000000 0.000000 1000.000000 
0.038906 1.000000 0.000000 1000.000000 
0.039062 1.000000 0.000000 1000.000000 
0.039219 1.000000 0.000000 1000.000000 
0.039375 1.000000 0.000000 1000.000000 
0.039531 1.000000 0.000000 1000.000000 
0.039688 1.000000 0.000000 1000.000000 
0.039844 1.000000 0.000000 1000.000000 
0.040000 1.000000 0.000000 1000.000000 
0.040156 1.000000 0.000000 1000.000000 
0.040313 1.000000 0.000000 1000.000000 
0.040469 1.000000 0.000000 1000.000000 
0.040625 1.000000 0.000000 1000.000000 
0.040781 1.000000 0.000000 1000.000000 
0.040938 1.000000 0.000000 1000.000000 
0.041094 1.000000 0.000000 1000.000000 
0.041250 1.000000 0.000000 1000.000000 
0.041406 1.000000 0.000000 1000.000000 
0.041563 1.000000 0.000000 1000.000000 
0.041719 1.000000 0.000000 1000.000000 
0.041875 1.000000 0.000000 1000.000000 
0.042031 1.000000 0.000000 1000.000000 
0.042188 1.000000 0.000000 1000.000000 
0.042344 1.000000 0.000000 1000.000000 
0.042500 1.000000 0.000000 1000.000000 
0.042656 1.000000 0.000000 1000.000000 
0.042813 1.000000 0.000000 1000.000000 
0.042969 1.000000 0.000000 1000.000000 
0.043125 1.000000 0.000000 1000.000000 
0.043281 1.000000 0.000000 1000.000000 
0.043438 1.000000 0.000000 1000.000000 
0.043594 1.000000 0.000000 1000.000000 
0.043750 1.000000 0.000000 1000.000000 
0.043906 1.000000 0.000000 1000.000000 
0.044062 1.000000 0.000000 1000.000000 
0.044219 1.000000 0.000000 1000.000000 
0.044375 1.000000 0.000000 1000.000000 
0.044531 1.000000 0.000000 1000.000000 
0.044687 1.000000 0.000000 1000.000000 
0.044844 1.000000 0.000000 1000.000000 
0.045000 1.000000 0.000000 1000.000000 
0.045156 1.000000 0.000000 1000.000000 
0.045312 1.000000 0.000000 1000.000000 
0.045469 1.000000 0.000000 1000.000000 
0.045625 1.000000 0.000000 1000.000000 
0.045781 1.000000 0.000000 1000.000000 
0.045937 1.000000 0.000000 1000.000000 
0.046094 1.000000 0.000000 1000.000000 
0.046250 1.000000 0.000000 1000.000000 
0.046406 1.000000 0.000000 1000.000000 
0.046562 1.000000 0.000000 1000.000000 
0.046719 1.000000 0.000000 1000.000000 
0.046875 1.000000 0.000000 1000.000000 
0.047031 1.000000 0.000000 1000.000000 
0.047188 1.000000 0.000000 1000.000000 
0.047344 1.000000 0.000000 1000.000000 
0.047500 1.000000 0.000000 1000.000000 
0.047656 1.000000 0.000000 1000.000000 
0.047813 1.000000 0.000000 1000.000000 
0.047969 1.000000 0.000000 1000.000000 
0.048125 1.000000 0.000000 1000.000000 
0.048281 1.000000 0.000000 1000.000000 
0.048438 1.000000 0.000000 1000.000000 
0.048594 1.000000 0.000000 1000.000000 
0.048750 1.000000 0.000000 1000.000000 
0.048906 1.000000 0.000000 1000.000000 
0.049063 1.000000 0.000000 1000.000000 
0.049219 1.000000 0.000000 1000.000000 
0.049375 1.000000 0.000000 1000.000000 
0.049531 1.000000 0.000000 1000.000000 
0.049688 1.000000 0.000000 1000.000000 
0.049844 1.000000 0.000000 1000.000000 
0.050000 1.000000 0.000000 1000.000000 
0.050156 1.000000 0.000000 1000.000000 
0.050313 1.000000 0.000000 1000.000000 
0.050469 1.000000 0.000000 1000.000000 
0.050625 1.000000 0.000000 1000.000000 
0.050781 1.000000 0.000000 1000.000000 
0.050938 1.000000 0.000000 1000.000000 
0.051094 1.000000 0.000000 1000.000000 
0.051250 1.000000 0.000000 1000.000000 
0.051406 1.000000 0.000000 1000.000000 
0.051563 1.000000 0.000000 1000.000000 
0.051719 1.000000 0.000000 1000.000000 
0.051875 1.000000 0.000000 1000.000000 
0.052031 1.000000 0.000000 1000.000000 
0.052187 1.000000 0.000000 1000.000000 
0.052344 1.000000 0.000000 1000.000000 
0.052500 1.000000 0.000000 1000.000000 
0.052656 1.000000 0.000000 1000.000000 
0.052812 1.000000 0.000000 1000.000000 
0.052969 1.000000 0.000000 1000.000000 
0.053125 1.000000 0.000000 1000.000000 
0.053281 1.000000 0.000000 1000.000000 
0.053437 1.000000 0.000000 1000.000000 
0.053594 1.000000 0.000000 1000.000000 
0.053750 1.000000 0.000000 1000.000000 
0.053906 1.000000 0.000000 1000.000000 
0.054062 1.000000 0.000000 1000.000000 
0.054219 1.000000 0.000000 1000.000000 
0.054375 1.000000 0.000000 1000.000000 
0.054531 1.000000 0.000000 1000.000000 
0.054688 1.000000 0.000000 1000.000000 
0.054844 1.000000 0.000000 1000.000000 
0.055000 1.000000 0.000000 1000.000000 
0.055156 1.000000 0.000000 1000.000000 
0.055313 1.000000 0.000000 1000.000000 
0.055469 1.000000 0.000000 1000.000000 
0.055625 1.000000 0.000000 1000.000000 
0.055781 1.000000 0.000000 1000.000000 
0.055938 1.000000 0.000000 1000.000000 
0.056094 1.000000 0.000000 1000.000000 
0.056250 1.000000 0.000000 1000.000000 
0.056406 1.000000 0.000000 1000.000000 
0.056563 1.000000 0.000000 1000.000000 
0.056719 1.000000 0.000000 1000.000000 
0.056875 1.000000 0.000000 1000.000000 
0.057031 1.000000 0.000000 1000.000000 
0.057188 1.000000 0.000000 1000.000000 
0.057344 1.000000 0.000000 1000.000000 
0.057500 1.000000 0.000000 1000.000000 
0.057656 1.000000 0.000000 1000.000000 
0.057813 1.000000 0.000000 1000.000000 
0.057969 1.000000 0.000000 1000.000000 
0.058125 1.000000 0.000000 1000.000000 
0.058281 1.000000 0.000000 1000.000000 
0.058438 1.000000 0.000000 1000.000000 
0.058594 1.000000 0.000000 1000.000000 
0.058750 1.000000 0.000000 1000.000000 
0.058906 1.000000 0.000000 1000.000000 
0.059063 1.000000 0.000000 1000.000000 
0.059219 1.000000 0.000000 1000.000000 
0.059375 1.000000 0.000000 1000.000000 
0.059531 1.000000 0.000000 1000.000000 
0.059688 1.000000 0.000000 1000.000000 
0.059844 1.000000 0.000000 1000.000000 
0.060000 1.000000 0.000000 1000.000000 
0.060156 1.000000 0.000000 1000.000000 
0.060312 1.000000 0.000000 1000.000000 
0.060469 1.000000 0.000000 1000.000000 
0.060625 1.000000 0.000000 1000.000000 
0.060781 1.000000 0.000000 1000.000000 
0.060937 1.000000 0.000000 1000.000000 
0.061094 1.000000 0.000000 1000.000000 
0.061250 1.000000 0.000000 1000.000000 
0.061406 1.000000 0.000000 1000.000000 
0.061562 1.000000 0.000000 1000.000000 
0.061719 1.000000 0.000000 1000.000000 
0.061875 1.000000 0.000000 1000.000000 
0.062031 1.000000 0.000000 1000.000000 
0.062187 1.000000 0.000000 1000.000000 
0.062344 1.000000 0.000000 1000.000000 
0.062500 1.000000 0.000000 1000.000000 
0.062656 1.000000 0.000000 1000.000000 
0.062813 1.000000 0.000000 1000.000000 
0.062969 1.000000 0.000000 1000.000000 
0.063125 1.000000 0.000000 1000.000000 
0.063281 1.000000 0.000000 1000.000000 
0.063438 1.000000 0.000000 1000.000000 
0.063594 1.000000 0.000000 1000.000000 
0.063750 1.000000 0.000000 1000.000000 
0.063906 1.000000 0.000000 1000.000000 
0.064062 1.000000 0.000000 1000.000000 
0.064219 1.000000 0.000000 1000.000000 
0.064375 1.000000 0.000000 1000.000000 
0.064531 1.000000 0.000000 1000.000000 
0.064687 1.000000 0.000000 1000.000000 
0.064844 1.000000 0.000000 1000.000000 
0.065000 1.000000 0.000000 1000.000000 
0.065156 1.000000 0.000000 1000.000000 
0.065312 1.000000 0.000000 1000.000000 
0.065469 1.000000 0.000000 1000.000000 
0.065625 1.000000 0.000000 1000.000000 
0.065781 1.000000 0.000000 1000.000000 
0.065937 1.000000 0.000000 1000.000000 
0.066094 1.000000 0.000000 1000.000000 
0.066250 1.000000 0.000000 1000.000000 
0.066406 1.000000 0.000000 1000.000000 
0.066562 1.000000 0.000000 1000.000000 
0.066719 1.000000 0.000000 1000.000000 
0.066875 1.000000 0.000000 1000.000000 
0.067031 1.000000 0.000000 1000.000000 
0.067187 1.000000 0.000000 1000.000000 
0.067344 1.000000 0.000000 1000.000000 
0.067500 1.000000 0.000000 1000.000000 
0.067656 1.000000 0.000000 1000.000000 
0.067812 1.000000 0.000000 1000.000000 
0.067969 1.000000 0.000000 1000.000000 
0.068125 1.000000 0.000000 1000.000000 
0.068281 1.000000 0.000000 1000.000000 
0.068437 1.000000 0.000000 1000.000000 
0.068594 1.000000 0.000000 1000.000000 
0.068750 1.000000 0.000000 1000.000000 
0.068906 1.000000 0.000000 1000.000000 
0.069062 1.000000 0.000000 1000.000000 
0.069219 1.000000 0.000000 1000.000000 
0.069375 1.000000 0.000000 1000.000000 
0.069531 1.000000 0.000000 1000.000000 
0.069687 1.000000 0.000000 1000.000000 
0.069844 1.000000 0.000000 1000.000000 
0.070000 1.000000 0.000000 1000.000000 
0.070156 1.000000 0.000000 1000.000000 
0.070312 1.000000 0.000000 1000.000000 
0.070469 1.000000 0.000000 1000.000000 
0.070625 1.000000 0.000000 1000.000000 
0.070781 1.000000 0.000000 1000.000000 
0.070938 1.000000 0.000000 1000.000000 
0.071094 1.000000 0.000000 1000.000000 
0.071250 1.000000 0.000000 1000.000000 
0.071406 1.000000 0.000000 1000.000000 
0.071563 1.000000 0.000000 1000.000000 
0.071719 1.000000 0.000000 1000.000000 
0.071875 1.000000 0.000000 1000.000000 
0.072031 1.000000 0.000000 1000.000000 
0.072188 1.000000 0.000000 1000.000000 
0.072344 1.000000 0.000000 1000.000000 
0.072500 1.000000 0.000000 1000.000000 
0.072656 1.000000 0.000000 1000.000000 
0.072813 1.000000 0.000000 1000.000000 
0.072969 1.000000 0.000000 1000.000000 
0.073125 1.000000 0.000000 1000.000000 
0.073281 1.000000 0.000000 1000.000000 
0.073438 1.000000 0.000000 1000.000000 
0.073594 1.000000 0.000000 1000.000000 
0.073750 1.000000 0.000000 1000.000000 
0.073906 1.000000 0.000000 1000.000000 
0.074063 1.000000 0.000000 1000.000000 
0.074219 1.000000 0.000000 1000.000000 
0.074375 1.000000 0.000000 1000.000000 
0.074531 1.000000 0.000000 1000.000000 
0.074688 1.000000 0.000000 1000.000000 
0.074844 1.000000 0.000000 1000.000000 
0.075000 1.000000 0.000000 1000.000000 
0.075156 1.000000 0.000000 1000.000000 
0.075313 1.000000 0.000000 1000.000000 
0.075469 1.000000 0.000000 1000.000000 
0.075625 1.000000 0.000000 1000.000000 
0.075781 1.000000 0.000000 1000.000000 
0.075938 1.000000 0.000000 1000.000000 
0.076094 1.000000 0.000000 1000.000000 
0.076250 1.000000 0.000000 1000.000000 
0.076406 1.000000 0.000000 1000.000000 
0.076563 1.000000 0.000000 1000.000000 
0.076719 1.000000 0.000000 1000.000000 
0.076875 1.000000 0.000000 1000.000000 
0.077031 1.000000 0.000000 1000.000000 
0.077188 1.000000 0.000000 1000.000000 
0.077344 1.000000 0.000000 1000.000000 
0.077500 1.000000 0.000000 1000.000000 
0.077656 1.000000 0.000000 1000.000000 
0.077813 1.000000 0.000000 1000.000000 
0.077969 1.000000 0.000000 1000.000000 
0.078125 1.000000 0.000000 1000.000000 
0.078281 1.000000 0.000000 1000.000000 
0.078438 1.000000 0.000000 1000.000000 
0.078594 1.000000 0.000000 1000.000000 
0.078750 1.000000 0.000000 1000.000000 
0.078906 1.000000 0.000000 1000.000000 
0.079063 1.000000 0.000000 1000.000000 
0.079219 1.000000 0.000000 1000.000000 
0.079375 1.000000 0.000000 1000.000000 
0.079531 1.000000 0.000000 1000.000000 
0.079688 1.000000 0.000000 1000.000000 
0.079844 1.000000 0.000000 1000.000000 
0.080000 1.000000 0.000000 1000.000000 
0.080156 1.000000 0.000000 1000.000000 
0.080312 1.000000 0.000000 1000.000000 
0.080469 1.000000 0.000000 1000.000000 
0.080625 1.000000 0.000000 1000.000000 
0.080781 1.000000 0.000000 1000.000000 
0.080937 1.000000 0.000000 1000.000000 
0.081094 1.000000 0.000000 1000.000000 
0.081250 1.000000 0.000000 1000.000000 
0.081406 1.000000 0.000000 1000.000000 
0.081562 1.000000 0.000000 1000.000000 
0.081719 1.000000 0.000000 1000.000000 
0.081875 1.000000 0.000000 1000.000000 
0.082031 1.000000 0.000000 1000.000000 
0.082187 1.000000 0.000000 1000.000000 
0.082344 1.000000 0.000000 1000.000000 
0.082500 1.000000 0.000000 1000.000000 
0.082656 1.000000 0.000000 1000.000000 
0.082812 1.000000 0.000000 1000.000000 
0.082969 1.000000 0.000000 1000.000000 
0.083125 1.000000 0.000000 1000.000000 
0.083281 1.000000 0.000000 1000.000000 
0.083437 1.000000 0.000000 1000.000000 
0.083594 1.000000 0.000000 1000.000000 
0.083750 1.000000 0.000000 1000.000000 
0.083906 1.000000 0.000000 1000.000000 
0.084062 1.000000 0.000000 1000.000000 
0.084219 1.000000 0.000000 1000.000000 
0.084375 1.000000 0.000000 1000.000000 
0.084531 1.000000 0.000000 1000.000000 
0.084687 1.000000 0.000000 1000.000000 
0.084844 1.000000 0.000000 1000.000000 
0.085000 1.000000 0.000000 1000.000000 
0.085156 1.000000 0.000000 1000.000000 
0.085312 1.000000 0.000000 1000.000000 
0.085469 1.000000 0.000000 1000.000000 
0.085625 1.000000 0.000000 1000.000000 
0.085781 1.000000 0.000000 1000.000000 
0.085938 1.000000 0.000000 1000.000000 
0.086094 1.000000 0.000000 1000.000000 
0.086250 1.000000 0.000000 1000.000000 
0.086406 1.000000 0.000000 1000.000000 
0.086563 1.000000 0.000000 1000.000000 
0.086719 1.000000 0.000000 1000.000000 
0.086875 1.000000 0.000000 1000.000000 
0.087031 1.000000 0.000000 1000.000000 
0.087188 1.000000 0.000000 1000.000000 
0.087344 1.000000 0.000000 1000.000000 
0.087500 1.000000 0.000000 1000.000000 
0.087656 1.000000 0.000000 1000.000000 
0.087813 1.000000 0.000000 1000.000000 
0.087969 1.000000 0.000000 1000.000000 
0.088125 1.000000 0.000000 1000.000000 
0.088281 1.000000 0.000000 1000.000000 
0.088438 1.000000 0.000000 1000.000000 
0.088594 1.000000 0.000000 1000.000000 
0.088750 1.000000 0.000000 1000.000000 
0.088906 1.000000 0.000000 1000.000000 
0.089063 1.000000 0.000000 1000.000000 
0.089219 1.000000 0.000000 1000.000000 
0.089375 1.000000 0.000000 1000.000000 
0.089531 1.000000 0.000000 1000.000000 
0.089688 1.000000 0.000000 1000.000000 
0.089844 1.000000 0.000000 1000.000000 
0.090000 1.000000 0.000000 1000.000000 
0.090156 1.000000 0.000000 1000.000000 
0.090313 1.000000 0.000000 1000.000000 
0.090469 1.000000 0.000000 1000.000000 
0.090625 1.000000 0.000000 1000.000000 
0.090781 1.000000 0.000000 1000.000000 
0.090938 1.000000 0.000000 1000.000000 
0.091094 1.000000 0.000000 1000.000000 
0.091250 1.000000 0.000000 1000.000000 
0.091406 1.000000 0.000000 1000.000000 
0.091563 1.000000 0.000000 1000.000000 
0.091719 1.000000 0.000000 1000.000000 
0.091875 1.000000 0.000000 1000.000000 
0.092031 1.000000 0.000000 1000.000000 
0.092188 1.000000 0.000000 1000.000000 
0.092344 1.000000 0.000000 1000.000000 
0.092500 1.000000 0.000000 1000.000000 
0.092656 1.000000 0.000000 1000.000000 
0.092813 1.000000 0.000000 1000.000000 
0.092969 1.000000 0.000000 1000.000000 
0.093125 1.000000 0.000000 1000.000000 
0.093281 1.000000 0.000000 1000.000000 
0.093438 1.000000 0.000000 1000.000000 
0.093594 1.000000 0.000000 1000.000000 
0.093750 1.000000 0.000000 1000.000000 
0.093906 1.000000 0.000000 1000.000000 
0.094063 1.000000 0.000000 1000.000000 
0.094219 1.000000 0.000000 1000.000000 
0.094375 1.000000 0.000000 1000.000000 
0.094531 1.000000 0.000000 1000.000000 
0.094688 1.000000 0.000000 1000.000000 
0.094844 1.000000 0.000000 1000.000000 
0.095000 1.000000 0.000000 1000.000000 
0.095156 1.000000 0.000000 1000.000000 
0.095313 1.000000 0.000000 1000.000000 
0.095469 1.000000 0.000000 1000.000000 
0.095625 1.000000 0.000000 1000.000000 
0.095781 1.000000 0.000000 1000.000000 
0.095938 1.000000 0.000000 1000.000000 
0.096094 1.000000 0.000000 1000.000000 
0.096250 1.000000 0.000000 1000.000000 
0.096406 1.000000 0.000000 1000.000000 
0.096562 1.000000 0.000000 1000.000000 
0.096719 1.000000 0.000000 1000.000000 
0.096875 1.000000 0.000000 1000.000000 
0.097031 1.000000 0.000000 1000.000000 
0.097187 1.000000 0.000000 1000.000000 
0.097344 1.000000 0.000000 1000.000000 
0.097500 1.000000 0.000000 1000.000000 
0.097656 1.000000 0.000000 1000.000000 
0.097812 1.000000 0.000000 1000.000000 
0.097969 1.000000 0.000000 1000.000000 
0.098125 1.000000 0.000000 1000.000000 
0.098281 1.000000 0.000000 1000.000000 
0.098437 1.000000 0.000000 1000.000000 
0.098594 1.000000 0.000000 1000.000000 
0.098750 1.000000 0.000000 1000.000000 
0.098906 1.000000 0.000000 1000.000000 
0.099062 1.000000 0.000000 1000.000000 
0.099219 1.000000 0.000000 1000.000000 
0.099375 1.000000 0.000000 1000.000000 
0.099531 1.000000 0.000000 1000.000000 
0.099687 1.000000 0.000000 1000.000000 
0.099844 1.000000 0.000000 1000.000000 
0.100000 1.000000 0.000000 1000.000000 
0.100156 1.000000 0.000000 1000.000000 
0.100312 1.000000 0.000000 1000.000000 
0.100469 1.000000 0.000000 1000.000000 
0.100625 1.000000 0.000000 1000.000000 
0.100781 1.000000 0.000000 1000.000000 
0.100937 1.000000 0.000000 1000.000000 
0.101094 1.000000 0.000000 1000.000000 
0.101250 1.000000 0.000000 1000.000000 
0.101406 1.000000 0.000000 1000.000000 
0.101562 1.000000 0.000000 1000.000000 
0.101719 1.000000 0.000000 1000.000000 
0.101875 1.000000 0.000000 1000.000000 
0.102031 1.000000 0.000000 1000.000000 
0.102188 1.000000 0.000000 1000.000000 
0.102344 1.000000 0.000000 1000.000000 
0.102500 1.000000 0.000000 1000.000000 
0.102656 1.000000 0.000000 1000.000000 
0.102813 1.000000 0.000000 1000.000000 
0.102969 1.000000 0.000000 1000.000000 
0.103125 1.000000 0.000000 1000.000000 
0.103281 1.000000 0.000000 1000.000000 
0.103438 1.000000 0.000000 1000.000000 
0.103594 1.000000 0.000000 1000.000000 
0.103750 1.000000 0.000000 1000.000000 
0.103906 1.000000 0.000000 1000.000000 
0.104063 1.000000 0.000000 1000.000000 
0.104219 1.000000 0.000000 1000.000000 
0.104375 1.000000 0.000000 1000.000000 
0.104531 1.000000 0.000000 1000.000000 
0.104688 1.000000 0.000000 1000.000000 
0.104844 1.000000 0.000000 1000.000000 
0.105000 1.000000 0.000000 1000.000000 
0.105156 1.000000 0.000000 1000.000000 
0.105313 1.000000 0.000000 1000.000000 
0.105469 1.000000 0.000000 1000.000000 
0.105625 1.000000 0.000000 1000.000000 
0.105781 1.000000 0.000000 1000.000000 
0.105938 1.000000 0.000000 1000.000000 
0.106094 1.000000 0.000000 1000.000000 
0.106250 1.000000 0.000000 1000.000000 
0.106406 1.000000 0.000000 1000.000000 
0.106563 1.000000 0.000000 1000.000000 
0.106719 1.000000 0.000000 1000.000000 
0.106875 1.000000 0.000000 1000.000000 
0.107031 1.000000 0.000000 1000.000000 
0.107188 1.000000 0.000000 1000.000000 
0.107344 1.000000 0.000000 1000.000000 
0.107500 1.000000 0.000000 1000.000000 
0.107656 1.000000 0.000000 1000.000000 
0.107813 1.000000 0.000000 1000.000000 
0.107969 1.000000 0.000000 1000.000000 
0.108125 1.000000 0.000000 1000.000000 
0.108281 1.000000 0.000000 1000.000000 
0.108438 1.000000 0.000000 1000.000000 
0.108594 1.000000 0.000000 1000.000000 
0.108750 1.000000 0.000000 1000.000000 
0.108906 1.000000 0.000000 1000.000000 
0.109063 1.000000 0.000000 1000.000000 
0.109219 1.000000 0.000000 1000.000000 
0.109375 1.000000 0.000000 1000.000000 
0.109531 1.000000 0.000000 1000.000000 
0.109688 1.000000 0.000000 1000.000000 
0.109844 1.000000 0.000000 1000.000000 
0.110000 1.000000 0.000000 1000.000000 
0.110156 1.000000 0.000000 1000.000000 
0.110313 1.000000 0.000000 1000.000000 
0.110469 1.000000 0.000000 1000.000000 
0.110625 1.000000 0.000000 1000.000000 
0.110781 1.000000 0.000000 1000.000000 
0.110938 1.000000 0.000000 1000.000000 
0.111094 1.000000 0.000000 1000.000000 
0.111250 1.000000 0.000000 1000.000000 
0.111406 1.000000 0.000000 1000.000000 
0.111563 1.000000 0.000000 1000.000000 
0.111719 1.000000 0.000000 1000.000000 
0.111875 1.000000 0.000000 1000.000000 
0.112031 1.000000 0.000000 1000.000000 
0.112187 1.000000 0.000000 1000.000000 
0.112344 1.000000 0.000000 1000.000000 
0.112500 1.000000 0.000000 1000.000000 
0.112656 1.000000 0.000000 1000.000000 
0.112812 1.000000 0.000000 1000.000000 
0.112969 1.000000 0.000000 1000.000000 
0.113125 1.000000 0.000000 1000.000000 
0.113281 1.000000 0.000000 1000.000000 
0.113437 1.000000 0.000000 1000.000000 
0.113594 1.000000 0.000000 1000.000000 
0.113750 1.000000 0.000000 1000.000000 
0.113906 1.000000 0.000000 1000.000000 
0.114062 1.000000 0.000000 1000.000000 
0.114219 1.000000 0.000000 1000.000000 
0.114375 1.000000 0.000000 1000.000000 
0.114531 1.000000 0.000000 1000.000000 
0.114687 1.000000 0.000000 1000.000000 
0.114844 1.000000 0.000000 1000.000000 
0.115000 1.000000 0.000000 1000.000000 
0.115156 1.000000 0.000000 1000.000000 
0.115312 1.000000 0.000000 1000.000000 
0.115469 1.000000 0.000000 1000.000000 
0.115625 1.000000 0.000000 1000.000000 
0.115781 1.000000 0.000000 1000.000000 
0.115937 1.000000 0.000000 1000.000000 
0.116094 1.000000 0.000000 1000.000000 
0.116250 1.000000 0.000000 1000.000000 
0.116406 1.000000 0.000000 1000.000000 
0.116562 1.000000 0.000000 1000.000000 
0.116719 1.000000 0.000000 1000.000000 
0.116875 1.000000 0.000000 1000.000000 
0.117031 1.000000 0.000000 1000.000000 
0.117188 1.000000 0.000000 1000.000000 
0.117344 1.000000 0.000000 1000.000000 
0.117500 1.000000 0.000000 1000.000000 
0.117656 1.000000 0.000000 1000.000000 
0.117813 1.000000 0.000000 1000.000000 
0.117969 1.000000 0.000000 1000.000000 
0.118125 1.000000 0.000000 1000.000000 
0.118281 1.000000 0.000000 1000.000000 
0.118438 1.000000 0.000000 1000.000000 
0.118594 1.000000 0.000000 1000.000000 
0.118750 1.000000 0.000000 1000.000000 
0.118906 1.000000 0.000000 1000.000000 
0.119063 1.000000 0.000000 1000.000000 
0.119219 1.000000 0.000000 1000.000000 
0.119375 1.000000 0.000000 1000.000000 
0.119531 1.000000 0.000000 1000.000000 
0.119688 1.000000 0.000000 1000.000000 
0.119844 1.000000 0.000000 1000.000000 
0.120000 1.000000 0.000000 1000.000000 
0.120156 1.000000 0.000000 1000.000000 
0.120313 1.000000 0.000000 1000.000000 
0.120469 1.000000 0.000000 1000.000000 
0.120625 1.000000 0.000000 1000.000000 
0.120781 1.000000 0.000000 1000.000000 
0.120938 1.000000 0.000000 1000.000000 
0.121094 1.000000 0.000000 1000.000000 
0.121250 1.000000 0.000000 1000.000000 
0.121406 1.000000 0.000000 1000.000000 
0.121563 1.000000 0.000000 1000.000000 
0.121719 1.000000 0.000000 1000.000000 
0.121875 1.000000 0.000000 1000.000000 
0.122031 1.000000 0.000000 1000.000000 
0.122188 1.000000 0.000000 1000.000000 
0.122344 1.000000 0.000000 1000.000000 
0.122500 1.000000 0.000000 1000.000000 
0.122656 1.000000 0.000000 1000.000000 
0.122813 1.000000 0.000000 1000.000000 
0.122969 1.000000 0.000000 1000.000000 
0.123125 1.000000 0.000000 1000.000000 
0.123281 1.000000 0.000000 1000.000000 
0.123438 1.000000 0.000000 1000.000000 
0.123594 1.000000 0.000000 1000.000000 
0.123750 1.000000 0.000000 1000.000000 
0.123906 1.000000 0.000000 1000.000000 
0.124063 1.000000 0.000000 1000.000000 
0.124219 1.000000 0.000000 1000.000000 
0.124375 1.000000 0.000000 1000.000000 
0.124531 1.000000 0.000000 1000.000000 
0.124688 1.000000 0.000000 1000.000000 
0.124844 1.000000 0.000000 1000.000000 
0.125000 1.000000 0.000000 1000.000000 
0.125156 1.000000 0.000000 1000.000000 
0.125312 1.000000 0.000000 1000.000000 
0.125469 1.000000 0.000000 1000.000000 
0.125625 1.000000 0.000000 1000.000000 
0.125781 1.000000 0.000000 1000.000000 
0.125938 1.000000 0.000000 1000.000000 
0.126094 1.000000 0.000000 1000.000000 
0.126250 1.000000 0.000000 1000.000000 
0.126406 1.000000 0.000000 1000.000000 
0.126562 1.000000 0.000000 1000.000000 
0.126719 1.000000 0.000000 1000.000000 
0.126875 1.000000 0.000000 1000.000000 
0.127031 1.000000 0.000000 1000.000000 
0.127188 1.000000 0.000000 1000.000000 
0.127344 1.000000 0.000000 1000.000000 
0.127500 1.000000 0.000000 1000.000000 
0.127656 1.000000 0.000000 1000.000000 
0.127812 1.000000 0.000000 1000.000000 
0.127969 1.000000 0.000000 1000.000000 
0.128125 1.000000 0.000000 1000.000000 
0.128281 1.000000 0.000000 1000.000000 
0.128438 1.000000 0.000000 1000.000000 
0.128594 1.000000 0.000000 1000.000000 
0.128750 1.000000 0.000000 1000.000000 
0.128906 1.000000 0.000000 1000.000000 
0.129062 1.000000 0.000000 1000.000000 
0.129219 1.000000 0.000000 1000.000000 
0.129375 1.000000 0.000000 1000.000000 
0.129531 1.000000 0.000000 1000.000000 
0.129688 1.000000 0.000000 1000.000000 
0.129844 1.000000 0.000000 1000.000000 
0.130000 1.000000 0.000000 1000.000000 
0.130156 1.000000 0.000000 1000.000000 
0.130312 1.000000 0.000000 1000.000000 
0.130469 1.000000 0.000000 1000.000000 
0.130625 1.000000 0.000000 1000.000000 
0.130781 1.000000 0.000000 1000.000000 
0.130938 1.000000 0.000000 1000.000000 
0.131094 1.000000 0.000000 1000.000000 
0.131250 1.000000 0.000000 1000.000000 
0.131406 1.000000 0.000000 1000.000000 
0.131562 1.000000 0.000000 1000.000000 
0.131719 1.000000 0.000000 1000.000000 
0.131875 1.000000 0.000000 1000.000000 
0.132031 1.000000 0.000000 1000.000000 
0.132188 1.000000 0.000000 1000.000000 
0.132344 1.000000 0.000000 1000.000000 
0.132500 1.000000 0.000000 1000.000000 
0.132656 1.000000 0.000000 1000.000000 
0.132812 1.000000 0.000000 1000.000000 
0.132969 1.000000 0.000000 1000.000000 
0.133125 1.000000 0.000000 1000.000000 
0.133281 1.000000 0.000000 1000.000000 
0.133438 1.000000 0.000000 1000.000000 
0.133594 1.000000 0.000000 1000.000000 
0.133750 1.000000 0.000000 1000.000000 
0.133906 1.000000 0.000000 1000.000000 
0.134063 1.000000 0.000000 1000.000000 
0.134219 1.000000 0.000000 1000.000000 
0.134375 1.000000 0.000000 1000.000000 
0.134531 1.000000 0.000000 1000.000000 
0.134688 1.000000 0.000000 1000.000000 
0.134844 1.000000 0.000000 1000.000000 
0.135000 1.000000 0.000000 1000.000000 
0.135156 1.000000 0.000000 1000.000000 
0.135313 1.000000 0.000000 1000.000000 
0.135469 1.000000 0.000000 1000.000000 
0.135625 1.000000 0.000000 1000.000000 
0.135781 1.000000 0.000000 1000.000000 
0.135938 1.000000 0.000000 1000.000000 
0.136094 1.000000 0.000000 1000.000000 
0.136250 1.000000 0.000000 1000.000000 
0.136406 1.000000 0.000000 1000.000000 
0.136563 1.000000 0.000000 1000.000000 
0.136719 1.000000 0.000000 1000.000000 
0.136875 1.000000 0.000000 1000.000000 
0.137031 1.000000 0.000000 1000.000000 
0.137187 1.000000 0.000000 1000.000000 
0.137344 1.000000 0.000000 1000.000000 
0.137500 1.000000 0.000000 1000.000000 
0.137656 1.000000 0.000000 1000.000000 
0.137813 1.000000 0.000000 1000.000000 
0.137969 1.000000 0.000000 1000.000000 
0.138125 1.000000 0.000000 1000.000000 
0.138281 1.000000 0.000000 1000.000000 
0.138437 1.000000 0.000000 1000.000000 
0.138594 1.000000 0.000000 1000.000000 
0.138750 1.000000 0.000000 1000.000000 
0.138906 1.000000 0.000000 1000.000000 
0.139063 1.000000 0.000000 1000.000000 
0.139219 1.000000 0.000000 1000.000000 
0.139375 1.000000 0.000000 1000.000000 
0.139531 1.000000 0.000000 1000.000000 
0.139687 1.000000 0.000000 1000.000000 
0.139844 1.000000 0.000000 1000.000000 
0.140000 1.000000 0.000000 1000.000000 
0.140156 1.000000 0.000000 1000.000000 
0.140313 1.000000 0.000000 1000.000000 
0.140469 1.000000 0.000000 1000.000000 
0.140625 1.000000 0.000000 1000.000000 
0.140781 1.000000 0.000000 1000.000000 
0.140937 1.000000 0.000000 1000.000000 
0.141094 1.000000 0.000000 1000.000000 
0.141250 1.000000 0.000000 1000.000000 
0.141406 1.000000 0.000000 1000.000000 
0.141563 1.000000 0.000000 1000.000000 
0.141719 1.000000 0.000000 1000.000000 
0.141875 1.000000 0.000000 1000.000000 
0.142031 1.000000 0.000000 1000.000000 
0.142187 1.000000 0.000000 1000.000000 
0.142344 1.000000 0.000000 1000.000000 
0.142500 1.000000 0.000000 1000.000000 
0.142656 1.000000 0.000000 1000.000000 
0.142813 1.000000 0.000000 1000.000000 
0.142969 1.000000 0.000000 1000.000000 
0.143125 1.000000 0.000000 1000.000000 
0.143281 1.000000 0.000000 1000.000000 
0.143437 1.000000 0.000000 1000.000000 
0.143594 1.000000 0.000000 1000.000000 
0.143750 1.000000 0.000000 1000.000000 
0.143906 1.000000 0.000000 1000.000000 
0.144063 1.000000 0.000000 1000.000000 
0.144219 1.000000 0.000000 1000.000000 
0.144375 1.000000 0.000000 1000.000000 
0.144531 1.000000 0.000000 1000.000000 
0.144687 1.000000 0.000000 1000.000000 
0.144844 1.000000 0.000000 1000.000000 
0.145000 1.000000 0.000000 1000.000000 
0.145156 1.000000 0.000000 1000.000000 
0.145313 1.000000 0.000000 1000.000000 
0.145469 1.000000 0.000000 1000.000000 
0.145625 1.000000 0.000000 1000.000000 
0.145781 1.000000 0.000000 1000.000000 
0.145937 1.000000 0.000000 1000.000000 
0.146094 1.000000 0.000000 1000.000000 
0.146250 1.000000 0.000000 1000.000000 
0.146406 1.000000 0.000000 1000.000000 
0.146563 1.000000 0.000000 1000.000000 
0.146719 1.000000 0.000000 1000.000000 
0.146875 1.000000 0.000000 1000.000000 
0.147031 1.000000 0.000000 1000.000000 
0.147187 1.000000 0.000000 1000.000000 
0.147344 1.000000 0.000000 1000.000000 
0.147500 1.000000 0.000000 1000.000000 
0.147656 1.000000 0.000000 1000.000000 
0.147813 1.000000 0.000000 1000.000000 
0.147969 1.000000 0.000000 1000.000000 
0.148125 1.000000 0.000000 1000.000000 
0.148281 1.000000 0.000000 1000.000000 
0.148438 1.000000 0.000000 1000.000000 
0.148594 1.000000 0.000000 1000.000000 
0.148750 1.000000 0.000000 1000.000000 
0.148906 1.000000 0.000000 1000.000000 
0.149063 1.000000 0.000000 1000.000000 
0.149219 1.000000 0.000000 1000.000000 
0.149375 1.000000 0.000000 1000.000000 
0.149531 1.000000 0.000000 1000.000000 
0.149688 1.000000 0.000000 1000.000000 
0.149844 1.000000 0.000000 1000.000000 
0.150000 1.000000 0.000000 1000.000000 
0.150156 1.000000 0.000000 1000.000000 
0.150313 1.000000 0.000000 1000.000000 
0.150469 1.000000 0.000000 1000.000000 
0.150625 1.000000 0.000000 1000.000000 
0.150781 1.000000 0.000000 1000.000000 
0.150938 1.000000 0.000000 1000.000000 
0.151094 1.000000 0.000000 1000.000000 
0.151250 1.000000 0.000000 1000.000000 
0.151406 1.000000 0.000000 1000.000000 
0.151563 1.000000 0.000000 1000.000000 
0.151719 1.000000 0.000000 1000.000000 
0.151875 1.000000 0.000000 1000.000000 
0.152031 1.000000 0.000000 1000.000000 
0.152188 1.000000 0.000000 1000.000000 
0.152344 1.000000 0.000000 1000.000000 
0.152500 1.000000 0.000000 1000.000000 
0.152656 1.000000 0.000000 1000.000000 
0.152812 1.000000 0.000000 1000.000000 
0.152969 1.000000 0.000000 1000.000000 
0.153125 1.000000 0.000000 1000.000000 
0.153281 1.000000 0.000000 1000.000000 
0.153438 1.000000 0.000000 1000.000000 
0.153594 1.000000 0.000000 1000.000000 
0.153750 1.000000 0.000000 1000.000000 
0.153906 1.000000 0.000000 1000.000000 
0.154062 1.000000 0.000000 1000.000000 
0.154219 1.000000 0.000000 1000.000000 
0.154375 1.000000 0.000000 1000.000000 
0.154531 1.000000 0.000000 1000.000000 
0.154688 1.000000 0.000000 1000.000000 
0.154844 1.000000 0.000000 1000.000000 
0.155000 1.000000 0.000000 1000.000000 
0.155156 1.000000 0.000000 1000.000000 
0.155312 1.000000 0.000000 1000.000000 
0.155469 1.000000 0.000000 1000.000000 
0.155625 1.000000 0.000000 1000.000000 
0.155781 1.000000 0.000000 1000.000000 
0.155938 1.000000 0.000000 1000.000000 
0.156094 1.000000 0.000000 1000.000000 
0.156250 1.000000 0.000000 1000.000000 
0.156406 1.000000 0.000000 1000.000000 
0.156562 1.000000 0.000000 1000.000000 
0.156719 1.000000 0.000000 1000.000000 
0.156875 1.000000 0.000000 1000.000000 
0.157031 1.000000 0.000000 1000.000000 
0.157188 1.000000 0.000000 1000.000000 
0.157344 1.000000 0.000000 1000.000000 
0.157500 1.000000 0.000000 1000.000000 
0.157656 1.000000 0.000000 1000.000000 
0.157812 1.000000 0.000000 1000.000000 
0.157969 1.000000 0.000000 1000.000000 
0.158125 1.000000 0.000000 1000.000000 
0.158281 1.000000 0.000000 1000.000000 
0.158438 1.000000 0.000000 1000.000000 
0.158594 1.000000 0.000000 1000.000000 
0.158750 1.000000 0.000000 1000.000000 
0.158906 1.000000 0.000000 1000.000000 
0.159062 1.000000 0.000000 1000.000000 
0.159219 1.000000 0.000000 1000.000000 
0.159375 1.000000 0.000000 1000.000000 
0.159531 1.000000 0.000000 1000.000000 
0.159688 1.000000 0.000000 1000.000000 
0.159844 1.000000 0.000000 1000.000000 
0.160000 1.000000 0.000000 1000.000000 
0.160156 1.000000 0.000000 1000.000000 
0.160312 1.000000 0.000000 1000.000000 
0.160469 1.000000 0.000000 1000.000000 
0.160625 1.000000 0.000000 1000.000000 
0.160781 1.000000 0.000000 1000.000000 
0.160938 1.000000 0.000000 1000.000000 
0.161094 1.000000 0.000000 1000.000000 
0.161250 1.000000 0.000000 1000.000000 
0.161406 1.000000 0.000000 1000.000000 
0.161562 1.000000 0.000000 1000.000000 
0.161719 1.000000 0.000000 1000.000000 
0.161875 1.000000 0.000000 1000.000000 
0.162031 1.000000 0.000000 1000.000000 
0.162188 1.000000 0.000000 1000.000000 
0.162344 1.000000 0.000000 1000.000000 
0.162500 1.000000 0.000000 1000.000000 
0.162656 1.000000 0.000000 1000.000000 
0.162812 1.000000 0.000000 1000.000000 
0.162969 1.000000 0.000000 1000.000000 
0.163125 1.000000 0.000000 1000.000000 
0.163281 1.000000 0.000000 1000.000000 
0.163438 1.000000 0.000000 1000.000000 
0.163594 1.000000 0.000000 1000.000000 
0.163750 1.000000 0.000000 1000.000000 
0.163906 1.000000 0.000000 1000.000000 
0.164062 1.000000 0.000000 1000.000000 
0.164219 1.000000 0.000000 1000.000000 
0.164375 1.000000 0.000000 1000.000000 
0.164531 1.000000 0.000000 1000.000000 
0.164688 1.000000 0.000000 1000.000000 
0.164844 1.000000 0.000000 1000.000000 
0.165000 1.000000 0.000000 1000.000000 
0.165156 1.000000 0.000000 1000.000000 
0.165313 1.000000 0.000000 1000.000000 
0.165469 1.000000 0.000000 1000.000000 
0.165625 1.000000 0.000000 1000.000000 
0.165781 1.000000 0.000000 1000.000000 
0.165938 1.000000 0.000000 1000.000000 
0.166094 1.000000 0.000000 1000.000000 
0.166250 1.000000 0.000000 1000.000000 
0.166406 1.000000 0.000000 1000.000000 
0.166563 1.000000 0.000000 1000.000000 
0.166719 1.000000 0.000000 1000.000000 
0.166875 1.000000 0.000000 1000.000000 
0.167031 1.000000 0.000000 1000.000000 
0.167188 1.000000 0.000000 1000.000000 
0.167344 1.000000 0.000000 1000.000000 
0.167500 1.000000 0.000000 1000.000000 
0.167656 1.000000 0.000000 1000.000000 
0.167813 1.000000 0.000000 1000.000000 
0.167969 1.000000 0.000000 1000.000000 
0.168125 1.000000 0.000000 1000.000000 
0.168281 1.000000 0.000000 1000.000000 
0.168437 1.000000 0.000000 1000.000000 
0.168594 1.000000 0.000000 1000.000000 
0.168750 1.000000 0.000000 1000.000000 
0.168906 1.000000 0.000000 1000.000000 
0.169063 1.000000 0.000000 1000.000000 
0.169219 1.000000 0.000000 1000.000000 
0.169375 1.000000 0.000000 1000.000000 
0.169531 1.000000 0.000000 1000.000000 
0.169687 1.000000 0.000000 1000.000000 
0.169844 1.000000 0.000000 1000.000000 
0.170000 1.000000 0.000000 1000.000000 
0.170156 1.000000 0.000000 1000.000000 
0.170313 1.000000 0.000000 1000.000000 
0.170469 1.000000 0.000000 1000.000000 
0.170625 1.000000 0.000000 1000.000000 
0.170781 1.000000 0.000000 1000.000000 
0.170937 1.000000 0.000000 1000.000000 
0.171094 1.000000 0.000000 1000.000000 
0.171250 1.000000 0.000000 1000.000000 
0.171406 1.000000 0.000000 1000.000000 
0.171563 1.000000 0.000000 1000.000000 
0.171719 1.000000 0.000000 1000.000000 
0.171875 1.000000 0.000000 1000.000000 
0.172031 1.000000 0.000000 1000.000000 
0.172187 1.000000 0.000000 1000.000000 
0.172344 1.000000 0.000000 1000.000000 
0.172500 1.000000 0.000000 1000.000000 
0.172656 1.000000 0.000000 1000.000000 
0.172813 1.000000 0.000000 1000.000000 
0.172969 1.000000 0.000000 1000.000000 
0.173125 1.000000 0.000000 1000.000000 
0.173281 1.000000 0.000000 1000.000000 
0.173437 1.000000 0.000000 1000.000000 
0.173594 1.000000 0.000000 1000.000000 
0.173750 1.000000 0.000000 1000.000000 
0.173906 1.000000 0.000000 1000.000000 
0.174063 1.000000 0.000000 1000.000000 
0.174219 1.000000 0.000000 1000.000000 
0.174375 1.000000 0.000000 1000.000000 
0.174531 1.000000 0.000000 1000.000000 
0.174687 1.000000 0.000000 1000.000000 
0.174844 1.000000 0.000000 1000.000000 
0.175000 1.000000 0.000000 1000.000000 
0.175156 1.000000 0.000000 1000.000000 
0.175313 1.000000 0.000000 1000.000000 
0.175469 1.000000 0.000000 1000.000000 
0.175625 1.000000 0.000000 1000.000000 
0.175781 1.000000 0.000000 1000.000000 
0.175937 1.000000 0.000000 1000.000000 
0.176094 1.000000 0.000000 1000.000000 
0.176250 1.000000 0.000000 1000.000000 
0.176406 1.000000 0.000000 1000.000000 
0.176563 1.000000 0.000000 1000.000000 
0.176719 1.000000 0.000000 1000.000000 
0.176875 1.000000 0.000000 1000.000000 
0.177031 1.000000 0.000000 1000.000000 
0.177187 1.000000 0.000000 1000.000000 
0.177344 1.000000 0.000000 1000.000000 
0.177500 1.000000 0.000000 1000.000000 
0.177656 1.000000 0.000000 1000.000000 
0.177813 1.000000 0.000000 1000.000000 
0.177969 1.000000 0.000000 1000.000000 
0.178125 1.000000 0.000000 1000.000000 
0.178281 1.000000 0.000000 1000.000000 
0.178437 1.000000 0.000000 1000.000000 
0.178594 1.000000 0.000000 1000.000000 
0.178750 1.000000 0.000000 1000.000000 
0.178906 1.000000 0.000000 1000.000000 
0.179063 1.000000 0.000000 1000.000000 
0.179219 1.000000 0.000000 1000.000000 
0.179375 1.000000 0.000000 1000.000000 
0.179531 1.000000 0.000000 1000.000000 
0.179688 1.000000 0.000000 1000.000000 
0.179844 1.000000 0.000000 1000.000000 
0.180000 1.000000 0.000000 1000.000000 
0.180156 1.000000 0.000000 1000.000000 
0.180313 1.000000 0.000000 1000.000000 
0.180469 1.000000 0.000000 1000.000000 
0.180625 1.000000 0.000000 1000.000000 
0.180781 1.000000 0.000000 1000.000000 
0.180938 1.000000 0.000000 1000.000000 
0.181094 1.000000 0.000000 1000.000000 
0.181250 1.000000 0.000000 1000.000000 
0.181406 1.000000 0.000000 1000.000000 
0.181563 1.000000 0.000000 1000.000000 
0.181719 1.000000 0.000000 1000.000000 
0.181875 1.000000 0.000000 1000.000000 
0.182031 1.000000 0.000000 1000.000000 
0.182188 1.000000 0.000000 1000.000000 
0.182344 1.000000 0.000000 1000.000000 
0.182500 1.000000 0.000000 1000.000000 
0.182656 1.000000 0.000000 1000.000000 
0.182813 1.000000 0.000000 1000.000000 
0.182969 1.000000 0.000000 1000.000000 
0.183125 1.000000 0.000000 1000.000000 
0.183281 1.000000 0.000000 1000.000000 
0.183438 1.000000 0.000000 1000.000000 
0.183594 1.000000 0.000000 1000.000000 
0.183750 1.000000 0.000000 1000.000000 
0.183906 1.000000 0.000000 1000.000000 
0.184062 1.000000 0.000000 1000.000000 
0.184219 1.000000 0.000000 1000.000000 
0.184375 1.000000 0.000000 1000.000000 
0.184531 1.000000 0.000000 1000.000000 
0.184688 1.000000 0.000000 1000.000000 
0.184844 1.000000 0.000000 1000.000000 
0.185000 1.000000 0.000000 1000.000000 
0.185156 1.000000 0.000000 1000.000000 
0.185312 1.000000 0.000000 1000.000000 
0.185469 1.000000 0.000000 1000.000000 
0.185625 1.000000 0.000000 1000.000000 
0.185781 1.000000 0.000000 1000.000000 
0.185938 1.000000 0.000000 1000.000000 
0.186094 1.000000 0.000000 1000.000000 
0.186250 1.000000 0.000000 1000.000000 
0.186406 1.000000 0.000000 1000.000000 
0.186562 1.000000 0.000000 1000.000000 
0.186719 1.000000 0.000000 1000.000000 
0.186875 1.000000 0.000000 1000.000000 
0.187031 1.000000 0.000000 1000.000000 
0.187188 1.000000 0.000000 1000.000000 
0.187344 1.000000 0.000000 1000.000000 
0.187500 1.000000 0.000000 1000.000000 
0.187656 1.000000 0.000000 1000.000000 
0.187812 1.000000 0.000000 1000.000000 
0.187969 1.000000 0.000000 1000.000000 
0.188125 1.000000 0.000000 1000.000000 
0.188281 1.000000 0.000000 1000.000000 
0.188438 1.000000 0.000000 1000.000000 
0.188594 1.000000 0.000000 1000.000000 
0.188750 1.000000 0.000000 1000.000000 
0.188906 1.000000 0.000000 1000.000000 
0.189062 1.000000 0.000000 1000.000000 
0.189219 1.000000 0.000000 1000.000000 
0.189375 1.000000 0.000000 1000.000000 
0.189531 1.000000 0.000000 1000.000000 
0.189688 1.000000 0.000000 1000.000000 
0.189844 1.000000 0.000000 1000.000000 
0.190000 1.000000 0.000000 1000.000000 
0.190156 1.000000 0.000000 1000.000000 
0.190312 1.000000 0.000000 1000.000000 
0.190469 1.000000 0.000000 1000.000000 
0.190625 1.000000 0.000000 1000.000000 
0.190781 1.000000 0.000000 1000.000000 
0.190938 1.000000 0.000000 1000.000000 
0.191094 1.000000 0.000000 1000.000000 
0.191250 1.000000 0.000000 1000.000000 
0.191406 1.000000 0.000000 1000.000000 
0.191562 1.000000 0.000000 1000.000000 
0.191719 1.000000 0.000000 1000.000000 
0.191875 1.000000 0.000000 1000.000000 
0.192031 1.000000 0.000000 1000.000000 
0.192188 1.000000 0.000000 1000.000000 
0.192344 1.000000 0.000000 1000.000000 
0.192500 1.000000 0.000000 1000.000000 
0.192656 1.000000 0.000000 1000.000000 
0.192812 1.000000 0.000000 1000.000000 
0.192969 1.000000 0.000000 1000.000000 
0.193125 1.000000 0.000000 1000.000000 
0.193281 1.000000 0.000000 1000.000000 
0.193438 1.000000 0.000000 1000.000000 
0.193594 1.000000 0.000000 1000.000000 
0.193750 1.000000 0.000000 1000.000000 
0.193906 1.000000 0.000000 1000.000000 
0.194062 1.000000 0.000000 1000.000000 
0.194219 1.000000 0.000000 1000.000000 
0.194375 1.000000 0.000000 1000.000000 
0.194531 1.000000 0.000000 1000.000000 
0.194688 1.000000 0.000000 1000.000000 
0.194844 1.000000 0.000000 1000.000000 
0.195000 1.000000 0.000000 1000.000000 
0.195156 1.000000 0.000000 1000.000000 
0.195312 1.000000 0.000000 1000.000000 
0.195469 1.000000 0.000000 1000.000000 
0.195625 1.000000 0.000000 1000.000000 
0.195781 1.000000 0.000000 1000.000000 
0.195938 1.000000 0.000000 1000.000000 
0.196094 1.000000 0.000000 1000.000000 
0.196250 1.000000 0.000000 1000.000000 
0.196406 1.000000 0.000000 1000.000000 
0.196563 1.000000 0.000000 1000.000000 
0.196719 1.000000 0.000000 1000.000000 
0.196875 1.000000 0.000000 1000.000000 
0.197031 1.000000 0.000000 1000.000000 
0.197188 1.000000 0.000000 1000.000000 
0.197344 1.000000 0.000000 1000.000000 
0.197500 1.000000 0.000000 1000.000000 
0.197656 1.000000 0.000000 1000.000000 
0.197813 1.000000 0.000000 1000.000000 
0.197969 1.000000 0.000000 1000.000000 
0.198125 1.000000 0.000000 1000.000000 
0.198281 1.000000 0.000000 1000.000000 
0.198438 1.000000 0.000000 1000.000000 
0.198594 1.000000 0.000000 1000.000000 
0.198750 1.000000 0.000000 1000.000000 
0.198906 1.000000 0.000000 1000.000000 
0.199063 1.000000 0.000000 1000.000000 
0.199219 1.000000 0.000000 1000.000000 
0.199375 1.000000 0.000000 1000.000000 
0.199531 1.000000 0.000000 1000.000000 
0.199688 1.000000 0.000000 1000.000000 
0.199844 1.000000 0.000000 1000.000000 
0.200000 1.000000 0.000000 1000.000000 
0.200156 1.000000 0.000000 1000.000000 
0.200313 1.000000 0.000000 1000.000000 
0.200469 1.000000 0.000000 1000.000000 
0.200625 1.000000 0.000000 1000.000000 
0.200781 1.000000 0.000000 1000.000000 
0.200937 1.000000 0.000000 1000.000000 
0.201094 1.000000 0.000000 1000.000000 
0.201250 1.000000 0.000000 1000.000000 
0.201406 1.000000 0.000000 1000.000000 
0.201563 1.000000 0.000000 1000.000000 
0.201719 1.000000 0.000000 1000.000000 
0.201875 1.000000 0.000000 1000.000000 
0.202031 1.000000 0.000000 1000.000000 
0.202187 1.000000 0.000000 1000.000000 
0.202344 1.000000 0.000000 1000.000000 
0.202500 1.000000 0.000000 1000.000000 
0.202656 1.000000 0.000000 1000.000000 
0.202813 1.000000 0.000000 1000.000000 
0.202969 1.000000 0.000000 1000.000000 
0.203125 1.000000 0.000000 1000.000000 
0.203281 1.000000 0.000000 1000.000000 
0.203437 1.000000 0.000000 1000.000000 
0.203594 1.000000 0.000000 1000.000000 
0.203750 1.000000 0.000000 1000.000000 
0.203906 1.000000 0.000000 1000.000000 
0.204063 1.000000 0.000000 1000.000000 
0.204219 1.000000 0.000000 1000.000000 
0.204375 1.000000 0.000000 1000.000000 
0.204531 1.000000 0.000000 1000.000000 
0.204687 1.000000 0.000000 1000.000000 
0.204844 1.000000 0.000000 1000.000000 
0.205000 1.000000 0.000000 1000.000000 
0.205156 1.000000 0.000000 1000.000000 
0.205313 1.000000 0.000000 1000.000000 
0.205469 1.000000 0.000000 1000.000000 
0.205625 1.000000 0.000000 1000.000000 
0.205781 1.000000 0.000000 1000.000000 
0.205937 1.000000 0.000000 1000.000000 
0.206094 1.000000 0.000000 1000.000000 
0.206250 1.000000 0.000000 1000.000000 
0.206406 1.000000 0.000000 1000.000000 
0.206563 1.000000 0.000000 1000.000000 
0.206719 1.000000 0.000000 1000.000000 
0.206875 1.000000 0.000000 1000.000000 
0.207031 1.000000 0.000000 1000.000000 
0.207187 1.000000 0.000000 1000.000000 
0.207344 1.000000 0.000000 1000.000000 
0.207500 1.000000 0.000000 1000.000000 
0.207656 1.000000 0.000000 1000.000000 
0.207813 1.000000 0.000000 1000.000000 
0.207969 1.000000 0.000000 1000.000000 
0.208125 1.000000 0.000000 1000.000000 
0.208281 1.000000 0.000000 1000.000000 
0.208437 1.000000 0.000000 1000.000000 
0.208594 1.000000 0.000000 1000.000000 
0.208750 1.000000 0.000000 1000.000000 
0.208906 1.000000 0.000000 1000.000000 
0.209063 1.000000 0.000000 1000.000000 
0.209219 1.000000 0.000000 1000.000000 
0.209375 1.000000 0.000000 1000.000000 
0.209531 1.000000 0.000000 1000.000000 
0.209687 1.000000 0.000000 1000.000000 
0.209844 1.000000 0.000000 1000.000000 
0.210000 1.000000 0.000000 1000.000000 
0.210156 1.000000 0.000000 1000.000000 
0.210313 1.000000 0.000000 1000.000000 
0.210469 1.000000 0.000000 1000.000000 
0.210625 1.000000 0.000000 1000.000000 
0.210781 1.000000 0.000000 1000.000000 
0.210938 1.000000 0.000000 1000.000000 
0.211094 1.000000 0.000000 1000.000000 
0.211250 1.000000 0.000000 1000.000000 
0.211406 1.000000 0.000000 1000.000000 
0.211563 1.000000 0.000000 1000.000000 
0.211719 1.000000 0.000000 1000.000000 
0.211875 1.000000 0.000000 1000.000000 
0.212031 1.000000 0.000000 1000.000000 
0.212188 1.000000 0.000000 1000.000000 
0.212344 1.000000 0.000000 1000.000000 
0.212500 1.000000 0.000000 1000.000000 
0.212656 1.000000 0.000000 1000.000000 
0.212813 1.000000 0.000000 1000.000000 
0.212969 1.000000 0.000000 1000.000000 
0.213125 1.000000 0.000000 1000.000000 
0.213281 1.000000 0.000000 1000.000000 
0.213438 1.000000 0.000000 1000.000000 
0.213594 1.000000 0.000000 1000.000000 
0.213750 1.000000 0.000000 1000.000000 
0.213906 1.000000 0.000000 1000.000000 
0.214063 1.000000 0.000000 1000.000000 
0.214219 1.000000 0.000000 1000.000000 
0.214375 1.000000 0.000000 1000.000000 
0.214531 1.000000 0.000000 1000.000000 
0.214688 1.000000 0.000000 1000.000000 
0.214844 1.000000 0.000000 1000.000000 
0.215000 1.000000 0.000000 1000.000000 
0.215156 1.000000 0.000000 1000.000000 
0.215313 1.000000 0.000000 1000.000000 
0.215469 1.000000 0.000000 1000.000000 
0.215625 1.000000 0.000000 1000.000000 
0.215781 1.000000 0.000000 1000.000000 
0.215938 1.000000 0.000000 1000.000000 
0.216094 1.000000 0.000000 1000.000000 
0.216250 1.000000 0.000000 1000.000000 
0.216406 1.000000 0.000000 1000.000000 
0.216562 1.000000 0.000000 1000.000000 
0.216719 1.000000 0.000000 1000.000000 
0.216875 1.000000 0.000000 1000.000000 
0.217031 1.000000 0.000000 1000.000000 
0.217188 1.000000 0.000000 1000.000000 
0.217344 1.000000 0.000000 1000.000000 
0.217500 1.000000 0.000000 1000.000000 
0.217656 1.000000 0.000000 1000.000000 
0.217812 1.000000 0.000000 1000.000000 
0.217969 1.000000 0.000000 1000.000000 
0.218125 1.000000 0.000000 1000.000000 
0.218281 1.000000 0.000000 1000.000000 
0.218438 1.000000 0.000000 1000.000000 
0.218594 1.000000 0.000000 1000.000000 
0.218750 1.000000 0.000000 1000.000000 
0.218906 1.000000 0.000000 1000.000000 
0.219062 1.000000 0.000000 1000.000000 
0.219219 1.000000 0.000000 1000.000000 
0.219375 1.000000 0.000000 1000.000000 
0.219531 1.000000 0.000000 1000.000000 
0.219688 1.000000 0.000000 1000.000000 
0.219844 1.000000 0.000000 1000.000000 
0.220000 1.000000 0.000000 1000.000000 
0.220156 1.000000 0.000000 1000.000000 
0.220312 1.000000 0.000000 1000.000000 
0.220469 1.000000 0.000000 1000.000000 
0.220625 1.000000 0.000000 1000.000000 
0.220781 1.000000 0.000000 1000.000000 
0.220938 1.000000 0.000000 1000.000000 
0.221094 1.000000 0.000000 1000.000000 
0.221250 1.000000 0.000000 1000.000000 
0.221406 1.000000 0.000000 1000.000000 
0.221562 1.000000 0.000000 1000.000000 
0.221719 1.000000 0.000000 1000.000000 
0.221875 1.000000 0.000000 1000.000000 
0.222031 1.000000 0.000000 1000.000000 
0.222188 1.000000 0.000000 1000.000000 
0.222344 1.000000 0.000000 1000.000000 
0.222500 1.000000 0.000000 1000.000000 
0.222656 1.000000 0.000000 1000.000000 
0.222812 1.000000 0.000000 1000.000000 
0.222969 1.000000 0.000000 1000.000000 
0.223125 1.000000 0.000000 1000.000000 
0.223281 1.000000 0.000000 1000.000000 
0.223438 1.000000 0.000000 1000.000000 
0.223594 1.000000 0.000000 1000.000000 
0.223750 1.000000 0.000000 1000.000000 
0.223906 1.000000 0.000000 1000.000000 
0.224062 1.000000 0.000000 1000.000000 
0.224219 1.000000 0.000000 1000.000000 
0.224375 1.000000 0.000000 1000.000000 
0.224531 1.000000 0.000000 1000.000000 
0.224688 1.000000 0.000000 1000.000000 
0.224844 1.000000 0.000000 1000.000000 
0.225000 1.000000 0.000000 1000.000000 
0.225156 1.000000 0.000000 1000.000000 
0.225312 1.000000 0.000000 1000.000000 
0.225469 1.000000 0.000000 1000.000000 
0.225625 1.000000 0.000000 1000.000000 
0.225781 1.000000 0.000000 1000.000000 
0.225938 1.000000 0.000000 1000.000000 
0.226094 1.000000 0.000000 1000.000000 
0.226250 1.000000 0.000000 1000.000000 
0.226406 1.000000 0.000000 1000.000000 
0.226562 1.000000 0.000000 1000.000000 
0.226719 1.000000 0.000000 1000.000000 
0.226875 1.000000 0.000000 1000.000000 
0.227031 1.000000 0.000000 1000.000000 
0.227188 1.000000 0.000000 1000.000000 
0.227344 1.000000 0.000000 1000.000000 
0.227500 1.000000 0.000000 1000.000000 
0.227656 1.000000 0.000000 1000.000000 
0.227813 1.000000 0.000000 1000.000000 
0.227969 1.000000 0.000000 1000.000000 
0.228125 1.000000 0.000000 1000.000000 
0.228281 1.000000 0.000000 1000.000000 
0.228438 1.000000 0.000000 1000.000000 
0.228594 1.000000 0.000000 1000.000000 
0.228750 1.000000 0.000000 1000.000000 
0.228906 1.000000 0.000000 1000.000000 
0.229063 1.000000 0.000000 1000.000000 
0.229219 1.000000 0.000000 1000.000000 
0.229375 1.000000 0.000000 1000.000000 
0.229531 1.000000 0.000000 1000.000000 
0.229688 1.000000 0.000000 1000.000000 
0.229844 1.000000 0.000000 1000.000000 
0.230000 1.000000 0.000000 1000.000000 
0.230156 1.000000 0.000000 1000.000000 
0.230313 1.000000 0.000000 1000.000000 
0.230469 1.000000 0.000000 1000.000000 
0.230625 1.000000 0.000000 1000.000000 
0.230781 1.000000 0.000000 1000.000000 
0.230938 1.000000 0.000000 1000.000000 
0.231094 1.000000 0.000000 1000.000000 
0.231250 1.000000 0.000000 1000.000000 
0.231406 1.000000 0.000000 1000.000000 
0.231563 1.000000 0.000000 1000.000000 
0.231719 1.000000 0.000000 1000.000000 
0.231875 1.000000 0.000000 1000.000000 
0.232031 1.000000 0.000000 1000.000000 
0.232187 1.000000 0.000000 1000.000000 
0.232344 1.000000 0.000000 1000.000000 
0.232500 1.000000 0.000000 1000.000000 
0.232656 1.000000 0.000000 1000.000000 
0.232813 1.000000 0.000000 1000.000000 
0.232969 1.000000 0.000000 1000.000000 
0.233125 1.000000 0.000000 1000.000000 
0.233281 1.000000 0.000000 1000.000000 
0.233437 1.000000 0.000000 1000.000000 
0.233594 1.000000 0.000000 1000.000000 
0.233750 1.000000 0.000000 1000.000000 
0.233906 1.000000 0.000000 1000.000000 
0.234063 1.000000 0.000000 1000.000000 
0.234219 1.000000 0.000000 1000.000000 
0.234375 1.000000 0.000000 1000.000000 
0.234531 1.000000 0.000000 1000.000000 
0.234687 1.000000 0.000000 1000.000000 
0.234844 1.000000 0.000000 1000.000000 
0.235000 1.000000 0.000000 1000.000000 
0.235156 1.000000 0.000000 1000.000000 
0.235313 1.000000 0.000000 1000.000000 
0.235469 1.000000 0.000000 1000.000000 
0.235625 1.000000 0.000000 1000.000000 
0.235781 1.000000 0.000000 1000.000000 
0.235937 1.000000 0.000000 1000.000000 
0.236094 1.000000 0.000000 1000.000000 
0.236250 1.000000 0.000000 1000.000000 
0.236406 1.000000 0.000000 1000.000000 
0.236563 1.000000 0.000000 1000.000000 
0.236719 1.000000 0.000000 1000.000000 
0.236875 1.000000 0.000000 1000.000000 
0.237031 1.000000 0.000000 1000.000000 
0.237187 1.000000 0.000000 1000.000000 
0.237344 1.000000 0.000000 1000.000000 
0.237500 1.000000 0.000000 1000.000000 
0.237656 1.000000 0.000000 1000.000000 
0.237813 1.000000 0.000000 1000.000000 
0.237969 1.000000 0.000000 1000.000000 
0.238125 1.000000 0.000000 1000.000000 
0.238281 1.000000 0.000000 1000.000000 
0.238437 1.000000 0.000000 1000.000000 
0.238594 1.000000 0.000000 1000.000000 
0.238750 1.000000 0.000000 1000.000000 
0.238906 1.000000 0.000000 1000.000000 
0.239063 1.000000 0.000000 1000.000000 
0.239219 1.000000 0.000000 1000.000000 
0.239375 1.000000 0.000000 1000.000000 
0.239531 1.000000 0.000000 1000.000000 
0.239687 1.000000 0.000000 1000.000000 
0.239844 1.000000 0.000000 1000.000000 
0.240000 1.000000 0.000000 1000.000000 
0.240156 1.000000 0.000000 1000.000000 
0.240313 1.000000 0.000000 1000.000000 
0.240469 1.000000 0.000000 1000.000000 
0.240625 1.000000 0.000000 1000.000000 
0.240781 1.000000 0.000000 1000.000000 
0.240937 1.000000 0.000000 1000.000000 
0.241094 1.000000 0.000000 1000.000000 
0.241250 1.000000 0.000000 1000.000000 
0.241406 1.000000 0.000000 1000.000000 
0.241563 1.000000 0.000000 1000.000000 
0.241719 1.000000 0.000000 1000.000000 
0.241875 1.000000 0.000000 1000.000000 
0.242031 1.000000 0.000000 1000.000000 
0.242188 1.000000 0.000000 1000.000000 
0.242344 1.000000 0.000000 1000.000000 
0.242500 1.000000 0.000000 1000.000000 
0.242656 1.000000 0.000000 1000.000000 
0.242813 1.000000 0.000000 1000.000000 
0.242969 1.000000 0.000000 1000.000000 
0.243125 1.000000 0.000000 1000.000000 
0.243281 1.000000 0.000000 1000.000000 
0.243438 1.000000 0.000000 1000.000000 
0.243594 1.000000 0.000000 1000.000000 
0.243750 1.000000 0.000000 1000.000000 
0.243906 1.000000 0.000000 1000.000000 
0.244063 1.000000 0.000000 1000.000000 
0.244219 1.000000 0.000000 1000.000000 
0.244375 1.000000 0.000000 1000.000000 
0.244531 1.000000 0.000000 1000.000000 
0.244688 1.000000 0.000000 1000.000000 
0.244844 1.000000 0.000000 1000.000000 
0.245000 1.000000 0.000000 1000.000000 
0.245156 1.000000 0.000000 1000.000000 
0.245313 1.000000 0.000000 1000.000000 
0.245469 1.000000 0.000000 1000.000000 
0.245625 1.000000 0.000000 1000.000000 
0.245781 1.000000 0.000000 1000.000000 
0.245938 1.000000 0.000000 1000.000000 
0.246094 1.000000 0.000000 1000.000000 
0.246250 1.000000 0.000000 1000.000000 
0.246406 1.000000 0.000000 1000.000000 
0.246563 1.000000 0.000000 1000.000000 
0.246719 1.000000 0.000000 1000.000000 
0.246875 1.000000 0.000000 1000.000000 
0.247031 1.000000 0.000000 1000.000000 
0.247188 1.000000 0.000000 1000.000000 
0.247344 1.000000 0.000000 1000.000000 
0.247500 1.000000 0.000000 1000.000000 
0.247656 1.000000 0.000000 1000.000000 
0.247813 1.000000 0.000000 1000.000000 
0.247969 1.000000 0.000000 1000.000000 
0.248125 1.000000 0.000000 1000.000000 
0.248281 1.000000 0.000000 1000.000000 
0.248438 1.000000 0.000000 1000.000000 
0.248594 1.000000 0.000000 1000.000000 
0.248750 1.000000 0.000000 1000.000000 
0.248906 1.000000 0.000000 1000.000000 
0.249062 1.000000 0.000000 1000.000000 
0.249219 1.000000 0.000000 1000.000000 
0.249375 1.000000 0.000000 1000.000000 
0.249531 1.000000 0.000000 1000.000000 
0.249688 1.000000 0.000000 1000.000000 
0.249844 1.000000 0.000000 1000.000000 
0.250000 1.000000 0.000000 1000.000000 
0.250156 1.000000 0.000000 1000.000000 
0.250312 1.000000 0.000000 1000.000000 
0.250469 1.000000 0.000000 1000.000000 
0.250625 1.000000 0.000000 1000.000000 
0.250781 1.000000 0.000000 1000.000000 
0.250937 1.000000 0.000000 1000.000000 
0.251094 1.000000 0.000000 1000.000000 
0.251250 1.000000 0.000000 1000.000000 
0.251406 1.000000 0.000000 1000.000000 
0.251563 1.000000 0.000000 1000.000000 
0.251719 1.000000 0.000000 1000.000000 
0.251875 1.000000 0.000000 1000.000000 
0.252031 1.000000 0.000000 1000.000000 
0.252188 1.000000 0.000000 1000.000000 
0.252344 1.000000 0.000000 1000.000000 
0.252500 1.000000 0.000000 1000.000000 
0.252656 1.000000 0.000000 1000.000000 
0.252812 1.000000 0.000000 1000.000000 
0.252969 1.000000 0.000000 1000.000000 
0.253125 1.000000 0.000000 1000.000000 
0.253281 1.000000 0.000000 1000.000000 
0.253437 1.000000 0.000000 1000.000000 
0.253594 1.000000 0.000000 1000.000000 
0.253750 1.000000 0.000000 1000.000000 
0.253906 1.000000 0.000000 1000.000000 
0.254063 1.000000 0.000000 1000.000000 
0.254219 1.000000 0.000000 1000.000000 
0.254375 1.000000 0.000000 1000.000000 
0.254531 1.000000 0.000000 1000.000000 
0.254688 1.000000 0.000000 1000.000000 
0.254844 1.000000 0.000000 1000.000000 
0.255000 1.000000 0.000000 1000.000000 
0.255156 1.000000 0.000000 1000.000000 
0.255312 1.000000 0.000000 1000.000000 
0.255469 1.000000 0.000000 1000.000000 
0.255625 1.000000 0.000000 1000.000000 
0.255781 1.000000 0.000000 1000.000000 
0.255937 1.000000 0.000000 1000.000000 
0.256094 1.000000 0.000000 1000.000000 
0.256250 1.000000 0.000000 1000.000000 
0.256406 1.000000 0.000000 1000.000000 
0.256563 1.000000 0.000000 1000.000000 
0.256719 1.000000 0.000000 1000.000000 
0.256875 1.000000 0.000000 1000.000000 
0.257031 1.000000 0.000000 1000.000000 
0.257188 1.000000 0.000000 1000.000000 
0.257344 1.000000 0.000000 1000.000000 
0.257500 1.000000 0.000000 1000.000000 
0.257656 1.000000 0.000000 1000.000000 
0.257812 1.000000 0.000000 1000.000000 
0.257969 1.000000 0.000000 1000.000000 
0.258125 1.000000 0.000000 1000.000000 
0.258281 1.000000 0.000000 1000.000000 
0.258437 1.000000 0.000000 1000.000000 
0.258594 1.000000 0.000000 1000.000000 
0.258750 1.000000 0.000000 1000.000000 
0.258906 1.000000 0.000000 1000.000000 
0.259063 1.000000 0.000000 1000.000000 
0.259219 1.000000 0.000000 1000.000000 
0.259375 1.000000 0.000000 1000.000000 
0.259531 1.000000 0.000000 1000.000000 
0.259688 1.000000 0.000000 1000.000000 
0.259844 1.000000 0.000000 1000.000000 
0.260000 1.000000 0.000000 1000.000000 
0.260156 1.000000 0.000000 1000.000000 
0.260313 1.000000 0.000000 1000.000000 
0.260469 1.000000 0.000000 1000.000000 
0.260625 1.000000 0.000000 1000.000000 
0.260781 1.000000 0.000000 1000.000000 
0.260937 1.000000 0.000000 1000.000000 
0.261094 1.000000 0.000000 1000.000000 
0.261250 1.000000 0.000000 1000.000000 
0.261406 1.000000 0.000000 1000.000000 
0.261563 1.000000 0.000000 1000.000000 
0.261719 1.000000 0.000000 1000.000000 
0.261875 1.000000 0.000000 1000.000000 
0.262031 1.000000 0.000000 1000.000000 
0.262188 1.000000 0.000000 1000.000000 
0.262344 1.000000 0.000000 1000.000000 
0.262500 1.000000 0.000000 1000.000000 
0.262656 1.000000 0.000000 1000.000000 
0.262813 1.000000 0.000000 1000.000000 
0.262969 1.000000 0.000000 1000.000000 
0.263125 1.000000 0.000000 1000.000000 
0.263281 1.000000 0.000000 1000.000000 
0.263437 1.000000 0.000000 1000.000000 
0.263594 1.000000 0.000000 1000.000000 
0.263750 1.000000 0.000000 1000.000000 
0.263906 1.000000 0.000000 1000.000000 
0.264062 1.000000 0.000000 1000.000000 
0.264219 1.000000 0.000000 1000.000000 
0.264375 1.000000 0.000000 1000.000000 
0.264531 1.000000 0.000000 1000.000000 
0.264688 1.000000 0.000000 1000.000000 
0.264844 1.000000 0.000000 1000.000000 
0.265000 1.000000 0.000000 1000.000000 
0.265156 1.000000 0.000000 1000.000000 
0.265313 1.000000 0.000000 1000.000000 
0.265469 1.000000 0.000000 1000.000000 
0.265625 1.000000 0.000000 1000.000000 
0.265781 1.000000 0.000000 1000.000000 
0.265937 1.000000 0.000000 1000.000000 
0.266094 1.000000 0.000000 1000.000000 
0.266250 1.000000 0.000000 1000.000000 
0.266406 1.000000 0.000000 1000.000000 
0.266562 1.000000 0.000000 1000.000000 
0.266719 1.000000 0.000000 1000.000000 
0.266875 1.000000 0.000000 1000.000000 
0.267031 1.000000 0.000000 1000.000000 
0.267188 1.000000 0.000000 1000.000000 
0.267344 1.000000 0.000000 1000.000000 
0.267500 1.000000 0.000000 1000.000000 
0.267656 1.000000 0.000000 1000.000000 
0.267813 1.000000 0.000000 1000.000000 
0.267969 1.000000 0.000000 1000.000000 
0.268125 1.000000 0.000000 1000.000000 
0.268281 1.000000 0.000000 1000.000000 
0.268437 1.000000 0.000000 1000.000000 
0.268594 1.000000 0.000000 1000.000000 
0.268750 1.000000 0.000000 1000.000000 
0.268906 1.000000 0.000000 1000.000000 
0.269062 1.000000 0.000000 1000.000000 
0.269219 1.000000 0.000000 1000.000000 
0.269375 1.000000 0.000000 1000.000000 
0.269531 1.000000 0.000000 1000.000000 
0.269688 1.000000 0.000000 1000.000000 
0.269844 1.000000 0.000000 1000.000000 
0.270000 1.000000 0.000000 1000.000000 
0.270156 1.000000 0.000000 1000.000000 
0.270313 1.000000 0.000000 1000.000000 
0.270469 1.000000 0.000000 1000.000000 
0.270625 1.000000 0.000000 1000.000000 
0.270781 1.000000 0.000000 1000.000000 
0.270937 1.000000 0.000000 1000.000000 
0.271094 1.000000 0.000000 1000.000000 
0.271250 1.000000 0.000000 1000.000000 
0.271406 1.000000 0.000000 1000.000000 
0.271562 1.000000 0.000000 1000.000000 
0.271719 1.000000 0.000000 1000.000000 
0.271875 1.000000 0.000000 1000.000000 
0.272031 1.000000 0.000000 1000.000000 
0.272188 1.000000 0.000000 1000.000000 
0.272344 1.000000 0.000000 1000.000000 
0.272500 1.000000 0.000000 1000.000000 
0.272656 1.000000 0.000000 1000.000000 
0.272813 1.000000 0.000000 1000.000000 
0.272969 1.000000 0.000000 1000.000000 
0.273125 1.000000 0.000000 1000.000000 
0.273281 1.000000 0.000000 1000.000000 
0.273438 1.000000 0.000000 1000.000000 
0.273594 1.000000 0.000000 1000.000000 
0.273750 1.000000 0.000000 1000.000000 
0.273906 1.000000 0.000000 1000.000000 
0.274062 1.000000 0.000000 1000.000000 
0.274219 1.000000 0.000000 1000.000000 
0.274375 1.000000 0.000000 1000.000000 
0.274531 1.000000 0.000000 1000.000000 
0.274688 1.000000 0.000000 1000.000000 
0.274844 1.000000 0.000000 1000.000000 
0.275000 1.000000 0.000000 1000.000000 
0.275156 1.000000 0.000000 1000.000000 
0.275313 1.000000 0.000000 1000.000000 
0.275469 1.000000 0.000000 1000.000000 
0.275625 1.000000 0.000000 1000.000000 
0.275781 1.000000 0.000000 1000.000000 
0.275938 1.000000 0.000000 1000.000000 
0.276094 1.000000 0.000000 1000.000000 
0.276250 1.000000 0.000000 1000.000000 
0.276406 1.000000 0.000000 1000.000000 
0.276562 1.000000 0.000000 1000.000000 
0.276719 1.000000 0.000000 1000.000000 
0.276875 1.000000 0.000000 1000.000000 
0.277031 1.000000 0.000000 1000.000000 
0.277188 1.000000 0.000000 1000.000000 
0.277344 1.000000 0.000000 1000.000000 
0.277500 1.000000 0.000000 1000.000000 
0.277656 1.000000 0.000000 1000.000000 
0.277813 1.000000 0.000000 1000.000000 
0.277969 1.000000 0.000000 1000.000000 
0.278125 1.000000 0.000000 1000.000000 
0.278281 1.000000 0.000000 1000.000000 
0.278438 1.000000 0.000000 1000.000000 
0.278594 1.000000 0.000000 1000.000000 
0.278750 1.000000 0.000000 1000.000000 
0.278906 1.000000 0.000000 1000.000000 
0.279062 1.000000 0.000000 1000.000000 
0.279219 1.000000 0.000000 1000.000000 
0.279375 1.000000 0.000000 1000.000000 
0.279531 1.000000 0.000000 1000.000000 
0.279688 1.000000 0.000000 1000.000000 
0.279844 1.000000 0.000000 1000.000000 
0.280000 1.000000 0.000000 1000.000000 
0.280156 1.000000 0.000000 1000.000000 
0.280313 1.000000 0.000000 1000.000000 
0.280469 1.000000 0.000000 1000.000000 
0.280625 1.000000 0.000000 1000.000000 
0.280781 1.000000 0.000000 1000.000000 
0.280938 1.000000 0.000000 1000.000000 
0.281094 1.000000 0.000000 1000.000000 
0.281250 1.000000 0.000000 1000.000000 
0.281406 1.000000 0.000000 1000.000000 
0.281562 1.000000 0.000000 1000.000000 
0.281719 1.000000 0.000000 1000.000000 
0.281875 1.000000 0.000000 1000.000000 
0.282031 1.000000 0.000000 1000.000000 
0.282187 1.000000 0.000000 1000.000000 
0.282344 1.000000 0.000000 1000.000000 
0.282500 1.000000 0.000000 1000.000000 
0.282656 1.000000 0.000000 1000.000000 
0.282813 1.000000 0.000000 1000.000000 
0.282969 1.000000 0.000000 1000.000000 
0.283125 1.000000 0.000000 1000.000000 
0.283281 1.000000 0.000000 1000.000000 
0.283438 1.000000 0.000000 1000.000000 
0.283594 1.000000 0.000000 1000.000000 
0.283750 1.000000 0.000000 1000.000000 
0.283906 1.000000 0.000000 1000.000000 
0.284062 1.000000 0.000000 1000.000000 
0.284219 1.000000 0.000000 1000.000000 
0.284375 1.000000 0.000000 1000.000000 
0.284531 1.000000 0.000000 999.999999 
0.284687 1.000000 0.000000 999.999999 
0.284844 1.000000 0.000000 999.999999 
0.285000 1.000000 0.000000 999.999998 
0.285156 1.000000 0.000000 999.999997 
0.285313 1.000000 0.000000 999.999996 
0.285469 1.000000 0.000000 999.999995 
0.285625 1.000000 0.000000 999.999993 
0.285781 1.000000 0.000000 999.999990 
0.285938 1.000000 0.000000 999.999986 
0.286094 1.000000 0.000000 999.999981 
0.286250 1.000000 0.000000 999.999974 
0.286406 1.000000 0.000000 999.999965 
0.286562 1.000000 0.000000 999.999952 
0.286719 1.000000 0.000000 999.999934 
0.286875 1.000000 0.000000 999.999910 
0.287031 1.000000 0.000000 999.999878 
0.287187 1.000000 0.000000 999.999835 
0.287344 1.000000 0.000000 999.999777 
0.287500 1.000000 0.000000 999.999700 
0.287656 1.000000 0.000000 999.999596 
0.287813 1.000000 0.000000 999.999459 
0.287969 1.000000 0.000000 999.999278 
0.288125 0.999999 0.000000 999.999038 
0.288281 0.999999 0.000001 999.998721 
0.288438 0.999999 0.000001 999.998306 
0.288594 0.999999 0.000001 999.997761 
0.288750 0.999998 0.000001 999.997050 
0.288906 0.999998 0.000002 999.996125 
0.289062 0.999997 0.000002 999.994924 
0.289219 0.999996 0.000003 999.993371 
0.289375 0.999995 0.000004 999.991368 
0.289531 0.999993 0.000005 999.988795 
0.289687 0.999991 0.000007 999.985498 
0.289844 0.999989 0.000009 999.981289 
0.290000 0.999986 0.000012 999.975934 
0.290156 0.999981 0.000015 999.969145 
0.290313 0.999976 0.000019 999.960568 
0.290469 0.999970 0.000025 999.949771 
0.290625 0.999962 0.000031 999.936229 
0.290781 0.999952 0.000040 999.919309 
0.290938 0.999939 0.000050 999.898246 
0.291094 0.999923 0.000063 999.872129 
0.291250 0.999904 0.000078 999.839872 
0.291406 0.999880 0.000098 999.800191 
0.291563 0.999851 0.000122 999.751578 
0.291719 0.999815 0.000151 999.692272 
0.291875 0.999772 0.000186 999.620228 
0.292031 0.999720 0.000229 999.533092 
0.292187 0.999657 0.000280 999.428170 
0.292344 0.999581 0.000342 999.302405 
0.292500 0.999491 0.000415 999.152352 
0.292656 0.999384 0.000503 998.974167 
0.292813 0.999258 0.000606 998.763592 
0.292969 0.999109 0.000727 998.515961 
0.293125 0.998935 0.000870 998.226206 
0.293281 0.998733 0.001035 997.888886 
0.293438 0.998498 0.001227 997.498220 
0.293594 0.998228 0.001448 997.048148 
0.293750 0.997918 0.001701 996.532393 
0.293906 0.997565 0.001990 995.944555 
0.294063 0.997164 0.002318 995.278207 
0.294219 0.996713 0.002688 994.527013 
0.294375 0.996206 0.003103 993.684850 
0.294531 0.995641 0.003566 992.745941 
0.294687 0.995015 0.004080 991.704993 
0.294844 0.994323 0.004647 990.557322 
0.295000 0.993565 0.005270 989.298979 
0.295156 0.992738 0.005949 987.926860 
0.295313 0.991841 0.006688 986.438792 
0.295469 0.990872 0.007485 984.833605 
0.295625 0.989832 0.008343 983.111165 
0.295781 0.988721 0.009260 981.272390 
0.295938 0.987539 0.010236 979.319225 
0.296094 0.986290 0.011269 977.254600 
0.296250 0.984974 0.012359 975.082349 
0.296406 0.983594 0.013503 972.807116 
0.296563 0.982154 0.014699 970.434237 
0.296719 0.980656 0.015944 967.969610 
0.296875 0.979105 0.017236 965.419562 
0.297031 0.977505 0.018571 962.790704 
0.297187 0.975858 0.019947 960.089800 
0.297344 0.974170 0.021359 957.323636 
0.297500 0.972445 0.022806 954.498901 
0.297656 0.970685 0.024284 951.622086 
0.297812 0.968895 0.025790 948.699390 
0.297969 0.967079 0.027320 945.736646 
0.298125 0.965238 0.028874 942.739258 
0.298281 0.963378 0.030448 939.712154 
0.298438 0.961499 0.032040 936.659744 
0.298594 0.959604 0.033648 933.585887 
0.298750 0.957696 0.035271 930.493865 
0.298906 0.955776 0.036908 927.386344 
0.299063 0.953845 0.038556 924.265341 
0.299219 0.951903 0.040217 921.132166 
0.299375 0.949952 0.041889 917.987316 
0.299531 0.947993 0.043572 914.833037 
0.299687 0.946035 0.045255 911.685478 
0.299844 0.944084 0.046937 908.553565 
0.300000 0.942139 0.048617 905.436188 
0.300156 0.940201 0.050294 902.333761 
0.300312 0.938269 0.051968 899.246529 
0.300469 0.936345 0.053640 896.174637 
0.300625 0.934428 0.055308 893.118281 
0.300781 0.932517 0.056973 890.077543 
0.300938 0.930615 0.058635 887.052539 
0.301094 0.928719 0.060294 884.043347 
0.301250 0.926831 0.061949 881.049968 
0.301406 0.924951 0.063600 878.072527 
0.301563 0.923077 0.065248 875.110906 
0.301719 0.921212 0.066892 872.165264 
0.301875 0.919354 0.068533 869.235430 
0.302031 0.917504 0.070170 866.321512 
0.302187 0.915661 0.071803 863.423405 
0.302344 0.913825 0.073432 860.541058 
0.302500 0.911998 0.075057 857.674521 
0.302656 0.910178 0.076678 854.823563 
0.302812 0.908365 0.078296 851.988344 
0.302969 0.906560 0.079910 849.168571 
0.303125 0.904763 0.081519 846.364355 
0.303281 0.902973 0.083125 843.575526 
0.303438 0.901190 0.084726 840.801985 
0.303594 0.899416 0.086324 838.043783 
0.303750 0.897648 0.087918 835.300618 
0.303906 0.895888 0.089507 832.572654 
0.304063 0.894135 0.091093 829.859577 
0.304219 0.892390 0.092675 827.161437 
0.304375 0.890652 0.094252 824.478123 
0.304531 0.888921 0.095826 821.809432 
0.304688 0.887197 0.097395 819.155476 
0.304844 0.885481 0.098961 816.515914 
0.305000 0.883772 0.100522 813.890864 
0.305156 0.882070 0.102080 811.280108 
0.305312 0.880375 0.103633 808.683543 
0.305469 0.878687 0.105183 806.101199 
0.305625 0.877006 0.106728 803.532772 
0.305781 0.875332 0.108270 800.978383 
0.305938 0.873665 0.109807 798.437773 
0.306094 0.872005 0.111341 795.910895 
0.306250 0.870352 0.112870 793.397727 
0.306406 0.868706 0.114396 790.897998 
0.306563 0.867066 0.115918 788.411821 
0.306719 0.865434 0.117435 785.938929 
0.306875 0.863807 0.118949 783.479293 
0.307031 0.862188 0.120459 781.032877 
0.307188 0.860575 0.121965 778.599420 
0.307344 0.858969 0.123467 776.179036 
0.307500 0.857370 0.124965 773.771459 
0.307656 0.855776 0.126459 771.376660 
0.307812 0.854190 0.127950 768.994614 
0.307969 0.852610 0.129436 766.625050 
0.308125 0.851036 0.130919 764.268095 
0.308281 0.849469 0.132398 761.923485 
0.308438 0.847907 0.133872 759.591182 
0.308594 0.846353 0.135344 757.271187 
0.308750 0.844804 0.136811 754.963207 
0.308906 0.843262 0.138274 752.667387 
0.309063 0.841725 0.139734 750.383469 
0.309219 0.840195 0.141190 748.111397 
0.309375 0.838671 0.142642 745.851207 
0.309531 0.837153 0.144091 743.602581 
0.309688 0.835641 0.145535 741.365680 
0.309844 0.834136 0.146976 739.140260 
0.310000 0.832635 0.148414 736.926235 
0.310156 0.831141 0.149847 734.723688 
0.310312 0.829653 0.151277 732.532272 
0.310469 0.828171 0.152703 730.352153 
0.310625 0.826694 0.154126 728.183125 
0.310781 0.825223 0.155544 726.025050 
0.310938 0.823758 0.156960 723.878063 
0.311094 0.822299 0.158371 721.741803 
0.311250 0.820845 0.159779 719.616414 
0.311406 0.819397 0.161183 717.501754 
0.311563 0.817954 0.162584 715.397619 
0.311719 0.816517 0.163981 713.304191 
0.311875 0.815086 0.165375 711.221121 
0.312031 0.813660 0.166765 709.148493 
0.312188 0.812239 0.168151 707.086260 
0.312344 0.810824 0.169534 705.034144 
0.312500 0.809414 0.170913 702.992354 
0.312656 0.808010 0.172289 700.960591 
0.312812 0.806611 0.173662 698.938842 
0.312969 0.805217 0.175030 696.927171 
0.313125 0.803829 0.176396 694.925242 
0.313281 0.802445 0.177758 692.933247 
0.313437 0.801067 0.179116 690.950987 
0.313594 0.799694 0.180471 688.978323 
0.313750 0.798326 0.181823 687.015420 
0.313906 0.796964 0.183171 685.061930 
0.314063 0.795606 0.184516 683.117967 
0.314219 0.794253 0.185857 681.183476 
0.314375 0.792906 0.187195 679.258191 
0.314531 0.791563 0.188530 677.342330 
0.314688 0.790225 0.189861 675.435609 
0.314844 0.788893 0.191189 673.537999 
0.315000 0.787565 0.192514 671.649605 
0.315156 0.786242 0.193835 669.770080 
0.315312 0.784923 0.195153 667.899606 
0.315469 0.783610 0.196467 666.038048 
0.315625 0.782301 0.197779 664.185202 
0.315781 0.780998 0.199087 662.341288 
0.315937 0.779698 0.200392 660.505981 
0.316094 0.778404 0.201693 658.679319 
0.316250 0.777114 0.202991 656.861367 
0.316406 0.775829 0.204286 655.051786 
0.316563 0.774548 0.205578 653.250796 
0.316719 0.773273 0.206867 651.458220 
0.316875 0.772001 0.208152 649.673889 
0.317031 0.770734 0.209435 647.898028 
0.317188 0.769472 0.210714 646.130287 
0.317344 0.768214 0.211990 644.370745 
0.317500 0.766960 0.213262 642.619451 
0.317656 0.765711 0.214532 640.876062 
0.317812 0.764467 0.215798 639.140828 
0.317969 0.763226 0.217062 637.413553 
0.318125 0.761991 0.218322 635.694077 
0.318281 0.760759 0.219579 633.982641 
0.318437 0.759532 0.220833 632.278883 
0.318594 0.758309 0.222084 630.582889 
0.318750 0.757090 0.223332 628.894725 
0.318906 0.755875 0.224577 627.214034 
0.319063 0.754665 0.225819 625.541075 
0.319219 0.753459 0.227058 623.875673 
0.319375 0.752257 0.228293 622.217638 
0.319531 0.751059 0.229526 620.567240 
0.319688 0.749865 0.230756 618.924127 
0.319844 0.748675 0.231983 617.288348 
0.320000 0.747490 0.233206 615.660025 
0.320156 0.746308 0.234427 614.038775 
0.320312 0.745131 0.235645 612.424840 
0.320469 0.743957 0.236860 610.818113 
0.320625 0.742787 0.238072 609.218336 
0.320781 0.741622 0.239281 607.625813 
0.320937 0.740460 0.240487 606.040234 
0.321094 0.739302 0.241690 604.461557 
0.321250 0.738148 0.242890 602.890000 
0.321406 0.736998 0.244088 601.325156 
0.321563 0.735852 0.245282 599.767207 
0.321719 0.734709 0.246474 598.216168 
0.321875 0.733571 0.247663 596.671684 
0.322031 0.732436 0.248849 595.134074 
0.322188 0.731305 0.250032 593.603121 
0.322344 0.730177 0.251212 592.078650 
0.322500 0.729054 0.252389 590.560973 
0.322656 0.727934 0.253564 589.049707 
0.322813 0.726817 0.254736 587.544907 
0.322969 0.725705 0.255905 586.046751 
0.323125 0.724596 0.257071 584.554805 
0.323281 0.723491 0.258235 583.069331 
0.323437 0.722389 0.259395 581.590284 
0.323594 0.721291 0.260553 580.117323 
0.323750 0.720196 0.261709 578.650815 
0.323906 0.719105 0.262861 577.190486 
0.324063 0.718017 0.264011 575.736195 
0.324219 0.716933 0.265158 574.288277 
0.324375 0.715853 0.266302 572.846305 
0.324531 0.714775 0.267444 571.410373 
0.324688 0.713702 0.268583 569.980664 
0.324844 0.712632 0.269719 568.556717 
0.325000 0.711565 0.270853 567.138828 
0.325156 0.710501 0.271984 565.726952 
0.325313 0.709441 0.273112 564.320728 
0.325469 0.708384 0.274238 562.920549 
0.325625 0.707331 0.275361 561.526150 
0.325781 0.706281 0.276481 560.137359 
0.325937 0.705234 0.277599 558.754548 
0.326094 0.704191 0.278714 557.377295 
0.326250 0.703151 0.279826 556.005651 
0.326406 0.702114 0.280937 554.639863 
0.326563 0.701080 0.282044 553.279449 
0.326719 0.700049 0.283149 551.924666 
0.326875 0.699022 0.284251 550.575558 
0.327031 0.697998 0.285351 549.231701 
0.327188 0.696977 0.286448 547.893478 
0.327344 0.695959 0.287543 546.560724 
0.327500 0.694945 0.288635 545.233154 
0.327656 0.693933 0.289724 543.911186 
0.327813 0.692925 0.290811 542.594478 
0.327969 0.691919 0.291896 541.282931 
0.328125 0.690917 0.292978 539.976912 
0.328281 0.689918 0.294058 538.675957 
0.328437 0.688922 0.295135 537.380173 
0.328594 0.687929 0.296210 536.089795 
0.328750 0.686938 0.297282 534.804322 
0.328906 0.685951 0.298351 533.524039 
0.329062 0.684967 0.299419 532.249000 
0.329219 0.683986 0.300484 530.978752 
0.329375 0.683008 0.301546 529.713703 
0.329531 0.682032 0.302606 528.453713 
0.329688 0.681060 0.303664 527.198443 
0.329844 0.680090 0.304719 525.948360 
0.330000 0.679124 0.305772 524.703139 
0.330156 0.678160 0.306822 523.462610 
0.330313 0.677199 0.307870 522.227223 
0.330469 0.676241 0.308916 520.996503 
0.330625 0.675286 0.309959 519.770485 
0.330781 0.674334 0.311000 518.549519 
0.330937 0.673384 0.312039 517.333052 
0.331094 0.672437 0.313075 516.121315 
0.331250 0.671494 0.314109 514.914498 
0.331406 0.670552 0.315140 513.712048 
0.331562 0.669614 0.316170 512.514357 
0.331719 0.668678 0.317197 511.321428 
0.331875 0.667745 0.318221 510.132770 
0.332031 0.666815 0.319244 508.948892 
0.332188 0.665887 0.320264 507.769591 
0.332344 0.664962 0.321282 506.594513 
0.332500 0.664040 0.322297 505.424211 
0.332656 0.663121 0.323311 504.258291 
0.332813 0.662204 0.324322 503.096590 
0.332969 0.661290 0.325330 501.939617 
0.333125 0.660378 0.326337 500.786851 
0.333281 0.659469 0.327341 499.638319 
0.333437 0.658563 0.328343 498.494435 
0.333594 0.657659 0.329343 497.354606 
0.333750 0.656757 0.330341 496.219037 
0.333906 0.655859 0.331336 495.088007 
0.334062 0.654962 0.332329 493.960905 
0.334219 0.654069 0.333320 492.838094 
0.334375 0.653178 0.334310 491.719687 
0.334531 0.652289 0.335296 490.605112 
0.334688 0.651403 0.336281 489.494853 
0.334844 0.650519 0.337263 488.388845 
0.335000 0.649638 0.338243 487.286607 
0.335156 0.648760 0.339221 486.188689 
0.335313 0.647883 0.340197 485.094866 
0.335469 0.647009 0.341171 484.004780 
0.335625 0.646138 0.342143 482.918991 
0.335781 0.645269 0.343112 481.837154 
0.335938 0.644403 0.344079 480.759026 
0.336094 0.643539 0.345045 479.685168 
0.336250 0.642677 0.346008 478.615116 
0.336406 0.641817 0.346969 477.548764 
0.336562 0.640961 0.347928 476.486636 
0.336719 0.640106 0.348885 475.428176 
0.336875 0.639253 0.349840 474.373421 
0.337031 0.638404 0.350793 473.322826 
0.337188 0.637556 0.351743 472.275771 
0.337344 0.636710 0.352692 471.232435 
0.337500 0.635868 0.353639 470.193178 
0.337656 0.635027 0.354583 469.157350 
0.337813 0.634188 0.355526 468.125256 
0.337969 0.633352 0.356467 467.097148 
0.338125 0.632518 0.357405 466.072374 
0.338281 0.631686 0.358341 465.051344 
0.338438 0.630857 0.359276 464.034205 
0.338594 0.630030 0.360208 463.020309 
0.338750 0.629204 0.361139 462.010176 
0.338906 0.628382 0.362068 461.003824 
0.339062 0.627561 0.362994 460.000638 
0.339219 0.626743 0.363919 459.001237 
0.339375 0.625926 0.364841 458.005488 
0.339531 0.625112 0.365762 457.012859 
0.339688 0.624300 0.366680 456.024018 
0.339844 0.623491 0.367597 455.038701 
0.340000 0.622683 0.368512 454.056473 
0.340156 0.621877 0.369425 453.078021 
0.340313 0.621074 0.370336 452.102973 
0.340469 0.620272 0.371244 451.130991 
0.340625 0.619473 0.372151 450.162765 
0.340781 0.618676 0.373057 449.197825 
0.340938 0.617881 0.373960 448.235936 
0.341094 0.617088 0.374861 447.277773 
0.341250 0.616297 0.375761 446.322786 
0.341406 0.615508 0.376658 445.370839 
0.341562 0.614722 0.377554 444.422583 
0.341719 0.613937 0.378447 443.477394 
0.341875 0.613154 0.379339 442.535243 
0.342031 0.612374 0.380229 441.596737 
0.342188 0.611595 0.381117 440.661197 
0.342344 0.610818 0.382003 439.728702 
0.342500 0.610043 0.382888 438.799784 
0.342656 0.609271 0.383771 437.873759 
0.342813 0.608500 0.384651 436.950770 
0.342969 0.607731 0.385530 436.031291 
0.343125 0.606964 0.386407 435.114647 
0.343281 0.606199 0.387282 434.201007 
0.343438 0.605437 0.388156 433.290836 
0.343594 0.604675 0.389028 432.383428 
0.343750 0.603916 0.389897 431.478997 
0.343906 0.603159 0.390766 430.578000 
0.344062 0.602404 0.391632 429.679683 
0.344219 0.601650 0.392496 428.784331 
0.344375 0.600899 0.393359 427.892365 
0.344531 0.600150 0.394220 427.003005 
0.344687 0.599402 0.395079 426.116602 
0.344844 0.598656 0.395936 425.233525 
0.345000 0.597912 0.396792 424.353000 
0.345156 0.597170 0.397645 423.475403 
0.345313 0.596430 0.398498 422.601093 
0.345469 0.595691 0.399348 421.729269 
0.345625 0.594954 0.400196 420.860348 
0.345781 0.594220 0.401043 419.994678 
0.345938 0.593487 0.401888 419.131426 
0.346094 0.592756 0.402732 418.271054 
0.346250 0.592026 0.403574 417.413900 
0.346406 0.591299 0.404413 416.559093 
0.346562 0.590573 0.405252 415.707147 
0.346719 0.589849 0.406088 414.858386 
0.346875 0.589127 0.406923 414.011897 
0.347031 0.588406 0.407756 413.168261 
0.347187 0.587688 0.408588 412.327767 
0.347344 0.586970 0.409417 411.489478 
0.347500 0.586255 0.410245 410.654033 
0.347656 0.585542 0.411072 409.821685 
0.347813 0.584830 0.411897 408.991478 
0.347969 0.584120 0.412720 408.164112 
0.348125 0.583412 0.413541 407.339780 
0.348281 0.582705 0.414361 406.517555 
0.348438 0.582000 0.415179 405.698145 
0.348594 0.581297 0.415996 404.881710 
0.348750 0.580595 0.416810 404.067370 
0.348906 0.579895 0.417624 403.255777 
0.349062 0.579197 0.418435 402.447150 
0.349219 0.578500 0.419245 401.640573 
0.349375 0.577805 0.420053 400.836685 
0.349531 0.577112 0.420861 400.035766 
0.349687 0.576420 0.421665 399.236828 
0.349844 0.575730 0.422469 398.440549 
0.350000 0.575042 0.423271 397.647220 
0.350156 0.574355 0.424071 396.855817 
0.350313 0.573670 0.424870 396.067045 
0.350469 0.572987 0.425667 395.281190 
0.350625 0.572305 0.426463 394.497229 
0.350781 0.571624 0.427256 393.715854 
0.350938 0.570946 0.428049 392.937359 
0.351094 0.570269 0.428840 392.160756 
0.351250 0.569593 0.429629 391.386656 
0.351406 0.568919 0.430417 390.615426 
0.351562 0.568247 0.431203 389.846090 
0.351719 0.567576 0.431987 389.079141 
0.351875 0.566907 0.432771 388.315097 
0.352031 0.566239 0.433552 387.552923 
0.352187 0.565572 0.434332 386.793011 
0.352344 0.564908 0.435111 386.036082 
0.352500 0.564245 0.435888 385.280941 
0.352656 0.563583 0.436663 384.527995 
0.352813 0.562923 0.437437 383.778073 
0.352969 0.562264 0.438209 383.029861 
0.353125 0.561607 0.438980 382.283808 
0.353281 0.560952 0.439750 381.540766 
0.353438 0.560298 0.440518 380.799420 
0.353594 0.559645 0.441284 380.060147 
0.353750 0.558994 0.442049 379.323895 
0.353906 0.558344 0.442812 378.589331 
0.354063 0.557696 0.443574 377.856733 
0.354219 0.557049 0.444335 377.127191 
0.354375 0.556404 0.445094 376.399306 
0.354531 0.555760 0.445851 375.673308 
0.354687 0.555118 0.446607 374.950370 
0.354844 0.554477 0.447362 374.229081 
0.355000 0.553837 0.448114 373.509604 
0.355156 0.553199 0.448866 372.793159 
0.355313 0.552563 0.449617 372.078404 
0.355469 0.551927 0.450365 371.365342 
0.355625 0.551294 0.451113 370.655307 
0.355781 0.550661 0.451859 369.947005 
0.355938 0.550030 0.452603 369.240267 
0.356094 0.549401 0.453346 368.536562 
0.356250 0.548773 0.454088 367.834618 
0.356406 0.548145 0.454827 367.134136 
0.356563 0.547520 0.455567 366.436662 
0.356719 0.546897 0.456304 365.740997 
0.356875 0.546273 0.457039 365.046699 
0.357031 0.545652 0.457774 364.355356 
0.357187 0.545033 0.458508 363.665899 
0.357344 0.544414 0.459239 362.977703 
0.357500 0.543797 0.459970 362.292408 
0.357656 0.543181 0.460699 361.609073 
0.357813 0.542566 0.461426 360.926913 
0.357969 0.541953 0.462152 360.247580 
0.358125 0.541341 0.462877 359.570269 
0.358281 0.540730 0.463600 358.894105 
0.358438 0.540121 0.464323 358.220624 
0.358594 0.539514 0.465044 357.549262 
0.358750 0.538907 0.465763 356.879050 
0.358906 0.538302 0.466481 356.211295 
0.359063 0.537698 0.467198 355.545836 
0.359219 0.537095 0.467913 354.881502 
0.359375 0.536493 0.468626 354.219376 
0.359531 0.535894 0.469340 353.559768 
0.359687 0.535295 0.470050 352.901226 
0.359844 0.534697 0.470760 352.244648 
0.360000 0.534101 0.471469 351.590843 
0.360156 0.533506 0.472176 350.937976 
0.360312 0.532912 0.472882 350.286926 
0.360469 0.532320 0.473587 349.638810 
0.360625 0.531729 0.474290 348.991544 
0.360781 0.531138 0.474992 348.346011 
0.360938 0.530550 0.475693 347.703423 
0.361094 0.529962 0.476392 347.061756 
0.361250 0.529376 0.477090 346.421661 
0.361406 0.528791 0.477787 345.784481 
0.361563 0.528207 0.478483 345.148409 
0.361719 0.527624 0.479176 344.513641 
0.361875 0.527044 0.479870 343.881809 
0.362031 0.526464 0.480562 343.251258 
0.362187 0.525884 0.481251 342.621765 
0.362344 0.525307 0.481941 341.995194 
0.362500 0.524730 0.482629 341.370091 
0.362656 0.524155 0.483315 340.745849 
0.362812 0.523581 0.484001 340.124432 
0.362969 0.523008 0.484685 339.504715 
0.363125 0.522436 0.485367 338.885693 
0.363281 0.521866 0.486049 338.269337 
0.363438 0.521297 0.486729 337.654927 
0.363594 0.520728 0.487408 337.041103 
0.363750 0.520161 0.488086 336.429719 
0.363906 0.519595 0.488763 335.820534 
0.364063 0.519030 0.489437 335.211880 
0.364219 0.518467 0.490111 334.605393 
0.364375 0.517905 0.490785 334.001340 
0.364531 0.517343 0.491456 333.397801 
0.364687 0.516783 0.492126 332.796207 
0.364844 0.516224 0.492796 332.197129 
0.365000 0.515666 0.493463 331.598638 
0.365156 0.515109 0.494130 331.001990 
0.365312 0.514554 0.494796 330.407725 
0.365469 0.514000 0.495460 329.814297 
0.365625 0.513446 0.496123 329.222489 
0.365781 0.512894 0.496785 328.632992 
0.365938 0.512343 0.497446 328.044591 
0.366094 0.511793 0.498105 327.457514 
0.366250 0.511244 0.498763 326.872752 
0.366406 0.510696 0.499420 326.289326 
0.366563 0.510149 0.500076 325.706906 
0.366719 0.509604 0.500731 325.126826 
0.366875 0.509060 0.501385 324.548306 
0.367031 0.508516 0.502037 323.970518 
0.367188 0.507973 0.502688 323.395029 
0.367344 0.507433 0.503338 322.821342 
0.367500 0.506892 0.503987 322.248207 
0.367656 0.506353 0.504634 321.677190 
0.367812 0.505815 0.505282 321.108251 
0.367969 0.505278 0.505926 320.539814 
0.368125 0.504742 0.506570 319.973157 
0.368281 0.504207 0.507214 319.408849 
0.368438 0.503673 0.507856 318.845147 
0.368594 0.503140 0.508496 318.282803 
0.368750 0.502609 0.509136 317.722973 
0.368906 0.502078 0.509775 317.163997 
0.369063 0.501548 0.510412 316.605993 
0.369219 0.501020 0.511048 316.050486 
0.369375 0.500492 0.511684 315.496180 
0.369531 0.499965 0.512317 314.942547 
0.369688 0.499440 0.512950 314.391268 
0.369844 0.498916 0.513582 313.841539 
0.370000 0.498392 0.514212 313.292302 
0.370156 0.497869 0.514842 312.745165 
0.370312 0.497348 0.515471 312.199916 
0.370469 0.496827 0.516098 311.655103 
0.370625 0.496308 0.516724 311.112040 
0.370781 0.495790 0.517349 310.571150 
0.370938 0.495272 0.517973 310.030783 
0.371094 0.494755 0.518595 309.491763 
0.371250 0.494240 0.519218 308.955088 
0.371406 0.493726 0.519838 308.419160 
0.371563 0.493212 0.520457 307.884200 
0.371719 0.492700 0.521076 307.351597 
0.371875 0.492188 0.521694 306.820066 
0.372031 0.491677 0.522310 306.289192 
0.372188 0.491168 0.522925 305.760556 
0.372344 0.490660 0.523540 305.233341 
0.372500 0.490151 0.524152 304.706583 
0.372656 0.489645 0.524765 304.181844 
0.372812 0.489139 0.525376 303.658834 
0.372969 0.488634 0.525985 303.136208 
0.373125 0.488130 0.526594 302.615343 
0.373281 0.487628 0.527203 302.096416 
0.373438 0.487125 0.527809 301.577901 
0.373594 0.486624 0.528414 301.060910 
0.373750 0.486125 0.529020 300.545973 
0.373906 0.485625 0.529623 300.031534 
0.374063 0.485127 0.530225 299.518387 
0.374219 0.484630 0.530827 299.007374 
0.374375 0.484133 0.531428 298.496997 
0.374531 0.483638 0.532027 297.987639 
0.374688 0.483143 0.532626 297.480464 
0.374844 0.482650 0.533223 296.974153 
0.375000 0.482157 0.533819 296.468564 
0.375156 0.481665 0.534414 295.965103 
0.375312 0.481175 0.535009 295.462843 
0.375469 0.480684 0.535602 294.961051 
0.375625 0.480195 0.536194 294.461187 
0.375781 0.479708 0.536786 293.962895 
0.375938 0.479220 0.537376 293.464956 
0.376094 0.478733 0.537965 292.968631 
0.376250 0.478248 0.538553 292.474170 
0.376406 0.477764 0.539140 291.980110 
0.376563 0.477280 0.539726 291.487328 
0.376719 0.476797 0.540312 290.996566 
0.376875 0.476315 0.540896 290.506363 
0.377031 0.475834 0.541479 290.017137 
0.377188 0.475354 0.542062 289.529975 
0.377344 0.474875 0.542643 289.043603 
0.377500 0.474396 0.543222 288.557929 
0.377656 0.473919 0.543802 288.074266 
0.377812 0.473442 0.544381 287.591709 
0.377969 0.472966 0.544957 287.109604 
0.378125 0.472491 0.545534 286.629324 
0.378281 0.472017 0.546110 286.150522 
0.378437 0.471543 0.546684 285.672052 
0.378594 0.471071 0.547257 285.195077 
0.378750 0.470600 0.547830 284.719901 
0.378906 0.470129 0.548401 284.245110 
0.379063 0.469659 0.548971 283.771453 
0.379219 0.469190 0.549541 283.299751 
0.379375 0.468722 0.550110 282.828607 
0.379531 0.468254 0.550677 282.358326 
0.379688 0.467788 0.551244 281.889994 
0.379844 0.467322 0.551810 281.422450 
0.380000 0.466857 0.552374 280.955549 
0.380156 0.466393 0.552938 280.490509 
0.380312 0.465930 0.553501 280.026553 
0.380469 0.465467 0.554063 279.563032 
0.380625 0.465005 0.554624 279.101168 
0.380781 0.464545 0.555185 278.640765 
0.380937 0.464085 0.555743 278.180701 
0.381094 0.463625 0.556301 277.721902 
0.381250 0.463167 0.556859 277.264924 
0.381406 0.462710 0.557415 276.808397 
0.381563 0.462253 0.557970 276.352705 
0.381719 0.461797 0.558525 275.898929 
0.381875 0.461342 0.559079 275.445858 
0.382031 0.460887 0.559631 274.993497 
0.382188 0.460434 0.560183 274.542765 
0.382344 0.459981 0.560734 274.093018 
0.382500 0.459529 0.561284 273.644075 
0.382656 0.459078 0.561833 273.196384 
0.382812 0.458627 0.562381 272.749801 
0.382969 0.458177 0.562928 272.304265 
0.383125 0.457729 0.563475 271.859696 
0.383281 0.457280 0.564020 271.416150 
0.383437 0.456833 0.564565 270.973926 
0.383594 0.456387 0.565108 270.532577 
0.383750 0.455940 0.565651 270.092020 
0.383906 0.455496 0.566193 269.652952 
0.384063 0.455051 0.566734 269.214880 
0.384219 0.454608 0.567274 268.777341 
0.384375 0.454165 0.567813 268.341271 
0.384531 0.453723 0.568351 267.906449 
0.384688 0.453282 0.568888 267.472008 
0.384844 0.452841 0.569425 267.038832 
0.385000 0.452402 0.569961 266.607164 
0.385156 0.451962 0.570496 266.175889 
0.385313 0.451524 0.571029 265.745578 
0.385469 0.451087 0.571563 265.316937 
0.385625 0.450650 0.572095 264.888849 
0.385781 0.450213 0.572626 264.461425 
0.385937 0.449778 0.573157 264.035693 
0.386094 0.449344 0.573686 263.610779 
0.386250 0.448910 0.574215 263.186278 
0.386406 0.448477 0.574743 262.763358 
0.386563 0.448045 0.575270 262.341567 
0.386719 0.447613 0.575796 261.920045 
0.386875 0.447182 0.576321 261.499876 
0.387031 0.446752 0.576846 261.081077 
0.387188 0.446322 0.577369 260.662628 
0.387344 0.445893 0.577892 260.245192 
0.387500 0.445465 0.578414 259.829226 
0.387656 0.445038 0.578935 259.413901 
0.387813 0.444611 0.579455 258.999248 
0.387969 0.444185 0.579975 258.585960 
0.388125 0.443760 0.580494 258.173702 
0.388281 0.443335 0.581011 257.761953 
0.388437 0.442911 0.581528 257.351263 
0.388594 0.442489 0.582044 256.941916 
0.388750 0.442066 0.582559 256.533158 
0.388906 0.441644 0.583074 256.125105 
0.389063 0.441223 0.583587 255.718494 
0.389219 0.440803 0.584100 255.312705 
0.389375 0.440383 0.584612 254.907390 
0.389531 0.439964 0.585123 254.503416 
0.389688 0.439546 0.585634 254.100493 
0.389844 0.439128 0.586143 253.697983 
0.390000 0.438711 0.586652 253.296634 
0.390156 0.438295 0.587160 252.896465 
0.390313 0.437879 0.587667 252.496758 
0.390469 0.437464 0.588173 252.098058 
0.390625 0.437050 0.588679 251.700570 
0.390781 0.436637 0.589183 251.303620 
0.390937 0.436224 0.589687 250.907583 
0.391094 0.435812 0.590191 250.512749 
0.391250 0.435400 0.590693 250.118499 
0.391406 0.434989 0.591194 249.725106 
0.391563 0.434579 0.591695 249.332923 
0.391719 0.434170 0.592195 248.941337 
0.391875 0.433760 0.592694 248.550533 
0.392031 0.433352 0.593193 248.160994 
0.392188 0.432945 0.593690 247.772081 
0.392344 0.432538 0.594187 247.383798 
0.392500 0.432132 0.594683 246.996841 
0.392656 0.431726 0.595178 246.610654 
0.392813 0.431321 0.595672 246.224880 
0.392969 0.430916 0.596166 245.840366 
0.393125 0.430513 0.596659 245.456916 
0.393281 0.430110 0.597151 245.073748 
0.393437 0.429707 0.597642 244.691546 
0.393594 0.429306 0.598133 244.310708 
0.393750 0.428904 0.598623 243.930300 
0.393906 0.428504 0.599112 243.550417 
0.394062 0.428104 0.599600 243.171944 
0.394219 0.427705 0.600088 242.794340 
0.394375 0.427306 0.600575 242.416967 
0.394531 0.426908 0.601060 242.040662 
0.394688 0.426511 0.601546 241.665674 
0.394844 0.426114 0.602031 241.291044 
0.395000 0.425718 0.602514 240.916950 
0.395156 0.425322 0.602997 240.544253 
0.395313 0.424928 0.603480 240.172411 
0.395469 0.424533 0.603961 239.800765 
0.395625 0.424139 0.604442 239.430176 
0.395781 0.423747 0.604922 239.060906 
0.395937 0.423354 0.605401 238.691873 
0.396094 0.422962 0.605880 238.323514 
0.396250 0.422571 0.606358 237.956548 
0.396406 0.422180 0.606835 237.590058 
0.396562 0.421790 0.607311 237.224128 
0.396719 0.421401 0.607787 236.859401 
0.396875 0.421012 0.608262 236.495329 
0.397031 0.420624 0.608736 236.131835 
0.397188 0.420236 0.609209 235.769397 
0.397344 0.419849 0.609682 235.407663 
0.397500 0.419463 0.610154 235.046546 
0.397656 0.419077 0.610625 234.686438 
0.397813 0.418692 0.611096 234.327025 
0.397969 0.418307 0.611565 233.968204 
0.398125 0.417923 0.612034 233.610414 
0.398281 0.417540 0.612503 233.253357 
0.398438 0.417157 0.612970 232.896781 
0.398594 0.416774 0.613437 232.541230 
0.398750 0.416393 0.613904 232.186567 
0.398906 0.416012 0.614369 231.832265 
0.399062 0.415631 0.614834 231.478832 
0.399219 0.415251 0.615298 231.126518 
0.399375 0.414872 0.615762 230.774605 
0.399531 0.414493 0.616224 230.423236 
0.399688 0.414115 0.616686 230.073092 
0.399844 0.413737 0.617148 229.723658 
0.400000 0.413360 0.617608 229.374474 
0.400156 0.412983 0.618068 229.026287 
0.400313 0.412608 0.618527 228.679225 
0.400469 0.412232 0.618986 228.332465 
0.400625 0.411857 0.619443 227.986208 
0.400781 0.411483 0.619901 227.641204 
0.400938 0.411109 0.620357 227.296967 
0.401094 0.410736 0.620813 226.952885 
0.401250 0.410363 0.621268 226.609726 
0.401406 0.409991 0.621723 226.267770 
0.401562 0.409620 0.622176 225.926065 
0.401719 0.409249 0.622629 225.584894 
0.401875 0.408878 0.623081 225.244954 
0.402031 0.408509 0.623533 224.905566 
0.402188 0.408139 0.623984 224.566529 
0.402344 0.407770 0.624434 224.228570 
0.402500 0.407402 0.624884 223.891410 
0.402656 0.407034 0.625333 223.554523 
0.402813 0.406667 0.625781 223.218505 
0.402969 0.406301 0.626229 222.883526 
0.403125 0.405935 0.626676 222.548867 
0.403281 0.405569 0.627122 222.214741 
0.403438 0.405204 0.627568 221.881782 
0.403594 0.404840 0.628013 221.549452 
0.403750 0.404476 0.628457 221.217334 
0.403906 0.404112 0.628900 220.886161 
0.404062 0.403750 0.629344 220.556061 
0.404219 0.403388 0.629786 220.226205 
0.404375 0.403025 0.630227 219.896817 
0.404531 0.402664 0.630669 219.568625 
0.404688 0.402304 0.631109 219.241076 
0.404844 0.401943 0.631549 218.913705 
0.405000 0.401584 0.631988 218.587309 
0.405156 0.401225 0.632426 218.261855 
0.405313 0.400866 0.632864 217.936618 
0.405469 0.400508 0.633301 217.612068 
0.405625 0.400150 0.633738 217.288601 
0.405781 0.399793 0.634173 216.965492 
0.405938 0.399436 0.634608 216.642808 
0.406094 0.399081 0.635043 216.321246 
0.406250 0.398725 0.635477 216.000281 
0.406406 0.398370 0.635910 215.679516 
0.406562 0.398015 0.636343 215.359733 
0.406719 0.397662 0.636775 215.040844 
0.406875 0.397308 0.637206 214.722136 
0.407031 0.396955 0.637637 214.404128 
0.407188 0.396602 0.638067 214.087106 
0.407344 0.396250 0.638497 213.770506 
0.407500 0.395899 0.638925 213.454416 
0.407656 0.395548 0.639354 213.139154 
0.407813 0.395197 0.639781 212.824492 
0.407969 0.394847 0.640208 212.510419 
0.408125 0.394498 0.640635 212.197038 
0.408281 0.394149 0.641060 211.884169 
0.408438 0.393800 0.641485 211.571959 
0.408594 0.393452 0.641910 211.260574 
0.408750 0.393105 0.642334 210.949624 
0.408906 0.392758 0.642757 210.639118 
0.409062 0.392411 0.643180 210.329563 
0.409219 0.392065 0.643602 210.020689 
0.409375 0.391719 0.644023 209.712021 
0.409531 0.391374 0.644444 209.404052 
0.409687 0.391030 0.644864 209.097109 
0.409844 0.390686 0.645284 208.790544 
0.410000 0.390342 0.645703 208.484229 
0.410156 0.389999 0.646121 208.178880 
0.410313 0.389656 0.646539 207.874391 
0.410469 0.389314 0.646956 207.570012 
0.410625 0.388972 0.647372 207.266222 
0.410781 0.388631 0.647789 206.963493 
0.410938 0.388290 0.648204 206.661102 
0.411094 0.387950 0.648619 206.359096 
0.411250 0.387610 0.649033 206.058017 
0.411406 0.387271 0.649447 205.757478 
0.411562 0.386931 0.649859 205.457297 
0.411719 0.386593 0.650272 205.157923 
0.411875 0.386255 0.650684 204.859178 
0.412031 0.385918 0.651095 204.560771 
0.412187 0.385581 0.651506 204.263094 
0.412344 0.385244 0.651916 203.966151 
0.412500 0.384908 0.652325 203.669531 
0.412656 0.384572 0.652734 203.373501 
0.412813 0.384237 0.653142 203.078304 
0.412969 0.383902 0.653550 202.783515 
0.413125 0.383568 0.653957 202.489145 
0.413281 0.383234 0.654364 202.195606 
0.413438 0.382901 0.654770 201.902632 
0.413594 0.382568 0.655175 201.609969 
0.413750 0.382235 0.655580 201.318039 
0.413906 0.381903 0.655984 201.026838 
0.414062 0.381572 0.656388 200.735923 
0.414219 0.381240 0.656791 200.445563 
0.414375 0.380910 0.657194 200.156072 
0.414531 0.380580 0.657596 199.866972 
0.414687 0.380250 0.657997 199.578182 
0.414844 0.379921 0.658398 199.290259 
0.415000 0.379592 0.658798 199.003004 
0.415156 0.379263 0.659198 198.715917 
0.415313 0.378935 0.659597 198.429425 
0.415469 0.378608 0.659996 198.143865 
0.415625 0.378281 0.660394 197.858663 
0.415781 0.377954 0.660791 197.573685 
0.415938 0.377627 0.661188 197.289552 
0.416094 0.377302 0.661584 197.006193 
0.416250 0.376976 0.661980 196.722998 
0.416406 0.376651 0.662375 196.440230 
0.416563 0.376327 0.662770 196.158405 
0.416719 0.376003 0.663164 195.877120 
0.416875 0.375679 0.663557 195.595966 
0.417031 0.375356 0.663950 195.315450 
0.417187 0.375033 0.664343 195.035838 
0.417344 0.374711 0.664735 194.756570 
0.417500 0.374389 0.665126 194.477500 
0.417656 0.374067 0.665517 194.199211 
0.417813 0.373746 0.665908 193.921747 
0.417969 0.373426 0.666297 193.644474 
0.418125 0.373105 0.666686 193.367503 
0.418281 0.372785 0.667075 193.091450 
0.418438 0.372466 0.667463 192.816006 
0.418594 0.372147 0.667851 192.540660 
0.418750 0.371828 0.668237 192.265976 
0.418906 0.371510 0.668624 191.992026 
0.419063 0.371193 0.669010 191.718397 
0.419219 0.370875 0.669395 191.445271 
0.419375 0.370558 0.669780 191.172766 
0.419531 0.370242 0.670165 190.900652 
0.419687 0.369926 0.670549 190.629099 
0.419844 0.369610 0.670932 190.358189 
0.420000 0.369295 0.671315 190.087577 
0.420156 0.368980 0.671697 189.817411 
0.420313 0.368666 0.672079 189.548059 
0.420469 0.368352 0.672460 189.279139 
0.420625 0.368038 0.672840 189.010385 
0.420781 0.367725 0.673220 188.742328 
0.420938 0.367412 0.673600 188.475063 
0.421094 0.367100 0.673979 188.207997 
0.421250 0.366787 0.674358 187.941226 
0.421406 0.366476 0.674736 187.675288 
0.421563 0.366165 0.675114 187.409927 
0.421719 0.365854 0.675490 187.144746 
0.421875 0.365543 0.675867 186.880058 
0.422031 0.365234 0.676243 186.616098 
0.422187 0.364924 0.676619 186.352583 
0.422344 0.364615 0.676993 186.089400 
0.422500 0.364306 0.677368 185.826731 
0.422656 0.363997 0.677742 185.564624 
0.422813 0.363689 0.678115 185.303021 
0.422969 0.363382 0.678488 185.041861 
0.423125 0.363074 0.678860 184.781089 
0.423281 0.362768 0.679232 184.520829 
0.423438 0.362461 0.679604 184.261203 
0.423594 0.362155 0.679975 184.001988 
0.423750 0.361849 0.680345 183.743040 
0.423906 0.361544 0.680715 183.484681 
0.424063 0.361239 0.681084 183.227024 
0.424219 0.360935 0.681453 182.969657 
0.424375 0.360630 0.681821 182.712533 
0.424531 0.360326 0.682189 182.456115 
0.424687 0.360023 0.682557 182.200363 
0.424844 0.359720 0.682924 181.944791 
0.425000 0.359417 0.683290 181.689522 
0.425156 0.359115 0.683656 181.435031 
0.425312 0.358814 0.684022 181.181122 
0.425469 0.358512 0.684386 180.927341 
0.425625 0.358211 0.684750 180.673929 
0.425781 0.357910 0.685115 180.421314 
0.425938 0.357610 0.685478 180.169224 
0.426094 0.357310 0.685841 179.917243 
0.426250 0.357010 0.686203 179.665664 
0.426406 0.356711 0.686565 179.414884 
0.426563 0.356412 0.686927 179.164602 
0.426719 0.356113 0.687288 178.914421 
0.426875 0.355815 0.687648 178.664645 
0.427031 0.355517 0.688008 178.415662 
0.427187 0.355220 0.688368 178.167182 
0.427344 0.354923 0.688727 177.918799 
0.427500 0.354626 0.689085 177.670795 
0.427656 0.354330 0.689444 177.423573 
0.427812 0.354034 0.689802 177.176885 
0.427969 0.353739 0.690159 176.930293 
0.428125 0.353443 0.690515 176.684037 
0.428281 0.353148 0.690871 176.438555 
0.428438 0.352854 0.691228 176.193643 
0.428594 0.352560 0.691583 175.948800 
0.428750 0.352266 0.691937 175.704296 
0.428906 0.351973 0.692292 175.460594 
0.429063 0.351680 0.692646 175.217351 
0.429219 0.351387 0.692999 174.974172 
0.429375 0.351094 0.693352 174.731543 
0.429531 0.350803 0.693704 174.489612 
0.429688 0.350511 0.694056 174.247890 
0.429844 0.350220 0.694408 174.006438 
0.430000 0.349929 0.694759 173.765689 
0.430156 0.349638 0.695110 173.525427 
0.430312 0.349348 0.695459 173.285281 
0.430469 0.349058 0.695809 173.045572 
0.430625 0.348769 0.696158 172.806600 
0.430781 0.348480 0.696507 172.567978 
0.430938 0.348190 0.696855 172.329464 
0.431094 0.347902 0.697203 172.091480 
0.431250 0.347614 0.697551 171.854210 
0.431406 0.347326 0.697898 171.617212 
0.431563 0.347039 0.698244 171.380350 
0.431719 0.346751 0.698590 171.144068 
0.431875 0.346465 0.698935 170.908463 
0.432031 0.346179 0.699281 170.673087 
0.432188 0.345892 0.699625 170.437868 
0.432344 0.345606 0.699969 170.203245 
0.432500 0.345321 0.700313 169.969289 
0.432656 0.345036 0.700656 169.735549 
0.432812 0.344751 0.700999 169.501953 
0.432969 0.344467 0.701341 169.268943 
0.433125 0.344183 0.701684 169.036620 
0.433281 0.343900 0.702025 168.804512 
0.433438 0.343616 0.702366 168.572527 
0.433594 0.343333 0.702706 168.341127 
0.433750 0.343050 0.703047 168.110416 
0.433906 0.342768 0.703387 167.879867 
0.434063 0.342486 0.703725 167.649488 
0.434219 0.342204 0.704064 167.419775 
0.434375 0.341923 0.704403 167.190600 
0.434531 0.341642 0.704741 166.961534 
0.434688 0.341361 0.705078 166.732827 
0.434844 0.341081 0.705415 166.504757 
0.435000 0.340801 0.705752 166.277064 
0.435156 0.340521 0.706088 166.049562 
0.435312 0.340241 0.706424 165.822471 
0.435469 0.339962 0.706759 165.595940 
0.435625 0.339684 0.707094 165.369800 
0.435781 0.339405 0.707429 165.143883 
0.435938 0.339127 0.707763 164.918312 
0.436094 0.338849 0.708096 164.693299 
0.436250 0.338572 0.708430 164.468750 
0.436406 0.338295 0.708762 164.244389 
0.436563 0.338018 0.709094 164.020298 
0.436719 0.337741 0.709426 163.796805 
0.436875 0.337466 0.709758 163.573829 
0.437031 0.337190 0.710089 163.351001 
0.437188 0.336914 0.710419 163.128395 
0.437344 0.336639 0.710750 162.906400 
0.437500 0.336364 0.711080 162.684956 
0.437656 0.336089 0.711409 162.463663 
0.437812 0.335815 0.711738 162.242549 
0.437969 0.335541 0.712066 162.022012 
0.438125 0.335268 0.712395 161.802074 
0.438281 0.334994 0.712722 161.582321 
0.438438 0.334721 0.713049 161.362689 
0.438594 0.334448 0.713376 161.143587 
0.438750 0.334176 0.713703 160.925144 
0.438906 0.333904 0.714029 160.706880 
0.439063 0.333632 0.714354 160.488723 
0.439219 0.333361 0.714679 160.271128 
0.439375 0.333090 0.715004 160.054101 
0.439531 0.332819 0.715329 159.837242 
0.439688 0.332548 0.715652 159.620629 
0.439844 0.332278 0.715976 159.404537 
0.440000 0.332008 0.716299 159.188862 
0.440156 0.331739 0.716622 158.973438 
0.440312 0.331469 0.716944 158.758358 
0.440469 0.331200 0.717266 158.543692 
0.440625 0.330931 0.717587 158.329378 
0.440781 0.330663 0.717908 158.115428 
0.440937 0.330395 0.718229 157.901840 
0.441094 0.330127 0.718549 157.688537 
0.441250 0.329860 0.718869 157.475603 
0.441406 0.329593 0.719189 157.263152 
0.441563 0.329326 0.719508 157.051002 
0.441719 0.329059 0.719826 156.839028 
0.441875 0.328793 0.720144 156.627499 
0.442031 0.328527 0.720462 156.416527 
0.442188 0.328261 0.720780 156.205772 
0.442344 0.327995 0.721097 155.995143 
0.442500 0.327730 0.721413 155.785017 
0.442656 0.327466 0.721730 155.575463 
0.442812 0.327201 0.722046 155.366090 
0.442969 0.326937 0.722361 155.156854 
0.443125 0.326673 0.722676 154.948102 
0.443281 0.326409 0.722991 154.739889 
0.443437 0.326146 0.723305 154.531924 
0.443594 0.325883 0.723619 154.324108 
0.443750 0.325620 0.723932 154.116672 
0.443906 0.325358 0.724245 153.909774 
0.444063 0.325095 0.724558 153.703229 
0.444219 0.324833 0.724871 153.496817 
0.444375 0.324572 0.725182 153.290679 
0.444531 0.324310 0.725494 153.085089 
0.444688 0.324050 0.725805 152.879943 
0.444844 0.323789 0.726116 152.674921 
0.445000 0.323528 0.726426 152.470087 
0.445156 0.323268 0.726736 152.265784 
0.445312 0.323008 0.727046 152.061994 
0.445469 0.322749 0.727355 151.858364 
0.445625 0.322489 0.727664 151.654854 
0.445781 0.322230 0.727972 151.451806 
0.445937 0.321971 0.728280 151.249328 
0.446094 0.321713 0.728588 151.047092 
0.446250 0.321455 0.728895 150.844926 
0.446406 0.321196 0.729202 150.643117 
0.446563 0.320939 0.729509 150.441900 
0.446719 0.320682 0.729815 150.241040 
0.446875 0.320425 0.730121 150.040242 
0.447031 0.320167 0.730426 149.839678 
0.447188 0.319911 0.730731 149.639678 
0.447344 0.319655 0.731036 149.440161 
0.447500 0.319399 0.731340 149.240713 
0.447656 0.319143 0.731644 149.041420 
0.447813 0.318888 0.731948 148.842686 
0.447969 0.318633 0.732251 148.644411 
0.448125 0.318378 0.732554 148.446210 
0.448281 0.318123 0.732856 148.248290 
0.448437 0.317869 0.733158 148.050863 
0.448594 0.317615 0.733460 147.853737 
0.448750 0.317361 0.733761 147.656812 
0.448906 0.317107 0.734062 147.460240 
0.449063 0.316854 0.734363 147.264046 
0.449219 0.316601 0.734663 147.068127 
0.449375 0.316348 0.734963 146.872497 
0.449531 0.316096 0.735262 146.677195 
0.449688 0.315844 0.735561 146.482200 
0.449844 0.315592 0.735860 146.287532 
0.450000 0.315340 0.736158 146.093197 
0.450156 0.315089 0.736456 145.899115 
0.450313 0.314837 0.736754 145.705304 
0.450469 0.314587 0.737051 145.511897 
0.450625 0.314336 0.737348 145.318842 
0.450781 0.314086 0.737645 145.125960 
0.450937 0.313836 0.737941 144.933330 
0.451094 0.313586 0.738237 144.741171 
0.451250 0.313336 0.738532 144.549368 
0.451406 0.313087 0.738828 144.357680 
0.451563 0.312838 0.739122 144.166242 
0.451719 0.312589 0.739417 143.975312 
0.451875 0.312341 0.739711 143.784732 
0.452031 0.312093 0.740004 143.594235 
0.452188 0.311844 0.740298 143.403987 
0.452344 0.311597 0.740591 143.214264 
0.452500 0.311349 0.740884 143.024895 
0.452656 0.311102 0.741176 142.835590 
0.452813 0.310855 0.741467 142.646517 
0.452969 0.310608 0.741759 142.457980 
0.453125 0.310362 0.742051 142.269810 
0.453281 0.310116 0.742341 142.081676 
0.453437 0.309870 0.742632 141.893801 
0.453594 0.309624 0.742922 141.706451 
0.453750 0.309379 0.743212 141.519394 
0.453906 0.309134 0.743501 141.332451 
0.454063 0.308889 0.743790 141.145814 
0.454219 0.308644 0.744079 140.959586 
0.454375 0.308400 0.744368 140.773636 
0.454531 0.308156 0.744656 140.587914 
0.454688 0.307912 0.744944 140.402481 
0.454844 0.307668 0.745231 140.217341 
0.455000 0.307424 0.745518 140.032502 
0.455156 0.307181 0.745805 139.848000 
0.455313 0.306938 0.746091 139.663752 
0.455469 0.306696 0.746377 139.479693 
0.455625 0.306453 0.746663 139.295961 
0.455781 0.306211 0.746948 139.112649 
0.455937 0.305969 0.747233 138.929575 
0.456094 0.305728 0.747518 138.746613 
0.456250 0.305486 0.747802 138.563974 
0.456406 0.305245 0.748086 138.381813 
0.456562 0.305004 0.748370 138.199907 
0.456719 0.304763 0.748653 138.018066 
0.456875 0.304523 0.748936 137.836502 
0.457031 0.304283 0.749219 137.655450 
0.457188 0.304043 0.749501 137.474707 
0.457344 0.303803 0.749783 137.293991 
0.457500 0.303563 0.750065 137.113519 
0.457656 0.303324 0.750346 136.933566 
0.457813 0.303085 0.750627 136.753895 
0.457969 0.302847 0.750908 136.574297 
0.458125 0.302608 0.751188 136.395004 
0.458281 0.302370 0.751468 136.216113 
0.458437 0.302132 0.751748 136.037453 
0.458594 0.301894 0.752027 135.859007 
0.458750 0.301656 0.752306 135.680876 
0.458906 0.301419 0.752585 135.503011 
0.459062 0.301182 0.752863 135.325377 
0.459219 0.300945 0.753141 135.148077 
0.459375 0.300708 0.753419 134.971075 
0.459531 0.300472 0.753696 134.794231 
0.459688 0.300236 0.753973 134.617634 
0.459844 0.300000 0.754250 134.441458 
0.460000 0.299764 0.754526 134.265563 
0.460156 0.299529 0.754802 134.089751 
0.460313 0.299293 0.755078 133.914190 
0.460469 0.299058 0.755354 133.739100 
0.460625 0.298824 0.755629 133.564295 
0.460781 0.298589 0.755903 133.389534 
0.460938 0.298355 0.756178 133.215009 
0.461094 0.298121 0.756452 133.040972 
0.461250 0.297887 0.756726 132.867219 
0.461406 0.297654 0.756999 132.693519 
0.461562 0.297420 0.757272 132.520072 
0.461719 0.297187 0.757545 132.347046 
0.461875 0.296954 0.757818 132.174292 
0.462031 0.296721 0.758090 132.001686 
0.462188 0.296489 0.758362 131.829318 
0.462344 0.296257 0.758634 131.657272 
0.462500 0.296025 0.758905 131.485514 
0.462656 0.295793 0.759176 131.313996 
0.462813 0.295561 0.759446 131.142692 
0.462969 0.295330 0.759717 130.971619 
0.463125 0.295099 0.759987 130.800852 
0.463281 0.294868 0.760257 130.630403 
0.463438 0.294637 0.760526 130.460154 
0.463594 0.294407 0.760795 130.290060 
0.463750 0.294177 0.761064 130.120275 
0.463906 0.293947 0.761332 129.950869 
0.464062 0.293717 0.761600 129.781665 
0.464219 0.293487 0.761868 129.612561 
0.464375 0.293258 0.762136 129.443747 
0.464531 0.293029 0.762403 129.275353 
0.464688 0.292800 0.762670 129.107186 
0.464844 0.292571 0.762936 128.939084 
0.465000 0.292343 0.763203 128.771231 
0.465156 0.292115 0.763469 128.603816 
0.465313 0.291887 0.763735 128.436680 
0.465469 0.291659 0.764000 128.269603 
0.465625 0.291431 0.764265 128.102702 
0.465781 0.291204 0.764530 127.936228 
0.465938 0.290977 0.764794 127.770112 
0.466094 0.290750 0.765058 127.604063 
0.466250 0.290523 0.765322 127.438123 
0.466406 0.290297 0.765586 127.272587 
0.466562 0.290071 0.765849 127.107441 
0.466719 0.289845 0.766112 126.942383 
0.466875 0.289619 0.766374 126.777457 
0.467031 0.289393 0.766637 126.612882 
0.467188 0.289168 0.766899 126.448633 
0.467344 0.288942 0.767161 126.284564 
0.467500 0.288717 0.767422 126.120671 
0.467656 0.288493 0.767683 125.957033 
0.467813 0.288268 0.767944 125.793675 
0.467969 0.288044 0.768205 125.630582 
0.468125 0.287820 0.768465 125.467712 
0.468281 0.287596 0.768725 125.305014 
0.468438 0.287372 0.768985 125.142539 
0.468594 0.287148 0.769244 124.980397 
0.468750 0.286925 0.769503 124.818536 
0.468906 0.286702 0.769762 124.656795 
0.469062 0.286479 0.770020 124.495208 
0.469219 0.286256 0.770279 124.333981 
0.469375 0.286034 0.770537 124.173100 
0.469531 0.285812 0.770794 124.012332 
0.469688 0.285589 0.771051 123.851658 
0.469844 0.285368 0.771308 123.691314 
0.470000 0.285146 0.771565 123.531364 
0.470156 0.284925 0.771822 123.371579 
0.470313 0.284703 0.772078 123.211853 
0.470469 0.284482 0.772334 123.052382 
0.470625 0.284261 0.772589 122.893311 
0.470781 0.284041 0.772845 122.734492 
0.470938 0.283821 0.773100 122.575748 
0.471094 0.283600 0.773354 122.417163 
0.471250 0.283380 0.773609 122.258932 
0.471406 0.283161 0.773863 122.101035 
0.471562 0.282941 0.774117 121.943279 
0.471719 0.282721 0.774370 121.785615 
0.471875 0.282502 0.774624 121.628216 
0.472031 0.282283 0.774877 121.471191 
0.472187 0.282065 0.775130 121.314399 
0.472344 0.281846 0.775382 121.157682 
0.472500 0.281627 0.775634 121.001133 
0.472656 0.281409 0.775886 120.844945 
0.472813 0.281191 0.776138 120.689076 
0.472969 0.280974 0.776389 120.533319 
0.473125 0.280756 0.776640 120.377651 
0.473281 0.280538 0.776891 120.222278 
0.473438 0.280321 0.777141 120.067285 
0.473594 0.280104 0.777392 119.912487 
0.473750 0.279887 0.777641 119.757738 
0.473906 0.279671 0.777891 119.603182 
0.474062 0.279454 0.778140 119.449006 
0.474219 0.279238 0.778390 119.295137 
0.474375 0.279022 0.778638 119.141355 
0.474531 0.278806 0.778887 118.987654 
0.474687 0.278590 0.779135 118.834246 
0.474844 0.278375 0.779383 118.681225 
0.475000 0.278160 0.779631 118.528419 
0.475156 0.277945 0.779878 118.375660 
0.475313 0.277730 0.780125 118.223037 
0.475469 0.277515 0.780372 118.070759 
0.475625 0.277301 0.780619 117.918844 
0.475781 0.277087 0.780865 117.767090 
0.475938 0.276872 0.781111 117.615371 
0.476094 0.276658 0.781357 117.463819 
0.476250 0.276444 0.781603 117.312640 
0.476406 0.276231 0.781848 117.161824 
0.476562 0.276018 0.782093 117.011095 
0.476719 0.275805 0.782338 116.860389 
0.476875 0.275591 0.782582 116.709947 
0.477031 0.275379 0.782826 116.559910 
0.477187 0.275166 0.783070 116.410063 
0.477344 0.274954 0.783314 116.260280 
0.477500 0.274742 0.783557 116.110704 
0.477656 0.274530 0.783800 115.961435 
0.477813 0.274318 0.784043 115.812383 
0.477969 0.274106 0.784286 115.663475 
0.478125 0.273895 0.784528 115.514764 
0.478281 0.273683 0.784770 115.366301 
0.478438 0.273472 0.785012 115.218057 
0.478594 0.273261 0.785253 115.070002 
0.478750 0.273051 0.785495 114.922137 
0.478906 0.272840 0.785736 114.774469 
0.479063 0.272630 0.785976 114.627010 
0.479219 0.272420 0.786217 114.479791 
0.479375 0.272210 0.786457 114.332801 
0.479531 0.272000 0.786697 114.185966 
0.479687 0.271790 0.786936 114.039268 
0.479844 0.271581 0.787176 113.892805 
0.480000 0.271372 0.787415 113.746652 
0.480156 0.271163 0.787654 113.600712 
0.480313 0.270954 0.787893 113.454852 
0.480469 0.270745 0.788131 113.309120 
0.480625 0.270536 0.788369 113.163687 
0.480781 0.270328 0.788607 113.018584 
0.480938 0.270120 0.788845 112.873640 
0.481094 0.269912 0.789082 112.728739 
0.481250 0.269704 0.789319 112.584001 
0.481406 0.269496 0.789556 112.439602 
0.481563 0.269289 0.789792 112.295512 
0.481719 0.269082 0.790029 112.151539 
0.481875 0.268875 0.790265 112.007607 
0.482031 0.268667 0.790500 111.863864 
0.482187 0.268461 0.790736 111.720469 
0.482344 0.268254 0.790971 111.577371 
0.482500 0.268048 0.791207 111.434375 
0.482656 0.267842 0.791441 111.291417 
0.482813 0.267635 0.791676 111.148649 
0.482969 0.267430 0.791910 111.006228 
0.483125 0.267224 0.792144 110.864116 
0.483281 0.267019 0.792378 110.722100 
0.483438 0.266813 0.792611 110.580107 
0.483594 0.266608 0.792844 110.438300 
0.483750 0.266403 0.793078 110.296862 
0.483906 0.266198 0.793311 110.155724 
0.484063 0.265994 0.793543 110.014606 
0.484219 0.265789 0.793775 109.873561 
0.484375 0.265585 0.794007 109.732831 
0.484531 0.265381 0.794239 109.592388 
0.484687 0.265177 0.794471 109.452042 
0.484844 0.264973 0.794702 109.311819 
0.485000 0.264769 0.794933 109.171870 
0.485156 0.264566 0.795164 109.032166 
0.485313 0.264363 0.795394 108.892566 
0.485469 0.264159 0.795624 108.753090 
0.485625 0.263956 0.795854 108.613882 
0.485781 0.263754 0.796084 108.474942 
0.485938 0.263551 0.796314 108.336120 
0.486094 0.263349 0.796543 108.197390 
0.486250 0.263146 0.796772 108.058897 
0.486406 0.262944 0.797001 107.920696 
0.486563 0.262743 0.797230 107.782655 
0.486719 0.262541 0.797458 107.644677 
0.486875 0.262339 0.797686 107.506882 
0.487031 0.262138 0.797914 107.369402 
0.487187 0.261937 0.798142 107.232150 
0.487344 0.261735 0.798369 107.094954 
0.487500 0.261534 0.798596 106.957845 
0.487656 0.261333 0.798823 106.821016 
0.487813 0.261133 0.799050 106.684521 
0.487969 0.260933 0.799276 106.548152 
0.488125 0.260732 0.799502 106.411798 
0.488281 0.260532 0.799728 106.275624 
0.488438 0.260332 0.799954 106.139781 
0.488594 0.260133 0.800180 106.004158 
0.488750 0.259933 0.800405 105.868605 
0.488906 0.259733 0.800630 105.733175 
0.489063 0.259534 0.800854 105.598001 
0.489219 0.259335 0.801079 105.463066 
0.489375 0.259136 0.801303 105.328248 
0.489531 0.258937 0.801527 105.193541 
0.489687 0.258739 0.801751 105.059074 
0.489844 0.258540 0.801975 104.924872 
0.490000 0.258342 0.802198 104.790791 
0.490156 0.258144 0.802421 104.656764 
0.490312 0.257946 0.802644 104.522942 
0.490469 0.257748 0.802867 104.389442 
0.490625 0.257550 0.803089 104.256147 
0.490781 0.257353 0.803312 104.122887 
0.490938 0.257155 0.803533 103.989717 
0.491094 0.256958 0.803755 103.856806 
0.491250 0.256761 0.803977 103.724185 
0.491406 0.256564 0.804198 103.591734 
0.491563 0.256368 0.804419 103.459349 
0.491719 0.256171 0.804640 103.327073 
0.491875 0.255974 0.804860 103.195037 
0.492031 0.255778 0.805081 103.063269 
0.492188 0.255582 0.805301 102.931649 
0.492344 0.255386 0.805521 102.800103 
0.492500 0.255190 0.805740 102.668726 
0.492656 0.254995 0.805960 102.537612 
0.492812 0.254799 0.806179 102.406680 
0.492969 0.254604 0.806398 102.275824 
0.493125 0.254408 0.806617 102.145107 
0.493281 0.254213 0.806835 102.014662 
0.493438 0.254019 0.807054 101.884451 
0.493594 0.253824 0.807272 101.754315 
0.493750 0.253629 0.807490 101.624237 
0.493906 0.253435 0.807707 101.494377 
0.494063 0.253241 0.807925 101.364827 
0.494219 0.253047 0.808142 101.235456 
0.494375 0.252853 0.808359 101.106108 
0.494531 0.252659 0.808576 100.976855 
0.494688 0.252465 0.808792 100.847875 
0.494844 0.252272 0.809009 100.719183 
0.495000 0.252078 0.809225 100.590583 
0.495156 0.251885 0.809441 100.462011 
0.495312 0.251692 0.809656 100.333622 
0.495469 0.251499 0.809872 100.205538 
0.495625 0.251306 0.810087 100.077645 
0.495781 0.251114 0.810302 99.949782 
0.495938 0.250921 0.810517 99.822015 
0.496094 0.250728 0.810731 99.694515 
0.496250 0.250536 0.810946 99.567278 
0.496406 0.250344 0.811160 99.440128 
0.496563 0.250153 0.811374 99.313017 
0.496719 0.249961 0.811588 99.186097 
0.496875 0.249769 0.811801 99.059465 
0.497031 0.249578 0.812015 98.933010 
0.497188 0.249386 0.812228 98.806590 
0.497344 0.249195 0.812440 98.680261 
0.497500 0.249004 0.812653 98.554182 
0.497656 0.248813 0.812866 98.428368 
0.497812 0.248622 0.813078 98.302662 
0.497969 0.248432 0.813290 98.176981 
0.498125 0.248241 0.813502 98.051440 
0.498281 0.248051 0.813713 97.926175 
0.498438 0.247860 0.813925 97.801135 
0.498594 0.247670 0.814136 97.676156 
0.498750 0.247480 0.814347 97.551216 
0.498906 0.247290 0.814558 97.426448 
0.499063 0.247101 0.814769 97.301953 
0.499219 0.246911 0.814979 97.177642 
0.499375 0.246722 0.815190 97.053351 
0.499531 0.246532 0.815400 96.929112 
0.499688 0.246343 0.815610 96.805087 
0.499844 0.246154 0.815819 96.681239 
0.500000 0.245964 0.816029 96.557447 
0.500156 0.245774 0.816241 96.432527 
0.500313 0.245584 0.816451 96.308331 
0.500469 0.245394 0.816661 96.184642 
0.500625 0.245206 0.816870 96.061367 
0.500781 0.245017 0.817079 95.938362 
0.500938 0.244829 0.817287 95.815507 
0.501094 0.244641 0.817495 95.692839 
0.501250 0.244453 0.817703 95.570433 
0.501406 0.244265 0.817911 95.448257 
0.501563 0.244078 0.818118 95.326239 
0.501719 0.243891 0.818325 95.204368 
0.501875 0.243704 0.818532 95.082662 
0.502031 0.243517 0.818738 94.961146 
0.502188 0.243330 0.818944 94.839845 
0.502344 0.243143 0.819150 94.718729 
0.502500 0.242957 0.819356 94.597718 
0.502656 0.242771 0.819562 94.476816 
0.502812 0.242585 0.819767 94.356138 
0.502969 0.242399 0.819972 94.235716 
0.503125 0.242213 0.820177 94.115421 
0.503281 0.242027 0.820382 93.995167 
0.503437 0.241842 0.820586 93.875065 
0.503594 0.241656 0.820790 93.755245 
0.503750 0.241471 0.820995 93.635642 
0.503906 0.241286 0.821198 93.516092 
0.504062 0.241101 0.821402 93.396594 
0.504219 0.240917 0.821605 93.277311 
0.504375 0.240732 0.821809 93.158323 
0.504531 0.240548 0.822012 93.039478 
0.504687 0.240363 0.822214 92.920643 
0.504844 0.240179 0.822417 92.801923 
0.505000 0.239995 0.822619 92.683484 
0.505156 0.239811 0.822821 92.565276 
0.505313 0.239628 0.823023 92.447105 
0.505469 0.239444 0.823225 92.329003 
0.505625 0.239260 0.823426 92.211135 
0.505781 0.239077 0.823627 92.093503 
0.505938 0.238894 0.823829 91.975965 
0.506094 0.238711 0.824029 91.858493 
0.506250 0.238528 0.824230 91.741202 
0.506406 0.238345 0.824430 91.624142 
0.506563 0.238163 0.824631 91.507217 
0.506719 0.237980 0.824831 91.390364 
0.506875 0.237798 0.825030 91.273657 
0.507031 0.237616 0.825230 91.157166 
0.507188 0.237434 0.825430 91.040840 
0.507344 0.237252 0.825629 90.924595 
0.507500 0.237070 0.825828 90.808464 
0.507656 0.236888 0.826027 90.692537 
0.507812 0.236707 0.826225 90.576811 
0.507969 0.236526 0.826424 90.461187 
0.508125 0.236344 0.826622 90.345628 
0.508281 0.236163 0.826820 90.230227 
0.508437 0.235982 0.827018 90.115064 
0.508594 0.235802 0.827215 90.000080 
0.508750 0.235621 0.827413 89.885154 
0.508906 0.235440 0.827610 89.770286 
0.509062 0.235260 0.827807 89.655607 
0.509219 0.235079 0.828004 89.541192 
0.509375 0.234899 0.828201 89.426937 
0.509531 0.234719 0.828397 89.312703 
0.509687 0.234539 0.828593 89.198528 
0.509844 0.234359 0.828789 89.084579 
0.510000 0.234180 0.828985 88.970898 
0.510156 0.234001 0.829181 88.857311 
0.510313 0.233821 0.829376 88.743758 
0.510469 0.233642 0.829571 88.630346 
0.510625 0.233463 0.829766 88.517140 
0.510781 0.233284 0.829961 88.404089 
0.510938 0.233105 0.830156 88.291157 
0.511094 0.232926 0.830350 88.178364 
0.511250 0.232748 0.830545 88.065709 
0.511406 0.232569 0.830739 87.953161 
0.511563 0.232391 0.830932 87.840741 
0.511719 0.232212 0.831126 87.728515 
0.511875 0.232034 0.831320 87.616473 
0.512031 0.231856 0.831513 87.504518 
0.512188 0.231679 0.831706 87.392615 
0.512344 0.231501 0.831899 87.280863 
0.512500 0.231323 0.832092 87.169349 
0.512656 0.231146 0.832285 87.058016 
0.512813 0.230969 0.832477 86.946734 
0.512969 0.230791 0.832669 86.835496 
0.513125 0.230614 0.832861 86.724427 
0.513281 0.230437 0.833053 86.613605 
0.513437 0.230260 0.833244 86.502954 
0.513594 0.230084 0.833436 86.392346 
0.513750 0.229907 0.833627 86.281781 
0.513906 0.229731 0.833818 86.171382 
0.514062 0.229554 0.834009 86.061231 
0.514219 0.229378 0.834200 85.951261 
0.514375 0.229202 0.834390 85.841336 
0.514531 0.229026 0.834580 85.731438 
0.514687 0.228850 0.834770 85.621693 
0.514844 0.228674 0.834960 85.512209 
0.515000 0.228499 0.835150 85.402916 
0.515156 0.228324 0.835340 85.293639 
0.515313 0.228148 0.835529 85.184400 
0.515469 0.227973 0.835718 85.075364 
0.515625 0.227798 0.835907 84.966556 
0.515781 0.227623 0.836096 84.857843 
0.515938 0.227448 0.836285 84.749193 
0.516094 0.227273 0.836473 84.640689 
0.516250 0.227099 0.836661 84.532362 
0.516406 0.226924 0.836849 84.424152 
0.516563 0.226750 0.837037 84.316035 
0.516719 0.226576 0.837225 84.208067 
0.516875 0.226402 0.837413 84.100273 
0.517031 0.226228 0.837600 83.992591 
0.517188 0.226054 0.837787 83.884978 
0.517344 0.225880 0.837974 83.777493 
0.517500 0.225706 0.838161 83.670208 
0.517656 0.225533 0.838347 83.563090 
0.517813 0.225359 0.838534 83.456039 
0.517969 0.225186 0.838720 83.349038 
0.518125 0.225013 0.838906 83.242185 
0.518281 0.224840 0.839092 83.135557 
0.518437 0.224667 0.839278 83.029098 
0.518594 0.224494 0.839463 82.922693 
0.518750 0.224321 0.839649 82.816317 
0.518906 0.224149 0.839834 82.710078 
0.519062 0.223976 0.840019 82.604079 
0.519219 0.223804 0.840204 82.498279 
0.519375 0.223632 0.840388 82.392510 
0.519531 0.223460 0.840573 82.286754 
0.519687 0.223287 0.840757 82.181164 
0.519844 0.223116 0.840941 82.075817 
0.520000 0.222944 0.841125 81.970585 
0.520156 0.222772 0.841309 81.865388 
0.520312 0.222601 0.841492 81.760320 
0.520469 0.222429 0.841676 81.655445 
0.520625 0.222258 0.841859 81.550690 
0.520781 0.222087 0.842042 81.445988 
0.520938 0.221916 0.842225 81.341403 
0.521094 0.221745 0.842408 81.237022 
0.521250 0.221574 0.842590 81.132803 
0.521406 0.221403 0.842773 81.028633 
0.521563 0.221233 0.842955 80.924508 
0.521719 0.221062 0.843137 80.820544 
0.521875 0.220892 0.843319 80.716807 
0.522031 0.220721 0.843500 80.613210 
0.522188 0.220551 0.843682 80.509633 
0.522344 0.220381 0.843863 80.406107 
0.522500 0.220211 0.844044 80.302769 
0.522656 0.220041 0.844225 80.199668 
0.522813 0.219872 0.844406 80.096652 
0.522969 0.219702 0.844587 79.993637 
0.523125 0.219533 0.844767 79.890749 
0.523281 0.219363 0.844947 79.788086 
0.523438 0.219194 0.845128 79.685554 
0.523594 0.219025 0.845307 79.583056 
0.523750 0.218856 0.845487 79.480659 
0.523906 0.218687 0.845667 79.378457 
0.524062 0.218518 0.845846 79.276405 
0.524219 0.218349 0.846025 79.174399 
0.524375 0.218181 0.846204 79.072465 
0.524531 0.218012 0.846383 78.970712 
0.524687 0.217844 0.846562 78.869152 
0.524844 0.217676 0.846741 78.767674 
0.525000 0.217507 0.846919 78.666219 
0.525156 0.217339 0.847097 78.564873 
0.525312 0.217171 0.847275 78.463741 
0.525469 0.217003 0.847453 78.362786 
0.525625 0.216836 0.847631 78.261881 
0.525781 0.216668 0.847809 78.160998 
0.525938 0.216500 0.847986 78.060248 
0.526094 0.216333 0.848163 77.959721 
0.526250 0.216166 0.848340 77.859347 
0.526406 0.215999 0.848517 77.758998 
0.526563 0.215832 0.848694 77.658692 
0.526719 0.215664 0.848870 77.558555 
0.526875 0.215498 0.849047 77.458633 
0.527031 0.215331 0.849223 77.358814 
0.527188 0.215164 0.849399 77.259010 
0.527344 0.214998 0.849575 77.159286 
0.527500 0.214831 0.849751 77.059760 
0.527656 0.214665 0.849927 76.960430 
0.527813 0.214499 0.850102 76.861159 
0.527969 0.214333 0.850277 76.761900 
0.528125 0.214167 0.850452 76.662767 
0.528281 0.214001 0.850627 76.563860 
0.528438 0.213835 0.850802 76.465090 
0.528594 0.213669 0.850977 76.366327 
0.528750 0.213504 0.851151 76.267640 
0.528906 0.213338 0.851325 76.169148 
0.529062 0.213173 0.851499 76.070814 
0.529219 0.213007 0.851673 75.972532 
0.529375 0.212842 0.851847 75.874316 
0.529531 0.212677 0.852021 75.776260 
0.529687 0.212512 0.852194 75.678365 
0.529844 0.212347 0.852367 75.580545 
0.530000 0.212183 0.852540 75.482782 
0.530156 0.212018 0.852713 75.385159 
0.530312 0.211853 0.852886 75.287712 
0.530469 0.211689 0.853059 75.190360 
0.530625 0.211525 0.853231 75.093044 
0.530781 0.211360 0.853404 74.995832 
0.530938 0.211196 0.853576 74.898813 
0.531094 0.211032 0.853748 74.801940 
0.531250 0.210868 0.853920 74.705104 
0.531406 0.210704 0.854091 74.608310 
0.531563 0.210540 0.854263 74.511677 
0.531719 0.210377 0.854434 74.415242 
0.531875 0.210213 0.854606 74.318905 
0.532031 0.210050 0.854777 74.222590 
0.532188 0.209887 0.854947 74.126352 
0.532344 0.209723 0.855118 74.030282 
0.532500 0.209560 0.855289 73.934388 
0.532656 0.209397 0.855459 73.838592 
0.532813 0.209234 0.855630 73.742827 
0.532969 0.209071 0.855800 73.647131 
0.533125 0.208908 0.855970 73.551597 
0.533281 0.208746 0.856139 73.456249 
0.533438 0.208583 0.856309 73.361001 
0.533594 0.208421 0.856479 73.265775 
0.533750 0.208259 0.856648 73.170610 
0.533906 0.208096 0.856817 73.075612 
0.534062 0.207934 0.856986 72.980806 
0.534219 0.207772 0.857155 72.886100 
0.534375 0.207610 0.857324 72.791408 
0.534531 0.207448 0.857492 72.696773 
0.534687 0.207286 0.857661 72.602307 
0.534844 0.207125 0.857829 72.508044 
0.535000 0.206963 0.857997 72.413865 
0.535156 0.206802 0.858165 72.319688 
0.535312 0.206641 0.858333 72.225591 
0.535469 0.206479 0.858500 72.131686 
0.535625 0.206318 0.858668 72.037944 
0.535781 0.206157 0.858835 71.944245 
0.535938 0.205996 0.859002 71.850588 
0.536094 0.205835 0.859169 71.757068 
0.536250 0.205674 0.859336 71.663711 
0.536406 0.205514 0.859503 71.570450 
0.536563 0.205353 0.859669 71.477245 
0.536719 0.205193 0.859836 71.384141 
0.536875 0.205032 0.860002 71.291178 
0.537031 0.204872 0.860168 71.198323 
0.537188 0.204712 0.860334 71.105539 
0.537344 0.204552 0.860500 71.012855 
0.537500 0.204392 0.860666 70.920311 
0.537656 0.204232 0.860831 70.827881 
0.537813 0.204072 0.860997 70.735510 
0.537969 0.203912 0.861162 70.643211 
0.538125 0.203752 0.861327 70.551056 
0.538281 0.203593 0.861492 70.459058 
0.538438 0.203434 0.861657 70.367146 
0.538594 0.203274 0.861821 70.275265 
0.538750 0.203115 0.861985 70.183462 
0.538906 0.202956 0.862150 70.091825 
0.539062 0.202797 0.862314 70.000353 
0.539219 0.202638 0.862478 69.908955 
0.539375 0.202479 0.862642 69.817574 
0.539531 0.202320 0.862805 69.726268 
0.539687 0.202161 0.862969 69.635131 
0.539844 0.202003 0.863133 69.544166 
0.540000 0.201844 0.863296 69.453285 
0.540156 0.201686 0.863459 69.362418 
0.540312 0.201527 0.863622 69.271609 
0.540469 0.201369 0.863785 69.180952 
0.540625 0.201211 0.863947 69.090480 
0.540781 0.201053 0.864110 69.000115 
0.540937 0.200895 0.864272 68.909770 
0.541094 0.200737 0.864435 68.819459 
0.541250 0.200579 0.864597 68.729276 
0.541406 0.200421 0.864759 68.639282 
0.541563 0.200264 0.864920 68.549427 
0.541719 0.200107 0.865082 68.459607 
0.541875 0.199949 0.865244 68.369803 
0.542031 0.199792 0.865405 68.280096 
0.542188 0.199634 0.865566 68.190568 
0.542344 0.199477 0.865727 68.101206 
0.542500 0.199320 0.865888 68.011905 
0.542656 0.199163 0.866049 67.922612 
0.542813 0.199006 0.866210 67.833384 
0.542969 0.198849 0.866370 67.744318 
0.543125 0.198693 0.866530 67.655434 
0.543281 0.198536 0.866691 67.566638 
0.543438 0.198380 0.866851 67.477852 
0.543594 0.198223 0.867011 67.389109 
0.543750 0.198067 0.867170 67.300506 
0.543906 0.197911 0.867330 67.212089 
0.544063 0.197754 0.867490 67.123785 
0.544219 0.197598 0.867649 67.035501 
0.544375 0.197442 0.867808 66.947244 
0.544531 0.197286 0.867967 66.859109 
0.544687 0.197130 0.868126 66.771155 
0.544844 0.196975 0.868285 66.683336 
0.545000 0.196819 0.868444 66.595550 
0.545156 0.196664 0.868602 66.507780 
0.545312 0.196508 0.868760 66.420108 
0.545469 0.196353 0.868919 66.332615 
0.545625 0.196197 0.869077 66.245277 
0.545781 0.196042 0.869235 66.157982 
0.545937 0.195887 0.869393 66.070691 
0.546094 0.195732 0.869550 65.983489 
0.546250 0.195577 0.869708 65.896467 
0.546406 0.195422 0.869865 65.809592 
0.546563 0.195268 0.870023 65.722751 
0.546719 0.195113 0.870180 65.635938 
0.546875 0.194958 0.870336 65.549239 
0.547031 0.194804 0.870493 65.462692 
0.547188 0.194649 0.870650 65.376248 
0.547344 0.194495 0.870807 65.289860 
0.547500 0.194341 0.870963 65.203541 
0.547656 0.194186 0.871119 65.117332 
0.547813 0.194032 0.871275 65.031236 
0.547969 0.193878 0.871432 64.945231 
0.548125 0.193724 0.871587 64.859307 
0.548281 0.193570 0.871743 64.773478 
0.548438 0.193417 0.871899 64.687744 
0.548594 0.193263 0.872054 64.602091 
0.548750 0.193109 0.872209 64.516520 
0.548906 0.192956 0.872365 64.431061 
0.549063 0.192802 0.872520 64.345719 
0.549219 0.192649 0.872675 64.260460 
0.549375 0.192496 0.872829 64.175250 
0.549531 0.192342 0.872984 64.090111 
0.549687 0.192189 0.873138 64.005099 
0.549844 0.192036 0.873293 63.920231 
0.550000 0.191884 0.873447 63.835452 
0.550156 0.191731 0.873601 63.750702 
0.550312 0.191578 0.873755 63.665998 
0.550469 0.191425 0.873909 63.581413 
0.550625 0.191272 0.874063 63.496991 
0.550781 0.191120 0.874216 63.412686 
0.550937 0.190968 0.874370 63.328419 
0.551094 0.190815 0.874523 63.244171 
0.551250 0.190663 0.874676 63.160004 
0.551406 0.190511 0.874829 63.075991 
0.551563 0.190358 0.874982 62.992134 
0.551719 0.190207 0.875135 62.908358 
0.551875 0.190055 0.875287 62.824598 
0.552031 0.189903 0.875440 62.740869 
0.552188 0.189751 0.875592 62.657249 
0.552344 0.189599 0.875744 62.573794 
0.552500 0.189447 0.875897 62.490480 
0.552656 0.189296 0.876049 62.407224 
0.552813 0.189145 0.876200 62.323977 
0.552969 0.188993 0.876352 62.240771 
0.553125 0.188842 0.876503 62.157692 
0.553281 0.188690 0.876655 62.074791 
0.553438 0.188539 0.876806 61.992013 
0.553594 0.188388 0.876958 61.909249 
0.553750 0.188237 0.877108 61.826495 
0.553906 0.188086 0.877259 61.743846 
0.554063 0.187935 0.877410 61.661347 
0.554219 0.187785 0.877561 61.578960 
0.554375 0.187634 0.877711 61.496639 
0.554531 0.187483 0.877862 61.414381 
0.554688 0.187333 0.878012 61.332200 
0.554844 0.187182 0.878162 61.250102 
0.555000 0.187032 0.878312 61.168096 
0.555156 0.186882 0.878462 61.086198 
0.555312 0.186731 0.878612 61.004409 
0.555469 0.186581 0.878761 60.922696 
0.555625 0.186431 0.878911 60.841025 
0.555781 0.186281 0.879060 60.759414 
0.555937 0.186131 0.879209 60.677917 
0.556094 0.185981 0.879358 60.596563 
0.556250 0.185832 0.879507 60.515310 
0.556406 0.185682 0.879656 60.434093 
0.556562 0.185532 0.879805 60.352900 
0.556719 0.185383 0.879953 60.271793 
0.556875 0.185233 0.880102 60.190834 
0.557031 0.185084 0.880250 60.110016 
0.557188 0.184935 0.880399 60.029268 
0.557344 0.184785 0.880547 59.948534 
0.557500 0.184636 0.880694 59.867834 
0.557656 0.184487 0.880842 59.787241 
0.557813 0.184338 0.880990 59.706807 
0.557969 0.184189 0.881138 59.626505 
0.558125 0.184040 0.881285 59.546251 
0.558281 0.183892 0.881432 59.466001 
0.558438 0.183743 0.881579 59.385798 
0.558594 0.183594 0.881726 59.305723 
0.558750 0.183445 0.881873 59.225813 
0.558906 0.183297 0.882020 59.146009 
0.559063 0.183149 0.882167 59.066222 
0.559219 0.183000 0.882313 58.986448 
0.559375 0.182852 0.882460 58.906759 
0.559531 0.182704 0.882606 58.827223 
0.559688 0.182556 0.882752 58.747826 
0.559844 0.182408 0.882898 58.668478 
0.560000 0.182260 0.883044 58.589137 
0.560156 0.182112 0.883190 58.509854 
0.560312 0.181964 0.883336 58.430705 
0.560469 0.181816 0.883481 58.351704 
0.560625 0.181669 0.883627 58.272787 
0.560781 0.181521 0.883772 58.193892 
0.560937 0.181373 0.883917 58.115022 
0.561094 0.181226 0.884062 58.036243 
0.561250 0.181078 0.884207 57.957608 
0.561406 0.180931 0.884352 57.879107 
0.561562 0.180784 0.884497 57.800672 
0.561719 0.180637 0.884641 57.722248 
0.561875 0.180490 0.884786 57.643852 
0.562031 0.180343 0.884930 57.565554 
0.562188 0.180195 0.885074 57.487414 
0.562344 0.180049 0.885218 57.409413 
0.562500 0.179902 0.885362 57.331452 
0.562656 0.179755 0.885506 57.253487 
0.562813 0.179609 0.885650 57.175581 
0.562969 0.179462 0.885793 57.097809 
0.563125 0.179315 0.885937 57.020164 
0.563281 0.179169 0.886080 56.942593 
0.563438 0.179023 0.886224 56.865072 
0.563594 0.178876 0.886367 56.787621 
0.563750 0.178730 0.886510 56.710257 
0.563906 0.178584 0.886652 56.632968 
0.564063 0.178438 0.886795 56.555746 
0.564219 0.178292 0.886938 56.478607 
0.564375 0.178146 0.887080 56.401577 
0.564531 0.178000 0.887223 56.324645 
0.564688 0.177854 0.887365 56.247769 
0.564844 0.177708 0.887507 56.170922 
0.565000 0.177562 0.887649 56.094134 
0.565156 0.177417 0.887791 56.017460 
0.565312 0.177271 0.887933 55.940923 
0.565469 0.177126 0.888075 55.864480 
0.565625 0.176980 0.888216 55.788067 
0.565781 0.176835 0.888358 55.711671 
0.565937 0.176690 0.888499 55.635339 
0.566094 0.176544 0.888640 55.559135 
0.566250 0.176399 0.888781 55.483073 
0.566406 0.176254 0.888922 55.407100 
0.566562 0.176109 0.889063 55.331153 
0.566719 0.175964 0.889204 55.255218 
0.566875 0.175819 0.889344 55.179347 
0.567031 0.175674 0.889485 55.103602 
0.567188 0.175530 0.889625 55.028001 
0.567344 0.175385 0.889765 54.952494 
0.567500 0.175241 0.889906 54.877014 
0.567656 0.175096 0.890046 54.801545 
0.567813 0.174951 0.890185 54.726130 
0.567969 0.174807 0.890325 54.650833 
0.568125 0.174662 0.890465 54.575683 
0.568281 0.174518 0.890604 54.500640 
0.568438 0.174374 0.890744 54.425631 
0.568594 0.174230 0.890883 54.350627 
0.568750 0.174086 0.891022 54.275661 
0.568906 0.173942 0.891161 54.200806 
0.569063 0.173798 0.891300 54.126103 
0.569219 0.173654 0.891439 54.051520 
0.569375 0.173510 0.891578 53.976960 
0.569531 0.173367 0.891717 53.902395 
0.569688 0.173223 0.891855 53.827894 
0.569844 0.173079 0.891993 53.753528 
0.570000 0.172935 0.892132 53.679286 
0.570156 0.172792 0.892270 53.605095 
0.570312 0.172649 0.892408 53.530927 
0.570469 0.172505 0.892546 53.456825 
0.570625 0.172362 0.892684 53.382837 
0.570781 0.172219 0.892822 53.308959 
0.570937 0.172076 0.892959 53.235140 
0.571094 0.171932 0.893097 53.161345 
0.571250 0.171789 0.893234 53.087597 
0.571406 0.171646 0.893371 53.013953 
0.571562 0.171503 0.893508 52.940439 
0.571719 0.171361 0.893645 52.867022 
0.571875 0.171218 0.893782 52.793641 
0.572031 0.171075 0.893919 52.720271 
0.572187 0.170932 0.894056 52.646950 
0.572344 0.170790 0.894192 52.573739 
0.572500 0.170647 0.894329 52.500672 
0.572656 0.170505 0.894465 52.427709 
0.572813 0.170362 0.894601 52.354772 
0.572969 0.170220 0.894738 52.281833 
0.573125 0.170078 0.894873 52.208944 
0.573281 0.169935 0.895009 52.136179 
0.573438 0.169793 0.895145 52.063558 
0.573594 0.169651 0.895281 51.991005 
0.573750 0.169509 0.895416 51.918460 
0.573906 0.169367 0.895552 51.845956 
0.574063 0.169225 0.895687 51.773555 
0.574219 0.169083 0.895822 51.701272 
0.574375 0.168942 0.895958 51.629062 
0.574531 0.168800 0.896093 51.556879 
0.574688 0.168658 0.896227 51.484735 
0.574844 0.168516 0.896362 51.412681 
0.575000 0.168375 0.896497 51.340751 
0.575156 0.168233 0.896632 51.268918 
0.575313 0.168092 0.896766 51.197124 
0.575469 0.167951 0.896900 51.125345 
0.575625 0.167809 0.897034 51.053613 
0.575781 0.167668 0.897169 50.981986 
0.575937 0.167527 0.897303 50.910491 
0.576094 0.167386 0.897437 50.839094 
0.576250 0.167245 0.897571 50.767733 
0.576406 0.167104 0.897704 50.696379 
0.576562 0.166963 0.897838 50.625062 
0.576719 0.166822 0.897971 50.553844 
0.576875 0.166681 0.898104 50.482762 
0.577031 0.166540 0.898238 50.411793 
0.577187 0.166400 0.898371 50.340863 
0.577344 0.166259 0.898504 50.269936 
0.577500 0.166118 0.898637 50.199038 
0.577656 0.165978 0.898770 50.128234 
0.577813 0.165837 0.898902 50.057566 
0.577969 0.165697 0.899035 49.987011 
0.578125 0.165557 0.899168 49.916493 
0.578281 0.165416 0.899300 49.845977 
0.578438 0.165276 0.899432 49.775500 
0.578594 0.165136 0.899564 49.705126 
0.578750 0.164995 0.899696 49.634886 
0.578906 0.164855 0.899829 49.564738 
0.579063 0.164716 0.899960 49.494617 
0.579219 0.164576 0.900092 49.424503 
0.579375 0.164436 0.900224 49.354441 
0.579531 0.164296 0.900355 49.284493 
0.579688 0.164156 0.900487 49.214676 
0.579844 0.164016 0.900618 49.144938 
0.580000 0.163877 0.900749 49.075216 
0.580156 0.163737 0.900880 49.005504 
0.580313 0.163597 0.901011 48.935852 
0.580469 0.163458 0.901142 48.866318 
0.580625 0.163318 0.901273 48.796913 
0.580781 0.163179 0.901404 48.727577 
0.580937 0.163040 0.901534 48.658251 
0.581094 0.162901 0.901665 48.588940 
0.581250 0.162761 0.901795 48.519700 
0.581406 0.162622 0.901925 48.450584 
0.581562 0.162483 0.902056 48.381584 
0.581719 0.162344 0.902186 48.312639 
0.581875 0.162205 0.902316 48.243704 
0.582031 0.162066 0.902445 48.174793 
0.582187 0.161927 0.902575 48.105963 
0.582344 0.161788 0.902705 48.037256 
0.582500 0.161649 0.902834 47.968660 
0.582656 0.161511 0.902964 47.900116 
0.582813 0.161372 0.903093 47.831582 
0.582969 0.161234 0.903222 47.763069 
0.583125 0.161095 0.903351 47.694630 
0.583281 0.160956 0.903480 47.626311 
0.583438 0.160818 0.903609 47.558112 
0.583594 0.160680 0.903738 47.489978 
0.583750 0.160541 0.903867 47.421857 
0.583906 0.160403 0.903996 47.353746 
0.584063 0.160265 0.904124 47.285693 
0.584219 0.160126 0.904252 47.217751 
0.584375 0.159988 0.904381 47.149935 
0.584531 0.159850 0.904509 47.082203 
0.584688 0.159712 0.904637 47.014495 
0.584844 0.159575 0.904765 46.946791 
0.585000 0.159437 0.904893 46.879127 
0.585156 0.159299 0.905021 46.811559 
0.585313 0.159161 0.905148 46.744116 
0.585469 0.159023 0.905276 46.676775 
0.585625 0.158885 0.905404 46.609472 
0.585781 0.158748 0.905531 46.542175 
0.585938 0.158610 0.905658 46.474901 
0.586094 0.158473 0.905785 46.407703 
0.586250 0.158335 0.905912 46.340622 
0.586406 0.158198 0.906039 46.273660 
0.586562 0.158060 0.906166 46.206760 
0.586719 0.157923 0.906293 46.139873 
0.586875 0.157786 0.906420 46.072992 
0.587031 0.157649 0.906546 46.006163 
0.587187 0.157511 0.906673 45.939444 
0.587344 0.157374 0.906799 45.872854 
0.587500 0.157237 0.906926 45.806340 
0.587656 0.157100 0.907052 45.739838 
0.587812 0.156963 0.907178 45.673354 
0.587969 0.156826 0.907304 45.606928 
0.588125 0.156689 0.907429 45.540592 
0.588281 0.156552 0.907555 45.474347 
0.588438 0.156416 0.907681 45.408177 
0.588594 0.156279 0.907807 45.342069 
0.588750 0.156142 0.907932 45.276010 
0.588906 0.156006 0.908057 45.209990 
0.589063 0.155869 0.908183 45.144014 
0.589219 0.155732 0.908308 45.078106 
0.589375 0.155596 0.908433 45.012295 
0.589531 0.155460 0.908558 44.946581 
0.589688 0.155323 0.908683 44.880929 
0.589844 0.155187 0.908808 44.815299 
0.590000 0.155051 0.908932 44.749687 
0.590156 0.154914 0.909057 44.684133 
0.590313 0.154778 0.909181 44.618685 
0.590469 0.154642 0.909306 44.553347 
0.590625 0.154506 0.909430 44.488075 
0.590781 0.154370 0.909554 44.422823 
0.590938 0.154234 0.909678 44.357588 
0.591094 0.154098 0.909802 44.292409 
0.591250 0.153962 0.909926 44.227329 
0.591406 0.153826 0.910050 44.162351 
0.591562 0.153691 0.910174 44.097437 
0.591719 0.153555 0.910298 44.032551 
0.591875 0.153419 0.910421 43.967693 
0.592031 0.153284 0.910544 43.902898 
0.592187 0.153148 0.910668 43.838195 
0.592344 0.153012 0.910791 43.773580 
0.592500 0.152877 0.910914 43.709019 
0.592656 0.152742 0.911037 43.644485 
0.592812 0.152606 0.911160 43.579990 
0.592969 0.152471 0.911283 43.515567 
0.593125 0.152335 0.911406 43.451241 
0.593281 0.152200 0.911528 43.387001 
0.593438 0.152065 0.911651 43.322807 
0.593594 0.151930 0.911773 43.258632 
0.593750 0.151795 0.911896 43.194486 
0.593906 0.151660 0.912018 43.130409 
0.594063 0.151525 0.912140 43.066437 
0.594219 0.151390 0.912262 43.002567 
0.594375 0.151255 0.912384 42.938758 
0.594531 0.151120 0.912506 42.874967 
0.594688 0.150985 0.912628 42.811183 
0.594844 0.150850 0.912749 42.747443 
0.595000 0.150715 0.912871 42.683795 
0.595156 0.150581 0.912993 42.620266 
0.595313 0.150446 0.913114 42.556833 
0.595469 0.150312 0.913236 42.493428 
0.595625 0.150177 0.913357 42.430019 
0.595781 0.150043 0.913478 42.366637 
0.595938 0.149908 0.913599 42.303340 
0.596094 0.149773 0.913720 42.240150 
0.596250 0.149639 0.913841 42.177038 
0.596406 0.149505 0.913961 42.113966 
0.596562 0.149371 0.914082 42.050926 
0.596719 0.149236 0.914203 41.987940 
0.596875 0.149102 0.914323 41.925031 
0.597031 0.148968 0.914443 41.862190 
0.597187 0.148834 0.914564 41.799392 
0.597344 0.148700 0.914684 41.736632 
0.597500 0.148566 0.914804 41.673934 
0.597656 0.148432 0.914924 41.611327 
0.597812 0.148298 0.915044 41.548806 
0.597969 0.148164 0.915164 41.486333 
0.598125 0.148030 0.915284 41.423873 
0.598281 0.147896 0.915403 41.361432 
0.598438 0.147762 0.915523 41.299058 
0.598594 0.147628 0.915642 41.236791 
0.598750 0.147495 0.915762 41.174631 
0.598906 0.147361 0.915881 41.112520 
0.599063 0.147228 0.916000 41.050420 
0.599219 0.147094 0.916119 40.988343 
0.599375 0.146961 0.916238 40.926323 
0.599531 0.146827 0.916357 40.864384 
0.599688 0.146694 0.916476 40.802520 
0.599844 0.146560 0.916595 40.740723 
0.600000 0.146427 0.916713 40.678987 
0.600156 0.146294 0.916832 40.617310 
0.600313 0.146161 0.916950 40.555678 
0.600469 0.146027 0.917069 40.494076 
0.600625 0.145894 0.917187 40.432509 
0.600781 0.145761 0.917305 40.371003 
0.600938 0.145628 0.917423 40.309587 
0.601094 0.145495 0.917541 40.248267 
0.601250 0.145362 0.917659 40.187015 
0.601406 0.145229 0.917777 40.125790 
0.601562 0.145096 0.917895 40.064572 
0.601719 0.144963 0.918012 40.003379 
0.601875 0.144830 0.918130 39.942255 
0.602031 0.144697 0.918247 39.881237 
0.602187 0.144565 0.918365 39.820327 
0.602344 0.144432 0.918482 39.759473 
0.602500 0.144299 0.918599 39.698627 
0.602656 0.144167 0.918716 39.637786 
0.602812 0.144034 0.918833 39.576988 
0.602969 0.143901 0.918950 39.516283 
0.603125 0.143769 0.919067 39.455686 
0.603281 0.143636 0.919184 39.395160 
0.603437 0.143504 0.919300 39.334660 
0.603594 0.143372 0.919417 39.274169 
0.603750 0.143239 0.919533 39.213715 
0.603906 0.143107 0.919650 39.153338 
0.604063 0.142975 0.919766 39.093060 
0.604219 0.142842 0.919882 39.032864 
0.604375 0.142710 0.919998 38.972710 
0.604531 0.142578 0.920114 38.912568 
0.604688 0.142446 0.920230 38.852445 
0.604844 0.142314 0.920346 38.792374 
0.605000 0.142182 0.920462 38.732393 
0.605156 0.142050 0.920578 38.672518 
0.605313 0.141918 0.920693 38.612719 
0.605469 0.141786 0.920809 38.552946 
0.605625 0.141654 0.920924 38.493172 
0.605781 0.141522 0.921039 38.433415 
0.605938 0.141390 0.921155 38.373724 
0.606094 0.141258 0.921270 38.314136 
0.606250 0.141127 0.921385 38.254643 
0.606406 0.140995 0.921500 38.195198 
0.606563 0.140863 0.921615 38.135777 
0.606719 0.140732 0.921730 38.076386 
0.606875 0.140600 0.921844 38.017045 
0.607031 0.140469 0.921959 37.957763 
0.607187 0.140337 0.922073 37.898539 
0.607344 0.140206 0.922188 37.839375 
0.607500 0.140074 0.922302 37.780278 
0.607656 0.139943 0.922417 37.721248 
0.607812 0.139811 0.922531 37.662272 
0.607969 0.139680 0.922645 37.603329 
0.608125 0.139549 0.922759 37.544411 
0.608281 0.139418 0.922873 37.485534 
0.608437 0.139286 0.922987 37.426730 
0.608594 0.139155 0.923101 37.368017 
0.608750 0.139024 0.923214 37.309383 
0.608906 0.138893 0.923328 37.250792 
0.609063 0.138762 0.923441 37.192214 
0.609219 0.138631 0.923555 37.133653 
0.609375 0.138500 0.923668 37.075139 
0.609531 0.138369 0.923781 37.016710 
0.609688 0.138238 0.923895 36.958379 
0.609844 0.138107 0.924008 36.900124 
0.610000 0.137976 0.924121 36.841904 
0.610156 0.137845 0.924234 36.783694 
0.610313 0.137715 0.924346 36.725497 
0.610469 0.137584 0.924459 36.667347 
0.610625 0.137453 0.924572 36.609280 
0.610781 0.137322 0.924684 36.551313 
0.610938 0.137191 0.924797 36.493428 
0.611094 0.137061 0.924910 36.435585 
0.611250 0.136930 0.925022 36.377750 
0.611406 0.136800 0.925134 36.319921 
0.611563 0.136669 0.925246 36.262128 
0.611719 0.136539 0.925358 36.204412 
0.611875 0.136408 0.925470 36.146799 
0.612031 0.136278 0.925582 36.089282 
0.612187 0.136148 0.925694 36.031804 
0.612344 0.136017 0.925806 35.974323 
0.612500 0.135887 0.925917 35.916853 
0.612656 0.135757 0.926029 35.859440 
0.612812 0.135626 0.926140 35.802107 
0.612969 0.135496 0.926252 35.744847 
0.613125 0.135366 0.926363 35.687643 
0.613281 0.135236 0.926474 35.630487 
0.613437 0.135106 0.926586 35.573379 
0.613594 0.134976 0.926697 35.516316 
0.613750 0.134846 0.926808 35.459290 
0.613906 0.134716 0.926919 35.402299 
0.614063 0.134585 0.927029 35.345357 
0.614219 0.134455 0.927140 35.288486 
0.614375 0.134326 0.927251 35.231695 
0.614531 0.134196 0.927361 35.174970 
0.614688 0.134066 0.927472 35.118279 
0.614844 0.133936 0.927582 35.061600 
0.615000 0.133806 0.927693 35.004943 
0.615156 0.133676 0.927803 34.948342 
0.615313 0.133547 0.927913 34.891828 
0.615469 0.133417 0.928023 34.835403 
0.615625 0.133287 0.928133 34.779040 
0.615781 0.133158 0.928243 34.722699 
0.615938 0.133028 0.928353 34.666365 
0.616094 0.132899 0.928463 34.610054 
0.616250 0.132769 0.928572 34.553802 
0.616406 0.132639 0.928682 34.497639 
0.616563 0.132510 0.928792 34.441568 
0.616719 0.132380 0.928901 34.385557 
0.616875 0.132251 0.929011 34.329569 
0.617031 0.132122 0.929120 34.273586 
0.617188 0.131992 0.929229 34.217621 
0.617344 0.131863 0.929338 34.161711 
0.617500 0.131733 0.929447 34.105889 
0.617656 0.131604 0.929556 34.050162 
0.617812 0.131475 0.929665 33.994504 
0.617969 0.131346 0.929774 33.938872 
0.618125 0.131217 0.929883 33.883242 
0.618281 0.131088 0.929991 33.827625 
0.618437 0.130958 0.930100 33.772054 
0.618594 0.130829 0.930208 33.716566 
0.618750 0.130700 0.930317 33.661176 
0.618906 0.130571 0.930425 33.605863 
0.619062 0.130442 0.930533 33.550578 
0.619219 0.130313 0.930641 33.495293 
0.619375 0.130184 0.930749 33.440017 
0.619531 0.130055 0.930857 33.384791 
0.619688 0.129926 0.930965 33.329653 
0.619844 0.129797 0.931073 33.274613 
0.620000 0.129669 0.931181 33.219634 
0.620156 0.129540 0.931289 33.164666 
0.620313 0.129411 0.931396 33.109701 
0.620469 0.129282 0.931504 33.054769 
0.620625 0.129153 0.931611 32.999914 
0.620781 0.129025 0.931719 32.945151 
0.620938 0.128896 0.931826 32.890456 
0.621094 0.128767 0.931933 32.835784 
0.621250 0.128639 0.932040 32.781119 
0.621406 0.128510 0.932147 32.726477 
0.621563 0.128382 0.932254 32.671897 
0.621719 0.128253 0.932361 32.617405 
0.621875 0.128125 0.932468 32.562995 
0.622031 0.127996 0.932575 32.508630 
0.622188 0.127868 0.932681 32.454277 
0.622344 0.127739 0.932788 32.399930 
0.622500 0.127611 0.932894 32.345616 
0.622656 0.127482 0.933001 32.291372 
0.622812 0.127354 0.933107 32.237219 
0.622969 0.127226 0.933214 32.183147 
0.623125 0.127097 0.933320 32.129112 
0.623281 0.126969 0.933426 32.075084 
0.623437 0.126841 0.933532 32.021062 
0.623594 0.126713 0.933638 31.967076 
0.623750 0.126584 0.933744 31.913164 
0.623906 0.126456 0.933850 31.859345 
0.624062 0.126328 0.933955 31.805603 
0.624219 0.126200 0.934061 31.751884 
0.624375 0.126072 0.934167 31.698164 
0.624531 0.125944 0.934272 31.644465 
0.624688 0.125816 0.934378 31.590820 
0.624844 0.125688 0.934483 31.537253 
0.625000 0.125559 0.934588 31.483759 
0.625156 0.125432 0.934694 31.430318 
0.625313 0.125304 0.934799 31.376907 
0.625469 0.125176 0.934904 31.323519 
0.625625 0.125048 0.935009 31.270157 
0.625781 0.124920 0.935114 31.216840 
0.625938 0.124792 0.935218 31.163588 
0.626094 0.124664 0.935323 31.110410 
0.626250 0.124536 0.935428 31.057294 
0.626406 0.124408 0.935533 31.004214 
0.626563 0.124281 0.935637 30.951149 
0.626719 0.124153 0.935741 30.898100 
0.626875 0.124025 0.935846 30.845094 
0.627031 0.123897 0.935950 30.792160 
0.627188 0.123770 0.936054 30.739309 
0.627344 0.123642 0.936159 30.686522 
0.627500 0.123514 0.936263 30.633766 
0.627656 0.123387 0.936367 30.581017 
0.627812 0.123259 0.936471 30.528282 
0.627969 0.123132 0.936574 30.475592 
0.628125 0.123004 0.936678 30.422978 
0.628281 0.122876 0.936782 30.370450 
0.628437 0.122749 0.936886 30.317988 
0.628594 0.122621 0.936989 30.265556 
0.628750 0.122494 0.937093 30.213130 
0.628906 0.122367 0.937196 30.160716 
0.629062 0.122239 0.937299 30.108342 
0.629219 0.122112 0.937403 30.056041 
0.629375 0.121984 0.937506 30.003827 
0.629531 0.121857 0.937609 29.951686 
0.629688 0.121729 0.937712 29.899582 
0.629844 0.121602 0.937815 29.847487 
0.630000 0.121475 0.937918 29.795398 
0.630156 0.121348 0.938021 29.743338 
0.630313 0.121220 0.938123 29.691342 
0.630469 0.121093 0.938226 29.639434 
0.630625 0.120966 0.938329 29.587613 
0.630781 0.120839 0.938431 29.535839 
0.630938 0.120712 0.938534 29.484073 
0.631094 0.120585 0.938636 29.432302 
0.631250 0.120457 0.938738 29.380559 
0.631406 0.120330 0.938840 29.328886 
0.631563 0.120203 0.938942 29.277298 
0.631719 0.120076 0.939045 29.225775 
0.631875 0.119949 0.939147 29.174286 
0.632031 0.119822 0.939248 29.122821 
0.632188 0.119695 0.939350 29.071391 
0.632344 0.119568 0.939452 29.020008 
0.632500 0.119441 0.939554 28.968674 
0.632656 0.119314 0.939655 28.917381 
0.632812 0.119187 0.939757 28.866126 
0.632969 0.119060 0.939858 28.814921 
0.633125 0.118934 0.939960 28.763777 
0.633281 0.118807 0.940061 28.712693 
0.633437 0.118680 0.940162 28.661650 
0.633594 0.118553 0.940263 28.610629 
0.633750 0.118426 0.940364 28.559624 
0.633906 0.118300 0.940465 28.508654 
0.634062 0.118173 0.940566 28.457745 
0.634219 0.118046 0.940667 28.406912 
0.634375 0.117919 0.940768 28.356150 
0.634531 0.117793 0.940869 28.305432 
0.634687 0.117666 0.940970 28.254730 
0.634844 0.117539 0.941070 28.204035 
0.635000 0.117413 0.941171 28.153356 
0.635156 0.117286 0.941271 28.102723 
0.635313 0.117159 0.941371 28.052163 
0.635469 0.117033 0.941472 28.001688 
0.635625 0.116906 0.941572 27.951282 
0.635781 0.116780 0.941672 27.900900 
0.635938 0.116653 0.941772 27.850515 
0.636094 0.116527 0.941872 27.800132 
0.636250 0.116400 0.941972 27.749806 
0.636406 0.116274 0.942072 27.699565 
0.636563 0.116147 0.942172 27.649398 
0.636719 0.116021 0.942272 27.599261 
0.636875 0.115894 0.942371 27.549138 
0.637031 0.115768 0.942471 27.499048 
0.637188 0.115641 0.942570 27.449016 
0.637344 0.115515 0.942670 27.399043 
0.637500 0.115388 0.942769 27.349108 
0.637656 0.115262 0.942869 27.299195 
0.637813 0.115136 0.942968 27.249307 
0.637969 0.115009 0.943067 27.199458 
0.638125 0.114883 0.943166 27.149663 
0.638281 0.114756 0.943265 27.099924 
0.638437 0.114630 0.943364 27.050236 
0.638594 0.114504 0.943463 27.000593 
0.638750 0.114378 0.943562 26.950986 
0.638906 0.114251 0.943661 26.901408 
0.639062 0.114125 0.943760 26.851852 
0.639219 0.113999 0.943858 26.802323 
0.639375 0.113872 0.943957 26.752839 
0.639531 0.113746 0.944055 26.703420 
0.639687 0.113620 0.944154 26.654071 
0.639844 0.113494 0.944252 26.604775 
0.640000 0.113367 0.944350 26.555507 
0.640156 0.113241 0.944449 26.506246 
0.640313 0.113115 0.944547 26.456995 
0.640469 0.112989 0.944645 26.407779 
0.640625 0.112863 0.944743 26.358627 
0.640781 0.112736 0.944841 26.309552 
0.640938 0.112610 0.944939 26.260546 
0.641094 0.112484 0.945037 26.211575 
0.641250 0.112358 0.945135 26.162612 
0.641406 0.112232 0.945232 26.113652 
0.641563 0.112106 0.945330 26.064717 
0.641719 0.111980 0.945427 26.015839 
0.641875 0.111854 0.945525 25.967039 
0.642031 0.111727 0.945622 25.918313 
0.642188 0.111601 0.945720 25.869627 
0.642344 0.111475 0.945817 25.820951 
0.642500 0.111349 0.945914 25.772277 
0.642656 0.111223 0.946011 25.723627 
0.642813 0.111097 0.946108 25.675036 
0.642969 0.110971 0.946205 25.626523 
0.643125 0.110845 0.946302 25.578084 
0.643281 0.110719 0.946399 25.529682 
0.643437 0.110593 0.946496 25.481289 
0.643594 0.110467 0.946593 25.432900 
0.643750 0.110341 0.946689 25.384540 
0.643906 0.110215 0.946786 25.336241 
0.644062 0.110089 0.946883 25.288023 
0.644219 0.109963 0.946979 25.239876 
0.644375 0.109837 0.947076 25.191764 
0.644531 0.109712 0.947172 25.143659 
0.644687 0.109586 0.947268 25.095560 
0.644844 0.109460 0.947364 25.047491 
0.645000 0.109334 0.947460 24.999483 
0.645156 0.109208 0.947556 24.951554 
0.645313 0.109082 0.947652 24.903695 
0.645469 0.108956 0.947748 24.855876 
0.645625 0.108830 0.947844 24.808065 
0.645781 0.108705 0.947940 24.760259 
0.645938 0.108579 0.948036 24.712476 
0.646094 0.108453 0.948131 24.664749 
0.646250 0.108327 0.948227 24.617098 
0.646406 0.108201 0.948322 24.569524 
0.646563 0.108076 0.948418 24.521998 
0.646719 0.107950 0.948513 24.474489 
0.646875 0.107824 0.948609 24.426983 
0.647031 0.107699 0.948704 24.379490 
0.647188 0.107573 0.948799 24.332041 
0.647344 0.107447 0.948894 24.284665 
0.647500 0.107321 0.948989 24.237371 
0.647656 0.107196 0.949084 24.190143 
0.647813 0.107070 0.949179 24.142943 
0.647969 0.106945 0.949274 24.095748 
0.648125 0.106819 0.949368 24.048558 
0.648281 0.106693 0.949463 24.001399 
0.648438 0.106568 0.949557 23.954303 
0.648594 0.106442 0.949652 23.907291 
0.648750 0.106317 0.949746 23.860359 
0.648906 0.106191 0.949841 23.813471 
0.649062 0.106066 0.949935 23.766596 
0.649219 0.105940 0.950029 23.719721 
0.649375 0.105815 0.950123 23.672864 
0.649531 0.105689 0.950217 23.626059 
0.649687 0.105564 0.950311 23.579334 
0.649844 0.105438 0.950405 23.532694 
0.650000 0.105313 0.950499 23.486116 
0.650156 0.105187 0.950593 23.439559 
0.650312 0.105062 0.950687 23.393003 
0.650469 0.104937 0.950780 23.346456 
0.650625 0.104811 0.950873 23.299949 
0.650781 0.104686 0.950967 23.253513 
0.650938 0.104561 0.951060 23.207163 
0.651094 0.104435 0.951154 23.160885 
0.651250 0.104310 0.951247 23.114640 
0.651406 0.104185 0.951340 23.068398 
0.651563 0.104060 0.951433 23.022160 
0.651719 0.103934 0.951526 22.975951 
0.651875 0.103809 0.951619 22.929803 
0.652031 0.103684 0.951712 22.883739 
0.652188 0.103559 0.951805 22.837752 
0.652344 0.103433 0.951898 22.791805 
0.652500 0.103308 0.951990 22.745864 
0.652656 0.103183 0.952083 22.699922 
0.652813 0.103058 0.952175 22.654008 
0.652969 0.102933 0.952268 22.608157 
0.653125 0.102808 0.952360 22.562388 
0.653281 0.102682 0.952452 22.516688 
0.653438 0.102557 0.952545 22.471011 
0.653594 0.102432 0.952637 22.425331 
0.653750 0.102307 0.952729 22.379666 
0.653906 0.102182 0.952821 22.334054 
0.654062 0.102057 0.952913 22.288510 
0.654219 0.101932 0.953005 22.243020 
0.654375 0.101807 0.953097 22.197557 
0.654531 0.101682 0.953189 22.152109 
0.654687 0.101557 0.953280 22.106686 
0.654844 0.101432 0.953372 22.061312 
0.655000 0.101306 0.953463 22.015998 
0.655156 0.101181 0.953555 21.970734 
0.655312 0.101056 0.953647 21.925498 
0.655469 0.100931 0.953738 21.880274 
0.655625 0.100806 0.953829 21.835067 
0.655781 0.100681 0.953921 21.789898 
0.655938 0.100556 0.954012 21.744787 
0.656094 0.100431 0.954103 21.699735 
0.656250 0.100305 0.954194 21.654726 
0.656406 0.100180 0.954285 21.609735 
0.656563 0.100055 0.954376 21.564751 
0.656719 0.099930 0.954467 21.519782 
0.656875 0.099805 0.954558 21.474848 
0.657031 0.099680 0.954649 21.429970 
0.657188 0.099554 0.954740 21.385151 
0.657344 0.099429 0.954830 21.340377 
0.657500 0.099304 0.954921 21.295626 
0.657656 0.099179 0.955012 21.250882 
0.657813 0.099054 0.955102 21.206145 
0.657969 0.098928 0.955193 21.161431 
0.658125 0.098803 0.955283 21.116759 
0.658281 0.098678 0.955374 21.072142 
0.658438 0.098552 0.955464 21.027580 
0.658594 0.098427 0.955554 20.983054 
0.658750 0.098301 0.955645 20.938544 
0.658906 0.098176 0.955735 20.894037 
0.659062 0.098051 0.955825 20.849537 
0.659219 0.097925 0.955915 20.805061 
0.659375 0.097800 0.956005 20.760624 
0.659531 0.097674 0.956095 20.716238 
0.659687 0.097549 0.956185 20.671902 
0.659844 0.097423 0.956275 20.627600 
0.660000 0.097297 0.956365 20.583312 
0.660156 0.097172 0.956455 20.539026 
0.660312 0.097046 0.956545 20.494746 
0.660469 0.096920 0.956635 20.450484 
0.660625 0.096795 0.956725 20.406255 
0.660781 0.096669 0.956814 20.362068 
0.660938 0.096543 0.956904 20.317926 
0.661094 0.096417 0.956994 20.273816 
0.661250 0.096291 0.957084 20.229720 
0.661406 0.096165 0.957173 20.185627 
0.661563 0.096039 0.957263 20.141537 
0.661719 0.095913 0.957352 20.097460 
0.661875 0.095787 0.957442 20.053406 
0.662031 0.095660 0.957531 20.009383 
0.662188 0.095534 0.957621 19.965392 
0.662344 0.095408 0.957710 19.921427 
0.662500 0.095281 0.957800 19.877476 
0.662656 0.095155 0.957889 19.833529 
0.662813 0.095028 0.957978 19.789584 
0.662969 0.094902 0.958068 19.745646 
0.663125 0.094775 0.958157 19.701720 
0.663281 0.094648 0.958247 19.657809 
0.663438 0.094521 0.958336 19.613913 
0.663594 0.094394 0.958425 19.570028 
0.663750 0.094267 0.958515 19.526152 
0.663906 0.094140 0.958604 19.482283 
0.664062 0.094013 0.958693 19.438417 
0.664219 0.093885 0.958783 19.394552 
0.664375 0.093758 0.958872 19.350687 
0.664531 0.093630 0.958962 19.306821 
0.664687 0.093503 0.959051 19.262953 
0.664844 0.093375 0.959140 19.219083 
0.665000 0.093247 0.959230 19.175209 
0.665156 0.093119 0.959319 19.131330 
0.665312 0.092991 0.959409 19.087443 
0.665469 0.092862 0.959498 19.043546 
0.665625 0.092734 0.959588 18.999635 
0.665781 0.092605 0.959677 18.955704 
0.665937 0.092476 0.959767 18.911748 
0.666094 0.092347 0.959857 18.867760 
0.666250 0.092217 0.959947 18.823732 
0.666406 0.092088 0.960037 18.779656 
0.666563 0.091958 0.960127 18.735522 
0.666719 0.091828 0.960217 18.691320 
0.666875 0.091697 0.960308 18.647038 
0.667031 0.091566 0.960398 18.602664 
0.667188 0.091435 0.960489 18.558183 
0.667344 0.091303 0.960580 18.513577 
0.667500 0.091170 0.960672 18.468827 
0.667656 0.091037 0.960763 18.423909 
0.667813 0.090903 0.960856 18.378796 
0.667969 0.090769 0.960948 18.333455 
0.668125 0.090633 0.961041 18.287848 
0.668281 0.090496 0.961135 18.241932 
0.668438 0.090359 0.961230 18.195655 
0.668594 0.090219 0.961326 18.148954 
0.668750 0.090079 0.961422 18.101757 
0.668906 0.089936 0.961520 18.053972 
0.669063 0.089791 0.961619 18.005480 
0.669219 0.089643 0.961720 17.956062 
0.669375 0.089497 0.961822 17.906788 
0.669531 0.089356 0.961920 17.859490 
0.669687 0.089218 0.962013 17.814051 
0.669844 0.089085 0.962099 17.770888 
0.670000 0.088962 0.962178 17.730838 
0.670156 0.088853 0.962250 17.694932 
0.670312 0.088764 0.962315 17.663995 
0.670469 0.088691 0.962373 17.638007 
0.670625 0.088627 0.962422 17.616162 
0.670781 0.088571 0.962459 17.597840 
0.670937 0.088523 0.962486 17.583120 
0.671094 0.088486 0.962505 17.572246 
0.671250 0.088462 0.962517 17.565129 
0.671406 0.088452 0.962525 17.561341 
0.671563 0.088450 0.962530 17.560008 
0.671719 0.088450 0.962531 17.559856 
0.671875 0.088451 0.962531 17.560022 
0.672031 0.088454 0.962530 17.560700 
0.672188 0.088459 0.962528 17.562283 
0.672344 0.088468 0.962522 17.565201 
0.672500 0.088483 0.962512 17.569915 
0.672656 0.088504 0.962498 17.576917 
0.672813 0.088533 0.962477 17.586726 
0.672969 0.088572 0.962450 17.599880 
0.673125 0.088623 0.962414 17.616925 
0.673281 0.088687 0.962370 17.638390 
0.673438 0.088766 0.962316 17.664763 
0.673594 0.088861 0.962251 17.696453 
0.673750 0.088974 0.962174 17.733747 
0.673906 0.089103 0.962087 17.776766 
0.674063 0.089250 0.961987 17.825412 
0.674219 0.089412 0.961878 17.879264 
0.674375 0.089569 0.961771 17.931423 
0.674531 0.089702 0.961682 17.975116 
0.674687 0.089812 0.961607 18.011692 
0.674844 0.089904 0.961545 18.042406 
0.675000 0.089979 0.961492 18.068224 
0.675156 0.090041 0.961446 18.089976 
0.675312 0.090095 0.961406 18.108518 
0.675469 0.090143 0.961372 18.124738 
0.675625 0.090188 0.961342 18.139399 
0.675781 0.090231 0.961316 18.152954 
0.675937 0.090270 0.961293 18.165496 
0.676094 0.090305 0.961272 18.176897 
0.676250 0.090335 0.961252 18.187042 
0.676406 0.090361 0.961232 18.196024 
0.676563 0.090385 0.961212 18.204166 
0.676719 0.090406 0.961194 18.211875 
0.676875 0.090428 0.961177 18.219470 
0.677031 0.090449 0.961162 18.227078 
0.677188 0.090471 0.961148 18.234701 
0.677344 0.090494 0.961135 18.242143 
0.677500 0.090517 0.961123 18.249234 
0.677656 0.090539 0.961110 18.255873 
0.677813 0.090558 0.961097 18.262037 
0.677969 0.090575 0.961084 18.267759 
0.678125 0.090591 0.961071 18.273170 
0.678281 0.090606 0.961059 18.278453 
0.678438 0.090621 0.961047 18.283713 
0.678594 0.090635 0.961036 18.288992 
0.678750 0.090650 0.961026 18.294334 
0.678906 0.090665 0.961016 18.299753 
0.679063 0.090681 0.961007 18.305045 
0.679219 0.090697 0.960998 18.310095 
0.679375 0.090713 0.960988 18.314872 
0.679531 0.090727 0.960979 18.319363 
0.679688 0.090739 0.960970 18.323581 
0.679844 0.090751 0.960960 18.327609 
0.680000 0.090763 0.960951 18.331568 
0.680156 0.090774 0.960942 18.335520 
0.680312 0.090785 0.960934 18.339490 
0.680469 0.090796 0.960926 18.343512 
0.680625 0.090808 0.960919 18.347601 
0.680781 0.090820 0.960911 18.351625 
0.680937 0.090832 0.960904 18.355487 
0.681094 0.090844 0.960897 18.359170 
0.681250 0.090854 0.960890 18.362661 
0.681406 0.090864 0.960883 18.365963 
0.681562 0.090874 0.960875 18.369117 
0.681719 0.090883 0.960868 18.372211 
0.681875 0.090891 0.960861 18.375295 
0.682031 0.090900 0.960855 18.378389 
0.682188 0.090909 0.960849 18.381514 
0.682344 0.090918 0.960843 18.384691 
0.682500 0.090928 0.960837 18.387857 
0.682656 0.090937 0.960831 18.390913 
0.682813 0.090946 0.960826 18.393843 
0.682969 0.090955 0.960820 18.396640 
0.683125 0.090963 0.960814 18.399301 
0.683281 0.090970 0.960809 18.401845 
0.683438 0.090978 0.960803 18.404332 
0.683594 0.090985 0.960797 18.406807 
0.683750 0.090993 0.960792 18.409286 
0.683906 0.091000 0.960787 18.411782 
0.684063 0.091008 0.960782 18.414313 
0.684219 0.091015 0.960778 18.416863 
0.684375 0.091022 0.960773 18.419348 
0.684531 0.091029 0.960768 18.421745 
0.684688 0.091036 0.960764 18.424048 
0.684844 0.091042 0.960759 18.426250 
0.685000 0.091049 0.960755 18.428359 
0.685156 0.091055 0.960750 18.430408 
0.685312 0.091061 0.960745 18.432439 
0.685469 0.091067 0.960741 18.434469 
0.685625 0.091073 0.960737 18.436507 
0.685781 0.091080 0.960733 18.438567 
0.685937 0.091086 0.960729 18.440648 
0.686094 0.091092 0.960725 18.442694 
0.686250 0.091097 0.960721 18.444677 
0.686406 0.091103 0.960718 18.446589 
0.686562 0.091108 0.960714 18.448425 
0.686719 0.091113 0.960710 18.450189 
0.686875 0.091118 0.960706 18.451900 
0.687031 0.091123 0.960702 18.453590 
0.687188 0.091128 0.960699 18.455278 
0.687344 0.091133 0.960695 18.456970 
0.687500 0.091138 0.960692 18.458675 
0.687656 0.091143 0.960688 18.460397 
0.687813 0.091148 0.960685 18.462103 
0.687969 0.091153 0.960682 18.463762 
0.688125 0.091158 0.960679 18.465368 
0.688281 0.091162 0.960676 18.466917 
0.688438 0.091167 0.960673 18.468408 
0.688594 0.091171 0.960669 18.469854 
0.688750 0.091175 0.960666 18.471279 
0.688906 0.091179 0.960663 18.472701 
0.689063 0.091183 0.960660 18.474124 
0.689219 0.091188 0.960657 18.475555 
0.689375 0.091192 0.960655 18.477000 
0.689531 0.091196 0.960652 18.478435 
0.689688 0.091200 0.960649 18.479835 
0.689844 0.091204 0.960646 18.481194 
0.690000 0.091208 0.960644 18.482507 
0.690156 0.091212 0.960641 18.483775 
0.690312 0.091215 0.960638 18.485005 
0.690469 0.091219 0.960636 18.486217 
0.690625 0.091222 0.960633 18.487425 
0.690781 0.091226 0.960631 18.488633 
0.690937 0.091229 0.960628 18.489847 
0.691094 0.091233 0.960626 18.491071 
0.691250 0.091236 0.960623 18.492287 
0.691406 0.091240 0.960621 18.493476 
0.691562 0.091243 0.960619 18.494631 
0.691719 0.091246 0.960617 18.495750 
0.691875 0.091250 0.960614 18.496832 
0.692031 0.091253 0.960612 18.497883 
0.692188 0.091256 0.960610 18.498919 
0.692344 0.091259 0.960608 18.499952 
0.692500 0.091262 0.960605 18.500985 
0.692656 0.091265 0.960603 18.502022 
0.692813 0.091268 0.960601 18.503066 
0.692969 0.091271 0.960599 18.504103 
0.693125 0.091274 0.960597 18.505117 
0.693281 0.091277 0.960595 18.506103 
0.693438 0.091280 0.960593 18.507058 
0.693594 0.091282 0.960591 18.507983 
0.693750 0.091285 0.960590 18.508885 
0.693906 0.091287 0.960588 18.509774 
0.694063 0.091290 0.960586 18.510661 
0.694219 0.091293 0.960584 18.511548 
0.694375 0.091295 0.960582 18.512439 
0.694531 0.091298 0.960580 18.513335 
0.694688 0.091300 0.960579 18.514223 
0.694844 0.091303 0.960577 18.515090 
0.695000 0.091306 0.960575 18.515935 
0.695156 0.091308 0.960574 18.516753 
0.695312 0.091311 0.960572 18.517546 
0.695469 0.091313 0.960570 18.518321 
0.695625 0.091315 0.960569 18.519088 
0.695781 0.091318 0.960567 18.519852 
0.695937 0.091320 0.960565 18.520617 
0.696094 0.091322 0.960564 18.521385 
0.696250 0.091324 0.960562 18.522156 
0.696406 0.091327 0.960561 18.522918 
0.696562 0.091329 0.960559 18.523663 
0.696719 0.091331 0.960558 18.524388 
0.696875 0.091333 0.960557 18.525091 
0.697031 0.091335 0.960555 18.525774 
0.697187 0.091337 0.960554 18.526442 
0.697344 0.091339 0.960552 18.527103 
0.697500 0.091341 0.960551 18.527764 
0.697656 0.091343 0.960549 18.528424 
0.697813 0.091345 0.960548 18.529088 
0.697969 0.091346 0.960547 18.529754 
0.698125 0.091348 0.960546 18.530410 
0.698281 0.091350 0.960544 18.531051 
0.698438 0.091352 0.960543 18.531675 
0.698594 0.091354 0.960542 18.532280 
0.698750 0.091355 0.960541 18.532869 
0.698906 0.091357 0.960539 18.533446 
0.699063 0.091358 0.960538 18.534019 
0.699219 0.091360 0.960537 18.534590 
0.699375 0.091362 0.960536 18.535162 
0.699531 0.091363 0.960534 18.535736 
0.699688 0.091365 0.960533 18.536312 
0.699844 0.091366 0.960532 18.536878 
0.700000 0.091368 0.960531 18.537432 
0.700156 0.091369 0.960530 18.537969 
0.700313 0.091371 0.960529 18.538491 
0.700469 0.091372 0.960528 18.538998 
0.700625 0.091374 0.960527 18.539498 
0.700781 0.091375 0.960526 18.539993 
0.700937 0.091376 0.960525 18.540488 
0.701094 0.091378 0.960524 18.540983 
0.701250 0.091379 0.960523 18.541480 
0.701406 0.091380 0.960522 18.541978 
0.701562 0.091382 0.960521 18.542470 
0.701719 0.091383 0.960520 18.542950 
0.701875 0.091384 0.960519 18.543415 
0.702031 0.091386 0.960518 18.543865 
0.702187 0.091387 0.960517 18.544300 
0.702344 0.091388 0.960516 18.544724 
0.702500 0.091389 0.960515 18.545143 
0.702656 0.091390 0.960514 18.545561 
0.702813 0.091391 0.960513 18.545979 
0.702969 0.091393 0.960513 18.546400 
0.703125 0.091394 0.960512 18.546819 
0.703281 0.091395 0.960511 18.547230 
0.703438 0.091396 0.960510 18.547630 
0.703594 0.091397 0.960510 18.548019 
0.703750 0.091398 0.960509 18.548396 
0.703906 0.091399 0.960508 18.548765 
0.704063 0.091400 0.960507 18.549127 
0.704219 0.091401 0.960506 18.549487 
0.704375 0.091402 0.960506 18.549846 
0.704531 0.091403 0.960505 18.550206 
0.704688 0.091404 0.960504 18.550567 
0.704844 0.091405 0.960503 18.550927 
0.705000 0.091406 0.960503 18.551280 
0.705156 0.091407 0.960502 18.551621 
0.705313 0.091408 0.960501 18.551948 
0.705469 0.091409 0.960501 18.552258 
0.705625 0.091410 0.960500 18.552549 
0.705781 0.091410 0.960500 18.552822 
0.705937 0.091411 0.960499 18.553083 
0.706094 0.091412 0.960498 18.553339 
0.706250 0.091413 0.960498 18.553595 
0.706406 0.091413 0.960497 18.553850 
0.706562 0.091414 0.960497 18.554101 
0.706719 0.091415 0.960497 18.554341 
0.706875 0.091416 0.960496 18.554568 
0.707031 0.091416 0.960496 18.554780 
0.707187 0.091417 0.960495 18.554982 
0.707344 0.091417 0.960495 18.555176 
0.707500 0.091418 0.960494 18.555368 
0.707656 0.091418 0.960494 18.555560 
0.707813 0.091419 0.960493 18.555755 
0.707969 0.091419 0.960493 18.555952 
0.708125 0.091420 0.960493 18.556154 
0.708281 0.091421 0.960492 18.556359 
0.708438 0.091421 0.960492 18.556567 
0.708594 0.091422 0.960491 18.556778 
0.708750 0.091422 0.960491 18.556989 
0.708906 0.091422 0.960491 18.557201 
0.709063 0.091423 0.960490 18.557414 
0.709219 0.091423 0.960490 18.557628 
0.709375 0.091424 0.960489 18.557843 
0.709531 0.091424 0.960489 18.558060 
0.709688 0.091425 0.960488 18.558281 
0.709844 0.091425 0.960488 18.558506 
0.710000 0.091426 0.960487 18.558738 
0.710156 0.091426 0.960487 18.558976 
0.710313 0.091427 0.960486 18.559221 
0.710469 0.091428 0.960486 18.559473 
0.710625 0.091428 0.960485 18.559733 
0.710781 0.091429 0.960485 18.559997 
0.710938 0.091429 0.960484 18.560262 
0.711094 0.091430 0.960484 18.560518 
0.711250 0.091430 0.960483 18.560760 
0.711406 0.091431 0.960483 18.560987 
0.711562 0.091431 0.960482 18.561204 
0.711719 0.091432 0.960482 18.561415 
0.711875 0.091432 0.960481 18.561623 
0.712031 0.091433 0.960481 18.561832 
0.712187 0.091433 0.960481 18.562041 
0.712344 0.091433 0.960480 18.562253 
0.712500 0.091434 0.960480 18.562463 
0.712656 0.091434 0.960479 18.562670 
0.712812 0.091435 0.960479 18.562873 
0.712969 0.091435 0.960478 18.563072 
0.713125 0.091435 0.960478 18.563268 
0.713281 0.091436 0.960478 18.563460 
0.713438 0.091436 0.960477 18.563651 
0.713594 0.091436 0.960477 18.563842 
0.713750 0.091437 0.960476 18.564032 
0.713906 0.091437 0.960476 18.564224 
0.714063 0.091437 0.960476 18.564416 
0.714219 0.091438 0.960475 18.564611 
0.714375 0.091438 0.960475 18.564806 
0.714531 0.091439 0.960474 18.565002 
0.714688 0.091439 0.960474 18.565194 
0.714844 0.091439 0.960474 18.565383 
0.715000 0.091440 0.960473 18.565568 
0.715156 0.091440 0.960473 18.565748 
0.715313 0.091440 0.960473 18.565924 
0.715469 0.091441 0.960472 18.566097 
0.715625 0.091441 0.960472 18.566269 
0.715781 0.091441 0.960471 18.566441 
0.715938 0.091442 0.960471 18.566614 
0.716094 0.091442 0.960471 18.566787 
0.716250 0.091442 0.960470 18.566961 
0.716406 0.091443 0.960470 18.567133 
0.716562 0.091443 0.960470 18.567303 
0.716719 0.091443 0.960469 18.567469 
0.716875 0.091444 0.960469 18.567632 
0.717031 0.091444 0.960469 18.567792 
0.717187 0.091444 0.960468 18.567949 
0.717344 0.091445 0.960468 18.568105 
0.717500 0.091445 0.960468 18.568260 
0.717656 0.091445 0.960467 18.568416 
0.717812 0.091446 0.960467 18.568571 
0.717969 0.091446 0.960467 18.568728 
0.718125 0.091446 0.960466 18.568885 
0.718281 0.091447 0.960466 18.569042 
0.718438 0.091447 0.960466 18.569198 
0.718594 0.091447 0.960465 18.569351 
0.718750 0.091448 0.960465 18.569502 
0.718906 0.091448 0.960465 18.569649 
0.719063 0.091448 0.960464 18.569794 
0.719219 0.091449 0.960464 18.569936 
0.719375 0.091449 0.960464 18.570076 
0.719531 0.091449 0.960464 18.570215 
0.719688 0.091449 0.960463 18.570353 
0.719844 0.091449 0.960463 18.570492 
0.720000 0.091449 0.960463 18.570632 
0.720156 0.091449 0.960462 18.570772 
0.720313 0.091449 0.960462 18.570913 
0.720469 0.091449 0.960462 18.571052 
0.720625 0.091449 0.960461 18.571190 
0.720781 0.091449 0.960461 18.571326 
0.720938 0.091448 0.960461 18.571459 
0.721094 0.091448 0.960461 18.571589 
0.721250 0.091448 0.960460 18.571717 
0.721406 0.091448 0.960460 18.571843 
0.721562 0.091448 0.960460 18.571967 
0.721719 0.091448 0.960460 18.572091 
0.721875 0.091448 0.960459 18.572216 
0.722031 0.091448 0.960459 18.572340 
0.722187 0.091447 0.960459 18.572466 
0.722344 0.091447 0.960458 18.572591 
0.722500 0.091447 0.960458 18.572716 
0.722656 0.091447 0.960458 18.572839 
0.722812 0.091446 0.960458 18.572962 
0.722969 0.091446 0.960457 18.573083 
0.723125 0.091446 0.960457 18.573203 
0.723281 0.091446 0.960457 18.573321 
0.723438 0.091445 0.960457 18.573438 
0.723594 0.091445 0.960456 18.573553 
0.723750 0.091445 0.960456 18.573666 
0.723906 0.091445 0.960456 18.573777 
0.724063 0.091444 0.960456 18.573887 
0.724219 0.091444 0.960455 18.573996 
0.724375 0.091444 0.960455 18.574104 
0.724531 0.091443 0.960455 18.574212 
0.724688 0.091443 0.960455 18.574320 
0.724844 0.091443 0.960454 18.574428 
0.725000 0.091442 0.960454 18.574536 
0.725156 0.091442 0.960454 18.574644 
0.725313 0.091441 0.960454 18.574752 
0.725469 0.091441 0.960454 18.574859 
0.725625 0.091440 0.960453 18.574965 
0.725781 0.091440 0.960453 18.575070 
0.725938 0.091439 0.960453 18.575174 
0.726094 0.091439 0.960453 18.575276 
0.726250 0.091438 0.960452 18.575376 
0.726406 0.091438 0.960452 18.575475 
0.726562 0.091437 0.960452 18.575571 
0.726719 0.091436 0.960452 18.575666 
0.726875 0.091436 0.960452 18.575759 
0.727031 0.091435 0.960451 18.575852 
0.727187 0.091434 0.960451 18.575944 
0.727344 0.091434 0.960451 18.576036 
0.727500 0.091433 0.960451 18.576129 
0.727656 0.091432 0.960450 18.576222 
0.727812 0.091431 0.960450 18.576315 
0.727969 0.091431 0.960450 18.576408 
0.728125 0.091430 0.960450 18.576502 
0.728281 0.091430 0.960450 18.576595 
0.728437 0.091430 0.960449 18.576687 
0.728594 0.091430 0.960449 18.576778 
0.728750 0.091430 0.960449 18.576867 
0.728906 0.091430 0.960449 18.576955 
0.729063 0.091430 0.960449 18.577041 
0.729219 0.091430 0.960448 18.577125 
0.729375 0.091431 0.960448 18.577208 
0.729531 0.091432 0.960448 18.577287 
0.729688 0.091433 0.960448 18.577365 
0.729844 0.091435 0.960448 18.577441 
0.730000 0.091438 0.960447 18.577517 
0.730156 0.091442 0.960447 18.577592 
0.730313 0.091447 0.960447 18.577667 
0.730469 0.091454 0.960447 18.577743 
0.730625 0.091463 0.960447 18.577819 
0.730781 0.091475 0.960446 18.577896 
0.730938 0.091490 0.960446 18.577974 
0.731094 0.091510 0.960446 18.578053 
0.731250 0.091536 0.960446 18.578132 
0.731406 0.091569 0.960446 18.578211 
0.731563 0.091611 0.960446 18.578288 
0.731719 0.091665 0.960445 18.578364 
0.731875 0.091733 0.960445 18.578439 
0.732031 0.091818 0.960445 18.578511 
0.732187 0.091926 0.960445 18.578581 
0.732344 0.092061 0.960445 18.578649 
0.732500 0.092230 0.960445 18.578714 
0.732656 0.092441 0.960444 18.578776 
0.732812 0.092704 0.960444 18.578837 
0.732969 0.093029 0.960444 18.578897 
0.733125 0.093431 0.960444 18.578956 
0.733281 0.093928 0.960444 18.579016 
0.733437 0.094540 0.960443 18.579076 
0.733594 0.095291 0.960443 18.579138 
0.733750 0.096212 0.960443 18.579200 
0.733906 0.097337 0.960443 18.579265 
0.734063 0.098709 0.960443 18.579332 
0.734219 0.100379 0.960443 18.579400 
0.734375 0.102404 0.960442 18.579468 
0.734531 0.104856 0.960442 18.579535 
0.734688 0.107818 0.960442 18.579601 
0.734844 0.111385 0.960442 18.579664 
0.735000 0.115672 0.960442 18.579725 
0.735156 0.120812 0.960442 18.579782 
0.735313 0.126958 0.960441 18.579836 
0.735469 0.134289 0.960441 18.579886 
0.735625 0.143011 0.960441 18.579932 
0.735781 0.153364 0.960441 18.579974 
0.735938 0.165618 0.960441 18.580012 
0.736094 0.180088 0.960440 18.580048 
0.736250 0.197127 0.960440 18.580084 
0.736406 0.217139 0.960440 18.580119 
0.736563 0.240580 0.960440 18.580156 
0.736719 0.267964 0.960440 18.580196 
0.736875 0.299865 0.960439 18.580238 
0.737031 0.336925 0.960439 18.580284 
0.737187 0.379858 0.960439 18.580335 
0.737344 0.429451 0.960439 18.580390 
0.737500 0.486571 0.960439 18.580449 
0.737656 0.552167 0.960439 18.580511 
0.737812 0.627272 0.960439 18.580574 
0.737969 0.713002 0.960438 18.580634 
0.738125 0.810557 0.960438 18.580689 
0.738281 0.921219 0.960438 18.580739 
0.738437 1.046346 0.960438 18.580779 
0.738594 1.187367 0.960438 18.580808 
0.738750 1.345772 0.960438 18.580823 
0.738906 1.523098 0.960437 18.580826 
0.739063 1.720916 0.960437 18.580822 
0.739219 1.940809 0.960437 18.580805 
0.739375 2.184354 0.960436 18.580771 
0.739531 2.453092 0.960436 18.580717 
0.739688 2.748499 0.960436 18.580640 
0.739844 3.071949 0.960435 18.580535 
0.740000 3.424682 0.960435 18.580396 
0.740156 3.807757 0.960434 18.580212 
0.740313 4.222009 0.960433 18.579971 
0.740469 4.668005 0.960432 18.579659 
0.740625 5.145992 0.960431 18.579258 
0.740781 5.655852 0.960430 18.578743 
0.740938 6.195644 0.960428 18.578087 
0.741094 6.716833 0.960427 18.577252 
0.741250 7.180854 0.960424 18.576194 
0.741406 7.591955 0.960422 18.574859 
0.741563 7.954782 0.960418 18.573182 
0.741719 8.273813 0.960414 18.571080 
0.741875 8.553325 0.960409 18.568456 
0.742031 8.797354 0.960402 18.565190 
0.742188 9.009657 0.960394 18.561138 
0.742344 9.193697 0.960385 18.556125 
0.742500 9.352628 0.960373 18.549942 
0.742656 9.489298 0.960358 18.542338 
0.742812 9.606254 0.960341 18.533009 
0.742969 9.705749 0.960319 18.521595 
0.743125 9.789766 0.960293 18.507662 
0.743281 9.860030 0.960261 18.490696 
0.743437 9.918037 0.960222 18.470082 
0.743594 9.965085 0.960175 18.445093 
0.743750 10.002302 0.960118 18.414862 
0.743906 10.030701 0.960049 18.378367 
0.744062 10.051224 0.959965 18.334401 
0.744219 10.064825 0.959865 18.281543 
0.744375 10.072569 0.959743 18.218121 
0.744531 10.075775 0.959597 18.142181 
0.744688 10.076211 0.959421 18.051438 
0.744844 10.075088 0.959209 17.943233 
0.745000 10.070524 0.958954 17.814484 
0.745156 10.059652 0.958648 17.661636 
0.745313 10.039075 0.958279 17.480612 
0.745469 10.004946 0.957834 17.266769 
0.745625 9.953075 0.957298 17.014852 
0.745781 9.879083 0.956651 16.718967 
0.745938 9.778562 0.955867 16.372572 
0.746094 9.647267 0.954916 15.968497 
0.746250 9.481321 0.953756 15.499016 
0.746406 9.277418 0.952335 14.955979 
0.746563 9.033025 0.950584 14.331036 
0.746719 8.746555 0.948408 13.615977 
0.746875 8.417485 0.945678 12.803229 
0.747031 8.046391 0.942210 11.886550 
0.747188 7.634847 0.937736 10.861967 
0.747344 7.185113 0.931848 9.728992 
0.747500 6.699510 0.923900 8.492184 
0.747656 6.179309 0.912801 7.163077 
0.747812 5.622859 0.896579 5.762557 
0.747969 5.019353 0.871472 4.342909 
0.748125 4.331972 0.830690 3.008104 
0.748281 3.524793 0.759537 1.820291 
0.748437 2.604543 0.621527 0.857924 
0.748594 1.678725 0.344397 0.228511 
0.748750 1.106529 0.050016 0.023160 
0.748906 1.005926 0.001546 0.010219 
0.749062 1.000148 0.000025 0.010003 
0.749219 1.000003 0.000000 0.010000 
0.749375 1.000000 0.000000 0.010000 
0.749531 1.000000 0.000000 0.010000 
0.749688 1.000000 0.000000 0.010000 
0.749844 1.000000 0.000000 0.010000 
0.750000 1.000000 0.000000 0.010000 
0.750156 1.000000 0.000000 0.010000 
0.750313 1.000000 0.000000 0.010000 
0.750469 1.000000 0.000000 0.010000 
0.750625 1.000000 0.000000 0.010000 
0.750781 1.000000 0.000000 0.010000 
0.750938 1.000000 0.000000 0.010000 
0.751094 1.000000 0.000000 0.010000 
0.751250 1.000000 0.000000 0.010000 
0.751406 1.000000 0.000000 0.010000 
0.751563 1.000000 0.000000 0.010000 
0.751719 1.000000 0.000000 0.010000 
0.751875 1.000000 0.000000 0.010000 
0.752031 1.000000 0.000000 0.010000 
0.752188 1.000000 0.000000 0.010000 
0.752344 1.000000 0.000000 0.010000 
0.752500 1.000000 0.000000 0.010000 
0.752656 1.000000 0.000000 0.010000 
0.752812 1.000000 0.000000 0.010000 
0.752969 1.000000 0.000000 0.010000 
0.753125 1.000000 0.000000 0.010000 
0.753281 1.000000 0.000000 0.010000 
0.753437 1.000000 0.000000 0.010000 
0.753594 1.000000 0.000000 0.010000 
0.753750 1.000000 0.000000 0.010000 
0.753906 1.000000 0.000000 0.010000 
0.754062 1.000000 0.000000 0.010000 
0.754219 1.000000 0.000000 0.010000 
0.754375 1.000000 0.000000 0.010000 
0.754531 1.000000 0.000000 0.010000 
0.754688 1.000000 0.000000 0.010000 
0.754844 1.000000 0.000000 0.010000 
0.755000 1.000000 0.000000 0.010000 
0.755156 1.000000 0.000000 0.010000 
0.755313 1.000000 0.000000 0.010000 
0.755469 1.000000 0.000000 0.010000 
0.755625 1.000000 0.000000 0.010000 
0.755781 1.000000 0.000000 0.010000 
0.755938 1.000000 0.000000 0.010000 
0.756094 1.000000 0.000000 0.010000 
0.756250 1.000000 0.000000 0.010000 
0.756406 1.000000 0.000000 0.010000 
0.756563 1.000000 0.000000 0.010000 
0.756719 1.000000 0.000000 0.010000 
0.756875 1.000000 0.000000 0.010000 
0.757031 1.000000 0.000000 0.010000 
0.757188 1.000000 0.000000 0.010000 
0.757344 1.000000 0.000000 0.010000 
0.757500 1.000000 0.000000 0.010000 
0.757656 1.000000 0.000000 0.010000 
0.757812 1.000000 0.000000 0.010000 
0.757969 1.000000 0.000000 0.010000 
0.758125 1.000000 0.000000 0.010000 
0.758281 1.000000 0.000000 0.010000 
0.758437 1.000000 0.000000 0.010000 
0.758594 1.000000 0.000000 0.010000 
0.758750 1.000000 0.000000 0.010000 
0.758906 1.000000 0.000000 0.010000 
0.759062 1.000000 0.000000 0.010000 
0.759219 1.000000 0.000000 0.010000 
0.759375 1.000000 0.000000 0.010000 
0.759531 1.000000 0.000000 0.010000 
0.759688 1.000000 0.000000 0.010000 
0.759844 1.000000 0.000000 0.010000 
0.760000 1.000000 0.000000 0.010000 
0.760156 1.000000 0.000000 0.010000 
0.760313 1.000000 0.000000 0.010000 
0.760469 1.000000 0.000000 0.010000 
0.760625 1.000000 0.000000 0.010000 
0.760781 1.000000 0.000000 0.010000 
0.760938 1.000000 0.000000 0.010000 
0.761094 1.000000 0.000000 0.010000 
0.761250 1.000000 0.000000 0.010000 
0.761406 1.000000 0.000000 0.010000 
0.761563 1.000000 0.000000 0.010000 
0.761719 1.000000 0.000000 0.010000 
0.761875 1.000000 0.000000 0.010000 
0.762031 1.000000 0.000000 0.010000 
0.762188 1.000000 0.000000 0.010000 
0.762344 1.000000 0.000000 0.010000 
0.762500 1.000000 0.000000 0.010000 
0.762656 1.000000 0.000000 0.010000 
0.762813 1.000000 0.000000 0.010000 
0.762969 1.000000 0.000000 0.010000 
0.763125 1.000000 0.000000 0.010000 
0.763281 1.000000 0.000000 0.010000 
0.763437 1.000000 0.000000 0.010000 
0.763594 1.000000 0.000000 0.010000 
0.763750 1.000000 0.000000 0.010000 
0.763906 1.000000 0.000000 0.010000 
0.764062 1.000000 0.000000 0.010000 
0.764219 1.000000 0.000000 0.010000 
0.764375 1.000000 0.000000 0.010000 
0.764531 1.000000 0.000000 0.010000 
0.764687 1.000000 0.000000 0.010000 
0.764844 1.000000 0.000000 0.010000 
0.765000 1.000000 0.000000 0.010000 
0.765156 1.000000 0.000000 0.010000 
0.765313 1.000000 0.000000 0.010000 
0.765469 1.000000 0.000000 0.010000 
0.765625 1.000000 0.000000 0.010000 
0.765781 1.000000 0.000000 0.010000 
0.765938 1.000000 0.000000 0.010000 
0.766094 1.000000 0.000000 0.010000 
0.766250 1.000000 0.000000 0.010000 
0.766406 1.000000 0.000000 0.010000 
0.766563 1.000000 0.000000 0.010000 
0.766719 1.000000 0.000000 0.010000 
0.766875 1.000000 0.000000 0.010000 
0.767031 1.000000 0.000000 0.010000 
0.767188 1.000000 0.000000 0.010000 
0.767344 1.000000 0.000000 0.010000 
0.767500 1.000000 0.000000 0.010000 
0.767656 1.000000 0.000000 0.010000 
0.767813 1.000000 0.000000 0.010000 
0.767969 1.000000 0.000000 0.010000 
0.768125 1.000000 0.000000 0.010000 
0.768281 1.000000 0.000000 0.010000 
0.768437 1.000000 0.000000 0.010000 
0.768594 1.000000 0.000000 0.010000 
0.768750 1.000000 0.000000 0.010000 
0.768906 1.000000 0.000000 0.010000 
0.769062 1.000000 0.000000 0.010000 
0.769219 1.000000 0.000000 0.010000 
0.769375 1.000000 0.000000 0.010000 
0.769531 1.000000 0.000000 0.010000 
0.769687 1.000000 0.000000 0.010000 
0.769844 1.000000 0.000000 0.010000 
0.770000 1.000000 0.000000 0.010000 
0.770156 1.000000 0.000000 0.010000 
0.770313 1.000000 0.000000 0.010000 
0.770469 1.000000 0.000000 0.010000 
0.770625 1.000000 0.000000 0.010000 
0.770781 1.000000 0.000000 0.010000 
0.770938 1.000000 0.000000 0.010000 
0.771094 1.000000 0.000000 0.010000 
0.771250 1.000000 0.000000 0.010000 
0.771406 1.000000 0.000000 0.010000 
0.771563 1.000000 0.000000 0.010000 
0.771719 1.000000 0.000000 0.010000 
0.771875 1.000000 0.000000 0.010000 
0.772031 1.000000 0.000000 0.010000 
0.772188 1.000000 0.000000 0.010000 
0.772344 1.000000 0.000000 0.010000 
0.772500 1.000000 0.000000 0.010000 
0.772656 1.000000 0.000000 0.010000 
0.772813 1.000000 0.000000 0.010000 
0.772969 1.000000 0.000000 0.010000 
0.773125 1.000000 0.000000 0.010000 
0.773281 1.000000 0.000000 0.010000 
0.773438 1.000000 0.000000 0.010000 
0.773594 1.000000 0.000000 0.010000 
0.773750 1.000000 0.000000 0.010000 
0.773906 1.000000 0.000000 0.010000 
0.774062 1.000000 0.000000 0.010000 
0.774219 1.000000 0.000000 0.010000 
0.774375 1.000000 0.000000 0.010000 
0.774531 1.000000 0.000000 0.010000 
0.774687 1.000000 0.000000 0.010000 
0.774844 1.000000 0.000000 0.010000 
0.775000 1.000000 0.000000 0.010000 
0.775156 1.000000 0.000000 0.010000 
0.775313 1.000000 0.000000 0.010000 
0.775469 1.000000 0.000000 0.010000 
0.775625 1.000000 0.000000 0.010000 
0.775781 1.000000 0.000000 0.010000 
0.775938 1.000000 0.000000 0.010000 
0.776094 1.000000 0.000000 0.010000 
0.776250 1.000000 0.000000 0.010000 
0.776406 1.000000 0.000000 0.010000 
0.776563 1.000000 0.000000 0.010000 
0.776719 1.000000 0.000000 0.010000 
0.776875 1.000000 0.000000 0.010000 
0.777031 1.000000 0.000000 0.010000 
0.777188 1.000000 0.000000 0.010000 
0.777344 1.000000 0.000000 0.010000 
0.777500 1.000000 0.000000 0.010000 
0.777656 1.000000 0.000000 0.010000 
0.777813 1.000000 0.000000 0.010000 
0.777969 1.000000 0.000000 0.010000 
0.778125 1.000000 0.000000 0.010000 
0.778281 1.000000 0.000000 0.010000 
0.778438 1.000000 0.000000 0.010000 
0.778594 1.000000 0.000000 0.010000 
0.778750 1.000000 0.000000 0.010000 
0.778906 1.000000 0.000000 0.010000 
0.779062 1.000000 0.000000 0.010000 
0.779219 1.000000 0.000000 0.010000 
0.779375 1.000000 0.000000 0.010000 
0.779531 1.000000 0.000000 0.010000 
0.779687 1.000000 0.000000 0.010000 
0.779844 1.000000 0.000000 0.010000 
0.780000 1.000000 0.000000 0.010000 
0.780156 1.000000 0.000000 0.010000 
0.780312 1.000000 0.000000 0.010000 
0.780469 1.000000 0.000000 0.010000 
0.780625 1.000000 0.000000 0.010000 
0.780781 1.000000 0.000000 0.010000 
0.780938 1.000000 0.000000 0.010000 
0.781094 1.000000 0.000000 0.010000 
0.781250 1.000000 0.000000 0.010000 
0.781406 1.000000 0.000000 0.010000 
0.781563 1.000000 0.000000 0.010000 
0.781719 1.000000 0.000000 0.010000 
0.781875 1.000000 0.000000 0.010000 
0.782031 1.000000 0.000000 0.010000 
0.782188 1.000000 0.000000 0.010000 
0.782344 1.000000 0.000000 0.010000 
0.782500 1.000000 0.000000 0.010000 
0.782656 1.000000 0.000000 0.010000 
0.782813 1.000000 0.000000 0.010000 
0.782969 1.000000 0.000000 0.010000 
0.783125 1.000000 0.000000 0.010000 
0.783281 1.000000 0.000000 0.010000 
0.783438 1.000000 0.000000 0.010000 
0.783594 1.000000 0.000000 0.010000 
0.783750 1.000000 0.000000 0.010000 
0.783906 1.000000 0.000000 0.010000 
0.784062 1.000000 0.000000 0.010000 
0.784219 1.000000 0.000000 0.010000 
0.784375 1.000000 0.000000 0.010000 
0.784531 1.000000 0.000000 0.010000 
0.784687 1.000000 0.000000 0.010000 
0.784844 1.000000 0.000000 0.010000 
0.785000 1.000000 0.000000 0.010000 
0.785156 1.000000 0.000000 0.010000 
0.785312 1.000000 0.000000 0.010000 
0.785469 1.000000 0.000000 0.010000 
0.785625 1.000000 0.000000 0.010000 
0.785781 1.000000 0.000000 0.010000 
0.785938 1.000000 0.000000 0.010000 
0.786094 1.000000 0.000000 0.010000 
0.786250 1.000000 0.000000 0.010000 
0.786406 1.000000 0.000000 0.010000 
0.786563 1.000000 0.000000 0.010000 
0.786719 1.000000 0.000000 0.010000 
0.786875 1.000000 0.000000 0.010000 
0.787031 1.000000 0.000000 0.010000 
0.787188 1.000000 0.000000 0.010000 
0.787344 1.000000 0.000000 0.010000 
0.787500 1.000000 0.000000 0.010000 
0.787656 1.000000 0.000000 0.010000 
0.787813 1.000000 0.000000 0.010000 
0.787969 1.000000 0.000000 0.010000 
0.788125 1.000000 0.000000 0.010000 
0.788281 1.000000 0.000000 0.010000 
0.788438 1.000000 0.000000 0.010000 
0.788594 1.000000 0.000000 0.010000 
0.788750 1.000000 0.000000 0.010000 
0.788906 1.000000 0.000000 0.010000 
0.789062 1.000000 0.000000 0.010000 
0.789219 1.000000 0.000000 0.010000 
0.789375 1.000000 0.000000 0.010000 
0.789531 1.000000 0.000000 0.010000 
0.789687 1.000000 0.000000 0.010000 
0.789844 1.000000 0.000000 0.010000 
0.790000 1.000000 0.000000 0.010000 
0.790156 1.000000 0.000000 0.010000 
0.790312 1.000000 0.000000 0.010000 
0.790469 1.000000 0.000000 0.010000 
0.790625 1.000000 0.000000 0.010000 
0.790781 1.000000 0.000000 0.010000 
0.790938 1.000000 0.000000 0.010000 
0.791094 1.000000 0.000000 0.010000 
0.791250 1.000000 0.000000 0.010000 
0.791406 1.000000 0.000000 0.010000 
0.791563 1.000000 0.000000 0.010000 
0.791719 1.000000 0.000000 0.010000 
0.791875 1.000000 0.000000 0.010000 
0.792031 1.000000 0.000000 0.010000 
0.792188 1.000000 0.000000 0.010000 
0.792344 1.000000 0.000000 0.010000 
0.792500 1.000000 0.000000 0.010000 
0.792656 1.000000 0.000000 0.010000 
0.792813 1.000000 0.000000 0.010000 
0.792969 1.000000 0.000000 0.010000 
0.793125 1.000000 0.000000 0.010000 
0.793281 1.000000 0.000000 0.010000 
0.793438 1.000000 0.000000 0.010000 
0.793594 1.000000 0.000000 0.010000 
0.793750 1.000000 0.000000 0.010000 
0.793906 1.000000 0.000000 0.010000 
0.794063 1.000000 0.000000 0.010000 
0.794219 1.000000 0.000000 0.010000 
0.794375 1.000000 0.000000 0.010000 
0.794531 1.000000 0.000000 0.010000 
0.794687 1.000000 0.000000 0.010000 
0.794844 1.000000 0.000000 0.010000 
0.795000 1.000000 0.000000 0.010000 
0.795156 1.000000 0.000000 0.010000 
0.795312 1.000000 0.000000 0.010000 
0.795469 1.000000 0.000000 0.010000 
0.795625 1.000000 0.000000 0.010000 
0.795781 1.000000 0.000000 0.010000 
0.795937 1.000000 0.000000 0.010000 
0.796094 1.000000 0.000000 0.010000 
0.796250 1.000000 0.000000 0.010000 
0.796406 1.000000 0.000000 0.010000 
0.796563 1.000000 0.000000 0.010000 
0.796719 1.000000 0.000000 0.010000 
0.796875 1.000000 0.000000 0.010000 
0.797031 1.000000 0.000000 0.010000 
0.797188 1.000000 0.000000 0.010000 
0.797344 1.000000 0.000000 0.010000 
0.797500 1.000000 0.000000 0.010000 
0.797656 1.000000 0.000000 0.010000 
0.797813 1.000000 0.000000 0.010000 
0.797969 1.000000 0.000000 0.010000 
0.798125 1.000000 0.000000 0.010000 
0.798281 1.000000 0.000000 0.010000 
0.798438 1.000000 0.000000 0.010000 
0.798594 1.000000 0.000000 0.010000 
0.798750 1.000000 0.000000 0.010000 
0.798906 1.000000 0.000000 0.010000 
0.799063 1.000000 0.000000 0.010000 
0.799219 1.000000 0.000000 0.010000 
0.799375 1.000000 0.000000 0.010000 
0.799531 1.000000 0.000000 0.010000 
0.799687 1.000000 0.000000 0.010000 
0.799844 1.000000 0.000000 0.010000 
0.800000 1.000000 0.000000 0.010000 
0.800156 1.000000 0.000000 0.010000 
0.800312 1.000000 0.000000 0.010000 
0.800469 1.000000 0.000000 0.010000 
0.800625 1.000000 0.000000 0.010000 
0.800781 1.000000 0.000000 0.010000 
0.800937 1.000000 0.000000 0.010000 
0.801094 1.000000 0.000000 0.010000 
0.801250 1.000000 0.000000 0.010000 
0.801406 1.000000 0.000000 0.010000 
0.801563 1.000000 0.000000 0.010000 
0.801719 1.000000 0.000000 0.010000 
0.801875 1.000000 0.000000 0.010000 
0.802031 1.000000 0.000000 0.010000 
0.802188 1.000000 0.000000 0.010000 
0.802344 1.000000 0.000000 0.010000 
0.802500 1.000000 0.000000 0.010000 
0.802656 1.000000 0.000000 0.010000 
0.802813 1.000000 0.000000 0.010000 
0.802969 1.000000 0.000000 0.010000 
0.803125 1.000000 0.000000 0.010000 
0.803281 1.000000 0.000000 0.010000 
0.803438 1.000000 0.000000 0.010000 
0.803594 1.000000 0.000000 0.010000 
0.803750 1.000000 0.000000 0.010000 
0.803906 1.000000 0.000000 0.010000 
0.804063 1.000000 0.000000 0.010000 
0.804219 1.000000 0.000000 0.010000 
0.804375 1.000000 0.000000 0.010000 
0.804531 1.000000 0.000000 0.010000 
0.804688 1.000000 0.000000 0.010000 
0.804844 1.000000 0.000000 0.010000 
0.805000 1.000000 0.000000 0.010000 
0.805156 1.000000 0.000000 0.010000 
0.805312 1.000000 0.000000 0.010000 
0.805469 1.000000 0.000000 0.010000 
0.805625 1.000000 0.000000 0.010000 
0.805781 1.000000 0.000000 0.010000 
0.805937 1.000000 0.000000 0.010000 
0.806094 1.000000 0.000000 0.010000 
0.806250 1.000000 0.000000 0.010000 
0.806406 1.000000 0.000000 0.010000 
0.806563 1.000000 0.000000 0.010000 
0.806719 1.000000 0.000000 0.010000 
0.806875 1.000000 0.000000 0.010000 
0.807031 1.000000 0.000000 0.010000 
0.807188 1.000000 0.000000 0.010000 
0.807344 1.000000 0.000000 0.010000 
0.807500 1.000000 0.000000 0.010000 
0.807656 1.000000 0.000000 0.010000 
0.807813 1.000000 0.000000 0.010000 
0.807969 1.000000 0.000000 0.010000 
0.808125 1.000000 0.000000 0.010000 
0.808281 1.000000 0.000000 0.010000 
0.808438 1.000000 0.000000 0.010000 
0.808594 1.000000 0.000000 0.010000 
0.808750 1.000000 0.000000 0.010000 
0.808906 1.000000 0.000000 0.010000 
0.809063 1.000000 0.000000 0.010000 
0.809219 1.000000 0.000000 0.010000 
0.809375 1.000000 0.000000 0.010000 
0.809531 1.000000 0.000000 0.010000 
0.809688 1.000000 0.000000 0.010000 
0.809844 1.000000 0.000000 0.010000 
0.810000 1.000000 0.000000 0.010000 
0.810156 1.000000 0.000000 0.010000 
0.810312 1.000000 0.000000 0.010000 
0.810469 1.000000 0.000000 0.010000 
0.810625 1.000000 0.000000 0.010000 
0.810781 1.000000 0.000000 0.010000 
0.810937 1.000000 0.000000 0.010000 
0.811094 1.000000 0.000000 0.010000 
0.811250 1.000000 0.000000 0.010000 
0.811406 1.000000 0.000000 0.010000 
0.811562 1.000000 0.000000 0.010000 
0.811719 1.000000 0.000000 0.010000 
0.811875 1.000000 0.000000 0.010000 
0.812031 1.000000 0.000000 0.010000 
0.812188 1.000000 0.000000 0.010000 
0.812344 1.000000 0.000000 0.010000 
0.812500 1.000000 0.000000 0.010000 
0.812656 1.000000 0.000000 0.010000 
0.812813 1.000000 0.000000 0.010000 
0.812969 1.000000 0.000000 0.010000 
0.813125 1.000000 0.000000 0.010000 
0.813281 1.000000 0.000000 0.010000 
0.813438 1.000000 0.000000 0.010000 
0.813594 1.000000 0.000000 0.010000 
0.813750 1.000000 0.000000 0.010000 
0.813906 1.000000 0.000000 0.010000 
0.814063 1.000000 0.000000 0.010000 
0.814219 1.000000 0.000000 0.010000 
0.814375 1.000000 0.000000 0.010000 
0.814531 1.000000 0.000000 0.010000 
0.814688 1.000000 0.000000 0.010000 
0.814844 1.000000 0.000000 0.010000 
0.815000 1.000000 0.000000 0.010000 
0.815156 1.000000 0.000000 0.010000 
0.815312 1.000000 0.000000 0.010000 
0.815469 1.000000 0.000000 0.010000 
0.815625 1.000000 0.000000 0.010000 
0.815781 1.000000 0.000000 0.010000 
0.815937 1.000000 0.000000 0.010000 
0.816094 1.000000 0.000000 0.010000 
0.816250 1.000000 0.000000 0.010000 
0.816406 1.000000 0.000000 0.010000 
0.816562 1.000000 0.000000 0.010000 
0.816719 1.000000 0.000000 0.010000 
0.816875 1.000000 0.000000 0.010000 
0.817031 1.000000 0.000000 0.010000 
0.817188 1.000000 0.000000 0.010000 
0.817344 1.000000 0.000000 0.010000 
0.817500 1.000000 0.000000 0.010000 
0.817656 1.000000 0.000000 0.010000 
0.817813 1.000000 0.000000 0.010000 
0.817969 1.000000 0.000000 0.010000 
0.818125 1.000000 0.000000 0.010000 
0.818281 1.000000 0.000000 0.010000 
0.818438 1.000000 0.000000 0.010000 
0.818594 1.000000 0.000000 0.010000 
0.818750 1.000000 0.000000 0.010000 
0.818906 1.000000 0.000000 0.010000 
0.819063 1.000000 0.000000 0.010000 
0.819219 1.000000 0.000000 0.010000 
0.819375 1.000000 0.000000 0.010000 
0.819531 1.000000 0.000000 0.010000 
0.819688 1.000000 0.000000 0.010000 
0.819844 1.000000 0.000000 0.010000 
0.820000 1.000000 0.000000 0.010000 
0.820156 1.000000 0.000000 0.010000 
0.820312 1.000000 0.000000 0.010000 
0.820469 1.000000 0.000000 0.010000 
0.820625 1.000000 0.000000 0.010000 
0.820781 1.000000 0.000000 0.010000 
0.820937 1.000000 0.000000 0.010000 
0.821094 1.000000 0.000000 0.010000 
0.821250 1.000000 0.000000 0.010000 
0.821406 1.000000 0.000000 0.010000 
0.821562 1.000000 0.000000 0.010000 
0.821719 1.000000 0.000000 0.010000 
0.821875 1.000000 0.000000 0.010000 
0.822031 1.000000 0.000000 0.010000 
0.822188 1.000000 0.000000 0.010000 
0.822344 1.000000 0.000000 0.010000 
0.822500 1.000000 0.000000 0.010000 
0.822656 1.000000 0.000000 0.010000 
0.822813 1.000000 0.000000 0.010000 
0.822969 1.000000 0.000000 0.010000 
0.823125 1.000000 0.000000 0.010000 
0.823281 1.000000 0.000000 0.010000 
0.823438 1.000000 0.000000 0.010000 
0.823594 1.000000 0.000000 0.010000 
0.823750 1.000000 0.000000 0.010000 
0.823906 1.000000 0.000000 0.010000 
0.824063 1.000000 0.000000 0.010000 
0.824219 1.000000 0.000000 0.010000 
0.824375 1.000000 0.000000 0.010000 
0.824531 1.000000 0.000000 0.010000 
0.824688 1.000000 0.000000 0.010000 
0.824844 1.000000 0.000000 0.010000 
0.825000 1.000000 0.000000 0.010000 
0.825156 1.000000 0.000000 0.010000 
0.825313 1.000000 0.000000 0.010000 
0.825469 1.000000 0.000000 0.010000 
0.825625 1.000000 0.000000 0.010000 
0.825781 1.000000 0.000000 0.010000 
0.825937 1.000000 0.000000 0.010000 
0.826094 1.000000 0.000000 0.010000 
0.826250 1.000000 0.000000 0.010000 
0.826406 1.000000 0.000000 0.010000 
0.826562 1.000000 0.000000 0.010000 
0.826719 1.000000 0.000000 0.010000 
0.826875 1.000000 0.000000 0.010000 
0.827031 1.000000 0.000000 0.010000 
0.827187 1.000000 0.000000 0.010000 
0.827344 1.000000 0.000000 0.010000 
0.827500 1.000000 0.000000 0.010000 
0.827656 1.000000 0.000000 0.010000 
0.827813 1.000000 0.000000 0.010000 
0.827969 1.000000 0.000000 0.010000 
0.828125 1.000000 0.000000 0.010000 
0.828281 1.000000 0.000000 0.010000 
0.828438 1.000000 0.000000 0.010000 
0.828594 1.000000 0.000000 0.010000 
0.828750 1.000000 0.000000 0.010000 
0.828906 1.000000 0.000000 0.010000 
0.829063 1.000000 0.000000 0.010000 
0.829219 1.000000 0.000000 0.010000 
0.829375 1.000000 0.000000 0.010000 
0.829531 1.000000 0.000000 0.010000 
0.829688 1.000000 0.000000 0.010000 
0.829844 1.000000 0.000000 0.010000 
0.830000 1.000000 0.000000 0.010000 
0.830156 1.000000 0.000000 0.010000 
0.830313 1.000000 0.000000 0.010000 
0.830469 1.000000 0.000000 0.010000 
0.830625 1.000000 0.000000 0.010000 
0.830781 1.000000 0.000000 0.010000 
0.830937 1.000000 0.000000 0.010000 
0.831094 1.000000 0.000000 0.010000 
0.831250 1.000000 0.000000 0.010000 
0.831406 1.000000 0.000000 0.010000 
0.831562 1.000000 0.000000 0.010000 
0.831719 1.000000 0.000000 0.010000 
0.831875 1.000000 0.000000 0.010000 
0.832031 1.000000 0.000000 0.010000 
0.832187 1.000000 0.000000 0.010000 
0.832344 1.000000 0.000000 0.010000 
0.832500 1.000000 0.000000 0.010000 
0.832656 1.000000 0.000000 0.010000 
0.832813 1.000000 0.000000 0.010000 
0.832969 1.000000 0.000000 0.010000 
0.833125 1.000000 0.000000 0.010000 
0.833281 1.000000 0.000000 0.010000 
0.833438 1.000000 0.000000 0.010000 
0.833594 1.000000 0.000000 0.010000 
0.833750 1.000000 0.000000 0.010000 
0.833906 1.000000 0.000000 0.010000 
0.834063 1.000000 0.000000 0.010000 
0.834219 1.000000 0.000000 0.010000 
0.834375 1.000000 0.000000 0.010000 
0.834531 1.000000 0.000000 0.010000 
0.834688 1.000000 0.000000 0.010000 
0.834844 1.000000 0.000000 0.010000 
0.835000 1.000000 0.000000 0.010000 
0.835156 1.000000 0.000000 0.010000 
0.835313 1.000000 0.000000 0.010000 
0.835469 1.000000 0.000000 0.010000 
0.835625 1.000000 0.000000 0.010000 
0.835781 1.000000 0.000000 0.010000 
0.835938 1.000000 0.000000 0.010000 
0.836094 1.000000 0.000000 0.010000 
0.836250 1.000000 0.000000 0.010000 
0.836406 1.000000 0.000000 0.010000 
0.836562 1.000000 0.000000 0.010000 
0.836719 1.000000 0.000000 0.010000 
0.836875 1.000000 0.000000 0.010000 
0.837031 1.000000 0.000000 0.010000 
0.837187 1.000000 0.000000 0.010000 
0.837344 1.000000 0.000000 0.010000 
0.837500 1.000000 0.000000 0.010000 
0.837656 1.000000 0.000000 0.010000 
0.837813 1.000000 0.000000 0.010000 
0.837969 1.000000 0.000000 0.010000 
0.838125 1.000000 0.000000 0.010000 
0.838281 1.000000 0.000000 0.010000 
0.838438 1.000000 0.000000 0.010000 
0.838594 1.000000 0.000000 0.010000 
0.838750 1.000000 0.000000 0.010000 
0.838906 1.000000 0.000000 0.010000 
0.839063 1.000000 0.000000 0.010000 
0.839219 1.000000 0.000000 0.010000 
0.839375 1.000000 0.000000 0.010000 
0.839531 1.000000 0.000000 0.010000 
0.839688 1.000000 0.000000 0.010000 
0.839844 1.000000 0.000000 0.010000 
0.840000 1.000000 0.000000 0.010000 
0.840156 1.000000 0.000000 0.010000 
0.840313 1.000000 0.000000 0.010000 
0.840469 1.000000 0.000000 0.010000 
0.840625 1.000000 0.000000 0.010000 
0.840781 1.000000 0.000000 0.010000 
0.840938 1.000000 0.000000 0.010000 
0.841094 1.000000 0.000000 0.010000 
0.841250 1.000000 0.000000 0.010000 
0.841406 1.000000 0.000000 0.010000 
0.841562 1.000000 0.000000 0.010000 
0.841719 1.000000 0.000000 0.010000 
0.841875 1.000000 0.000000 0.010000 
0.842031 1.000000 0.000000 0.010000 
0.842187 1.000000 0.000000 0.010000 
0.842344 1.000000 0.000000 0.010000 
0.842500 1.000000 0.000000 0.010000 
0.842656 1.000000 0.000000 0.010000 
0.842812 1.000000 0.000000 0.010000 
0.842969 1.000000 0.000000 0.010000 
0.843125 1.000000 0.000000 0.010000 
0.843281 1.000000 0.000000 0.010000 
0.843438 1.000000 0.000000 0.010000 
0.843594 1.000000 0.000000 0.010000 
0.843750 1.000000 0.000000 0.010000 
0.843906 1.000000 0.000000 0.010000 
0.844063 1.000000 0.000000 0.010000 
0.844219 1.000000 0.000000 0.010000 
0.844375 1.000000 0.000000 0.010000 
0.844531 1.000000 0.000000 0.010000 
0.844688 1.000000 0.000000 0.010000 
0.844844 1.000000 0.000000 0.010000 
0.845000 1.000000 0.000000 0.010000 
0.845156 1.000000 0.000000 0.010000 
0.845313 1.000000 0.000000 0.010000 
0.845469 1.000000 0.000000 0.010000 
0.845625 1.000000 0.000000 0.010000 
0.845781 1.000000 0.000000 0.010000 
0.845938 1.000000 0.000000 0.010000 
0.846094 1.000000 0.000000 0.010000 
0.846250 1.000000 0.000000 0.010000 
0.846406 1.000000 0.000000 0.010000 
0.846562 1.000000 0.000000 0.010000 
0.846719 1.000000 0.000000 0.010000 
0.846875 1.000000 0.000000 0.010000 
0.847031 1.000000 0.000000 0.010000 
0.847187 1.000000 0.000000 0.010000 
0.847344 1.000000 0.000000 0.010000 
0.847500 1.000000 0.000000 0.010000 
0.847656 1.000000 0.000000 0.010000 
0.847812 1.000000 0.000000 0.010000 
0.847969 1.000000 0.000000 0.010000 
0.848125 1.000000 0.000000 0.010000 
0.848281 1.000000 0.000000 0.010000 
0.848438 1.000000 0.000000 0.010000 
0.848594 1.000000 0.000000 0.010000 
0.848750 1.000000 0.000000 0.010000 
0.848906 1.000000 0.000000 0.010000 
0.849063 1.000000 0.000000 0.010000 
0.849219 1.000000 0.000000 0.010000 
0.849375 1.000000 0.000000 0.010000 
0.849531 1.000000 0.000000 0.010000 
0.849688 1.000000 0.000000 0.010000 
0.849844 1.000000 0.000000 0.010000 
0.850000 1.000000 0.000000 0.010000 
0.850156 1.000000 0.000000 0.010000 
0.850313 1.000000 0.000000 0.010000 
0.850469 1.000000 0.000000 0.010000 
0.850625 1.000000 0.000000 0.010000 
0.850781 1.000000 0.000000 0.010000 
0.850938 1.000000 0.000000 0.010000 
0.851094 1.000000 0.000000 0.010000 
0.851250 1.000000 0.000000 0.010000 
0.851406 1.000000 0.000000 0.010000 
0.851562 1.000000 0.000000 0.010000 
0.851719 1.000000 0.000000 0.010000 
0.851875 1.000000 0.000000 0.010000 
0.852031 1.000000 0.000000 0.010000 
0.852187 1.000000 0.000000 0.010000 
0.852344 1.000000 0.000000 0.010000 
0.852500 1.000000 0.000000 0.010000 
0.852656 1.000000 0.000000 0.010000 
0.852812 1.000000 0.000000 0.010000 
0.852969 1.000000 0.000000 0.010000 
0.853125 1.000000 0.000000 0.010000 
0.853281 1.000000 0.000000 0.010000 
0.853438 1.000000 0.000000 0.010000 
0.853594 1.000000 0.000000 0.010000 
0.853750 1.000000 0.000000 0.010000 
0.853906 1.000000 0.000000 0.010000 
0.854063 1.000000 0.000000 0.010000 
0.854219 1.000000 0.000000 0.010000 
0.854375 1.000000 0.000000 0.010000 
0.854531 1.000000 0.000000 0.010000 
0.854688 1.000000 0.000000 0.010000 
0.854844 1.000000 0.000000 0.010000 
0.855000 1.000000 0.000000 0.010000 
0.855156 1.000000 0.000000 0.010000 
0.855313 1.000000 0.000000 0.010000 
0.855469 1.000000 0.000000 0.010000 
0.855625 1.000000 0.000000 0.010000 
0.855781 1.000000 0.000000 0.010000 
0.855938 1.000000 0.000000 0.010000 
0.856094 1.000000 0.000000 0.010000 
0.856250 1.000000 0.000000 0.010000 
0.856406 1.000000 0.000000 0.010000 
0.856563 1.000000 0.000000 0.010000 
0.856719 1.000000 0.000000 0.010000 
0.856875 1.000000 0.000000 0.010000 
0.857031 1.000000 0.000000 0.010000 
0.857187 1.000000 0.000000 0.010000 
0.857344 1.000000 0.000000 0.010000 
0.857500 1.000000 0.000000 0.010000 
0.857656 1.000000 0.000000 0.010000 
0.857812 1.000000 0.000000 0.010000 
0.857969 1.000000 0.000000 0.010000 
0.858125 1.000000 0.000000 0.010000 
0.858281 1.000000 0.000000 0.010000 
0.858437 1.000000 0.000000 0.010000 
0.858594 1.000000 0.000000 0.010000 
0.858750 1.000000 0.000000 0.010000 
0.858906 1.000000 0.000000 0.010000 
0.859063 1.000000 0.000000 0.010000 
0.859219 1.000000 0.000000 0.010000 
0.859375 1.000000 0.000000 0.010000 
0.859531 1.000000 0.000000 0.010000 
0.859688 1.000000 0.000000 0.010000 
0.859844 1.000000 0.000000 0.010000 
0.860000 1.000000 0.000000 0.010000 
0.860156 1.000000 0.000000 0.010000 
0.860313 1.000000 0.000000 0.010000 
0.860469 1.000000 0.000000 0.010000 
0.860625 1.000000 0.000000 0.010000 
0.860781 1.000000 0.000000 0.010000 
0.860938 1.000000 0.000000 0.010000 
0.861094 1.000000 0.000000 0.010000 
0.861250 1.000000 0.000000 0.010000 
0.861406 1.000000 0.000000 0.010000 
0.861563 1.000000 0.000000 0.010000 
0.861719 1.000000 0.000000 0.010000 
0.861875 1.000000 0.000000 0.010000 
0.862031 1.000000 0.000000 0.010000 
0.862187 1.000000 0.000000 0.010000 
0.862344 1.000000 0.000000 0.010000 
0.862500 1.000000 0.000000 0.010000 
0.862656 1.000000 0.000000 0.010000 
0.862812 1.000000 0.000000 0.010000 
0.862969 1.000000 0.000000 0.010000 
0.863125 1.000000 0.000000 0.010000 
0.863281 1.000000 0.000000 0.010000 
0.863437 1.000000 0.000000 0.010000 
0.863594 1.000000 0.000000 0.010000 
0.863750 1.000000 0.000000 0.010000 
0.863906 1.000000 0.000000 0.010000 
0.864063 1.000000 0.000000 0.010000 
0.864219 1.000000 0.000000 0.010000 
0.864375 1.000000 0.000000 0.010000 
0.864531 1.000000 0.000000 0.010000 
0.864688 1.000000 0.000000 0.010000 
0.864844 1.000000 0.000000 0.010000 
0.865000 1.000000 0.000000 0.010000 
0.865156 1.000000 0.000000 0.010000 
0.865313 1.000000 0.000000 0.010000 
0.865469 1.000000 0.000000 0.010000 
0.865625 1.000000 0.000000 0.010000 
0.865781 1.000000 0.000000 0.010000 
0.865938 1.000000 0.000000 0.010000 
0.866094 1.000000 0.000000 0.010000 
0.866250 1.000000 0.000000 0.010000 
0.866406 1.000000 0.000000 0.010000 
0.866563 1.000000 0.000000 0.010000 
0.866719 1.000000 0.000000 0.010000 
0.866875 1.000000 0.000000 0.010000 
0.867031 1.000000 0.000000 0.010000 
0.867188 1.000000 0.000000 0.010000 
0.867344 1.000000 0.000000 0.010000 
0.867500 1.000000 0.000000 0.010000 
0.867656 1.000000 0.000000 0.010000 
0.867812 1.000000 0.000000 0.010000 
0.867969 1.000000 0.000000 0.010000 
0.868125 1.000000 0.000000 0.010000 
0.868281 1.000000 0.000000 0.010000 
0.868437 1.000000 0.000000 0.010000 
0.868594 1.000000 0.000000 0.010000 
0.868750 1.000000 0.000000 0.010000 
0.868906 1.000000 0.000000 0.010000 
0.869063 1.000000 0.000000 0.010000 
0.869219 1.000000 0.000000 0.010000 
0.869375 1.000000 0.000000 0.010000 
0.869531 1.000000 0.000000 0.010000 
0.869688 1.000000 0.000000 0.010000 
0.869844 1.000000 0.000000 0.010000 
0.870000 1.000000 0.000000 0.010000 
0.870156 1.000000 0.000000 0.010000 
0.870313 1.000000 0.000000 0.010000 
0.870469 1.000000 0.000000 0.010000 
0.870625 1.000000 0.000000 0.010000 
0.870781 1.000000 0.000000 0.010000 
0.870938 1.000000 0.000000 0.010000 
0.871094 1.000000 0.000000 0.010000 
0.871250 1.000000 0.000000 0.010000 
0.871406 1.000000 0.000000 0.010000 
0.871563 1.000000 0.000000 0.010000 
0.871719 1.000000 0.000000 0.010000 
0.871875 1.000000 0.000000 0.010000 
0.872031 1.000000 0.000000 0.010000 
0.872188 1.000000 0.000000 0.010000 
0.872344 1.000000 0.000000 0.010000 
0.872500 1.000000 0.000000 0.010000 
0.872656 1.000000 0.000000 0.010000 
0.872812 1.000000 0.000000 0.010000 
0.872969 1.000000 0.000000 0.010000 
0.873125 1.000000 0.000000 0.010000 
0.873281 1.000000 0.000000 0.010000 
0.873437 1.000000 0.000000 0.010000 
0.873594 1.000000 0.000000 0.010000 
0.873750 1.000000 0.000000 0.010000 
0.873906 1.000000 0.000000 0.010000 
0.874062 1.000000 0.000000 0.010000 
0.874219 1.000000 0.000000 0.010000 
0.874375 1.000000 0.000000 0.010000 
0.874531 1.000000 0.000000 0.010000 
0.874688 1.000000 0.000000 0.010000 
0.874844 1.000000 0.000000 0.010000 
0.875000 1.000000 0.000000 0.010000 
0.875156 1.000000 0.000000 0.010000 
0.875313 1.000000 0.000000 0.010000 
0.875469 1.000000 0.000000 0.010000 
0.875625 1.000000 0.000000 0.010000 
0.875781 1.000000 0.000000 0.010000 
0.875938 1.000000 0.000000 0.010000 
0.876094 1.000000 0.000000 0.010000 
0.876250 1.000000 0.000000 0.010000 
0.876406 1.000000 0.000000 0.010000 
0.876563 1.000000 0.000000 0.010000 
0.876719 1.000000 0.000000 0.010000 
0.876875 1.000000 0.000000 0.010000 
0.877031 1.000000 0.000000 0.010000 
0.877188 1.000000 0.000000 0.010000 
0.877344 1.000000 0.000000 0.010000 
0.877500 1.000000 0.000000 0.010000 
0.877656 1.000000 0.000000 0.010000 
0.877812 1.000000 0.000000 0.010000 
0.877969 1.000000 0.000000 0.010000 
0.878125 1.000000 0.000000 0.010000 
0.878281 1.000000 0.000000 0.010000 
0.878437 1.000000 0.000000 0.010000 
0.878594 1.000000 0.000000 0.010000 
0.878750 1.000000 0.000000 0.010000 
0.878906 1.000000 0.000000 0.010000 
0.879062 1.000000 0.000000 0.010000 
0.879219 1.000000 0.000000 0.010000 
0.879375 1.000000 0.000000 0.010000 
0.879531 1.000000 0.000000 0.010000 
0.879688 1.000000 0.000000 0.010000 
0.879844 1.000000 0.000000 0.010000 
0.880000 1.000000 0.000000 0.010000 
0.880156 1.000000 0.000000 0.010000 
0.880313 1.000000 0.000000 0.010000 
0.880469 1.000000 0.000000 0.010000 
0.880625 1.000000 0.000000 0.010000 
0.880781 1.000000 0.000000 0.010000 
0.880938 1.000000 0.000000 0.010000 
0.881094 1.000000 0.000000 0.010000 
0.881250 1.000000 0.000000 0.010000 
0.881406 1.000000 0.000000 0.010000 
0.881563 1.000000 0.000000 0.010000 
0.881719 1.000000 0.000000 0.010000 
0.881875 1.000000 0.000000 0.010000 
0.882031 1.000000 0.000000 0.010000 
0.882188 1.000000 0.000000 0.010000 
0.882344 1.000000 0.000000 0.010000 
0.882500 1.000000 0.000000 0.010000 
0.882656 1.000000 0.000000 0.010000 
0.882812 1.000000 0.000000 0.010000 
0.882969 1.000000 0.000000 0.010000 
0.883125 1.000000 0.000000 0.010000 
0.883281 1.000000 0.000000 0.010000 
0.883437 1.000000 0.000000 0.010000 
0.883594 1.000000 0.000000 0.010000 
0.883750 1.000000 0.000000 0.010000 
0.883906 1.000000 0.000000 0.010000 
0.884062 1.000000 0.000000 0.010000 
0.884219 1.000000 0.000000 0.010000 
0.884375 1.000000 0.000000 0.010000 
0.884531 1.000000 0.000000 0.010000 
0.884688 1.000000 0.000000 0.010000 
0.884844 1.000000 0.000000 0.010000 
0.885000 1.000000 0.000000 0.010000 
0.885156 1.000000 0.000000 0.010000 
0.885313 1.000000 0.000000 0.010000 
0.885469 1.000000 0.000000 0.010000 
0.885625 1.000000 0.000000 0.010000 
0.885781 1.000000 0.000000 0.010000 
0.885938 1.000000 0.000000 0.010000 
0.886094 1.000000 0.000000 0.010000 
0.886250 1.000000 0.000000 0.010000 
0.886406 1.000000 0.000000 0.010000 
0.886563 1.000000 0.000000 0.010000 
0.886719 1.000000 0.000000 0.010000 
0.886875 1.000000 0.000000 0.010000 
0.887031 1.000000 0.000000 0.010000 
0.887188 1.000000 0.000000 0.010000 
0.887344 1.000000 0.000000 0.010000 
0.887500 1.000000 0.000000 0.010000 
0.887656 1.000000 0.000000 0.010000 
0.887813 1.000000 0.000000 0.010000 
0.887969 1.000000 0.000000 0.010000 
0.888125 1.000000 0.000000 0.010000 
0.888281 1.000000 0.000000 0.010000 
0.888437 1.000000 0.000000 0.010000 
0.888594 1.000000 0.000000 0.010000 
0.888750 1.000000 0.000000 0.010000 
0.888906 1.000000 0.000000 0.010000 
0.889062 1.000000 0.000000 0.010000 
0.889219 1.000000 0.000000 0.010000 
0.889375 1.000000 0.000000 0.010000 
0.889531 1.000000 0.000000 0.010000 
0.889687 1.000000 0.000000 0.010000 
0.889844 1.000000 0.000000 0.010000 
0.890000 1.000000 0.000000 0.010000 
0.890156 1.000000 0.000000 0.010000 
0.890313 1.000000 0.000000 0.010000 
0.890469 1.000000 0.000000 0.010000 
0.890625 1.000000 0.000000 0.010000 
0.890781 1.000000 0.000000 0.010000 
0.890938 1.000000 0.000000 0.010000 
0.891094 1.000000 0.000000 0.010000 
0.891250 1.000000 0.000000 0.010000 
0.891406 1.000000 0.000000 0.010000 
0.891563 1.000000 0.000000 0.010000 
0.891719 1.000000 0.000000 0.010000 
0.891875 1.000000 0.000000 0.010000 
0.892031 1.000000 0.000000 0.010000 
0.892188 1.000000 0.000000 0.010000 
0.892344 1.000000 0.000000 0.010000 
0.892500 1.000000 0.000000 0.010000 
0.892656 1.000000 0.000000 0.010000 
0.892813 1.000000 0.000000 0.010000 
0.892969 1.000000 0.000000 0.010000 
0.893125 1.000000 0.000000 0.010000 
0.893281 1.000000 0.000000 0.010000 
0.893437 1.000000 0.000000 0.010000 
0.893594 1.000000 0.000000 0.010000 
0.893750 1.000000 0.000000 0.010000 
0.893906 1.000000 0.000000 0.010000 
0.894062 1.000000 0.000000 0.010000 
0.894219 1.000000 0.000000 0.010000 
0.894375 1.000000 0.000000 0.010000 
0.894531 1.000000 0.000000 0.010000 
0.894687 1.000000 0.000000 0.010000 
0.894844 1.000000 0.000000 0.010000 
0.895000 1.000000 0.000000 0.010000 
0.895156 1.000000 0.000000 0.010000 
0.895313 1.000000 0.000000 0.010000 
0.895469 1.000000 0.000000 0.010000 
0.895625 1.000000 0.000000 0.010000 
0.895781 1.000000 0.000000 0.010000 
0.895938 1.000000 0.000000 0.010000 
0.896094 1.000000 0.000000 0.010000 
0.896250 1.000000 0.000000 0.010000 
0.896406 1.000000 0.000000 0.010000 
0.896563 1.000000 0.000000 0.010000 
0.896719 1.000000 0.000000 0.010000 
0.896875 1.000000 0.000000 0.010000 
0.897031 1.000000 0.000000 0.010000 
0.897188 1.000000 0.000000 0.010000 
0.897344 1.000000 0.000000 0.010000 
0.897500 1.000000 0.000000 0.010000 
0.897656 1.000000 0.000000 0.010000 
0.897813 1.000000 0.000000 0.010000 
0.897969 1.000000 0.000000 0.010000 
0.898125 1.000000 0.000000 0.010000 
0.898281 1.000000 0.000000 0.010000 
0.898438 1.000000 0.000000 0.010000 
0.898594 1.000000 0.000000 0.010000 
0.898750 1.000000 0.000000 0.010000 
0.898906 1.000000 0.000000 0.010000 
0.899062 1.000000 0.000000 0.010000 
0.899219 1.000000 0.000000 0.010000 
0.899375 1.000000 0.000000 0.010000 
0.899531 1.000000 0.000000 0.010000 
0.899687 1.000000 0.000000 0.010000 
0.899844 1.000000 0.000000 0.010000 
0.900000 1.000000 0.000000 0.010000 
0.900156 1.000000 0.000000 0.010000 
0.900313 1.000000 0.000000 0.010000 
0.900469 1.000000 0.000000 0.010000 
0.900625 1.000000 0.000000 0.010000 
0.900781 1.000000 0.000000 0.010000 
0.900938 1.000000 0.000000 0.010000 
0.901094 1.000000 0.000000 0.010000 
0.901250 1.000000 0.000000 0.010000 
0.901406 1.000000 0.000000 0.010000 
0.901563 1.000000 0.000000 0.010000 
0.901719 1.000000 0.000000 0.010000 
0.901875 1.000000 0.000000 0.010000 
0.902031 1.000000 0.000000 0.010000 
0.902188 1.000000 0.000000 0.010000 
0.902344 1.000000 0.000000 0.010000 
0.902500 1.000000 0.000000 0.010000 
0.902656 1.000000 0.000000 0.010000 
0.902813 1.000000 0.000000 0.010000 
0.902969 1.000000 0.000000 0.010000 
0.903125 1.000000 0.000000 0.010000 
0.903281 1.000000 0.000000 0.010000 
0.903438 1.000000 0.000000 0.010000 
0.903594 1.000000 0.000000 0.010000 
0.903750 1.000000 0.000000 0.010000 
0.903906 1.000000 0.000000 0.010000 
0.904062 1.000000 0.000000 0.010000 
0.904219 1.000000 0.000000 0.010000 
0.904375 1.000000 0.000000 0.010000 
0.904531 1.000000 0.000000 0.010000 
0.904687 1.000000 0.000000 0.010000 
0.904844 1.000000 0.000000 0.010000 
0.905000 1.000000 0.000000 0.010000 
0.905156 1.000000 0.000000 0.010000 
0.905312 1.000000 0.000000 0.010000 
0.905469 1.000000 0.000000 0.010000 
0.905625 1.000000 0.000000 0.010000 
0.905781 1.000000 0.000000 0.010000 
0.905938 1.000000 0.000000 0.010000 
0.906094 1.000000 0.000000 0.010000 
0.906250 1.000000 0.000000 0.010000 
0.906406 1.000000 0.000000 0.010000 
0.906563 1.000000 0.000000 0.010000 
0.906719 1.000000 0.000000 0.010000 
0.906875 1.000000 0.000000 0.010000 
0.907031 1.000000 0.000000 0.010000 
0.907188 1.000000 0.000000 0.010000 
0.907344 1.000000 0.000000 0.010000 
0.907500 1.000000 0.000000 0.010000 
0.907656 1.000000 0.000000 0.010000 
0.907813 1.000000 0.000000 0.010000 
0.907969 1.000000 0.000000 0.010000 
0.908125 1.000000 0.000000 0.010000 
0.908281 1.000000 0.000000 0.010000 
0.908438 1.000000 0.000000 0.010000 
0.908594 1.000000 0.000000 0.010000 
0.908750 1.000000 0.000000 0.010000 
0.908906 1.000000 0.000000 0.010000 
0.909062 1.000000 0.000000 0.010000 
0.909219 1.000000 0.000000 0.010000 
0.909375 1.000000 0.000000 0.010000 
0.909531 1.000000 0.000000 0.010000 
0.909687 1.000000 0.000000 0.010000 
0.909844 1.000000 0.000000 0.010000 
0.910000 1.000000 0.000000 0.010000 
0.910156 1.000000 0.000000 0.010000 
0.910312 1.000000 0.000000 0.010000 
0.910469 1.000000 0.000000 0.010000 
0.910625 1.000000 0.000000 0.010000 
0.910781 1.000000 0.000000 0.010000 
0.910938 1.000000 0.000000 0.010000 
0.911094 1.000000 0.000000 0.010000 
0.911250 1.000000 0.000000 0.010000 
0.911406 1.000000 0.000000 0.010000 
0.911563 1.000000 0.000000 0.010000 
0.911719 1.000000 0.000000 0.010000 
0.911875 1.000000 0.000000 0.010000 
0.912031 1.000000 0.000000 0.010000 
0.912188 1.000000 0.000000 0.010000 
0.912344 1.000000 0.000000 0.010000 
0.912500 1.000000 0.000000 0.010000 
0.912656 1.000000 0.000000 0.010000 
0.912813 1.000000 0.000000 0.010000 
0.912969 1.000000 0.000000 0.010000 
0.913125 1.000000 0.000000 0.010000 
0.913281 1.000000 0.000000 0.010000 
0.913438 1.000000 0.000000 0.010000 
0.913594 1.000000 0.000000 0.010000 
0.913750 1.000000 0.000000 0.010000 
0.913906 1.000000 0.000000 0.010000 
0.914062 1.000000 0.000000 0.010000 
0.914219 1.000000 0.000000 0.010000 
0.914375 1.000000 0.000000 0.010000 
0.914531 1.000000 0.000000 0.010000 
0.914687 1.000000 0.000000 0.010000 
0.914844 1.000000 0.000000 0.010000 
0.915000 1.000000 0.000000 0.010000 
0.915156 1.000000 0.000000 0.010000 
0.915312 1.000000 0.000000 0.010000 
0.915469 1.000000 0.000000 0.010000 
0.915625 1.000000 0.000000 0.010000 
0.915781 1.000000 0.000000 0.010000 
0.915938 1.000000 0.000000 0.010000 
0.916094 1.000000 0.000000 0.010000 
0.916250 1.000000 0.000000 0.010000 
0.916406 1.000000 0.000000 0.010000 
0.916563 1.000000 0.000000 0.010000 
0.916719 1.000000 0.000000 0.010000 
0.916875 1.000000 0.000000 0.010000 
0.917031 1.000000 0.000000 0.010000 
0.917188 1.000000 0.000000 0.010000 
0.917344 1.000000 0.000000 0.010000 
0.917500 1.000000 0.000000 0.010000 
0.917656 1.000000 0.000000 0.010000 
0.917813 1.000000 0.000000 0.010000 
0.917969 1.000000 0.000000 0.010000 
0.918125 1.000000 0.000000 0.010000 
0.918281 1.000000 0.000000 0.010000 
0.918438 1.000000 0.000000 0.010000 
0.918594 1.000000 0.000000 0.010000 
0.918750 1.000000 0.000000 0.010000 
0.918906 1.000000 0.000000 0.010000 
0.919063 1.000000 0.000000 0.010000 
0.919219 1.000000 0.000000 0.010000 
0.919375 1.000000 0.000000 0.010000 
0.919531 1.000000 0.000000 0.010000 
0.919687 1.000000 0.000000 0.010000 
0.919844 1.000000 0.000000 0.010000 
0.920000 1.000000 0.000000 0.010000 
0.920156 1.000000 0.000000 0.010000 
0.920312 1.000000 0.000000 0.010000 
0.920469 1.000000 0.000000 0.010000 
0.920625 1.000000 0.000000 0.010000 
0.920781 1.000000 0.000000 0.010000 
0.920937 1.000000 0.000000 0.010000 
0.921094 1.000000 0.000000 0.010000 
0.921250 1.000000 0.000000 0.010000 
0.921406 1.000000 0.000000 0.010000 
0.921563 1.000000 0.000000 0.010000 
0.921719 1.000000 0.000000 0.010000 
0.921875 1.000000 0.000000 0.010000 
0.922031 1.000000 0.000000 0.010000 
0.922188 1.000000 0.000000 0.010000 
0.922344 1.000000 0.000000 0.010000 
0.922500 1.000000 0.000000 0.010000 
0.922656 1.000000 0.000000 0.010000 
0.922813 1.000000 0.000000 0.010000 
0.922969 1.000000 0.000000 0.010000 
0.923125 1.000000 0.000000 0.010000 
0.923281 1.000000 0.000000 0.010000 
0.923438 1.000000 0.000000 0.010000 
0.923594 1.000000 0.000000 0.010000 
0.923750 1.000000 0.000000 0.010000 
0.923906 1.000000 0.000000 0.010000 
0.924063 1.000000 0.000000 0.010000 
0.924219 1.000000 0.000000 0.010000 
0.924375 1.000000 0.000000 0.010000 
0.924531 1.000000 0.000000 0.010000 
0.924687 1.000000 0.000000 0.010000 
0.924844 1.000000 0.000000 0.010000 
0.925000 1.000000 0.000000 0.010000 
0.925156 1.000000 0.000000 0.010000 
0.925312 1.000000 0.000000 0.010000 
0.925469 1.000000 0.000000 0.010000 
0.925625 1.000000 0.000000 0.010000 
0.925781 1.000000 0.000000 0.010000 
0.925937 1.000000 0.000000 0.010000 
0.926094 1.000000 0.000000 0.010000 
0.926250 1.000000 0.000000 0.010000 
0.926406 1.000000 0.000000 0.010000 
0.926563 1.000000 0.000000 0.010000 
0.926719 1.000000 0.000000 0.010000 
0.926875 1.000000 0.000000 0.010000 
0.927031 1.000000 0.000000 0.010000 
0.927188 1.000000 0.000000 0.010000 
0.927344 1.000000 0.000000 0.010000 
0.927500 1.000000 0.000000 0.010000 
0.927656 1.000000 0.000000 0.010000 
0.927813 1.000000 0.000000 0.010000 
0.927969 1.000000 0.000000 0.010000 
0.928125 1.000000 0.000000 0.010000 
0.928281 1.000000 0.000000 0.010000 
0.928438 1.000000 0.000000 0.010000 
0.928594 1.000000 0.000000 0.010000 
0.928750 1.000000 0.000000 0.010000 
0.928906 1.000000 0.000000 0.010000 
0.929063 1.000000 0.000000 0.010000 
0.929219 1.000000 0.000000 0.010000 
0.929375 1.000000 0.000000 0.010000 
0.929531 1.000000 0.000000 0.010000 
0.929688 1.000000 0.000000 0.010000 
0.929844 1.000000 0.000000 0.010000 
0.930000 1.000000 0.000000 0.010000 
0.930156 1.000000 0.000000 0.010000 
0.930312 1.000000 0.000000 0.010000 
0.930469 1.000000 0.000000 0.010000 
0.930625 1.000000 0.000000 0.010000 
0.930781 1.000000 0.000000 0.010000 
0.930937 1.000000 0.000000 0.010000 
0.931094 1.000000 0.000000 0.010000 
0.931250 1.000000 0.000000 0.010000 
0.931406 1.000000 0.000000 0.010000 
0.931563 1.000000 0.000000 0.010000 
0.931719 1.000000 0.000000 0.010000 
0.931875 1.000000 0.000000 0.010000 
0.932031 1.000000 0.000000 0.010000 
0.932188 1.000000 0.000000 0.010000 
0.932344 1.000000 0.000000 0.010000 
0.932500 1.000000 0.000000 0.010000 
0.932656 1.000000 0.000000 0.010000 
0.932813 1.000000 0.000000 0.010000 
0.932969 1.000000 0.000000 0.010000 
0.933125 1.000000 0.000000 0.010000 
0.933281 1.000000 0.000000 0.010000 
0.933438 1.000000 0.000000 0.010000 
0.933594 1.000000 0.000000 0.010000 
0.933750 1.000000 0.000000 0.010000 
0.933906 1.000000 0.000000 0.010000 
0.934063 1.000000 0.000000 0.010000 
0.934219 1.000000 0.000000 0.010000 
0.934375 1.000000 0.000000 0.010000 
0.934531 1.000000 0.000000 0.010000 
0.934688 1.000000 0.000000 0.010000 
0.934844 1.000000 0.000000 0.010000 
0.935000 1.000000 0.000000 0.010000 
0.935156 1.000000 0.000000 0.010000 
0.935312 1.000000 0.000000 0.010000 
0.935469 1.000000 0.000000 0.010000 
0.935625 1.000000 0.000000 0.010000 
0.935781 1.000000 0.000000 0.010000 
0.935937 1.000000 0.000000 0.010000 
0.936094 1.000000 0.000000 0.010000 
0.936250 1.000000 0.000000 0.010000 
0.936406 1.000000 0.000000 0.010000 
0.936562 1.000000 0.000000 0.010000 
0.936719 1.000000 0.000000 0.010000 
0.936875 1.000000 0.000000 0.010000 
0.937031 1.000000 0.000000 0.010000 
0.937188 1.000000 0.000000 0.010000 
0.937344 1.000000 0.000000 0.010000 
0.937500 1.000000 0.000000 0.010000 
0.937656 1.000000 0.000000 0.010000 
0.937813 1.000000 0.000000 0.010000 
0.937969 1.000000 0.000000 0.010000 
0.938125 1.000000 0.000000 0.010000 
0.938281 1.000000 0.000000 0.010000 
0.938438 1.000000 0.000000 0.010000 
0.938594 1.000000 0.000000 0.010000 
0.938750 1.000000 0.000000 0.010000 
0.938906 1.000000 0.000000 0.010000 
0.939063 1.000000 0.000000 0.010000 
0.939219 1.000000 0.000000 0.010000 
0.939375 1.000000 0.000000 0.010000 
0.939531 1.000000 0.000000 0.010000 
0.939688 1.000000 0.000000 0.010000 
0.939844 1.000000 0.000000 0.010000 
0.940000 1.000000 0.000000 0.010000 
0.940156 1.000000 0.000000 0.010000 
0.940312 1.000000 0.000000 0.010000 
0.940469 1.000000 0.000000 0.010000 
0.940625 1.000000 0.000000 0.010000 
0.940781 1.000000 0.000000 0.010000 
0.940937 1.000000 0.000000 0.010000 
0.941094 1.000000 0.000000 0.010000 
0.941250 1.000000 0.000000 0.010000 
0.941406 1.000000 0.000000 0.010000 
0.941562 1.000000 0.000000 0.010000 
0.941719 1.000000 0.000000 0.010000 
0.941875 1.000000 0.000000 0.010000 
0.942031 1.000000 0.000000 0.010000 
0.942188 1.000000 0.000000 0.010000 
0.942344 1.000000 0.000000 0.010000 
0.942500 1.000000 0.000000 0.010000 
0.942656 1.000000 0.000000 0.010000 
0.942813 1.000000 0.000000 0.010000 
0.942969 1.000000 0.000000 0.010000 
0.943125 1.000000 0.000000 0.010000 
0.943281 1.000000 0.000000 0.010000 
0.943438 1.000000 0.000000 0.010000 
0.943594 1.000000 0.000000 0.010000 
0.943750 1.000000 0.000000 0.010000 
0.943906 1.000000 0.000000 0.010000 
0.944063 1.000000 0.000000 0.010000 
0.944219 1.000000 0.000000 0.010000 
0.944375 1.000000 0.000000 0.010000 
0.944531 1.000000 0.000000 0.010000 
0.944688 1.000000 0.000000 0.010000 
0.944844 1.000000 0.000000 0.010000 
0.945000 1.000000 0.000000 0.010000 
0.945156 1.000000 0.000000 0.010000 
0.945312 1.000000 0.000000 0.010000 
0.945469 1.000000 0.000000 0.010000 
0.945625 1.000000 0.000000 0.010000 
0.945781 1.000000 0.000000 0.010000 
0.945937 1.000000 0.000000 0.010000 
0.946094 1.000000 0.000000 0.010000 
0.946250 1.000000 0.000000 0.010000 
0.946406 1.000000 0.000000 0.010000 
0.946562 1.000000 0.000000 0.010000 
0.946719 1.000000 0.000000 0.010000 
0.946875 1.000000 0.000000 0.010000 
0.947031 1.000000 0.000000 0.010000 
0.947188 1.000000 0.000000 0.010000 
0.947344 1.000000 0.000000 0.010000 
0.947500 1.000000 0.000000 0.010000 
0.947656 1.000000 0.000000 0.010000 
0.947813 1.000000 0.000000 0.010000 
0.947969 1.000000 0.000000 0.010000 
0.948125 1.000000 0.000000 0.010000 
0.948281 1.000000 0.000000 0.010000 
0.948438 1.000000 0.000000 0.010000 
0.948594 1.000000 0.000000 0.010000 
0.948750 1.000000 0.000000 0.010000 
0.948906 1.000000 0.000000 0.010000 
0.949063 1.000000 0.000000 0.010000 
0.949219 1.000000 0.000000 0.010000 
0.949375 1.000000 0.000000 0.010000 
0.949531 1.000000 0.000000 0.010000 
0.949688 1.000000 0.000000 0.010000 
0.949844 1.000000 0.000000 0.010000 
0.950000 1.000000 0.000000 0.010000 
0.950156 1.000000 0.000000 0.010000 
0.950313 1.000000 0.000000 0.010000 
0.950469 1.000000 0.000000 0.010000 
0.950625 1.000000 0.000000 0.010000 
0.950781 1.000000 0.000000 0.010000 
0.950937 1.000000 0.000000 0.010000 
0.951094 1.000000 0.000000 0.010000 
0.951250 1.000000 0.000000 0.010000 
0.951406 1.000000 0.000000 0.010000 
0.951562 1.000000 0.000000 0.010000 
0.951719 1.000000 0.000000 0.010000 
0.951875 1.000000 0.000000 0.010000 
0.952031 1.000000 0.000000 0.010000 
0.952187 1.000000 0.000000 0.010000 
0.952344 1.000000 0.000000 0.010000 
0.952500 1.000000 0.000000 0.010000 
0.952656 1.000000 0.000000 0.010000 
0.952813 1.000000 0.000000 0.010000 
0.952969 1.000000 0.000000 0.010000 
0.953125 1.000000 0.000000 0.010000 
0.953281 1.000000 0.000000 0.010000 
0.953438 1.000000 0.000000 0.010000 
0.953594 1.000000 0.000000 0.010000 
0.953750 1.000000 0.000000 0.010000 
0.953906 1.000000 0.000000 0.010000 
0.954063 1.000000 0.000000 0.010000 
0.954219 1.000000 0.000000 0.010000 
0.954375 1.000000 0.000000 0.010000 
0.954531 1.000000 0.000000 0.010000 
0.954688 1.000000 0.000000 0.010000 
0.954844 1.000000 0.000000 0.010000 
0.955000 1.000000 0.000000 0.010000 
0.955156 1.000000 0.000000 0.010000 
0.955313 1.000000 0.000000 0.010000 
0.955469 1.000000 0.000000 0.010000 
0.955625 1.000000 0.000000 0.010000 
0.955781 1.000000 0.000000 0.010000 
0.955937 1.000000 0.000000 0.010000 
0.956094 1.000000 0.000000 0.010000 
0.956250 1.000000 0.000000 0.010000 
0.956406 1.000000 0.000000 0.010000 
0.956562 1.000000 0.000000 0.010000 
0.956719 1.000000 0.000000 0.010000 
0.956875 1.000000 0.000000 0.010000 
0.957031 1.000000 0.000000 0.010000 
0.957187 1.000000 0.000000 0.010000 
0.957344 1.000000 0.000000 0.010000 
0.957500 1.000000 0.000000 0.010000 
0.957656 1.000000 0.000000 0.010000 
0.957813 1.000000 0.000000 0.010000 
0.957969 1.000000 0.000000 0.010000 
0.958125 1.000000 0.000000 0.010000 
0.958281 1.000000 0.000000 0.010000 
0.958438 1.000000 0.000000 0.010000 
0.958594 1.000000 0.000000 0.010000 
0.958750 1.000000 0.000000 0.010000 
0.958906 1.000000 0.000000 0.010000 
0.959063 1.000000 0.000000 0.010000 
0.959219 1.000000 0.000000 0.010000 
0.959375 1.000000 0.000000 0.010000 
0.959531 1.000000 0.000000 0.010000 
0.959688 1.000000 0.000000 0.010000 
0.959844 1.000000 0.000000 0.010000 
0.960000 1.000000 0.000000 0.010000 
0.960156 1.000000 0.000000 0.010000 
0.960313 1.000000 0.000000 0.010000 
0.960469 1.000000 0.000000 0.010000 
0.960625 1.000000 0.000000 0.010000 
0.960781 1.000000 0.000000 0.010000 
0.960938 1.000000 0.000000 0.010000 
0.961094 1.000000 0.000000 0.010000 
0.961250 1.000000 0.000000 0.010000 
0.961406 1.000000 0.000000 0.010000 
0.961562 1.000000 0.000000 0.010000 
0.961719 1.000000 0.000000 0.010000 
0.961875 1.000000 0.000000 0.010000 
0.962031 1.000000 0.000000 0.010000 
0.962187 1.000000 0.000000 0.010000 
0.962344 1.000000 0.000000 0.010000 
0.962500 1.000000 0.000000 0.010000 
0.962656 1.000000 0.000000 0.010000 
0.962813 1.000000 0.000000 0.010000 
0.962969 1.000000 0.000000 0.010000 
0.963125 1.000000 0.000000 0.010000 
0.963281 1.000000 0.000000 0.010000 
0.963438 1.000000 0.000000 0.010000 
0.963594 1.000000 0.000000 0.010000 
0.963750 1.000000 0.000000 0.010000 
0.963906 1.000000 0.000000 0.010000 
0.964063 1.000000 0.000000 0.010000 
0.964219 1.000000 0.000000 0.010000 
0.964375 1.000000 0.000000 0.010000 
0.964531 1.000000 0.000000 0.010000 
0.964688 1.000000 0.000000 0.010000 
0.964844 1.000000 0.000000 0.010000 
0.965000 1.000000 0.000000 0.010000 
0.965156 1.000000 0.000000 0.010000 
0.965313 1.000000 0.000000 0.010000 
0.965469 1.000000 0.000000 0.010000 
0.965625 1.000000 0.000000 0.010000 
0.965781 1.000000 0.000000 0.010000 
0.965938 1.000000 0.000000 0.010000 
0.966094 1.000000 0.000000 0.010000 
0.966250 1.000000 0.000000 0.010000 
0.966406 1.000000 0.000000 0.010000 
0.966562 1.000000 0.000000 0.010000 
0.966719 1.000000 0.000000 0.010000 
0.966875 1.000000 0.000000 0.010000 
0.967031 1.000000 0.000000 0.010000 
0.967187 1.000000 0.000000 0.010000 
0.967344 1.000000 0.000000 0.010000 
0.967500 1.000000 0.000000 0.010000 
0.967656 1.000000 0.000000 0.010000 
0.967813 1.000000 0.000000 0.010000 
0.967969 1.000000 0.000000 0.010000 
0.968125 1.000000 0.000000 0.010000 
0.968281 1.000000 0.000000 0.010000 
0.968438 1.000000 0.000000 0.010000 
0.968594 1.000000 0.000000 0.010000 
0.968750 1.000000 0.000000 0.010000 
0.968906 1.000000 0.000000 0.010000 
0.969063 1.000000 0.000000 0.010000 
0.969219 1.000000 0.000000 0.010000 
0.969375 1.000000 0.000000 0.010000 
0.969531 1.000000 0.000000 0.010000 
0.969688 1.000000 0.000000 0.010000 
0.969844 1.000000 0.000000 0.010000 
0.970000 1.000000 0.000000 0.010000 
0.970156 1.000000 0.000000 0.010000 
0.970313 1.000000 0.000000 0.010000 
0.970469 1.000000 0.000000 0.010000 
0.970625 1.000000 0.000000 0.010000 
0.970781 1.000000 0.000000 0.010000 
0.970938 1.000000 0.000000 0.010000 
0.971094 1.000000 0.000000 0.010000 
0.971250 1.000000 0.000000 0.010000 
0.971406 1.000000 0.000000 0.010000 
0.971562 1.000000 0.000000 0.010000 
0.971719 1.000000 0.000000 0.010000 
0.971875 1.000000 0.000000 0.010000 
0.972031 1.000000 0.000000 0.010000 
0.972187 1.000000 0.000000 0.010000 
0.972344 1.000000 0.000000 0.010000 
0.972500 1.000000 0.000000 0.010000 
0.972656 1.000000 0.000000 0.010000 
0.972812 1.000000 0.000000 0.010000 
0.972969 1.000000 0.000000 0.010000 
0.973125 1.000000 0.000000 0.010000 
0.973281 1.000000 0.000000 0.010000 
0.973438 1.000000 0.000000 0.010000 
0.973594 1.000000 0.000000 0.010000 
0.973750 1.000000 0.000000 0.010000 
0.973906 1.000000 0.000000 0.010000 
0.974063 1.000000 0.000000 0.010000 
0.974219 1.000000 0.000000 0.010000 
0.974375 1.000000 0.000000 0.010000 
0.974531 1.000000 0.000000 0.010000 
0.974688 1.000000 0.000000 0.010000 
0.974844 1.000000 0.000000 0.010000 
0.975000 1.000000 0.000000 0.010000 
0.975156 1.000000 0.000000 0.010000 
0.975313 1.000000 0.000000 0.010000 
0.975469 1.000000 0.000000 0.010000 
0.975625 1.000000 0.000000 0.010000 
0.975781 1.000000 0.000000 0.010000 
0.975938 1.000000 0.000000 0.010000 
0.976094 1.000000 0.000000 0.010000 
0.976250 1.000000 0.000000 0.010000 
0.976406 1.000000 0.000000 0.010000 
0.976562 1.000000 0.000000 0.010000 
0.976719 1.000000 0.000000 0.010000 
0.976875 1.000000 0.000000 0.010000 
0.977031 1.000000 0.000000 0.010000 
0.977187 1.000000 0.000000 0.010000 
0.977344 1.000000 0.000000 0.010000 
0.977500 1.000000 0.000000 0.010000 
0.977656 1.000000 0.000000 0.010000 
0.977812 1.000000 0.000000 0.010000 
0.977969 1.000000 0.000000 0.010000 
0.978125 1.000000 0.000000 0.010000 
0.978281 1.000000 0.000000 0.010000 
0.978438 1.000000 0.000000 0.010000 
0.978594 1.000000 0.000000 0.010000 
0.978750 1.000000 0.000000 0.010000 
0.978906 1.000000 0.000000 0.010000 
0.979063 1.000000 0.000000 0.010000 
0.979219 1.000000 0.000000 0.010000 
0.979375 1.000000 0.000000 0.010000 
0.979531 1.000000 0.000000 0.010000 
0.979688 1.000000 0.000000 0.010000 
0.979844 1.000000 0.000000 0.010000 
0.980000 1.000000 0.000000 0.010000 
0.980156 1.000000 0.000000 0.010000 
0.980313 1.000000 0.000000 0.010000 
0.980469 1.000000 0.000000 0.010000 
0.980625 1.000000 0.000000 0.010000 
0.980781 1.000000 0.000000 0.010000 
0.980938 1.000000 0.000000 0.010000 
0.981094 1.000000 0.000000 0.010000 
0.981250 1.000000 0.000000 0.010000 
0.981406 1.000000 0.000000 0.010000 
0.981563 1.000000 0.000000 0.010000 
0.981719 1.000000 0.000000 0.010000 
0.981875 1.000000 0.000000 0.010000 
0.982031 1.000000 0.000000 0.010000 
0.982187 1.000000 0.000000 0.010000 
0.982344 1.000000 0.000000 0.010000 
0.982500 1.000000 0.000000 0.010000 
0.982656 1.000000 0.000000 0.010000 
0.982812 1.000000 0.000000 0.010000 
0.982969 1.000000 0.000000 0.010000 
0.983125 1.000000 0.000000 0.010000 
0.983281 1.000000 0.000000 0.010000 
0.983438 1.000000 0.000000 0.010000 
0.983594 1.000000 0.000000 0.010000 
0.983750 1.000000 0.000000 0.010000 
0.983906 1.000000 0.000000 0.010000 
0.984063 1.000000 0.000000 0.010000 
0.984219 1.000000 0.000000 0.010000 
0.984375 1.000000 0.000000 0.010000 
0.984531 1.000000 0.000000 0.010000 
0.984688 1.000000 0.000000 0.010000 
0.984844 1.000000 0.000000 0.010000 
0.985000 1.000000 0.000000 0.010000 
0.985156 1.000000 0.000000 0.010000 
0.985313 1.000000 0.000000 0.010000 
0.985469 1.000000 0.000000 0.010000 
0.985625 1.000000 0.000000 0.010000 
0.985781 1.000000 0.000000 0.010000 
0.985938 1.000000 0.000000 0.010000 
0.986094 1.000000 0.000000 0.010000 
0.986250 1.000000 0.000000 0.010000 
0.986406 1.000000 0.000000 0.010000 
0.986563 1.000000 0.000000 0.010000 
0.986719 1.000000 0.000000 0.010000 
0.986875 1.000000 0.000000 0.010000 
0.987031 1.000000 0.000000 0.010000 
0.987187 1.000000 0.000000 0.010000 
0.987344 1.000000 0.000000 0.010000 
0.987500 1.000000 0.000000 0.010000 
0.987656 1.000000 0.000000 0.010000 
0.987812 1.000000 0.000000 0.010000 
0.987969 1.000000 0.000000 0.010000 
0.988125 1.000000 0.000000 0.010000 
0.988281 1.000000 0.000000 0.010000 
0.988437 1.000000 0.000000 0.010000 
0.988594 1.000000 0.000000 0.010000 
0.988750 1.000000 0.000000 0.010000 
0.988906 1.000000 0.000000 0.010000 
0.989063 1.000000 0.000000 0.010000 
0.989219 1.000000 0.000000 0.010000 
0.989375 1.000000 0.000000 0.010000 
0.989531 1.000000 0.000000 0.010000 
0.989688 1.000000 0.000000 0.010000 
0.989844 1.000000 0.000000 0.010000 
0.990000 1.000000 0.000000 0.010000 
0.990156 1.000000 0.000000 0.010000 
0.990313 1.000000 0.000000 0.010000 
0.990469 1.000000 0.000000 0.010000 
0.990625 1.000000 0.000000 0.010000 
0.990781 1.000000 0.000000 0.010000 
0.990938 1.000000 0.000000 0.010000 
0.991094 1.000000 0.000000 0.010000 
0.991250 1.000000 0.000000 0.010000 
0.991406 1.000000 0.000000 0.010000 
0.991563 1.000000 0.000000 0.010000 
0.991719 1.000000 0.000000 0.010000 
0.991875 1.000000 0.000000 0.010000 
0.992031 1.000000 0.000000 0.010000 
0.992188 1.000000 0.000000 0.010000 
0.992344 1.000000 0.000000 0.010000 
0.992500 1.000000 0.000000 0.010000 
0.992656 1.000000 0.000000 0.010000 
0.992812 1.000000 0.000000 0.010000 
0.992969 1.000000 0.000000 0.010000 
0.993125 1.000000 0.000000 0.010000 
0.993281 1.000000 0.000000 0.010000 
0.993437 1.000000 0.000000 0.010000 
0.993594 1.000000 0.000000 0.010000 
0.993750 1.000000 0.000000 0.010000 
0.993906 1.000000 0.000000 0.010000 
0.994063 1.000000 0.000000 0.010000 
0.994219 1.000000 0.000000 0.010000 
0.994375 1.000000 0.000000 0.010000 
0.994531 1.000000 0.000000 0.010000 
0.994688 1.000000 0.000000 0.010000 
0.994844 1.000000 0.000000 0.010000 
0.995000 1.000000 0.000000 0.010000 
0.995156 1.000000 0.000000 0.010000 
0.995313 1.000000 0.000000 0.010000 
0.995469 1.000000 0.000000 0.010000 
0.995625 1.000000 0.000000 0.010000 
0.995781 1.000000 0.000000 0.010000 
0.995938 1.000000 0.000000 0.010000 
0.996094 1.000000 0.000000 0.010000 
0.996250 1.000000 0.000000 0.010000 
0.996406 1.000000 0.000000 0.010000 
0.996563 1.000000 0.000000 0.010000 
0.996719 1.000000 0.000000 0.010000 
0.996875 1.000000 0.000000 0.010000 
0.997031 1.000000 0.000000 0.010000 
0.997188 1.000000 0.000000 0.010000 
0.997344 1.000000 0.000000 0.010000 
0.997500 1.000000 0.000000 0.010000 
0.997656 1.000000 0.000000 0.010000 
0.997812 1.000000 0.000000 0.010000 
0.997969 1.000000 0.000000 0.010000 
0.998125 1.000000 0.000000 0.010000 
0.998281 1.000000 0.000000 0.010000 
0.998437 1.000000 0.000000 0.010000 
0.998594 1.000000 0.000000 0.010000 
0.998750 1.000000 0.000000 0.010000 
0.998906 1.000000 0.000000 0.010000 
0.999063 1.000000 0.000000 0.010000 
0.999219 1.000000 0.000000 0.010000 
0.999375 1.000000 0.000000 0.010000 
0.999531 1.000000 0.000000 0.010000 
0.999688 1.000000 0.000000 0.010000 
0.999844 1.000000 0.000000 0.010000 
1.000000 1.000000 0.000000 0.010000 
