# Supplementary material for: A direct Primitive Variable Recovery Scheme for hyperbolic conservative equations: The case of relativistic hydrodynamics
Source: PLoS One. 2018 Apr 16;13(4):e0195494. doi: 10.1371/journal.pone.0195494 (PMC5901931; doi:10.1371/journal.pone.0195494)
Supplement: S1 File — In the file “S1_File.tar.gz”, we attached the relevant data of the comparison between numerical simulations and exact solutions used to obtain the L1—norm. (GZ) [file pone.0195494.s001.gz › numerical-and-exact-data_plosone_aguayo-mendoza-olvera/Test3/Mesh6400/1000Ex6400t26]

 0.00000000E-03  0.10000000E+04  0.10000000E+01  0.00000000E+00  0.15000001E+04
 0.15625000E-03  0.10000000E+04  0.10000000E+01  0.00000000E+00  0.15000001E+04
 0.31250000E-03  0.10000000E+04  0.10000000E+01  0.00000000E+00  0.15000001E+04
 0.46875000E-03  0.10000000E+04  0.10000000E+01  0.00000000E+00  0.15000001E+04
 0.62500000E-03  0.10000000E+04  0.10000000E+01  0.00000000E+00  0.15000001E+04
 0.78125000E-03  0.10000000E+04  0.10000000E+01  0.00000000E+00  0.15000001E+04
 0.93750000E-03  0.10000000E+04  0.10000000E+01  0.00000000E+00  0.15000001E+04
 0.10937500E-02  0.10000000E+04  0.10000000E+01  0.00000000E+00  0.15000001E+04
 0.12500000E-02  0.10000000E+04  0.10000000E+01  0.00000000E+00  0.15000001E+04
 0.14062500E-02  0.10000000E+04  0.10000000E+01  0.00000000E+00  0.15000001E+04
 0.15625000E-02  0.10000000E+04  0.10000000E+01  0.00000000E+00  0.15000001E+04
 0.17187500E-02  0.10000000E+04  0.10000000E+01  0.00000000E+00  0.15000001E+04
 0.18750000E-02  0.10000000E+04  0.10000000E+01  0.00000000E+00  0.15000001E+04
 0.20312500E-02  0.10000000E+04  0.10000000E+01  0.00000000E+00  0.15000001E+04
 0.21875000E-02  0.10000000E+04  0.10000000E+01  0.00000000E+00  0.15000001E+04
 0.23437500E-02  0.10000000E+04  0.10000000E+01  0.00000000E+00  0.15000001E+04
 0.25000000E-02  0.10000000E+04  0.10000000E+01  0.00000000E+00  0.15000001E+04
 0.26562500E-02  0.10000000E+04  0.10000000E+01  0.00000000E+00  0.15000001E+04
 0.28125000E-02  0.10000000E+04  0.10000000E+01  0.00000000E+00  0.15000001E+04
 0.29687500E-02  0.10000000E+04  0.10000000E+01  0.00000000E+00  0.15000001E+04
 0.31250000E-02  0.10000000E+04  0.10000000E+01  0.00000000E+00  0.15000001E+04
 0.32812500E-02  0.10000000E+04  0.10000000E+01  0.00000000E+00  0.15000001E+04
 0.34375000E-02  0.10000000E+04  0.10000000E+01  0.00000000E+00  0.15000001E+04
 0.35937500E-02  0.10000000E+04  0.10000000E+01  0.00000000E+00  0.15000001E+04
 0.37500000E-02  0.10000000E+04  0.10000000E+01  0.00000000E+00  0.15000001E+04
 0.39062500E-02  0.10000000E+04  0.10000000E+01  0.00000000E+00  0.15000001E+04
 0.40625000E-02  0.10000000E+04  0.10000000E+01  0.00000000E+00  0.15000001E+04
 0.42187500E-02  0.10000000E+04  0.10000000E+01  0.00000000E+00  0.15000001E+04
 0.43750000E-02  0.10000000E+04  0.10000000E+01  0.00000000E+00  0.15000001E+04
 0.45312500E-02  0.10000000E+04  0.10000000E+01  0.00000000E+00  0.15000001E+04
 0.46875000E-02  0.10000000E+04  0.10000000E+01  0.00000000E+00  0.15000001E+04
 0.48437500E-02  0.10000000E+04  0.10000000E+01  0.00000000E+00  0.15000001E+04
 0.50000000E-02  0.10000000E+04  0.10000000E+01  0.00000000E+00  0.15000001E+04
 0.51562500E-02  0.10000000E+04  0.10000000E+01  0.00000000E+00  0.15000001E+04
 0.53125000E-02  0.10000000E+04  0.10000000E+01  0.00000000E+00  0.15000001E+04
 0.54687500E-02  0.10000000E+04  0.10000000E+01  0.00000000E+00  0.15000001E+04
 0.56250000E-02  0.10000000E+04  0.10000000E+01  0.00000000E+00  0.15000001E+04
 0.57812500E-02  0.10000000E+04  0.10000000E+01  0.00000000E+00  0.15000001E+04
 0.59375000E-02  0.10000000E+04  0.10000000E+01  0.00000000E+00  0.15000001E+04
 0.60937500E-02  0.10000000E+04  0.10000000E+01  0.00000000E+00  0.15000001E+04
 0.62500000E-02  0.10000000E+04  0.10000000E+01  0.00000000E+00  0.15000001E+04
 0.64062500E-02  0.10000000E+04  0.10000000E+01  0.00000000E+00  0.15000001E+04
 0.65625000E-02  0.10000000E+04  0.10000000E+01  0.00000000E+00  0.15000001E+04
 0.67187500E-02  0.10000000E+04  0.10000000E+01  0.00000000E+00  0.15000001E+04
 0.68750000E-02  0.10000000E+04  0.10000000E+01  0.00000000E+00  0.15000001E+04
 0.70312500E-02  0.10000000E+04  0.10000000E+01  0.00000000E+00  0.15000001E+04
 0.71875000E-02  0.10000000E+04  0.10000000E+01  0.00000000E+00  0.15000001E+04
 0.73437500E-02  0.10000000E+04  0.10000000E+01  0.00000000E+00  0.15000001E+04
 0.75000000E-02  0.10000000E+04  0.10000000E+01  0.00000000E+00  0.15000001E+04
 0.76562500E-02  0.10000000E+04  0.10000000E+01  0.00000000E+00  0.15000001E+04
 0.78125000E-02  0.10000000E+04  0.10000000E+01  0.00000000E+00  0.15000001E+04
 0.79687500E-02  0.10000000E+04  0.10000000E+01  0.00000000E+00  0.15000001E+04
 0.81250000E-02  0.10000000E+04  0.10000000E+01  0.00000000E+00  0.15000001E+04
 0.82812500E-02  0.10000000E+04  0.10000000E+01  0.00000000E+00  0.15000001E+04
 0.84375000E-02  0.10000000E+04  0.10000000E+01  0.00000000E+00  0.15000001E+04
 0.85937500E-02  0.10000000E+04  0.10000000E+01  0.00000000E+00  0.15000001E+04
 0.87500000E-02  0.10000000E+04  0.10000000E+01  0.00000000E+00  0.15000001E+04
 0.89062500E-02  0.10000000E+04  0.10000000E+01  0.00000000E+00  0.15000001E+04
 0.90625000E-02  0.10000000E+04  0.10000000E+01  0.00000000E+00  0.15000001E+04
 0.92187500E-02  0.10000000E+04  0.10000000E+01  0.00000000E+00  0.15000001E+04
 0.93750000E-02  0.10000000E+04  0.10000000E+01  0.00000000E+00  0.15000001E+04
 0.95312500E-02  0.10000000E+04  0.10000000E+01  0.00000000E+00  0.15000001E+04
 0.96875000E-02  0.10000000E+04  0.10000000E+01  0.00000000E+00  0.15000001E+04
 0.98437500E-02  0.10000000E+04  0.10000000E+01  0.00000000E+00  0.15000001E+04
 0.10000000E-01  0.10000000E+04  0.10000000E+01  0.00000000E+00  0.15000001E+04
 0.10156250E-01  0.10000000E+04  0.10000000E+01  0.00000000E+00  0.15000001E+04
 0.10312500E-01  0.10000000E+04  0.10000000E+01  0.00000000E+00  0.15000001E+04
 0.10468750E-01  0.10000000E+04  0.10000000E+01  0.00000000E+00  0.15000001E+04
 0.10625000E-01  0.10000000E+04  0.10000000E+01  0.00000000E+00  0.15000001E+04
 0.10781250E-01  0.10000000E+04  0.10000000E+01  0.00000000E+00  0.15000001E+04
 0.10937500E-01  0.10000000E+04  0.10000000E+01  0.00000000E+00  0.15000001E+04
 0.11093750E-01  0.10000000E+04  0.10000000E+01  0.00000000E+00  0.15000001E+04
 0.11250000E-01  0.10000000E+04  0.10000000E+01  0.00000000E+00  0.15000001E+04
 0.11406250E-01  0.10000000E+04  0.10000000E+01  0.00000000E+00  0.15000001E+04
 0.11562500E-01  0.10000000E+04  0.10000000E+01  0.00000000E+00  0.15000001E+04
 0.11718750E-01  0.10000000E+04  0.10000000E+01  0.00000000E+00  0.15000001E+04
 0.11875000E-01  0.10000000E+04  0.10000000E+01  0.00000000E+00  0.15000001E+04
 0.12031250E-01  0.10000000E+04  0.10000000E+01  0.00000000E+00  0.15000001E+04
 0.12187500E-01  0.10000000E+04  0.10000000E+01  0.00000000E+00  0.15000001E+04
 0.12343750E-01  0.10000000E+04  0.10000000E+01  0.00000000E+00  0.15000001E+04
 0.12500000E-01  0.10000000E+04  0.10000000E+01  0.00000000E+00  0.15000001E+04
 0.12656250E-01  0.10000000E+04  0.10000000E+01  0.00000000E+00  0.15000001E+04
 0.12812500E-01  0.10000000E+04  0.10000000E+01  0.00000000E+00  0.15000001E+04
 0.12968750E-01  0.10000000E+04  0.10000000E+01  0.00000000E+00  0.15000001E+04
 0.13125000E-01  0.10000000E+04  0.10000000E+01  0.00000000E+00  0.15000001E+04
 0.13281250E-01  0.10000000E+04  0.10000000E+01  0.00000000E+00  0.15000001E+04
 0.13437500E-01  0.10000000E+04  0.10000000E+01  0.00000000E+00  0.15000001E+04
 0.13593750E-01  0.10000000E+04  0.10000000E+01  0.00000000E+00  0.15000001E+04
 0.13750000E-01  0.10000000E+04  0.10000000E+01  0.00000000E+00  0.15000001E+04
 0.13906250E-01  0.10000000E+04  0.10000000E+01  0.00000000E+00  0.15000001E+04
 0.14062500E-01  0.10000000E+04  0.10000000E+01  0.00000000E+00  0.15000001E+04
 0.14218750E-01  0.10000000E+04  0.10000000E+01  0.00000000E+00  0.15000001E+04
 0.14375000E-01  0.10000000E+04  0.10000000E+01  0.00000000E+00  0.15000001E+04
 0.14531250E-01  0.10000000E+04  0.10000000E+01  0.00000000E+00  0.15000001E+04
 0.14687500E-01  0.10000000E+04  0.10000000E+01  0.00000000E+00  0.15000001E+04
 0.14843750E-01  0.10000000E+04  0.10000000E+01  0.00000000E+00  0.15000001E+04
 0.15000000E-01  0.10000000E+04  0.10000000E+01  0.00000000E+00  0.15000001E+04
 0.15156250E-01  0.10000000E+04  0.10000000E+01  0.00000000E+00  0.15000001E+04
 0.15312500E-01  0.10000000E+04  0.10000000E+01  0.00000000E+00  0.15000001E+04
 0.15468750E-01  0.10000000E+04  0.10000000E+01  0.00000000E+00  0.15000001E+04
 0.15625000E-01  0.10000000E+04  0.10000000E+01  0.00000000E+00  0.15000001E+04
 0.15781250E-01  0.10000000E+04  0.10000000E+01  0.00000000E+00  0.15000001E+04
 0.15937500E-01  0.10000000E+04  0.10000000E+01  0.00000000E+00  0.15000001E+04
 0.16093750E-01  0.10000000E+04  0.10000000E+01  0.00000000E+00  0.15000001E+04
 0.16250000E-01  0.10000000E+04  0.10000000E+01  0.00000000E+00  0.15000001E+04
 0.16406250E-01  0.10000000E+04  0.10000000E+01  0.00000000E+00  0.15000001E+04
 0.16562500E-01  0.10000000E+04  0.10000000E+01  0.00000000E+00  0.15000001E+04
 0.16718750E-01  0.10000000E+04  0.10000000E+01  0.00000000E+00  0.15000001E+04
 0.16875000E-01  0.10000000E+04  0.10000000E+01  0.00000000E+00  0.15000001E+04
 0.17031250E-01  0.10000000E+04  0.10000000E+01  0.00000000E+00  0.15000001E+04
 0.17187500E-01  0.10000000E+04  0.10000000E+01  0.00000000E+00  0.15000001E+04
 0.17343750E-01  0.10000000E+04  0.10000000E+01  0.00000000E+00  0.15000001E+04
 0.17500000E-01  0.10000000E+04  0.10000000E+01  0.00000000E+00  0.15000001E+04
 0.17656250E-01  0.10000000E+04  0.10000000E+01  0.00000000E+00  0.15000001E+04
 0.17812500E-01  0.10000000E+04  0.10000000E+01  0.00000000E+00  0.15000001E+04
 0.17968750E-01  0.10000000E+04  0.10000000E+01  0.00000000E+00  0.15000001E+04
 0.18125000E-01  0.10000000E+04  0.10000000E+01  0.00000000E+00  0.15000001E+04
 0.18281250E-01  0.10000000E+04  0.10000000E+01  0.00000000E+00  0.15000001E+04
 0.18437500E-01  0.10000000E+04  0.10000000E+01  0.00000000E+00  0.15000001E+04
 0.18593750E-01  0.10000000E+04  0.10000000E+01  0.00000000E+00  0.15000001E+04
 0.18750000E-01  0.10000000E+04  0.10000000E+01  0.00000000E+00  0.15000001E+04
 0.18906250E-01  0.10000000E+04  0.10000000E+01  0.00000000E+00  0.15000001E+04
 0.19062500E-01  0.10000000E+04  0.10000000E+01  0.00000000E+00  0.15000001E+04
 0.19218750E-01  0.10000000E+04  0.10000000E+01  0.00000000E+00  0.15000001E+04
 0.19375000E-01  0.10000000E+04  0.10000000E+01  0.00000000E+00  0.15000001E+04
 0.19531250E-01  0.10000000E+04  0.10000000E+01  0.00000000E+00  0.15000001E+04
 0.19687500E-01  0.10000000E+04  0.10000000E+01  0.00000000E+00  0.15000001E+04
 0.19843750E-01  0.10000000E+04  0.10000000E+01  0.00000000E+00  0.15000001E+04
 0.20000000E-01  0.10000000E+04  0.10000000E+01  0.00000000E+00  0.15000001E+04
 0.20156250E-01  0.10000000E+04  0.10000000E+01  0.00000000E+00  0.15000001E+04
 0.20312500E-01  0.10000000E+04  0.10000000E+01  0.00000000E+00  0.15000001E+04
 0.20468750E-01  0.10000000E+04  0.10000000E+01  0.00000000E+00  0.15000001E+04
 0.20625000E-01  0.10000000E+04  0.10000000E+01  0.00000000E+00  0.15000001E+04
 0.20781250E-01  0.10000000E+04  0.10000000E+01  0.00000000E+00  0.15000001E+04
 0.20937500E-01  0.10000000E+04  0.10000000E+01  0.00000000E+00  0.15000001E+04
 0.21093750E-01  0.10000000E+04  0.10000000E+01  0.00000000E+00  0.15000001E+04
 0.21250000E-01  0.10000000E+04  0.10000000E+01  0.00000000E+00  0.15000001E+04
 0.21406250E-01  0.10000000E+04  0.10000000E+01  0.00000000E+00  0.15000001E+04
 0.21562500E-01  0.10000000E+04  0.10000000E+01  0.00000000E+00  0.15000001E+04
 0.21718750E-01  0.10000000E+04  0.10000000E+01  0.00000000E+00  0.15000001E+04
 0.21875000E-01  0.10000000E+04  0.10000000E+01  0.00000000E+00  0.15000001E+04
 0.22031250E-01  0.10000000E+04  0.10000000E+01  0.00000000E+00  0.15000001E+04
 0.22187500E-01  0.10000000E+04  0.10000000E+01  0.00000000E+00  0.15000001E+04
 0.22343750E-01  0.10000000E+04  0.10000000E+01  0.00000000E+00  0.15000001E+04
 0.22500000E-01  0.10000000E+04  0.10000000E+01  0.00000000E+00  0.15000001E+04
 0.22656250E-01  0.10000000E+04  0.10000000E+01  0.00000000E+00  0.15000001E+04
 0.22812500E-01  0.10000000E+04  0.10000000E+01  0.00000000E+00  0.15000001E+04
 0.22968750E-01  0.10000000E+04  0.10000000E+01  0.00000000E+00  0.15000001E+04
 0.23125000E-01  0.10000000E+04  0.10000000E+01  0.00000000E+00  0.15000001E+04
 0.23281250E-01  0.10000000E+04  0.10000000E+01  0.00000000E+00  0.15000001E+04
 0.23437500E-01  0.10000000E+04  0.10000000E+01  0.00000000E+00  0.15000001E+04
 0.23593750E-01  0.10000000E+04  0.10000000E+01  0.00000000E+00  0.15000001E+04
 0.23750000E-01  0.10000000E+04  0.10000000E+01  0.00000000E+00  0.15000001E+04
 0.23906250E-01  0.10000000E+04  0.10000000E+01  0.00000000E+00  0.15000001E+04
 0.24062500E-01  0.10000000E+04  0.10000000E+01  0.00000000E+00  0.15000001E+04
 0.24218750E-01  0.10000000E+04  0.10000000E+01  0.00000000E+00  0.15000001E+04
 0.24375000E-01  0.10000000E+04  0.10000000E+01  0.00000000E+00  0.15000001E+04
 0.24531250E-01  0.10000000E+04  0.10000000E+01  0.00000000E+00  0.15000001E+04
 0.24687500E-01  0.10000000E+04  0.10000000E+01  0.00000000E+00  0.15000001E+04
 0.24843750E-01  0.10000000E+04  0.10000000E+01  0.00000000E+00  0.15000001E+04
 0.25000000E-01  0.10000000E+04  0.10000000E+01  0.00000000E+00  0.15000001E+04
 0.25156250E-01  0.10000000E+04  0.10000000E+01  0.00000000E+00  0.15000001E+04
 0.25312500E-01  0.10000000E+04  0.10000000E+01  0.00000000E+00  0.15000001E+04
 0.25468750E-01  0.10000000E+04  0.10000000E+01  0.00000000E+00  0.15000001E+04
 0.25625000E-01  0.10000000E+04  0.10000000E+01  0.00000000E+00  0.15000001E+04
 0.25781250E-01  0.10000000E+04  0.10000000E+01  0.00000000E+00  0.15000001E+04
 0.25937500E-01  0.10000000E+04  0.10000000E+01  0.00000000E+00  0.15000001E+04
 0.26093750E-01  0.10000000E+04  0.10000000E+01  0.00000000E+00  0.15000001E+04
 0.26250000E-01  0.10000000E+04  0.10000000E+01  0.00000000E+00  0.15000001E+04
 0.26406250E-01  0.10000000E+04  0.10000000E+01  0.00000000E+00  0.15000001E+04
 0.26562500E-01  0.10000000E+04  0.10000000E+01  0.00000000E+00  0.15000001E+04
 0.26718750E-01  0.10000000E+04  0.10000000E+01  0.00000000E+00  0.15000001E+04
 0.26875000E-01  0.10000000E+04  0.10000000E+01  0.00000000E+00  0.15000001E+04
 0.27031250E-01  0.10000000E+04  0.10000000E+01  0.00000000E+00  0.15000001E+04
 0.27187500E-01  0.10000000E+04  0.10000000E+01  0.00000000E+00  0.15000001E+04
 0.27343750E-01  0.10000000E+04  0.10000000E+01  0.00000000E+00  0.15000001E+04
 0.27500000E-01  0.10000000E+04  0.10000000E+01  0.00000000E+00  0.15000001E+04
 0.27656250E-01  0.10000000E+04  0.10000000E+01  0.00000000E+00  0.15000001E+04
 0.27812500E-01  0.10000000E+04  0.10000000E+01  0.00000000E+00  0.15000001E+04
 0.27968750E-01  0.10000000E+04  0.10000000E+01  0.00000000E+00  0.15000001E+04
 0.28125000E-01  0.10000000E+04  0.10000000E+01  0.00000000E+00  0.15000001E+04
 0.28281250E-01  0.10000000E+04  0.10000000E+01  0.00000000E+00  0.15000001E+04
 0.28437500E-01  0.10000000E+04  0.10000000E+01  0.00000000E+00  0.15000001E+04
 0.28593750E-01  0.10000000E+04  0.10000000E+01  0.00000000E+00  0.15000001E+04
 0.28750000E-01  0.10000000E+04  0.10000000E+01  0.00000000E+00  0.15000001E+04
 0.28906250E-01  0.10000000E+04  0.10000000E+01  0.00000000E+00  0.15000001E+04
 0.29062500E-01  0.10000000E+04  0.10000000E+01  0.00000000E+00  0.15000001E+04
 0.29218750E-01  0.10000000E+04  0.10000000E+01  0.00000000E+00  0.15000001E+04
 0.29375000E-01  0.10000000E+04  0.10000000E+01  0.00000000E+00  0.15000001E+04
 0.29531250E-01  0.10000000E+04  0.10000000E+01  0.00000000E+00  0.15000001E+04
 0.29687500E-01  0.10000000E+04  0.10000000E+01  0.00000000E+00  0.15000001E+04
 0.29843750E-01  0.10000000E+04  0.10000000E+01  0.00000000E+00  0.15000001E+04
 0.30000000E-01  0.10000000E+04  0.10000000E+01  0.00000000E+00  0.15000001E+04
 0.30156250E-01  0.10000000E+04  0.10000000E+01  0.00000000E+00  0.15000001E+04
 0.30312500E-01  0.10000000E+04  0.10000000E+01  0.00000000E+00  0.15000001E+04
 0.30468750E-01  0.10000000E+04  0.10000000E+01  0.00000000E+00  0.15000001E+04
 0.30625000E-01  0.10000000E+04  0.10000000E+01  0.00000000E+00  0.15000001E+04
 0.30781250E-01  0.10000000E+04  0.10000000E+01  0.00000000E+00  0.15000001E+04
 0.30937500E-01  0.10000000E+04  0.10000000E+01  0.00000000E+00  0.15000001E+04
 0.31093750E-01  0.10000000E+04  0.10000000E+01  0.00000000E+00  0.15000001E+04
 0.31250000E-01  0.10000000E+04  0.10000000E+01  0.00000000E+00  0.15000001E+04
 0.31406250E-01  0.10000000E+04  0.10000000E+01  0.00000000E+00  0.15000001E+04
 0.31562500E-01  0.10000000E+04  0.10000000E+01  0.00000000E+00  0.15000001E+04
 0.31718750E-01  0.10000000E+04  0.10000000E+01  0.00000000E+00  0.15000001E+04
 0.31875000E-01  0.10000000E+04  0.10000000E+01  0.00000000E+00  0.15000001E+04
 0.32031250E-01  0.10000000E+04  0.10000000E+01  0.00000000E+00  0.15000001E+04
 0.32187500E-01  0.10000000E+04  0.10000000E+01  0.00000000E+00  0.15000001E+04
 0.32343750E-01  0.10000000E+04  0.10000000E+01  0.00000000E+00  0.15000001E+04
 0.32500000E-01  0.10000000E+04  0.10000000E+01  0.00000000E+00  0.15000001E+04
 0.32656250E-01  0.10000000E+04  0.10000000E+01  0.00000000E+00  0.15000001E+04
 0.32812500E-01  0.10000000E+04  0.10000000E+01  0.00000000E+00  0.15000001E+04
 0.32968750E-01  0.10000000E+04  0.10000000E+01  0.00000000E+00  0.15000001E+04
 0.33125000E-01  0.10000000E+04  0.10000000E+01  0.00000000E+00  0.15000001E+04
 0.33281250E-01  0.10000000E+04  0.10000000E+01  0.00000000E+00  0.15000001E+04
 0.33437500E-01  0.10000000E+04  0.10000000E+01  0.00000000E+00  0.15000001E+04
 0.33593750E-01  0.10000000E+04  0.10000000E+01  0.00000000E+00  0.15000001E+04
 0.33750000E-01  0.10000000E+04  0.10000000E+01  0.00000000E+00  0.15000001E+04
 0.33906250E-01  0.10000000E+04  0.10000000E+01  0.00000000E+00  0.15000001E+04
 0.34062500E-01  0.10000000E+04  0.10000000E+01  0.00000000E+00  0.15000001E+04
 0.34218750E-01  0.10000000E+04  0.10000000E+01  0.00000000E+00  0.15000001E+04
 0.34375000E-01  0.10000000E+04  0.10000000E+01  0.00000000E+00  0.15000001E+04
 0.34531250E-01  0.10000000E+04  0.10000000E+01  0.00000000E+00  0.15000001E+04
 0.34687500E-01  0.10000000E+04  0.10000000E+01  0.00000000E+00  0.15000001E+04
 0.34843750E-01  0.10000000E+04  0.10000000E+01  0.00000000E+00  0.15000001E+04
 0.35000000E-01  0.10000000E+04  0.10000000E+01  0.00000000E+00  0.15000001E+04
 0.35156250E-01  0.10000000E+04  0.10000000E+01  0.00000000E+00  0.15000001E+04
 0.35312500E-01  0.10000000E+04  0.10000000E+01  0.00000000E+00  0.15000001E+04
 0.35468750E-01  0.10000000E+04  0.10000000E+01  0.00000000E+00  0.15000001E+04
 0.35625000E-01  0.10000000E+04  0.10000000E+01  0.00000000E+00  0.15000001E+04
 0.35781250E-01  0.10000000E+04  0.10000000E+01  0.00000000E+00  0.15000001E+04
 0.35937500E-01  0.10000000E+04  0.10000000E+01  0.00000000E+00  0.15000001E+04
 0.36093750E-01  0.10000000E+04  0.10000000E+01  0.00000000E+00  0.15000001E+04
 0.36250000E-01  0.10000000E+04  0.10000000E+01  0.00000000E+00  0.15000001E+04
 0.36406250E-01  0.10000000E+04  0.10000000E+01  0.00000000E+00  0.15000001E+04
 0.36562500E-01  0.10000000E+04  0.10000000E+01  0.00000000E+00  0.15000001E+04
 0.36718750E-01  0.10000000E+04  0.10000000E+01  0.00000000E+00  0.15000001E+04
 0.36875000E-01  0.10000000E+04  0.10000000E+01  0.00000000E+00  0.15000001E+04
 0.37031250E-01  0.10000000E+04  0.10000000E+01  0.00000000E+00  0.15000001E+04
 0.37187500E-01  0.10000000E+04  0.10000000E+01  0.00000000E+00  0.15000001E+04
 0.37343750E-01  0.10000000E+04  0.10000000E+01  0.00000000E+00  0.15000001E+04
 0.37500000E-01  0.10000000E+04  0.10000000E+01  0.00000000E+00  0.15000001E+04
 0.37656250E-01  0.10000000E+04  0.10000000E+01  0.00000000E+00  0.15000001E+04
 0.37812500E-01  0.10000000E+04  0.10000000E+01  0.00000000E+00  0.15000001E+04
 0.37968750E-01  0.10000000E+04  0.10000000E+01  0.00000000E+00  0.15000001E+04
 0.38125000E-01  0.10000000E+04  0.10000000E+01  0.00000000E+00  0.15000001E+04
 0.38281250E-01  0.10000000E+04  0.10000000E+01  0.00000000E+00  0.15000001E+04
 0.38437500E-01  0.10000000E+04  0.10000000E+01  0.00000000E+00  0.15000001E+04
 0.38593750E-01  0.10000000E+04  0.10000000E+01  0.00000000E+00  0.15000001E+04
 0.38750000E-01  0.10000000E+04  0.10000000E+01  0.00000000E+00  0.15000001E+04
 0.38906250E-01  0.10000000E+04  0.10000000E+01  0.00000000E+00  0.15000001E+04
 0.39062500E-01  0.10000000E+04  0.10000000E+01  0.00000000E+00  0.15000001E+04
 0.39218750E-01  0.10000000E+04  0.10000000E+01  0.00000000E+00  0.15000001E+04
 0.39375000E-01  0.10000000E+04  0.10000000E+01  0.00000000E+00  0.15000001E+04
 0.39531250E-01  0.10000000E+04  0.10000000E+01  0.00000000E+00  0.15000001E+04
 0.39687500E-01  0.10000000E+04  0.10000000E+01  0.00000000E+00  0.15000001E+04
 0.39843750E-01  0.10000000E+04  0.10000000E+01  0.00000000E+00  0.15000001E+04
 0.40000000E-01  0.10000000E+04  0.10000000E+01  0.00000000E+00  0.15000001E+04
 0.40156250E-01  0.10000000E+04  0.10000000E+01  0.00000000E+00  0.15000001E+04
 0.40312500E-01  0.10000000E+04  0.10000000E+01  0.00000000E+00  0.15000001E+04
 0.40468750E-01  0.10000000E+04  0.10000000E+01  0.00000000E+00  0.15000001E+04
 0.40625000E-01  0.10000000E+04  0.10000000E+01  0.00000000E+00  0.15000001E+04
 0.40781250E-01  0.10000000E+04  0.10000000E+01  0.00000000E+00  0.15000001E+04
 0.40937500E-01  0.10000000E+04  0.10000000E+01  0.00000000E+00  0.15000001E+04
 0.41093750E-01  0.10000000E+04  0.10000000E+01  0.00000000E+00  0.15000001E+04
 0.41250000E-01  0.10000000E+04  0.10000000E+01  0.00000000E+00  0.15000001E+04
 0.41406250E-01  0.10000000E+04  0.10000000E+01  0.00000000E+00  0.15000001E+04
 0.41562500E-01  0.10000000E+04  0.10000000E+01  0.00000000E+00  0.15000001E+04
 0.41718750E-01  0.10000000E+04  0.10000000E+01  0.00000000E+00  0.15000001E+04
 0.41875000E-01  0.10000000E+04  0.10000000E+01  0.00000000E+00  0.15000001E+04
 0.42031250E-01  0.10000000E+04  0.10000000E+01  0.00000000E+00  0.15000001E+04
 0.42187500E-01  0.10000000E+04  0.10000000E+01  0.00000000E+00  0.15000001E+04
 0.42343750E-01  0.10000000E+04  0.10000000E+01  0.00000000E+00  0.15000001E+04
 0.42500000E-01  0.10000000E+04  0.10000000E+01  0.00000000E+00  0.15000001E+04
 0.42656250E-01  0.10000000E+04  0.10000000E+01  0.00000000E+00  0.15000001E+04
 0.42812500E-01  0.10000000E+04  0.10000000E+01  0.00000000E+00  0.15000001E+04
 0.42968750E-01  0.10000000E+04  0.10000000E+01  0.00000000E+00  0.15000001E+04
 0.43125000E-01  0.10000000E+04  0.10000000E+01  0.00000000E+00  0.15000001E+04
 0.43281250E-01  0.10000000E+04  0.10000000E+01  0.00000000E+00  0.15000001E+04
 0.43437500E-01  0.10000000E+04  0.10000000E+01  0.00000000E+00  0.15000001E+04
 0.43593750E-01  0.10000000E+04  0.10000000E+01  0.00000000E+00  0.15000001E+04
 0.43750000E-01  0.10000000E+04  0.10000000E+01  0.00000000E+00  0.15000001E+04
 0.43906250E-01  0.10000000E+04  0.10000000E+01  0.00000000E+00  0.15000001E+04
 0.44062500E-01  0.10000000E+04  0.10000000E+01  0.00000000E+00  0.15000001E+04
 0.44218750E-01  0.10000000E+04  0.10000000E+01  0.00000000E+00  0.15000001E+04
 0.44375000E-01  0.10000000E+04  0.10000000E+01  0.00000000E+00  0.15000001E+04
 0.44531250E-01  0.10000000E+04  0.10000000E+01  0.00000000E+00  0.15000001E+04
 0.44687500E-01  0.10000000E+04  0.10000000E+01  0.00000000E+00  0.15000001E+04
 0.44843750E-01  0.10000000E+04  0.10000000E+01  0.00000000E+00  0.15000001E+04
 0.45000000E-01  0.10000000E+04  0.10000000E+01  0.00000000E+00  0.15000001E+04
 0.45156250E-01  0.10000000E+04  0.10000000E+01  0.00000000E+00  0.15000001E+04
 0.45312500E-01  0.10000000E+04  0.10000000E+01  0.00000000E+00  0.15000001E+04
 0.45468750E-01  0.10000000E+04  0.10000000E+01  0.00000000E+00  0.15000001E+04
 0.45625000E-01  0.10000000E+04  0.10000000E+01  0.00000000E+00  0.15000001E+04
 0.45781250E-01  0.10000000E+04  0.10000000E+01  0.00000000E+00  0.15000001E+04
 0.45937500E-01  0.10000000E+04  0.10000000E+01  0.00000000E+00  0.15000001E+04
 0.46093750E-01  0.10000000E+04  0.10000000E+01  0.00000000E+00  0.15000001E+04
 0.46250000E-01  0.10000000E+04  0.10000000E+01  0.00000000E+00  0.15000001E+04
 0.46406250E-01  0.10000000E+04  0.10000000E+01  0.00000000E+00  0.15000001E+04
 0.46562500E-01  0.10000000E+04  0.10000000E+01  0.00000000E+00  0.15000001E+04
 0.46718750E-01  0.10000000E+04  0.10000000E+01  0.00000000E+00  0.15000001E+04
 0.46875000E-01  0.10000000E+04  0.10000000E+01  0.00000000E+00  0.15000001E+04
 0.47031250E-01  0.10000000E+04  0.10000000E+01  0.00000000E+00  0.15000001E+04
 0.47187500E-01  0.10000000E+04  0.10000000E+01  0.00000000E+00  0.15000001E+04
 0.47343750E-01  0.10000000E+04  0.10000000E+01  0.00000000E+00  0.15000001E+04
 0.47500000E-01  0.10000000E+04  0.10000000E+01  0.00000000E+00  0.15000001E+04
 0.47656250E-01  0.10000000E+04  0.10000000E+01  0.00000000E+00  0.15000001E+04
 0.47812500E-01  0.10000000E+04  0.10000000E+01  0.00000000E+00  0.15000001E+04
 0.47968750E-01  0.10000000E+04  0.10000000E+01  0.00000000E+00  0.15000001E+04
 0.48125000E-01  0.10000000E+04  0.10000000E+01  0.00000000E+00  0.15000001E+04
 0.48281250E-01  0.10000000E+04  0.10000000E+01  0.00000000E+00  0.15000001E+04
 0.48437500E-01  0.10000000E+04  0.10000000E+01  0.00000000E+00  0.15000001E+04
 0.48593750E-01  0.10000000E+04  0.10000000E+01  0.00000000E+00  0.15000001E+04
 0.48750000E-01  0.10000000E+04  0.10000000E+01  0.00000000E+00  0.15000001E+04
 0.48906250E-01  0.10000000E+04  0.10000000E+01  0.00000000E+00  0.15000001E+04
 0.49062500E-01  0.10000000E+04  0.10000000E+01  0.00000000E+00  0.15000001E+04
 0.49218750E-01  0.10000000E+04  0.10000000E+01  0.00000000E+00  0.15000001E+04
 0.49375000E-01  0.10000000E+04  0.10000000E+01  0.00000000E+00  0.15000001E+04
 0.49531250E-01  0.10000000E+04  0.10000000E+01  0.00000000E+00  0.15000001E+04
 0.49687500E-01  0.10000000E+04  0.10000000E+01  0.00000000E+00  0.15000001E+04
 0.49843750E-01  0.10000000E+04  0.10000000E+01  0.00000000E+00  0.15000001E+04
 0.50000000E-01  0.10000000E+04  0.10000000E+01  0.00000000E+00  0.15000001E+04
 0.50156250E-01  0.10000000E+04  0.10000000E+01  0.00000000E+00  0.15000001E+04
 0.50312500E-01  0.10000000E+04  0.10000000E+01  0.00000000E+00  0.15000001E+04
 0.50468750E-01  0.10000000E+04  0.10000000E+01  0.00000000E+00  0.15000001E+04
 0.50625000E-01  0.10000000E+04  0.10000000E+01  0.00000000E+00  0.15000001E+04
 0.50781250E-01  0.10000000E+04  0.10000000E+01  0.00000000E+00  0.15000001E+04
 0.50937500E-01  0.10000000E+04  0.10000000E+01  0.00000000E+00  0.15000001E+04
 0.51093750E-01  0.10000000E+04  0.10000000E+01  0.00000000E+00  0.15000001E+04
 0.51250000E-01  0.10000000E+04  0.10000000E+01  0.00000000E+00  0.15000001E+04
 0.51406250E-01  0.10000000E+04  0.10000000E+01  0.00000000E+00  0.15000001E+04
 0.51562500E-01  0.10000000E+04  0.10000000E+01  0.00000000E+00  0.15000001E+04
 0.51718750E-01  0.10000000E+04  0.10000000E+01  0.00000000E+00  0.15000001E+04
 0.51875000E-01  0.10000000E+04  0.10000000E+01  0.00000000E+00  0.15000001E+04
 0.52031250E-01  0.10000000E+04  0.10000000E+01  0.00000000E+00  0.15000001E+04
 0.52187500E-01  0.10000000E+04  0.10000000E+01  0.00000000E+00  0.15000001E+04
 0.52343750E-01  0.10000000E+04  0.10000000E+01  0.00000000E+00  0.15000001E+04
 0.52500000E-01  0.10000000E+04  0.10000000E+01  0.00000000E+00  0.15000001E+04
 0.52656250E-01  0.10000000E+04  0.10000000E+01  0.00000000E+00  0.15000001E+04
 0.52812500E-01  0.10000000E+04  0.10000000E+01  0.00000000E+00  0.15000001E+04
 0.52968750E-01  0.10000000E+04  0.10000000E+01  0.00000000E+00  0.15000001E+04
 0.53125000E-01  0.10000000E+04  0.10000000E+01  0.00000000E+00  0.15000001E+04
 0.53281250E-01  0.10000000E+04  0.10000000E+01  0.00000000E+00  0.15000001E+04
 0.53437500E-01  0.10000000E+04  0.10000000E+01  0.00000000E+00  0.15000001E+04
 0.53593750E-01  0.10000000E+04  0.10000000E+01  0.00000000E+00  0.15000001E+04
 0.53750000E-01  0.10000000E+04  0.10000000E+01  0.00000000E+00  0.15000001E+04
 0.53906250E-01  0.10000000E+04  0.10000000E+01  0.00000000E+00  0.15000001E+04
 0.54062500E-01  0.10000000E+04  0.10000000E+01  0.00000000E+00  0.15000001E+04
 0.54218750E-01  0.10000000E+04  0.10000000E+01  0.00000000E+00  0.15000001E+04
 0.54375000E-01  0.10000000E+04  0.10000000E+01  0.00000000E+00  0.15000001E+04
 0.54531250E-01  0.10000000E+04  0.10000000E+01  0.00000000E+00  0.15000001E+04
 0.54687500E-01  0.10000000E+04  0.10000000E+01  0.00000000E+00  0.15000001E+04
 0.54843750E-01  0.10000000E+04  0.10000000E+01  0.00000000E+00  0.15000001E+04
 0.55000000E-01  0.10000000E+04  0.10000000E+01  0.00000000E+00  0.15000001E+04
 0.55156250E-01  0.10000000E+04  0.10000000E+01  0.00000000E+00  0.15000001E+04
 0.55312500E-01  0.10000000E+04  0.10000000E+01  0.00000000E+00  0.15000001E+04
 0.55468750E-01  0.10000000E+04  0.10000000E+01  0.00000000E+00  0.15000001E+04
 0.55625000E-01  0.10000000E+04  0.10000000E+01  0.00000000E+00  0.15000001E+04
 0.55781250E-01  0.10000000E+04  0.10000000E+01  0.00000000E+00  0.15000001E+04
 0.55937500E-01  0.10000000E+04  0.10000000E+01  0.00000000E+00  0.15000001E+04
 0.56093750E-01  0.10000000E+04  0.10000000E+01  0.00000000E+00  0.15000001E+04
 0.56250000E-01  0.10000000E+04  0.10000000E+01  0.00000000E+00  0.15000001E+04
 0.56406250E-01  0.10000000E+04  0.10000000E+01  0.00000000E+00  0.15000001E+04
 0.56562500E-01  0.10000000E+04  0.10000000E+01  0.00000000E+00  0.15000001E+04
 0.56718750E-01  0.10000000E+04  0.10000000E+01  0.00000000E+00  0.15000001E+04
 0.56875000E-01  0.10000000E+04  0.10000000E+01  0.00000000E+00  0.15000001E+04
 0.57031250E-01  0.10000000E+04  0.10000000E+01  0.00000000E+00  0.15000001E+04
 0.57187500E-01  0.10000000E+04  0.10000000E+01  0.00000000E+00  0.15000001E+04
 0.57343750E-01  0.10000000E+04  0.10000000E+01  0.00000000E+00  0.15000001E+04
 0.57500000E-01  0.10000000E+04  0.10000000E+01  0.00000000E+00  0.15000001E+04
 0.57656250E-01  0.10000000E+04  0.10000000E+01  0.00000000E+00  0.15000001E+04
 0.57812500E-01  0.10000000E+04  0.10000000E+01  0.00000000E+00  0.15000001E+04
 0.57968750E-01  0.10000000E+04  0.10000000E+01  0.00000000E+00  0.15000001E+04
 0.58125000E-01  0.10000000E+04  0.10000000E+01  0.00000000E+00  0.15000001E+04
 0.58281250E-01  0.10000000E+04  0.10000000E+01  0.00000000E+00  0.15000001E+04
 0.58437500E-01  0.10000000E+04  0.10000000E+01  0.00000000E+00  0.15000001E+04
 0.58593750E-01  0.10000000E+04  0.10000000E+01  0.00000000E+00  0.15000001E+04
 0.58750000E-01  0.10000000E+04  0.10000000E+01  0.00000000E+00  0.15000001E+04
 0.58906250E-01  0.10000000E+04  0.10000000E+01  0.00000000E+00  0.15000001E+04
 0.59062500E-01  0.10000000E+04  0.10000000E+01  0.00000000E+00  0.15000001E+04
 0.59218750E-01  0.10000000E+04  0.10000000E+01  0.00000000E+00  0.15000001E+04
 0.59375000E-01  0.10000000E+04  0.10000000E+01  0.00000000E+00  0.15000001E+04
 0.59531250E-01  0.10000000E+04  0.10000000E+01  0.00000000E+00  0.15000001E+04
 0.59687500E-01  0.10000000E+04  0.10000000E+01  0.00000000E+00  0.15000001E+04
 0.59843750E-01  0.10000000E+04  0.10000000E+01  0.00000000E+00  0.15000001E+04
 0.60000000E-01  0.10000000E+04  0.10000000E+01  0.00000000E+00  0.15000001E+04
 0.60156250E-01  0.10000000E+04  0.10000000E+01  0.00000000E+00  0.15000001E+04
 0.60312500E-01  0.10000000E+04  0.10000000E+01  0.00000000E+00  0.15000001E+04
 0.60468750E-01  0.10000000E+04  0.10000000E+01  0.00000000E+00  0.15000001E+04
 0.60625000E-01  0.10000000E+04  0.10000000E+01  0.00000000E+00  0.15000001E+04
 0.60781250E-01  0.10000000E+04  0.10000000E+01  0.00000000E+00  0.15000001E+04
 0.60937500E-01  0.10000000E+04  0.10000000E+01  0.00000000E+00  0.15000001E+04
 0.61093750E-01  0.10000000E+04  0.10000000E+01  0.00000000E+00  0.15000001E+04
 0.61250000E-01  0.10000000E+04  0.10000000E+01  0.00000000E+00  0.15000001E+04
 0.61406250E-01  0.10000000E+04  0.10000000E+01  0.00000000E+00  0.15000001E+04
 0.61562500E-01  0.10000000E+04  0.10000000E+01  0.00000000E+00  0.15000001E+04
 0.61718750E-01  0.10000000E+04  0.10000000E+01  0.00000000E+00  0.15000001E+04
 0.61875000E-01  0.10000000E+04  0.10000000E+01  0.00000000E+00  0.15000001E+04
 0.62031250E-01  0.10000000E+04  0.10000000E+01  0.00000000E+00  0.15000001E+04
 0.62187500E-01  0.10000000E+04  0.10000000E+01  0.00000000E+00  0.15000001E+04
 0.62343750E-01  0.10000000E+04  0.10000000E+01  0.00000000E+00  0.15000001E+04
 0.62500000E-01  0.10000000E+04  0.10000000E+01  0.00000000E+00  0.15000001E+04
 0.62656250E-01  0.10000000E+04  0.10000000E+01  0.00000000E+00  0.15000001E+04
 0.62812500E-01  0.10000000E+04  0.10000000E+01  0.00000000E+00  0.15000001E+04
 0.62968750E-01  0.10000000E+04  0.10000000E+01  0.00000000E+00  0.15000001E+04
 0.63125000E-01  0.10000000E+04  0.10000000E+01  0.00000000E+00  0.15000001E+04
 0.63281250E-01  0.10000000E+04  0.10000000E+01  0.00000000E+00  0.15000001E+04
 0.63437500E-01  0.10000000E+04  0.10000000E+01  0.00000000E+00  0.15000001E+04
 0.63593750E-01  0.10000000E+04  0.10000000E+01  0.00000000E+00  0.15000001E+04
 0.63750000E-01  0.10000000E+04  0.10000000E+01  0.00000000E+00  0.15000001E+04
 0.63906250E-01  0.10000000E+04  0.10000000E+01  0.00000000E+00  0.15000001E+04
 0.64062500E-01  0.10000000E+04  0.10000000E+01  0.00000000E+00  0.15000001E+04
 0.64218750E-01  0.10000000E+04  0.10000000E+01  0.00000000E+00  0.15000001E+04
 0.64375000E-01  0.10000000E+04  0.10000000E+01  0.00000000E+00  0.15000001E+04
 0.64531250E-01  0.10000000E+04  0.10000000E+01  0.00000000E+00  0.15000001E+04
 0.64687500E-01  0.10000000E+04  0.10000000E+01  0.00000000E+00  0.15000001E+04
 0.64843750E-01  0.10000000E+04  0.10000000E+01  0.00000000E+00  0.15000001E+04
 0.65000000E-01  0.10000000E+04  0.10000000E+01  0.00000000E+00  0.15000001E+04
 0.65156250E-01  0.10000000E+04  0.10000000E+01  0.00000000E+00  0.15000001E+04
 0.65312500E-01  0.10000000E+04  0.10000000E+01  0.00000000E+00  0.15000001E+04
 0.65468750E-01  0.10000000E+04  0.10000000E+01  0.00000000E+00  0.15000001E+04
 0.65625000E-01  0.10000000E+04  0.10000000E+01  0.00000000E+00  0.15000001E+04
 0.65781250E-01  0.10000000E+04  0.10000000E+01  0.00000000E+00  0.15000001E+04
 0.65937500E-01  0.10000000E+04  0.10000000E+01  0.00000000E+00  0.15000001E+04
 0.66093750E-01  0.10000000E+04  0.10000000E+01  0.00000000E+00  0.15000001E+04
 0.66250000E-01  0.10000000E+04  0.10000000E+01  0.00000000E+00  0.15000001E+04
 0.66406250E-01  0.10000000E+04  0.10000000E+01  0.00000000E+00  0.15000001E+04
 0.66562500E-01  0.10000000E+04  0.10000000E+01  0.00000000E+00  0.15000001E+04
 0.66718750E-01  0.10000000E+04  0.10000000E+01  0.00000000E+00  0.15000001E+04
 0.66875000E-01  0.10000000E+04  0.10000000E+01  0.00000000E+00  0.15000001E+04
 0.67031250E-01  0.10000000E+04  0.10000000E+01  0.00000000E+00  0.15000001E+04
 0.67187500E-01  0.10000000E+04  0.10000000E+01  0.00000000E+00  0.15000001E+04
 0.67343750E-01  0.10000000E+04  0.10000000E+01  0.00000000E+00  0.15000001E+04
 0.67500000E-01  0.10000000E+04  0.10000000E+01  0.00000000E+00  0.15000001E+04
 0.67656250E-01  0.10000000E+04  0.10000000E+01  0.00000000E+00  0.15000001E+04
 0.67812500E-01  0.10000000E+04  0.10000000E+01  0.00000000E+00  0.15000001E+04
 0.67968750E-01  0.10000000E+04  0.10000000E+01  0.00000000E+00  0.15000001E+04
 0.68125000E-01  0.10000000E+04  0.10000000E+01  0.00000000E+00  0.15000001E+04
 0.68281250E-01  0.10000000E+04  0.10000000E+01  0.00000000E+00  0.15000001E+04
 0.68437500E-01  0.10000000E+04  0.10000000E+01  0.00000000E+00  0.15000001E+04
 0.68593750E-01  0.10000000E+04  0.10000000E+01  0.00000000E+00  0.15000001E+04
 0.68750000E-01  0.10000000E+04  0.10000000E+01  0.00000000E+00  0.15000001E+04
 0.68906250E-01  0.10000000E+04  0.10000000E+01  0.00000000E+00  0.15000001E+04
 0.69062500E-01  0.10000000E+04  0.10000000E+01  0.00000000E+00  0.15000001E+04
 0.69218750E-01  0.10000000E+04  0.10000000E+01  0.00000000E+00  0.15000001E+04
 0.69375000E-01  0.10000000E+04  0.10000000E+01  0.00000000E+00  0.15000001E+04
 0.69531250E-01  0.10000000E+04  0.10000000E+01  0.00000000E+00  0.15000001E+04
 0.69687500E-01  0.10000000E+04  0.10000000E+01  0.00000000E+00  0.15000001E+04
 0.69843750E-01  0.10000000E+04  0.10000000E+01  0.00000000E+00  0.15000001E+04
 0.70000000E-01  0.10000000E+04  0.10000000E+01  0.00000000E+00  0.15000001E+04
 0.70156250E-01  0.10000000E+04  0.10000000E+01  0.00000000E+00  0.15000001E+04
 0.70312500E-01  0.10000000E+04  0.10000000E+01  0.00000000E+00  0.15000001E+04
 0.70468750E-01  0.10000000E+04  0.10000000E+01  0.00000000E+00  0.15000001E+04
 0.70625000E-01  0.10000000E+04  0.10000000E+01  0.00000000E+00  0.15000001E+04
 0.70781250E-01  0.10000000E+04  0.10000000E+01  0.00000000E+00  0.15000001E+04
 0.70937500E-01  0.10000000E+04  0.10000000E+01  0.00000000E+00  0.15000001E+04
 0.71093750E-01  0.10000000E+04  0.10000000E+01  0.00000000E+00  0.15000001E+04
 0.71250000E-01  0.10000000E+04  0.10000000E+01  0.00000000E+00  0.15000001E+04
 0.71406250E-01  0.10000000E+04  0.10000000E+01  0.00000000E+00  0.15000001E+04
 0.71562500E-01  0.10000000E+04  0.10000000E+01  0.00000000E+00  0.15000001E+04
 0.71718750E-01  0.10000000E+04  0.10000000E+01  0.00000000E+00  0.15000001E+04
 0.71875000E-01  0.10000000E+04  0.10000000E+01  0.00000000E+00  0.15000001E+04
 0.72031250E-01  0.10000000E+04  0.10000000E+01  0.00000000E+00  0.15000001E+04
 0.72187500E-01  0.10000000E+04  0.10000000E+01  0.00000000E+00  0.15000001E+04
 0.72343750E-01  0.10000000E+04  0.10000000E+01  0.00000000E+00  0.15000001E+04
 0.72500000E-01  0.10000000E+04  0.10000000E+01  0.00000000E+00  0.15000001E+04
 0.72656250E-01  0.10000000E+04  0.10000000E+01  0.00000000E+00  0.15000001E+04
 0.72812500E-01  0.10000000E+04  0.10000000E+01  0.00000000E+00  0.15000001E+04
 0.72968750E-01  0.10000000E+04  0.10000000E+01  0.00000000E+00  0.15000001E+04
 0.73125000E-01  0.10000000E+04  0.10000000E+01  0.00000000E+00  0.15000001E+04
 0.73281250E-01  0.10000000E+04  0.10000000E+01  0.00000000E+00  0.15000001E+04
 0.73437500E-01  0.10000000E+04  0.10000000E+01  0.00000000E+00  0.15000001E+04
 0.73593750E-01  0.10000000E+04  0.10000000E+01  0.00000000E+00  0.15000001E+04
 0.73750000E-01  0.10000000E+04  0.10000000E+01  0.00000000E+00  0.15000001E+04
 0.73906250E-01  0.10000000E+04  0.10000000E+01  0.00000000E+00  0.15000001E+04
 0.74062500E-01  0.10000000E+04  0.10000000E+01  0.00000000E+00  0.15000001E+04
 0.74218750E-01  0.10000000E+04  0.10000000E+01  0.00000000E+00  0.15000001E+04
 0.74375000E-01  0.10000000E+04  0.10000000E+01  0.00000000E+00  0.15000001E+04
 0.74531250E-01  0.10000000E+04  0.10000000E+01  0.00000000E+00  0.15000001E+04
 0.74687500E-01  0.10000000E+04  0.10000000E+01  0.00000000E+00  0.15000001E+04
 0.74843750E-01  0.10000000E+04  0.10000000E+01  0.00000000E+00  0.15000001E+04
 0.75000000E-01  0.10000000E+04  0.10000000E+01  0.00000000E+00  0.15000001E+04
 0.75156250E-01  0.10000000E+04  0.10000000E+01  0.00000000E+00  0.15000001E+04
 0.75312500E-01  0.10000000E+04  0.10000000E+01  0.00000000E+00  0.15000001E+04
 0.75468750E-01  0.10000000E+04  0.10000000E+01  0.00000000E+00  0.15000001E+04
 0.75625000E-01  0.10000000E+04  0.10000000E+01  0.00000000E+00  0.15000001E+04
 0.75781250E-01  0.10000000E+04  0.10000000E+01  0.00000000E+00  0.15000001E+04
 0.75937500E-01  0.10000000E+04  0.10000000E+01  0.00000000E+00  0.15000001E+04
 0.76093750E-01  0.10000000E+04  0.10000000E+01  0.00000000E+00  0.15000001E+04
 0.76250000E-01  0.10000000E+04  0.10000000E+01  0.00000000E+00  0.15000001E+04
 0.76406250E-01  0.10000000E+04  0.10000000E+01  0.00000000E+00  0.15000001E+04
 0.76562500E-01  0.10000000E+04  0.10000000E+01  0.00000000E+00  0.15000001E+04
 0.76718750E-01  0.10000000E+04  0.10000000E+01  0.00000000E+00  0.15000001E+04
 0.76875000E-01  0.10000000E+04  0.10000000E+01  0.00000000E+00  0.15000001E+04
 0.77031250E-01  0.10000000E+04  0.10000000E+01  0.00000000E+00  0.15000001E+04
 0.77187500E-01  0.10000000E+04  0.10000000E+01  0.00000000E+00  0.15000001E+04
 0.77343750E-01  0.10000000E+04  0.10000000E+01  0.00000000E+00  0.15000001E+04
 0.77500000E-01  0.10000000E+04  0.10000000E+01  0.00000000E+00  0.15000001E+04
 0.77656250E-01  0.10000000E+04  0.10000000E+01  0.00000000E+00  0.15000001E+04
 0.77812500E-01  0.10000000E+04  0.10000000E+01  0.00000000E+00  0.15000001E+04
 0.77968750E-01  0.10000000E+04  0.10000000E+01  0.00000000E+00  0.15000001E+04
 0.78125000E-01  0.10000000E+04  0.10000000E+01  0.00000000E+00  0.15000001E+04
 0.78281250E-01  0.10000000E+04  0.10000000E+01  0.00000000E+00  0.15000001E+04
 0.78437500E-01  0.10000000E+04  0.10000000E+01  0.00000000E+00  0.15000001E+04
 0.78593750E-01  0.10000000E+04  0.10000000E+01  0.00000000E+00  0.15000001E+04
 0.78750000E-01  0.10000000E+04  0.10000000E+01  0.00000000E+00  0.15000001E+04
 0.78906250E-01  0.10000000E+04  0.10000000E+01  0.00000000E+00  0.15000001E+04
 0.79062500E-01  0.10000000E+04  0.10000000E+01  0.00000000E+00  0.15000001E+04
 0.79218750E-01  0.10000000E+04  0.10000000E+01  0.00000000E+00  0.15000001E+04
 0.79375000E-01  0.10000000E+04  0.10000000E+01  0.00000000E+00  0.15000001E+04
 0.79531250E-01  0.10000000E+04  0.10000000E+01  0.00000000E+00  0.15000001E+04
 0.79687500E-01  0.10000000E+04  0.10000000E+01  0.00000000E+00  0.15000001E+04
 0.79843750E-01  0.10000000E+04  0.10000000E+01  0.00000000E+00  0.15000001E+04
 0.80000000E-01  0.10000000E+04  0.10000000E+01  0.00000000E+00  0.15000001E+04
 0.80156250E-01  0.10000000E+04  0.10000000E+01  0.00000000E+00  0.15000001E+04
 0.80312500E-01  0.10000000E+04  0.10000000E+01  0.00000000E+00  0.15000001E+04
 0.80468750E-01  0.10000000E+04  0.10000000E+01  0.00000000E+00  0.15000001E+04
 0.80625000E-01  0.10000000E+04  0.10000000E+01  0.00000000E+00  0.15000001E+04
 0.80781250E-01  0.10000000E+04  0.10000000E+01  0.00000000E+00  0.15000001E+04
 0.80937500E-01  0.10000000E+04  0.10000000E+01  0.00000000E+00  0.15000001E+04
 0.81093750E-01  0.10000000E+04  0.10000000E+01  0.00000000E+00  0.15000001E+04
 0.81250000E-01  0.10000000E+04  0.10000000E+01  0.00000000E+00  0.15000001E+04
 0.81406250E-01  0.10000000E+04  0.10000000E+01  0.00000000E+00  0.15000001E+04
 0.81562500E-01  0.10000000E+04  0.10000000E+01  0.00000000E+00  0.15000001E+04
 0.81718750E-01  0.10000000E+04  0.10000000E+01  0.00000000E+00  0.15000001E+04
 0.81875000E-01  0.10000000E+04  0.10000000E+01  0.00000000E+00  0.15000001E+04
 0.82031250E-01  0.10000000E+04  0.10000000E+01  0.00000000E+00  0.15000001E+04
 0.82187500E-01  0.10000000E+04  0.10000000E+01  0.00000000E+00  0.15000001E+04
 0.82343750E-01  0.10000000E+04  0.10000000E+01  0.00000000E+00  0.15000001E+04
 0.82500000E-01  0.10000000E+04  0.10000000E+01  0.00000000E+00  0.15000001E+04
 0.82656250E-01  0.10000000E+04  0.10000000E+01  0.00000000E+00  0.15000001E+04
 0.82812500E-01  0.10000000E+04  0.10000000E+01  0.00000000E+00  0.15000001E+04
 0.82968750E-01  0.10000000E+04  0.10000000E+01  0.00000000E+00  0.15000001E+04
 0.83125000E-01  0.10000000E+04  0.10000000E+01  0.00000000E+00  0.15000001E+04
 0.83281250E-01  0.10000000E+04  0.10000000E+01  0.00000000E+00  0.15000001E+04
 0.83437500E-01  0.10000000E+04  0.10000000E+01  0.00000000E+00  0.15000001E+04
 0.83593750E-01  0.10000000E+04  0.10000000E+01  0.00000000E+00  0.15000001E+04
 0.83750000E-01  0.10000000E+04  0.10000000E+01  0.00000000E+00  0.15000001E+04
 0.83906250E-01  0.10000000E+04  0.10000000E+01  0.00000000E+00  0.15000001E+04
 0.84062500E-01  0.10000000E+04  0.10000000E+01  0.00000000E+00  0.15000001E+04
 0.84218750E-01  0.10000000E+04  0.10000000E+01  0.00000000E+00  0.15000001E+04
 0.84375000E-01  0.10000000E+04  0.10000000E+01  0.00000000E+00  0.15000001E+04
 0.84531250E-01  0.10000000E+04  0.10000000E+01  0.00000000E+00  0.15000001E+04
 0.84687500E-01  0.10000000E+04  0.10000000E+01  0.00000000E+00  0.15000001E+04
 0.84843750E-01  0.10000000E+04  0.10000000E+01  0.00000000E+00  0.15000001E+04
 0.85000000E-01  0.10000000E+04  0.10000000E+01  0.00000000E+00  0.15000001E+04
 0.85156250E-01  0.10000000E+04  0.10000000E+01  0.00000000E+00  0.15000001E+04
 0.85312500E-01  0.10000000E+04  0.10000000E+01  0.00000000E+00  0.15000001E+04
 0.85468750E-01  0.10000000E+04  0.10000000E+01  0.00000000E+00  0.15000001E+04
 0.85625000E-01  0.10000000E+04  0.10000000E+01  0.00000000E+00  0.15000001E+04
 0.85781250E-01  0.10000000E+04  0.10000000E+01  0.00000000E+00  0.15000001E+04
 0.85937500E-01  0.10000000E+04  0.10000000E+01  0.00000000E+00  0.15000001E+04
 0.86093750E-01  0.10000000E+04  0.10000000E+01  0.00000000E+00  0.15000001E+04
 0.86250000E-01  0.10000000E+04  0.10000000E+01  0.00000000E+00  0.15000001E+04
 0.86406250E-01  0.10000000E+04  0.10000000E+01  0.00000000E+00  0.15000001E+04
 0.86562500E-01  0.10000000E+04  0.10000000E+01  0.00000000E+00  0.15000001E+04
 0.86718750E-01  0.10000000E+04  0.10000000E+01  0.00000000E+00  0.15000001E+04
 0.86875000E-01  0.10000000E+04  0.10000000E+01  0.00000000E+00  0.15000001E+04
 0.87031250E-01  0.10000000E+04  0.10000000E+01  0.00000000E+00  0.15000001E+04
 0.87187500E-01  0.10000000E+04  0.10000000E+01  0.00000000E+00  0.15000001E+04
 0.87343750E-01  0.10000000E+04  0.10000000E+01  0.00000000E+00  0.15000001E+04
 0.87500000E-01  0.10000000E+04  0.10000000E+01  0.00000000E+00  0.15000001E+04
 0.87656250E-01  0.10000000E+04  0.10000000E+01  0.00000000E+00  0.15000001E+04
 0.87812500E-01  0.10000000E+04  0.10000000E+01  0.00000000E+00  0.15000001E+04
 0.87968750E-01  0.10000000E+04  0.10000000E+01  0.00000000E+00  0.15000001E+04
 0.88125000E-01  0.10000000E+04  0.10000000E+01  0.00000000E+00  0.15000001E+04
 0.88281250E-01  0.10000000E+04  0.10000000E+01  0.00000000E+00  0.15000001E+04
 0.88437500E-01  0.10000000E+04  0.10000000E+01  0.00000000E+00  0.15000001E+04
 0.88593750E-01  0.10000000E+04  0.10000000E+01  0.00000000E+00  0.15000001E+04
 0.88750000E-01  0.10000000E+04  0.10000000E+01  0.00000000E+00  0.15000001E+04
 0.88906250E-01  0.10000000E+04  0.10000000E+01  0.00000000E+00  0.15000001E+04
 0.89062500E-01  0.10000000E+04  0.10000000E+01  0.00000000E+00  0.15000001E+04
 0.89218750E-01  0.10000000E+04  0.10000000E+01  0.00000000E+00  0.15000001E+04
 0.89375000E-01  0.10000000E+04  0.10000000E+01  0.00000000E+00  0.15000001E+04
 0.89531250E-01  0.10000000E+04  0.10000000E+01  0.00000000E+00  0.15000001E+04
 0.89687500E-01  0.10000000E+04  0.10000000E+01  0.00000000E+00  0.15000001E+04
 0.89843750E-01  0.10000000E+04  0.10000000E+01  0.00000000E+00  0.15000001E+04
 0.90000000E-01  0.10000000E+04  0.10000000E+01  0.00000000E+00  0.15000001E+04
 0.90156250E-01  0.10000000E+04  0.10000000E+01  0.00000000E+00  0.15000001E+04
 0.90312500E-01  0.10000000E+04  0.10000000E+01  0.00000000E+00  0.15000001E+04
 0.90468750E-01  0.10000000E+04  0.10000000E+01  0.00000000E+00  0.15000001E+04
 0.90625000E-01  0.10000000E+04  0.10000000E+01  0.00000000E+00  0.15000001E+04
 0.90781250E-01  0.10000000E+04  0.10000000E+01  0.00000000E+00  0.15000001E+04
 0.90937500E-01  0.10000000E+04  0.10000000E+01  0.00000000E+00  0.15000001E+04
 0.91093750E-01  0.10000000E+04  0.10000000E+01  0.00000000E+00  0.15000001E+04
 0.91250000E-01  0.10000000E+04  0.10000000E+01  0.00000000E+00  0.15000001E+04
 0.91406250E-01  0.10000000E+04  0.10000000E+01  0.00000000E+00  0.15000001E+04
 0.91562500E-01  0.10000000E+04  0.10000000E+01  0.00000000E+00  0.15000001E+04
 0.91718750E-01  0.10000000E+04  0.10000000E+01  0.00000000E+00  0.15000001E+04
 0.91875000E-01  0.10000000E+04  0.10000000E+01  0.00000000E+00  0.15000001E+04
 0.92031250E-01  0.10000000E+04  0.10000000E+01  0.00000000E+00  0.15000001E+04
 0.92187500E-01  0.10000000E+04  0.10000000E+01  0.00000000E+00  0.15000001E+04
 0.92343750E-01  0.10000000E+04  0.10000000E+01  0.00000000E+00  0.15000001E+04
 0.92500000E-01  0.10000000E+04  0.10000000E+01  0.00000000E+00  0.15000001E+04
 0.92656250E-01  0.10000000E+04  0.10000000E+01  0.00000000E+00  0.15000001E+04
 0.92812500E-01  0.10000000E+04  0.10000000E+01  0.00000000E+00  0.15000001E+04
 0.92968750E-01  0.10000000E+04  0.10000000E+01  0.00000000E+00  0.15000001E+04
 0.93125000E-01  0.10000000E+04  0.10000000E+01  0.00000000E+00  0.15000001E+04
 0.93281250E-01  0.10000000E+04  0.10000000E+01  0.00000000E+00  0.15000001E+04
 0.93437500E-01  0.10000000E+04  0.10000000E+01  0.00000000E+00  0.15000001E+04
 0.93593750E-01  0.10000000E+04  0.10000000E+01  0.00000000E+00  0.15000001E+04
 0.93750000E-01  0.10000000E+04  0.10000000E+01  0.00000000E+00  0.15000001E+04
 0.93906250E-01  0.10000000E+04  0.10000000E+01  0.00000000E+00  0.15000001E+04
 0.94062500E-01  0.10000000E+04  0.10000000E+01  0.00000000E+00  0.15000001E+04
 0.94218750E-01  0.10000000E+04  0.10000000E+01  0.00000000E+00  0.15000001E+04
 0.94375000E-01  0.10000000E+04  0.10000000E+01  0.00000000E+00  0.15000001E+04
 0.94531250E-01  0.10000000E+04  0.10000000E+01  0.00000000E+00  0.15000001E+04
 0.94687500E-01  0.10000000E+04  0.10000000E+01  0.00000000E+00  0.15000001E+04
 0.94843750E-01  0.10000000E+04  0.10000000E+01  0.00000000E+00  0.15000001E+04
 0.95000000E-01  0.10000000E+04  0.10000000E+01  0.00000000E+00  0.15000001E+04
 0.95156250E-01  0.10000000E+04  0.10000000E+01  0.00000000E+00  0.15000001E+04
 0.95312500E-01  0.10000000E+04  0.10000000E+01  0.00000000E+00  0.15000001E+04
 0.95468750E-01  0.10000000E+04  0.10000000E+01  0.00000000E+00  0.15000001E+04
 0.95625000E-01  0.10000000E+04  0.10000000E+01  0.00000000E+00  0.15000001E+04
 0.95781250E-01  0.10000000E+04  0.10000000E+01  0.00000000E+00  0.15000001E+04
 0.95937500E-01  0.10000000E+04  0.10000000E+01  0.00000000E+00  0.15000001E+04
 0.96093750E-01  0.10000000E+04  0.10000000E+01  0.00000000E+00  0.15000001E+04
 0.96250000E-01  0.10000000E+04  0.10000000E+01  0.00000000E+00  0.15000001E+04
 0.96406250E-01  0.10000000E+04  0.10000000E+01  0.00000000E+00  0.15000001E+04
 0.96562500E-01  0.10000000E+04  0.10000000E+01  0.00000000E+00  0.15000001E+04
 0.96718750E-01  0.10000000E+04  0.10000000E+01  0.00000000E+00  0.15000001E+04
 0.96875000E-01  0.10000000E+04  0.10000000E+01  0.00000000E+00  0.15000001E+04
 0.97031250E-01  0.10000000E+04  0.10000000E+01  0.00000000E+00  0.15000001E+04
 0.97187500E-01  0.10000000E+04  0.10000000E+01  0.00000000E+00  0.15000001E+04
 0.97343750E-01  0.10000000E+04  0.10000000E+01  0.00000000E+00  0.15000001E+04
 0.97500000E-01  0.10000000E+04  0.10000000E+01  0.00000000E+00  0.15000001E+04
 0.97656250E-01  0.10000000E+04  0.10000000E+01  0.00000000E+00  0.15000001E+04
 0.97812500E-01  0.10000000E+04  0.10000000E+01  0.00000000E+00  0.15000001E+04
 0.97968750E-01  0.10000000E+04  0.10000000E+01  0.00000000E+00  0.15000001E+04
 0.98125000E-01  0.10000000E+04  0.10000000E+01  0.00000000E+00  0.15000001E+04
 0.98281250E-01  0.10000000E+04  0.10000000E+01  0.00000000E+00  0.15000001E+04
 0.98437500E-01  0.10000000E+04  0.10000000E+01  0.00000000E+00  0.15000001E+04
 0.98593750E-01  0.10000000E+04  0.10000000E+01  0.00000000E+00  0.15000001E+04
 0.98750000E-01  0.10000000E+04  0.10000000E+01  0.00000000E+00  0.15000001E+04
 0.98906250E-01  0.10000000E+04  0.10000000E+01  0.00000000E+00  0.15000001E+04
 0.99062500E-01  0.10000000E+04  0.10000000E+01  0.00000000E+00  0.15000001E+04
 0.99218750E-01  0.10000000E+04  0.10000000E+01  0.00000000E+00  0.15000001E+04
 0.99375000E-01  0.10000000E+04  0.10000000E+01  0.00000000E+00  0.15000001E+04
 0.99531250E-01  0.10000000E+04  0.10000000E+01  0.00000000E+00  0.15000001E+04
 0.99687500E-01  0.10000000E+04  0.10000000E+01  0.00000000E+00  0.15000001E+04
 0.99843750E-01  0.10000000E+04  0.10000000E+01  0.00000000E+00  0.15000001E+04
 0.10000000E+00  0.10000000E+04  0.10000000E+01  0.00000000E+00  0.15000001E+04
 0.10015625E+00  0.10000000E+04  0.10000000E+01  0.00000000E+00  0.15000001E+04
 0.10031250E+00  0.10000000E+04  0.10000000E+01  0.00000000E+00  0.15000001E+04
 0.10046875E+00  0.10000000E+04  0.10000000E+01  0.00000000E+00  0.15000001E+04
 0.10062500E+00  0.10000000E+04  0.10000000E+01  0.00000000E+00  0.15000001E+04
 0.10078125E+00  0.10000000E+04  0.10000000E+01  0.00000000E+00  0.15000001E+04
 0.10093750E+00  0.10000000E+04  0.10000000E+01  0.00000000E+00  0.15000001E+04
 0.10109375E+00  0.10000000E+04  0.10000000E+01  0.00000000E+00  0.15000001E+04
 0.10125000E+00  0.10000000E+04  0.10000000E+01  0.00000000E+00  0.15000001E+04
 0.10140625E+00  0.10000000E+04  0.10000000E+01  0.00000000E+00  0.15000001E+04
 0.10156250E+00  0.10000000E+04  0.10000000E+01  0.00000000E+00  0.15000001E+04
 0.10171875E+00  0.10000000E+04  0.10000000E+01  0.00000000E+00  0.15000001E+04
 0.10187500E+00  0.10000000E+04  0.10000000E+01  0.00000000E+00  0.15000001E+04
 0.10203125E+00  0.10000000E+04  0.10000000E+01  0.00000000E+00  0.15000001E+04
 0.10218750E+00  0.10000000E+04  0.10000000E+01  0.00000000E+00  0.15000001E+04
 0.10234375E+00  0.10000000E+04  0.10000000E+01  0.00000000E+00  0.15000001E+04
 0.10250000E+00  0.10000000E+04  0.10000000E+01  0.00000000E+00  0.15000001E+04
 0.10265625E+00  0.10000000E+04  0.10000000E+01  0.00000000E+00  0.15000001E+04
 0.10281250E+00  0.10000000E+04  0.10000000E+01  0.00000000E+00  0.15000001E+04
 0.10296875E+00  0.10000000E+04  0.10000000E+01  0.00000000E+00  0.15000001E+04
 0.10312500E+00  0.10000000E+04  0.10000000E+01  0.00000000E+00  0.15000001E+04
 0.10328125E+00  0.10000000E+04  0.10000000E+01  0.00000000E+00  0.15000001E+04
 0.10343750E+00  0.10000000E+04  0.10000000E+01  0.00000000E+00  0.15000001E+04
 0.10359375E+00  0.10000000E+04  0.10000000E+01  0.00000000E+00  0.15000001E+04
 0.10375000E+00  0.10000000E+04  0.10000000E+01  0.00000000E+00  0.15000001E+04
 0.10390625E+00  0.10000000E+04  0.10000000E+01  0.00000000E+00  0.15000001E+04
 0.10406250E+00  0.10000000E+04  0.10000000E+01  0.00000000E+00  0.15000001E+04
 0.10421875E+00  0.10000000E+04  0.10000000E+01  0.00000000E+00  0.15000001E+04
 0.10437500E+00  0.10000000E+04  0.10000000E+01  0.00000000E+00  0.15000001E+04
 0.10453125E+00  0.10000000E+04  0.10000000E+01  0.00000000E+00  0.15000001E+04
 0.10468750E+00  0.10000000E+04  0.10000000E+01  0.00000000E+00  0.15000001E+04
 0.10484375E+00  0.10000000E+04  0.10000000E+01  0.00000000E+00  0.15000001E+04
 0.10500000E+00  0.10000000E+04  0.10000000E+01  0.00000000E+00  0.15000001E+04
 0.10515625E+00  0.10000000E+04  0.10000000E+01  0.00000000E+00  0.15000001E+04
 0.10531250E+00  0.10000000E+04  0.10000000E+01  0.00000000E+00  0.15000001E+04
 0.10546875E+00  0.10000000E+04  0.10000000E+01  0.00000000E+00  0.15000001E+04
 0.10562500E+00  0.10000000E+04  0.10000000E+01  0.00000000E+00  0.15000001E+04
 0.10578125E+00  0.10000000E+04  0.10000000E+01  0.00000000E+00  0.15000001E+04
 0.10593750E+00  0.10000000E+04  0.10000000E+01  0.00000000E+00  0.15000001E+04
 0.10609375E+00  0.10000000E+04  0.10000000E+01  0.00000000E+00  0.15000001E+04
 0.10625000E+00  0.10000000E+04  0.10000000E+01  0.00000000E+00  0.15000001E+04
 0.10640625E+00  0.10000000E+04  0.10000000E+01  0.00000000E+00  0.15000001E+04
 0.10656250E+00  0.10000000E+04  0.10000000E+01  0.00000000E+00  0.15000001E+04
 0.10671875E+00  0.10000000E+04  0.10000000E+01  0.00000000E+00  0.15000001E+04
 0.10687500E+00  0.10000000E+04  0.10000000E+01  0.00000000E+00  0.15000001E+04
 0.10703125E+00  0.10000000E+04  0.10000000E+01  0.00000000E+00  0.15000001E+04
 0.10718750E+00  0.10000000E+04  0.10000000E+01  0.00000000E+00  0.15000001E+04
 0.10734375E+00  0.10000000E+04  0.10000000E+01  0.00000000E+00  0.15000001E+04
 0.10750000E+00  0.10000000E+04  0.10000000E+01  0.00000000E+00  0.15000001E+04
 0.10765625E+00  0.10000000E+04  0.10000000E+01  0.00000000E+00  0.15000001E+04
 0.10781250E+00  0.10000000E+04  0.10000000E+01  0.00000000E+00  0.15000001E+04
 0.10796875E+00  0.10000000E+04  0.10000000E+01  0.00000000E+00  0.15000001E+04
 0.10812500E+00  0.10000000E+04  0.10000000E+01  0.00000000E+00  0.15000001E+04
 0.10828125E+00  0.10000000E+04  0.10000000E+01  0.00000000E+00  0.15000001E+04
 0.10843750E+00  0.10000000E+04  0.10000000E+01  0.00000000E+00  0.15000001E+04
 0.10859375E+00  0.10000000E+04  0.10000000E+01  0.00000000E+00  0.15000001E+04
 0.10875000E+00  0.10000000E+04  0.10000000E+01  0.00000000E+00  0.15000001E+04
 0.10890625E+00  0.10000000E+04  0.10000000E+01  0.00000000E+00  0.15000001E+04
 0.10906250E+00  0.10000000E+04  0.10000000E+01  0.00000000E+00  0.15000001E+04
 0.10921875E+00  0.10000000E+04  0.10000000E+01  0.00000000E+00  0.15000001E+04
 0.10937500E+00  0.10000000E+04  0.10000000E+01  0.00000000E+00  0.15000001E+04
 0.10953125E+00  0.10000000E+04  0.10000000E+01  0.00000000E+00  0.15000001E+04
 0.10968750E+00  0.10000000E+04  0.10000000E+01  0.00000000E+00  0.15000001E+04
 0.10984375E+00  0.10000000E+04  0.10000000E+01  0.00000000E+00  0.15000001E+04
 0.11000000E+00  0.10000000E+04  0.10000000E+01  0.00000000E+00  0.15000001E+04
 0.11015625E+00  0.10000000E+04  0.10000000E+01  0.00000000E+00  0.15000001E+04
 0.11031250E+00  0.10000000E+04  0.10000000E+01  0.00000000E+00  0.15000001E+04
 0.11046875E+00  0.10000000E+04  0.10000000E+01  0.00000000E+00  0.15000001E+04
 0.11062500E+00  0.10000000E+04  0.10000000E+01  0.00000000E+00  0.15000001E+04
 0.11078125E+00  0.10000000E+04  0.10000000E+01  0.00000000E+00  0.15000001E+04
 0.11093750E+00  0.10000000E+04  0.10000000E+01  0.00000000E+00  0.15000001E+04
 0.11109375E+00  0.10000000E+04  0.10000000E+01  0.00000000E+00  0.15000001E+04
 0.11125000E+00  0.10000000E+04  0.10000000E+01  0.00000000E+00  0.15000001E+04
 0.11140625E+00  0.10000000E+04  0.10000000E+01  0.00000000E+00  0.15000001E+04
 0.11156250E+00  0.10000000E+04  0.10000000E+01  0.00000000E+00  0.15000001E+04
 0.11171875E+00  0.10000000E+04  0.10000000E+01  0.00000000E+00  0.15000001E+04
 0.11187500E+00  0.10000000E+04  0.10000000E+01  0.00000000E+00  0.15000001E+04
 0.11203125E+00  0.10000000E+04  0.10000000E+01  0.00000000E+00  0.15000001E+04
 0.11218750E+00  0.10000000E+04  0.10000000E+01  0.00000000E+00  0.15000001E+04
 0.11234375E+00  0.10000000E+04  0.10000000E+01  0.00000000E+00  0.15000001E+04
 0.11250000E+00  0.10000000E+04  0.10000000E+01  0.00000000E+00  0.15000001E+04
 0.11265625E+00  0.10000000E+04  0.10000000E+01  0.00000000E+00  0.15000001E+04
 0.11281250E+00  0.10000000E+04  0.10000000E+01  0.00000000E+00  0.15000001E+04
 0.11296875E+00  0.10000000E+04  0.10000000E+01  0.00000000E+00  0.15000001E+04
 0.11312500E+00  0.10000000E+04  0.10000000E+01  0.00000000E+00  0.15000001E+04
 0.11328125E+00  0.10000000E+04  0.10000000E+01  0.00000000E+00  0.15000001E+04
 0.11343750E+00  0.10000000E+04  0.10000000E+01  0.00000000E+00  0.15000001E+04
 0.11359375E+00  0.10000000E+04  0.10000000E+01  0.00000000E+00  0.15000001E+04
 0.11375000E+00  0.10000000E+04  0.10000000E+01  0.00000000E+00  0.15000001E+04
 0.11390625E+00  0.10000000E+04  0.10000000E+01  0.00000000E+00  0.15000001E+04
 0.11406250E+00  0.10000000E+04  0.10000000E+01  0.00000000E+00  0.15000001E+04
 0.11421875E+00  0.10000000E+04  0.10000000E+01  0.00000000E+00  0.15000001E+04
 0.11437500E+00  0.10000000E+04  0.10000000E+01  0.00000000E+00  0.15000001E+04
 0.11453125E+00  0.10000000E+04  0.10000000E+01  0.00000000E+00  0.15000001E+04
 0.11468750E+00  0.10000000E+04  0.10000000E+01  0.00000000E+00  0.15000001E+04
 0.11484375E+00  0.10000000E+04  0.10000000E+01  0.00000000E+00  0.15000001E+04
 0.11500000E+00  0.10000000E+04  0.10000000E+01  0.00000000E+00  0.15000001E+04
 0.11515625E+00  0.10000000E+04  0.10000000E+01  0.00000000E+00  0.15000001E+04
 0.11531250E+00  0.10000000E+04  0.10000000E+01  0.00000000E+00  0.15000001E+04
 0.11546875E+00  0.10000000E+04  0.10000000E+01  0.00000000E+00  0.15000001E+04
 0.11562500E+00  0.10000000E+04  0.10000000E+01  0.00000000E+00  0.15000001E+04
 0.11578125E+00  0.10000000E+04  0.10000000E+01  0.00000000E+00  0.15000001E+04
 0.11593750E+00  0.10000000E+04  0.10000000E+01  0.00000000E+00  0.15000001E+04
 0.11609375E+00  0.10000000E+04  0.10000000E+01  0.00000000E+00  0.15000001E+04
 0.11625000E+00  0.10000000E+04  0.10000000E+01  0.00000000E+00  0.15000001E+04
 0.11640625E+00  0.10000000E+04  0.10000000E+01  0.00000000E+00  0.15000001E+04
 0.11656250E+00  0.10000000E+04  0.10000000E+01  0.00000000E+00  0.15000001E+04
 0.11671875E+00  0.10000000E+04  0.10000000E+01  0.00000000E+00  0.15000001E+04
 0.11687500E+00  0.10000000E+04  0.10000000E+01  0.00000000E+00  0.15000001E+04
 0.11703125E+00  0.10000000E+04  0.10000000E+01  0.00000000E+00  0.15000001E+04
 0.11718750E+00  0.10000000E+04  0.10000000E+01  0.00000000E+00  0.15000001E+04
 0.11734375E+00  0.10000000E+04  0.10000000E+01  0.00000000E+00  0.15000001E+04
 0.11750000E+00  0.10000000E+04  0.10000000E+01  0.00000000E+00  0.15000001E+04
 0.11765625E+00  0.10000000E+04  0.10000000E+01  0.00000000E+00  0.15000001E+04
 0.11781250E+00  0.10000000E+04  0.10000000E+01  0.00000000E+00  0.15000001E+04
 0.11796875E+00  0.10000000E+04  0.10000000E+01  0.00000000E+00  0.15000001E+04
 0.11812500E+00  0.10000000E+04  0.10000000E+01  0.00000000E+00  0.15000001E+04
 0.11828125E+00  0.10000000E+04  0.10000000E+01  0.00000000E+00  0.15000001E+04
 0.11843750E+00  0.10000000E+04  0.10000000E+01  0.00000000E+00  0.15000001E+04
 0.11859375E+00  0.10000000E+04  0.10000000E+01  0.00000000E+00  0.15000001E+04
 0.11875000E+00  0.10000000E+04  0.10000000E+01  0.00000000E+00  0.15000001E+04
 0.11890625E+00  0.10000000E+04  0.10000000E+01  0.00000000E+00  0.15000001E+04
 0.11906250E+00  0.10000000E+04  0.10000000E+01  0.00000000E+00  0.15000001E+04
 0.11921875E+00  0.10000000E+04  0.10000000E+01  0.00000000E+00  0.15000001E+04
 0.11937500E+00  0.10000000E+04  0.10000000E+01  0.00000000E+00  0.15000001E+04
 0.11953125E+00  0.10000000E+04  0.10000000E+01  0.00000000E+00  0.15000001E+04
 0.11968750E+00  0.10000000E+04  0.10000000E+01  0.00000000E+00  0.15000001E+04
 0.11984375E+00  0.10000000E+04  0.10000000E+01  0.00000000E+00  0.15000001E+04
 0.12000000E+00  0.10000000E+04  0.10000000E+01  0.00000000E+00  0.15000001E+04
 0.12015625E+00  0.10000000E+04  0.10000000E+01  0.00000000E+00  0.15000001E+04
 0.12031250E+00  0.10000000E+04  0.10000000E+01  0.00000000E+00  0.15000001E+04
 0.12046875E+00  0.10000000E+04  0.10000000E+01  0.00000000E+00  0.15000001E+04
 0.12062500E+00  0.10000000E+04  0.10000000E+01  0.00000000E+00  0.15000001E+04
 0.12078125E+00  0.10000000E+04  0.10000000E+01  0.00000000E+00  0.15000001E+04
 0.12093750E+00  0.10000000E+04  0.10000000E+01  0.00000000E+00  0.15000001E+04
 0.12109375E+00  0.10000000E+04  0.10000000E+01  0.00000000E+00  0.15000001E+04
 0.12125000E+00  0.10000000E+04  0.10000000E+01  0.00000000E+00  0.15000001E+04
 0.12140625E+00  0.10000000E+04  0.10000000E+01  0.00000000E+00  0.15000001E+04
 0.12156250E+00  0.10000000E+04  0.10000000E+01  0.00000000E+00  0.15000001E+04
 0.12171875E+00  0.10000000E+04  0.10000000E+01  0.00000000E+00  0.15000001E+04
 0.12187500E+00  0.10000000E+04  0.10000000E+01  0.00000000E+00  0.15000001E+04
 0.12203125E+00  0.10000000E+04  0.10000000E+01  0.00000000E+00  0.15000001E+04
 0.12218750E+00  0.10000000E+04  0.10000000E+01  0.00000000E+00  0.15000001E+04
 0.12234375E+00  0.10000000E+04  0.10000000E+01  0.00000000E+00  0.15000001E+04
 0.12250000E+00  0.10000000E+04  0.10000000E+01  0.00000000E+00  0.15000001E+04
 0.12265625E+00  0.10000000E+04  0.10000000E+01  0.00000000E+00  0.15000001E+04
 0.12281250E+00  0.10000000E+04  0.10000000E+01  0.00000000E+00  0.15000001E+04
 0.12296875E+00  0.10000000E+04  0.10000000E+01  0.00000000E+00  0.15000001E+04
 0.12312500E+00  0.10000000E+04  0.10000000E+01  0.00000000E+00  0.15000001E+04
 0.12328125E+00  0.10000000E+04  0.10000000E+01  0.00000000E+00  0.15000001E+04
 0.12343750E+00  0.10000000E+04  0.10000000E+01  0.00000000E+00  0.15000001E+04
 0.12359375E+00  0.10000000E+04  0.10000000E+01  0.00000000E+00  0.15000001E+04
 0.12375000E+00  0.10000000E+04  0.10000000E+01  0.00000000E+00  0.15000001E+04
 0.12390625E+00  0.10000000E+04  0.10000000E+01  0.00000000E+00  0.15000001E+04
 0.12406250E+00  0.10000000E+04  0.10000000E+01  0.00000000E+00  0.15000001E+04
 0.12421875E+00  0.10000000E+04  0.10000000E+01  0.00000000E+00  0.15000001E+04
 0.12437500E+00  0.10000000E+04  0.10000000E+01  0.00000000E+00  0.15000001E+04
 0.12453125E+00  0.10000000E+04  0.10000000E+01  0.00000000E+00  0.15000001E+04
 0.12468750E+00  0.10000000E+04  0.10000000E+01  0.00000000E+00  0.15000001E+04
 0.12484375E+00  0.10000000E+04  0.10000000E+01  0.00000000E+00  0.15000001E+04
 0.12500000E+00  0.10000000E+04  0.10000000E+01  0.00000000E+00  0.15000001E+04
 0.12515625E+00  0.10000000E+04  0.10000000E+01  0.00000000E+00  0.15000001E+04
 0.12531250E+00  0.10000000E+04  0.10000000E+01  0.00000000E+00  0.15000001E+04
 0.12546875E+00  0.10000000E+04  0.10000000E+01  0.00000000E+00  0.15000001E+04
 0.12562500E+00  0.10000000E+04  0.10000000E+01  0.00000000E+00  0.15000001E+04
 0.12578125E+00  0.10000000E+04  0.10000000E+01  0.00000000E+00  0.15000001E+04
 0.12593750E+00  0.10000000E+04  0.10000000E+01  0.00000000E+00  0.15000001E+04
 0.12609375E+00  0.10000000E+04  0.10000000E+01  0.00000000E+00  0.15000001E+04
 0.12625000E+00  0.10000000E+04  0.10000000E+01  0.00000000E+00  0.15000001E+04
 0.12640625E+00  0.10000000E+04  0.10000000E+01  0.00000000E+00  0.15000001E+04
 0.12656250E+00  0.10000000E+04  0.10000000E+01  0.00000000E+00  0.15000001E+04
 0.12671875E+00  0.10000000E+04  0.10000000E+01  0.00000000E+00  0.15000001E+04
 0.12687500E+00  0.10000000E+04  0.10000000E+01  0.00000000E+00  0.15000001E+04
 0.12703125E+00  0.10000000E+04  0.10000000E+01  0.00000000E+00  0.15000001E+04
 0.12718750E+00  0.10000000E+04  0.10000000E+01  0.00000000E+00  0.15000001E+04
 0.12734375E+00  0.10000000E+04  0.10000000E+01  0.00000000E+00  0.15000001E+04
 0.12750000E+00  0.10000000E+04  0.10000000E+01  0.00000000E+00  0.15000001E+04
 0.12765625E+00  0.10000000E+04  0.10000000E+01  0.00000000E+00  0.15000001E+04
 0.12781250E+00  0.10000000E+04  0.10000000E+01  0.00000000E+00  0.15000001E+04
 0.12796875E+00  0.10000000E+04  0.10000000E+01  0.00000000E+00  0.15000001E+04
 0.12812500E+00  0.10000000E+04  0.10000000E+01  0.00000000E+00  0.15000001E+04
 0.12828125E+00  0.10000000E+04  0.10000000E+01  0.00000000E+00  0.15000001E+04
 0.12843750E+00  0.10000000E+04  0.10000000E+01  0.00000000E+00  0.15000001E+04
 0.12859375E+00  0.10000000E+04  0.10000000E+01  0.00000000E+00  0.15000001E+04
 0.12875000E+00  0.10000000E+04  0.10000000E+01  0.00000000E+00  0.15000001E+04
 0.12890625E+00  0.10000000E+04  0.10000000E+01  0.00000000E+00  0.15000001E+04
 0.12906250E+00  0.10000000E+04  0.10000000E+01  0.00000000E+00  0.15000001E+04
 0.12921875E+00  0.10000000E+04  0.10000000E+01  0.00000000E+00  0.15000001E+04
 0.12937500E+00  0.10000000E+04  0.10000000E+01  0.00000000E+00  0.15000001E+04
 0.12953125E+00  0.10000000E+04  0.10000000E+01  0.00000000E+00  0.15000001E+04
 0.12968750E+00  0.10000000E+04  0.10000000E+01  0.00000000E+00  0.15000001E+04
 0.12984375E+00  0.10000000E+04  0.10000000E+01  0.00000000E+00  0.15000001E+04
 0.13000000E+00  0.10000000E+04  0.10000000E+01  0.00000000E+00  0.15000001E+04
 0.13015625E+00  0.10000000E+04  0.10000000E+01  0.00000000E+00  0.15000001E+04
 0.13031250E+00  0.10000000E+04  0.10000000E+01  0.00000000E+00  0.15000001E+04
 0.13046875E+00  0.10000000E+04  0.10000000E+01  0.00000000E+00  0.15000001E+04
 0.13062500E+00  0.10000000E+04  0.10000000E+01  0.00000000E+00  0.15000001E+04
 0.13078125E+00  0.10000000E+04  0.10000000E+01  0.00000000E+00  0.15000001E+04
 0.13093750E+00  0.10000000E+04  0.10000000E+01  0.00000000E+00  0.15000001E+04
 0.13109375E+00  0.10000000E+04  0.10000000E+01  0.00000000E+00  0.15000001E+04
 0.13125000E+00  0.10000000E+04  0.10000000E+01  0.00000000E+00  0.15000001E+04
 0.13140625E+00  0.10000000E+04  0.10000000E+01  0.00000000E+00  0.15000001E+04
 0.13156250E+00  0.10000000E+04  0.10000000E+01  0.00000000E+00  0.15000001E+04
 0.13171875E+00  0.10000000E+04  0.10000000E+01  0.00000000E+00  0.15000001E+04
 0.13187500E+00  0.10000000E+04  0.10000000E+01  0.00000000E+00  0.15000001E+04
 0.13203125E+00  0.10000000E+04  0.10000000E+01  0.00000000E+00  0.15000001E+04
 0.13218750E+00  0.10000000E+04  0.10000000E+01  0.00000000E+00  0.15000001E+04
 0.13234375E+00  0.10000000E+04  0.10000000E+01  0.00000000E+00  0.15000001E+04
 0.13250000E+00  0.10000000E+04  0.10000000E+01  0.00000000E+00  0.15000001E+04
 0.13265625E+00  0.10000000E+04  0.10000000E+01  0.00000000E+00  0.15000001E+04
 0.13281250E+00  0.10000000E+04  0.10000000E+01  0.00000000E+00  0.15000001E+04
 0.13296875E+00  0.10000000E+04  0.10000000E+01  0.00000000E+00  0.15000001E+04
 0.13312500E+00  0.10000000E+04  0.10000000E+01  0.00000000E+00  0.15000001E+04
 0.13328125E+00  0.10000000E+04  0.10000000E+01  0.00000000E+00  0.15000001E+04
 0.13343750E+00  0.10000000E+04  0.10000000E+01  0.00000000E+00  0.15000001E+04
 0.13359375E+00  0.10000000E+04  0.10000000E+01  0.00000000E+00  0.15000001E+04
 0.13375000E+00  0.10000000E+04  0.10000000E+01  0.00000000E+00  0.15000001E+04
 0.13390625E+00  0.10000000E+04  0.10000000E+01  0.00000000E+00  0.15000001E+04
 0.13406250E+00  0.10000000E+04  0.10000000E+01  0.00000000E+00  0.15000001E+04
 0.13421875E+00  0.10000000E+04  0.10000000E+01  0.00000000E+00  0.15000001E+04
 0.13437500E+00  0.10000000E+04  0.10000000E+01  0.00000000E+00  0.15000001E+04
 0.13453125E+00  0.10000000E+04  0.10000000E+01  0.00000000E+00  0.15000001E+04
 0.13468750E+00  0.10000000E+04  0.10000000E+01  0.00000000E+00  0.15000001E+04
 0.13484375E+00  0.10000000E+04  0.10000000E+01  0.00000000E+00  0.15000001E+04
 0.13500000E+00  0.10000000E+04  0.10000000E+01  0.00000000E+00  0.15000001E+04
 0.13515625E+00  0.10000000E+04  0.10000000E+01  0.00000000E+00  0.15000001E+04
 0.13531250E+00  0.10000000E+04  0.10000000E+01  0.00000000E+00  0.15000001E+04
 0.13546875E+00  0.10000000E+04  0.10000000E+01  0.00000000E+00  0.15000001E+04
 0.13562500E+00  0.10000000E+04  0.10000000E+01  0.00000000E+00  0.15000001E+04
 0.13578125E+00  0.10000000E+04  0.10000000E+01  0.00000000E+00  0.15000001E+04
 0.13593750E+00  0.10000000E+04  0.10000000E+01  0.00000000E+00  0.15000001E+04
 0.13609375E+00  0.10000000E+04  0.10000000E+01  0.00000000E+00  0.15000001E+04
 0.13625000E+00  0.10000000E+04  0.10000000E+01  0.00000000E+00  0.15000001E+04
 0.13640625E+00  0.10000000E+04  0.10000000E+01  0.00000000E+00  0.15000001E+04
 0.13656250E+00  0.10000000E+04  0.10000000E+01  0.00000000E+00  0.15000001E+04
 0.13671875E+00  0.10000000E+04  0.10000000E+01  0.00000000E+00  0.15000001E+04
 0.13687500E+00  0.10000000E+04  0.10000000E+01  0.00000000E+00  0.15000001E+04
 0.13703125E+00  0.10000000E+04  0.10000000E+01  0.00000000E+00  0.15000001E+04
 0.13718750E+00  0.10000000E+04  0.10000000E+01  0.00000000E+00  0.15000001E+04
 0.13734375E+00  0.10000000E+04  0.10000000E+01  0.00000000E+00  0.15000001E+04
 0.13750000E+00  0.10000000E+04  0.10000000E+01  0.00000000E+00  0.15000001E+04
 0.13765625E+00  0.10000000E+04  0.10000000E+01  0.00000000E+00  0.15000001E+04
 0.13781250E+00  0.10000000E+04  0.10000000E+01  0.00000000E+00  0.15000001E+04
 0.13796875E+00  0.10000000E+04  0.10000000E+01  0.00000000E+00  0.15000001E+04
 0.13812500E+00  0.10000000E+04  0.10000000E+01  0.00000000E+00  0.15000001E+04
 0.13828125E+00  0.10000000E+04  0.10000000E+01  0.00000000E+00  0.15000001E+04
 0.13843750E+00  0.10000000E+04  0.10000000E+01  0.00000000E+00  0.15000001E+04
 0.13859375E+00  0.10000000E+04  0.10000000E+01  0.00000000E+00  0.15000001E+04
 0.13875000E+00  0.10000000E+04  0.10000000E+01  0.00000000E+00  0.15000001E+04
 0.13890625E+00  0.10000000E+04  0.10000000E+01  0.00000000E+00  0.15000001E+04
 0.13906250E+00  0.10000000E+04  0.10000000E+01  0.00000000E+00  0.15000001E+04
 0.13921875E+00  0.10000000E+04  0.10000000E+01  0.00000000E+00  0.15000001E+04
 0.13937500E+00  0.10000000E+04  0.10000000E+01  0.00000000E+00  0.15000001E+04
 0.13953125E+00  0.10000000E+04  0.10000000E+01  0.00000000E+00  0.15000001E+04
 0.13968750E+00  0.10000000E+04  0.10000000E+01  0.00000000E+00  0.15000001E+04
 0.13984375E+00  0.10000000E+04  0.10000000E+01  0.00000000E+00  0.15000001E+04
 0.14000000E+00  0.10000000E+04  0.10000000E+01  0.00000000E+00  0.15000001E+04
 0.14015625E+00  0.10000000E+04  0.10000000E+01  0.00000000E+00  0.15000001E+04
 0.14031250E+00  0.10000000E+04  0.10000000E+01  0.00000000E+00  0.15000001E+04
 0.14046875E+00  0.10000000E+04  0.10000000E+01  0.00000000E+00  0.15000001E+04
 0.14062500E+00  0.10000000E+04  0.10000000E+01  0.00000000E+00  0.15000001E+04
 0.14078125E+00  0.10000000E+04  0.10000000E+01  0.00000000E+00  0.15000001E+04
 0.14093750E+00  0.10000000E+04  0.10000000E+01  0.00000000E+00  0.15000001E+04
 0.14109375E+00  0.10000000E+04  0.10000000E+01  0.00000000E+00  0.15000001E+04
 0.14125000E+00  0.10000000E+04  0.10000000E+01  0.00000000E+00  0.15000001E+04
 0.14140625E+00  0.10000000E+04  0.10000000E+01  0.00000000E+00  0.15000001E+04
 0.14156250E+00  0.10000000E+04  0.10000000E+01  0.00000000E+00  0.15000001E+04
 0.14171875E+00  0.10000000E+04  0.10000000E+01  0.00000000E+00  0.15000001E+04
 0.14187500E+00  0.10000000E+04  0.10000000E+01  0.00000000E+00  0.15000001E+04
 0.14203125E+00  0.10000000E+04  0.10000000E+01  0.00000000E+00  0.15000001E+04
 0.14218750E+00  0.10000000E+04  0.10000000E+01  0.00000000E+00  0.15000001E+04
 0.14234375E+00  0.10000000E+04  0.10000000E+01  0.00000000E+00  0.15000001E+04
 0.14250000E+00  0.10000000E+04  0.10000000E+01  0.00000000E+00  0.15000001E+04
 0.14265625E+00  0.10000000E+04  0.10000000E+01  0.00000000E+00  0.15000001E+04
 0.14281250E+00  0.10000000E+04  0.10000000E+01  0.00000000E+00  0.15000001E+04
 0.14296875E+00  0.10000000E+04  0.10000000E+01  0.00000000E+00  0.15000001E+04
 0.14312500E+00  0.10000000E+04  0.10000000E+01  0.00000000E+00  0.15000001E+04
 0.14328125E+00  0.10000000E+04  0.10000000E+01  0.00000000E+00  0.15000001E+04
 0.14343750E+00  0.10000000E+04  0.10000000E+01  0.00000000E+00  0.15000001E+04
 0.14359375E+00  0.10000000E+04  0.10000000E+01  0.00000000E+00  0.15000001E+04
 0.14375000E+00  0.10000000E+04  0.10000000E+01  0.00000000E+00  0.15000001E+04
 0.14390625E+00  0.10000000E+04  0.10000000E+01  0.00000000E+00  0.15000001E+04
 0.14406250E+00  0.10000000E+04  0.10000000E+01  0.00000000E+00  0.15000001E+04
 0.14421875E+00  0.10000000E+04  0.10000000E+01  0.00000000E+00  0.15000001E+04
 0.14437500E+00  0.10000000E+04  0.10000000E+01  0.00000000E+00  0.15000001E+04
 0.14453125E+00  0.10000000E+04  0.10000000E+01  0.00000000E+00  0.15000001E+04
 0.14468750E+00  0.10000000E+04  0.10000000E+01  0.00000000E+00  0.15000001E+04
 0.14484375E+00  0.10000000E+04  0.10000000E+01  0.00000000E+00  0.15000001E+04
 0.14500000E+00  0.10000000E+04  0.10000000E+01  0.00000000E+00  0.15000001E+04
 0.14515625E+00  0.10000000E+04  0.10000000E+01  0.00000000E+00  0.15000001E+04
 0.14531250E+00  0.10000000E+04  0.10000000E+01  0.00000000E+00  0.15000001E+04
 0.14546875E+00  0.10000000E+04  0.10000000E+01  0.00000000E+00  0.15000001E+04
 0.14562500E+00  0.10000000E+04  0.10000000E+01  0.00000000E+00  0.15000001E+04
 0.14578125E+00  0.10000000E+04  0.10000000E+01  0.00000000E+00  0.15000001E+04
 0.14593750E+00  0.10000000E+04  0.10000000E+01  0.00000000E+00  0.15000001E+04
 0.14609375E+00  0.10000000E+04  0.10000000E+01  0.00000000E+00  0.15000001E+04
 0.14625000E+00  0.10000000E+04  0.10000000E+01  0.00000000E+00  0.15000001E+04
 0.14640625E+00  0.10000000E+04  0.10000000E+01  0.00000000E+00  0.15000001E+04
 0.14656250E+00  0.10000000E+04  0.10000000E+01  0.00000000E+00  0.15000001E+04
 0.14671875E+00  0.10000000E+04  0.10000000E+01  0.00000000E+00  0.15000001E+04
 0.14687500E+00  0.10000000E+04  0.10000000E+01  0.00000000E+00  0.15000001E+04
 0.14703125E+00  0.10000000E+04  0.10000000E+01  0.00000000E+00  0.15000001E+04
 0.14718750E+00  0.10000000E+04  0.10000000E+01  0.00000000E+00  0.15000001E+04
 0.14734375E+00  0.10000000E+04  0.10000000E+01  0.00000000E+00  0.15000001E+04
 0.14750000E+00  0.10000000E+04  0.10000000E+01  0.00000000E+00  0.15000001E+04
 0.14765625E+00  0.10000000E+04  0.10000000E+01  0.00000000E+00  0.15000001E+04
 0.14781250E+00  0.10000000E+04  0.10000000E+01  0.00000000E+00  0.15000001E+04
 0.14796875E+00  0.10000000E+04  0.10000000E+01  0.00000000E+00  0.15000001E+04
 0.14812500E+00  0.10000000E+04  0.10000000E+01  0.00000000E+00  0.15000001E+04
 0.14828125E+00  0.10000000E+04  0.10000000E+01  0.00000000E+00  0.15000001E+04
 0.14843750E+00  0.10000000E+04  0.10000000E+01  0.00000000E+00  0.15000001E+04
 0.14859375E+00  0.10000000E+04  0.10000000E+01  0.00000000E+00  0.15000001E+04
 0.14875000E+00  0.10000000E+04  0.10000000E+01  0.00000000E+00  0.15000001E+04
 0.14890625E+00  0.10000000E+04  0.10000000E+01  0.00000000E+00  0.15000001E+04
 0.14906250E+00  0.10000000E+04  0.10000000E+01  0.00000000E+00  0.15000001E+04
 0.14921875E+00  0.10000000E+04  0.10000000E+01  0.00000000E+00  0.15000001E+04
 0.14937500E+00  0.10000000E+04  0.10000000E+01  0.00000000E+00  0.15000001E+04
 0.14953125E+00  0.10000000E+04  0.10000000E+01  0.00000000E+00  0.15000001E+04
 0.14968750E+00  0.10000000E+04  0.10000000E+01  0.00000000E+00  0.15000001E+04
 0.14984375E+00  0.10000000E+04  0.10000000E+01  0.00000000E+00  0.15000001E+04
 0.15000000E+00  0.10000000E+04  0.10000000E+01  0.00000000E+00  0.15000001E+04
 0.15015625E+00  0.10000000E+04  0.10000000E+01  0.00000000E+00  0.15000001E+04
 0.15031250E+00  0.10000000E+04  0.10000000E+01  0.00000000E+00  0.15000001E+04
 0.15046875E+00  0.10000000E+04  0.10000000E+01  0.00000000E+00  0.15000001E+04
 0.15062500E+00  0.10000000E+04  0.10000000E+01  0.00000000E+00  0.15000001E+04
 0.15078125E+00  0.10000000E+04  0.10000000E+01  0.00000000E+00  0.15000001E+04
 0.15093750E+00  0.10000000E+04  0.10000000E+01  0.00000000E+00  0.15000001E+04
 0.15109375E+00  0.10000000E+04  0.10000000E+01  0.00000000E+00  0.15000001E+04
 0.15125000E+00  0.10000000E+04  0.10000000E+01  0.00000000E+00  0.15000001E+04
 0.15140625E+00  0.10000000E+04  0.10000000E+01  0.00000000E+00  0.15000001E+04
 0.15156250E+00  0.10000000E+04  0.10000000E+01  0.00000000E+00  0.15000001E+04
 0.15171875E+00  0.10000000E+04  0.10000000E+01  0.00000000E+00  0.15000001E+04
 0.15187500E+00  0.10000000E+04  0.10000000E+01  0.00000000E+00  0.15000001E+04
 0.15203125E+00  0.10000000E+04  0.10000000E+01  0.00000000E+00  0.15000001E+04
 0.15218750E+00  0.10000000E+04  0.10000000E+01  0.00000000E+00  0.15000001E+04
 0.15234375E+00  0.10000000E+04  0.10000000E+01  0.00000000E+00  0.15000001E+04
 0.15250000E+00  0.10000000E+04  0.10000000E+01  0.00000000E+00  0.15000001E+04
 0.15265625E+00  0.10000000E+04  0.10000000E+01  0.00000000E+00  0.15000001E+04
 0.15281250E+00  0.10000000E+04  0.10000000E+01  0.00000000E+00  0.15000001E+04
 0.15296875E+00  0.10000000E+04  0.10000000E+01  0.00000000E+00  0.15000001E+04
 0.15312500E+00  0.10000000E+04  0.10000000E+01  0.00000000E+00  0.15000001E+04
 0.15328125E+00  0.10000000E+04  0.10000000E+01  0.00000000E+00  0.15000001E+04
 0.15343750E+00  0.10000000E+04  0.10000000E+01  0.00000000E+00  0.15000001E+04
 0.15359375E+00  0.10000000E+04  0.10000000E+01  0.00000000E+00  0.15000001E+04
 0.15375000E+00  0.10000000E+04  0.10000000E+01  0.00000000E+00  0.15000001E+04
 0.15390625E+00  0.10000000E+04  0.10000000E+01  0.00000000E+00  0.15000001E+04
 0.15406250E+00  0.10000000E+04  0.10000000E+01  0.00000000E+00  0.15000001E+04
 0.15421875E+00  0.10000000E+04  0.10000000E+01  0.00000000E+00  0.15000001E+04
 0.15437500E+00  0.10000000E+04  0.10000000E+01  0.00000000E+00  0.15000001E+04
 0.15453125E+00  0.10000000E+04  0.10000000E+01  0.00000000E+00  0.15000001E+04
 0.15468750E+00  0.10000000E+04  0.10000000E+01  0.00000000E+00  0.15000001E+04
 0.15484375E+00  0.10000000E+04  0.10000000E+01  0.00000000E+00  0.15000001E+04
 0.15500000E+00  0.10000000E+04  0.10000000E+01  0.00000000E+00  0.15000001E+04
 0.15515625E+00  0.10000000E+04  0.10000000E+01  0.00000000E+00  0.15000001E+04
 0.15531250E+00  0.10000000E+04  0.10000000E+01  0.00000000E+00  0.15000001E+04
 0.15546875E+00  0.10000000E+04  0.10000000E+01  0.00000000E+00  0.15000001E+04
 0.15562500E+00  0.10000000E+04  0.10000000E+01  0.00000000E+00  0.15000001E+04
 0.15578125E+00  0.10000000E+04  0.10000000E+01  0.00000000E+00  0.15000001E+04
 0.15593750E+00  0.10000000E+04  0.10000000E+01  0.00000000E+00  0.15000001E+04
 0.15609375E+00  0.10000000E+04  0.10000000E+01  0.00000000E+00  0.15000001E+04
 0.15625000E+00  0.10000000E+04  0.10000000E+01  0.00000000E+00  0.15000001E+04
 0.15640625E+00  0.10000000E+04  0.10000000E+01  0.00000000E+00  0.15000001E+04
 0.15656250E+00  0.10000000E+04  0.10000000E+01  0.00000000E+00  0.15000001E+04
 0.15671875E+00  0.10000000E+04  0.10000000E+01  0.00000000E+00  0.15000001E+04
 0.15687500E+00  0.10000000E+04  0.10000000E+01  0.00000000E+00  0.15000001E+04
 0.15703125E+00  0.10000000E+04  0.10000000E+01  0.00000000E+00  0.15000001E+04
 0.15718750E+00  0.10000000E+04  0.10000000E+01  0.00000000E+00  0.15000001E+04
 0.15734375E+00  0.10000000E+04  0.10000000E+01  0.00000000E+00  0.15000001E+04
 0.15750000E+00  0.10000000E+04  0.10000000E+01  0.00000000E+00  0.15000001E+04
 0.15765625E+00  0.10000000E+04  0.10000000E+01  0.00000000E+00  0.15000001E+04
 0.15781250E+00  0.10000000E+04  0.10000000E+01  0.00000000E+00  0.15000001E+04
 0.15796875E+00  0.10000000E+04  0.10000000E+01  0.00000000E+00  0.15000001E+04
 0.15812500E+00  0.10000000E+04  0.10000000E+01  0.00000000E+00  0.15000001E+04
 0.15828125E+00  0.10000000E+04  0.10000000E+01  0.00000000E+00  0.15000001E+04
 0.15843750E+00  0.10000000E+04  0.10000000E+01  0.00000000E+00  0.15000001E+04
 0.15859375E+00  0.10000000E+04  0.10000000E+01  0.00000000E+00  0.15000001E+04
 0.15875000E+00  0.10000000E+04  0.10000000E+01  0.00000000E+00  0.15000001E+04
 0.15890625E+00  0.10000000E+04  0.10000000E+01  0.00000000E+00  0.15000001E+04
 0.15906250E+00  0.10000000E+04  0.10000000E+01  0.00000000E+00  0.15000001E+04
 0.15921875E+00  0.10000000E+04  0.10000000E+01  0.00000000E+00  0.15000001E+04
 0.15937500E+00  0.10000000E+04  0.10000000E+01  0.00000000E+00  0.15000001E+04
 0.15953125E+00  0.10000000E+04  0.10000000E+01  0.00000000E+00  0.15000001E+04
 0.15968750E+00  0.10000000E+04  0.10000000E+01  0.00000000E+00  0.15000001E+04
 0.15984375E+00  0.10000000E+04  0.10000000E+01  0.00000000E+00  0.15000001E+04
 0.16000000E+00  0.10000000E+04  0.10000000E+01  0.00000000E+00  0.15000001E+04
 0.16015625E+00  0.10000000E+04  0.10000000E+01  0.00000000E+00  0.15000001E+04
 0.16031250E+00  0.10000000E+04  0.10000000E+01  0.00000000E+00  0.15000001E+04
 0.16046875E+00  0.10000000E+04  0.10000000E+01  0.00000000E+00  0.15000001E+04
 0.16062500E+00  0.10000000E+04  0.10000000E+01  0.00000000E+00  0.15000001E+04
 0.16078125E+00  0.10000000E+04  0.10000000E+01  0.00000000E+00  0.15000001E+04
 0.16093750E+00  0.10000000E+04  0.10000000E+01  0.00000000E+00  0.15000001E+04
 0.16109375E+00  0.10000000E+04  0.10000000E+01  0.00000000E+00  0.15000001E+04
 0.16125000E+00  0.10000000E+04  0.10000000E+01  0.00000000E+00  0.15000001E+04
 0.16140625E+00  0.10000000E+04  0.10000000E+01  0.00000000E+00  0.15000001E+04
 0.16156250E+00  0.10000000E+04  0.10000000E+01  0.00000000E+00  0.15000001E+04
 0.16171875E+00  0.10000000E+04  0.10000000E+01  0.00000000E+00  0.15000001E+04
 0.16187500E+00  0.10000000E+04  0.10000000E+01  0.00000000E+00  0.15000001E+04
 0.16203125E+00  0.10000000E+04  0.10000000E+01  0.00000000E+00  0.15000001E+04
 0.16218750E+00  0.10000000E+04  0.10000000E+01  0.00000000E+00  0.15000001E+04
 0.16234375E+00  0.10000000E+04  0.10000000E+01  0.00000000E+00  0.15000001E+04
 0.16250000E+00  0.10000000E+04  0.10000000E+01  0.00000000E+00  0.15000001E+04
 0.16265625E+00  0.10000000E+04  0.10000000E+01  0.00000000E+00  0.15000001E+04
 0.16281250E+00  0.10000000E+04  0.10000000E+01  0.00000000E+00  0.15000001E+04
 0.16296875E+00  0.10000000E+04  0.10000000E+01  0.00000000E+00  0.15000001E+04
 0.16312500E+00  0.10000000E+04  0.10000000E+01  0.00000000E+00  0.15000001E+04
 0.16328125E+00  0.10000000E+04  0.10000000E+01  0.00000000E+00  0.15000001E+04
 0.16343750E+00  0.10000000E+04  0.10000000E+01  0.00000000E+00  0.15000001E+04
 0.16359375E+00  0.10000000E+04  0.10000000E+01  0.00000000E+00  0.15000001E+04
 0.16375000E+00  0.10000000E+04  0.10000000E+01  0.00000000E+00  0.15000001E+04
 0.16390625E+00  0.10000000E+04  0.10000000E+01  0.00000000E+00  0.15000001E+04
 0.16406250E+00  0.10000000E+04  0.10000000E+01  0.00000000E+00  0.15000001E+04
 0.16421875E+00  0.10000000E+04  0.10000000E+01  0.00000000E+00  0.15000001E+04
 0.16437500E+00  0.10000000E+04  0.10000000E+01  0.00000000E+00  0.15000001E+04
 0.16453125E+00  0.10000000E+04  0.10000000E+01  0.00000000E+00  0.15000001E+04
 0.16468750E+00  0.10000000E+04  0.10000000E+01  0.00000000E+00  0.15000001E+04
 0.16484375E+00  0.10000000E+04  0.10000000E+01  0.00000000E+00  0.15000001E+04
 0.16500000E+00  0.10000000E+04  0.10000000E+01  0.00000000E+00  0.15000001E+04
 0.16515625E+00  0.10000000E+04  0.10000000E+01  0.00000000E+00  0.15000001E+04
 0.16531250E+00  0.10000000E+04  0.10000000E+01  0.00000000E+00  0.15000001E+04
 0.16546875E+00  0.10000000E+04  0.10000000E+01  0.00000000E+00  0.15000001E+04
 0.16562500E+00  0.10000000E+04  0.10000000E+01  0.00000000E+00  0.15000001E+04
 0.16578125E+00  0.10000000E+04  0.10000000E+01  0.00000000E+00  0.15000001E+04
 0.16593750E+00  0.10000000E+04  0.10000000E+01  0.00000000E+00  0.15000001E+04
 0.16609375E+00  0.10000000E+04  0.10000000E+01  0.00000000E+00  0.15000001E+04
 0.16625000E+00  0.10000000E+04  0.10000000E+01  0.00000000E+00  0.15000001E+04
 0.16640625E+00  0.10000000E+04  0.10000000E+01  0.00000000E+00  0.15000001E+04
 0.16656250E+00  0.10000000E+04  0.10000000E+01  0.00000000E+00  0.15000001E+04
 0.16671875E+00  0.10000000E+04  0.10000000E+01  0.00000000E+00  0.15000001E+04
 0.16687500E+00  0.10000000E+04  0.10000000E+01  0.00000000E+00  0.15000001E+04
 0.16703125E+00  0.10000000E+04  0.10000000E+01  0.00000000E+00  0.15000001E+04
 0.16718750E+00  0.10000000E+04  0.10000000E+01  0.00000000E+00  0.15000001E+04
 0.16734375E+00  0.10000000E+04  0.10000000E+01  0.00000000E+00  0.15000001E+04
 0.16750000E+00  0.10000000E+04  0.10000000E+01  0.00000000E+00  0.15000001E+04
 0.16765625E+00  0.10000000E+04  0.10000000E+01  0.00000000E+00  0.15000001E+04
 0.16781250E+00  0.10000000E+04  0.10000000E+01  0.00000000E+00  0.15000001E+04
 0.16796875E+00  0.10000000E+04  0.10000000E+01  0.00000000E+00  0.15000001E+04
 0.16812500E+00  0.10000000E+04  0.10000000E+01  0.00000000E+00  0.15000001E+04
 0.16828125E+00  0.10000000E+04  0.10000000E+01  0.00000000E+00  0.15000001E+04
 0.16843750E+00  0.10000000E+04  0.10000000E+01  0.00000000E+00  0.15000001E+04
 0.16859375E+00  0.10000000E+04  0.10000000E+01  0.00000000E+00  0.15000001E+04
 0.16875000E+00  0.10000000E+04  0.10000000E+01  0.00000000E+00  0.15000001E+04
 0.16890625E+00  0.10000000E+04  0.10000000E+01  0.00000000E+00  0.15000001E+04
 0.16906250E+00  0.10000000E+04  0.10000000E+01  0.00000000E+00  0.15000001E+04
 0.16921875E+00  0.10000000E+04  0.10000000E+01  0.00000000E+00  0.15000001E+04
 0.16937500E+00  0.10000000E+04  0.10000000E+01  0.00000000E+00  0.15000001E+04
 0.16953125E+00  0.10000000E+04  0.10000000E+01  0.00000000E+00  0.15000001E+04
 0.16968750E+00  0.10000000E+04  0.10000000E+01  0.00000000E+00  0.15000001E+04
 0.16984375E+00  0.10000000E+04  0.10000000E+01  0.00000000E+00  0.15000001E+04
 0.17000000E+00  0.10000000E+04  0.10000000E+01  0.00000000E+00  0.15000001E+04
 0.17015625E+00  0.10000000E+04  0.10000000E+01  0.00000000E+00  0.15000001E+04
 0.17031250E+00  0.10000000E+04  0.10000000E+01  0.00000000E+00  0.15000001E+04
 0.17046875E+00  0.10000000E+04  0.10000000E+01  0.00000000E+00  0.15000001E+04
 0.17062500E+00  0.10000000E+04  0.10000000E+01  0.00000000E+00  0.15000001E+04
 0.17078125E+00  0.10000000E+04  0.10000000E+01  0.00000000E+00  0.15000001E+04
 0.17093750E+00  0.10000000E+04  0.10000000E+01  0.00000000E+00  0.15000001E+04
 0.17109375E+00  0.10000000E+04  0.10000000E+01  0.00000000E+00  0.15000001E+04
 0.17125000E+00  0.10000000E+04  0.10000000E+01  0.00000000E+00  0.15000001E+04
 0.17140625E+00  0.10000000E+04  0.10000000E+01  0.00000000E+00  0.15000001E+04
 0.17156250E+00  0.10000000E+04  0.10000000E+01  0.00000000E+00  0.15000001E+04
 0.17171875E+00  0.10000000E+04  0.10000000E+01  0.00000000E+00  0.15000001E+04
 0.17187500E+00  0.10000000E+04  0.10000000E+01  0.00000000E+00  0.15000001E+04
 0.17203125E+00  0.10000000E+04  0.10000000E+01  0.00000000E+00  0.15000001E+04
 0.17218750E+00  0.10000000E+04  0.10000000E+01  0.00000000E+00  0.15000001E+04
 0.17234375E+00  0.10000000E+04  0.10000000E+01  0.00000000E+00  0.15000001E+04
 0.17250000E+00  0.10000000E+04  0.10000000E+01  0.00000000E+00  0.15000001E+04
 0.17265625E+00  0.10000000E+04  0.10000000E+01  0.00000000E+00  0.15000001E+04
 0.17281250E+00  0.10000000E+04  0.10000000E+01  0.00000000E+00  0.15000001E+04
 0.17296875E+00  0.10000000E+04  0.10000000E+01  0.00000000E+00  0.15000001E+04
 0.17312500E+00  0.10000000E+04  0.10000000E+01  0.00000000E+00  0.15000001E+04
 0.17328125E+00  0.10000000E+04  0.10000000E+01  0.00000000E+00  0.15000001E+04
 0.17343750E+00  0.10000000E+04  0.10000000E+01  0.00000000E+00  0.15000001E+04
 0.17359375E+00  0.10000000E+04  0.10000000E+01  0.00000000E+00  0.15000001E+04
 0.17375000E+00  0.10000000E+04  0.10000000E+01  0.00000000E+00  0.15000001E+04
 0.17390625E+00  0.10000000E+04  0.10000000E+01  0.00000000E+00  0.15000001E+04
 0.17406250E+00  0.10000000E+04  0.10000000E+01  0.00000000E+00  0.15000001E+04
 0.17421875E+00  0.10000000E+04  0.10000000E+01  0.00000000E+00  0.15000001E+04
 0.17437500E+00  0.10000000E+04  0.10000000E+01  0.00000000E+00  0.15000001E+04
 0.17453125E+00  0.10000000E+04  0.10000000E+01  0.00000000E+00  0.15000001E+04
 0.17468750E+00  0.10000000E+04  0.10000000E+01  0.00000000E+00  0.15000001E+04
 0.17484375E+00  0.10000000E+04  0.10000000E+01  0.00000000E+00  0.15000001E+04
 0.17500000E+00  0.10000000E+04  0.10000000E+01  0.00000000E+00  0.15000001E+04
 0.17515625E+00  0.10000000E+04  0.10000000E+01  0.00000000E+00  0.15000001E+04
 0.17531250E+00  0.10000000E+04  0.10000000E+01  0.00000000E+00  0.15000001E+04
 0.17546875E+00  0.10000000E+04  0.10000000E+01  0.00000000E+00  0.15000001E+04
 0.17562500E+00  0.10000000E+04  0.10000000E+01  0.00000000E+00  0.15000001E+04
 0.17578125E+00  0.10000000E+04  0.10000000E+01  0.00000000E+00  0.15000001E+04
 0.17593750E+00  0.10000000E+04  0.10000000E+01  0.00000000E+00  0.15000001E+04
 0.17609375E+00  0.10000000E+04  0.10000000E+01  0.00000000E+00  0.15000001E+04
 0.17625000E+00  0.10000000E+04  0.10000000E+01  0.00000000E+00  0.15000001E+04
 0.17640625E+00  0.10000000E+04  0.10000000E+01  0.00000000E+00  0.15000001E+04
 0.17656250E+00  0.10000000E+04  0.10000000E+01  0.00000000E+00  0.15000001E+04
 0.17671875E+00  0.10000000E+04  0.10000000E+01  0.00000000E+00  0.15000001E+04
 0.17687500E+00  0.10000000E+04  0.10000000E+01  0.00000000E+00  0.15000001E+04
 0.17703125E+00  0.10000000E+04  0.10000000E+01  0.00000000E+00  0.15000001E+04
 0.17718750E+00  0.10000000E+04  0.10000000E+01  0.00000000E+00  0.15000001E+04
 0.17734375E+00  0.10000000E+04  0.10000000E+01  0.00000000E+00  0.15000001E+04
 0.17750000E+00  0.10000000E+04  0.10000000E+01  0.00000000E+00  0.15000001E+04
 0.17765625E+00  0.10000000E+04  0.10000000E+01  0.00000000E+00  0.15000001E+04
 0.17781250E+00  0.10000000E+04  0.10000000E+01  0.00000000E+00  0.15000001E+04
 0.17796875E+00  0.10000000E+04  0.10000000E+01  0.00000000E+00  0.15000001E+04
 0.17812500E+00  0.10000000E+04  0.10000000E+01  0.00000000E+00  0.15000001E+04
 0.17828125E+00  0.10000000E+04  0.10000000E+01  0.00000000E+00  0.15000001E+04
 0.17843750E+00  0.10000000E+04  0.10000000E+01  0.00000000E+00  0.15000001E+04
 0.17859375E+00  0.10000000E+04  0.10000000E+01  0.00000000E+00  0.15000001E+04
 0.17875000E+00  0.10000000E+04  0.10000000E+01  0.00000000E+00  0.15000001E+04
 0.17890625E+00  0.10000000E+04  0.10000000E+01  0.00000000E+00  0.15000001E+04
 0.17906250E+00  0.10000000E+04  0.10000000E+01  0.00000000E+00  0.15000001E+04
 0.17921875E+00  0.10000000E+04  0.10000000E+01  0.00000000E+00  0.15000001E+04
 0.17937500E+00  0.10000000E+04  0.10000000E+01  0.00000000E+00  0.15000001E+04
 0.17953125E+00  0.10000000E+04  0.10000000E+01  0.00000000E+00  0.15000001E+04
 0.17968750E+00  0.10000000E+04  0.10000000E+01  0.00000000E+00  0.15000001E+04
 0.17984375E+00  0.10000000E+04  0.10000000E+01  0.00000000E+00  0.15000001E+04
 0.18000000E+00  0.10000000E+04  0.10000000E+01  0.00000000E+00  0.15000001E+04
 0.18015625E+00  0.10000000E+04  0.10000000E+01  0.00000000E+00  0.15000001E+04
 0.18031250E+00  0.10000000E+04  0.10000000E+01  0.00000000E+00  0.15000001E+04
 0.18046875E+00  0.10000000E+04  0.10000000E+01  0.00000000E+00  0.15000001E+04
 0.18062500E+00  0.10000000E+04  0.10000000E+01  0.00000000E+00  0.15000001E+04
 0.18078125E+00  0.10000000E+04  0.10000000E+01  0.00000000E+00  0.15000001E+04
 0.18093750E+00  0.10000000E+04  0.10000000E+01  0.00000000E+00  0.15000001E+04
 0.18109375E+00  0.10000000E+04  0.10000000E+01  0.00000000E+00  0.15000001E+04
 0.18125000E+00  0.10000000E+04  0.10000000E+01  0.00000000E+00  0.15000001E+04
 0.18140625E+00  0.10000000E+04  0.10000000E+01  0.00000000E+00  0.15000001E+04
 0.18156250E+00  0.10000000E+04  0.10000000E+01  0.00000000E+00  0.15000001E+04
 0.18171875E+00  0.10000000E+04  0.10000000E+01  0.00000000E+00  0.15000001E+04
 0.18187500E+00  0.10000000E+04  0.10000000E+01  0.00000000E+00  0.15000001E+04
 0.18203125E+00  0.10000000E+04  0.10000000E+01  0.00000000E+00  0.15000001E+04
 0.18218750E+00  0.10000000E+04  0.10000000E+01  0.00000000E+00  0.15000001E+04
 0.18234375E+00  0.10000000E+04  0.10000000E+01  0.00000000E+00  0.15000001E+04
 0.18250000E+00  0.10000000E+04  0.10000000E+01  0.00000000E+00  0.15000001E+04
 0.18265625E+00  0.10000000E+04  0.10000000E+01  0.00000000E+00  0.15000001E+04
 0.18281250E+00  0.10000000E+04  0.10000000E+01  0.00000000E+00  0.15000001E+04
 0.18296875E+00  0.10000000E+04  0.10000000E+01  0.00000000E+00  0.15000001E+04
 0.18312500E+00  0.10000000E+04  0.10000000E+01  0.00000000E+00  0.15000001E+04
 0.18328125E+00  0.10000000E+04  0.10000000E+01  0.00000000E+00  0.15000001E+04
 0.18343750E+00  0.10000000E+04  0.10000000E+01  0.00000000E+00  0.15000001E+04
 0.18359375E+00  0.10000000E+04  0.10000000E+01  0.00000000E+00  0.15000001E+04
 0.18375000E+00  0.10000000E+04  0.10000000E+01  0.00000000E+00  0.15000001E+04
 0.18390625E+00  0.10000000E+04  0.10000000E+01  0.00000000E+00  0.15000001E+04
 0.18406250E+00  0.10000000E+04  0.10000000E+01  0.00000000E+00  0.15000001E+04
 0.18421875E+00  0.10000000E+04  0.10000000E+01  0.00000000E+00  0.15000001E+04
 0.18437500E+00  0.10000000E+04  0.10000000E+01  0.00000000E+00  0.15000001E+04
 0.18453125E+00  0.10000000E+04  0.10000000E+01  0.00000000E+00  0.15000001E+04
 0.18468750E+00  0.10000000E+04  0.10000000E+01  0.00000000E+00  0.15000001E+04
 0.18484375E+00  0.10000000E+04  0.10000000E+01  0.00000000E+00  0.15000001E+04
 0.18500000E+00  0.10000000E+04  0.10000000E+01  0.00000000E+00  0.15000001E+04
 0.18515625E+00  0.10000000E+04  0.10000000E+01  0.00000000E+00  0.15000001E+04
 0.18531250E+00  0.10000000E+04  0.10000000E+01  0.00000000E+00  0.15000001E+04
 0.18546875E+00  0.10000000E+04  0.10000000E+01  0.00000000E+00  0.15000001E+04
 0.18562500E+00  0.10000000E+04  0.10000000E+01  0.00000000E+00  0.15000001E+04
 0.18578125E+00  0.10000000E+04  0.10000000E+01  0.00000000E+00  0.15000001E+04
 0.18593750E+00  0.10000000E+04  0.10000000E+01  0.00000000E+00  0.15000001E+04
 0.18609375E+00  0.10000000E+04  0.10000000E+01  0.00000000E+00  0.15000001E+04
 0.18625000E+00  0.10000000E+04  0.10000000E+01  0.00000000E+00  0.15000001E+04
 0.18640625E+00  0.10000000E+04  0.10000000E+01  0.00000000E+00  0.15000001E+04
 0.18656250E+00  0.10000000E+04  0.10000000E+01  0.00000000E+00  0.15000001E+04
 0.18671875E+00  0.10000000E+04  0.10000000E+01  0.00000000E+00  0.15000001E+04
 0.18687500E+00  0.10000000E+04  0.10000000E+01  0.00000000E+00  0.15000001E+04
 0.18703125E+00  0.10000000E+04  0.10000000E+01  0.00000000E+00  0.15000001E+04
 0.18718750E+00  0.10000000E+04  0.10000000E+01  0.00000000E+00  0.15000001E+04
 0.18734375E+00  0.10000000E+04  0.10000000E+01  0.00000000E+00  0.15000001E+04
 0.18750000E+00  0.10000000E+04  0.10000000E+01  0.00000000E+00  0.15000001E+04
 0.18765625E+00  0.10000000E+04  0.10000000E+01  0.00000000E+00  0.15000001E+04
 0.18781250E+00  0.10000000E+04  0.10000000E+01  0.00000000E+00  0.15000001E+04
 0.18796875E+00  0.10000000E+04  0.10000000E+01  0.00000000E+00  0.15000001E+04
 0.18812500E+00  0.10000000E+04  0.10000000E+01  0.00000000E+00  0.15000001E+04
 0.18828125E+00  0.10000000E+04  0.10000000E+01  0.00000000E+00  0.15000001E+04
 0.18843750E+00  0.10000000E+04  0.10000000E+01  0.00000000E+00  0.15000001E+04
 0.18859375E+00  0.10000000E+04  0.10000000E+01  0.00000000E+00  0.15000001E+04
 0.18875000E+00  0.10000000E+04  0.10000000E+01  0.00000000E+00  0.15000001E+04
 0.18890625E+00  0.10000000E+04  0.10000000E+01  0.00000000E+00  0.15000001E+04
 0.18906250E+00  0.10000000E+04  0.10000000E+01  0.00000000E+00  0.15000001E+04
 0.18921875E+00  0.10000000E+04  0.10000000E+01  0.00000000E+00  0.15000001E+04
 0.18937500E+00  0.10000000E+04  0.10000000E+01  0.00000000E+00  0.15000001E+04
 0.18953125E+00  0.10000000E+04  0.10000000E+01  0.00000000E+00  0.15000001E+04
 0.18968750E+00  0.10000000E+04  0.10000000E+01  0.00000000E+00  0.15000001E+04
 0.18984375E+00  0.10000000E+04  0.10000000E+01  0.00000000E+00  0.15000001E+04
 0.19000000E+00  0.10000000E+04  0.10000000E+01  0.00000000E+00  0.15000001E+04
 0.19015625E+00  0.10000000E+04  0.10000000E+01  0.00000000E+00  0.15000001E+04
 0.19031250E+00  0.10000000E+04  0.10000000E+01  0.00000000E+00  0.15000001E+04
 0.19046875E+00  0.10000000E+04  0.10000000E+01  0.00000000E+00  0.15000001E+04
 0.19062500E+00  0.10000000E+04  0.10000000E+01  0.00000000E+00  0.15000001E+04
 0.19078125E+00  0.10000000E+04  0.10000000E+01  0.00000000E+00  0.15000001E+04
 0.19093750E+00  0.10000000E+04  0.10000000E+01  0.00000000E+00  0.15000001E+04
 0.19109375E+00  0.10000000E+04  0.10000000E+01  0.00000000E+00  0.15000001E+04
 0.19125000E+00  0.10000000E+04  0.10000000E+01  0.00000000E+00  0.15000001E+04
 0.19140625E+00  0.10000000E+04  0.10000000E+01  0.00000000E+00  0.15000001E+04
 0.19156250E+00  0.10000000E+04  0.10000000E+01  0.00000000E+00  0.15000001E+04
 0.19171875E+00  0.10000000E+04  0.10000000E+01  0.00000000E+00  0.15000001E+04
 0.19187500E+00  0.10000000E+04  0.10000000E+01  0.00000000E+00  0.15000001E+04
 0.19203125E+00  0.10000000E+04  0.10000000E+01  0.00000000E+00  0.15000001E+04
 0.19218750E+00  0.10000000E+04  0.10000000E+01  0.00000000E+00  0.15000001E+04
 0.19234375E+00  0.10000000E+04  0.10000000E+01  0.00000000E+00  0.15000001E+04
 0.19250000E+00  0.10000000E+04  0.10000000E+01  0.00000000E+00  0.15000001E+04
 0.19265625E+00  0.10000000E+04  0.10000000E+01  0.00000000E+00  0.15000001E+04
 0.19281250E+00  0.10000000E+04  0.10000000E+01  0.00000000E+00  0.15000001E+04
 0.19296875E+00  0.10000000E+04  0.10000000E+01  0.00000000E+00  0.15000001E+04
 0.19312500E+00  0.10000000E+04  0.10000000E+01  0.00000000E+00  0.15000001E+04
 0.19328125E+00  0.10000000E+04  0.10000000E+01  0.00000000E+00  0.15000001E+04
 0.19343750E+00  0.10000000E+04  0.10000000E+01  0.00000000E+00  0.15000001E+04
 0.19359375E+00  0.10000000E+04  0.10000000E+01  0.00000000E+00  0.15000001E+04
 0.19375000E+00  0.10000000E+04  0.10000000E+01  0.00000000E+00  0.15000001E+04
 0.19390625E+00  0.10000000E+04  0.10000000E+01  0.00000000E+00  0.15000001E+04
 0.19406250E+00  0.10000000E+04  0.10000000E+01  0.00000000E+00  0.15000001E+04
 0.19421875E+00  0.10000000E+04  0.10000000E+01  0.00000000E+00  0.15000001E+04
 0.19437500E+00  0.10000000E+04  0.10000000E+01  0.00000000E+00  0.15000001E+04
 0.19453125E+00  0.10000000E+04  0.10000000E+01  0.00000000E+00  0.15000001E+04
 0.19468750E+00  0.10000000E+04  0.10000000E+01  0.00000000E+00  0.15000001E+04
 0.19484375E+00  0.10000000E+04  0.10000000E+01  0.00000000E+00  0.15000001E+04
 0.19500000E+00  0.10000000E+04  0.10000000E+01  0.00000000E+00  0.15000001E+04
 0.19515625E+00  0.10000000E+04  0.10000000E+01  0.00000000E+00  0.15000001E+04
 0.19531250E+00  0.10000000E+04  0.10000000E+01  0.00000000E+00  0.15000001E+04
 0.19546875E+00  0.10000000E+04  0.10000000E+01  0.00000000E+00  0.15000001E+04
 0.19562500E+00  0.10000000E+04  0.10000000E+01  0.00000000E+00  0.15000001E+04
 0.19578125E+00  0.10000000E+04  0.10000000E+01  0.00000000E+00  0.15000001E+04
 0.19593750E+00  0.10000000E+04  0.10000000E+01  0.00000000E+00  0.15000001E+04
 0.19609375E+00  0.10000000E+04  0.10000000E+01  0.00000000E+00  0.15000001E+04
 0.19625000E+00  0.10000000E+04  0.10000000E+01  0.00000000E+00  0.15000001E+04
 0.19640625E+00  0.10000000E+04  0.10000000E+01  0.00000000E+00  0.15000001E+04
 0.19656250E+00  0.10000000E+04  0.10000000E+01  0.00000000E+00  0.15000001E+04
 0.19671875E+00  0.10000000E+04  0.10000000E+01  0.00000000E+00  0.15000001E+04
 0.19687500E+00  0.10000000E+04  0.10000000E+01  0.00000000E+00  0.15000001E+04
 0.19703125E+00  0.10000000E+04  0.10000000E+01  0.00000000E+00  0.15000001E+04
 0.19718750E+00  0.10000000E+04  0.10000000E+01  0.00000000E+00  0.15000001E+04
 0.19734375E+00  0.10000000E+04  0.10000000E+01  0.00000000E+00  0.15000001E+04
 0.19750000E+00  0.10000000E+04  0.10000000E+01  0.00000000E+00  0.15000001E+04
 0.19765625E+00  0.10000000E+04  0.10000000E+01  0.00000000E+00  0.15000001E+04
 0.19781250E+00  0.10000000E+04  0.10000000E+01  0.00000000E+00  0.15000001E+04
 0.19796875E+00  0.10000000E+04  0.10000000E+01  0.00000000E+00  0.15000001E+04
 0.19812500E+00  0.10000000E+04  0.10000000E+01  0.00000000E+00  0.15000001E+04
 0.19828125E+00  0.10000000E+04  0.10000000E+01  0.00000000E+00  0.15000001E+04
 0.19843750E+00  0.10000000E+04  0.10000000E+01  0.00000000E+00  0.15000001E+04
 0.19859375E+00  0.10000000E+04  0.10000000E+01  0.00000000E+00  0.15000001E+04
 0.19875000E+00  0.10000000E+04  0.10000000E+01  0.00000000E+00  0.15000001E+04
 0.19890625E+00  0.10000000E+04  0.10000000E+01  0.00000000E+00  0.15000001E+04
 0.19906250E+00  0.10000000E+04  0.10000000E+01  0.00000000E+00  0.15000001E+04
 0.19921875E+00  0.10000000E+04  0.10000000E+01  0.00000000E+00  0.15000001E+04
 0.19937500E+00  0.10000000E+04  0.10000000E+01  0.00000000E+00  0.15000001E+04
 0.19953125E+00  0.10000000E+04  0.10000000E+01  0.00000000E+00  0.15000001E+04
 0.19968750E+00  0.10000000E+04  0.10000000E+01  0.00000000E+00  0.15000001E+04
 0.19984375E+00  0.10000000E+04  0.10000000E+01  0.00000000E+00  0.15000001E+04
 0.20000000E+00  0.10000000E+04  0.10000000E+01  0.00000000E+00  0.15000001E+04
 0.20015625E+00  0.10000000E+04  0.10000000E+01  0.00000000E+00  0.15000001E+04
 0.20031250E+00  0.10000000E+04  0.10000000E+01  0.00000000E+00  0.15000001E+04
 0.20046875E+00  0.10000000E+04  0.10000000E+01  0.00000000E+00  0.15000001E+04
 0.20062500E+00  0.10000000E+04  0.10000000E+01  0.00000000E+00  0.15000001E+04
 0.20078125E+00  0.10000000E+04  0.10000000E+01  0.00000000E+00  0.15000001E+04
 0.20093750E+00  0.10000000E+04  0.10000000E+01  0.00000000E+00  0.15000001E+04
 0.20109375E+00  0.10000000E+04  0.10000000E+01  0.00000000E+00  0.15000001E+04
 0.20125000E+00  0.10000000E+04  0.10000000E+01  0.00000000E+00  0.15000001E+04
 0.20140625E+00  0.10000000E+04  0.10000000E+01  0.00000000E+00  0.15000001E+04
 0.20156250E+00  0.10000000E+04  0.10000000E+01  0.00000000E+00  0.15000001E+04
 0.20171875E+00  0.10000000E+04  0.10000000E+01  0.00000000E+00  0.15000001E+04
 0.20187500E+00  0.10000000E+04  0.10000000E+01  0.00000000E+00  0.15000001E+04
 0.20203125E+00  0.10000000E+04  0.10000000E+01  0.00000000E+00  0.15000001E+04
 0.20218750E+00  0.10000000E+04  0.10000000E+01  0.00000000E+00  0.15000001E+04
 0.20234375E+00  0.10000000E+04  0.10000000E+01  0.00000000E+00  0.15000001E+04
 0.20250000E+00  0.10000000E+04  0.10000000E+01  0.00000000E+00  0.15000001E+04
 0.20265625E+00  0.10000000E+04  0.10000000E+01  0.00000000E+00  0.15000001E+04
 0.20281250E+00  0.10000000E+04  0.10000000E+01  0.00000000E+00  0.15000001E+04
 0.20296875E+00  0.10000000E+04  0.10000000E+01  0.00000000E+00  0.15000001E+04
 0.20312500E+00  0.10000000E+04  0.10000000E+01  0.00000000E+00  0.15000001E+04
 0.20328125E+00  0.10000000E+04  0.10000000E+01  0.00000000E+00  0.15000001E+04
 0.20343750E+00  0.10000000E+04  0.10000000E+01  0.00000000E+00  0.15000001E+04
 0.20359375E+00  0.10000000E+04  0.10000000E+01  0.00000000E+00  0.15000001E+04
 0.20375000E+00  0.10000000E+04  0.10000000E+01  0.00000000E+00  0.15000001E+04
 0.20390625E+00  0.10000000E+04  0.10000000E+01  0.00000000E+00  0.15000001E+04
 0.20406250E+00  0.10000000E+04  0.10000000E+01  0.00000000E+00  0.15000001E+04
 0.20421875E+00  0.10000000E+04  0.10000000E+01  0.00000000E+00  0.15000001E+04
 0.20437500E+00  0.10000000E+04  0.10000000E+01  0.00000000E+00  0.15000001E+04
 0.20453125E+00  0.10000000E+04  0.10000000E+01  0.00000000E+00  0.15000001E+04
 0.20468750E+00  0.10000000E+04  0.10000000E+01  0.00000000E+00  0.15000001E+04
 0.20484375E+00  0.10000000E+04  0.10000000E+01  0.00000000E+00  0.15000001E+04
 0.20500000E+00  0.10000000E+04  0.10000000E+01  0.00000000E+00  0.15000001E+04
 0.20515625E+00  0.10000000E+04  0.10000000E+01  0.00000000E+00  0.15000001E+04
 0.20531250E+00  0.10000000E+04  0.10000000E+01  0.00000000E+00  0.15000001E+04
 0.20546875E+00  0.10000000E+04  0.10000000E+01  0.00000000E+00  0.15000001E+04
 0.20562500E+00  0.10000000E+04  0.10000000E+01  0.00000000E+00  0.15000001E+04
 0.20578125E+00  0.10000000E+04  0.10000000E+01  0.00000000E+00  0.15000001E+04
 0.20593750E+00  0.10000000E+04  0.10000000E+01  0.00000000E+00  0.15000001E+04
 0.20609375E+00  0.10000000E+04  0.10000000E+01  0.00000000E+00  0.15000001E+04
 0.20625000E+00  0.10000000E+04  0.10000000E+01  0.00000000E+00  0.15000001E+04
 0.20640625E+00  0.10000000E+04  0.10000000E+01  0.00000000E+00  0.15000001E+04
 0.20656250E+00  0.10000000E+04  0.10000000E+01  0.00000000E+00  0.15000001E+04
 0.20671875E+00  0.10000000E+04  0.10000000E+01  0.00000000E+00  0.15000001E+04
 0.20687500E+00  0.10000000E+04  0.10000000E+01  0.00000000E+00  0.15000001E+04
 0.20703125E+00  0.10000000E+04  0.10000000E+01  0.00000000E+00  0.15000001E+04
 0.20718750E+00  0.10000000E+04  0.10000000E+01  0.00000000E+00  0.15000001E+04
 0.20734375E+00  0.10000000E+04  0.10000000E+01  0.00000000E+00  0.15000001E+04
 0.20750000E+00  0.10000000E+04  0.10000000E+01  0.00000000E+00  0.15000001E+04
 0.20765625E+00  0.10000000E+04  0.10000000E+01  0.00000000E+00  0.15000001E+04
 0.20781250E+00  0.10000000E+04  0.10000000E+01  0.00000000E+00  0.15000001E+04
 0.20796875E+00  0.10000000E+04  0.10000000E+01  0.00000000E+00  0.15000001E+04
 0.20812500E+00  0.10000000E+04  0.10000000E+01  0.00000000E+00  0.15000001E+04
 0.20828125E+00  0.10000000E+04  0.10000000E+01  0.00000000E+00  0.15000001E+04
 0.20843750E+00  0.10000000E+04  0.10000000E+01  0.00000000E+00  0.15000001E+04
 0.20859375E+00  0.10000000E+04  0.10000000E+01  0.00000000E+00  0.15000001E+04
 0.20875000E+00  0.10000000E+04  0.10000000E+01  0.00000000E+00  0.15000001E+04
 0.20890625E+00  0.10000000E+04  0.10000000E+01  0.00000000E+00  0.15000001E+04
 0.20906250E+00  0.10000000E+04  0.10000000E+01  0.00000000E+00  0.15000001E+04
 0.20921875E+00  0.10000000E+04  0.10000000E+01  0.00000000E+00  0.15000001E+04
 0.20937500E+00  0.10000000E+04  0.10000000E+01  0.00000000E+00  0.15000001E+04
 0.20953125E+00  0.10000000E+04  0.10000000E+01  0.00000000E+00  0.15000001E+04
 0.20968750E+00  0.10000000E+04  0.10000000E+01  0.00000000E+00  0.15000001E+04
 0.20984375E+00  0.10000000E+04  0.10000000E+01  0.00000000E+00  0.15000001E+04
 0.21000000E+00  0.10000000E+04  0.10000000E+01  0.00000000E+00  0.15000001E+04
 0.21015625E+00  0.10000000E+04  0.10000000E+01  0.00000000E+00  0.15000001E+04
 0.21031250E+00  0.10000000E+04  0.10000000E+01  0.00000000E+00  0.15000001E+04
 0.21046875E+00  0.10000000E+04  0.10000000E+01  0.00000000E+00  0.15000001E+04
 0.21062500E+00  0.10000000E+04  0.10000000E+01  0.00000000E+00  0.15000001E+04
 0.21078125E+00  0.10000000E+04  0.10000000E+01  0.00000000E+00  0.15000001E+04
 0.21093750E+00  0.10000000E+04  0.10000000E+01  0.00000000E+00  0.15000001E+04
 0.21109375E+00  0.10000000E+04  0.10000000E+01  0.00000000E+00  0.15000001E+04
 0.21125000E+00  0.10000000E+04  0.10000000E+01  0.00000000E+00  0.15000001E+04
 0.21140625E+00  0.10000000E+04  0.10000000E+01  0.00000000E+00  0.15000001E+04
 0.21156250E+00  0.10000000E+04  0.10000000E+01  0.00000000E+00  0.15000001E+04
 0.21171875E+00  0.10000000E+04  0.10000000E+01  0.00000000E+00  0.15000001E+04
 0.21187500E+00  0.10000000E+04  0.10000000E+01  0.00000000E+00  0.15000001E+04
 0.21203125E+00  0.10000000E+04  0.10000000E+01  0.00000000E+00  0.15000001E+04
 0.21218750E+00  0.10000000E+04  0.10000000E+01  0.00000000E+00  0.15000001E+04
 0.21234375E+00  0.10000000E+04  0.10000000E+01  0.00000000E+00  0.15000001E+04
 0.21250000E+00  0.10000000E+04  0.10000000E+01  0.00000000E+00  0.15000001E+04
 0.21265625E+00  0.10000000E+04  0.10000000E+01  0.00000000E+00  0.15000001E+04
 0.21281250E+00  0.10000000E+04  0.10000000E+01  0.00000000E+00  0.15000001E+04
 0.21296875E+00  0.10000000E+04  0.10000000E+01  0.00000000E+00  0.15000001E+04
 0.21312500E+00  0.10000000E+04  0.10000000E+01  0.00000000E+00  0.15000001E+04
 0.21328125E+00  0.10000000E+04  0.10000000E+01  0.00000000E+00  0.15000001E+04
 0.21343750E+00  0.10000000E+04  0.10000000E+01  0.00000000E+00  0.15000001E+04
 0.21359375E+00  0.10000000E+04  0.10000000E+01  0.00000000E+00  0.15000001E+04
 0.21375000E+00  0.10000000E+04  0.10000000E+01  0.00000000E+00  0.15000001E+04
 0.21390625E+00  0.10000000E+04  0.10000000E+01  0.00000000E+00  0.15000001E+04
 0.21406250E+00  0.10000000E+04  0.10000000E+01  0.00000000E+00  0.15000001E+04
 0.21421875E+00  0.10000000E+04  0.10000000E+01  0.00000000E+00  0.15000001E+04
 0.21437500E+00  0.10000000E+04  0.10000000E+01  0.00000000E+00  0.15000001E+04
 0.21453125E+00  0.10000000E+04  0.10000000E+01  0.00000000E+00  0.15000001E+04
 0.21468750E+00  0.10000000E+04  0.10000000E+01  0.00000000E+00  0.15000001E+04
 0.21484375E+00  0.10000000E+04  0.10000000E+01  0.00000000E+00  0.15000001E+04
 0.21500000E+00  0.10000000E+04  0.10000000E+01  0.00000000E+00  0.15000001E+04
 0.21515625E+00  0.10000000E+04  0.10000000E+01  0.00000000E+00  0.15000001E+04
 0.21531250E+00  0.10000000E+04  0.10000000E+01  0.00000000E+00  0.15000001E+04
 0.21546875E+00  0.10000000E+04  0.10000000E+01  0.00000000E+00  0.15000001E+04
 0.21562500E+00  0.10000000E+04  0.10000000E+01  0.00000000E+00  0.15000001E+04
 0.21578125E+00  0.10000000E+04  0.10000000E+01  0.00000000E+00  0.15000001E+04
 0.21593750E+00  0.10000000E+04  0.10000000E+01  0.00000000E+00  0.15000001E+04
 0.21609375E+00  0.10000000E+04  0.10000000E+01  0.00000000E+00  0.15000001E+04
 0.21625000E+00  0.10000000E+04  0.10000000E+01  0.00000000E+00  0.15000001E+04
 0.21640625E+00  0.10000000E+04  0.10000000E+01  0.00000000E+00  0.15000001E+04
 0.21656250E+00  0.10000000E+04  0.10000000E+01  0.00000000E+00  0.15000001E+04
 0.21671875E+00  0.10000000E+04  0.10000000E+01  0.00000000E+00  0.15000001E+04
 0.21687500E+00  0.10000000E+04  0.10000000E+01  0.00000000E+00  0.15000001E+04
 0.21703125E+00  0.10000000E+04  0.10000000E+01  0.00000000E+00  0.15000001E+04
 0.21718750E+00  0.10000000E+04  0.10000000E+01  0.00000000E+00  0.15000001E+04
 0.21734375E+00  0.10000000E+04  0.10000000E+01  0.00000000E+00  0.15000001E+04
 0.21750000E+00  0.10000000E+04  0.10000000E+01  0.00000000E+00  0.15000001E+04
 0.21765625E+00  0.10000000E+04  0.10000000E+01  0.00000000E+00  0.15000001E+04
 0.21781250E+00  0.10000000E+04  0.10000000E+01  0.00000000E+00  0.15000001E+04
 0.21796875E+00  0.10000000E+04  0.10000000E+01  0.00000000E+00  0.15000001E+04
 0.21812500E+00  0.10000000E+04  0.10000000E+01  0.00000000E+00  0.15000001E+04
 0.21828125E+00  0.10000000E+04  0.10000000E+01  0.00000000E+00  0.15000001E+04
 0.21843750E+00  0.10000000E+04  0.10000000E+01  0.00000000E+00  0.15000001E+04
 0.21859375E+00  0.10000000E+04  0.10000000E+01  0.00000000E+00  0.15000001E+04
 0.21875000E+00  0.10000000E+04  0.10000000E+01  0.00000000E+00  0.15000001E+04
 0.21890625E+00  0.10000000E+04  0.10000000E+01  0.00000000E+00  0.15000001E+04
 0.21906250E+00  0.10000000E+04  0.10000000E+01  0.00000000E+00  0.15000001E+04
 0.21921875E+00  0.10000000E+04  0.10000000E+01  0.00000000E+00  0.15000001E+04
 0.21937500E+00  0.10000000E+04  0.10000000E+01  0.00000000E+00  0.15000001E+04
 0.21953125E+00  0.10000000E+04  0.10000000E+01  0.00000000E+00  0.15000001E+04
 0.21968750E+00  0.10000000E+04  0.10000000E+01  0.00000000E+00  0.15000001E+04
 0.21984375E+00  0.10000000E+04  0.10000000E+01  0.00000000E+00  0.15000001E+04
 0.22000000E+00  0.10000000E+04  0.10000000E+01  0.00000000E+00  0.15000001E+04
 0.22015625E+00  0.10000000E+04  0.10000000E+01  0.00000000E+00  0.15000001E+04
 0.22031250E+00  0.10000000E+04  0.10000000E+01  0.00000000E+00  0.15000001E+04
 0.22046875E+00  0.10000000E+04  0.10000000E+01  0.00000000E+00  0.15000001E+04
 0.22062500E+00  0.10000000E+04  0.10000000E+01  0.00000000E+00  0.15000001E+04
 0.22078125E+00  0.10000000E+04  0.10000000E+01  0.00000000E+00  0.15000001E+04
 0.22093750E+00  0.10000000E+04  0.10000000E+01  0.00000000E+00  0.15000001E+04
 0.22109375E+00  0.10000000E+04  0.10000000E+01  0.00000000E+00  0.15000001E+04
 0.22125000E+00  0.10000000E+04  0.10000000E+01  0.00000000E+00  0.15000001E+04
 0.22140625E+00  0.10000000E+04  0.10000000E+01  0.00000000E+00  0.15000001E+04
 0.22156250E+00  0.10000000E+04  0.10000000E+01  0.00000000E+00  0.15000001E+04
 0.22171875E+00  0.10000000E+04  0.10000000E+01  0.00000000E+00  0.15000001E+04
 0.22187500E+00  0.10000000E+04  0.10000000E+01  0.00000000E+00  0.15000001E+04
 0.22203125E+00  0.10000000E+04  0.10000000E+01  0.00000000E+00  0.15000001E+04
 0.22218750E+00  0.10000000E+04  0.10000000E+01  0.00000000E+00  0.15000001E+04
 0.22234375E+00  0.10000000E+04  0.10000000E+01  0.00000000E+00  0.15000001E+04
 0.22250000E+00  0.10000000E+04  0.10000000E+01  0.00000000E+00  0.15000001E+04
 0.22265625E+00  0.10000000E+04  0.10000000E+01  0.00000000E+00  0.15000001E+04
 0.22281250E+00  0.10000000E+04  0.10000000E+01  0.00000000E+00  0.15000001E+04
 0.22296875E+00  0.10000000E+04  0.10000000E+01  0.00000000E+00  0.15000001E+04
 0.22312500E+00  0.10000000E+04  0.10000000E+01  0.00000000E+00  0.15000001E+04
 0.22328125E+00  0.10000000E+04  0.10000000E+01  0.00000000E+00  0.15000001E+04
 0.22343750E+00  0.10000000E+04  0.10000000E+01  0.00000000E+00  0.15000001E+04
 0.22359375E+00  0.10000000E+04  0.10000000E+01  0.00000000E+00  0.15000001E+04
 0.22375000E+00  0.10000000E+04  0.10000000E+01  0.00000000E+00  0.15000001E+04
 0.22390625E+00  0.10000000E+04  0.10000000E+01  0.00000000E+00  0.15000001E+04
 0.22406250E+00  0.10000000E+04  0.10000000E+01  0.00000000E+00  0.15000001E+04
 0.22421875E+00  0.10000000E+04  0.10000000E+01  0.00000000E+00  0.15000001E+04
 0.22437500E+00  0.10000000E+04  0.10000000E+01  0.00000000E+00  0.15000001E+04
 0.22453125E+00  0.10000000E+04  0.10000000E+01  0.00000000E+00  0.15000001E+04
 0.22468750E+00  0.10000000E+04  0.10000000E+01  0.00000000E+00  0.15000001E+04
 0.22484375E+00  0.10000000E+04  0.10000000E+01  0.00000000E+00  0.15000001E+04
 0.22500000E+00  0.10000000E+04  0.10000000E+01  0.00000000E+00  0.15000001E+04
 0.22515625E+00  0.10000000E+04  0.10000000E+01  0.00000000E+00  0.15000001E+04
 0.22531250E+00  0.10000000E+04  0.10000000E+01  0.00000000E+00  0.15000001E+04
 0.22546875E+00  0.10000000E+04  0.10000000E+01  0.00000000E+00  0.15000001E+04
 0.22562500E+00  0.10000000E+04  0.10000000E+01  0.00000000E+00  0.15000001E+04
 0.22578125E+00  0.10000000E+04  0.10000000E+01  0.00000000E+00  0.15000001E+04
 0.22593750E+00  0.10000000E+04  0.10000000E+01  0.00000000E+00  0.15000001E+04
 0.22609375E+00  0.10000000E+04  0.10000000E+01  0.00000000E+00  0.15000001E+04
 0.22625000E+00  0.10000000E+04  0.10000000E+01  0.00000000E+00  0.15000001E+04
 0.22640625E+00  0.10000000E+04  0.10000000E+01  0.00000000E+00  0.15000001E+04
 0.22656250E+00  0.10000000E+04  0.10000000E+01  0.00000000E+00  0.15000001E+04
 0.22671875E+00  0.10000000E+04  0.10000000E+01  0.00000000E+00  0.15000001E+04
 0.22687500E+00  0.10000000E+04  0.10000000E+01  0.00000000E+00  0.15000001E+04
 0.22703125E+00  0.10000000E+04  0.10000000E+01  0.00000000E+00  0.15000001E+04
 0.22718750E+00  0.10000000E+04  0.10000000E+01  0.00000000E+00  0.15000001E+04
 0.22734375E+00  0.10000000E+04  0.10000000E+01  0.00000000E+00  0.15000001E+04
 0.22750000E+00  0.10000000E+04  0.10000000E+01  0.00000000E+00  0.15000001E+04
 0.22765625E+00  0.10000000E+04  0.10000000E+01  0.00000000E+00  0.15000001E+04
 0.22781250E+00  0.10000000E+04  0.10000000E+01  0.00000000E+00  0.15000001E+04
 0.22796875E+00  0.10000000E+04  0.10000000E+01  0.00000000E+00  0.15000001E+04
 0.22812500E+00  0.10000000E+04  0.10000000E+01  0.00000000E+00  0.15000001E+04
 0.22828125E+00  0.10000000E+04  0.10000000E+01  0.00000000E+00  0.15000001E+04
 0.22843750E+00  0.10000000E+04  0.10000000E+01  0.00000000E+00  0.15000001E+04
 0.22859375E+00  0.10000000E+04  0.10000000E+01  0.00000000E+00  0.15000001E+04
 0.22875000E+00  0.10000000E+04  0.10000000E+01  0.00000000E+00  0.15000001E+04
 0.22890625E+00  0.10000000E+04  0.10000000E+01  0.00000000E+00  0.15000001E+04
 0.22906250E+00  0.10000000E+04  0.10000000E+01  0.00000000E+00  0.15000001E+04
 0.22921875E+00  0.10000000E+04  0.10000000E+01  0.00000000E+00  0.15000001E+04
 0.22937500E+00  0.10000000E+04  0.10000000E+01  0.00000000E+00  0.15000001E+04
 0.22953125E+00  0.10000000E+04  0.10000000E+01  0.00000000E+00  0.15000001E+04
 0.22968750E+00  0.10000000E+04  0.10000000E+01  0.00000000E+00  0.15000001E+04
 0.22984375E+00  0.10000000E+04  0.10000000E+01  0.00000000E+00  0.15000001E+04
 0.23000000E+00  0.10000000E+04  0.10000000E+01  0.00000000E+00  0.15000001E+04
 0.23015625E+00  0.10000000E+04  0.10000000E+01  0.00000000E+00  0.15000001E+04
 0.23031250E+00  0.10000000E+04  0.10000000E+01  0.00000000E+00  0.15000001E+04
 0.23046875E+00  0.10000000E+04  0.10000000E+01  0.00000000E+00  0.15000001E+04
 0.23062500E+00  0.10000000E+04  0.10000000E+01  0.00000000E+00  0.15000001E+04
 0.23078125E+00  0.10000000E+04  0.10000000E+01  0.00000000E+00  0.15000001E+04
 0.23093750E+00  0.10000000E+04  0.10000000E+01  0.00000000E+00  0.15000001E+04
 0.23109375E+00  0.10000000E+04  0.10000000E+01  0.00000000E+00  0.15000001E+04
 0.23125000E+00  0.10000000E+04  0.10000000E+01  0.00000000E+00  0.15000001E+04
 0.23140625E+00  0.10000000E+04  0.10000000E+01  0.00000000E+00  0.15000001E+04
 0.23156250E+00  0.10000000E+04  0.10000000E+01  0.00000000E+00  0.15000001E+04
 0.23171875E+00  0.10000000E+04  0.10000000E+01  0.00000000E+00  0.15000001E+04
 0.23187500E+00  0.10000000E+04  0.10000000E+01  0.00000000E+00  0.15000001E+04
 0.23203125E+00  0.10000000E+04  0.10000000E+01  0.00000000E+00  0.15000001E+04
 0.23218750E+00  0.10000000E+04  0.10000000E+01  0.00000000E+00  0.15000001E+04
 0.23234375E+00  0.10000000E+04  0.10000000E+01  0.00000000E+00  0.15000001E+04
 0.23250000E+00  0.10000000E+04  0.10000000E+01  0.00000000E+00  0.15000001E+04
 0.23265625E+00  0.10000000E+04  0.10000000E+01  0.00000000E+00  0.15000001E+04
 0.23281250E+00  0.10000000E+04  0.10000000E+01  0.00000000E+00  0.15000001E+04
 0.23296875E+00  0.10000000E+04  0.10000000E+01  0.00000000E+00  0.15000001E+04
 0.23312500E+00  0.10000000E+04  0.10000000E+01  0.00000000E+00  0.15000001E+04
 0.23328125E+00  0.10000000E+04  0.10000000E+01  0.00000000E+00  0.15000001E+04
 0.23343750E+00  0.10000000E+04  0.10000000E+01  0.00000000E+00  0.15000001E+04
 0.23359375E+00  0.10000000E+04  0.10000000E+01  0.00000000E+00  0.15000001E+04
 0.23375000E+00  0.10000000E+04  0.10000000E+01  0.00000000E+00  0.15000001E+04
 0.23390625E+00  0.10000000E+04  0.10000000E+01  0.00000000E+00  0.15000001E+04
 0.23406250E+00  0.10000000E+04  0.10000000E+01  0.00000000E+00  0.15000001E+04
 0.23421875E+00  0.10000000E+04  0.10000000E+01  0.00000000E+00  0.15000001E+04
 0.23437500E+00  0.10000000E+04  0.10000000E+01  0.00000000E+00  0.15000001E+04
 0.23453125E+00  0.10000000E+04  0.10000000E+01  0.00000000E+00  0.15000001E+04
 0.23468750E+00  0.10000000E+04  0.10000000E+01  0.00000000E+00  0.15000001E+04
 0.23484375E+00  0.10000000E+04  0.10000000E+01  0.00000000E+00  0.15000001E+04
 0.23500000E+00  0.10000000E+04  0.10000000E+01  0.00000000E+00  0.15000001E+04
 0.23515625E+00  0.10000000E+04  0.10000000E+01  0.00000000E+00  0.15000001E+04
 0.23531250E+00  0.10000000E+04  0.10000000E+01  0.00000000E+00  0.15000001E+04
 0.23546875E+00  0.10000000E+04  0.10000000E+01  0.00000000E+00  0.15000001E+04
 0.23562500E+00  0.10000000E+04  0.10000000E+01  0.00000000E+00  0.15000001E+04
 0.23578125E+00  0.10000000E+04  0.10000000E+01  0.00000000E+00  0.15000001E+04
 0.23593750E+00  0.10000000E+04  0.10000000E+01  0.00000000E+00  0.15000001E+04
 0.23609375E+00  0.10000000E+04  0.10000000E+01  0.00000000E+00  0.15000001E+04
 0.23625000E+00  0.10000000E+04  0.10000000E+01  0.00000000E+00  0.15000001E+04
 0.23640625E+00  0.10000000E+04  0.10000000E+01  0.00000000E+00  0.15000001E+04
 0.23656250E+00  0.10000000E+04  0.10000000E+01  0.00000000E+00  0.15000001E+04
 0.23671875E+00  0.10000000E+04  0.10000000E+01  0.00000000E+00  0.15000001E+04
 0.23687500E+00  0.10000000E+04  0.10000000E+01  0.00000000E+00  0.15000001E+04
 0.23703125E+00  0.10000000E+04  0.10000000E+01  0.00000000E+00  0.15000001E+04
 0.23718750E+00  0.10000000E+04  0.10000000E+01  0.00000000E+00  0.15000001E+04
 0.23734375E+00  0.10000000E+04  0.10000000E+01  0.00000000E+00  0.15000001E+04
 0.23750000E+00  0.10000000E+04  0.10000000E+01  0.00000000E+00  0.15000001E+04
 0.23765625E+00  0.10000000E+04  0.10000000E+01  0.00000000E+00  0.15000001E+04
 0.23781250E+00  0.10000000E+04  0.10000000E+01  0.00000000E+00  0.15000001E+04
 0.23796875E+00  0.10000000E+04  0.10000000E+01  0.00000000E+00  0.15000001E+04
 0.23812500E+00  0.10000000E+04  0.10000000E+01  0.00000000E+00  0.15000001E+04
 0.23828125E+00  0.10000000E+04  0.10000000E+01  0.00000000E+00  0.15000001E+04
 0.23843750E+00  0.10000000E+04  0.10000000E+01  0.00000000E+00  0.15000001E+04
 0.23859375E+00  0.10000000E+04  0.10000000E+01  0.00000000E+00  0.15000001E+04
 0.23875000E+00  0.10000000E+04  0.10000000E+01  0.00000000E+00  0.15000001E+04
 0.23890625E+00  0.10000000E+04  0.10000000E+01  0.00000000E+00  0.15000001E+04
 0.23906250E+00  0.10000000E+04  0.10000000E+01  0.00000000E+00  0.15000001E+04
 0.23921875E+00  0.10000000E+04  0.10000000E+01  0.00000000E+00  0.15000001E+04
 0.23937500E+00  0.10000000E+04  0.10000000E+01  0.00000000E+00  0.15000001E+04
 0.23953125E+00  0.10000000E+04  0.10000000E+01  0.00000000E+00  0.15000001E+04
 0.23968750E+00  0.10000000E+04  0.10000000E+01  0.00000000E+00  0.15000001E+04
 0.23984375E+00  0.10000000E+04  0.10000000E+01  0.00000000E+00  0.15000001E+04
 0.24000000E+00  0.10000000E+04  0.10000000E+01  0.00000000E+00  0.15000001E+04
 0.24015625E+00  0.10000000E+04  0.10000000E+01  0.00000000E+00  0.15000001E+04
 0.24031250E+00  0.10000000E+04  0.10000000E+01  0.00000000E+00  0.15000001E+04
 0.24046875E+00  0.10000000E+04  0.10000000E+01  0.00000000E+00  0.15000001E+04
 0.24062500E+00  0.10000000E+04  0.10000000E+01  0.00000000E+00  0.15000001E+04
 0.24078125E+00  0.10000000E+04  0.10000000E+01  0.00000000E+00  0.15000001E+04
 0.24093750E+00  0.10000000E+04  0.10000000E+01  0.00000000E+00  0.15000001E+04
 0.24109375E+00  0.10000000E+04  0.10000000E+01  0.00000000E+00  0.15000001E+04
 0.24125000E+00  0.10000000E+04  0.10000000E+01  0.00000000E+00  0.15000001E+04
 0.24140625E+00  0.10000000E+04  0.10000000E+01  0.00000000E+00  0.15000001E+04
 0.24156250E+00  0.10000000E+04  0.10000000E+01  0.00000000E+00  0.15000001E+04
 0.24171875E+00  0.10000000E+04  0.10000000E+01  0.00000000E+00  0.15000001E+04
 0.24187500E+00  0.10000000E+04  0.10000000E+01  0.00000000E+00  0.15000001E+04
 0.24203125E+00  0.10000000E+04  0.10000000E+01  0.00000000E+00  0.15000001E+04
 0.24218750E+00  0.10000000E+04  0.10000000E+01  0.00000000E+00  0.15000001E+04
 0.24234375E+00  0.10000000E+04  0.10000000E+01  0.00000000E+00  0.15000001E+04
 0.24250000E+00  0.10000000E+04  0.10000000E+01  0.00000000E+00  0.15000001E+04
 0.24265625E+00  0.10000000E+04  0.10000000E+01  0.00000000E+00  0.15000001E+04
 0.24281250E+00  0.10000000E+04  0.10000000E+01  0.00000000E+00  0.15000001E+04
 0.24296875E+00  0.10000000E+04  0.10000000E+01  0.00000000E+00  0.15000001E+04
 0.24312500E+00  0.10000000E+04  0.10000000E+01  0.00000000E+00  0.15000001E+04
 0.24328125E+00  0.10000000E+04  0.10000000E+01  0.00000000E+00  0.15000001E+04
 0.24343750E+00  0.10000000E+04  0.10000000E+01  0.00000000E+00  0.15000001E+04
 0.24359375E+00  0.10000000E+04  0.10000000E+01  0.00000000E+00  0.15000001E+04
 0.24375000E+00  0.10000000E+04  0.10000000E+01  0.00000000E+00  0.15000001E+04
 0.24390625E+00  0.10000000E+04  0.10000000E+01  0.00000000E+00  0.15000001E+04
 0.24406250E+00  0.10000000E+04  0.10000000E+01  0.00000000E+00  0.15000001E+04
 0.24421875E+00  0.10000000E+04  0.10000000E+01  0.00000000E+00  0.15000001E+04
 0.24437500E+00  0.10000000E+04  0.10000000E+01  0.00000000E+00  0.15000001E+04
 0.24453125E+00  0.10000000E+04  0.10000000E+01  0.00000000E+00  0.15000001E+04
 0.24468750E+00  0.10000000E+04  0.10000000E+01  0.00000000E+00  0.15000001E+04
 0.24484375E+00  0.10000000E+04  0.10000000E+01  0.00000000E+00  0.15000001E+04
 0.24500000E+00  0.10000000E+04  0.10000000E+01  0.00000000E+00  0.15000001E+04
 0.24515625E+00  0.10000000E+04  0.10000000E+01  0.00000000E+00  0.15000001E+04
 0.24531250E+00  0.10000000E+04  0.10000000E+01  0.00000000E+00  0.15000001E+04
 0.24546875E+00  0.10000000E+04  0.10000000E+01  0.00000000E+00  0.15000001E+04
 0.24562500E+00  0.10000000E+04  0.10000000E+01  0.00000000E+00  0.15000001E+04
 0.24578125E+00  0.10000000E+04  0.10000000E+01  0.00000000E+00  0.15000001E+04
 0.24593750E+00  0.10000000E+04  0.10000000E+01  0.00000000E+00  0.15000001E+04
 0.24609375E+00  0.10000000E+04  0.10000000E+01  0.00000000E+00  0.15000001E+04
 0.24625000E+00  0.10000000E+04  0.10000000E+01  0.00000000E+00  0.15000001E+04
 0.24640625E+00  0.10000000E+04  0.10000000E+01  0.00000000E+00  0.15000001E+04
 0.24656250E+00  0.10000000E+04  0.10000000E+01  0.00000000E+00  0.15000001E+04
 0.24671875E+00  0.10000000E+04  0.10000000E+01  0.00000000E+00  0.15000001E+04
 0.24687500E+00  0.10000000E+04  0.10000000E+01  0.00000000E+00  0.15000001E+04
 0.24703125E+00  0.10000000E+04  0.10000000E+01  0.00000000E+00  0.15000001E+04
 0.24718750E+00  0.10000000E+04  0.10000000E+01  0.00000000E+00  0.15000001E+04
 0.24734375E+00  0.10000000E+04  0.10000000E+01  0.00000000E+00  0.15000001E+04
 0.24750000E+00  0.10000000E+04  0.10000000E+01  0.00000000E+00  0.15000001E+04
 0.24765625E+00  0.10000000E+04  0.10000000E+01  0.00000000E+00  0.15000001E+04
 0.24781250E+00  0.10000000E+04  0.10000000E+01  0.00000000E+00  0.15000001E+04
 0.24796875E+00  0.10000000E+04  0.10000000E+01  0.00000000E+00  0.15000001E+04
 0.24812500E+00  0.10000000E+04  0.10000000E+01  0.00000000E+00  0.15000001E+04
 0.24828125E+00  0.10000000E+04  0.10000000E+01  0.00000000E+00  0.15000001E+04
 0.24843750E+00  0.10000000E+04  0.10000000E+01  0.00000000E+00  0.15000001E+04
 0.24859375E+00  0.10000000E+04  0.10000000E+01  0.00000000E+00  0.15000001E+04
 0.24875000E+00  0.10000000E+04  0.10000000E+01  0.00000000E+00  0.15000001E+04
 0.24890625E+00  0.10000000E+04  0.10000000E+01  0.00000000E+00  0.15000001E+04
 0.24906250E+00  0.10000000E+04  0.10000000E+01  0.00000000E+00  0.15000001E+04
 0.24921875E+00  0.10000000E+04  0.10000000E+01  0.00000000E+00  0.15000001E+04
 0.24937500E+00  0.10000000E+04  0.10000000E+01  0.00000000E+00  0.15000001E+04
 0.24953125E+00  0.10000000E+04  0.10000000E+01  0.00000000E+00  0.15000001E+04
 0.24968750E+00  0.10000000E+04  0.10000000E+01  0.00000000E+00  0.15000001E+04
 0.24984375E+00  0.10000000E+04  0.10000000E+01  0.00000000E+00  0.15000001E+04
 0.25000000E+00  0.10000000E+04  0.10000000E+01  0.00000000E+00  0.15000001E+04
 0.25015625E+00  0.10000000E+04  0.10000000E+01  0.00000000E+00  0.15000001E+04
 0.25031250E+00  0.10000000E+04  0.10000000E+01  0.00000000E+00  0.15000001E+04
 0.25046875E+00  0.10000000E+04  0.10000000E+01  0.00000000E+00  0.15000001E+04
 0.25062500E+00  0.10000000E+04  0.10000000E+01  0.00000000E+00  0.15000001E+04
 0.25078125E+00  0.10000000E+04  0.10000000E+01  0.00000000E+00  0.15000001E+04
 0.25093750E+00  0.10000000E+04  0.10000000E+01  0.00000000E+00  0.15000001E+04
 0.25109375E+00  0.10000000E+04  0.10000000E+01  0.00000000E+00  0.15000001E+04
 0.25125000E+00  0.10000000E+04  0.10000000E+01  0.00000000E+00  0.15000001E+04
 0.25140625E+00  0.10000000E+04  0.10000000E+01  0.00000000E+00  0.15000001E+04
 0.25156250E+00  0.10000000E+04  0.10000000E+01  0.00000000E+00  0.15000001E+04
 0.25171875E+00  0.10000000E+04  0.10000000E+01  0.00000000E+00  0.15000001E+04
 0.25187500E+00  0.10000000E+04  0.10000000E+01  0.00000000E+00  0.15000001E+04
 0.25203125E+00  0.10000000E+04  0.10000000E+01  0.00000000E+00  0.15000001E+04
 0.25218750E+00  0.10000000E+04  0.10000000E+01  0.00000000E+00  0.15000001E+04
 0.25234375E+00  0.10000000E+04  0.10000000E+01  0.00000000E+00  0.15000001E+04
 0.25250000E+00  0.10000000E+04  0.10000000E+01  0.00000000E+00  0.15000001E+04
 0.25265625E+00  0.10000000E+04  0.10000000E+01  0.00000000E+00  0.15000001E+04
 0.25281250E+00  0.10000000E+04  0.10000000E+01  0.00000000E+00  0.15000001E+04
 0.25296875E+00  0.10000000E+04  0.10000000E+01  0.00000000E+00  0.15000001E+04
 0.25312500E+00  0.10000000E+04  0.10000000E+01  0.00000000E+00  0.15000001E+04
 0.25328125E+00  0.10000000E+04  0.10000000E+01  0.00000000E+00  0.15000001E+04
 0.25343750E+00  0.10000000E+04  0.10000000E+01  0.00000000E+00  0.15000001E+04
 0.25359375E+00  0.10000000E+04  0.10000000E+01  0.00000000E+00  0.15000001E+04
 0.25375000E+00  0.10000000E+04  0.10000000E+01  0.00000000E+00  0.15000001E+04
 0.25390625E+00  0.10000000E+04  0.10000000E+01  0.00000000E+00  0.15000001E+04
 0.25406250E+00  0.10000000E+04  0.10000000E+01  0.00000000E+00  0.15000001E+04
 0.25421875E+00  0.10000000E+04  0.10000000E+01  0.00000000E+00  0.15000001E+04
 0.25437500E+00  0.10000000E+04  0.10000000E+01  0.00000000E+00  0.15000001E+04
 0.25453125E+00  0.10000000E+04  0.10000000E+01  0.00000000E+00  0.15000001E+04
 0.25468750E+00  0.10000000E+04  0.10000000E+01  0.00000000E+00  0.15000001E+04
 0.25484375E+00  0.10000000E+04  0.10000000E+01  0.00000000E+00  0.15000001E+04
 0.25500000E+00  0.10000000E+04  0.10000000E+01  0.00000000E+00  0.15000001E+04
 0.25515625E+00  0.10000000E+04  0.10000000E+01  0.00000000E+00  0.15000001E+04
 0.25531250E+00  0.10000000E+04  0.10000000E+01  0.00000000E+00  0.15000001E+04
 0.25546875E+00  0.10000000E+04  0.10000000E+01  0.00000000E+00  0.15000001E+04
 0.25562500E+00  0.10000000E+04  0.10000000E+01  0.00000000E+00  0.15000001E+04
 0.25578125E+00  0.10000000E+04  0.10000000E+01  0.00000000E+00  0.15000001E+04
 0.25593750E+00  0.10000000E+04  0.10000000E+01  0.00000000E+00  0.15000001E+04
 0.25609375E+00  0.10000000E+04  0.10000000E+01  0.00000000E+00  0.15000001E+04
 0.25625000E+00  0.10000000E+04  0.10000000E+01  0.00000000E+00  0.15000001E+04
 0.25640625E+00  0.10000000E+04  0.10000000E+01  0.00000000E+00  0.15000001E+04
 0.25656250E+00  0.10000000E+04  0.10000000E+01  0.00000000E+00  0.15000001E+04
 0.25671875E+00  0.10000000E+04  0.10000000E+01  0.00000000E+00  0.15000001E+04
 0.25687500E+00  0.10000000E+04  0.10000000E+01  0.00000000E+00  0.15000001E+04
 0.25703125E+00  0.10000000E+04  0.10000000E+01  0.00000000E+00  0.15000001E+04
 0.25718750E+00  0.10000000E+04  0.10000000E+01  0.00000000E+00  0.15000001E+04
 0.25734375E+00  0.10000000E+04  0.10000000E+01  0.00000000E+00  0.15000001E+04
 0.25750000E+00  0.10000000E+04  0.10000000E+01  0.00000000E+00  0.15000001E+04
 0.25765625E+00  0.10000000E+04  0.10000000E+01  0.00000000E+00  0.15000001E+04
 0.25781250E+00  0.10000000E+04  0.10000000E+01  0.00000000E+00  0.15000001E+04
 0.25796875E+00  0.10000000E+04  0.10000000E+01  0.00000000E+00  0.15000001E+04
 0.25812500E+00  0.10000000E+04  0.10000000E+01  0.00000000E+00  0.15000001E+04
 0.25828125E+00  0.10000000E+04  0.10000000E+01  0.00000000E+00  0.15000001E+04
 0.25843750E+00  0.10000000E+04  0.10000000E+01  0.00000000E+00  0.15000001E+04
 0.25859375E+00  0.10000000E+04  0.10000000E+01  0.00000000E+00  0.15000001E+04
 0.25875000E+00  0.10000000E+04  0.10000000E+01  0.00000000E+00  0.15000001E+04
 0.25890625E+00  0.10000000E+04  0.10000000E+01  0.00000000E+00  0.15000001E+04
 0.25906250E+00  0.10000000E+04  0.10000000E+01  0.00000000E+00  0.15000001E+04
 0.25921875E+00  0.10000000E+04  0.10000000E+01  0.00000000E+00  0.15000001E+04
 0.25937500E+00  0.10000000E+04  0.10000000E+01  0.00000000E+00  0.15000001E+04
 0.25953125E+00  0.10000000E+04  0.10000000E+01  0.00000000E+00  0.15000001E+04
 0.25968750E+00  0.10000000E+04  0.10000000E+01  0.00000000E+00  0.15000001E+04
 0.25984375E+00  0.10000000E+04  0.10000000E+01  0.00000000E+00  0.15000001E+04
 0.26000000E+00  0.10000000E+04  0.10000000E+01  0.00000000E+00  0.15000001E+04
 0.26015625E+00  0.10000000E+04  0.10000000E+01  0.00000000E+00  0.15000001E+04
 0.26031250E+00  0.10000000E+04  0.10000000E+01  0.00000000E+00  0.15000001E+04
 0.26046875E+00  0.10000000E+04  0.10000000E+01  0.00000000E+00  0.15000001E+04
 0.26062500E+00  0.10000000E+04  0.10000000E+01  0.00000000E+00  0.15000001E+04
 0.26078125E+00  0.10000000E+04  0.10000000E+01  0.00000000E+00  0.15000001E+04
 0.26093750E+00  0.10000000E+04  0.10000000E+01  0.00000000E+00  0.15000001E+04
 0.26109375E+00  0.10000000E+04  0.10000000E+01  0.00000000E+00  0.15000001E+04
 0.26125000E+00  0.10000000E+04  0.10000000E+01  0.00000000E+00  0.15000001E+04
 0.26140625E+00  0.10000000E+04  0.10000000E+01  0.00000000E+00  0.15000001E+04
 0.26156250E+00  0.10000000E+04  0.10000000E+01  0.00000000E+00  0.15000001E+04
 0.26171875E+00  0.10000000E+04  0.10000000E+01  0.00000000E+00  0.15000001E+04
 0.26187500E+00  0.10000000E+04  0.10000000E+01  0.00000000E+00  0.15000001E+04
 0.26203125E+00  0.10000000E+04  0.10000000E+01  0.00000000E+00  0.15000001E+04
 0.26218750E+00  0.10000000E+04  0.10000000E+01  0.00000000E+00  0.15000001E+04
 0.26234375E+00  0.10000000E+04  0.10000000E+01  0.00000000E+00  0.15000001E+04
 0.26250000E+00  0.10000000E+04  0.10000000E+01  0.00000000E+00  0.15000001E+04
 0.26265625E+00  0.10000000E+04  0.10000000E+01  0.00000000E+00  0.15000001E+04
 0.26281250E+00  0.10000000E+04  0.10000000E+01  0.00000000E+00  0.15000001E+04
 0.26296875E+00  0.10000000E+04  0.10000000E+01  0.00000000E+00  0.15000001E+04
 0.26312500E+00  0.10000000E+04  0.10000000E+01  0.00000000E+00  0.15000001E+04
 0.26328125E+00  0.10000000E+04  0.10000000E+01  0.00000000E+00  0.15000001E+04
 0.26343750E+00  0.10000000E+04  0.10000000E+01  0.00000000E+00  0.15000001E+04
 0.26359375E+00  0.10000000E+04  0.10000000E+01  0.00000000E+00  0.15000001E+04
 0.26375000E+00  0.10000000E+04  0.10000000E+01  0.00000000E+00  0.15000001E+04
 0.26390625E+00  0.10000000E+04  0.10000000E+01  0.00000000E+00  0.15000001E+04
 0.26406250E+00  0.10000000E+04  0.10000000E+01  0.00000000E+00  0.15000001E+04
 0.26421875E+00  0.10000000E+04  0.10000000E+01  0.00000000E+00  0.15000001E+04
 0.26437500E+00  0.10000000E+04  0.10000000E+01  0.00000000E+00  0.15000001E+04
 0.26453125E+00  0.10000000E+04  0.10000000E+01  0.00000000E+00  0.15000001E+04
 0.26468750E+00  0.10000000E+04  0.10000000E+01  0.00000000E+00  0.15000001E+04
 0.26484375E+00  0.10000000E+04  0.10000000E+01  0.00000000E+00  0.15000001E+04
 0.26500000E+00  0.10000000E+04  0.10000000E+01  0.00000000E+00  0.15000001E+04
 0.26515625E+00  0.10000000E+04  0.10000000E+01  0.00000000E+00  0.15000001E+04
 0.26531250E+00  0.10000000E+04  0.10000000E+01  0.00000000E+00  0.15000001E+04
 0.26546875E+00  0.10000000E+04  0.10000000E+01  0.00000000E+00  0.15000001E+04
 0.26562500E+00  0.10000000E+04  0.10000000E+01  0.00000000E+00  0.15000001E+04
 0.26578125E+00  0.10000000E+04  0.10000000E+01  0.00000000E+00  0.15000001E+04
 0.26593750E+00  0.10000000E+04  0.10000000E+01  0.00000000E+00  0.15000001E+04
 0.26609375E+00  0.10000000E+04  0.10000000E+01  0.00000000E+00  0.15000001E+04
 0.26625000E+00  0.10000000E+04  0.10000000E+01  0.00000000E+00  0.15000001E+04
 0.26640625E+00  0.10000000E+04  0.10000000E+01  0.00000000E+00  0.15000001E+04
 0.26656250E+00  0.10000000E+04  0.10000000E+01  0.00000000E+00  0.15000001E+04
 0.26671875E+00  0.10000000E+04  0.10000000E+01  0.00000000E+00  0.15000001E+04
 0.26687500E+00  0.10000000E+04  0.10000000E+01  0.00000000E+00  0.15000001E+04
 0.26703125E+00  0.10000000E+04  0.10000000E+01  0.00000000E+00  0.15000001E+04
 0.26718750E+00  0.10000000E+04  0.10000000E+01  0.00000000E+00  0.15000001E+04
 0.26734375E+00  0.10000000E+04  0.10000000E+01  0.00000000E+00  0.15000001E+04
 0.26750000E+00  0.10000000E+04  0.10000000E+01  0.00000000E+00  0.15000001E+04
 0.26765625E+00  0.10000000E+04  0.10000000E+01  0.00000000E+00  0.15000001E+04
 0.26781250E+00  0.10000000E+04  0.10000000E+01  0.00000000E+00  0.15000001E+04
 0.26796875E+00  0.10000000E+04  0.10000000E+01  0.00000000E+00  0.15000001E+04
 0.26812500E+00  0.10000000E+04  0.10000000E+01  0.00000000E+00  0.15000001E+04
 0.26828125E+00  0.10000000E+04  0.10000000E+01  0.00000000E+00  0.15000001E+04
 0.26843750E+00  0.10000000E+04  0.10000000E+01  0.00000000E+00  0.15000001E+04
 0.26859375E+00  0.10000000E+04  0.10000000E+01  0.00000000E+00  0.15000001E+04
 0.26875000E+00  0.10000000E+04  0.10000000E+01  0.00000000E+00  0.15000001E+04
 0.26890625E+00  0.10000000E+04  0.10000000E+01  0.00000000E+00  0.15000001E+04
 0.26906250E+00  0.10000000E+04  0.10000000E+01  0.00000000E+00  0.15000001E+04
 0.26921875E+00  0.10000000E+04  0.10000000E+01  0.00000000E+00  0.15000001E+04
 0.26937500E+00  0.10000000E+04  0.10000000E+01  0.00000000E+00  0.15000001E+04
 0.26953125E+00  0.10000000E+04  0.10000000E+01  0.00000000E+00  0.15000001E+04
 0.26968750E+00  0.10000000E+04  0.10000000E+01  0.00000000E+00  0.15000001E+04
 0.26984375E+00  0.10000000E+04  0.10000000E+01  0.00000000E+00  0.15000001E+04
 0.27000000E+00  0.10000000E+04  0.10000000E+01  0.00000000E+00  0.15000001E+04
 0.27015625E+00  0.10000000E+04  0.10000000E+01  0.00000000E+00  0.15000001E+04
 0.27031250E+00  0.10000000E+04  0.10000000E+01  0.00000000E+00  0.15000001E+04
 0.27046875E+00  0.10000000E+04  0.10000000E+01  0.00000000E+00  0.15000001E+04
 0.27062500E+00  0.10000000E+04  0.10000000E+01  0.00000000E+00  0.15000001E+04
 0.27078125E+00  0.10000000E+04  0.10000000E+01  0.00000000E+00  0.15000001E+04
 0.27093750E+00  0.10000000E+04  0.10000000E+01  0.00000000E+00  0.15000001E+04
 0.27109375E+00  0.10000000E+04  0.10000000E+01  0.00000000E+00  0.15000001E+04
 0.27125000E+00  0.10000000E+04  0.10000000E+01  0.00000000E+00  0.15000001E+04
 0.27140625E+00  0.10000000E+04  0.10000000E+01  0.00000000E+00  0.15000001E+04
 0.27156250E+00  0.10000000E+04  0.10000000E+01  0.00000000E+00  0.15000001E+04
 0.27171875E+00  0.10000000E+04  0.10000000E+01  0.00000000E+00  0.15000001E+04
 0.27187500E+00  0.10000000E+04  0.10000000E+01  0.00000000E+00  0.15000001E+04
 0.27203125E+00  0.10000000E+04  0.10000000E+01  0.00000000E+00  0.15000001E+04
 0.27218750E+00  0.10000000E+04  0.10000000E+01  0.00000000E+00  0.15000001E+04
 0.27234375E+00  0.10000000E+04  0.10000000E+01  0.00000000E+00  0.15000001E+04
 0.27250000E+00  0.10000000E+04  0.10000000E+01  0.00000000E+00  0.15000001E+04
 0.27265625E+00  0.10000000E+04  0.10000000E+01  0.00000000E+00  0.15000001E+04
 0.27281250E+00  0.10000000E+04  0.10000000E+01  0.00000000E+00  0.15000001E+04
 0.27296875E+00  0.10000000E+04  0.10000000E+01  0.00000000E+00  0.15000001E+04
 0.27312500E+00  0.10000000E+04  0.10000000E+01  0.00000000E+00  0.15000001E+04
 0.27328125E+00  0.10000000E+04  0.10000000E+01  0.00000000E+00  0.15000001E+04
 0.27343750E+00  0.10000000E+04  0.10000000E+01  0.00000000E+00  0.15000001E+04
 0.27359375E+00  0.10000000E+04  0.10000000E+01  0.00000000E+00  0.15000001E+04
 0.27375000E+00  0.10000000E+04  0.10000000E+01  0.00000000E+00  0.15000001E+04
 0.27390625E+00  0.10000000E+04  0.10000000E+01  0.00000000E+00  0.15000001E+04
 0.27406250E+00  0.10000000E+04  0.10000000E+01  0.00000000E+00  0.15000001E+04
 0.27421875E+00  0.10000000E+04  0.10000000E+01  0.00000000E+00  0.15000001E+04
 0.27437500E+00  0.10000000E+04  0.10000000E+01  0.00000000E+00  0.15000001E+04
 0.27453125E+00  0.10000000E+04  0.10000000E+01  0.00000000E+00  0.15000001E+04
 0.27468750E+00  0.10000000E+04  0.10000000E+01  0.00000000E+00  0.15000001E+04
 0.27484375E+00  0.10000000E+04  0.10000000E+01  0.00000000E+00  0.15000001E+04
 0.27500000E+00  0.10000000E+04  0.10000000E+01  0.00000000E+00  0.15000001E+04
 0.27515625E+00  0.10000000E+04  0.10000000E+01  0.00000000E+00  0.15000001E+04
 0.27531250E+00  0.10000000E+04  0.10000000E+01  0.00000000E+00  0.15000001E+04
 0.27546875E+00  0.10000000E+04  0.10000000E+01  0.00000000E+00  0.15000001E+04
 0.27562500E+00  0.10000000E+04  0.10000000E+01  0.00000000E+00  0.15000001E+04
 0.27578125E+00  0.10000000E+04  0.10000000E+01  0.00000000E+00  0.15000001E+04
 0.27593750E+00  0.10000000E+04  0.10000000E+01  0.00000000E+00  0.15000001E+04
 0.27609375E+00  0.10000000E+04  0.10000000E+01  0.00000000E+00  0.15000001E+04
 0.27625000E+00  0.10000000E+04  0.10000000E+01  0.00000000E+00  0.15000001E+04
 0.27640625E+00  0.10000000E+04  0.10000000E+01  0.00000000E+00  0.15000001E+04
 0.27656250E+00  0.10000000E+04  0.10000000E+01  0.00000000E+00  0.15000001E+04
 0.27671875E+00  0.10000000E+04  0.10000000E+01  0.00000000E+00  0.15000001E+04
 0.27687500E+00  0.10000000E+04  0.10000000E+01  0.00000000E+00  0.15000001E+04
 0.27703125E+00  0.10000000E+04  0.10000000E+01  0.00000000E+00  0.15000001E+04
 0.27718750E+00  0.10000000E+04  0.10000000E+01  0.00000000E+00  0.15000001E+04
 0.27734375E+00  0.10000000E+04  0.10000000E+01  0.00000000E+00  0.15000001E+04
 0.27750000E+00  0.10000000E+04  0.10000000E+01  0.00000000E+00  0.15000001E+04
 0.27765625E+00  0.10000000E+04  0.10000000E+01  0.00000000E+00  0.15000001E+04
 0.27781250E+00  0.10000000E+04  0.10000000E+01  0.00000000E+00  0.15000001E+04
 0.27796875E+00  0.10000000E+04  0.10000000E+01  0.00000000E+00  0.15000001E+04
 0.27812500E+00  0.10000000E+04  0.10000000E+01  0.00000000E+00  0.15000001E+04
 0.27828125E+00  0.10000000E+04  0.10000000E+01  0.00000000E+00  0.15000001E+04
 0.27843750E+00  0.10000000E+04  0.10000000E+01  0.00000000E+00  0.15000001E+04
 0.27859375E+00  0.10000000E+04  0.10000000E+01  0.00000000E+00  0.15000001E+04
 0.27875000E+00  0.10000000E+04  0.10000000E+01  0.00000000E+00  0.15000001E+04
 0.27890625E+00  0.10000000E+04  0.10000000E+01  0.00000000E+00  0.15000001E+04
 0.27906250E+00  0.10000000E+04  0.10000000E+01  0.00000000E+00  0.15000001E+04
 0.27921875E+00  0.10000000E+04  0.10000000E+01  0.00000000E+00  0.15000001E+04
 0.27937500E+00  0.10000000E+04  0.10000000E+01  0.00000000E+00  0.15000001E+04
 0.27953125E+00  0.10000000E+04  0.10000000E+01  0.00000000E+00  0.15000001E+04
 0.27968750E+00  0.10000000E+04  0.10000000E+01  0.00000000E+00  0.15000001E+04
 0.27984375E+00  0.10000000E+04  0.10000000E+01  0.00000000E+00  0.15000001E+04
 0.28000000E+00  0.10000000E+04  0.10000000E+01  0.00000000E+00  0.15000001E+04
 0.28015625E+00  0.10000000E+04  0.10000000E+01  0.00000000E+00  0.15000001E+04
 0.28031250E+00  0.10000000E+04  0.10000000E+01  0.00000000E+00  0.15000001E+04
 0.28046875E+00  0.10000000E+04  0.10000000E+01  0.00000000E+00  0.15000001E+04
 0.28062500E+00  0.10000000E+04  0.10000000E+01  0.00000000E+00  0.15000001E+04
 0.28078125E+00  0.10000000E+04  0.10000000E+01  0.00000000E+00  0.15000001E+04
 0.28093750E+00  0.10000000E+04  0.10000000E+01  0.00000000E+00  0.15000001E+04
 0.28109375E+00  0.10000000E+04  0.10000000E+01  0.00000000E+00  0.15000001E+04
 0.28125000E+00  0.10000000E+04  0.10000000E+01  0.00000000E+00  0.15000001E+04
 0.28140625E+00  0.10000000E+04  0.10000000E+01  0.00000000E+00  0.15000001E+04
 0.28156250E+00  0.10000000E+04  0.10000000E+01  0.00000000E+00  0.15000001E+04
 0.28171875E+00  0.10000000E+04  0.10000000E+01  0.00000000E+00  0.15000001E+04
 0.28187500E+00  0.10000000E+04  0.10000000E+01  0.00000000E+00  0.15000001E+04
 0.28203125E+00  0.10000000E+04  0.10000000E+01  0.00000000E+00  0.15000001E+04
 0.28218750E+00  0.10000000E+04  0.10000000E+01  0.00000000E+00  0.15000001E+04
 0.28234375E+00  0.10000000E+04  0.10000000E+01  0.00000000E+00  0.15000001E+04
 0.28250000E+00  0.10000000E+04  0.10000000E+01  0.00000000E+00  0.15000001E+04
 0.28265625E+00  0.10000000E+04  0.10000000E+01  0.00000000E+00  0.15000001E+04
 0.28281250E+00  0.10000000E+04  0.10000000E+01  0.00000000E+00  0.15000001E+04
 0.28296875E+00  0.10000000E+04  0.10000000E+01  0.00000000E+00  0.15000001E+04
 0.28312500E+00  0.10000000E+04  0.10000000E+01  0.00000000E+00  0.15000001E+04
 0.28328125E+00  0.10000000E+04  0.10000000E+01  0.00000000E+00  0.15000001E+04
 0.28343750E+00  0.10000000E+04  0.10000000E+01  0.00000000E+00  0.15000001E+04
 0.28359375E+00  0.10000000E+04  0.10000000E+01  0.00000000E+00  0.15000001E+04
 0.28375000E+00  0.10000000E+04  0.10000000E+01  0.00000000E+00  0.15000001E+04
 0.28390625E+00  0.10000000E+04  0.10000000E+01  0.00000000E+00  0.15000001E+04
 0.28406250E+00  0.10000000E+04  0.10000000E+01  0.00000000E+00  0.15000001E+04
 0.28421875E+00  0.10000000E+04  0.10000000E+01  0.00000000E+00  0.15000001E+04
 0.28437500E+00  0.10000000E+04  0.10000000E+01  0.00000000E+00  0.15000001E+04
 0.28453125E+00  0.10000000E+04  0.10000000E+01  0.00000000E+00  0.15000001E+04
 0.28468750E+00  0.10000000E+04  0.10000000E+01  0.00000000E+00  0.15000001E+04
 0.28484375E+00  0.10000000E+04  0.10000000E+01  0.00000000E+00  0.15000001E+04
 0.28500000E+00  0.10000000E+04  0.10000000E+01  0.00000000E+00  0.15000001E+04
 0.28515625E+00  0.10000000E+04  0.10000000E+01  0.00000000E+00  0.15000001E+04
 0.28531250E+00  0.10000000E+04  0.10000000E+01  0.00000000E+00  0.15000001E+04
 0.28546875E+00  0.10000000E+04  0.10000000E+01  0.00000000E+00  0.15000001E+04
 0.28562500E+00  0.10000000E+04  0.10000000E+01  0.00000000E+00  0.15000001E+04
 0.28578125E+00  0.10000000E+04  0.10000000E+01  0.00000000E+00  0.15000001E+04
 0.28593750E+00  0.10000000E+04  0.10000000E+01  0.00000000E+00  0.15000001E+04
 0.28609375E+00  0.10000000E+04  0.10000000E+01  0.00000000E+00  0.15000001E+04
 0.28625000E+00  0.10000000E+04  0.10000000E+01  0.00000000E+00  0.15000001E+04
 0.28640625E+00  0.10000000E+04  0.10000000E+01  0.00000000E+00  0.15000001E+04
 0.28656250E+00  0.10000000E+04  0.10000000E+01  0.00000000E+00  0.15000001E+04
 0.28671875E+00  0.10000000E+04  0.10000000E+01  0.00000000E+00  0.15000001E+04
 0.28687500E+00  0.10000000E+04  0.10000000E+01  0.00000000E+00  0.15000001E+04
 0.28703125E+00  0.10000000E+04  0.10000000E+01  0.00000000E+00  0.15000001E+04
 0.28718750E+00  0.10000000E+04  0.10000000E+01  0.00000000E+00  0.15000001E+04
 0.28734375E+00  0.10000000E+04  0.10000000E+01  0.00000000E+00  0.15000001E+04
 0.28750000E+00  0.10000000E+04  0.10000000E+01  0.00000000E+00  0.15000001E+04
 0.28765625E+00  0.10000000E+04  0.10000000E+01  0.00000000E+00  0.15000001E+04
 0.28781250E+00  0.10000000E+04  0.10000000E+01  0.00000000E+00  0.15000001E+04
 0.28796875E+00  0.10000000E+04  0.10000000E+01  0.00000000E+00  0.15000001E+04
 0.28812500E+00  0.10000000E+04  0.10000000E+01  0.00000000E+00  0.15000001E+04
 0.28828125E+00  0.10000000E+04  0.10000000E+01  0.00000000E+00  0.15000001E+04
 0.28843750E+00  0.10000000E+04  0.10000000E+01  0.00000000E+00  0.15000001E+04
 0.28859375E+00  0.10000000E+04  0.10000000E+01  0.00000000E+00  0.15000001E+04
 0.28875000E+00  0.10000000E+04  0.10000000E+01  0.00000000E+00  0.15000001E+04
 0.28890625E+00  0.10000000E+04  0.10000000E+01  0.00000000E+00  0.15000001E+04
 0.28906250E+00  0.10000000E+04  0.10000000E+01  0.00000000E+00  0.15000001E+04
 0.28921875E+00  0.10000000E+04  0.10000000E+01  0.00000000E+00  0.15000001E+04
 0.28937500E+00  0.10000000E+04  0.10000000E+01  0.00000000E+00  0.15000001E+04
 0.28953125E+00  0.10000000E+04  0.10000000E+01  0.00000000E+00  0.15000001E+04
 0.28968750E+00  0.10000000E+04  0.10000000E+01  0.00000000E+00  0.15000001E+04
 0.28984375E+00  0.10000000E+04  0.10000000E+01  0.00000000E+00  0.15000001E+04
 0.29000000E+00  0.10000000E+04  0.10000000E+01  0.00000000E+00  0.15000001E+04
 0.29015625E+00  0.10000000E+04  0.10000000E+01  0.00000000E+00  0.15000001E+04
 0.29031250E+00  0.10000000E+04  0.10000000E+01  0.00000000E+00  0.15000001E+04
 0.29046875E+00  0.10000000E+04  0.10000000E+01  0.00000000E+00  0.15000001E+04
 0.29062500E+00  0.10000000E+04  0.10000000E+01  0.00000000E+00  0.15000001E+04
 0.29078125E+00  0.10000000E+04  0.10000000E+01  0.00000000E+00  0.15000001E+04
 0.29093750E+00  0.10000000E+04  0.10000000E+01  0.00000000E+00  0.15000001E+04
 0.29109375E+00  0.10000000E+04  0.10000000E+01  0.00000000E+00  0.15000001E+04
 0.29125000E+00  0.10000000E+04  0.10000000E+01  0.00000000E+00  0.15000001E+04
 0.29140625E+00  0.10000000E+04  0.10000000E+01  0.00000000E+00  0.15000001E+04
 0.29156250E+00  0.10000000E+04  0.10000000E+01  0.00000000E+00  0.15000001E+04
 0.29171875E+00  0.10000000E+04  0.10000000E+01  0.00000000E+00  0.15000001E+04
 0.29187500E+00  0.10000000E+04  0.10000000E+01  0.00000000E+00  0.15000001E+04
 0.29203125E+00  0.10000000E+04  0.10000000E+01  0.00000000E+00  0.15000001E+04
 0.29218750E+00  0.10000000E+04  0.10000000E+01  0.00000000E+00  0.15000001E+04
 0.29234375E+00  0.10000000E+04  0.10000000E+01  0.00000000E+00  0.15000001E+04
 0.29250000E+00  0.10000000E+04  0.10000000E+01  0.00000000E+00  0.15000001E+04
 0.29265625E+00  0.10000000E+04  0.10000000E+01  0.00000000E+00  0.15000001E+04
 0.29281250E+00  0.10000000E+04  0.10000000E+01  0.00000000E+00  0.15000001E+04
 0.29296875E+00  0.10000000E+04  0.10000000E+01  0.00000000E+00  0.15000001E+04
 0.29312500E+00  0.10000000E+04  0.10000000E+01  0.00000000E+00  0.15000001E+04
 0.29328125E+00  0.10000000E+04  0.10000000E+01  0.00000000E+00  0.15000001E+04
 0.29343750E+00  0.10000000E+04  0.10000000E+01  0.00000000E+00  0.15000001E+04
 0.29359375E+00  0.10000000E+04  0.10000000E+01  0.00000000E+00  0.15000001E+04
 0.29375000E+00  0.10000000E+04  0.10000000E+01  0.00000000E+00  0.15000001E+04
 0.29390625E+00  0.10000000E+04  0.10000000E+01  0.00000000E+00  0.15000001E+04
 0.29406250E+00  0.10000000E+04  0.10000000E+01  0.00000000E+00  0.15000001E+04
 0.29421875E+00  0.10000000E+04  0.10000000E+01  0.00000000E+00  0.15000001E+04
 0.29437500E+00  0.10000000E+04  0.10000000E+01  0.00000000E+00  0.15000001E+04
 0.29453125E+00  0.10000000E+04  0.10000000E+01  0.00000000E+00  0.15000001E+04
 0.29468750E+00  0.10000000E+04  0.10000000E+01  0.00000000E+00  0.15000001E+04
 0.29484375E+00  0.10000000E+04  0.10000000E+01  0.00000000E+00  0.15000001E+04
 0.29500000E+00  0.10000000E+04  0.10000000E+01  0.00000000E+00  0.15000001E+04
 0.29515625E+00  0.10000000E+04  0.10000000E+01  0.00000000E+00  0.15000001E+04
 0.29531250E+00  0.10000000E+04  0.10000000E+01  0.00000000E+00  0.15000001E+04
 0.29546875E+00  0.10000000E+04  0.10000000E+01  0.00000000E+00  0.15000001E+04
 0.29562500E+00  0.10000000E+04  0.10000000E+01  0.00000000E+00  0.15000001E+04
 0.29578125E+00  0.10000000E+04  0.10000000E+01  0.00000000E+00  0.15000001E+04
 0.29593750E+00  0.99949060E+03  0.99969433E+00  0.24956845E-03  0.14996944E+04
 0.29609375E+00  0.99568369E+03  0.99740797E+00  0.21186997E-02  0.14974069E+04
 0.29625000E+00  0.99190280E+03  0.99513378E+00  0.39821312E-02  0.14951299E+04
 0.29640625E+00  0.98814765E+03  0.99287164E+00  0.58398888E-02  0.14928632E+04
 0.29656250E+00  0.98441799E+03  0.99062144E+00  0.76919986E-02  0.14906068E+04
 0.29671875E+00  0.98071356E+03  0.98838309E+00  0.95384861E-02  0.14883606E+04
 0.29687500E+00  0.97703410E+03  0.98615648E+00  0.11379377E-01  0.14861244E+04
 0.29703125E+00  0.97337936E+03  0.98394151E+00  0.13214697E-01  0.14838983E+04
 0.29718750E+00  0.96974911E+03  0.98173807E+00  0.15044471E-01  0.14816821E+04
 0.29734375E+00  0.96614308E+03  0.97954607E+00  0.16868724E-01  0.14794758E+04
 0.29750000E+00  0.96256105E+03  0.97736542E+00  0.18687481E-01  0.14772793E+04
 0.29765625E+00  0.95900277E+03  0.97519601E+00  0.20500767E-01  0.14750924E+04
 0.29781250E+00  0.95546801E+03  0.97303775E+00  0.22308606E-01  0.14729152E+04
 0.29796875E+00  0.95195653E+03  0.97089054E+00  0.24111024E-01  0.14707475E+04
 0.29812500E+00  0.94846812E+03  0.96875430E+00  0.25908044E-01  0.14685894E+04
 0.29828125E+00  0.94500254E+03  0.96662892E+00  0.27699691E-01  0.14664406E+04
 0.29843750E+00  0.94155957E+03  0.96451432E+00  0.29485988E-01  0.14643012E+04
 0.29859375E+00  0.93813899E+03  0.96241041E+00  0.31266961E-01  0.14621710E+04
 0.29875000E+00  0.93474059E+03  0.96031710E+00  0.33042631E-01  0.14600500E+04
 0.29890625E+00  0.93136415E+03  0.95823430E+00  0.34813024E-01  0.14579381E+04
 0.29906250E+00  0.92800946E+03  0.95616192E+00  0.36578163E-01  0.14558353E+04
 0.29921875E+00  0.92467631E+03  0.95409987E+00  0.38338070E-01  0.14537415E+04
 0.29937500E+00  0.92136449E+03  0.95204808E+00  0.40092770E-01  0.14516565E+04
 0.29953125E+00  0.91807381E+03  0.95000646E+00  0.41842285E-01  0.14495805E+04
 0.29968750E+00  0.91480406E+03  0.94797492E+00  0.43586638E-01  0.14475132E+04
 0.29984375E+00  0.91155503E+03  0.94595339E+00  0.45325852E-01  0.14454546E+04
 0.30000000E+00  0.90832655E+03  0.94394177E+00  0.47059950E-01  0.14434046E+04
 0.30015625E+00  0.90511841E+03  0.94194000E+00  0.48788954E-01  0.14413633E+04
 0.30031250E+00  0.90193042E+03  0.93994798E+00  0.50512887E-01  0.14393304E+04
 0.30046875E+00  0.89876240E+03  0.93796565E+00  0.52231771E-01  0.14373060E+04
 0.30062500E+00  0.89561415E+03  0.93599293E+00  0.53945628E-01  0.14352900E+04
 0.30078125E+00  0.89248550E+03  0.93402973E+00  0.55654481E-01  0.14332824E+04
 0.30093750E+00  0.88937626E+03  0.93207599E+00  0.57358350E-01  0.14312830E+04
 0.30109375E+00  0.88628625E+03  0.93013162E+00  0.59057258E-01  0.14292918E+04
 0.30125000E+00  0.88321530E+03  0.92819655E+00  0.60751227E-01  0.14273087E+04
 0.30140625E+00  0.88016323E+03  0.92627071E+00  0.62440278E-01  0.14253338E+04
 0.30156250E+00  0.87712987E+03  0.92435403E+00  0.64124432E-01  0.14233668E+04
 0.30171875E+00  0.87411504E+03  0.92244643E+00  0.65803711E-01  0.14214079E+04
 0.30187500E+00  0.87111859E+03  0.92054785E+00  0.67478135E-01  0.14194569E+04
 0.30203125E+00  0.86814033E+03  0.91865821E+00  0.69147727E-01  0.14175137E+04
 0.30218750E+00  0.86518012E+03  0.91677744E+00  0.70812506E-01  0.14155783E+04
 0.30234375E+00  0.86223777E+03  0.91490547E+00  0.72472494E-01  0.14136507E+04
 0.30250000E+00  0.85931314E+03  0.91304225E+00  0.74127711E-01  0.14117307E+04
 0.30265625E+00  0.85640607E+03  0.91118768E+00  0.75778178E-01  0.14098184E+04
 0.30281250E+00  0.85351639E+03  0.90934173E+00  0.77423914E-01  0.14079137E+04
 0.30296875E+00  0.85064396E+03  0.90750430E+00  0.79064942E-01  0.14060165E+04
 0.30312500E+00  0.84778862E+03  0.90567535E+00  0.80701280E-01  0.14041268E+04
 0.30328125E+00  0.84495021E+03  0.90385480E+00  0.82332948E-01  0.14022445E+04
 0.30343750E+00  0.84212860E+03  0.90204260E+00  0.83959968E-01  0.14003695E+04
 0.30359375E+00  0.83932362E+03  0.90023867E+00  0.85582358E-01  0.13985019E+04
 0.30375000E+00  0.83653514E+03  0.89844296E+00  0.87200138E-01  0.13966416E+04
 0.30390625E+00  0.83376301E+03  0.89665541E+00  0.88813328E-01  0.13947884E+04
 0.30406250E+00  0.83100708E+03  0.89487595E+00  0.90421948E-01  0.13929425E+04
 0.30421875E+00  0.82826723E+03  0.89310452E+00  0.92026016E-01  0.13911036E+04
 0.30437500E+00  0.82554330E+03  0.89134106E+00  0.93625553E-01  0.13892718E+04
 0.30453125E+00  0.82283515E+03  0.88958551E+00  0.95220577E-01  0.13874471E+04
 0.30468750E+00  0.82014266E+03  0.88783782E+00  0.96811107E-01  0.13856293E+04
 0.30484375E+00  0.81746569E+03  0.88609793E+00  0.98397162E-01  0.13838184E+04
 0.30500000E+00  0.81480411E+03  0.88436577E+00  0.99978762E-01  0.13820144E+04
 0.30515625E+00  0.81215777E+03  0.88264129E+00  0.10155592E+00  0.13802172E+04
 0.30531250E+00  0.80952656E+03  0.88092444E+00  0.10312867E+00  0.13784269E+04
 0.30546875E+00  0.80691034E+03  0.87921516E+00  0.10469701E+00  0.13766432E+04
 0.30562500E+00  0.80430899E+03  0.87751339E+00  0.10626098E+00  0.13748663E+04
 0.30578125E+00  0.80172238E+03  0.87581908E+00  0.10782058E+00  0.13730960E+04
 0.30593750E+00  0.79915039E+03  0.87413218E+00  0.10937583E+00  0.13713323E+04
 0.30609375E+00  0.79659289E+03  0.87245262E+00  0.11092676E+00  0.13695751E+04
 0.30625000E+00  0.79404976E+03  0.87078037E+00  0.11247338E+00  0.13678245E+04
 0.30640625E+00  0.79152088E+03  0.86911536E+00  0.11401571E+00  0.13660803E+04
 0.30656250E+00  0.78900614E+03  0.86745754E+00  0.11555377E+00  0.13643426E+04
 0.30671875E+00  0.78650541E+03  0.86580687E+00  0.11708757E+00  0.13626113E+04
 0.30687500E+00  0.78401858E+03  0.86416329E+00  0.11861713E+00  0.13608863E+04
 0.30703125E+00  0.78154553E+03  0.86252674E+00  0.12014248E+00  0.13591676E+04
 0.30718750E+00  0.77908615E+03  0.86089719E+00  0.12166362E+00  0.13574551E+04
 0.30734375E+00  0.77664033E+03  0.85927458E+00  0.12318057E+00  0.13557489E+04
 0.30750000E+00  0.77420796E+03  0.85765886E+00  0.12469336E+00  0.13540489E+04
 0.30765625E+00  0.77178892E+03  0.85604998E+00  0.12620200E+00  0.13523550E+04
 0.30781250E+00  0.76938311E+03  0.85444790E+00  0.12770650E+00  0.13506672E+04
 0.30796875E+00  0.76699042E+03  0.85285257E+00  0.12920689E+00  0.13489854E+04
 0.30812500E+00  0.76461074E+03  0.85126393E+00  0.13070318E+00  0.13473097E+04
 0.30828125E+00  0.76224396E+03  0.84968195E+00  0.13219538E+00  0.13456400E+04
 0.30843750E+00  0.75988999E+03  0.84810658E+00  0.13368352E+00  0.13439762E+04
 0.30859375E+00  0.75754872E+03  0.84653777E+00  0.13516761E+00  0.13423183E+04
 0.30875000E+00  0.75522005E+03  0.84497548E+00  0.13664766E+00  0.13406663E+04
 0.30890625E+00  0.75290387E+03  0.84341966E+00  0.13812370E+00  0.13390201E+04
 0.30906250E+00  0.75060010E+03  0.84187026E+00  0.13959574E+00  0.13373797E+04
 0.30921875E+00  0.74830861E+03  0.84032725E+00  0.14106379E+00  0.13357451E+04
 0.30937500E+00  0.74602933E+03  0.83879057E+00  0.14252788E+00  0.13341162E+04
 0.30953125E+00  0.74376216E+03  0.83726019E+00  0.14398801E+00  0.13324929E+04
 0.30968750E+00  0.74150699E+03  0.83573607E+00  0.14544421E+00  0.13308754E+04
 0.30984375E+00  0.73926373E+03  0.83421816E+00  0.14689649E+00  0.13292634E+04
 0.31000000E+00  0.73703229E+03  0.83270641E+00  0.14834486E+00  0.13276570E+04
 0.31015625E+00  0.73481258E+03  0.83120079E+00  0.14978934E+00  0.13260562E+04
 0.31031250E+00  0.73260450E+03  0.82970126E+00  0.15122995E+00  0.13244608E+04
 0.31046875E+00  0.73040797E+03  0.82820777E+00  0.15266671E+00  0.13228710E+04
 0.31062500E+00  0.72822289E+03  0.82672028E+00  0.15409962E+00  0.13212866E+04
 0.31078125E+00  0.72604918E+03  0.82523876E+00  0.15552871E+00  0.13197076E+04
 0.31093750E+00  0.72388674E+03  0.82376317E+00  0.15695398E+00  0.13181339E+04
 0.31109375E+00  0.72173549E+03  0.82229346E+00  0.15837546E+00  0.13165656E+04
 0.31125000E+00  0.71959535E+03  0.82082959E+00  0.15979316E+00  0.13150026E+04
 0.31140625E+00  0.71746622E+03  0.81937154E+00  0.16120709E+00  0.13134449E+04
 0.31156250E+00  0.71534803E+03  0.81791925E+00  0.16261727E+00  0.13118925E+04
 0.31171875E+00  0.71324069E+03  0.81647269E+00  0.16402372E+00  0.13103452E+04
 0.31187500E+00  0.71114411E+03  0.81503183E+00  0.16542644E+00  0.13088032E+04
 0.31203125E+00  0.70905822E+03  0.81359662E+00  0.16682546E+00  0.13072662E+04
 0.31218750E+00  0.70698294E+03  0.81216703E+00  0.16822079E+00  0.13057344E+04
 0.31234375E+00  0.70491817E+03  0.81074303E+00  0.16961244E+00  0.13042077E+04
 0.31250000E+00  0.70286386E+03  0.80932457E+00  0.17100042E+00  0.13026861E+04
 0.31265625E+00  0.70081990E+03  0.80791162E+00  0.17238476E+00  0.13011694E+04
 0.31281250E+00  0.69878624E+03  0.80650415E+00  0.17376547E+00  0.12996578E+04
 0.31296875E+00  0.69676278E+03  0.80510211E+00  0.17514255E+00  0.12981512E+04
 0.31312500E+00  0.69474946E+03  0.80370548E+00  0.17651604E+00  0.12966494E+04
 0.31328125E+00  0.69274620E+03  0.80231422E+00  0.17788593E+00  0.12951526E+04
 0.31343750E+00  0.69075292E+03  0.80092830E+00  0.17925224E+00  0.12936607E+04
 0.31359375E+00  0.68876956E+03  0.79954767E+00  0.18061499E+00  0.12921736E+04
 0.31375000E+00  0.68679602E+03  0.79817232E+00  0.18197419E+00  0.12906913E+04
 0.31390625E+00  0.68483226E+03  0.79680220E+00  0.18332986E+00  0.12892139E+04
 0.31406250E+00  0.68287818E+03  0.79543728E+00  0.18468200E+00  0.12877412E+04
 0.31421875E+00  0.68093372E+03  0.79407752E+00  0.18603064E+00  0.12862732E+04
 0.31437500E+00  0.67899882E+03  0.79272291E+00  0.18737578E+00  0.12848100E+04
 0.31453125E+00  0.67707339E+03  0.79137339E+00  0.18871744E+00  0.12833514E+04
 0.31468750E+00  0.67515737E+03  0.79002895E+00  0.19005564E+00  0.12818975E+04
 0.31484375E+00  0.67325070E+03  0.78868955E+00  0.19139038E+00  0.12804482E+04
 0.31500000E+00  0.67135330E+03  0.78735515E+00  0.19272168E+00  0.12790035E+04
 0.31515625E+00  0.66946510E+03  0.78602573E+00  0.19404956E+00  0.12775634E+04
 0.31531250E+00  0.66758605E+03  0.78470126E+00  0.19537402E+00  0.12761279E+04
 0.31546875E+00  0.66571607E+03  0.78338170E+00  0.19669508E+00  0.12746968E+04
 0.31562500E+00  0.66385511E+03  0.78206703E+00  0.19801275E+00  0.12732703E+04
 0.31578125E+00  0.66200308E+03  0.78075721E+00  0.19932705E+00  0.12718482E+04
 0.31593750E+00  0.66015994E+03  0.77945222E+00  0.20063799E+00  0.12704306E+04
 0.31609375E+00  0.65832561E+03  0.77815202E+00  0.20194557E+00  0.12690174E+04
 0.31625000E+00  0.65650004E+03  0.77685659E+00  0.20324983E+00  0.12676086E+04
 0.31640625E+00  0.65468316E+03  0.77556589E+00  0.20455076E+00  0.12662042E+04
 0.31656250E+00  0.65287491E+03  0.77427990E+00  0.20584838E+00  0.12648041E+04
 0.31671875E+00  0.65107523E+03  0.77299859E+00  0.20714270E+00  0.12634084E+04
 0.31687500E+00  0.64928406E+03  0.77172193E+00  0.20843373E+00  0.12620169E+04
 0.31703125E+00  0.64750134E+03  0.77044989E+00  0.20972150E+00  0.12606298E+04
 0.31718750E+00  0.64572700E+03  0.76918245E+00  0.21100600E+00  0.12592468E+04
 0.31734375E+00  0.64396100E+03  0.76791957E+00  0.21228726E+00  0.12578681E+04
 0.31750000E+00  0.64220327E+03  0.76666124E+00  0.21356528E+00  0.12564936E+04
 0.31765625E+00  0.64045376E+03  0.76540741E+00  0.21484007E+00  0.12551233E+04
 0.31781250E+00  0.63871240E+03  0.76415807E+00  0.21611166E+00  0.12537572E+04
 0.31796875E+00  0.63697914E+03  0.76291319E+00  0.21738005E+00  0.12523951E+04
 0.31812500E+00  0.63525393E+03  0.76167274E+00  0.21864524E+00  0.12510372E+04
 0.31828125E+00  0.63353671E+03  0.76043670E+00  0.21990727E+00  0.12496834E+04
 0.31843750E+00  0.63182742E+03  0.75920503E+00  0.22116613E+00  0.12483336E+04
 0.31859375E+00  0.63012601E+03  0.75797772E+00  0.22242184E+00  0.12469879E+04
 0.31875000E+00  0.62843243E+03  0.75675474E+00  0.22367441E+00  0.12456462E+04
 0.31890625E+00  0.62674661E+03  0.75553606E+00  0.22492386E+00  0.12443086E+04
 0.31906250E+00  0.62506852E+03  0.75432165E+00  0.22617018E+00  0.12429748E+04
 0.31921875E+00  0.62339809E+03  0.75311150E+00  0.22741341E+00  0.12416451E+04
 0.31937500E+00  0.62173528E+03  0.75190557E+00  0.22865354E+00  0.12403193E+04
 0.31953125E+00  0.62008002E+03  0.75070385E+00  0.22989059E+00  0.12389974E+04
 0.31968750E+00  0.61843228E+03  0.74950630E+00  0.23112457E+00  0.12376794E+04
 0.31984375E+00  0.61679200E+03  0.74831291E+00  0.23235549E+00  0.12363652E+04
 0.32000000E+00  0.61515913E+03  0.74712364E+00  0.23358336E+00  0.12350549E+04
 0.32015625E+00  0.61353361E+03  0.74593849E+00  0.23480820E+00  0.12337485E+04
 0.32031250E+00  0.61191541E+03  0.74475741E+00  0.23603002E+00  0.12324458E+04
 0.32046875E+00  0.61030447E+03  0.74358039E+00  0.23724882E+00  0.12311470E+04
 0.32062500E+00  0.60870074E+03  0.74240741E+00  0.23846462E+00  0.12298519E+04
 0.32078125E+00  0.60710418E+03  0.74123843E+00  0.23967743E+00  0.12285606E+04
 0.32093750E+00  0.60551473E+03  0.74007345E+00  0.24088726E+00  0.12272730E+04
 0.32109375E+00  0.60393236E+03  0.73891244E+00  0.24209412E+00  0.12259891E+04
 0.32125000E+00  0.60235700E+03  0.73775536E+00  0.24329802E+00  0.12247089E+04
 0.32140625E+00  0.60078862E+03  0.73660221E+00  0.24449898E+00  0.12234324E+04
 0.32156250E+00  0.59922718E+03  0.73545296E+00  0.24569700E+00  0.12221595E+04
 0.32171875E+00  0.59767261E+03  0.73430758E+00  0.24689209E+00  0.12208903E+04
 0.32187500E+00  0.59612489E+03  0.73316606E+00  0.24808427E+00  0.12196246E+04
 0.32203125E+00  0.59458396E+03  0.73202837E+00  0.24927354E+00  0.12183626E+04
 0.32218750E+00  0.59304979E+03  0.73089449E+00  0.25045992E+00  0.12171042E+04
 0.32234375E+00  0.59152231E+03  0.72976440E+00  0.25164342E+00  0.12158493E+04
 0.32250000E+00  0.59000151E+03  0.72863809E+00  0.25282405E+00  0.12145979E+04
 0.32265625E+00  0.58848732E+03  0.72751552E+00  0.25400181E+00  0.12133501E+04
 0.32281250E+00  0.58697970E+03  0.72639667E+00  0.25517672E+00  0.12121058E+04
 0.32296875E+00  0.58547862E+03  0.72528154E+00  0.25634879E+00  0.12108649E+04
 0.32312500E+00  0.58398403E+03  0.72417009E+00  0.25751803E+00  0.12096276E+04
 0.32328125E+00  0.58249590E+03  0.72306230E+00  0.25868445E+00  0.12083937E+04
 0.32343750E+00  0.58101417E+03  0.72195816E+00  0.25984806E+00  0.12071632E+04
 0.32359375E+00  0.57953880E+03  0.72085764E+00  0.26100886E+00  0.12059361E+04
 0.32375000E+00  0.57806977E+03  0.71976073E+00  0.26216688E+00  0.12047124E+04
 0.32390625E+00  0.57660702E+03  0.71866741E+00  0.26332212E+00  0.12034921E+04
 0.32406250E+00  0.57515051E+03  0.71757765E+00  0.26447458E+00  0.12022752E+04
 0.32421875E+00  0.57370021E+03  0.71649143E+00  0.26562429E+00  0.12010616E+04
 0.32437500E+00  0.57225608E+03  0.71540875E+00  0.26677125E+00  0.11998514E+04
 0.32453125E+00  0.57081808E+03  0.71432957E+00  0.26791546E+00  0.11986444E+04
 0.32468750E+00  0.56938616E+03  0.71325388E+00  0.26905695E+00  0.11974408E+04
 0.32484375E+00  0.56796030E+03  0.71218166E+00  0.27019571E+00  0.11962404E+04
 0.32500000E+00  0.56654044E+03  0.71111288E+00  0.27133176E+00  0.11950433E+04
 0.32515625E+00  0.56512657E+03  0.71004755E+00  0.27246511E+00  0.11938495E+04
 0.32531250E+00  0.56371863E+03  0.70898562E+00  0.27359577E+00  0.11926589E+04
 0.32546875E+00  0.56231659E+03  0.70792709E+00  0.27472375E+00  0.11914715E+04
 0.32562500E+00  0.56092041E+03  0.70687194E+00  0.27584905E+00  0.11902873E+04
 0.32578125E+00  0.55953006E+03  0.70582015E+00  0.27697169E+00  0.11891062E+04
 0.32593750E+00  0.55814550E+03  0.70477169E+00  0.27809168E+00  0.11879284E+04
 0.32609375E+00  0.55676669E+03  0.70372656E+00  0.27920902E+00  0.11867537E+04
 0.32625000E+00  0.55539361E+03  0.70268474E+00  0.28032372E+00  0.11855821E+04
 0.32640625E+00  0.55402621E+03  0.70164621E+00  0.28143580E+00  0.11844137E+04
 0.32656250E+00  0.55266445E+03  0.70061094E+00  0.28254527E+00  0.11832483E+04
 0.32671875E+00  0.55130831E+03  0.69957893E+00  0.28365212E+00  0.11820861E+04
 0.32687500E+00  0.54995775E+03  0.69855015E+00  0.28475638E+00  0.11809269E+04
 0.32703125E+00  0.54861273E+03  0.69752460E+00  0.28585805E+00  0.11797708E+04
 0.32718750E+00  0.54727323E+03  0.69650224E+00  0.28695714E+00  0.11786177E+04
 0.32734375E+00  0.54593920E+03  0.69548307E+00  0.28805366E+00  0.11774677E+04
 0.32750000E+00  0.54461062E+03  0.69446707E+00  0.28914762E+00  0.11763207E+04
 0.32765625E+00  0.54328745E+03  0.69345422E+00  0.29023902E+00  0.11751767E+04
 0.32781250E+00  0.54196965E+03  0.69244451E+00  0.29132788E+00  0.11740356E+04
 0.32796875E+00  0.54065720E+03  0.69143792E+00  0.29241421E+00  0.11728976E+04
 0.32812500E+00  0.53935007E+03  0.69043443E+00  0.29349801E+00  0.11717625E+04
 0.32828125E+00  0.53804821E+03  0.68943402E+00  0.29457929E+00  0.11706303E+04
 0.32843750E+00  0.53675161E+03  0.68843669E+00  0.29565806E+00  0.11695011E+04
 0.32859375E+00  0.53546022E+03  0.68744242E+00  0.29673433E+00  0.11683748E+04
 0.32875000E+00  0.53417402E+03  0.68645118E+00  0.29780811E+00  0.11672514E+04
 0.32890625E+00  0.53289298E+03  0.68546296E+00  0.29887941E+00  0.11661309E+04
 0.32906250E+00  0.53161706E+03  0.68447776E+00  0.29994824E+00  0.11650132E+04
 0.32921875E+00  0.53034623E+03  0.68349555E+00  0.30101460E+00  0.11638984E+04
 0.32937500E+00  0.52908047E+03  0.68251631E+00  0.30207850E+00  0.11627865E+04
 0.32953125E+00  0.52781975E+03  0.68154004E+00  0.30313995E+00  0.11616774E+04
 0.32968750E+00  0.52656402E+03  0.68056672E+00  0.30419897E+00  0.11605711E+04
 0.32984375E+00  0.52531327E+03  0.67959632E+00  0.30525555E+00  0.11594677E+04
 0.33000000E+00  0.52406747E+03  0.67862885E+00  0.30630971E+00  0.11583670E+04
 0.33015625E+00  0.52282658E+03  0.67766428E+00  0.30736145E+00  0.11572691E+04
 0.33031250E+00  0.52159058E+03  0.67670259E+00  0.30841079E+00  0.11561740E+04
 0.33046875E+00  0.52035944E+03  0.67574378E+00  0.30945773E+00  0.11550816E+04
 0.33062500E+00  0.51913313E+03  0.67478783E+00  0.31050228E+00  0.11539920E+04
 0.33078125E+00  0.51791162E+03  0.67383472E+00  0.31154445E+00  0.11529051E+04
 0.33093750E+00  0.51669488E+03  0.67288445E+00  0.31258424E+00  0.11518209E+04
 0.33109375E+00  0.51548289E+03  0.67193699E+00  0.31362167E+00  0.11507394E+04
 0.33125000E+00  0.51427561E+03  0.67099233E+00  0.31465674E+00  0.11496606E+04
 0.33140625E+00  0.51307303E+03  0.67005046E+00  0.31568946E+00  0.11485845E+04
 0.33156250E+00  0.51187511E+03  0.66911136E+00  0.31671984E+00  0.11475111E+04
 0.33171875E+00  0.51068183E+03  0.66817503E+00  0.31774789E+00  0.11464403E+04
 0.33187500E+00  0.50949316E+03  0.66724144E+00  0.31877361E+00  0.11453722E+04
 0.33203125E+00  0.50830907E+03  0.66631059E+00  0.31979701E+00  0.11443067E+04
 0.33218750E+00  0.50712954E+03  0.66538245E+00  0.32081810E+00  0.11432438E+04
 0.33234375E+00  0.50595454E+03  0.66445702E+00  0.32183689E+00  0.11421835E+04
 0.33250000E+00  0.50478405E+03  0.66353429E+00  0.32285339E+00  0.11411258E+04
 0.33265625E+00  0.50361804E+03  0.66261423E+00  0.32386759E+00  0.11400707E+04
 0.33281250E+00  0.50245648E+03  0.66169685E+00  0.32487952E+00  0.11390182E+04
 0.33296875E+00  0.50129934E+03  0.66078211E+00  0.32588918E+00  0.11379682E+04
 0.33312500E+00  0.50014661E+03  0.65987002E+00  0.32689658E+00  0.11369208E+04
 0.33328125E+00  0.49899826E+03  0.65896055E+00  0.32790172E+00  0.11358759E+04
 0.33343750E+00  0.49785427E+03  0.65805370E+00  0.32890461E+00  0.11348336E+04
 0.33359375E+00  0.49671460E+03  0.65714945E+00  0.32990526E+00  0.11337938E+04
 0.33375000E+00  0.49557924E+03  0.65624779E+00  0.33090367E+00  0.11327564E+04
 0.33390625E+00  0.49444815E+03  0.65534871E+00  0.33189986E+00  0.11317216E+04
 0.33406250E+00  0.49332133E+03  0.65445220E+00  0.33289383E+00  0.11306892E+04
 0.33421875E+00  0.49219873E+03  0.65355823E+00  0.33388559E+00  0.11296593E+04
 0.33437500E+00  0.49108035E+03  0.65266681E+00  0.33487515E+00  0.11286319E+04
 0.33453125E+00  0.48996615E+03  0.65177792E+00  0.33586251E+00  0.11276069E+04
 0.33468750E+00  0.48885611E+03  0.65089154E+00  0.33684768E+00  0.11265843E+04
 0.33484375E+00  0.48775021E+03  0.65000766E+00  0.33783067E+00  0.11255642E+04
 0.33500000E+00  0.48664843E+03  0.64912628E+00  0.33881149E+00  0.11245465E+04
 0.33515625E+00  0.48555074E+03  0.64824737E+00  0.33979014E+00  0.11235312E+04
 0.33531250E+00  0.48445712E+03  0.64737094E+00  0.34076662E+00  0.11225183E+04
 0.33546875E+00  0.48336754E+03  0.64649696E+00  0.34174096E+00  0.11215078E+04
 0.33562500E+00  0.48228200E+03  0.64562543E+00  0.34271315E+00  0.11204996E+04
 0.33578125E+00  0.48120046E+03  0.64475633E+00  0.34368320E+00  0.11194938E+04
 0.33593750E+00  0.48012289E+03  0.64388965E+00  0.34465111E+00  0.11184904E+04
 0.33609375E+00  0.47904929E+03  0.64302538E+00  0.34561691E+00  0.11174893E+04
 0.33625000E+00  0.47797963E+03  0.64216351E+00  0.34658058E+00  0.11164905E+04
 0.33640625E+00  0.47691388E+03  0.64130403E+00  0.34754215E+00  0.11154941E+04
 0.33656250E+00  0.47585202E+03  0.64044693E+00  0.34850161E+00  0.11145000E+04
 0.33671875E+00  0.47479404E+03  0.63959219E+00  0.34945897E+00  0.11135081E+04
 0.33687500E+00  0.47373992E+03  0.63873981E+00  0.35041424E+00  0.11125186E+04
 0.33703125E+00  0.47268962E+03  0.63788977E+00  0.35136743E+00  0.11115314E+04
 0.33718750E+00  0.47164314E+03  0.63704206E+00  0.35231855E+00  0.11105464E+04
 0.33734375E+00  0.47060045E+03  0.63619668E+00  0.35326759E+00  0.11095637E+04
 0.33750000E+00  0.46956152E+03  0.63535360E+00  0.35421457E+00  0.11085832E+04
 0.33765625E+00  0.46852635E+03  0.63451283E+00  0.35515950E+00  0.11076050E+04
 0.33781250E+00  0.46749490E+03  0.63367434E+00  0.35610237E+00  0.11066290E+04
 0.33796875E+00  0.46646717E+03  0.63283814E+00  0.35704321E+00  0.11056552E+04
 0.33812500E+00  0.46544312E+03  0.63200420E+00  0.35798200E+00  0.11046837E+04
 0.33828125E+00  0.46442275E+03  0.63117252E+00  0.35891877E+00  0.11037143E+04
 0.33843750E+00  0.46340602E+03  0.63034309E+00  0.35985351E+00  0.11027472E+04
 0.33859375E+00  0.46239293E+03  0.62951590E+00  0.36078624E+00  0.11017822E+04
 0.33875000E+00  0.46138344E+03  0.62869094E+00  0.36171696E+00  0.11008194E+04
 0.33890625E+00  0.46037755E+03  0.62786819E+00  0.36264567E+00  0.10998588E+04
 0.33906250E+00  0.45937524E+03  0.62704765E+00  0.36357239E+00  0.10989004E+04
 0.33921875E+00  0.45837647E+03  0.62622930E+00  0.36449712E+00  0.10979441E+04
 0.33937500E+00  0.45738125E+03  0.62541315E+00  0.36541986E+00  0.10969899E+04
 0.33953125E+00  0.45638953E+03  0.62459917E+00  0.36634062E+00  0.10960379E+04
 0.33968750E+00  0.45540132E+03  0.62378736E+00  0.36725942E+00  0.10950880E+04
 0.33984375E+00  0.45441659E+03  0.62297770E+00  0.36817624E+00  0.10941402E+04
 0.34000000E+00  0.45343532E+03  0.62217020E+00  0.36909111E+00  0.10931945E+04
 0.34015625E+00  0.45245749E+03  0.62136483E+00  0.37000403E+00  0.10922509E+04
 0.34031250E+00  0.45148309E+03  0.62056159E+00  0.37091500E+00  0.10913094E+04
 0.34046875E+00  0.45051210E+03  0.61976047E+00  0.37182403E+00  0.10903699E+04
 0.34062500E+00  0.44954450E+03  0.61896146E+00  0.37273113E+00  0.10894326E+04
 0.34078125E+00  0.44858026E+03  0.61816455E+00  0.37363630E+00  0.10884973E+04
 0.34093750E+00  0.44761939E+03  0.61736973E+00  0.37453954E+00  0.10875641E+04
 0.34109375E+00  0.44666185E+03  0.61657699E+00  0.37544087E+00  0.10866329E+04
 0.34125000E+00  0.44570763E+03  0.61578632E+00  0.37634030E+00  0.10857037E+04
 0.34140625E+00  0.44475672E+03  0.61499772E+00  0.37723782E+00  0.10847766E+04
 0.34156250E+00  0.44380909E+03  0.61421117E+00  0.37813344E+00  0.10838515E+04
 0.34171875E+00  0.44286473E+03  0.61342666E+00  0.37902717E+00  0.10829284E+04
 0.34187500E+00  0.44192362E+03  0.61264419E+00  0.37991901E+00  0.10820073E+04
 0.34203125E+00  0.44098574E+03  0.61186375E+00  0.38080898E+00  0.10810882E+04
 0.34218750E+00  0.44005109E+03  0.61108533E+00  0.38169707E+00  0.10801710E+04
 0.34234375E+00  0.43911964E+03  0.61030891E+00  0.38258330E+00  0.10792559E+04
 0.34250000E+00  0.43819137E+03  0.60953450E+00  0.38346766E+00  0.10783427E+04
 0.34265625E+00  0.43726628E+03  0.60876207E+00  0.38435017E+00  0.10774315E+04
 0.34281250E+00  0.43634434E+03  0.60799163E+00  0.38523082E+00  0.10765223E+04
 0.34296875E+00  0.43542554E+03  0.60722317E+00  0.38610964E+00  0.10756150E+04
 0.34312500E+00  0.43450985E+03  0.60645666E+00  0.38698661E+00  0.10747096E+04
 0.34328125E+00  0.43359728E+03  0.60569212E+00  0.38786176E+00  0.10738062E+04
 0.34343750E+00  0.43268779E+03  0.60492952E+00  0.38873507E+00  0.10729047E+04
 0.34359375E+00  0.43178138E+03  0.60416887E+00  0.38960657E+00  0.10720051E+04
 0.34375000E+00  0.43087803E+03  0.60341014E+00  0.39047625E+00  0.10711074E+04
 0.34390625E+00  0.42997773E+03  0.60265334E+00  0.39134412E+00  0.10702116E+04
 0.34406250E+00  0.42908045E+03  0.60189846E+00  0.39221018E+00  0.10693178E+04
 0.34421875E+00  0.42818618E+03  0.60114548E+00  0.39307445E+00  0.10684258E+04
 0.34437500E+00  0.42729492E+03  0.60039440E+00  0.39393693E+00  0.10675356E+04
 0.34453125E+00  0.42640663E+03  0.59964521E+00  0.39479761E+00  0.10666474E+04
 0.34468750E+00  0.42552132E+03  0.59889790E+00  0.39565652E+00  0.10657610E+04
 0.34484375E+00  0.42463896E+03  0.59815246E+00  0.39651365E+00  0.10648765E+04
 0.34500000E+00  0.42375954E+03  0.59740890E+00  0.39736901E+00  0.10639938E+04
 0.34515625E+00  0.42288304E+03  0.59666719E+00  0.39822260E+00  0.10631129E+04
 0.34531250E+00  0.42200945E+03  0.59592733E+00  0.39907444E+00  0.10622339E+04
 0.34546875E+00  0.42113876E+03  0.59518931E+00  0.39992451E+00  0.10613567E+04
 0.34562500E+00  0.42027095E+03  0.59445313E+00  0.40077285E+00  0.10604814E+04
 0.34578125E+00  0.41940601E+03  0.59371877E+00  0.40161943E+00  0.10596078E+04
 0.34593750E+00  0.41854392E+03  0.59298624E+00  0.40246428E+00  0.10587361E+04
 0.34609375E+00  0.41768466E+03  0.59225551E+00  0.40330740E+00  0.10578661E+04
 0.34625000E+00  0.41682824E+03  0.59152659E+00  0.40414879E+00  0.10569979E+04
 0.34640625E+00  0.41597462E+03  0.59079947E+00  0.40498845E+00  0.10561316E+04
 0.34656250E+00  0.41512381E+03  0.59007413E+00  0.40582640E+00  0.10552670E+04
 0.34671875E+00  0.41427577E+03  0.58935058E+00  0.40666264E+00  0.10544041E+04
 0.34687500E+00  0.41343051E+03  0.58862880E+00  0.40749717E+00  0.10535431E+04
 0.34703125E+00  0.41258800E+03  0.58790879E+00  0.40833001E+00  0.10526838E+04
 0.34718750E+00  0.41174824E+03  0.58719053E+00  0.40916114E+00  0.10518262E+04
 0.34734375E+00  0.41091120E+03  0.58647403E+00  0.40999058E+00  0.10509704E+04
 0.34750000E+00  0.41007689E+03  0.58575927E+00  0.41081834E+00  0.10501163E+04
 0.34765625E+00  0.40924527E+03  0.58504625E+00  0.41164442E+00  0.10492640E+04
 0.34781250E+00  0.40841635E+03  0.58433496E+00  0.41246882E+00  0.10484133E+04
 0.34796875E+00  0.40759011E+03  0.58362539E+00  0.41329156E+00  0.10475644E+04
 0.34812500E+00  0.40676653E+03  0.58291753E+00  0.41411262E+00  0.10467172E+04
 0.34828125E+00  0.40594560E+03  0.58221139E+00  0.41493203E+00  0.10458717E+04
 0.34843750E+00  0.40512731E+03  0.58150694E+00  0.41574978E+00  0.10450279E+04
 0.34859375E+00  0.40431165E+03  0.58080420E+00  0.41656589E+00  0.10441858E+04
 0.34875000E+00  0.40349860E+03  0.58010313E+00  0.41738034E+00  0.10433454E+04
 0.34890625E+00  0.40268815E+03  0.57940375E+00  0.41819316E+00  0.10425066E+04
 0.34906250E+00  0.40188029E+03  0.57870605E+00  0.41900434E+00  0.10416696E+04
 0.34921875E+00  0.40107501E+03  0.57801001E+00  0.41981389E+00  0.10408341E+04
 0.34937500E+00  0.40027230E+03  0.57731563E+00  0.42062182E+00  0.10400004E+04
 0.34953125E+00  0.39947213E+03  0.57662290E+00  0.42142812E+00  0.10391683E+04
 0.34968750E+00  0.39867451E+03  0.57593182E+00  0.42223281E+00  0.10383378E+04
 0.34984375E+00  0.39787941E+03  0.57524238E+00  0.42303589E+00  0.10375090E+04
 0.35000000E+00  0.39708684E+03  0.57455458E+00  0.42383737E+00  0.10366818E+04
 0.35015625E+00  0.39629676E+03  0.57386840E+00  0.42463724E+00  0.10358563E+04
 0.35031250E+00  0.39550918E+03  0.57318384E+00  0.42543552E+00  0.10350323E+04
 0.35046875E+00  0.39472408E+03  0.57250089E+00  0.42623220E+00  0.10342100E+04
 0.35062500E+00  0.39394145E+03  0.57181955E+00  0.42702730E+00  0.10333893E+04
 0.35078125E+00  0.39316127E+03  0.57113981E+00  0.42782081E+00  0.10325702E+04
 0.35093750E+00  0.39238355E+03  0.57046167E+00  0.42861275E+00  0.10317527E+04
 0.35109375E+00  0.39160825E+03  0.56978511E+00  0.42940312E+00  0.10309368E+04
 0.35125000E+00  0.39083538E+03  0.56911013E+00  0.43019192E+00  0.10301224E+04
 0.35140625E+00  0.39006493E+03  0.56843673E+00  0.43097915E+00  0.10293097E+04
 0.35156250E+00  0.38929687E+03  0.56776490E+00  0.43176483E+00  0.10284985E+04
 0.35171875E+00  0.38853121E+03  0.56709463E+00  0.43254895E+00  0.10276889E+04
 0.35187500E+00  0.38776792E+03  0.56642592E+00  0.43333152E+00  0.10268808E+04
 0.35203125E+00  0.38700700E+03  0.56575876E+00  0.43411255E+00  0.10260743E+04
 0.35218750E+00  0.38624844E+03  0.56509314E+00  0.43489204E+00  0.10252694E+04
 0.35234375E+00  0.38549222E+03  0.56442906E+00  0.43566999E+00  0.10244660E+04
 0.35250000E+00  0.38473834E+03  0.56376651E+00  0.43644641E+00  0.10236641E+04
 0.35265625E+00  0.38398678E+03  0.56310549E+00  0.43722130E+00  0.10228638E+04
 0.35281250E+00  0.38323754E+03  0.56244598E+00  0.43799468E+00  0.10220650E+04
 0.35296875E+00  0.38249060E+03  0.56178799E+00  0.43876653E+00  0.10212677E+04
 0.35312500E+00  0.38174595E+03  0.56113151E+00  0.43953687E+00  0.10204719E+04
 0.35328125E+00  0.38100358E+03  0.56047653E+00  0.44030571E+00  0.10196777E+04
 0.35343750E+00  0.38026349E+03  0.55982304E+00  0.44107303E+00  0.10188849E+04
 0.35359375E+00  0.37952566E+03  0.55917105E+00  0.44183886E+00  0.10180937E+04
 0.35375000E+00  0.37879007E+03  0.55852054E+00  0.44260320E+00  0.10173039E+04
 0.35390625E+00  0.37805673E+03  0.55787151E+00  0.44336604E+00  0.10165157E+04
 0.35406250E+00  0.37732562E+03  0.55722395E+00  0.44412739E+00  0.10157289E+04
 0.35421875E+00  0.37659673E+03  0.55657785E+00  0.44488727E+00  0.10149436E+04
 0.35437500E+00  0.37587005E+03  0.55593322E+00  0.44564566E+00  0.10141598E+04
 0.35453125E+00  0.37514557E+03  0.55529005E+00  0.44640258E+00  0.10133774E+04
 0.35468750E+00  0.37442329E+03  0.55464832E+00  0.44715803E+00  0.10125965E+04
 0.35484375E+00  0.37370318E+03  0.55400804E+00  0.44791202E+00  0.10118171E+04
 0.35500000E+00  0.37298524E+03  0.55336920E+00  0.44866454E+00  0.10110391E+04
 0.35515625E+00  0.37226946E+03  0.55273179E+00  0.44941561E+00  0.10102626E+04
 0.35531250E+00  0.37155584E+03  0.55209581E+00  0.45016523E+00  0.10094875E+04
 0.35546875E+00  0.37084436E+03  0.55146125E+00  0.45091340E+00  0.10087138E+04
 0.35562500E+00  0.37013501E+03  0.55082810E+00  0.45166012E+00  0.10079416E+04
 0.35578125E+00  0.36942778E+03  0.55019637E+00  0.45240540E+00  0.10071708E+04
 0.35593750E+00  0.36872266E+03  0.54956605E+00  0.45314925E+00  0.10064014E+04
 0.35609375E+00  0.36801965E+03  0.54893712E+00  0.45389167E+00  0.10056334E+04
 0.35625000E+00  0.36731874E+03  0.54830959E+00  0.45463266E+00  0.10048669E+04
 0.35640625E+00  0.36661990E+03  0.54768345E+00  0.45537223E+00  0.10041017E+04
 0.35656250E+00  0.36592315E+03  0.54705869E+00  0.45611037E+00  0.10033380E+04
 0.35671875E+00  0.36522846E+03  0.54643532E+00  0.45684710E+00  0.10025756E+04
 0.35687500E+00  0.36453583E+03  0.54581332E+00  0.45758242E+00  0.10018147E+04
 0.35703125E+00  0.36384525E+03  0.54519268E+00  0.45831634E+00  0.10010551E+04
 0.35718750E+00  0.36315670E+03  0.54457341E+00  0.45904885E+00  0.10002969E+04
 0.35734375E+00  0.36247019E+03  0.54395550E+00  0.45977996E+00  0.99954007E+03
 0.35750000E+00  0.36178570E+03  0.54333894E+00  0.46050968E+00  0.99878463E+03
 0.35765625E+00  0.36110322E+03  0.54272373E+00  0.46123800E+00  0.99803055E+03
 0.35781250E+00  0.36042275E+03  0.54210986E+00  0.46196494E+00  0.99727784E+03
 0.35796875E+00  0.35974427E+03  0.54149734E+00  0.46269050E+00  0.99652648E+03
 0.35812500E+00  0.35906778E+03  0.54088614E+00  0.46341467E+00  0.99577648E+03
 0.35828125E+00  0.35839326E+03  0.54027627E+00  0.46413747E+00  0.99502782E+03
 0.35843750E+00  0.35772072E+03  0.53966773E+00  0.46485890E+00  0.99428051E+03
 0.35859375E+00  0.35705013E+03  0.53906050E+00  0.46557897E+00  0.99353454E+03
 0.35875000E+00  0.35638150E+03  0.53845459E+00  0.46629766E+00  0.99278990E+03
 0.35890625E+00  0.35571481E+03  0.53784998E+00  0.46701500E+00  0.99204659E+03
 0.35906250E+00  0.35505005E+03  0.53724668E+00  0.46773099E+00  0.99130461E+03
 0.35921875E+00  0.35438723E+03  0.53664468E+00  0.46844562E+00  0.99056394E+03
 0.35937500E+00  0.35372632E+03  0.53604397E+00  0.46915890E+00  0.98982459E+03
 0.35953125E+00  0.35306732E+03  0.53544455E+00  0.46987084E+00  0.98908656E+03
 0.35968750E+00  0.35241022E+03  0.53484642E+00  0.47058144E+00  0.98834983E+03
 0.35984375E+00  0.35175502E+03  0.53424956E+00  0.47129070E+00  0.98761440E+03
 0.36000000E+00  0.35110170E+03  0.53365398E+00  0.47199863E+00  0.98688027E+03
 0.36015625E+00  0.35045026E+03  0.53305967E+00  0.47270523E+00  0.98614743E+03
 0.36031250E+00  0.34980069E+03  0.53246663E+00  0.47341051E+00  0.98541588E+03
 0.36046875E+00  0.34915299E+03  0.53187484E+00  0.47411446E+00  0.98468562E+03
 0.36062500E+00  0.34850713E+03  0.53128432E+00  0.47481710E+00  0.98395664E+03
 0.36078125E+00  0.34786312E+03  0.53069504E+00  0.47551842E+00  0.98322893E+03
 0.36093750E+00  0.34722095E+03  0.53010701E+00  0.47621843E+00  0.98250249E+03
 0.36109375E+00  0.34658061E+03  0.52952022E+00  0.47691713E+00  0.98177732E+03
 0.36125000E+00  0.34594209E+03  0.52893467E+00  0.47761453E+00  0.98105342E+03
 0.36140625E+00  0.34530539E+03  0.52835036E+00  0.47831063E+00  0.98033077E+03
 0.36156250E+00  0.34467049E+03  0.52776727E+00  0.47900544E+00  0.97960937E+03
 0.36171875E+00  0.34403739E+03  0.52718541E+00  0.47969895E+00  0.97888923E+03
 0.36187500E+00  0.34340609E+03  0.52660477E+00  0.48039117E+00  0.97817033E+03
 0.36203125E+00  0.34277656E+03  0.52602534E+00  0.48108211E+00  0.97745268E+03
 0.36218750E+00  0.34214882E+03  0.52544713E+00  0.48177177E+00  0.97673626E+03
 0.36234375E+00  0.34152284E+03  0.52487012E+00  0.48246015E+00  0.97602107E+03
 0.36250000E+00  0.34089863E+03  0.52429431E+00  0.48314725E+00  0.97530712E+03
 0.36265625E+00  0.34027617E+03  0.52371970E+00  0.48383308E+00  0.97459438E+03
 0.36281250E+00  0.33965545E+03  0.52314629E+00  0.48451765E+00  0.97388287E+03
 0.36296875E+00  0.33903648E+03  0.52257406E+00  0.48520095E+00  0.97317258E+03
 0.36312500E+00  0.33841924E+03  0.52200303E+00  0.48588299E+00  0.97246350E+03
 0.36328125E+00  0.33780372E+03  0.52143317E+00  0.48656378E+00  0.97175563E+03
 0.36343750E+00  0.33718993E+03  0.52086449E+00  0.48724331E+00  0.97104896E+03
 0.36359375E+00  0.33657784E+03  0.52029698E+00  0.48792159E+00  0.97034349E+03
 0.36375000E+00  0.33596745E+03  0.51973064E+00  0.48859862E+00  0.96963922E+03
 0.36390625E+00  0.33535877E+03  0.51916546E+00  0.48927441E+00  0.96893615E+03
 0.36406250E+00  0.33475177E+03  0.51860145E+00  0.48994897E+00  0.96823426E+03
 0.36421875E+00  0.33414646E+03  0.51803859E+00  0.49062228E+00  0.96753355E+03
 0.36437500E+00  0.33354282E+03  0.51747688E+00  0.49129436E+00  0.96683403E+03
 0.36453125E+00  0.33294085E+03  0.51691632E+00  0.49196522E+00  0.96613569E+03
 0.36468750E+00  0.33234054E+03  0.51635690E+00  0.49263484E+00  0.96543851E+03
 0.36484375E+00  0.33174189E+03  0.51579862E+00  0.49330325E+00  0.96474251E+03
 0.36500000E+00  0.33114488E+03  0.51524148E+00  0.49397043E+00  0.96404767E+03
 0.36515625E+00  0.33054952E+03  0.51468547E+00  0.49463640E+00  0.96335400E+03
 0.36531250E+00  0.32995579E+03  0.51413059E+00  0.49530116E+00  0.96266148E+03
 0.36546875E+00  0.32936369E+03  0.51357683E+00  0.49596470E+00  0.96197012E+03
 0.36562500E+00  0.32877321E+03  0.51302420E+00  0.49662704E+00  0.96127990E+03
 0.36578125E+00  0.32818435E+03  0.51247267E+00  0.49728818E+00  0.96059083E+03
 0.36593750E+00  0.32759709E+03  0.51192226E+00  0.49794812E+00  0.95990291E+03
 0.36609375E+00  0.32701144E+03  0.51137296E+00  0.49860686E+00  0.95921612E+03
 0.36625000E+00  0.32642738E+03  0.51082476E+00  0.49926441E+00  0.95853047E+03
 0.36640625E+00  0.32584491E+03  0.51027767E+00  0.49992077E+00  0.95784596E+03
 0.36656250E+00  0.32526403E+03  0.50973166E+00  0.50057594E+00  0.95716257E+03
 0.36671875E+00  0.32468471E+03  0.50918676E+00  0.50122993E+00  0.95648030E+03
 0.36687500E+00  0.32410697E+03  0.50864294E+00  0.50188273E+00  0.95579915E+03
 0.36703125E+00  0.32353079E+03  0.50810020E+00  0.50253436E+00  0.95511913E+03
 0.36718750E+00  0.32295617E+03  0.50755855E+00  0.50318482E+00  0.95444021E+03
 0.36734375E+00  0.32238310E+03  0.50701797E+00  0.50383411E+00  0.95376241E+03
 0.36750000E+00  0.32181158E+03  0.50647847E+00  0.50448223E+00  0.95308571E+03
 0.36765625E+00  0.32124159E+03  0.50594004E+00  0.50512918E+00  0.95241011E+03
 0.36781250E+00  0.32067313E+03  0.50540268E+00  0.50577498E+00  0.95173561E+03
 0.36796875E+00  0.32010620E+03  0.50486637E+00  0.50641961E+00  0.95106221E+03
 0.36812500E+00  0.31954079E+03  0.50433113E+00  0.50706309E+00  0.95038990E+03
 0.36828125E+00  0.31897689E+03  0.50379694E+00  0.50770542E+00  0.94971868E+03
 0.36843750E+00  0.31841451E+03  0.50326381E+00  0.50834660E+00  0.94904855E+03
 0.36859375E+00  0.31785362E+03  0.50273172E+00  0.50898664E+00  0.94837950E+03
 0.36875000E+00  0.31729423E+03  0.50220068E+00  0.50962553E+00  0.94771152E+03
 0.36890625E+00  0.31673633E+03  0.50167068E+00  0.51026328E+00  0.94704462E+03
 0.36906250E+00  0.31617991E+03  0.50114171E+00  0.51089989E+00  0.94637879E+03
 0.36921875E+00  0.31562497E+03  0.50061379E+00  0.51153538E+00  0.94571403E+03
 0.36937500E+00  0.31507150E+03  0.50008689E+00  0.51216973E+00  0.94505034E+03
 0.36953125E+00  0.31451950E+03  0.49956102E+00  0.51280295E+00  0.94438770E+03
 0.36968750E+00  0.31396896E+03  0.49903617E+00  0.51343505E+00  0.94372613E+03
 0.36984375E+00  0.31341987E+03  0.49851234E+00  0.51406603E+00  0.94306560E+03
 0.37000000E+00  0.31287224E+03  0.49798953E+00  0.51469589E+00  0.94240613E+03
 0.37015625E+00  0.31232605E+03  0.49746773E+00  0.51532463E+00  0.94174771E+03
 0.37031250E+00  0.31178129E+03  0.49694694E+00  0.51595226E+00  0.94109033E+03
 0.37046875E+00  0.31123797E+03  0.49642716E+00  0.51657879E+00  0.94043400E+03
 0.37062500E+00  0.31069607E+03  0.49590838E+00  0.51720420E+00  0.93977870E+03
 0.37078125E+00  0.31015559E+03  0.49539060E+00  0.51782851E+00  0.93912443E+03
 0.37093750E+00  0.30961653E+03  0.49487382E+00  0.51845172E+00  0.93847120E+03
 0.37109375E+00  0.30907888E+03  0.49435803E+00  0.51907384E+00  0.93781900E+03
 0.37125000E+00  0.30854264E+03  0.49384323E+00  0.51969486E+00  0.93716782E+03
 0.37140625E+00  0.30800779E+03  0.49332942E+00  0.52031478E+00  0.93651766E+03
 0.37156250E+00  0.30747433E+03  0.49281659E+00  0.52093362E+00  0.93586852E+03
 0.37171875E+00  0.30694227E+03  0.49230473E+00  0.52155137E+00  0.93522040E+03
 0.37187500E+00  0.30641159E+03  0.49179386E+00  0.52216804E+00  0.93457329E+03
 0.37203125E+00  0.30588228E+03  0.49128396E+00  0.52278362E+00  0.93392719E+03
 0.37218750E+00  0.30535435E+03  0.49077503E+00  0.52339813E+00  0.93328210E+03
 0.37234375E+00  0.30482778E+03  0.49026706E+00  0.52401156E+00  0.93263800E+03
 0.37250000E+00  0.30430257E+03  0.48976006E+00  0.52462393E+00  0.93199491E+03
 0.37265625E+00  0.30377872E+03  0.48925402E+00  0.52523522E+00  0.93135282E+03
 0.37281250E+00  0.30325622E+03  0.48874894E+00  0.52584544E+00  0.93071172E+03
 0.37296875E+00  0.30273507E+03  0.48824481E+00  0.52645460E+00  0.93007161E+03
 0.37312500E+00  0.30221526E+03  0.48774163E+00  0.52706271E+00  0.92943248E+03
 0.37328125E+00  0.30169678E+03  0.48723940E+00  0.52766975E+00  0.92879435E+03
 0.37343750E+00  0.30117964E+03  0.48673811E+00  0.52827574E+00  0.92815719E+03
 0.37359375E+00  0.30066381E+03  0.48623777E+00  0.52888067E+00  0.92752101E+03
 0.37375000E+00  0.30014931E+03  0.48573836E+00  0.52948455E+00  0.92688581E+03
 0.37390625E+00  0.29963613E+03  0.48523989E+00  0.53008739E+00  0.92625158E+03
 0.37406250E+00  0.29912425E+03  0.48474235E+00  0.53068918E+00  0.92561832E+03
 0.37421875E+00  0.29861368E+03  0.48424575E+00  0.53128993E+00  0.92498603E+03
 0.37437500E+00  0.29810441E+03  0.48375006E+00  0.53188965E+00  0.92435470E+03
 0.37453125E+00  0.29759644E+03  0.48325530E+00  0.53248832E+00  0.92372433E+03
 0.37468750E+00  0.29708975E+03  0.48276146E+00  0.53308596E+00  0.92309492E+03
 0.37484375E+00  0.29658435E+03  0.48226854E+00  0.53368257E+00  0.92246646E+03
 0.37500000E+00  0.29608023E+03  0.48177653E+00  0.53427816E+00  0.92183896E+03
 0.37515625E+00  0.29557739E+03  0.48128544E+00  0.53487271E+00  0.92121241E+03
 0.37531250E+00  0.29507582E+03  0.48079525E+00  0.53546625E+00  0.92058680E+03
 0.37546875E+00  0.29457552E+03  0.48030597E+00  0.53605876E+00  0.91996213E+03
 0.37562500E+00  0.29407647E+03  0.47981758E+00  0.53665026E+00  0.91933841E+03
 0.37578125E+00  0.29357869E+03  0.47933010E+00  0.53724074E+00  0.91871562E+03
 0.37593750E+00  0.29308215E+03  0.47884352E+00  0.53783020E+00  0.91809377E+03
 0.37609375E+00  0.29258686E+03  0.47835783E+00  0.53841866E+00  0.91747285E+03
 0.37625000E+00  0.29209282E+03  0.47787303E+00  0.53900611E+00  0.91685286E+03
 0.37640625E+00  0.29160001E+03  0.47738912E+00  0.53959256E+00  0.91623380E+03
 0.37656250E+00  0.29110844E+03  0.47690609E+00  0.54017800E+00  0.91561566E+03
 0.37671875E+00  0.29061809E+03  0.47642395E+00  0.54076245E+00  0.91499844E+03
 0.37687500E+00  0.29012897E+03  0.47594268E+00  0.54134589E+00  0.91438214E+03
 0.37703125E+00  0.28964107E+03  0.47546229E+00  0.54192835E+00  0.91376675E+03
 0.37718750E+00  0.28915439E+03  0.47498278E+00  0.54250981E+00  0.91315228E+03
 0.37734375E+00  0.28866891E+03  0.47450413E+00  0.54309028E+00  0.91253871E+03
 0.37750000E+00  0.28818464E+03  0.47402636E+00  0.54366976E+00  0.91192606E+03
 0.37765625E+00  0.28770158E+03  0.47354945E+00  0.54424826E+00  0.91131431E+03
 0.37781250E+00  0.28721971E+03  0.47307340E+00  0.54482578E+00  0.91070346E+03
 0.37796875E+00  0.28673903E+03  0.47259822E+00  0.54540232E+00  0.91009351E+03
 0.37812500E+00  0.28625954E+03  0.47212389E+00  0.54597788E+00  0.90948446E+03
 0.37828125E+00  0.28578124E+03  0.47165041E+00  0.54655247E+00  0.90887630E+03
 0.37843750E+00  0.28530411E+03  0.47117779E+00  0.54712608E+00  0.90826903E+03
 0.37859375E+00  0.28482816E+03  0.47070602E+00  0.54769873E+00  0.90766265E+03
 0.37875000E+00  0.28435338E+03  0.47023509E+00  0.54827040E+00  0.90705716E+03
 0.37890625E+00  0.28387977E+03  0.46976501E+00  0.54884112E+00  0.90645255E+03
 0.37906250E+00  0.28340732E+03  0.46929576E+00  0.54941087E+00  0.90584882E+03
 0.37921875E+00  0.28293603E+03  0.46882736E+00  0.54997966E+00  0.90524596E+03
 0.37937500E+00  0.28246590E+03  0.46835979E+00  0.55054750E+00  0.90464399E+03
 0.37953125E+00  0.28199691E+03  0.46789306E+00  0.55111438E+00  0.90404289E+03
 0.37968750E+00  0.28152907E+03  0.46742716E+00  0.55168031E+00  0.90344265E+03
 0.37984375E+00  0.28106237E+03  0.46696208E+00  0.55224528E+00  0.90284329E+03
 0.38000000E+00  0.28059681E+03  0.46649783E+00  0.55280931E+00  0.90224479E+03
 0.38015625E+00  0.28013238E+03  0.46603440E+00  0.55337240E+00  0.90164715E+03
 0.38031250E+00  0.27966908E+03  0.46557180E+00  0.55393454E+00  0.90105038E+03
 0.38046875E+00  0.27920690E+03  0.46511001E+00  0.55449574E+00  0.90045446E+03
 0.38062500E+00  0.27874585E+03  0.46464903E+00  0.55505600E+00  0.89985940E+03
 0.38078125E+00  0.27828591E+03  0.46418887E+00  0.55561533E+00  0.89926519E+03
 0.38093750E+00  0.27782709E+03  0.46372952E+00  0.55617372E+00  0.89867183E+03
 0.38109375E+00  0.27736937E+03  0.46327098E+00  0.55673119E+00  0.89807932E+03
 0.38125000E+00  0.27691276E+03  0.46281324E+00  0.55728772E+00  0.89748765E+03
 0.38140625E+00  0.27645725E+03  0.46235631E+00  0.55784333E+00  0.89689683E+03
 0.38156250E+00  0.27600284E+03  0.46190017E+00  0.55839801E+00  0.89630684E+03
 0.38171875E+00  0.27554952E+03  0.46144483E+00  0.55895177E+00  0.89571770E+03
 0.38187500E+00  0.27509729E+03  0.46099029E+00  0.55950461E+00  0.89512939E+03
 0.38203125E+00  0.27464614E+03  0.46053654E+00  0.56005654E+00  0.89454192E+03
 0.38218750E+00  0.27419608E+03  0.46008358E+00  0.56060755E+00  0.89395527E+03
 0.38234375E+00  0.27374709E+03  0.45963141E+00  0.56115764E+00  0.89336945E+03
 0.38250000E+00  0.27329918E+03  0.45918003E+00  0.56170683E+00  0.89278446E+03
 0.38265625E+00  0.27285234E+03  0.45872942E+00  0.56225511E+00  0.89220030E+03
 0.38281250E+00  0.27240656E+03  0.45827960E+00  0.56280248E+00  0.89161695E+03
 0.38296875E+00  0.27196184E+03  0.45783056E+00  0.56334895E+00  0.89103443E+03
 0.38312500E+00  0.27151819E+03  0.45738229E+00  0.56389451E+00  0.89045272E+03
 0.38328125E+00  0.27107559E+03  0.45693480E+00  0.56443918E+00  0.88987182E+03
 0.38343750E+00  0.27063403E+03  0.45648808E+00  0.56498295E+00  0.88929174E+03
 0.38359375E+00  0.27019353E+03  0.45604212E+00  0.56552582E+00  0.88871246E+03
 0.38375000E+00  0.26975407E+03  0.45559694E+00  0.56606781E+00  0.88813400E+03
 0.38390625E+00  0.26931565E+03  0.45515251E+00  0.56660890E+00  0.88755634E+03
 0.38406250E+00  0.26887827E+03  0.45470885E+00  0.56714910E+00  0.88697948E+03
 0.38421875E+00  0.26844191E+03  0.45426595E+00  0.56768842E+00  0.88640342E+03
 0.38437500E+00  0.26800659E+03  0.45382381E+00  0.56822686E+00  0.88582816E+03
 0.38453125E+00  0.26757229E+03  0.45338242E+00  0.56876441E+00  0.88525370E+03
 0.38468750E+00  0.26713902E+03  0.45294178E+00  0.56930108E+00  0.88468003E+03
 0.38484375E+00  0.26670676E+03  0.45250190E+00  0.56983688E+00  0.88410715E+03
 0.38500000E+00  0.26627552E+03  0.45206276E+00  0.57037180E+00  0.88353506E+03
 0.38515625E+00  0.26584528E+03  0.45162437E+00  0.57090585E+00  0.88296376E+03
 0.38531250E+00  0.26541606E+03  0.45118672E+00  0.57143902E+00  0.88239324E+03
 0.38546875E+00  0.26498784E+03  0.45074982E+00  0.57197133E+00  0.88182350E+03
 0.38562500E+00  0.26456062E+03  0.45031365E+00  0.57250277E+00  0.88125455E+03
 0.38578125E+00  0.26413440E+03  0.44987822E+00  0.57303335E+00  0.88068637E+03
 0.38593750E+00  0.26370917E+03  0.44944352E+00  0.57356306E+00  0.88011897E+03
 0.38609375E+00  0.26328493E+03  0.44900956E+00  0.57409192E+00  0.87955235E+03
 0.38625000E+00  0.26286167E+03  0.44857633E+00  0.57461991E+00  0.87898649E+03
 0.38640625E+00  0.26243940E+03  0.44814383E+00  0.57514705E+00  0.87842141E+03
 0.38656250E+00  0.26201811E+03  0.44771205E+00  0.57567334E+00  0.87785709E+03
 0.38671875E+00  0.26159780E+03  0.44728099E+00  0.57619877E+00  0.87729353E+03
 0.38687500E+00  0.26117846E+03  0.44685066E+00  0.57672335E+00  0.87673074E+03
 0.38703125E+00  0.26076009E+03  0.44642105E+00  0.57724709E+00  0.87616872E+03
 0.38718750E+00  0.26034269E+03  0.44599216E+00  0.57776998E+00  0.87560745E+03
 0.38734375E+00  0.25992624E+03  0.44556398E+00  0.57829202E+00  0.87504693E+03
 0.38750000E+00  0.25951076E+03  0.44513651E+00  0.57881323E+00  0.87448717E+03
 0.38765625E+00  0.25909624E+03  0.44470976E+00  0.57933359E+00  0.87392817E+03
 0.38781250E+00  0.25868267E+03  0.44428371E+00  0.57985312E+00  0.87336991E+03
 0.38796875E+00  0.25827005E+03  0.44385837E+00  0.58037181E+00  0.87281240E+03
 0.38812500E+00  0.25785837E+03  0.44343374E+00  0.58088967E+00  0.87225564E+03
 0.38828125E+00  0.25744764E+03  0.44300981E+00  0.58140669E+00  0.87169962E+03
 0.38843750E+00  0.25703785E+03  0.44258658E+00  0.58192289E+00  0.87114435E+03
 0.38859375E+00  0.25662899E+03  0.44216404E+00  0.58243826E+00  0.87058981E+03
 0.38875000E+00  0.25622107E+03  0.44174221E+00  0.58295280E+00  0.87003602E+03
 0.38890625E+00  0.25581408E+03  0.44132107E+00  0.58346652E+00  0.86948296E+03
 0.38906250E+00  0.25540802E+03  0.44090062E+00  0.58397942E+00  0.86893063E+03
 0.38921875E+00  0.25500288E+03  0.44048086E+00  0.58449150E+00  0.86837903E+03
 0.38937500E+00  0.25459866E+03  0.44006179E+00  0.58500276E+00  0.86782817E+03
 0.38953125E+00  0.25419537E+03  0.43964341E+00  0.58551320E+00  0.86727803E+03
 0.38968750E+00  0.25379298E+03  0.43922571E+00  0.58602283E+00  0.86672862E+03
 0.38984375E+00  0.25339151E+03  0.43880870E+00  0.58653165E+00  0.86617993E+03
 0.39000000E+00  0.25299095E+03  0.43839236E+00  0.58703966E+00  0.86563197E+03
 0.39015625E+00  0.25259129E+03  0.43797671E+00  0.58754686E+00  0.86508472E+03
 0.39031250E+00  0.25219254E+03  0.43756173E+00  0.58805325E+00  0.86453819E+03
 0.39046875E+00  0.25179468E+03  0.43714742E+00  0.58855884E+00  0.86399238E+03
 0.39062500E+00  0.25139772E+03  0.43673379E+00  0.58906363E+00  0.86344729E+03
 0.39078125E+00  0.25100166E+03  0.43632083E+00  0.58956762E+00  0.86290290E+03
 0.39093750E+00  0.25060648E+03  0.43590854E+00  0.59007081E+00  0.86235923E+03
 0.39109375E+00  0.25021220E+03  0.43549691E+00  0.59057320E+00  0.86181626E+03
 0.39125000E+00  0.24981880E+03  0.43508595E+00  0.59107480E+00  0.86127400E+03
 0.39140625E+00  0.24942628E+03  0.43467565E+00  0.59157560E+00  0.86073245E+03
 0.39156250E+00  0.24903464E+03  0.43426601E+00  0.59207562E+00  0.86019159E+03
 0.39171875E+00  0.24864387E+03  0.43385704E+00  0.59257484E+00  0.85965144E+03
 0.39187500E+00  0.24825398E+03  0.43344872E+00  0.59307328E+00  0.85911199E+03
 0.39203125E+00  0.24786496E+03  0.43304105E+00  0.59357094E+00  0.85857323E+03
 0.39218750E+00  0.24747680E+03  0.43263404E+00  0.59406781E+00  0.85803517E+03
 0.39234375E+00  0.24708951E+03  0.43222768E+00  0.59456389E+00  0.85749781E+03
 0.39250000E+00  0.24670308E+03  0.43182197E+00  0.59505920E+00  0.85696113E+03
 0.39265625E+00  0.24631751E+03  0.43141691E+00  0.59555373E+00  0.85642514E+03
 0.39281250E+00  0.24593280E+03  0.43101249E+00  0.59604749E+00  0.85588984E+03
 0.39296875E+00  0.24554893E+03  0.43060872E+00  0.59654047E+00  0.85535523E+03
 0.39312500E+00  0.24516592E+03  0.43020559E+00  0.59703267E+00  0.85482130E+03
 0.39328125E+00  0.24478376E+03  0.42980311E+00  0.59752411E+00  0.85428805E+03
 0.39343750E+00  0.24440244E+03  0.42940126E+00  0.59801478E+00  0.85375548E+03
 0.39359375E+00  0.24402196E+03  0.42900004E+00  0.59850468E+00  0.85322359E+03
 0.39375000E+00  0.24364232E+03  0.42859947E+00  0.59899382E+00  0.85269238E+03
 0.39390625E+00  0.24326352E+03  0.42819952E+00  0.59948219E+00  0.85216184E+03
 0.39406250E+00  0.24288555E+03  0.42780021E+00  0.59996980E+00  0.85163198E+03
 0.39421875E+00  0.24250841E+03  0.42740153E+00  0.60045665E+00  0.85110279E+03
 0.39437500E+00  0.24213210E+03  0.42700347E+00  0.60094274E+00  0.85057426E+03
 0.39453125E+00  0.24175661E+03  0.42660604E+00  0.60142808E+00  0.85004641E+03
 0.39468750E+00  0.24138195E+03  0.42620924E+00  0.60191266E+00  0.84951922E+03
 0.39484375E+00  0.24100810E+03  0.42581306E+00  0.60239649E+00  0.84899269E+03
 0.39500000E+00  0.24063508E+03  0.42541750E+00  0.60287957E+00  0.84846683E+03
 0.39515625E+00  0.24026287E+03  0.42502256E+00  0.60336190E+00  0.84794162E+03
 0.39531250E+00  0.23989147E+03  0.42462824E+00  0.60384348E+00  0.84741708E+03
 0.39546875E+00  0.23952088E+03  0.42423453E+00  0.60432432E+00  0.84689319E+03
 0.39562500E+00  0.23915109E+03  0.42384144E+00  0.60480441E+00  0.84636996E+03
 0.39578125E+00  0.23878211E+03  0.42344896E+00  0.60528376E+00  0.84584738E+03
 0.39593750E+00  0.23841394E+03  0.42305709E+00  0.60576237E+00  0.84532546E+03
 0.39609375E+00  0.23804656E+03  0.42266582E+00  0.60624024E+00  0.84480418E+03
 0.39625000E+00  0.23767997E+03  0.42227517E+00  0.60671737E+00  0.84428355E+03
 0.39640625E+00  0.23731418E+03  0.42188512E+00  0.60719377E+00  0.84376357E+03
 0.39656250E+00  0.23694919E+03  0.42149568E+00  0.60766943E+00  0.84324424E+03
 0.39671875E+00  0.23658498E+03  0.42110683E+00  0.60814436E+00  0.84272555E+03
 0.39687500E+00  0.23622155E+03  0.42071859E+00  0.60861856E+00  0.84220750E+03
 0.39703125E+00  0.23585891E+03  0.42033095E+00  0.60909204E+00  0.84169009E+03
 0.39718750E+00  0.23549706E+03  0.41994390E+00  0.60956478E+00  0.84117332E+03
 0.39734375E+00  0.23513598E+03  0.41955745E+00  0.61003680E+00  0.84065718E+03
 0.39750000E+00  0.23477567E+03  0.41917160E+00  0.61050810E+00  0.84014168E+03
 0.39765625E+00  0.23441614E+03  0.41878633E+00  0.61097867E+00  0.83962681E+03
 0.39781250E+00  0.23405738E+03  0.41840166E+00  0.61144853E+00  0.83911258E+03
 0.39796875E+00  0.23369939E+03  0.41801757E+00  0.61191766E+00  0.83859897E+03
 0.39812500E+00  0.23334217E+03  0.41763408E+00  0.61238608E+00  0.83808600E+03
 0.39828125E+00  0.23298571E+03  0.41725117E+00  0.61285378E+00  0.83757365E+03
 0.39843750E+00  0.23263001E+03  0.41686884E+00  0.61332077E+00  0.83706193E+03
 0.39859375E+00  0.23227507E+03  0.41648709E+00  0.61378705E+00  0.83655082E+03
 0.39875000E+00  0.23192088E+03  0.41610593E+00  0.61425261E+00  0.83604035E+03
 0.39890625E+00  0.23156745E+03  0.41572535E+00  0.61471747E+00  0.83553049E+03
 0.39906250E+00  0.23121478E+03  0.41534534E+00  0.61518162E+00  0.83502125E+03
 0.39921875E+00  0.23086285E+03  0.41496591E+00  0.61564506E+00  0.83451263E+03
 0.39937500E+00  0.23051166E+03  0.41458705E+00  0.61610780E+00  0.83400462E+03
 0.39953125E+00  0.23016123E+03  0.41420877E+00  0.61656984E+00  0.83349723E+03
 0.39968750E+00  0.22981153E+03  0.41383106E+00  0.61703118E+00  0.83299045E+03
 0.39984375E+00  0.22946258E+03  0.41345392E+00  0.61749182E+00  0.83248428E+03
 0.40000000E+00  0.22911436E+03  0.41307734E+00  0.61795176E+00  0.83197872E+03
 0.40015625E+00  0.22876688E+03  0.41270134E+00  0.61841100E+00  0.83147377E+03
 0.40031250E+00  0.22842013E+03  0.41232590E+00  0.61886955E+00  0.83096942E+03
 0.40046875E+00  0.22807411E+03  0.41195102E+00  0.61932741E+00  0.83046568E+03
 0.40062500E+00  0.22772882E+03  0.41157670E+00  0.61978457E+00  0.82996254E+03
 0.40078125E+00  0.22738425E+03  0.41120295E+00  0.62024105E+00  0.82946000E+03
 0.40093750E+00  0.22704041E+03  0.41082976E+00  0.62069683E+00  0.82895807E+03
 0.40109375E+00  0.22669729E+03  0.41045712E+00  0.62115193E+00  0.82845673E+03
 0.40125000E+00  0.22635489E+03  0.41008504E+00  0.62160635E+00  0.82795598E+03
 0.40140625E+00  0.22601321E+03  0.40971351E+00  0.62206008E+00  0.82745584E+03
 0.40156250E+00  0.22567224E+03  0.40934254E+00  0.62251313E+00  0.82695629E+03
 0.40171875E+00  0.22533199E+03  0.40897212E+00  0.62296550E+00  0.82645733E+03
 0.40187500E+00  0.22499244E+03  0.40860225E+00  0.62341719E+00  0.82595896E+03
 0.40203125E+00  0.22465361E+03  0.40823292E+00  0.62386820E+00  0.82546118E+03
 0.40218750E+00  0.22431547E+03  0.40786415E+00  0.62431854E+00  0.82496398E+03
 0.40234375E+00  0.22397805E+03  0.40749592E+00  0.62476820E+00  0.82446738E+03
 0.40250000E+00  0.22364132E+03  0.40712823E+00  0.62521719E+00  0.82397136E+03
 0.40265625E+00  0.22330530E+03  0.40676109E+00  0.62566551E+00  0.82347592E+03
 0.40281250E+00  0.22296997E+03  0.40639449E+00  0.62611316E+00  0.82298106E+03
 0.40296875E+00  0.22263533E+03  0.40602843E+00  0.62656013E+00  0.82248679E+03
 0.40312500E+00  0.22230139E+03  0.40566291E+00  0.62700645E+00  0.82199309E+03
 0.40328125E+00  0.22196814E+03  0.40529792E+00  0.62745210E+00  0.82149997E+03
 0.40343750E+00  0.22163558E+03  0.40493347E+00  0.62789708E+00  0.82100743E+03
 0.40359375E+00  0.22130371E+03  0.40456956E+00  0.62834140E+00  0.82051546E+03
 0.40375000E+00  0.22097252E+03  0.40420618E+00  0.62878506E+00  0.82002407E+03
 0.40390625E+00  0.22064201E+03  0.40384333E+00  0.62922806E+00  0.81953324E+03
 0.40406250E+00  0.22031218E+03  0.40348101E+00  0.62967040E+00  0.81904299E+03
 0.40421875E+00  0.21998303E+03  0.40311921E+00  0.63011209E+00  0.81855330E+03
 0.40437500E+00  0.21965456E+03  0.40275795E+00  0.63055312E+00  0.81806419E+03
 0.40453125E+00  0.21932676E+03  0.40239721E+00  0.63099350E+00  0.81757564E+03
 0.40468750E+00  0.21899963E+03  0.40203700E+00  0.63143322E+00  0.81708765E+03
 0.40484375E+00  0.21867317E+03  0.40167730E+00  0.63187230E+00  0.81660023E+03
 0.40500000E+00  0.21834738E+03  0.40131813E+00  0.63231072E+00  0.81611337E+03
 0.40515625E+00  0.21802226E+03  0.40095948E+00  0.63274850E+00  0.81562706E+03
 0.40531250E+00  0.21769780E+03  0.40060135E+00  0.63318563E+00  0.81514132E+03
 0.40546875E+00  0.21737400E+03  0.40024374E+00  0.63362212E+00  0.81465614E+03
 0.40562500E+00  0.21705086E+03  0.39988664E+00  0.63405796E+00  0.81417151E+03
 0.40578125E+00  0.21672838E+03  0.39953006E+00  0.63449316E+00  0.81368744E+03
 0.40593750E+00  0.21640656E+03  0.39917399E+00  0.63492772E+00  0.81320392E+03
 0.40609375E+00  0.21608539E+03  0.39881844E+00  0.63536164E+00  0.81272095E+03
 0.40625000E+00  0.21576487E+03  0.39846339E+00  0.63579493E+00  0.81223853E+03
 0.40640625E+00  0.21544500E+03  0.39810886E+00  0.63622757E+00  0.81175666E+03
 0.40656250E+00  0.21512578E+03  0.39775483E+00  0.63665958E+00  0.81127534E+03
 0.40671875E+00  0.21480720E+03  0.39740131E+00  0.63709096E+00  0.81079457E+03
 0.40687500E+00  0.21448927E+03  0.39704829E+00  0.63752171E+00  0.81031434E+03
 0.40703125E+00  0.21417198E+03  0.39669578E+00  0.63795182E+00  0.80983465E+03
 0.40718750E+00  0.21385533E+03  0.39634377E+00  0.63838131E+00  0.80935551E+03
 0.40734375E+00  0.21353932E+03  0.39599227E+00  0.63881016E+00  0.80887691E+03
 0.40750000E+00  0.21322395E+03  0.39564126E+00  0.63923839E+00  0.80839885E+03
 0.40765625E+00  0.21290921E+03  0.39529075E+00  0.63966600E+00  0.80792133E+03
 0.40781250E+00  0.21259510E+03  0.39494075E+00  0.64009298E+00  0.80744434E+03
 0.40796875E+00  0.21228162E+03  0.39459123E+00  0.64051934E+00  0.80696789E+03
 0.40812500E+00  0.21196878E+03  0.39424221E+00  0.64094508E+00  0.80649198E+03
 0.40828125E+00  0.21165655E+03  0.39389369E+00  0.64137019E+00  0.80601660E+03
 0.40843750E+00  0.21134496E+03  0.39354566E+00  0.64179469E+00  0.80554175E+03
 0.40859375E+00  0.21103399E+03  0.39319812E+00  0.64221857E+00  0.80506743E+03
 0.40875000E+00  0.21072363E+03  0.39285107E+00  0.64264184E+00  0.80459364E+03
 0.40890625E+00  0.21041390E+03  0.39250451E+00  0.64306449E+00  0.80412037E+03
 0.40906250E+00  0.21010479E+03  0.39215843E+00  0.64348653E+00  0.80364764E+03
 0.40921875E+00  0.20979629E+03  0.39181285E+00  0.64390795E+00  0.80317543E+03
 0.40937500E+00  0.20948840E+03  0.39146774E+00  0.64432877E+00  0.80270374E+03
 0.40953125E+00  0.20918113E+03  0.39112312E+00  0.64474897E+00  0.80223258E+03
 0.40968750E+00  0.20887447E+03  0.39077899E+00  0.64516857E+00  0.80176194E+03
 0.40984375E+00  0.20856841E+03  0.39043533E+00  0.64558756E+00  0.80129182E+03
 0.41000000E+00  0.20826297E+03  0.39009216E+00  0.64600595E+00  0.80082222E+03
 0.41015625E+00  0.20795812E+03  0.38974946E+00  0.64642373E+00  0.80035314E+03
 0.41031250E+00  0.20765388E+03  0.38940724E+00  0.64684091E+00  0.79988457E+03
 0.41046875E+00  0.20735025E+03  0.38906550E+00  0.64725749E+00  0.79941652E+03
 0.41062500E+00  0.20704721E+03  0.38872423E+00  0.64767347E+00  0.79894898E+03
 0.41078125E+00  0.20674477E+03  0.38838344E+00  0.64808885E+00  0.79848195E+03
 0.41093750E+00  0.20644292E+03  0.38804312E+00  0.64850363E+00  0.79801544E+03
 0.41109375E+00  0.20614167E+03  0.38770327E+00  0.64891782E+00  0.79754944E+03
 0.41125000E+00  0.20584102E+03  0.38736390E+00  0.64933141E+00  0.79708394E+03
 0.41140625E+00  0.20554095E+03  0.38702499E+00  0.64974441E+00  0.79661896E+03
 0.41156250E+00  0.20524147E+03  0.38668655E+00  0.65015682E+00  0.79615448E+03
 0.41171875E+00  0.20494258E+03  0.38634857E+00  0.65056863E+00  0.79569051E+03
 0.41187500E+00  0.20464428E+03  0.38601106E+00  0.65097985E+00  0.79522704E+03
 0.41203125E+00  0.20434656E+03  0.38567402E+00  0.65139049E+00  0.79476407E+03
 0.41218750E+00  0.20404942E+03  0.38533744E+00  0.65180054E+00  0.79430160E+03
 0.41234375E+00  0.20375286E+03  0.38500132E+00  0.65221000E+00  0.79383964E+03
 0.41250000E+00  0.20345688E+03  0.38466566E+00  0.65261888E+00  0.79337817E+03
 0.41265625E+00  0.20316148E+03  0.38433047E+00  0.65302718E+00  0.79291721E+03
 0.41281250E+00  0.20286666E+03  0.38399573E+00  0.65343489E+00  0.79245674E+03
 0.41296875E+00  0.20257240E+03  0.38366145E+00  0.65384202E+00  0.79199676E+03
 0.41312500E+00  0.20227872E+03  0.38332762E+00  0.65424858E+00  0.79153728E+03
 0.41328125E+00  0.20198561E+03  0.38299425E+00  0.65465455E+00  0.79107830E+03
 0.41343750E+00  0.20169307E+03  0.38266133E+00  0.65505995E+00  0.79061980E+03
 0.41359375E+00  0.20140110E+03  0.38232887E+00  0.65546477E+00  0.79016180E+03
 0.41375000E+00  0.20110969E+03  0.38199686E+00  0.65586901E+00  0.78970429E+03
 0.41390625E+00  0.20081885E+03  0.38166530E+00  0.65627268E+00  0.78924726E+03
 0.41406250E+00  0.20052857E+03  0.38133419E+00  0.65667578E+00  0.78879073E+03
 0.41421875E+00  0.20023885E+03  0.38100353E+00  0.65707831E+00  0.78833468E+03
 0.41437500E+00  0.19994969E+03  0.38067331E+00  0.65748027E+00  0.78787911E+03
 0.41453125E+00  0.19966108E+03  0.38034354E+00  0.65788166E+00  0.78742403E+03
 0.41468750E+00  0.19937304E+03  0.38001422E+00  0.65828248E+00  0.78696943E+03
 0.41484375E+00  0.19908554E+03  0.37968534E+00  0.65868274E+00  0.78651532E+03
 0.41500000E+00  0.19879860E+03  0.37935690E+00  0.65908243E+00  0.78606168E+03
 0.41515625E+00  0.19851221E+03  0.37902890E+00  0.65948156E+00  0.78560853E+03
 0.41531250E+00  0.19822637E+03  0.37870135E+00  0.65988012E+00  0.78515585E+03
 0.41546875E+00  0.19794108E+03  0.37837423E+00  0.66027813E+00  0.78470365E+03
 0.41562500E+00  0.19765634E+03  0.37804756E+00  0.66067557E+00  0.78425192E+03
 0.41578125E+00  0.19737214E+03  0.37772132E+00  0.66107245E+00  0.78380067E+03
 0.41593750E+00  0.19708848E+03  0.37739551E+00  0.66146878E+00  0.78334990E+03
 0.41609375E+00  0.19680537E+03  0.37707015E+00  0.66186455E+00  0.78289960E+03
 0.41625000E+00  0.19652279E+03  0.37674521E+00  0.66225976E+00  0.78244976E+03
 0.41640625E+00  0.19624075E+03  0.37642071E+00  0.66265442E+00  0.78200040E+03
 0.41656250E+00  0.19595926E+03  0.37609664E+00  0.66304853E+00  0.78155151E+03
 0.41671875E+00  0.19567829E+03  0.37577301E+00  0.66344208E+00  0.78110309E+03
 0.41687500E+00  0.19539786E+03  0.37544980E+00  0.66383508E+00  0.78065513E+03
 0.41703125E+00  0.19511797E+03  0.37512702E+00  0.66422754E+00  0.78020764E+03
 0.41718750E+00  0.19483860E+03  0.37480467E+00  0.66461944E+00  0.77976062E+03
 0.41734375E+00  0.19455977E+03  0.37448275E+00  0.66501080E+00  0.77931406E+03
 0.41750000E+00  0.19428146E+03  0.37416125E+00  0.66540161E+00  0.77886796E+03
 0.41765625E+00  0.19400368E+03  0.37384017E+00  0.66579187E+00  0.77842232E+03
 0.41781250E+00  0.19372642E+03  0.37351952E+00  0.66618159E+00  0.77797715E+03
 0.41796875E+00  0.19344969E+03  0.37319930E+00  0.66657077E+00  0.77753243E+03
 0.41812500E+00  0.19317348E+03  0.37287949E+00  0.66695941E+00  0.77708817E+03
 0.41828125E+00  0.19289780E+03  0.37256011E+00  0.66734750E+00  0.77664437E+03
 0.41843750E+00  0.19262263E+03  0.37224114E+00  0.66773506E+00  0.77620103E+03
 0.41859375E+00  0.19234797E+03  0.37192259E+00  0.66812208E+00  0.77575814E+03
 0.41875000E+00  0.19207384E+03  0.37160446E+00  0.66850856E+00  0.77531571E+03
 0.41890625E+00  0.19180022E+03  0.37128675E+00  0.66889450E+00  0.77487373E+03
 0.41906250E+00  0.19152711E+03  0.37096945E+00  0.66927991E+00  0.77443220E+03
 0.41921875E+00  0.19125452E+03  0.37065257E+00  0.66966479E+00  0.77399112E+03
 0.41937500E+00  0.19098244E+03  0.37033610E+00  0.67004913E+00  0.77355049E+03
 0.41953125E+00  0.19071086E+03  0.37002004E+00  0.67043294E+00  0.77311031E+03
 0.41968750E+00  0.19043980E+03  0.36970439E+00  0.67081622E+00  0.77267058E+03
 0.41984375E+00  0.19016924E+03  0.36938916E+00  0.67119897E+00  0.77223130E+03
 0.42000000E+00  0.18989918E+03  0.36907433E+00  0.67158119E+00  0.77179246E+03
 0.42015625E+00  0.18962963E+03  0.36875992E+00  0.67196289E+00  0.77135407E+03
 0.42031250E+00  0.18936058E+03  0.36844591E+00  0.67234406E+00  0.77091612E+03
 0.42046875E+00  0.18909203E+03  0.36813230E+00  0.67272470E+00  0.77047861E+03
 0.42062500E+00  0.18882398E+03  0.36781910E+00  0.67310482E+00  0.77004154E+03
 0.42078125E+00  0.18855643E+03  0.36750631E+00  0.67348441E+00  0.76960492E+03
 0.42093750E+00  0.18828938E+03  0.36719392E+00  0.67386349E+00  0.76916874E+03
 0.42109375E+00  0.18802282E+03  0.36688193E+00  0.67424204E+00  0.76873299E+03
 0.42125000E+00  0.18775675E+03  0.36657035E+00  0.67462008E+00  0.76829768E+03
 0.42140625E+00  0.18749118E+03  0.36625916E+00  0.67499759E+00  0.76786281E+03
 0.42156250E+00  0.18722610E+03  0.36594838E+00  0.67537459E+00  0.76742837E+03
 0.42171875E+00  0.18696151E+03  0.36563799E+00  0.67575107E+00  0.76699437E+03
 0.42187500E+00  0.18669741E+03  0.36532800E+00  0.67612704E+00  0.76656081E+03
 0.42203125E+00  0.18643379E+03  0.36501841E+00  0.67650249E+00  0.76612767E+03
 0.42218750E+00  0.18617066E+03  0.36470921E+00  0.67687743E+00  0.76569497E+03
 0.42234375E+00  0.18590802E+03  0.36440041E+00  0.67725185E+00  0.76526269E+03
 0.42250000E+00  0.18564586E+03  0.36409201E+00  0.67762576E+00  0.76483085E+03
 0.42265625E+00  0.18538418E+03  0.36378399E+00  0.67799917E+00  0.76439944E+03
 0.42281250E+00  0.18512298E+03  0.36347637E+00  0.67837206E+00  0.76396845E+03
 0.42296875E+00  0.18486226E+03  0.36316914E+00  0.67874445E+00  0.76353789E+03
 0.42312500E+00  0.18460201E+03  0.36286230E+00  0.67911633E+00  0.76310776E+03
 0.42328125E+00  0.18434225E+03  0.36255585E+00  0.67948770E+00  0.76267805E+03
 0.42343750E+00  0.18408296E+03  0.36224979E+00  0.67985857E+00  0.76224876E+03
 0.42359375E+00  0.18382414E+03  0.36194411E+00  0.68022894E+00  0.76181990E+03
 0.42375000E+00  0.18356580E+03  0.36163882E+00  0.68059880E+00  0.76139146E+03
 0.42390625E+00  0.18330793E+03  0.36133392E+00  0.68096816E+00  0.76096344E+03
 0.42406250E+00  0.18305052E+03  0.36102940E+00  0.68133701E+00  0.76053584E+03
 0.42421875E+00  0.18279359E+03  0.36072527E+00  0.68170537E+00  0.76010866E+03
 0.42437500E+00  0.18253713E+03  0.36042152E+00  0.68207323E+00  0.75968190E+03
 0.42453125E+00  0.18228113E+03  0.36011815E+00  0.68244060E+00  0.75925555E+03
 0.42468750E+00  0.18202559E+03  0.35981516E+00  0.68280746E+00  0.75882963E+03
 0.42484375E+00  0.18177052E+03  0.35951256E+00  0.68317383E+00  0.75840411E+03
 0.42500000E+00  0.18151592E+03  0.35921033E+00  0.68353970E+00  0.75797901E+03
 0.42515625E+00  0.18126177E+03  0.35890848E+00  0.68390508E+00  0.75755433E+03
 0.42531250E+00  0.18100808E+03  0.35860701E+00  0.68426997E+00  0.75713005E+03
 0.42546875E+00  0.18075486E+03  0.35830591E+00  0.68463437E+00  0.75670619E+03
 0.42562500E+00  0.18050209E+03  0.35800519E+00  0.68499827E+00  0.75628274E+03
 0.42578125E+00  0.18024978E+03  0.35770485E+00  0.68536169E+00  0.75585970E+03
 0.42593750E+00  0.17999792E+03  0.35740488E+00  0.68572461E+00  0.75543706E+03
 0.42609375E+00  0.17974651E+03  0.35710528E+00  0.68608705E+00  0.75501484E+03
 0.42625000E+00  0.17949556E+03  0.35680606E+00  0.68644900E+00  0.75459302E+03
 0.42640625E+00  0.17924506E+03  0.35650721E+00  0.68681047E+00  0.75417161E+03
 0.42656250E+00  0.17899502E+03  0.35620872E+00  0.68717145E+00  0.75375060E+03
 0.42671875E+00  0.17874542E+03  0.35591061E+00  0.68753194E+00  0.75333000E+03
 0.42687500E+00  0.17849626E+03  0.35561287E+00  0.68789196E+00  0.75290980E+03
 0.42703125E+00  0.17824756E+03  0.35531549E+00  0.68825149E+00  0.75249000E+03
 0.42718750E+00  0.17799930E+03  0.35501848E+00  0.68861054E+00  0.75207060E+03
 0.42734375E+00  0.17775148E+03  0.35472184E+00  0.68896911E+00  0.75165161E+03
 0.42750000E+00  0.17750411E+03  0.35442556E+00  0.68932720E+00  0.75123301E+03
 0.42765625E+00  0.17725718E+03  0.35412965E+00  0.68968481E+00  0.75081481E+03
 0.42781250E+00  0.17701069E+03  0.35383410E+00  0.69004195E+00  0.75039701E+03
 0.42796875E+00  0.17676464E+03  0.35353892E+00  0.69039861E+00  0.74997961E+03
 0.42812500E+00  0.17651903E+03  0.35324409E+00  0.69075479E+00  0.74956260E+03
 0.42828125E+00  0.17627386E+03  0.35294963E+00  0.69111050E+00  0.74914599E+03
 0.42843750E+00  0.17602912E+03  0.35265553E+00  0.69146574E+00  0.74872977E+03
 0.42859375E+00  0.17578482E+03  0.35236179E+00  0.69182050E+00  0.74831395E+03
 0.42875000E+00  0.17554095E+03  0.35206841E+00  0.69217479E+00  0.74789852E+03
 0.42890625E+00  0.17529751E+03  0.35177538E+00  0.69252861E+00  0.74748348E+03
 0.42906250E+00  0.17505451E+03  0.35148271E+00  0.69288197E+00  0.74706883E+03
 0.42921875E+00  0.17481193E+03  0.35119040E+00  0.69323485E+00  0.74665457E+03
 0.42937500E+00  0.17456979E+03  0.35089844E+00  0.69358726E+00  0.74624070E+03
 0.42953125E+00  0.17432807E+03  0.35060684E+00  0.69393921E+00  0.74582722E+03
 0.42968750E+00  0.17408678E+03  0.35031559E+00  0.69429070E+00  0.74541412E+03
 0.42984375E+00  0.17384592E+03  0.35002470E+00  0.69464171E+00  0.74500141E+03
 0.43000000E+00  0.17360548E+03  0.34973416E+00  0.69499227E+00  0.74458909E+03
 0.43015625E+00  0.17336547E+03  0.34944396E+00  0.69534236E+00  0.74417715E+03
 0.43031250E+00  0.17312587E+03  0.34915412E+00  0.69569199E+00  0.74376560E+03
 0.43046875E+00  0.17288670E+03  0.34886463E+00  0.69604115E+00  0.74335443E+03
 0.43062500E+00  0.17264795E+03  0.34857549E+00  0.69638986E+00  0.74294364E+03
 0.43078125E+00  0.17240962E+03  0.34828670E+00  0.69673811E+00  0.74253323E+03
 0.43093750E+00  0.17217171E+03  0.34799825E+00  0.69708589E+00  0.74212320E+03
 0.43109375E+00  0.17193421E+03  0.34771015E+00  0.69743322E+00  0.74171356E+03
 0.43125000E+00  0.17169713E+03  0.34742240E+00  0.69778010E+00  0.74130429E+03
 0.43140625E+00  0.17146047E+03  0.34713499E+00  0.69812652E+00  0.74089540E+03
 0.43156250E+00  0.17122421E+03  0.34684792E+00  0.69847248E+00  0.74048688E+03
 0.43171875E+00  0.17098838E+03  0.34656120E+00  0.69881799E+00  0.74007874E+03
 0.43187500E+00  0.17075295E+03  0.34627482E+00  0.69916304E+00  0.73967098E+03
 0.43203125E+00  0.17051793E+03  0.34598879E+00  0.69950765E+00  0.73926360E+03
 0.43218750E+00  0.17028333E+03  0.34570309E+00  0.69985180E+00  0.73885658E+03
 0.43234375E+00  0.17004913E+03  0.34541774E+00  0.70019550E+00  0.73844994E+03
 0.43250000E+00  0.16981534E+03  0.34513272E+00  0.70053875E+00  0.73804367E+03
 0.43265625E+00  0.16958195E+03  0.34484805E+00  0.70088155E+00  0.73763778E+03
 0.43281250E+00  0.16934898E+03  0.34456371E+00  0.70122391E+00  0.73723225E+03
 0.43296875E+00  0.16911640E+03  0.34427971E+00  0.70156582E+00  0.73682709E+03
 0.43312500E+00  0.16888423E+03  0.34399604E+00  0.70190728E+00  0.73642231E+03
 0.43328125E+00  0.16865246E+03  0.34371271E+00  0.70224830E+00  0.73601789E+03
 0.43343750E+00  0.16842109E+03  0.34342972E+00  0.70258887E+00  0.73561383E+03
 0.43359375E+00  0.16819012E+03  0.34314706E+00  0.70292900E+00  0.73521015E+03
 0.43375000E+00  0.16795956E+03  0.34286474E+00  0.70326868E+00  0.73480683E+03
 0.43390625E+00  0.16772939E+03  0.34258274E+00  0.70360793E+00  0.73440387E+03
 0.43406250E+00  0.16749961E+03  0.34230108E+00  0.70394673E+00  0.73400128E+03
 0.43421875E+00  0.16727023E+03  0.34201975E+00  0.70428509E+00  0.73359905E+03
 0.43437500E+00  0.16704125E+03  0.34173875E+00  0.70462302E+00  0.73319719E+03
 0.43453125E+00  0.16681266E+03  0.34145808E+00  0.70496050E+00  0.73279568E+03
 0.43468750E+00  0.16658447E+03  0.34117774E+00  0.70529755E+00  0.73239454E+03
 0.43484375E+00  0.16635666E+03  0.34089773E+00  0.70563416E+00  0.73199376E+03
 0.43500000E+00  0.16612925E+03  0.34061805E+00  0.70597034E+00  0.73159334E+03
 0.43515625E+00  0.16590223E+03  0.34033869E+00  0.70630608E+00  0.73119327E+03
 0.43531250E+00  0.16567560E+03  0.34005966E+00  0.70664139E+00  0.73079356E+03
 0.43546875E+00  0.16544935E+03  0.33978095E+00  0.70697626E+00  0.73039421E+03
 0.43562500E+00  0.16522349E+03  0.33950257E+00  0.70731070E+00  0.72999522E+03
 0.43578125E+00  0.16499802E+03  0.33922452E+00  0.70764471E+00  0.72959658E+03
 0.43593750E+00  0.16477293E+03  0.33894678E+00  0.70797829E+00  0.72919830E+03
 0.43609375E+00  0.16454823E+03  0.33866937E+00  0.70831144E+00  0.72880037E+03
 0.43625000E+00  0.16432391E+03  0.33839228E+00  0.70864416E+00  0.72840279E+03
 0.43640625E+00  0.16409997E+03  0.33811551E+00  0.70897645E+00  0.72800557E+03
 0.43656250E+00  0.16387642E+03  0.33783906E+00  0.70930831E+00  0.72760870E+03
 0.43671875E+00  0.16365324E+03  0.33756294E+00  0.70963975E+00  0.72721217E+03
 0.43687500E+00  0.16343044E+03  0.33728713E+00  0.70997076E+00  0.72681600E+03
 0.43703125E+00  0.16320803E+03  0.33701164E+00  0.71030135E+00  0.72642018E+03
 0.43718750E+00  0.16298598E+03  0.33673646E+00  0.71063151E+00  0.72602471E+03
 0.43734375E+00  0.16276432E+03  0.33646160E+00  0.71096125E+00  0.72562958E+03
 0.43750000E+00  0.16254303E+03  0.33618706E+00  0.71129057E+00  0.72523480E+03
 0.43765625E+00  0.16232211E+03  0.33591284E+00  0.71161946E+00  0.72484037E+03
 0.43781250E+00  0.16210157E+03  0.33563893E+00  0.71194794E+00  0.72444628E+03
 0.43796875E+00  0.16188140E+03  0.33536533E+00  0.71227599E+00  0.72405254E+03
 0.43812500E+00  0.16166161E+03  0.33509205E+00  0.71260362E+00  0.72365914E+03
 0.43828125E+00  0.16144218E+03  0.33481908E+00  0.71293084E+00  0.72326609E+03
 0.43843750E+00  0.16122312E+03  0.33454642E+00  0.71325764E+00  0.72287338E+03
 0.43859375E+00  0.16100444E+03  0.33427407E+00  0.71358402E+00  0.72248101E+03
 0.43875000E+00  0.16078612E+03  0.33400204E+00  0.71390999E+00  0.72208898E+03
 0.43890625E+00  0.16056816E+03  0.33373031E+00  0.71423554E+00  0.72169729E+03
 0.43906250E+00  0.16035058E+03  0.33345890E+00  0.71456067E+00  0.72130594E+03
 0.43921875E+00  0.16013336E+03  0.33318779E+00  0.71488539E+00  0.72091493E+03
 0.43937500E+00  0.15991650E+03  0.33291699E+00  0.71520970E+00  0.72052426E+03
 0.43953125E+00  0.15970001E+03  0.33264649E+00  0.71553360E+00  0.72013392E+03
 0.43968750E+00  0.15948388E+03  0.33237631E+00  0.71585708E+00  0.71974393E+03
 0.43984375E+00  0.15926811E+03  0.33210643E+00  0.71618016E+00  0.71935427E+03
 0.44000000E+00  0.15905270E+03  0.33183685E+00  0.71650282E+00  0.71896494E+03
 0.44015625E+00  0.15883765E+03  0.33156758E+00  0.71682508E+00  0.71857595E+03
 0.44031250E+00  0.15862296E+03  0.33129861E+00  0.71714693E+00  0.71818729E+03
 0.44046875E+00  0.15840863E+03  0.33102995E+00  0.71746837E+00  0.71779897E+03
 0.44062500E+00  0.15819465E+03  0.33076159E+00  0.71778940E+00  0.71741098E+03
 0.44078125E+00  0.15798103E+03  0.33049353E+00  0.71811003E+00  0.71702332E+03
 0.44093750E+00  0.15776777E+03  0.33022577E+00  0.71843025E+00  0.71663599E+03
 0.44109375E+00  0.15755486E+03  0.32995831E+00  0.71875007E+00  0.71624899E+03
 0.44125000E+00  0.15734231E+03  0.32969116E+00  0.71906949E+00  0.71586232E+03
 0.44140625E+00  0.15713011E+03  0.32942430E+00  0.71938850E+00  0.71547598E+03
 0.44156250E+00  0.15691826E+03  0.32915774E+00  0.71970711E+00  0.71508997E+03
 0.44171875E+00  0.15670676E+03  0.32889148E+00  0.72002532E+00  0.71470428E+03
 0.44187500E+00  0.15649561E+03  0.32862551E+00  0.72034313E+00  0.71431892E+03
 0.44203125E+00  0.15628481E+03  0.32835985E+00  0.72066053E+00  0.71393389E+03
 0.44218750E+00  0.15607436E+03  0.32809448E+00  0.72097754E+00  0.71354919E+03
 0.44234375E+00  0.15586425E+03  0.32782940E+00  0.72129415E+00  0.71316481E+03
 0.44250000E+00  0.15565449E+03  0.32756462E+00  0.72161037E+00  0.71278075E+03
 0.44265625E+00  0.15544508E+03  0.32730013E+00  0.72192618E+00  0.71239702E+03
 0.44281250E+00  0.15523602E+03  0.32703594E+00  0.72224161E+00  0.71201360E+03
 0.44296875E+00  0.15502729E+03  0.32677204E+00  0.72255663E+00  0.71163052E+03
 0.44312500E+00  0.15481892E+03  0.32650843E+00  0.72287126E+00  0.71124775E+03
 0.44328125E+00  0.15461088E+03  0.32624512E+00  0.72318550E+00  0.71086530E+03
 0.44343750E+00  0.15440318E+03  0.32598209E+00  0.72349934E+00  0.71048317E+03
 0.44359375E+00  0.15419583E+03  0.32571936E+00  0.72381279E+00  0.71010137E+03
 0.44375000E+00  0.15398882E+03  0.32545691E+00  0.72412585E+00  0.70971988E+03
 0.44390625E+00  0.15378214E+03  0.32519475E+00  0.72443852E+00  0.70933871E+03
 0.44406250E+00  0.15357581E+03  0.32493289E+00  0.72475080E+00  0.70895785E+03
 0.44421875E+00  0.15336981E+03  0.32467131E+00  0.72506269E+00  0.70857732E+03
 0.44437500E+00  0.15316414E+03  0.32441002E+00  0.72537419E+00  0.70819709E+03
 0.44453125E+00  0.15295882E+03  0.32414901E+00  0.72568531E+00  0.70781719E+03
 0.44468750E+00  0.15275383E+03  0.32388829E+00  0.72599603E+00  0.70743760E+03
 0.44484375E+00  0.15254917E+03  0.32362786E+00  0.72630637E+00  0.70705832E+03
 0.44500000E+00  0.15234485E+03  0.32336771E+00  0.72661632E+00  0.70667935E+03
 0.44515625E+00  0.15214086E+03  0.32310784E+00  0.72692589E+00  0.70630070E+03
 0.44531250E+00  0.15193720E+03  0.32284826E+00  0.72723508E+00  0.70592236E+03
 0.44546875E+00  0.15173387E+03  0.32258896E+00  0.72754388E+00  0.70554433E+03
 0.44562500E+00  0.15153087E+03  0.32232995E+00  0.72785229E+00  0.70516662E+03
 0.44578125E+00  0.15132820E+03  0.32207122E+00  0.72816033E+00  0.70478921E+03
 0.44593750E+00  0.15112586E+03  0.32181276E+00  0.72846798E+00  0.70441211E+03
 0.44609375E+00  0.15092385E+03  0.32155459E+00  0.72877526E+00  0.70403532E+03
 0.44625000E+00  0.15072217E+03  0.32129670E+00  0.72908215E+00  0.70365884E+03
 0.44640625E+00  0.15052081E+03  0.32103909E+00  0.72938866E+00  0.70328266E+03
 0.44656250E+00  0.15031977E+03  0.32078175E+00  0.72969480E+00  0.70290680E+03
 0.44671875E+00  0.15011907E+03  0.32052470E+00  0.73000055E+00  0.70253124E+03
 0.44687500E+00  0.14991868E+03  0.32026792E+00  0.73030593E+00  0.70215598E+03
 0.44703125E+00  0.14971862E+03  0.32001142E+00  0.73061094E+00  0.70178103E+03
 0.44718750E+00  0.14951888E+03  0.31975520E+00  0.73091556E+00  0.70140638E+03
 0.44734375E+00  0.14931946E+03  0.31949925E+00  0.73121982E+00  0.70103204E+03
 0.44750000E+00  0.14912037E+03  0.31924358E+00  0.73152369E+00  0.70065800E+03
 0.44765625E+00  0.14892159E+03  0.31898818E+00  0.73182720E+00  0.70028426E+03
 0.44781250E+00  0.14872313E+03  0.31873306E+00  0.73213033E+00  0.69991082E+03
 0.44796875E+00  0.14852500E+03  0.31847821E+00  0.73243309E+00  0.69953769E+03
 0.44812500E+00  0.14832718E+03  0.31822363E+00  0.73273547E+00  0.69916485E+03
 0.44828125E+00  0.14812967E+03  0.31796932E+00  0.73303749E+00  0.69879232E+03
 0.44843750E+00  0.14793248E+03  0.31771529E+00  0.73333913E+00  0.69842008E+03
 0.44859375E+00  0.14773561E+03  0.31746153E+00  0.73364041E+00  0.69804814E+03
 0.44875000E+00  0.14753906E+03  0.31720804E+00  0.73394131E+00  0.69767650E+03
 0.44890625E+00  0.14734281E+03  0.31695482E+00  0.73424185E+00  0.69730516E+03
 0.44906250E+00  0.14714688E+03  0.31670187E+00  0.73454202E+00  0.69693411E+03
 0.44921875E+00  0.14695126E+03  0.31644919E+00  0.73484183E+00  0.69656336E+03
 0.44937500E+00  0.14675596E+03  0.31619677E+00  0.73514126E+00  0.69619291E+03
 0.44953125E+00  0.14656096E+03  0.31594463E+00  0.73544033E+00  0.69582275E+03
 0.44968750E+00  0.14636628E+03  0.31569275E+00  0.73573904E+00  0.69545288E+03
 0.44984375E+00  0.14617191E+03  0.31544114E+00  0.73603738E+00  0.69508331E+03
 0.45000000E+00  0.14597784E+03  0.31518980E+00  0.73633536E+00  0.69471403E+03
 0.45015625E+00  0.14578408E+03  0.31493872E+00  0.73663298E+00  0.69434504E+03
 0.45031250E+00  0.14559063E+03  0.31468790E+00  0.73693023E+00  0.69397635E+03
 0.45046875E+00  0.14539749E+03  0.31443735E+00  0.73722712E+00  0.69360795E+03
 0.45062500E+00  0.14520465E+03  0.31418707E+00  0.73752365E+00  0.69323983E+03
 0.45078125E+00  0.14501212E+03  0.31393705E+00  0.73781982E+00  0.69287201E+03
 0.45093750E+00  0.14481989E+03  0.31368729E+00  0.73811563E+00  0.69250447E+03
 0.45109375E+00  0.14462797E+03  0.31343779E+00  0.73841109E+00  0.69213723E+03
 0.45125000E+00  0.14443635E+03  0.31318856E+00  0.73870618E+00  0.69177027E+03
 0.45140625E+00  0.14424503E+03  0.31293958E+00  0.73900091E+00  0.69140360E+03
 0.45156250E+00  0.14405401E+03  0.31269087E+00  0.73929529E+00  0.69103722E+03
 0.45171875E+00  0.14386330E+03  0.31244242E+00  0.73958932E+00  0.69067112E+03
 0.45187500E+00  0.14367288E+03  0.31219423E+00  0.73988298E+00  0.69030531E+03
 0.45203125E+00  0.14348276E+03  0.31194629E+00  0.74017629E+00  0.68993979E+03
 0.45218750E+00  0.14329295E+03  0.31169862E+00  0.74046925E+00  0.68957455E+03
 0.45234375E+00  0.14310343E+03  0.31145120E+00  0.74076185E+00  0.68920959E+03
 0.45250000E+00  0.14291421E+03  0.31120404E+00  0.74105410E+00  0.68884492E+03
 0.45265625E+00  0.14272528E+03  0.31095714E+00  0.74134600E+00  0.68848052E+03
 0.45281250E+00  0.14253665E+03  0.31071049E+00  0.74163755E+00  0.68811642E+03
 0.45296875E+00  0.14234832E+03  0.31046410E+00  0.74192874E+00  0.68775259E+03
 0.45312500E+00  0.14216028E+03  0.31021797E+00  0.74221958E+00  0.68738904E+03
 0.45328125E+00  0.14197254E+03  0.30997209E+00  0.74251008E+00  0.68702578E+03
 0.45343750E+00  0.14178508E+03  0.30972646E+00  0.74280022E+00  0.68666279E+03
 0.45359375E+00  0.14159793E+03  0.30948109E+00  0.74309002E+00  0.68630009E+03
 0.45375000E+00  0.14141106E+03  0.30923598E+00  0.74337946E+00  0.68593766E+03
 0.45390625E+00  0.14122448E+03  0.30899111E+00  0.74366856E+00  0.68557551E+03
 0.45406250E+00  0.14103820E+03  0.30874650E+00  0.74395732E+00  0.68521364E+03
 0.45421875E+00  0.14085220E+03  0.30850214E+00  0.74424572E+00  0.68485204E+03
 0.45437500E+00  0.14066650E+03  0.30825803E+00  0.74453379E+00  0.68449073E+03
 0.45453125E+00  0.14048108E+03  0.30801417E+00  0.74482150E+00  0.68412968E+03
 0.45468750E+00  0.14029595E+03  0.30777056E+00  0.74510887E+00  0.68376892E+03
 0.45484375E+00  0.14011111E+03  0.30752720E+00  0.74539590E+00  0.68340842E+03
 0.45500000E+00  0.13992656E+03  0.30728409E+00  0.74568259E+00  0.68304821E+03
 0.45515625E+00  0.13974229E+03  0.30704123E+00  0.74596893E+00  0.68268826E+03
 0.45531250E+00  0.13955830E+03  0.30679862E+00  0.74625493E+00  0.68232859E+03
 0.45546875E+00  0.13937460E+03  0.30655625E+00  0.74654059E+00  0.68196919E+03
 0.45562500E+00  0.13919119E+03  0.30631413E+00  0.74682591E+00  0.68161007E+03
 0.45578125E+00  0.13900806E+03  0.30607226E+00  0.74711089E+00  0.68125121E+03
 0.45593750E+00  0.13882521E+03  0.30583064E+00  0.74739552E+00  0.68089263E+03
 0.45609375E+00  0.13864264E+03  0.30558926E+00  0.74767982E+00  0.68053431E+03
 0.45625000E+00  0.13846036E+03  0.30534812E+00  0.74796379E+00  0.68017627E+03
 0.45640625E+00  0.13827835E+03  0.30510723E+00  0.74824741E+00  0.67981849E+03
 0.45656250E+00  0.13809663E+03  0.30486659E+00  0.74853070E+00  0.67946098E+03
 0.45671875E+00  0.13791518E+03  0.30462618E+00  0.74881365E+00  0.67910375E+03
 0.45687500E+00  0.13773401E+03  0.30438603E+00  0.74909626E+00  0.67874678E+03
 0.45703125E+00  0.13755313E+03  0.30414611E+00  0.74937854E+00  0.67839007E+03
 0.45718750E+00  0.13737252E+03  0.30390644E+00  0.74966049E+00  0.67803363E+03
 0.45734375E+00  0.13719218E+03  0.30366700E+00  0.74994210E+00  0.67767746E+03
 0.45750000E+00  0.13701212E+03  0.30342781E+00  0.75022338E+00  0.67732156E+03
 0.45765625E+00  0.13683234E+03  0.30318886E+00  0.75050432E+00  0.67696591E+03
 0.45781250E+00  0.13665284E+03  0.30295015E+00  0.75078493E+00  0.67661054E+03
 0.45796875E+00  0.13647360E+03  0.30271168E+00  0.75106521E+00  0.67625542E+03
 0.45812500E+00  0.13629464E+03  0.30247345E+00  0.75134516E+00  0.67590057E+03
 0.45828125E+00  0.13611596E+03  0.30223546E+00  0.75162478E+00  0.67554598E+03
 0.45843750E+00  0.13593755E+03  0.30199771E+00  0.75190407E+00  0.67519166E+03
 0.45859375E+00  0.13575941E+03  0.30176019E+00  0.75218303E+00  0.67483760E+03
 0.45875000E+00  0.13558154E+03  0.30152291E+00  0.75246166E+00  0.67448379E+03
 0.45890625E+00  0.13540394E+03  0.30128587E+00  0.75273997E+00  0.67413025E+03
 0.45906250E+00  0.13522661E+03  0.30104906E+00  0.75301794E+00  0.67377697E+03
 0.45921875E+00  0.13504955E+03  0.30081250E+00  0.75329559E+00  0.67342394E+03
 0.45937500E+00  0.13487276E+03  0.30057616E+00  0.75357291E+00  0.67307118E+03
 0.45953125E+00  0.13469624E+03  0.30034006E+00  0.75384991E+00  0.67271867E+03
 0.45968750E+00  0.13451998E+03  0.30010420E+00  0.75412658E+00  0.67236643E+03
 0.45984375E+00  0.13434400E+03  0.29986857E+00  0.75440292E+00  0.67201444E+03
 0.46000000E+00  0.13416828E+03  0.29963317E+00  0.75467895E+00  0.67166270E+03
 0.46015625E+00  0.13399282E+03  0.29939801E+00  0.75495464E+00  0.67131123E+03
 0.46031250E+00  0.13381763E+03  0.29916308E+00  0.75523002E+00  0.67096000E+03
 0.46046875E+00  0.13364271E+03  0.29892838E+00  0.75550507E+00  0.67060904E+03
 0.46062500E+00  0.13346805E+03  0.29869391E+00  0.75577980E+00  0.67025833E+03
 0.46078125E+00  0.13329365E+03  0.29845967E+00  0.75605421E+00  0.66990787E+03
 0.46093750E+00  0.13311951E+03  0.29822567E+00  0.75632830E+00  0.66955767E+03
 0.46109375E+00  0.13294564E+03  0.29799189E+00  0.75660207E+00  0.66920772E+03
 0.46125000E+00  0.13277203E+03  0.29775835E+00  0.75687552E+00  0.66885802E+03
 0.46140625E+00  0.13259868E+03  0.29752503E+00  0.75714865E+00  0.66850857E+03
 0.46156250E+00  0.13242559E+03  0.29729195E+00  0.75742146E+00  0.66815938E+03
 0.46171875E+00  0.13225276E+03  0.29705909E+00  0.75769395E+00  0.66781044E+03
 0.46187500E+00  0.13208020E+03  0.29682646E+00  0.75796613E+00  0.66746174E+03
 0.46203125E+00  0.13190789E+03  0.29659405E+00  0.75823799E+00  0.66711330E+03
 0.46218750E+00  0.13173583E+03  0.29636188E+00  0.75850953E+00  0.66676511E+03
 0.46234375E+00  0.13156404E+03  0.29612993E+00  0.75878076E+00  0.66641717E+03
 0.46250000E+00  0.13139250E+03  0.29589821E+00  0.75905167E+00  0.66606947E+03
 0.46265625E+00  0.13122122E+03  0.29566671E+00  0.75932227E+00  0.66572203E+03
 0.46281250E+00  0.13105020E+03  0.29543544E+00  0.75959255E+00  0.66537483E+03
 0.46296875E+00  0.13087943E+03  0.29520439E+00  0.75986252E+00  0.66502788E+03
 0.46312500E+00  0.13070891E+03  0.29497357E+00  0.76013218E+00  0.66468117E+03
 0.46328125E+00  0.13053865E+03  0.29474297E+00  0.76040152E+00  0.66433471E+03
 0.46343750E+00  0.13036864E+03  0.29451260E+00  0.76067055E+00  0.66398850E+03
 0.46359375E+00  0.13019889E+03  0.29428245E+00  0.76093927E+00  0.66364253E+03
 0.46375000E+00  0.13002939E+03  0.29405252E+00  0.76120768E+00  0.66329681E+03
 0.46390625E+00  0.12986014E+03  0.29382281E+00  0.76147578E+00  0.66295133E+03
 0.46406250E+00  0.12969114E+03  0.29359332E+00  0.76174357E+00  0.66260609E+03
 0.46421875E+00  0.12952240E+03  0.29336406E+00  0.76201106E+00  0.66226110E+03
 0.46437500E+00  0.12935390E+03  0.29313502E+00  0.76227823E+00  0.66191635E+03
 0.46453125E+00  0.12918565E+03  0.29290620E+00  0.76254509E+00  0.66157184E+03
 0.46468750E+00  0.12901766E+03  0.29267759E+00  0.76281165E+00  0.66122758E+03
 0.46484375E+00  0.12884991E+03  0.29244921E+00  0.76307790E+00  0.66088355E+03
 0.46500000E+00  0.12868241E+03  0.29222105E+00  0.76334384E+00  0.66053977E+03
 0.46515625E+00  0.12851515E+03  0.29199310E+00  0.76360948E+00  0.66019622E+03
 0.46531250E+00  0.12834815E+03  0.29176538E+00  0.76387481E+00  0.65985292E+03
 0.46546875E+00  0.12818139E+03  0.29153787E+00  0.76413984E+00  0.65950985E+03
 0.46562500E+00  0.12801488E+03  0.29131058E+00  0.76440456E+00  0.65916703E+03
 0.46578125E+00  0.12784861E+03  0.29108350E+00  0.76466898E+00  0.65882444E+03
 0.46593750E+00  0.12768259E+03  0.29085665E+00  0.76493309E+00  0.65848209E+03
 0.46609375E+00  0.12751681E+03  0.29063000E+00  0.76519690E+00  0.65813998E+03
 0.46625000E+00  0.12735127E+03  0.29040358E+00  0.76546041E+00  0.65779810E+03
 0.46640625E+00  0.12718598E+03  0.29017737E+00  0.76572362E+00  0.65745646E+03
 0.46656250E+00  0.12702093E+03  0.28995137E+00  0.76598653E+00  0.65711506E+03
 0.46671875E+00  0.12685613E+03  0.28972559E+00  0.76624913E+00  0.65677389E+03
 0.46687500E+00  0.12669156E+03  0.28950003E+00  0.76651144E+00  0.65643296E+03
 0.46703125E+00  0.12652724E+03  0.28927467E+00  0.76677344E+00  0.65609226E+03
 0.46718750E+00  0.12636316E+03  0.28904953E+00  0.76703515E+00  0.65575179E+03
 0.46734375E+00  0.12619932E+03  0.28882461E+00  0.76729656E+00  0.65541156E+03
 0.46750000E+00  0.12603571E+03  0.28859989E+00  0.76755767E+00  0.65507156E+03
 0.46765625E+00  0.12587235E+03  0.28837539E+00  0.76781848E+00  0.65473180E+03
 0.46781250E+00  0.12570923E+03  0.28815110E+00  0.76807899E+00  0.65439227E+03
 0.46796875E+00  0.12554634E+03  0.28792702E+00  0.76833921E+00  0.65405296E+03
 0.46812500E+00  0.12538369E+03  0.28770315E+00  0.76859913E+00  0.65371389E+03
 0.46828125E+00  0.12522128E+03  0.28747949E+00  0.76885876E+00  0.65337505E+03
 0.46843750E+00  0.12505910E+03  0.28725604E+00  0.76911809E+00  0.65303644E+03
 0.46859375E+00  0.12489716E+03  0.28703280E+00  0.76937712E+00  0.65269807E+03
 0.46875000E+00  0.12473546E+03  0.28680977E+00  0.76963587E+00  0.65235991E+03
 0.46890625E+00  0.12457399E+03  0.28658695E+00  0.76989431E+00  0.65202199E+03
 0.46906250E+00  0.12441275E+03  0.28636434E+00  0.77015247E+00  0.65168430E+03
 0.46921875E+00  0.12425175E+03  0.28614193E+00  0.77041033E+00  0.65134684E+03
 0.46937500E+00  0.12409099E+03  0.28591973E+00  0.77066790E+00  0.65100960E+03
 0.46953125E+00  0.12393045E+03  0.28569774E+00  0.77092518E+00  0.65067259E+03
 0.46968750E+00  0.12377015E+03  0.28547596E+00  0.77118217E+00  0.65033580E+03
 0.46984375E+00  0.12361008E+03  0.28525438E+00  0.77143886E+00  0.64999925E+03
 0.47000000E+00  0.12345024E+03  0.28503301E+00  0.77169527E+00  0.64966292E+03
 0.47015625E+00  0.12329064E+03  0.28481184E+00  0.77195139E+00  0.64932681E+03
 0.47031250E+00  0.12313126E+03  0.28459088E+00  0.77220721E+00  0.64899093E+03
 0.47046875E+00  0.12297211E+03  0.28437012E+00  0.77246275E+00  0.64865527E+03
 0.47062500E+00  0.12281319E+03  0.28414957E+00  0.77271800E+00  0.64831984E+03
 0.47078125E+00  0.12265451E+03  0.28392922E+00  0.77297297E+00  0.64798463E+03
 0.47093750E+00  0.12249605E+03  0.28370908E+00  0.77322764E+00  0.64764964E+03
 0.47109375E+00  0.12233782E+03  0.28348914E+00  0.77348203E+00  0.64731487E+03
 0.47125000E+00  0.12217981E+03  0.28326940E+00  0.77373613E+00  0.64698033E+03
 0.47140625E+00  0.12202203E+03  0.28304986E+00  0.77398995E+00  0.64664601E+03
 0.47156250E+00  0.12186448E+03  0.28283053E+00  0.77424348E+00  0.64631191E+03
 0.47171875E+00  0.12170716E+03  0.28261139E+00  0.77449673E+00  0.64597803E+03
 0.47187500E+00  0.12155006E+03  0.28239246E+00  0.77474969E+00  0.64564437E+03
 0.47203125E+00  0.12139319E+03  0.28217373E+00  0.77500237E+00  0.64531094E+03
 0.47218750E+00  0.12123654E+03  0.28195520E+00  0.77525476E+00  0.64497772E+03
 0.47234375E+00  0.12108012E+03  0.28173687E+00  0.77550688E+00  0.64464472E+03
 0.47250000E+00  0.12092391E+03  0.28151874E+00  0.77575871E+00  0.64431194E+03
 0.47265625E+00  0.12076794E+03  0.28130080E+00  0.77601025E+00  0.64397937E+03
 0.47281250E+00  0.12061218E+03  0.28108307E+00  0.77626152E+00  0.64364703E+03
 0.47296875E+00  0.12045665E+03  0.28086554E+00  0.77651251E+00  0.64331490E+03
 0.47312500E+00  0.12030134E+03  0.28064820E+00  0.77676321E+00  0.64298299E+03
 0.47328125E+00  0.12014625E+03  0.28043106E+00  0.77701363E+00  0.64265129E+03
 0.47343750E+00  0.11999138E+03  0.28021412E+00  0.77726378E+00  0.64231981E+03
 0.47359375E+00  0.11983673E+03  0.27999738E+00  0.77751364E+00  0.64198855E+03
 0.47375000E+00  0.11968230E+03  0.27978083E+00  0.77776323E+00  0.64165750E+03
 0.47390625E+00  0.11952810E+03  0.27956448E+00  0.77801254E+00  0.64132667E+03
 0.47406250E+00  0.11937411E+03  0.27934832E+00  0.77826157E+00  0.64099605E+03
 0.47421875E+00  0.11922034E+03  0.27913236E+00  0.77851033E+00  0.64066564E+03
 0.47437500E+00  0.11906678E+03  0.27891660E+00  0.77875880E+00  0.64033545E+03
 0.47453125E+00  0.11891345E+03  0.27870103E+00  0.77900700E+00  0.64000547E+03
 0.47468750E+00  0.11876033E+03  0.27848565E+00  0.77925493E+00  0.63967570E+03
 0.47484375E+00  0.11860743E+03  0.27827047E+00  0.77950258E+00  0.63934615E+03
 0.47500000E+00  0.11845474E+03  0.27805548E+00  0.77974995E+00  0.63901681E+03
 0.47515625E+00  0.11830227E+03  0.27784069E+00  0.77999705E+00  0.63868768E+03
 0.47531250E+00  0.11815002E+03  0.27762608E+00  0.78024388E+00  0.63835875E+03
 0.47546875E+00  0.11799798E+03  0.27741167E+00  0.78049043E+00  0.63803004E+03
 0.47562500E+00  0.11784616E+03  0.27719746E+00  0.78073671E+00  0.63770154E+03
 0.47578125E+00  0.11769455E+03  0.27698343E+00  0.78098271E+00  0.63737325E+03
 0.47593750E+00  0.11754315E+03  0.27676960E+00  0.78122845E+00  0.63704517E+03
 0.47609375E+00  0.11739197E+03  0.27655595E+00  0.78147391E+00  0.63671730E+03
 0.47625000E+00  0.11724100E+03  0.27634250E+00  0.78171910E+00  0.63638964E+03
 0.47640625E+00  0.11709024E+03  0.27612924E+00  0.78196402E+00  0.63606218E+03
 0.47656250E+00  0.11693969E+03  0.27591617E+00  0.78220867E+00  0.63573493E+03
 0.47671875E+00  0.11678935E+03  0.27570329E+00  0.78245305E+00  0.63540789E+03
 0.47687500E+00  0.11663923E+03  0.27549059E+00  0.78269716E+00  0.63508105E+03
 0.47703125E+00  0.11648932E+03  0.27527809E+00  0.78294100E+00  0.63475442E+03
 0.47718750E+00  0.11633961E+03  0.27506577E+00  0.78318457E+00  0.63442800E+03
 0.47734375E+00  0.11619012E+03  0.27485365E+00  0.78342788E+00  0.63410178E+03
 0.47750000E+00  0.11604083E+03  0.27464171E+00  0.78367091E+00  0.63377577E+03
 0.47765625E+00  0.11589176E+03  0.27442995E+00  0.78391368E+00  0.63344996E+03
 0.47781250E+00  0.11574289E+03  0.27421839E+00  0.78415618E+00  0.63312436E+03
 0.47796875E+00  0.11559423E+03  0.27400701E+00  0.78439842E+00  0.63279896E+03
 0.47812500E+00  0.11544577E+03  0.27379582E+00  0.78464039E+00  0.63247376E+03
 0.47828125E+00  0.11529753E+03  0.27358481E+00  0.78488209E+00  0.63214877E+03
 0.47843750E+00  0.11514949E+03  0.27337399E+00  0.78512353E+00  0.63182398E+03
 0.47859375E+00  0.11500166E+03  0.27316336E+00  0.78536471E+00  0.63149939E+03
 0.47875000E+00  0.11485403E+03  0.27295291E+00  0.78560562E+00  0.63117500E+03
 0.47890625E+00  0.11470661E+03  0.27274264E+00  0.78584626E+00  0.63085082E+03
 0.47906250E+00  0.11455939E+03  0.27253256E+00  0.78608665E+00  0.63052683E+03
 0.47921875E+00  0.11441238E+03  0.27232267E+00  0.78632676E+00  0.63020305E+03
 0.47937500E+00  0.11426557E+03  0.27211295E+00  0.78656662E+00  0.62987947E+03
 0.47953125E+00  0.11411896E+03  0.27190342E+00  0.78680622E+00  0.62955608E+03
 0.47968750E+00  0.11397256E+03  0.27169408E+00  0.78704555E+00  0.62923290E+03
 0.47984375E+00  0.11382636E+03  0.27148491E+00  0.78728462E+00  0.62890991E+03
 0.48000000E+00  0.11368037E+03  0.27127593E+00  0.78752343E+00  0.62858713E+03
 0.48015625E+00  0.11353457E+03  0.27106713E+00  0.78776199E+00  0.62826454E+03
 0.48031250E+00  0.11338898E+03  0.27085851E+00  0.78800028E+00  0.62794215E+03
 0.48046875E+00  0.11324359E+03  0.27065008E+00  0.78823831E+00  0.62761995E+03
 0.48062500E+00  0.11309839E+03  0.27044182E+00  0.78847608E+00  0.62729796E+03
 0.48078125E+00  0.11295340E+03  0.27023374E+00  0.78871359E+00  0.62697616E+03
 0.48093750E+00  0.11280861E+03  0.27002585E+00  0.78895085E+00  0.62665455E+03
 0.48109375E+00  0.11266402E+03  0.26981813E+00  0.78918785E+00  0.62633315E+03
 0.48125000E+00  0.11251963E+03  0.26961060E+00  0.78942459E+00  0.62601194E+03
 0.48140625E+00  0.11237543E+03  0.26940324E+00  0.78966107E+00  0.62569092E+03
 0.48156250E+00  0.11223144E+03  0.26919606E+00  0.78989730E+00  0.62537010E+03
 0.48171875E+00  0.11208764E+03  0.26898906E+00  0.79013327E+00  0.62504947E+03
 0.48187500E+00  0.11194404E+03  0.26878224E+00  0.79036898E+00  0.62472903E+03
 0.48203125E+00  0.11180064E+03  0.26857560E+00  0.79060444E+00  0.62440879E+03
 0.48218750E+00  0.11165743E+03  0.26836913E+00  0.79083965E+00  0.62408875E+03
 0.48234375E+00  0.11151442E+03  0.26816285E+00  0.79107460E+00  0.62376889E+03
 0.48250000E+00  0.11137161E+03  0.26795673E+00  0.79130929E+00  0.62344923E+03
 0.48265625E+00  0.11122899E+03  0.26775080E+00  0.79154373E+00  0.62312976E+03
 0.48281250E+00  0.11108656E+03  0.26754504E+00  0.79177792E+00  0.62281048E+03
 0.48296875E+00  0.11094433E+03  0.26733946E+00  0.79201186E+00  0.62249139E+03
 0.48312500E+00  0.11080230E+03  0.26713405E+00  0.79224554E+00  0.62217249E+03
 0.48328125E+00  0.11066046E+03  0.26692882E+00  0.79247897E+00  0.62185379E+03
 0.48343750E+00  0.11051881E+03  0.26672376E+00  0.79271215E+00  0.62153527E+03
 0.48359375E+00  0.11037736E+03  0.26651888E+00  0.79294508E+00  0.62121695E+03
 0.48375000E+00  0.11023609E+03  0.26631417E+00  0.79317776E+00  0.62089881E+03
 0.48390625E+00  0.11009503E+03  0.26610964E+00  0.79341019E+00  0.62058086E+03
 0.48406250E+00  0.10995415E+03  0.26590528E+00  0.79364236E+00  0.62026310E+03
 0.48421875E+00  0.10981346E+03  0.26570109E+00  0.79387429E+00  0.61994553E+03
 0.48437500E+00  0.10967297E+03  0.26549708E+00  0.79410597E+00  0.61962814E+03
 0.48453125E+00  0.10953266E+03  0.26529323E+00  0.79433740E+00  0.61931095E+03
 0.48468750E+00  0.10939255E+03  0.26508957E+00  0.79456858E+00  0.61899394E+03
 0.48484375E+00  0.10925263E+03  0.26488607E+00  0.79479952E+00  0.61867712E+03
 0.48500000E+00  0.10911289E+03  0.26468274E+00  0.79503020E+00  0.61836048E+03
 0.48515625E+00  0.10897335E+03  0.26447959E+00  0.79526064E+00  0.61804403E+03
 0.48531250E+00  0.10883399E+03  0.26427661E+00  0.79549083E+00  0.61772776E+03
 0.48546875E+00  0.10869482E+03  0.26407379E+00  0.79572078E+00  0.61741169E+03
 0.48562500E+00  0.10855585E+03  0.26387115E+00  0.79595048E+00  0.61709579E+03
 0.48578125E+00  0.10841705E+03  0.26366868E+00  0.79617993E+00  0.61678008E+03
 0.48593750E+00  0.10827845E+03  0.26346638E+00  0.79640914E+00  0.61646455E+03
 0.48609375E+00  0.10814003E+03  0.26326425E+00  0.79663810E+00  0.61614921E+03
 0.48625000E+00  0.10800180E+03  0.26306228E+00  0.79686682E+00  0.61583405E+03
 0.48640625E+00  0.10786376E+03  0.26286049E+00  0.79709530E+00  0.61551908E+03
 0.48656250E+00  0.10772590E+03  0.26265887E+00  0.79732353E+00  0.61520428E+03
 0.48671875E+00  0.10758823E+03  0.26245741E+00  0.79755152E+00  0.61488967E+03
 0.48687500E+00  0.10745074E+03  0.26225612E+00  0.79777926E+00  0.61457524E+03
 0.48703125E+00  0.10731344E+03  0.26205500E+00  0.79800676E+00  0.61426100E+03
 0.48718750E+00  0.10717632E+03  0.26185404E+00  0.79823403E+00  0.61394693E+03
 0.48734375E+00  0.10703938E+03  0.26165326E+00  0.79846104E+00  0.61363304E+03
 0.48750000E+00  0.10690263E+03  0.26145264E+00  0.79868782E+00  0.61331934E+03
 0.48765625E+00  0.10676606E+03  0.26125218E+00  0.79891436E+00  0.61300581E+03
 0.48781250E+00  0.10662968E+03  0.26105189E+00  0.79914066E+00  0.61269247E+03
 0.48796875E+00  0.10649348E+03  0.26085177E+00  0.79936671E+00  0.61237930E+03
 0.48812500E+00  0.10635746E+03  0.26065182E+00  0.79959253E+00  0.61206631E+03
 0.48828125E+00  0.10622162E+03  0.26045202E+00  0.79981810E+00  0.61175351E+03
 0.48843750E+00  0.10608596E+03  0.26025240E+00  0.80004344E+00  0.61144088E+03
 0.48859375E+00  0.10595049E+03  0.26005294E+00  0.80026854E+00  0.61112842E+03
 0.48875000E+00  0.10581519E+03  0.25985364E+00  0.80049340E+00  0.61081615E+03
 0.48890625E+00  0.10568008E+03  0.25965451E+00  0.80071803E+00  0.61050405E+03
 0.48906250E+00  0.10554514E+03  0.25945554E+00  0.80094241E+00  0.61019213E+03
 0.48921875E+00  0.10541039E+03  0.25925673E+00  0.80116656E+00  0.60988039E+03
 0.48937500E+00  0.10527582E+03  0.25905809E+00  0.80139047E+00  0.60956882E+03
 0.48953125E+00  0.10514142E+03  0.25885961E+00  0.80161415E+00  0.60925743E+03
 0.48968750E+00  0.10500720E+03  0.25866129E+00  0.80183759E+00  0.60894621E+03
 0.48984375E+00  0.10487316E+03  0.25846313E+00  0.80206079E+00  0.60863517E+03
 0.49000000E+00  0.10473930E+03  0.25826514E+00  0.80228376E+00  0.60832430E+03
 0.49015625E+00  0.10460562E+03  0.25806731E+00  0.80250649E+00  0.60801361E+03
 0.49031250E+00  0.10447211E+03  0.25786964E+00  0.80272899E+00  0.60770309E+03
 0.49046875E+00  0.10433878E+03  0.25767213E+00  0.80295125E+00  0.60739275E+03
 0.49062500E+00  0.10420563E+03  0.25747478E+00  0.80317328E+00  0.60708258E+03
 0.49078125E+00  0.10407265E+03  0.25727759E+00  0.80339508E+00  0.60677258E+03
 0.49093750E+00  0.10393985E+03  0.25708056E+00  0.80361665E+00  0.60646275E+03
 0.49109375E+00  0.10380722E+03  0.25688369E+00  0.80383798E+00  0.60615310E+03
 0.49125000E+00  0.10367477E+03  0.25668698E+00  0.80405908E+00  0.60584362E+03
 0.49140625E+00  0.10354250E+03  0.25649043E+00  0.80427995E+00  0.60553431E+03
 0.49156250E+00  0.10341040E+03  0.25629404E+00  0.80450058E+00  0.60522517E+03
 0.49171875E+00  0.10327847E+03  0.25609781E+00  0.80472099E+00  0.60491620E+03
 0.49187500E+00  0.10314672E+03  0.25590174E+00  0.80494116E+00  0.60460741E+03
 0.49203125E+00  0.10301514E+03  0.25570582E+00  0.80516110E+00  0.60429878E+03
 0.49218750E+00  0.10288373E+03  0.25551006E+00  0.80538082E+00  0.60399033E+03
 0.49234375E+00  0.10275250E+03  0.25531446E+00  0.80560030E+00  0.60368204E+03
 0.49250000E+00  0.10262144E+03  0.25511902E+00  0.80581955E+00  0.60337392E+03
 0.49265625E+00  0.10249055E+03  0.25492374E+00  0.80603858E+00  0.60306597E+03
 0.49281250E+00  0.10235983E+03  0.25472861E+00  0.80625737E+00  0.60275819E+03
 0.49296875E+00  0.10222928E+03  0.25453363E+00  0.80647594E+00  0.60245058E+03
 0.49312500E+00  0.10209891E+03  0.25433882E+00  0.80669428E+00  0.60214314E+03
 0.49328125E+00  0.10196871E+03  0.25414416E+00  0.80691240E+00  0.60183586E+03
 0.49343750E+00  0.10183867E+03  0.25394965E+00  0.80713028E+00  0.60152875E+03
 0.49359375E+00  0.10170881E+03  0.25375530E+00  0.80734794E+00  0.60122181E+03
 0.49375000E+00  0.10157911E+03  0.25356111E+00  0.80756537E+00  0.60091503E+03
 0.49390625E+00  0.10144959E+03  0.25336707E+00  0.80778258E+00  0.60060842E+03
 0.49406250E+00  0.10132023E+03  0.25317318E+00  0.80799956E+00  0.60030198E+03
 0.49421875E+00  0.10119105E+03  0.25297945E+00  0.80821631E+00  0.59999570E+03
 0.49437500E+00  0.10106203E+03  0.25278587E+00  0.80843284E+00  0.59968959E+03
 0.49453125E+00  0.10093318E+03  0.25259245E+00  0.80864914E+00  0.59938364E+03
 0.49468750E+00  0.10080450E+03  0.25239918E+00  0.80886522E+00  0.59907785E+03
 0.49484375E+00  0.10067598E+03  0.25220606E+00  0.80908108E+00  0.59877224E+03
 0.49500000E+00  0.10054764E+03  0.25201310E+00  0.80929671E+00  0.59846678E+03
 0.49515625E+00  0.10041946E+03  0.25182028E+00  0.80951212E+00  0.59816149E+03
 0.49531250E+00  0.10029144E+03  0.25162762E+00  0.80972730E+00  0.59785636E+03
 0.49546875E+00  0.10016360E+03  0.25143512E+00  0.80994227E+00  0.59755139E+03
 0.49562500E+00  0.10003591E+03  0.25124276E+00  0.81015701E+00  0.59724659E+03
 0.49578125E+00  0.99908398E+02  0.25105055E+00  0.81037153E+00  0.59694195E+03
 0.49593750E+00  0.99781048E+02  0.25085850E+00  0.81058582E+00  0.59663747E+03
 0.49609375E+00  0.99653862E+02  0.25066660E+00  0.81079990E+00  0.59633315E+03
 0.49625000E+00  0.99526840E+02  0.25047484E+00  0.81101375E+00  0.59602899E+03
 0.49640625E+00  0.99399983E+02  0.25028324E+00  0.81122739E+00  0.59572500E+03
 0.49656250E+00  0.99273291E+02  0.25009179E+00  0.81144080E+00  0.59542116E+03
 0.49671875E+00  0.99146761E+02  0.24990049E+00  0.81165399E+00  0.59511749E+03
 0.49687500E+00  0.99020395E+02  0.24970934E+00  0.81186697E+00  0.59481397E+03
 0.49703125E+00  0.98894193E+02  0.24951833E+00  0.81207972E+00  0.59451062E+03
 0.49718750E+00  0.98768153E+02  0.24932748E+00  0.81229226E+00  0.59420742E+03
 0.49734375E+00  0.98642275E+02  0.24913677E+00  0.81250457E+00  0.59390438E+03
 0.49750000E+00  0.98516559E+02  0.24894621E+00  0.81271667E+00  0.59360151E+03
 0.49765625E+00  0.98391006E+02  0.24875581E+00  0.81292855E+00  0.59329879E+03
 0.49781250E+00  0.98265614E+02  0.24856554E+00  0.81314022E+00  0.59299622E+03
 0.49796875E+00  0.98140383E+02  0.24837543E+00  0.81335166E+00  0.59269382E+03
 0.49812500E+00  0.98015313E+02  0.24818546E+00  0.81356289E+00  0.59239157E+03
 0.49828125E+00  0.97890403E+02  0.24799565E+00  0.81377391E+00  0.59208948E+03
 0.49843750E+00  0.97765654E+02  0.24780597E+00  0.81398470E+00  0.59178755E+03
 0.49859375E+00  0.97641065E+02  0.24761645E+00  0.81419528E+00  0.59148577E+03
 0.49875000E+00  0.97516635E+02  0.24742707E+00  0.81440565E+00  0.59118415E+03
 0.49890625E+00  0.97392365E+02  0.24723784E+00  0.81461580E+00  0.59088269E+03
 0.49906250E+00  0.97268254E+02  0.24704875E+00  0.81482573E+00  0.59058138E+03
 0.49921875E+00  0.97144302E+02  0.24685981E+00  0.81503545E+00  0.59028022E+03
 0.49937500E+00  0.97020508E+02  0.24667101E+00  0.81524496E+00  0.58997922E+03
 0.49953125E+00  0.96896872E+02  0.24648236E+00  0.81545425E+00  0.58967838E+03
 0.49968750E+00  0.96773394E+02  0.24629385E+00  0.81566333E+00  0.58937769E+03
 0.49984375E+00  0.96650074E+02  0.24610549E+00  0.81587219E+00  0.58907715E+03
 0.50000000E+00  0.96526911E+02  0.24591727E+00  0.81608084E+00  0.58877677E+03
 0.50015625E+00  0.96403905E+02  0.24572920E+00  0.81628928E+00  0.58847654E+03
 0.50031250E+00  0.96281056E+02  0.24554127E+00  0.81649751E+00  0.58817646E+03
 0.50046875E+00  0.96158363E+02  0.24535348E+00  0.81670553E+00  0.58787653E+03
 0.50062500E+00  0.96035826E+02  0.24516584E+00  0.81691333E+00  0.58757676E+03
 0.50078125E+00  0.95913445E+02  0.24497834E+00  0.81712092E+00  0.58727714E+03
 0.50093750E+00  0.95791220E+02  0.24479098E+00  0.81732830E+00  0.58697767E+03
 0.50109375E+00  0.95669150E+02  0.24460376E+00  0.81753547E+00  0.58667835E+03
 0.50125000E+00  0.95547234E+02  0.24441669E+00  0.81774243E+00  0.58637919E+03
 0.50140625E+00  0.95425474E+02  0.24422976E+00  0.81794918E+00  0.58608017E+03
 0.50156250E+00  0.95303867E+02  0.24404297E+00  0.81815572E+00  0.58578131E+03
 0.50171875E+00  0.95182415E+02  0.24385632E+00  0.81836205E+00  0.58548259E+03
 0.50187500E+00  0.95061117E+02  0.24366981E+00  0.81856818E+00  0.58518403E+03
 0.50203125E+00  0.94939971E+02  0.24348345E+00  0.81877409E+00  0.58488561E+03
 0.50218750E+00  0.94818980E+02  0.24329722E+00  0.81897979E+00  0.58458735E+03
 0.50234375E+00  0.94698141E+02  0.24311114E+00  0.81918529E+00  0.58428923E+03
 0.50250000E+00  0.94577454E+02  0.24292519E+00  0.81939058E+00  0.58399126E+03
 0.50265625E+00  0.94456920E+02  0.24273939E+00  0.81959566E+00  0.58369344E+03
 0.50281250E+00  0.94336538E+02  0.24255372E+00  0.81980053E+00  0.58339577E+03
 0.50296875E+00  0.94216308E+02  0.24236820E+00  0.82000520E+00  0.58309824E+03
 0.50312500E+00  0.94096229E+02  0.24218281E+00  0.82020966E+00  0.58280087E+03
 0.50328125E+00  0.93976302E+02  0.24199756E+00  0.82041392E+00  0.58250363E+03
 0.50343750E+00  0.93856525E+02  0.24181246E+00  0.82061796E+00  0.58220655E+03
 0.50359375E+00  0.93736899E+02  0.24162749E+00  0.82082181E+00  0.58190961E+03
 0.50375000E+00  0.93617424E+02  0.24144265E+00  0.82102544E+00  0.58161282E+03
 0.50390625E+00  0.93498098E+02  0.24125796E+00  0.82122888E+00  0.58131618E+03
 0.50406250E+00  0.93378922E+02  0.24107340E+00  0.82143210E+00  0.58101968E+03
 0.50421875E+00  0.93259896E+02  0.24088898E+00  0.82163513E+00  0.58072333E+03
 0.50437500E+00  0.93141019E+02  0.24070470E+00  0.82183795E+00  0.58042712E+03
 0.50453125E+00  0.93022291E+02  0.24052056E+00  0.82204056E+00  0.58013105E+03
 0.50468750E+00  0.92903712E+02  0.24033655E+00  0.82224297E+00  0.57983513E+03
 0.50484375E+00  0.92785281E+02  0.24015268E+00  0.82244518E+00  0.57953936E+03
 0.50500000E+00  0.92666998E+02  0.23996894E+00  0.82264719E+00  0.57924372E+03
 0.50515625E+00  0.92548863E+02  0.23978535E+00  0.82284899E+00  0.57894824E+03
 0.50531250E+00  0.92430876E+02  0.23960188E+00  0.82305059E+00  0.57865289E+03
 0.50546875E+00  0.92313036E+02  0.23941855E+00  0.82325199E+00  0.57835769E+03
 0.50562500E+00  0.92195343E+02  0.23923536E+00  0.82345319E+00  0.57806263E+03
 0.50578125E+00  0.92077797E+02  0.23905231E+00  0.82365419E+00  0.57776771E+03
 0.50593750E+00  0.91960397E+02  0.23886938E+00  0.82385498E+00  0.57747293E+03
 0.50609375E+00  0.91843143E+02  0.23868659E+00  0.82405558E+00  0.57717830E+03
 0.50625000E+00  0.91726036E+02  0.23850394E+00  0.82425597E+00  0.57688381E+03
 0.50640625E+00  0.91609074E+02  0.23832142E+00  0.82445616E+00  0.57658946E+03
 0.50656250E+00  0.91492258E+02  0.23813904E+00  0.82465616E+00  0.57629525E+03
 0.50671875E+00  0.91375587E+02  0.23795678E+00  0.82485595E+00  0.57600118E+03
 0.50687500E+00  0.91259060E+02  0.23777467E+00  0.82505555E+00  0.57570725E+03
 0.50703125E+00  0.91142679E+02  0.23759268E+00  0.82525494E+00  0.57541346E+03
 0.50718750E+00  0.91026441E+02  0.23741083E+00  0.82545414E+00  0.57511981E+03
 0.50734375E+00  0.90910348E+02  0.23722911E+00  0.82565314E+00  0.57482630E+03
 0.50750000E+00  0.90794399E+02  0.23704752E+00  0.82585194E+00  0.57453293E+03
 0.50765625E+00  0.90678593E+02  0.23686607E+00  0.82605055E+00  0.57423969E+03
 0.50781250E+00  0.90562931E+02  0.23668474E+00  0.82624895E+00  0.57394660E+03
 0.50796875E+00  0.90447411E+02  0.23650355E+00  0.82644716E+00  0.57365364E+03
 0.50812500E+00  0.90332034E+02  0.23632249E+00  0.82664517E+00  0.57336083E+03
 0.50828125E+00  0.90216800E+02  0.23614156E+00  0.82684299E+00  0.57306814E+03
 0.50843750E+00  0.90101708E+02  0.23596077E+00  0.82704061E+00  0.57277560E+03
 0.50859375E+00  0.89986759E+02  0.23578010E+00  0.82723803E+00  0.57248320E+03
 0.50875000E+00  0.89871950E+02  0.23559957E+00  0.82743526E+00  0.57219093E+03
 0.50890625E+00  0.89757284E+02  0.23541916E+00  0.82763229E+00  0.57189879E+03
 0.50906250E+00  0.89642758E+02  0.23523888E+00  0.82782913E+00  0.57160680E+03
 0.50921875E+00  0.89528374E+02  0.23505874E+00  0.82802577E+00  0.57131494E+03
 0.50937500E+00  0.89414130E+02  0.23487872E+00  0.82822222E+00  0.57102321E+03
 0.50953125E+00  0.89300027E+02  0.23469884E+00  0.82841847E+00  0.57073162E+03
 0.50968750E+00  0.89186064E+02  0.23451908E+00  0.82861453E+00  0.57044017E+03
 0.50984375E+00  0.89072241E+02  0.23433945E+00  0.82881040E+00  0.57014885E+03
 0.51000000E+00  0.88958557E+02  0.23415995E+00  0.82900607E+00  0.56985766E+03
 0.51015625E+00  0.88845013E+02  0.23398058E+00  0.82920155E+00  0.56956661E+03
 0.51031250E+00  0.88731609E+02  0.23380134E+00  0.82939684E+00  0.56927569E+03
 0.51046875E+00  0.88618343E+02  0.23362223E+00  0.82959193E+00  0.56898491E+03
 0.51062500E+00  0.88505216E+02  0.23344324E+00  0.82978683E+00  0.56869426E+03
 0.51078125E+00  0.88392227E+02  0.23326438E+00  0.82998154E+00  0.56840374E+03
 0.51093750E+00  0.88279376E+02  0.23308565E+00  0.83017606E+00  0.56811336E+03
 0.51109375E+00  0.88166664E+02  0.23290705E+00  0.83037039E+00  0.56782311E+03
 0.51125000E+00  0.88054089E+02  0.23272857E+00  0.83056453E+00  0.56753299E+03
 0.51140625E+00  0.87941651E+02  0.23255022E+00  0.83075847E+00  0.56724300E+03
 0.51156250E+00  0.87829351E+02  0.23237200E+00  0.83095223E+00  0.56695315E+03
 0.51171875E+00  0.87717188E+02  0.23219390E+00  0.83114579E+00  0.56666342E+03
 0.51187500E+00  0.87605161E+02  0.23201593E+00  0.83133916E+00  0.56637383E+03
 0.51203125E+00  0.87493271E+02  0.23183808E+00  0.83153235E+00  0.56608437E+03
 0.51218750E+00  0.87381517E+02  0.23166036E+00  0.83172534E+00  0.56579504E+03
 0.51234375E+00  0.87269899E+02  0.23148277E+00  0.83191815E+00  0.56550583E+03
 0.51250000E+00  0.87158417E+02  0.23130530E+00  0.83211077E+00  0.56521676E+03
 0.51265625E+00  0.87047070E+02  0.23112796E+00  0.83230320E+00  0.56492782E+03
 0.51281250E+00  0.86935858E+02  0.23095074E+00  0.83249544E+00  0.56463901E+03
 0.51296875E+00  0.86824782E+02  0.23077364E+00  0.83268749E+00  0.56435033E+03
 0.51312500E+00  0.86713840E+02  0.23059667E+00  0.83287935E+00  0.56406177E+03
 0.51328125E+00  0.86603032E+02  0.23041983E+00  0.83307103E+00  0.56377335E+03
 0.51343750E+00  0.86492359E+02  0.23024310E+00  0.83326252E+00  0.56348505E+03
 0.51359375E+00  0.86381820E+02  0.23006650E+00  0.83345382E+00  0.56319688E+03
 0.51375000E+00  0.86271415E+02  0.22989003E+00  0.83364494E+00  0.56290884E+03
 0.51390625E+00  0.86161143E+02  0.22971368E+00  0.83383587E+00  0.56262093E+03
 0.51406250E+00  0.86051004E+02  0.22953745E+00  0.83402661E+00  0.56233314E+03
 0.51421875E+00  0.85940999E+02  0.22936134E+00  0.83421717E+00  0.56204548E+03
 0.51437500E+00  0.85831126E+02  0.22918536E+00  0.83440754E+00  0.56175795E+03
 0.51453125E+00  0.85721386E+02  0.22900950E+00  0.83459773E+00  0.56147054E+03
 0.51468750E+00  0.85611779E+02  0.22883376E+00  0.83478773E+00  0.56118326E+03
 0.51484375E+00  0.85502303E+02  0.22865814E+00  0.83497755E+00  0.56089611E+03
 0.51500000E+00  0.85392959E+02  0.22848265E+00  0.83516718E+00  0.56060908E+03
 0.51515625E+00  0.85283747E+02  0.22830727E+00  0.83535663E+00  0.56032218E+03
 0.51531250E+00  0.85174667E+02  0.22813202E+00  0.83554590E+00  0.56003540E+03
 0.51546875E+00  0.85065717E+02  0.22795689E+00  0.83573498E+00  0.55974874E+03
 0.51562500E+00  0.84956899E+02  0.22778188E+00  0.83592387E+00  0.55946222E+03
 0.51578125E+00  0.84848211E+02  0.22760699E+00  0.83611259E+00  0.55917581E+03
 0.51593750E+00  0.84739654E+02  0.22743222E+00  0.83630112E+00  0.55888953E+03
 0.51609375E+00  0.84631227E+02  0.22725757E+00  0.83648947E+00  0.55860337E+03
 0.51625000E+00  0.84522930E+02  0.22708305E+00  0.83667764E+00  0.55831734E+03
 0.51640625E+00  0.84414763E+02  0.22690864E+00  0.83686562E+00  0.55803143E+03
 0.51656250E+00  0.84306725E+02  0.22673435E+00  0.83705342E+00  0.55774564E+03
 0.51671875E+00  0.84198817E+02  0.22656018E+00  0.83724105E+00  0.55745998E+03
 0.51687500E+00  0.84091037E+02  0.22638613E+00  0.83742849E+00  0.55717444E+03
 0.51703125E+00  0.83983387E+02  0.22621220E+00  0.83761574E+00  0.55688902E+03
 0.51718750E+00  0.83875865E+02  0.22603838E+00  0.83780282E+00  0.55660372E+03
 0.51734375E+00  0.83768472E+02  0.22586469E+00  0.83798972E+00  0.55631855E+03
 0.51750000E+00  0.83661207E+02  0.22569111E+00  0.83817644E+00  0.55603349E+03
 0.51765625E+00  0.83554070E+02  0.22551766E+00  0.83836297E+00  0.55574856E+03
 0.51781250E+00  0.83447060E+02  0.22534432E+00  0.83854933E+00  0.55546374E+03
 0.51796875E+00  0.83340179E+02  0.22517110E+00  0.83873551E+00  0.55517905E+03
 0.51812500E+00  0.83233424E+02  0.22499799E+00  0.83892151E+00  0.55489448E+03
 0.51828125E+00  0.83126796E+02  0.22482500E+00  0.83910733E+00  0.55461003E+03
 0.51843750E+00  0.83020296E+02  0.22465214E+00  0.83929297E+00  0.55432570E+03
 0.51859375E+00  0.82913922E+02  0.22447938E+00  0.83947843E+00  0.55404148E+03
 0.51875000E+00  0.82807674E+02  0.22430675E+00  0.83966372E+00  0.55375739E+03
 0.51890625E+00  0.82701553E+02  0.22413423E+00  0.83984883E+00  0.55347342E+03
 0.51906250E+00  0.82595557E+02  0.22396182E+00  0.84003376E+00  0.55318956E+03
 0.51921875E+00  0.82489687E+02  0.22378954E+00  0.84021851E+00  0.55290582E+03
 0.51937500E+00  0.82383943E+02  0.22361737E+00  0.84040308E+00  0.55262220E+03
 0.51953125E+00  0.82278324E+02  0.22344531E+00  0.84058748E+00  0.55233870E+03
 0.51968750E+00  0.82172830E+02  0.22327337E+00  0.84077170E+00  0.55205532E+03
 0.51984375E+00  0.82067461E+02  0.22310155E+00  0.84095575E+00  0.55177205E+03
 0.52000000E+00  0.81962217E+02  0.22292984E+00  0.84113962E+00  0.55148890E+03
 0.52015625E+00  0.81857097E+02  0.22275825E+00  0.84132331E+00  0.55120587E+03
 0.52031250E+00  0.81752101E+02  0.22258677E+00  0.84150683E+00  0.55092296E+03
 0.52046875E+00  0.81647230E+02  0.22241540E+00  0.84169017E+00  0.55064016E+03
 0.52062500E+00  0.81542482E+02  0.22224415E+00  0.84187333E+00  0.55035748E+03
 0.52078125E+00  0.81437857E+02  0.22207301E+00  0.84205633E+00  0.55007491E+03
 0.52093750E+00  0.81333356E+02  0.22190199E+00  0.84223914E+00  0.54979246E+03
 0.52109375E+00  0.81228978E+02  0.22173108E+00  0.84242179E+00  0.54951012E+03
 0.52125000E+00  0.81124723E+02  0.22156029E+00  0.84260425E+00  0.54922790E+03
 0.52140625E+00  0.81020591E+02  0.22138961E+00  0.84278655E+00  0.54894580E+03
 0.52156250E+00  0.80916581E+02  0.22121904E+00  0.84296867E+00  0.54866380E+03
 0.52171875E+00  0.80812693E+02  0.22104858E+00  0.84315062E+00  0.54838193E+03
 0.52187500E+00  0.80708928E+02  0.22087824E+00  0.84333239E+00  0.54810016E+03
 0.52203125E+00  0.80605284E+02  0.22070801E+00  0.84351400E+00  0.54781851E+03
 0.52218750E+00  0.80501762E+02  0.22053789E+00  0.84369543E+00  0.54753698E+03
 0.52234375E+00  0.80398362E+02  0.22036788E+00  0.84387668E+00  0.54725556E+03
 0.52250000E+00  0.80295082E+02  0.22019799E+00  0.84405777E+00  0.54697425E+03
 0.52265625E+00  0.80191924E+02  0.22002821E+00  0.84423868E+00  0.54669305E+03
 0.52281250E+00  0.80088886E+02  0.21985854E+00  0.84441942E+00  0.54641197E+03
 0.52296875E+00  0.79985969E+02  0.21968898E+00  0.84459999E+00  0.54613100E+03
 0.52312500E+00  0.79883173E+02  0.21951953E+00  0.84478039E+00  0.54585014E+03
 0.52328125E+00  0.79780496E+02  0.21935019E+00  0.84496062E+00  0.54556939E+03
 0.52343750E+00  0.79677940E+02  0.21918097E+00  0.84514067E+00  0.54528875E+03
 0.52359375E+00  0.79575503E+02  0.21901185E+00  0.84532056E+00  0.54500823E+03
 0.52375000E+00  0.79473186E+02  0.21884285E+00  0.84550028E+00  0.54472781E+03
 0.52390625E+00  0.79370988E+02  0.21867395E+00  0.84567982E+00  0.54444751E+03
 0.52406250E+00  0.79268910E+02  0.21850517E+00  0.84585920E+00  0.54416732E+03
 0.52421875E+00  0.79166950E+02  0.21833649E+00  0.84603841E+00  0.54388723E+03
 0.52437500E+00  0.79065109E+02  0.21816793E+00  0.84621745E+00  0.54360726E+03
 0.52453125E+00  0.78963386E+02  0.21799947E+00  0.84639632E+00  0.54332740E+03
 0.52468750E+00  0.78861782E+02  0.21783113E+00  0.84657502E+00  0.54304765E+03
 0.52484375E+00  0.78760296E+02  0.21766289E+00  0.84675355E+00  0.54276800E+03
 0.52500000E+00  0.78658928E+02  0.21749476E+00  0.84693191E+00  0.54248847E+03
 0.52515625E+00  0.78557678E+02  0.21732674E+00  0.84711011E+00  0.54220904E+03
 0.52531250E+00  0.78456545E+02  0.21715883E+00  0.84728814E+00  0.54192972E+03
 0.52546875E+00  0.78355530E+02  0.21699103E+00  0.84746600E+00  0.54165052E+03
 0.52562500E+00  0.78254631E+02  0.21682333E+00  0.84764369E+00  0.54137141E+03
 0.52578125E+00  0.78153850E+02  0.21665574E+00  0.84782122E+00  0.54109242E+03
 0.52593750E+00  0.78053185E+02  0.21648827E+00  0.84799858E+00  0.54081354E+03
 0.52609375E+00  0.77952637E+02  0.21632089E+00  0.84817577E+00  0.54053476E+03
 0.52625000E+00  0.77852205E+02  0.21615363E+00  0.84835279E+00  0.54025609E+03
 0.52640625E+00  0.77751889E+02  0.21598647E+00  0.84852965E+00  0.53997752E+03
 0.52656250E+00  0.77651689E+02  0.21581942E+00  0.84870635E+00  0.53969906E+03
 0.52671875E+00  0.77551605E+02  0.21565248E+00  0.84888288E+00  0.53942071E+03
 0.52687500E+00  0.77451636E+02  0.21548564E+00  0.84905924E+00  0.53914246E+03
 0.52703125E+00  0.77351783E+02  0.21531891E+00  0.84923544E+00  0.53886432E+03
 0.52718750E+00  0.77252045E+02  0.21515229E+00  0.84941147E+00  0.53858629E+03
 0.52734375E+00  0.77152421E+02  0.21498577E+00  0.84958734E+00  0.53830836E+03
 0.52750000E+00  0.77052913E+02  0.21481936E+00  0.84976304E+00  0.53803054E+03
 0.52765625E+00  0.76953519E+02  0.21465306E+00  0.84993858E+00  0.53775282E+03
 0.52781250E+00  0.76854239E+02  0.21448685E+00  0.85011396E+00  0.53747520E+03
 0.52796875E+00  0.76755074E+02  0.21432076E+00  0.85028917E+00  0.53719769E+03
 0.52812500E+00  0.76656022E+02  0.21415477E+00  0.85046422E+00  0.53692029E+03
 0.52828125E+00  0.76557085E+02  0.21398889E+00  0.85063910E+00  0.53664298E+03
 0.52843750E+00  0.76458261E+02  0.21382311E+00  0.85081382E+00  0.53636578E+03
 0.52859375E+00  0.76359550E+02  0.21365743E+00  0.85098838E+00  0.53608869E+03
 0.52875000E+00  0.76260952E+02  0.21349186E+00  0.85116278E+00  0.53581170E+03
 0.52890625E+00  0.76162468E+02  0.21332639E+00  0.85133701E+00  0.53553481E+03
 0.52906250E+00  0.76064096E+02  0.21316103E+00  0.85151108E+00  0.53525802E+03
 0.52921875E+00  0.75965837E+02  0.21299577E+00  0.85168499E+00  0.53498134E+03
 0.52937500E+00  0.75867690E+02  0.21283062E+00  0.85185874E+00  0.53470475E+03
 0.52953125E+00  0.75769656E+02  0.21266556E+00  0.85203232E+00  0.53442827E+03
 0.52968750E+00  0.75671733E+02  0.21250062E+00  0.85220575E+00  0.53415190E+03
 0.52984375E+00  0.75573923E+02  0.21233577E+00  0.85237901E+00  0.53387562E+03
 0.53000000E+00  0.75476224E+02  0.21217103E+00  0.85255211E+00  0.53359944E+03
 0.53015625E+00  0.75378636E+02  0.21200639E+00  0.85272506E+00  0.53332337E+03
 0.53031250E+00  0.75281160E+02  0.21184185E+00  0.85289784E+00  0.53304739E+03
 0.53046875E+00  0.75183795E+02  0.21167742E+00  0.85307046E+00  0.53277152E+03
 0.53062500E+00  0.75086541E+02  0.21151309E+00  0.85324292E+00  0.53249574E+03
 0.53078125E+00  0.74989398E+02  0.21134886E+00  0.85341522E+00  0.53222007E+03
 0.53093750E+00  0.74892365E+02  0.21118473E+00  0.85358736E+00  0.53194450E+03
 0.53109375E+00  0.74795443E+02  0.21102070E+00  0.85375935E+00  0.53166902E+03
 0.53125000E+00  0.74698631E+02  0.21085678E+00  0.85393117E+00  0.53139365E+03
 0.53140625E+00  0.74601929E+02  0.21069296E+00  0.85410283E+00  0.53111837E+03
 0.53156250E+00  0.74505336E+02  0.21052923E+00  0.85427434E+00  0.53084319E+03
 0.53171875E+00  0.74408854E+02  0.21036561E+00  0.85444569E+00  0.53056811E+03
 0.53187500E+00  0.74312480E+02  0.21020209E+00  0.85461688E+00  0.53029313E+03
 0.53203125E+00  0.74216216E+02  0.21003867E+00  0.85478791E+00  0.53001825E+03
 0.53218750E+00  0.74120061E+02  0.20987536E+00  0.85495878E+00  0.52974347E+03
 0.53234375E+00  0.74024015E+02  0.20971214E+00  0.85512950E+00  0.52946878E+03
 0.53250000E+00  0.73928078E+02  0.20954902E+00  0.85530006E+00  0.52919419E+03
 0.53265625E+00  0.73832249E+02  0.20938600E+00  0.85547046E+00  0.52891970E+03
 0.53281250E+00  0.73736529E+02  0.20922308E+00  0.85564071E+00  0.52864530E+03
 0.53296875E+00  0.73640916E+02  0.20906026E+00  0.85581079E+00  0.52837100E+03
 0.53312500E+00  0.73545412E+02  0.20889754E+00  0.85598073E+00  0.52809680E+03
 0.53328125E+00  0.73450016E+02  0.20873492E+00  0.85615050E+00  0.52782269E+03
 0.53343750E+00  0.73354727E+02  0.20857240E+00  0.85632012E+00  0.52754868E+03
 0.53359375E+00  0.73259546E+02  0.20840998E+00  0.85648958E+00  0.52727477E+03
 0.53375000E+00  0.73164472E+02  0.20824766E+00  0.85665889E+00  0.52700095E+03
 0.53390625E+00  0.73069505E+02  0.20808543E+00  0.85682805E+00  0.52672722E+03
 0.53406250E+00  0.72974645E+02  0.20792331E+00  0.85699704E+00  0.52645360E+03
 0.53421875E+00  0.72879891E+02  0.20776128E+00  0.85716589E+00  0.52618006E+03
 0.53437500E+00  0.72785244E+02  0.20759935E+00  0.85733457E+00  0.52590662E+03
 0.53453125E+00  0.72690704E+02  0.20743752E+00  0.85750311E+00  0.52563328E+03
 0.53468750E+00  0.72596270E+02  0.20727578E+00  0.85767149E+00  0.52536003E+03
 0.53484375E+00  0.72501942E+02  0.20711415E+00  0.85783971E+00  0.52508687E+03
 0.53500000E+00  0.72407720E+02  0.20695261E+00  0.85800778E+00  0.52481380E+03
 0.53515625E+00  0.72313603E+02  0.20679117E+00  0.85817570E+00  0.52454083E+03
 0.53531250E+00  0.72219592E+02  0.20662982E+00  0.85834346E+00  0.52426796E+03
 0.53546875E+00  0.72125687E+02  0.20646857E+00  0.85851107E+00  0.52399517E+03
 0.53562500E+00  0.72031886E+02  0.20630742E+00  0.85867853E+00  0.52372248E+03
 0.53578125E+00  0.71938190E+02  0.20614637E+00  0.85884584E+00  0.52344988E+03
 0.53593750E+00  0.71844600E+02  0.20598541E+00  0.85901299E+00  0.52317737E+03
 0.53609375E+00  0.71751114E+02  0.20582455E+00  0.85917999E+00  0.52290496E+03
 0.53625000E+00  0.71657732E+02  0.20566378E+00  0.85934684E+00  0.52263264E+03
 0.53640625E+00  0.71564455E+02  0.20550311E+00  0.85951353E+00  0.52236040E+03
 0.53656250E+00  0.71471282E+02  0.20534254E+00  0.85968008E+00  0.52208826E+03
 0.53671875E+00  0.71378213E+02  0.20518206E+00  0.85984647E+00  0.52181621E+03
 0.53687500E+00  0.71285247E+02  0.20502168E+00  0.86001271E+00  0.52154425E+03
 0.53703125E+00  0.71192385E+02  0.20486139E+00  0.86017880E+00  0.52127239E+03
 0.53718750E+00  0.71099627E+02  0.20470119E+00  0.86034474E+00  0.52100061E+03
 0.53734375E+00  0.71006972E+02  0.20454110E+00  0.86051052E+00  0.52072892E+03
 0.53750000E+00  0.70914420E+02  0.20438109E+00  0.86067616E+00  0.52045732E+03
 0.53765625E+00  0.70821971E+02  0.20422118E+00  0.86084165E+00  0.52018582E+03
 0.53781250E+00  0.70729625E+02  0.20406137E+00  0.86100698E+00  0.51991440E+03
 0.53796875E+00  0.70637381E+02  0.20390165E+00  0.86117217E+00  0.51964307E+03
 0.53812500E+00  0.70545240E+02  0.20374202E+00  0.86133721E+00  0.51937183E+03
 0.53828125E+00  0.70453201E+02  0.20358249E+00  0.86150210E+00  0.51910068E+03
 0.53843750E+00  0.70361265E+02  0.20342305E+00  0.86166683E+00  0.51882961E+03
 0.53859375E+00  0.70269430E+02  0.20326371E+00  0.86183142E+00  0.51855864E+03
 0.53875000E+00  0.70177697E+02  0.20310445E+00  0.86199586E+00  0.51828775E+03
 0.53890625E+00  0.70086065E+02  0.20294530E+00  0.86216016E+00  0.51801695E+03
 0.53906250E+00  0.69994535E+02  0.20278623E+00  0.86232430E+00  0.51774624E+03
 0.53921875E+00  0.69903106E+02  0.20262726E+00  0.86248829E+00  0.51747562E+03
 0.53937500E+00  0.69811779E+02  0.20246838E+00  0.86265214E+00  0.51720508E+03
 0.53953125E+00  0.69720552E+02  0.20230959E+00  0.86281584E+00  0.51693463E+03
 0.53968750E+00  0.69629426E+02  0.20215090E+00  0.86297939E+00  0.51666427E+03
 0.53984375E+00  0.69538401E+02  0.20199229E+00  0.86314279E+00  0.51639399E+03
 0.54000000E+00  0.69447476E+02  0.20183378E+00  0.86330605E+00  0.51612380E+03
 0.54015625E+00  0.69356651E+02  0.20167537E+00  0.86346916E+00  0.51585370E+03
 0.54031250E+00  0.69265927E+02  0.20151704E+00  0.86363212E+00  0.51558368E+03
 0.54046875E+00  0.69175302E+02  0.20135880E+00  0.86379493E+00  0.51531375E+03
 0.54062500E+00  0.69084777E+02  0.20120066E+00  0.86395760E+00  0.51504390E+03
 0.54078125E+00  0.68994352E+02  0.20104261E+00  0.86412013E+00  0.51477414E+03
 0.54093750E+00  0.68904027E+02  0.20088465E+00  0.86428250E+00  0.51450446E+03
 0.54109375E+00  0.68813801E+02  0.20072678E+00  0.86444473E+00  0.51423487E+03
 0.54125000E+00  0.68723673E+02  0.20056900E+00  0.86460682E+00  0.51396536E+03
 0.54140625E+00  0.68633645E+02  0.20041131E+00  0.86476876E+00  0.51369593E+03
 0.54156250E+00  0.68543716E+02  0.20025371E+00  0.86493055E+00  0.51342659E+03
 0.54171875E+00  0.68453885E+02  0.20009620E+00  0.86509220E+00  0.51315734E+03
 0.54187500E+00  0.68364153E+02  0.19993878E+00  0.86525370E+00  0.51288816E+03
 0.54203125E+00  0.68274520E+02  0.19978146E+00  0.86541506E+00  0.51261908E+03
 0.54218750E+00  0.68184984E+02  0.19962422E+00  0.86557628E+00  0.51235007E+03
 0.54234375E+00  0.68095546E+02  0.19946707E+00  0.86573735E+00  0.51208115E+03
 0.54250000E+00  0.68006207E+02  0.19931001E+00  0.86589827E+00  0.51181230E+03
 0.54265625E+00  0.67916965E+02  0.19915304E+00  0.86605905E+00  0.51154355E+03
 0.54281250E+00  0.67827821E+02  0.19899616E+00  0.86621969E+00  0.51127487E+03
 0.54296875E+00  0.67738774E+02  0.19883937E+00  0.86638019E+00  0.51100628E+03
 0.54312500E+00  0.67649824E+02  0.19868267E+00  0.86654054E+00  0.51073776E+03
 0.54328125E+00  0.67560972E+02  0.19852606E+00  0.86670074E+00  0.51046933E+03
 0.54343750E+00  0.67472216E+02  0.19836953E+00  0.86686081E+00  0.51020098E+03
 0.54359375E+00  0.67383557E+02  0.19821310E+00  0.86702073E+00  0.50993271E+03
 0.54375000E+00  0.67294995E+02  0.19805675E+00  0.86718051E+00  0.50966453E+03
 0.54390625E+00  0.67206529E+02  0.19790049E+00  0.86734015E+00  0.50939642E+03
 0.54406250E+00  0.67118160E+02  0.19774432E+00  0.86749964E+00  0.50912839E+03
 0.54421875E+00  0.67029887E+02  0.19758823E+00  0.86765900E+00  0.50886045E+03
 0.54437500E+00  0.66941709E+02  0.19743223E+00  0.86781821E+00  0.50859258E+03
 0.54453125E+00  0.66853628E+02  0.19727633E+00  0.86797728E+00  0.50832479E+03
 0.54468750E+00  0.66765642E+02  0.19712050E+00  0.86813620E+00  0.50805709E+03
 0.54484375E+00  0.66677752E+02  0.19696477E+00  0.86829499E+00  0.50778946E+03
 0.54500000E+00  0.66589957E+02  0.19680912E+00  0.86845363E+00  0.50752191E+03
 0.54515625E+00  0.66502258E+02  0.19665356E+00  0.86861214E+00  0.50725444E+03
 0.54531250E+00  0.66414654E+02  0.19649809E+00  0.86877050E+00  0.50698705E+03
 0.54546875E+00  0.66327144E+02  0.19634270E+00  0.86892873E+00  0.50671974E+03
 0.54562500E+00  0.66239730E+02  0.19618740E+00  0.86908681E+00  0.50645250E+03
 0.54578125E+00  0.66152410E+02  0.19603219E+00  0.86924475E+00  0.50618535E+03
 0.54593750E+00  0.66065184E+02  0.19587706E+00  0.86940255E+00  0.50591827E+03
 0.54609375E+00  0.65978053E+02  0.19572202E+00  0.86956022E+00  0.50565127E+03
 0.54625000E+00  0.65891016E+02  0.19556706E+00  0.86971774E+00  0.50538434E+03
 0.54640625E+00  0.65804073E+02  0.19541219E+00  0.86987512E+00  0.50511750E+03
 0.54656250E+00  0.65717224E+02  0.19525740E+00  0.87003237E+00  0.50485073E+03
 0.54671875E+00  0.65630469E+02  0.19510270E+00  0.87018947E+00  0.50458403E+03
 0.54687500E+00  0.65543807E+02  0.19494809E+00  0.87034644E+00  0.50431742E+03
 0.54703125E+00  0.65457239E+02  0.19479356E+00  0.87050327E+00  0.50405088E+03
 0.54718750E+00  0.65370764E+02  0.19463911E+00  0.87065996E+00  0.50378441E+03
 0.54734375E+00  0.65284382E+02  0.19448475E+00  0.87081651E+00  0.50351802E+03
 0.54750000E+00  0.65198094E+02  0.19433048E+00  0.87097292E+00  0.50325171E+03
 0.54765625E+00  0.65111898E+02  0.19417629E+00  0.87112919E+00  0.50298547E+03
 0.54781250E+00  0.65025794E+02  0.19402218E+00  0.87128533E+00  0.50271931E+03
 0.54796875E+00  0.64939784E+02  0.19386816E+00  0.87144133E+00  0.50245322E+03
 0.54812500E+00  0.64853866E+02  0.19371422E+00  0.87159719E+00  0.50218721E+03
 0.54828125E+00  0.64768040E+02  0.19356037E+00  0.87175292E+00  0.50192127E+03
 0.54843750E+00  0.64682306E+02  0.19340659E+00  0.87190851E+00  0.50165541E+03
 0.54859375E+00  0.64596664E+02  0.19325291E+00  0.87206396E+00  0.50138962E+03
 0.54875000E+00  0.64511114E+02  0.19309930E+00  0.87221927E+00  0.50112390E+03
 0.54890625E+00  0.64425656E+02  0.19294578E+00  0.87237445E+00  0.50085826E+03
 0.54906250E+00  0.64340289E+02  0.19279235E+00  0.87252949E+00  0.50059269E+03
 0.54921875E+00  0.64255013E+02  0.19263899E+00  0.87268440E+00  0.50032720E+03
 0.54937500E+00  0.64169829E+02  0.19248572E+00  0.87283917E+00  0.50006177E+03
 0.54953125E+00  0.64084736E+02  0.19233253E+00  0.87299380E+00  0.49979642E+03
 0.54968750E+00  0.63999734E+02  0.19217942E+00  0.87314830E+00  0.49953114E+03
 0.54984375E+00  0.63914823E+02  0.19202640E+00  0.87330266E+00  0.49926594E+03
 0.55000000E+00  0.63830003E+02  0.19187346E+00  0.87345689E+00  0.49900081E+03
 0.55015625E+00  0.63745273E+02  0.19172060E+00  0.87361098E+00  0.49873574E+03
 0.55031250E+00  0.63660633E+02  0.19156782E+00  0.87376494E+00  0.49847075E+03
 0.55046875E+00  0.63576084E+02  0.19141512E+00  0.87391876E+00  0.49820584E+03
 0.55062500E+00  0.63491624E+02  0.19126251E+00  0.87407245E+00  0.49794099E+03
 0.55078125E+00  0.63407255E+02  0.19110997E+00  0.87422600E+00  0.49767621E+03
 0.55093750E+00  0.63322976E+02  0.19095752E+00  0.87437942E+00  0.49741151E+03
 0.55109375E+00  0.63238786E+02  0.19080515E+00  0.87453271E+00  0.49714687E+03
 0.55125000E+00  0.63154686E+02  0.19065286E+00  0.87468586E+00  0.49688231E+03
 0.55140625E+00  0.63070675E+02  0.19050065E+00  0.87483888E+00  0.49661781E+03
 0.55156250E+00  0.62986754E+02  0.19034853E+00  0.87499176E+00  0.49635339E+03
 0.55171875E+00  0.62902922E+02  0.19019648E+00  0.87514451E+00  0.49608904E+03
 0.55187500E+00  0.62819178E+02  0.19004451E+00  0.87529713E+00  0.49582475E+03
 0.55203125E+00  0.62735524E+02  0.18989263E+00  0.87544961E+00  0.49556054E+03
 0.55218750E+00  0.62651958E+02  0.18974082E+00  0.87560197E+00  0.49529639E+03
 0.55234375E+00  0.62568481E+02  0.18958909E+00  0.87575419E+00  0.49503231E+03
 0.55250000E+00  0.62485092E+02  0.18943745E+00  0.87590627E+00  0.49476830E+03
 0.55265625E+00  0.62401792E+02  0.18928588E+00  0.87605823E+00  0.49450436E+03
 0.55281250E+00  0.62318580E+02  0.18913439E+00  0.87621005E+00  0.49424049E+03
 0.55296875E+00  0.62235455E+02  0.18898299E+00  0.87636174E+00  0.49397668E+03
 0.55312500E+00  0.62152419E+02  0.18883166E+00  0.87651330E+00  0.49371295E+03
 0.55328125E+00  0.62069471E+02  0.18868041E+00  0.87666473E+00  0.49344928E+03
 0.55343750E+00  0.61986610E+02  0.18852924E+00  0.87681603E+00  0.49318568E+03
 0.55359375E+00  0.61903836E+02  0.18837815E+00  0.87696719E+00  0.49292214E+03
 0.55375000E+00  0.61821150E+02  0.18822713E+00  0.87711823E+00  0.49265867E+03
 0.55390625E+00  0.61738551E+02  0.18807620E+00  0.87726913E+00  0.49239527E+03
 0.55406250E+00  0.61656039E+02  0.18792535E+00  0.87741990E+00  0.49213194E+03
 0.55421875E+00  0.61573615E+02  0.18777457E+00  0.87757054E+00  0.49186867E+03
 0.55437500E+00  0.61491277E+02  0.18762387E+00  0.87772105E+00  0.49160547E+03
 0.55453125E+00  0.61409025E+02  0.18747325E+00  0.87787144E+00  0.49134233E+03
 0.55468750E+00  0.61326860E+02  0.18732271E+00  0.87802169E+00  0.49107926E+03
 0.55484375E+00  0.61244782E+02  0.18717224E+00  0.87817181E+00  0.49081626E+03
 0.55500000E+00  0.61162790E+02  0.18702185E+00  0.87832180E+00  0.49055332E+03
 0.55515625E+00  0.61080884E+02  0.18687154E+00  0.87847166E+00  0.49029044E+03
 0.55531250E+00  0.60999064E+02  0.18672131E+00  0.87862140E+00  0.49002763E+03
 0.55546875E+00  0.60917330E+02  0.18657115E+00  0.87877100E+00  0.48976489E+03
 0.55562500E+00  0.60835682E+02  0.18642108E+00  0.87892047E+00  0.48950221E+03
 0.55578125E+00  0.60754119E+02  0.18627107E+00  0.87906982E+00  0.48923959E+03
 0.55593750E+00  0.60672642E+02  0.18612115E+00  0.87921904E+00  0.48897704E+03
 0.55609375E+00  0.60591250E+02  0.18597130E+00  0.87936812E+00  0.48871455E+03
 0.55625000E+00  0.60509943E+02  0.18582153E+00  0.87951708E+00  0.48845212E+03
 0.55640625E+00  0.60428722E+02  0.18567183E+00  0.87966592E+00  0.48818976E+03
 0.55656250E+00  0.60347585E+02  0.18552221E+00  0.87981462E+00  0.48792746E+03
 0.55671875E+00  0.60266533E+02  0.18537267E+00  0.87996320E+00  0.48766522E+03
 0.55687500E+00  0.60185566E+02  0.18522320E+00  0.88011164E+00  0.48740305E+03
 0.55703125E+00  0.60104684E+02  0.18507381E+00  0.88025996E+00  0.48714094E+03
 0.55718750E+00  0.60023885E+02  0.18492450E+00  0.88040816E+00  0.48687889E+03
 0.55734375E+00  0.59943172E+02  0.18477526E+00  0.88055622E+00  0.48661690E+03
 0.55750000E+00  0.59862542E+02  0.18462609E+00  0.88070416E+00  0.48635498E+03
 0.55765625E+00  0.59781997E+02  0.18447700E+00  0.88085198E+00  0.48609311E+03
 0.55781250E+00  0.59701535E+02  0.18432799E+00  0.88099966E+00  0.48583131E+03
 0.55796875E+00  0.59621157E+02  0.18417905E+00  0.88114722E+00  0.48556957E+03
 0.55812500E+00  0.59540863E+02  0.18403018E+00  0.88129465E+00  0.48530789E+03
 0.55828125E+00  0.59460652E+02  0.18388139E+00  0.88144196E+00  0.48504627E+03
 0.55843750E+00  0.59380525E+02  0.18373268E+00  0.88158914E+00  0.48478471E+03
 0.55859375E+00  0.59300481E+02  0.18358404E+00  0.88173619E+00  0.48452321E+03
 0.55875000E+00  0.59220520E+02  0.18343547E+00  0.88188312E+00  0.48426178E+03
 0.55890625E+00  0.59140643E+02  0.18328698E+00  0.88202992E+00  0.48400040E+03
 0.55906250E+00  0.59060848E+02  0.18313856E+00  0.88217660E+00  0.48373908E+03
 0.55921875E+00  0.58981136E+02  0.18299021E+00  0.88232315E+00  0.48347782E+03
 0.55937500E+00  0.58901506E+02  0.18284194E+00  0.88246958E+00  0.48321662E+03
 0.55953125E+00  0.58821959E+02  0.18269374E+00  0.88261588E+00  0.48295548E+03
 0.55968750E+00  0.58742495E+02  0.18254562E+00  0.88276206E+00  0.48269440E+03
 0.55984375E+00  0.58663113E+02  0.18239757E+00  0.88290811E+00  0.48243337E+03
 0.56000000E+00  0.58583813E+02  0.18224959E+00  0.88305404E+00  0.48217241E+03
 0.56015625E+00  0.58504595E+02  0.18210169E+00  0.88319985E+00  0.48191150E+03
 0.56031250E+00  0.58425458E+02  0.18195385E+00  0.88334553E+00  0.48165065E+03
 0.56046875E+00  0.58346404E+02  0.18180610E+00  0.88349108E+00  0.48138986E+03
 0.56062500E+00  0.58267431E+02  0.18165841E+00  0.88363651E+00  0.48112913E+03
 0.56078125E+00  0.58188540E+02  0.18151080E+00  0.88378182E+00  0.48086845E+03
 0.56093750E+00  0.58109731E+02  0.18136325E+00  0.88392701E+00  0.48060784E+03
 0.56109375E+00  0.58031002E+02  0.18121578E+00  0.88407207E+00  0.48034727E+03
 0.56125000E+00  0.57952355E+02  0.18106839E+00  0.88421701E+00  0.48008677E+03
 0.56140625E+00  0.57873788E+02  0.18092106E+00  0.88436182E+00  0.47982632E+03
 0.56156250E+00  0.57795303E+02  0.18077381E+00  0.88450652E+00  0.47956593E+03
 0.56171875E+00  0.57716898E+02  0.18062663E+00  0.88465109E+00  0.47930559E+03
 0.56187500E+00  0.57638575E+02  0.18047952E+00  0.88479553E+00  0.47904531E+03
 0.56203125E+00  0.57560331E+02  0.18033248E+00  0.88493986E+00  0.47878509E+03
 0.56218750E+00  0.57482168E+02  0.18018551E+00  0.88508406E+00  0.47852492E+03
 0.56234375E+00  0.57404086E+02  0.18003862E+00  0.88522814E+00  0.47826481E+03
 0.56250000E+00  0.57326083E+02  0.17989179E+00  0.88537210E+00  0.47800475E+03
 0.56265625E+00  0.57248161E+02  0.17974504E+00  0.88551594E+00  0.47774474E+03
 0.56281250E+00  0.57170319E+02  0.17959835E+00  0.88565965E+00  0.47748480E+03
 0.56296875E+00  0.57092556E+02  0.17945174E+00  0.88580324E+00  0.47722490E+03
 0.56312500E+00  0.57014873E+02  0.17930520E+00  0.88594672E+00  0.47696506E+03
 0.56328125E+00  0.56937270E+02  0.17915873E+00  0.88609007E+00  0.47670528E+03
 0.56343750E+00  0.56859746E+02  0.17901232E+00  0.88623330E+00  0.47644554E+03
 0.56359375E+00  0.56782301E+02  0.17886599E+00  0.88637641E+00  0.47618586E+03
 0.56375000E+00  0.56704936E+02  0.17871973E+00  0.88651940E+00  0.47592624E+03
 0.56390625E+00  0.56627650E+02  0.17857354E+00  0.88666226E+00  0.47566667E+03
 0.56406250E+00  0.56550443E+02  0.17842742E+00  0.88680501E+00  0.47540715E+03
 0.56421875E+00  0.56473315E+02  0.17828136E+00  0.88694764E+00  0.47514768E+03
 0.56437500E+00  0.56396265E+02  0.17813538E+00  0.88709015E+00  0.47488827E+03
 0.56453125E+00  0.56319294E+02  0.17798947E+00  0.88723253E+00  0.47462891E+03
 0.56468750E+00  0.56242402E+02  0.17784362E+00  0.88737480E+00  0.47436960E+03
 0.56484375E+00  0.56165588E+02  0.17769785E+00  0.88751695E+00  0.47411034E+03
 0.56500000E+00  0.56088852E+02  0.17755214E+00  0.88765898E+00  0.47385113E+03
 0.56515625E+00  0.56012195E+02  0.17740650E+00  0.88780088E+00  0.47359198E+03
 0.56531250E+00  0.55935615E+02  0.17726093E+00  0.88794267E+00  0.47333288E+03
 0.56546875E+00  0.55859114E+02  0.17711543E+00  0.88808435E+00  0.47307382E+03
 0.56562500E+00  0.55782690E+02  0.17697000E+00  0.88822590E+00  0.47281482E+03
 0.56578125E+00  0.55706344E+02  0.17682464E+00  0.88836733E+00  0.47255587E+03
 0.56593750E+00  0.55630076E+02  0.17667934E+00  0.88850864E+00  0.47229697E+03
 0.56609375E+00  0.55553885E+02  0.17653411E+00  0.88864984E+00  0.47203812E+03
 0.56625000E+00  0.55477771E+02  0.17638895E+00  0.88879092E+00  0.47177932E+03
 0.56640625E+00  0.55401735E+02  0.17624386E+00  0.88893188E+00  0.47152058E+03
 0.56656250E+00  0.55325775E+02  0.17609884E+00  0.88907272E+00  0.47126188E+03
 0.56671875E+00  0.55249893E+02  0.17595388E+00  0.88921344E+00  0.47100322E+03
 0.56687500E+00  0.55174088E+02  0.17580899E+00  0.88935405E+00  0.47074462E+03
 0.56703125E+00  0.55098359E+02  0.17566417E+00  0.88949454E+00  0.47048607E+03
 0.56718750E+00  0.55022708E+02  0.17551941E+00  0.88963491E+00  0.47022757E+03
 0.56734375E+00  0.54947132E+02  0.17537472E+00  0.88977516E+00  0.46996911E+03
 0.56750000E+00  0.54871633E+02  0.17523010E+00  0.88991530E+00  0.46971071E+03
 0.56765625E+00  0.54796211E+02  0.17508555E+00  0.89005532E+00  0.46945235E+03
 0.56781250E+00  0.54720865E+02  0.17494106E+00  0.89019522E+00  0.46919404E+03
 0.56796875E+00  0.54645594E+02  0.17479664E+00  0.89033501E+00  0.46893577E+03
 0.56812500E+00  0.54570400E+02  0.17465228E+00  0.89047468E+00  0.46867756E+03
 0.56828125E+00  0.54495282E+02  0.17450799E+00  0.89061423E+00  0.46841939E+03
 0.56843750E+00  0.54420239E+02  0.17436377E+00  0.89075367E+00  0.46816127E+03
 0.56859375E+00  0.54345272E+02  0.17421961E+00  0.89089299E+00  0.46790320E+03
 0.56875000E+00  0.54270381E+02  0.17407552E+00  0.89103219E+00  0.46764517E+03
 0.56890625E+00  0.54195565E+02  0.17393150E+00  0.89117128E+00  0.46738719E+03
 0.56906250E+00  0.54120825E+02  0.17378754E+00  0.89131026E+00  0.46712925E+03
 0.56921875E+00  0.54046159E+02  0.17364364E+00  0.89144911E+00  0.46687136E+03
 0.56937500E+00  0.53971569E+02  0.17349981E+00  0.89158786E+00  0.46661352E+03
 0.56953125E+00  0.53897054E+02  0.17335605E+00  0.89172648E+00  0.46635573E+03
 0.56968750E+00  0.53822613E+02  0.17321235E+00  0.89186500E+00  0.46609797E+03
 0.56984375E+00  0.53748248E+02  0.17306871E+00  0.89200339E+00  0.46584027E+03
 0.57000000E+00  0.53673957E+02  0.17292514E+00  0.89214168E+00  0.46558261E+03
 0.57015625E+00  0.53599740E+02  0.17278164E+00  0.89227985E+00  0.46532499E+03
 0.57031250E+00  0.53525598E+02  0.17263820E+00  0.89241790E+00  0.46506742E+03
 0.57046875E+00  0.53451531E+02  0.17249482E+00  0.89255584E+00  0.46480989E+03
 0.57062500E+00  0.53377537E+02  0.17235151E+00  0.89269366E+00  0.46455241E+03
 0.57078125E+00  0.53303618E+02  0.17220827E+00  0.89283137E+00  0.46429497E+03
 0.57093750E+00  0.53229772E+02  0.17206508E+00  0.89296897E+00  0.46403757E+03
 0.57109375E+00  0.53156001E+02  0.17192196E+00  0.89310645E+00  0.46378022E+03
 0.57125000E+00  0.53082303E+02  0.17177891E+00  0.89324382E+00  0.46352291E+03
 0.57140625E+00  0.53008679E+02  0.17163592E+00  0.89338108E+00  0.46326565E+03
 0.57156250E+00  0.52935129E+02  0.17149299E+00  0.89351822E+00  0.46300843E+03
 0.57171875E+00  0.52861652E+02  0.17135012E+00  0.89365525E+00  0.46275125E+03
 0.57187500E+00  0.52788249E+02  0.17120732E+00  0.89379217E+00  0.46249411E+03
 0.57203125E+00  0.52714918E+02  0.17106458E+00  0.89392897E+00  0.46223701E+03
 0.57218750E+00  0.52641661E+02  0.17092191E+00  0.89406566E+00  0.46197996E+03
 0.57234375E+00  0.52568477E+02  0.17077930E+00  0.89420224E+00  0.46172295E+03
 0.57250000E+00  0.52495366E+02  0.17063675E+00  0.89433871E+00  0.46146598E+03
 0.57265625E+00  0.52422328E+02  0.17049426E+00  0.89447506E+00  0.46120905E+03
 0.57281250E+00  0.52349362E+02  0.17035184E+00  0.89461130E+00  0.46095217E+03
 0.57296875E+00  0.52276469E+02  0.17020947E+00  0.89474743E+00  0.46069532E+03
 0.57312500E+00  0.52203648E+02  0.17006717E+00  0.89488344E+00  0.46043852E+03
 0.57328125E+00  0.52130900E+02  0.16992494E+00  0.89501935E+00  0.46018175E+03
 0.57343750E+00  0.52058224E+02  0.16978276E+00  0.89515514E+00  0.45992503E+03
 0.57359375E+00  0.51985621E+02  0.16964065E+00  0.89529082E+00  0.45966835E+03
 0.57375000E+00  0.51913089E+02  0.16949860E+00  0.89542639E+00  0.45941170E+03
 0.57390625E+00  0.51840630E+02  0.16935661E+00  0.89556185E+00  0.45915510E+03
 0.57406250E+00  0.51768242E+02  0.16921468E+00  0.89569720E+00  0.45889853E+03
 0.57421875E+00  0.51695926E+02  0.16907281E+00  0.89583244E+00  0.45864201E+03
 0.57437500E+00  0.51623682E+02  0.16893101E+00  0.89596756E+00  0.45838552E+03
 0.57453125E+00  0.51551509E+02  0.16878926E+00  0.89610258E+00  0.45812908E+03
 0.57468750E+00  0.51479408E+02  0.16864758E+00  0.89623748E+00  0.45787267E+03
 0.57484375E+00  0.51407378E+02  0.16850596E+00  0.89637228E+00  0.45761630E+03
 0.57500000E+00  0.51335420E+02  0.16836439E+00  0.89650696E+00  0.45735997E+03
 0.57515625E+00  0.51263532E+02  0.16822289E+00  0.89664153E+00  0.45710368E+03
 0.57531250E+00  0.51191716E+02  0.16808145E+00  0.89677600E+00  0.45684742E+03
 0.57546875E+00  0.51119970E+02  0.16794007E+00  0.89691035E+00  0.45659120E+03
 0.57562500E+00  0.51048296E+02  0.16779875E+00  0.89704459E+00  0.45633502E+03
 0.57578125E+00  0.50976692E+02  0.16765749E+00  0.89717873E+00  0.45607888E+03
 0.57593750E+00  0.50905159E+02  0.16751630E+00  0.89731275E+00  0.45582278E+03
 0.57609375E+00  0.50833696E+02  0.16737516E+00  0.89744667E+00  0.45556671E+03
 0.57625000E+00  0.50762304E+02  0.16723408E+00  0.89758047E+00  0.45531068E+03
 0.57640625E+00  0.50690982E+02  0.16709306E+00  0.89771417E+00  0.45505468E+03
 0.57656250E+00  0.50619731E+02  0.16695210E+00  0.89784776E+00  0.45479872E+03
 0.57671875E+00  0.50548549E+02  0.16681120E+00  0.89798124E+00  0.45454280E+03
 0.57687500E+00  0.50477438E+02  0.16667036E+00  0.89811461E+00  0.45428691E+03
 0.57703125E+00  0.50406396E+02  0.16652957E+00  0.89824787E+00  0.45403106E+03
 0.57718750E+00  0.50335424E+02  0.16638885E+00  0.89838102E+00  0.45377524E+03
 0.57734375E+00  0.50264522E+02  0.16624819E+00  0.89851407E+00  0.45351946E+03
 0.57750000E+00  0.50193690E+02  0.16610758E+00  0.89864700E+00  0.45326371E+03
 0.57765625E+00  0.50122927E+02  0.16596704E+00  0.89877983E+00  0.45300800E+03
 0.57781250E+00  0.50052234E+02  0.16582655E+00  0.89891255E+00  0.45275233E+03
 0.57796875E+00  0.49981610E+02  0.16568612E+00  0.89904517E+00  0.45249668E+03
 0.57812500E+00  0.49911055E+02  0.16554575E+00  0.89917767E+00  0.45224107E+03
 0.57828125E+00  0.49840570E+02  0.16540544E+00  0.89931007E+00  0.45198550E+03
 0.57843750E+00  0.49770153E+02  0.16526518E+00  0.89944236E+00  0.45172996E+03
 0.57859375E+00  0.49699805E+02  0.16512499E+00  0.89957454E+00  0.45147445E+03
 0.57875000E+00  0.49629526E+02  0.16498485E+00  0.89970662E+00  0.45121898E+03
 0.57890625E+00  0.49559316E+02  0.16484477E+00  0.89983859E+00  0.45096354E+03
 0.57906250E+00  0.49489175E+02  0.16470474E+00  0.89997045E+00  0.45070813E+03
 0.57921875E+00  0.49419102E+02  0.16456478E+00  0.90010220E+00  0.45045275E+03
 0.57937500E+00  0.49349098E+02  0.16442487E+00  0.90023385E+00  0.45019741E+03
 0.57953125E+00  0.49279161E+02  0.16428502E+00  0.90036539E+00  0.44994210E+03
 0.57968750E+00  0.49209294E+02  0.16414523E+00  0.90049683E+00  0.44968682E+03
 0.57984375E+00  0.49139494E+02  0.16400549E+00  0.90062816E+00  0.44943157E+03
 0.58000000E+00  0.49069762E+02  0.16386581E+00  0.90075938E+00  0.44917635E+03
 0.58015625E+00  0.49000099E+02  0.16372619E+00  0.90089050E+00  0.44892117E+03
 0.58031250E+00  0.48930503E+02  0.16358662E+00  0.90102151E+00  0.44866602E+03
 0.58046875E+00  0.48860975E+02  0.16344711E+00  0.90115242E+00  0.44841089E+03
 0.58062500E+00  0.48791515E+02  0.16330766E+00  0.90128322E+00  0.44815580E+03
 0.58078125E+00  0.48722122E+02  0.16316827E+00  0.90141391E+00  0.44790074E+03
 0.58093750E+00  0.48652797E+02  0.16302893E+00  0.90154450E+00  0.44764571E+03
 0.58109375E+00  0.48583539E+02  0.16288964E+00  0.90167499E+00  0.44739071E+03
 0.58125000E+00  0.48514348E+02  0.16275041E+00  0.90180537E+00  0.44713574E+03
 0.58140625E+00  0.48445225E+02  0.16261124E+00  0.90193564E+00  0.44688080E+03
 0.58156250E+00  0.48376168E+02  0.16247213E+00  0.90206581E+00  0.44662589E+03
 0.58171875E+00  0.48307179E+02  0.16233306E+00  0.90219588E+00  0.44637100E+03
 0.58187500E+00  0.48238257E+02  0.16219406E+00  0.90232584E+00  0.44611615E+03
 0.58203125E+00  0.48169401E+02  0.16205511E+00  0.90245569E+00  0.44586132E+03
 0.58218750E+00  0.48100612E+02  0.16191622E+00  0.90258545E+00  0.44560653E+03
 0.58234375E+00  0.48031890E+02  0.16177738E+00  0.90271509E+00  0.44535176E+03
 0.58250000E+00  0.47963234E+02  0.16163859E+00  0.90284464E+00  0.44509702E+03
 0.58265625E+00  0.47894645E+02  0.16149986E+00  0.90297408E+00  0.44484231E+03
 0.58281250E+00  0.47826122E+02  0.16136119E+00  0.90310341E+00  0.44458763E+03
 0.58296875E+00  0.47757665E+02  0.16122257E+00  0.90323264E+00  0.44433297E+03
 0.58312500E+00  0.47689275E+02  0.16108400E+00  0.90336177E+00  0.44407834E+03
 0.58328125E+00  0.47620951E+02  0.16094549E+00  0.90349080E+00  0.44382374E+03
 0.58343750E+00  0.47552692E+02  0.16080704E+00  0.90361972E+00  0.44356916E+03
 0.58359375E+00  0.47484500E+02  0.16066863E+00  0.90374854E+00  0.44331462E+03
 0.58375000E+00  0.47416373E+02  0.16053029E+00  0.90387725E+00  0.44306009E+03
 0.58390625E+00  0.47348312E+02  0.16039199E+00  0.90400586E+00  0.44280560E+03
 0.58406250E+00  0.47280316E+02  0.16025375E+00  0.90413437E+00  0.44255113E+03
 0.58421875E+00  0.47212386E+02  0.16011556E+00  0.90426278E+00  0.44229668E+03
 0.58437500E+00  0.47144522E+02  0.15997743E+00  0.90439109E+00  0.44204227E+03
 0.58453125E+00  0.47076722E+02  0.15983935E+00  0.90451929E+00  0.44178787E+03
 0.58468750E+00  0.47008988E+02  0.15970133E+00  0.90464739E+00  0.44153351E+03
 0.58484375E+00  0.46941320E+02  0.15956335E+00  0.90477539E+00  0.44127916E+03
 0.58500000E+00  0.46873716E+02  0.15942543E+00  0.90490328E+00  0.44102485E+03
 0.58515625E+00  0.46806177E+02  0.15928757E+00  0.90503107E+00  0.44077055E+03
 0.58531250E+00  0.46738703E+02  0.15914976E+00  0.90515877E+00  0.44051628E+03
 0.58546875E+00  0.46671294E+02  0.15901199E+00  0.90528636E+00  0.44026204E+03
 0.58562500E+00  0.46603949E+02  0.15887429E+00  0.90541384E+00  0.44000782E+03
 0.58578125E+00  0.46536669E+02  0.15873663E+00  0.90554123E+00  0.43975362E+03
 0.58593750E+00  0.46469454E+02  0.15859903E+00  0.90566852E+00  0.43949945E+03
 0.58609375E+00  0.46402303E+02  0.15846148E+00  0.90579570E+00  0.43924530E+03
 0.58625000E+00  0.46335217E+02  0.15832398E+00  0.90592278E+00  0.43899117E+03
 0.58640625E+00  0.46268194E+02  0.15818653E+00  0.90604977E+00  0.43873706E+03
 0.58656250E+00  0.46201236E+02  0.15804914E+00  0.90617665E+00  0.43848298E+03
 0.58671875E+00  0.46134342E+02  0.15791180E+00  0.90630343E+00  0.43822892E+03
 0.58687500E+00  0.46067512E+02  0.15777451E+00  0.90643011E+00  0.43797488E+03
 0.58703125E+00  0.46000745E+02  0.15763727E+00  0.90655669E+00  0.43772087E+03
 0.58718750E+00  0.45934043E+02  0.15750008E+00  0.90668317E+00  0.43746687E+03
 0.58734375E+00  0.45867404E+02  0.15736295E+00  0.90680955E+00  0.43721290E+03
 0.58750000E+00  0.45800829E+02  0.15722586E+00  0.90693582E+00  0.43695895E+03
 0.58765625E+00  0.45734317E+02  0.15708883E+00  0.90706200E+00  0.43670502E+03
 0.58781250E+00  0.45667869E+02  0.15695185E+00  0.90718808E+00  0.43645111E+03
 0.58796875E+00  0.45601484E+02  0.15681491E+00  0.90731406E+00  0.43619722E+03
 0.58812500E+00  0.45535162E+02  0.15667803E+00  0.90743994E+00  0.43594335E+03
 0.58828125E+00  0.45468904E+02  0.15654120E+00  0.90756572E+00  0.43568950E+03
 0.58843750E+00  0.45402709E+02  0.15640443E+00  0.90769140E+00  0.43543568E+03
 0.58859375E+00  0.45336576E+02  0.15626770E+00  0.90781698E+00  0.43518187E+03
 0.58875000E+00  0.45270507E+02  0.15613102E+00  0.90794246E+00  0.43492808E+03
 0.58890625E+00  0.45204500E+02  0.15599439E+00  0.90806785E+00  0.43467431E+03
 0.58906250E+00  0.45138556E+02  0.15585781E+00  0.90819313E+00  0.43442056E+03
 0.58921875E+00  0.45072675E+02  0.15572129E+00  0.90831831E+00  0.43416683E+03
 0.58937500E+00  0.45006857E+02  0.15558481E+00  0.90844340E+00  0.43391311E+03
 0.58953125E+00  0.44941100E+02  0.15544838E+00  0.90856839E+00  0.43365942E+03
 0.58968750E+00  0.44875407E+02  0.15531200E+00  0.90869328E+00  0.43340574E+03
 0.58984375E+00  0.44809775E+02  0.15517567E+00  0.90881807E+00  0.43315209E+03
 0.59000000E+00  0.44744206E+02  0.15503939E+00  0.90894276E+00  0.43289845E+03
 0.59015625E+00  0.44678699E+02  0.15490316E+00  0.90906736E+00  0.43264482E+03
 0.59031250E+00  0.44613254E+02  0.15476698E+00  0.90919185E+00  0.43239122E+03
 0.59046875E+00  0.44547871E+02  0.15463085E+00  0.90931625E+00  0.43213763E+03
 0.59062500E+00  0.44482550E+02  0.15449477E+00  0.90944055E+00  0.43188406E+03
 0.59078125E+00  0.44417290E+02  0.15435874E+00  0.90956475E+00  0.43163050E+03
 0.59093750E+00  0.44352093E+02  0.15422275E+00  0.90968886E+00  0.43137696E+03
 0.59109375E+00  0.44286957E+02  0.15408682E+00  0.90981287E+00  0.43112344E+03
 0.59125000E+00  0.44221882E+02  0.15395093E+00  0.90993678E+00  0.43086994E+03
 0.59140625E+00  0.44156869E+02  0.15381509E+00  0.91006059E+00  0.43061645E+03
 0.59156250E+00  0.44091917E+02  0.15367930E+00  0.91018431E+00  0.43036297E+03
 0.59171875E+00  0.44027027E+02  0.15354356E+00  0.91030793E+00  0.43010951E+03
 0.59187500E+00  0.43962198E+02  0.15340786E+00  0.91043145E+00  0.42985607E+03
 0.59203125E+00  0.43897430E+02  0.15327222E+00  0.91055488E+00  0.42960264E+03
 0.59218750E+00  0.43832723E+02  0.15313662E+00  0.91067820E+00  0.42934923E+03
 0.59234375E+00  0.43768077E+02  0.15300107E+00  0.91080144E+00  0.42909583E+03
 0.59250000E+00  0.43703492E+02  0.15286556E+00  0.91092457E+00  0.42884244E+03
 0.59265625E+00  0.43638967E+02  0.15273011E+00  0.91104761E+00  0.42858907E+03
 0.59281250E+00  0.43574504E+02  0.15259470E+00  0.91117056E+00  0.42833571E+03
 0.59296875E+00  0.43510100E+02  0.15245934E+00  0.91129340E+00  0.42808237E+03
 0.59312500E+00  0.43445758E+02  0.15232403E+00  0.91141616E+00  0.42782904E+03
 0.59328125E+00  0.43381476E+02  0.15218876E+00  0.91153881E+00  0.42757572E+03
 0.59343750E+00  0.43317254E+02  0.15205354E+00  0.91166137E+00  0.42732241E+03
 0.59359375E+00  0.43253093E+02  0.15191837E+00  0.91178384E+00  0.42706912E+03
 0.59375000E+00  0.43188992E+02  0.15178324E+00  0.91190621E+00  0.42681584E+03
 0.59390625E+00  0.43124951E+02  0.15164816E+00  0.91202848E+00  0.42656257E+03
 0.59406250E+00  0.43060969E+02  0.15151313E+00  0.91215066E+00  0.42630932E+03
 0.59421875E+00  0.42997048E+02  0.15137814E+00  0.91227274E+00  0.42605608E+03
 0.59437500E+00  0.42933187E+02  0.15124320E+00  0.91239473E+00  0.42580284E+03
 0.59453125E+00  0.42869386E+02  0.15110831E+00  0.91251662E+00  0.42554962E+03
 0.59468750E+00  0.42805644E+02  0.15097346E+00  0.91263842E+00  0.42529641E+03
 0.59484375E+00  0.42741962E+02  0.15083866E+00  0.91276012E+00  0.42504321E+03
 0.59500000E+00  0.42678340E+02  0.15070390E+00  0.91288173E+00  0.42479003E+03
 0.59515625E+00  0.42614777E+02  0.15056919E+00  0.91300325E+00  0.42453685E+03
 0.59531250E+00  0.42551273E+02  0.15043452E+00  0.91312467E+00  0.42428368E+03
 0.59546875E+00  0.42487829E+02  0.15029990E+00  0.91324599E+00  0.42403052E+03
 0.59562500E+00  0.42424444E+02  0.15016533E+00  0.91336722E+00  0.42377738E+03
 0.59578125E+00  0.42361118E+02  0.15003080E+00  0.91348836E+00  0.42352424E+03
 0.59593750E+00  0.42297851E+02  0.14989632E+00  0.91360940E+00  0.42327111E+03
 0.59609375E+00  0.42234644E+02  0.14976188E+00  0.91373035E+00  0.42301799E+03
 0.59625000E+00  0.42171495E+02  0.14962749E+00  0.91385121E+00  0.42276488E+03
 0.59640625E+00  0.42108405E+02  0.14949314E+00  0.91397197E+00  0.42251178E+03
 0.59656250E+00  0.42045373E+02  0.14935883E+00  0.91409264E+00  0.42225868E+03
 0.59671875E+00  0.41982401E+02  0.14922457E+00  0.91421321E+00  0.42200560E+03
 0.59687500E+00  0.41919487E+02  0.14909036E+00  0.91433370E+00  0.42175252E+03
 0.59703125E+00  0.41856631E+02  0.14895619E+00  0.91445409E+00  0.42149945E+03
 0.59718750E+00  0.41793834E+02  0.14882206E+00  0.91457438E+00  0.42124639E+03
 0.59734375E+00  0.41731096E+02  0.14868798E+00  0.91469458E+00  0.42099333E+03
 0.59750000E+00  0.41668415E+02  0.14855394E+00  0.91481469E+00  0.42074029E+03
 0.59765625E+00  0.41605793E+02  0.14841994E+00  0.91493471E+00  0.42048724E+03
 0.59781250E+00  0.41543229E+02  0.14828599E+00  0.91505463E+00  0.42023421E+03
 0.59796875E+00  0.41480723E+02  0.14815209E+00  0.91517447E+00  0.41998118E+03
 0.59812500E+00  0.41418275E+02  0.14801822E+00  0.91529421E+00  0.41972816E+03
 0.59828125E+00  0.41355885E+02  0.14788440E+00  0.91541385E+00  0.41947514E+03
 0.59843750E+00  0.41293552E+02  0.14775063E+00  0.91553341E+00  0.41922213E+03
 0.59859375E+00  0.41231278E+02  0.14761689E+00  0.91565287E+00  0.41896913E+03
 0.59875000E+00  0.41169061E+02  0.14748320E+00  0.91577224E+00  0.41871613E+03
 0.59890625E+00  0.41106901E+02  0.14734955E+00  0.91589152E+00  0.41846313E+03
 0.59906250E+00  0.41044800E+02  0.14721595E+00  0.91601071E+00  0.41821014E+03
 0.59921875E+00  0.40982755E+02  0.14708239E+00  0.91612980E+00  0.41795716E+03
 0.59937500E+00  0.40920768E+02  0.14694887E+00  0.91624881E+00  0.41770417E+03
 0.59953125E+00  0.40858838E+02  0.14681539E+00  0.91636772E+00  0.41745120E+03
 0.59968750E+00  0.40796966E+02  0.14668196E+00  0.91648654E+00  0.41719822E+03
 0.59984375E+00  0.40735150E+02  0.14654857E+00  0.91660527E+00  0.41694525E+03
 0.60000000E+00  0.40673392E+02  0.14641522E+00  0.91672391E+00  0.41669229E+03
 0.60015625E+00  0.40611690E+02  0.14628191E+00  0.91684245E+00  0.41643932E+03
 0.60031250E+00  0.40550046E+02  0.14614864E+00  0.91696091E+00  0.41618636E+03
 0.60046875E+00  0.40488458E+02  0.14601542E+00  0.91707928E+00  0.41593340E+03
 0.60062500E+00  0.40426927E+02  0.14588224E+00  0.91719755E+00  0.41568045E+03
 0.60078125E+00  0.40365453E+02  0.14574910E+00  0.91731573E+00  0.41542749E+03
 0.60093750E+00  0.40304035E+02  0.14561600E+00  0.91743383E+00  0.41517454E+03
 0.60109375E+00  0.40242674E+02  0.14548294E+00  0.91755183E+00  0.41492159E+03
 0.60125000E+00  0.40181369E+02  0.14534993E+00  0.91766974E+00  0.41466864E+03
 0.60140625E+00  0.40120121E+02  0.14521695E+00  0.91778757E+00  0.41441570E+03
 0.60156250E+00  0.40058929E+02  0.14508402E+00  0.91790530E+00  0.41416275E+03
 0.60171875E+00  0.39997793E+02  0.14495113E+00  0.91802294E+00  0.41390981E+03
 0.60187500E+00  0.39936713E+02  0.14481827E+00  0.91814049E+00  0.41365686E+03
 0.60203125E+00  0.39875689E+02  0.14468546E+00  0.91825796E+00  0.41340392E+03
 0.60218750E+00  0.39814721E+02  0.14455269E+00  0.91837533E+00  0.41315097E+03
 0.60234375E+00  0.39753810E+02  0.14441996E+00  0.91849261E+00  0.41289803E+03
 0.60250000E+00  0.39692954E+02  0.14428727E+00  0.91860981E+00  0.41264508E+03
 0.60265625E+00  0.39632154E+02  0.14415463E+00  0.91872691E+00  0.41239213E+03
 0.60281250E+00  0.39571409E+02  0.14402202E+00  0.91884393E+00  0.41213919E+03
 0.60296875E+00  0.39510720E+02  0.14388945E+00  0.91896085E+00  0.41188624E+03
 0.60312500E+00  0.39450087E+02  0.14375692E+00  0.91907769E+00  0.41163329E+03
 0.60328125E+00  0.39389509E+02  0.14362443E+00  0.91919444E+00  0.41138034E+03
 0.60343750E+00  0.39328987E+02  0.14349198E+00  0.91931110E+00  0.41112739E+03
 0.60359375E+00  0.39268519E+02  0.14335957E+00  0.91942767E+00  0.41087443E+03
 0.60375000E+00  0.39208108E+02  0.14322720E+00  0.91954415E+00  0.41062147E+03
 0.60390625E+00  0.39147751E+02  0.14309487E+00  0.91966054E+00  0.41036851E+03
 0.60406250E+00  0.39087449E+02  0.14296258E+00  0.91977685E+00  0.41011555E+03
 0.60421875E+00  0.39027203E+02  0.14283033E+00  0.91989306E+00  0.40986259E+03
 0.60437500E+00  0.38967011E+02  0.14269812E+00  0.92000919E+00  0.40960962E+03
 0.60453125E+00  0.38906875E+02  0.14256594E+00  0.92012523E+00  0.40935664E+03
 0.60468750E+00  0.38846793E+02  0.14243381E+00  0.92024118E+00  0.40910367E+03
 0.60484375E+00  0.38786766E+02  0.14230171E+00  0.92035705E+00  0.40885069E+03
 0.60500000E+00  0.38726793E+02  0.14216965E+00  0.92047282E+00  0.40859770E+03
 0.60515625E+00  0.38666875E+02  0.14203763E+00  0.92058851E+00  0.40834471E+03
 0.60531250E+00  0.38607012E+02  0.14190565E+00  0.92070411E+00  0.40809172E+03
 0.60546875E+00  0.38547203E+02  0.14177371E+00  0.92081962E+00  0.40783872E+03
 0.60562500E+00  0.38487449E+02  0.14164181E+00  0.92093505E+00  0.40758572E+03
 0.60578125E+00  0.38427749E+02  0.14150994E+00  0.92105039E+00  0.40733271E+03
 0.60593750E+00  0.38368103E+02  0.14137811E+00  0.92116564E+00  0.40707969E+03
 0.60609375E+00  0.38308511E+02  0.14124632E+00  0.92128080E+00  0.40682667E+03
 0.60625000E+00  0.38248974E+02  0.14111457E+00  0.92139588E+00  0.40657364E+03
 0.60640625E+00  0.38189490E+02  0.14098285E+00  0.92151087E+00  0.40632061E+03
 0.60656250E+00  0.38130060E+02  0.14085118E+00  0.92162577E+00  0.40606757E+03
 0.60671875E+00  0.38070685E+02  0.14071954E+00  0.92174058E+00  0.40581452E+03
 0.60687500E+00  0.38011363E+02  0.14058793E+00  0.92185531E+00  0.40556146E+03
 0.60703125E+00  0.37952095E+02  0.14045637E+00  0.92196996E+00  0.40530840E+03
 0.60718750E+00  0.37892880E+02  0.14032484E+00  0.92208451E+00  0.40505533E+03
 0.60734375E+00  0.37833719E+02  0.14019335E+00  0.92219898E+00  0.40480225E+03
 0.60750000E+00  0.37774612E+02  0.14006189E+00  0.92231336E+00  0.40454917E+03
 0.60765625E+00  0.37715558E+02  0.13993047E+00  0.92242766E+00  0.40429607E+03
 0.60781250E+00  0.37656558E+02  0.13979909E+00  0.92254187E+00  0.40404297E+03
 0.60796875E+00  0.37597611E+02  0.13966775E+00  0.92265600E+00  0.40378986E+03
 0.60812500E+00  0.37538717E+02  0.13953644E+00  0.92277004E+00  0.40353673E+03
 0.60828125E+00  0.37479876E+02  0.13940517E+00  0.92288399E+00  0.40328360E+03
 0.60843750E+00  0.37421089E+02  0.13927393E+00  0.92299786E+00  0.40303046E+03
 0.60859375E+00  0.37362354E+02  0.13914273E+00  0.92311164E+00  0.40277731E+03
 0.60875000E+00  0.37303673E+02  0.13901157E+00  0.92322534E+00  0.40252415E+03
 0.60890625E+00  0.37245044E+02  0.13888044E+00  0.92333895E+00  0.40227098E+03
 0.60906250E+00  0.37186469E+02  0.13874935E+00  0.92345247E+00  0.40201780E+03
 0.60921875E+00  0.37127946E+02  0.13861829E+00  0.92356591E+00  0.40176460E+03
 0.60937500E+00  0.37069475E+02  0.13848727E+00  0.92367927E+00  0.40151140E+03
 0.60953125E+00  0.37011058E+02  0.13835628E+00  0.92379254E+00  0.40125819E+03
 0.60968750E+00  0.36952693E+02  0.13822533E+00  0.92390572E+00  0.40100496E+03
 0.60984375E+00  0.36894380E+02  0.13809441E+00  0.92401882E+00  0.40075172E+03
 0.61000000E+00  0.36836120E+02  0.13796353E+00  0.92413184E+00  0.40049847E+03
 0.61015625E+00  0.36777913E+02  0.13783269E+00  0.92424477E+00  0.40024520E+03
 0.61031250E+00  0.36719757E+02  0.13770188E+00  0.92435762E+00  0.39999193E+03
 0.61046875E+00  0.36661654E+02  0.13757110E+00  0.92447038E+00  0.39973864E+03
 0.61062500E+00  0.36603603E+02  0.13744036E+00  0.92458306E+00  0.39948533E+03
 0.61078125E+00  0.36545604E+02  0.13730965E+00  0.92469565E+00  0.39923202E+03
 0.61093750E+00  0.36487657E+02  0.13717898E+00  0.92480816E+00  0.39897869E+03
 0.61109375E+00  0.36429762E+02  0.13704834E+00  0.92492059E+00  0.39872534E+03
 0.61125000E+00  0.36371919E+02  0.13691774E+00  0.92503293E+00  0.39847199E+03
 0.61140625E+00  0.36314128E+02  0.13678717E+00  0.92514519E+00  0.39821861E+03
 0.61156250E+00  0.36256389E+02  0.13665663E+00  0.92525736E+00  0.39796523E+03
 0.61171875E+00  0.36198701E+02  0.13652613E+00  0.92536945E+00  0.39771182E+03
 0.61187500E+00  0.36141065E+02  0.13639566E+00  0.92548146E+00  0.39745840E+03
 0.61203125E+00  0.36083481E+02  0.13626522E+00  0.92559338E+00  0.39720497E+03
 0.61218750E+00  0.36025948E+02  0.13613482E+00  0.92570522E+00  0.39695152E+03
 0.61234375E+00  0.35968466E+02  0.13600445E+00  0.92581697E+00  0.39669806E+03
 0.61250000E+00  0.35911036E+02  0.13587412E+00  0.92592865E+00  0.39644457E+03
 0.61265625E+00  0.35853657E+02  0.13574382E+00  0.92604024E+00  0.39619108E+03
 0.61281250E+00  0.35796329E+02  0.13561355E+00  0.92615174E+00  0.39593756E+03
 0.61296875E+00  0.35739053E+02  0.13548331E+00  0.92626317E+00  0.39568403E+03
 0.61312500E+00  0.35681827E+02  0.13535311E+00  0.92637451E+00  0.39543048E+03
 0.61328125E+00  0.35624653E+02  0.13522294E+00  0.92648577E+00  0.39517691E+03
 0.61343750E+00  0.35567530E+02  0.13509280E+00  0.92659694E+00  0.39492333E+03
 0.61359375E+00  0.35510457E+02  0.13496269E+00  0.92670803E+00  0.39466972E+03
 0.61375000E+00  0.35453436E+02  0.13483262E+00  0.92681904E+00  0.39441610E+03
 0.61390625E+00  0.35396465E+02  0.13470258E+00  0.92692997E+00  0.39416246E+03
 0.61406250E+00  0.35339545E+02  0.13457257E+00  0.92704082E+00  0.39390880E+03
 0.61421875E+00  0.35282675E+02  0.13444259E+00  0.92715158E+00  0.39365512E+03
 0.61437500E+00  0.35225856E+02  0.13431265E+00  0.92726226E+00  0.39340143E+03
 0.61453125E+00  0.35169088E+02  0.13418274E+00  0.92737286E+00  0.39314771E+03
 0.61468750E+00  0.35112370E+02  0.13405285E+00  0.92748338E+00  0.39289397E+03
 0.61484375E+00  0.35055702E+02  0.13392300E+00  0.92759382E+00  0.39264021E+03
 0.61500000E+00  0.34999085E+02  0.13379319E+00  0.92770417E+00  0.39238643E+03
 0.61515625E+00  0.34942518E+02  0.13366340E+00  0.92781444E+00  0.39213263E+03
 0.61531250E+00  0.34886001E+02  0.13353364E+00  0.92792463E+00  0.39187881E+03
 0.61546875E+00  0.34829535E+02  0.13340392E+00  0.92803474E+00  0.39162497E+03
 0.61562500E+00  0.34773118E+02  0.13327422E+00  0.92814477E+00  0.39137111E+03
 0.61578125E+00  0.34716752E+02  0.13314456E+00  0.92825472E+00  0.39111722E+03
 0.61593750E+00  0.34660435E+02  0.13301493E+00  0.92836458E+00  0.39086331E+03
 0.61609375E+00  0.34604168E+02  0.13288533E+00  0.92847436E+00  0.39060938E+03
 0.61625000E+00  0.34547951E+02  0.13275576E+00  0.92858407E+00  0.39035543E+03
 0.61640625E+00  0.34491784E+02  0.13262621E+00  0.92869369E+00  0.39010145E+03
 0.61656250E+00  0.34435667E+02  0.13249670E+00  0.92880323E+00  0.38984746E+03
 0.61671875E+00  0.34379599E+02  0.13236722E+00  0.92891269E+00  0.38959343E+03
 0.61687500E+00  0.34323580E+02  0.13223777E+00  0.92902207E+00  0.38933939E+03
 0.61703125E+00  0.34267612E+02  0.13210835E+00  0.92913137E+00  0.38908532E+03
 0.61718750E+00  0.34211692E+02  0.13197896E+00  0.92924059E+00  0.38883122E+03
 0.61734375E+00  0.34155822E+02  0.13184960E+00  0.92934973E+00  0.38857710E+03
 0.61750000E+00  0.34100002E+02  0.13172027E+00  0.92945879E+00  0.38832296E+03
 0.61765625E+00  0.34044230E+02  0.13159097E+00  0.92956776E+00  0.38806879E+03
 0.61781250E+00  0.33988508E+02  0.13146170E+00  0.92967666E+00  0.38781459E+03
 0.61796875E+00  0.33932835E+02  0.13133246E+00  0.92978548E+00  0.38756037E+03
 0.61812500E+00  0.33877211E+02  0.13120324E+00  0.92989422E+00  0.38730612E+03
 0.61828125E+00  0.33821636E+02  0.13107406E+00  0.93000287E+00  0.38705185E+03
 0.61843750E+00  0.33766110E+02  0.13094490E+00  0.93011145E+00  0.38679755E+03
 0.61859375E+00  0.33710632E+02  0.13081577E+00  0.93021995E+00  0.38654322E+03
 0.61875000E+00  0.33655204E+02  0.13068668E+00  0.93032837E+00  0.38628887E+03
 0.61890625E+00  0.33599824E+02  0.13055761E+00  0.93043671E+00  0.38603449E+03
 0.61906250E+00  0.33544493E+02  0.13042857E+00  0.93054497E+00  0.38578008E+03
 0.61921875E+00  0.33489211E+02  0.13029955E+00  0.93065315E+00  0.38552564E+03
 0.61937500E+00  0.33433977E+02  0.13017057E+00  0.93076125E+00  0.38527118E+03
 0.61953125E+00  0.33378792E+02  0.13004161E+00  0.93086927E+00  0.38501669E+03
 0.61968750E+00  0.33323655E+02  0.12991268E+00  0.93097721E+00  0.38476216E+03
 0.61984375E+00  0.33268567E+02  0.12978378E+00  0.93108508E+00  0.38450761E+03
 0.62000000E+00  0.33213527E+02  0.12965491E+00  0.93119286E+00  0.38425303E+03
 0.62015625E+00  0.33158535E+02  0.12952607E+00  0.93130057E+00  0.38399842E+03
 0.62031250E+00  0.33103591E+02  0.12939725E+00  0.93140820E+00  0.38374378E+03
 0.62046875E+00  0.33048696E+02  0.12926846E+00  0.93151575E+00  0.38348911E+03
 0.62062500E+00  0.32993848E+02  0.12913970E+00  0.93162322E+00  0.38323441E+03
 0.62078125E+00  0.32939049E+02  0.12901096E+00  0.93173061E+00  0.38297968E+03
 0.62093750E+00  0.32884297E+02  0.12888225E+00  0.93183792E+00  0.38272491E+03
 0.62109375E+00  0.32829594E+02  0.12875357E+00  0.93194516E+00  0.38247012E+03
 0.62125000E+00  0.32774938E+02  0.12862492E+00  0.93205231E+00  0.38221529E+03
 0.62140625E+00  0.32720330E+02  0.12849629E+00  0.93215939E+00  0.38196043E+03
 0.62156250E+00  0.32665770E+02  0.12836769E+00  0.93226639E+00  0.38170554E+03
 0.62171875E+00  0.32611258E+02  0.12823911E+00  0.93237332E+00  0.38145062E+03
 0.62187500E+00  0.32556793E+02  0.12811057E+00  0.93248016E+00  0.38119566E+03
 0.62203125E+00  0.32502376E+02  0.12798204E+00  0.93258693E+00  0.38094068E+03
 0.62218750E+00  0.32448006E+02  0.12785355E+00  0.93269362E+00  0.38068565E+03
 0.62234375E+00  0.32393683E+02  0.12772508E+00  0.93280023E+00  0.38043060E+03
 0.62250000E+00  0.32339408E+02  0.12759663E+00  0.93290676E+00  0.38017551E+03
 0.62265625E+00  0.32285180E+02  0.12746822E+00  0.93301322E+00  0.37992038E+03
 0.62281250E+00  0.32231000E+02  0.12733982E+00  0.93311960E+00  0.37966522E+03
 0.62296875E+00  0.32176867E+02  0.12721146E+00  0.93322590E+00  0.37941003E+03
 0.62312500E+00  0.32122781E+02  0.12708312E+00  0.93333213E+00  0.37915480E+03
 0.62328125E+00  0.32068741E+02  0.12695480E+00  0.93343828E+00  0.37889954E+03
 0.62343750E+00  0.32014749E+02  0.12682651E+00  0.93354435E+00  0.37864423E+03
 0.62359375E+00  0.31960804E+02  0.12669824E+00  0.93365034E+00  0.37838890E+03
 0.62375000E+00  0.31906906E+02  0.12657000E+00  0.93375626E+00  0.37813353E+03
 0.62390625E+00  0.31853055E+02  0.12644179E+00  0.93386210E+00  0.37787812E+03
 0.62406250E+00  0.31799250E+02  0.12631360E+00  0.93396786E+00  0.37762267E+03
 0.62421875E+00  0.31745492E+02  0.12618543E+00  0.93407355E+00  0.37736719E+03
 0.62437500E+00  0.31691781E+02  0.12605729E+00  0.93417916E+00  0.37711166E+03
 0.62453125E+00  0.31638116E+02  0.12592917E+00  0.93428469E+00  0.37685610E+03
 0.62468750E+00  0.31584498E+02  0.12580108E+00  0.93439015E+00  0.37660051E+03
 0.62484375E+00  0.31530927E+02  0.12567301E+00  0.93449553E+00  0.37634487E+03
 0.62500000E+00  0.31477402E+02  0.12554497E+00  0.93460084E+00  0.37608920E+03
 0.62515625E+00  0.31423923E+02  0.12541695E+00  0.93470607E+00  0.37583348E+03
 0.62531250E+00  0.31370491E+02  0.12528895E+00  0.93481122E+00  0.37557773E+03
 0.62546875E+00  0.31317105E+02  0.12516098E+00  0.93491630E+00  0.37532194E+03
 0.62562500E+00  0.31263765E+02  0.12503303E+00  0.93502130E+00  0.37506610E+03
 0.62578125E+00  0.31210471E+02  0.12490510E+00  0.93512622E+00  0.37481023E+03
 0.62593750E+00  0.31157223E+02  0.12477720E+00  0.93523107E+00  0.37455432E+03
 0.62609375E+00  0.31104022E+02  0.12464932E+00  0.93533585E+00  0.37429836E+03
 0.62625000E+00  0.31050866E+02  0.12452146E+00  0.93544055E+00  0.37404236E+03
 0.62640625E+00  0.30997756E+02  0.12439363E+00  0.93554517E+00  0.37378633E+03
 0.62656250E+00  0.30944692E+02  0.12426582E+00  0.93564972E+00  0.37353025E+03
 0.62671875E+00  0.30891674E+02  0.12413803E+00  0.93575419E+00  0.37327412E+03
 0.62687500E+00  0.30838702E+02  0.12401026E+00  0.93585859E+00  0.37301796E+03
 0.62703125E+00  0.30785775E+02  0.12388252E+00  0.93596291E+00  0.37276175E+03
 0.62718750E+00  0.30732895E+02  0.12375480E+00  0.93606716E+00  0.37250550E+03
 0.62734375E+00  0.30680059E+02  0.12362710E+00  0.93617133E+00  0.37224921E+03
 0.62750000E+00  0.30627269E+02  0.12349943E+00  0.93627543E+00  0.37199287E+03
 0.62765625E+00  0.30574525E+02  0.12337177E+00  0.93637945E+00  0.37173649E+03
 0.62781250E+00  0.30521826E+02  0.12324414E+00  0.93648340E+00  0.37148006E+03
 0.62796875E+00  0.30469172E+02  0.12311653E+00  0.93658727E+00  0.37122359E+03
 0.62812500E+00  0.30416564E+02  0.12298894E+00  0.93669107E+00  0.37096708E+03
 0.62828125E+00  0.30364001E+02  0.12286138E+00  0.93679480E+00  0.37071052E+03
 0.62843750E+00  0.30311483E+02  0.12273383E+00  0.93689845E+00  0.37045391E+03
 0.62859375E+00  0.30259011E+02  0.12260631E+00  0.93700202E+00  0.37019726E+03
 0.62875000E+00  0.30206583E+02  0.12247880E+00  0.93710552E+00  0.36994056E+03
 0.62890625E+00  0.30154201E+02  0.12235132E+00  0.93720895E+00  0.36968381E+03
 0.62906250E+00  0.30101863E+02  0.12222386E+00  0.93731230E+00  0.36942702E+03
 0.62921875E+00  0.30049570E+02  0.12209642E+00  0.93741558E+00  0.36917018E+03
 0.62937500E+00  0.29997323E+02  0.12196900E+00  0.93751879E+00  0.36891329E+03
 0.62953125E+00  0.29945120E+02  0.12184160E+00  0.93762192E+00  0.36865636E+03
 0.62968750E+00  0.29892962E+02  0.12171423E+00  0.93772498E+00  0.36839937E+03
 0.62984375E+00  0.29840848E+02  0.12158687E+00  0.93782796E+00  0.36814234E+03
 0.63000000E+00  0.29788779E+02  0.12145953E+00  0.93793087E+00  0.36788526E+03
 0.63015625E+00  0.29736755E+02  0.12133221E+00  0.93803371E+00  0.36762813E+03
 0.63031250E+00  0.29684775E+02  0.12120492E+00  0.93813647E+00  0.36737095E+03
 0.63046875E+00  0.29632840E+02  0.12107764E+00  0.93823916E+00  0.36711372E+03
 0.63062500E+00  0.29580949E+02  0.12095038E+00  0.93834178E+00  0.36685644E+03
 0.63078125E+00  0.29529103E+02  0.12082314E+00  0.93844433E+00  0.36659911E+03
 0.63093750E+00  0.29477301E+02  0.12069592E+00  0.93854680E+00  0.36634173E+03
 0.63109375E+00  0.29425543E+02  0.12056873E+00  0.93864919E+00  0.36608430E+03
 0.63125000E+00  0.29373829E+02  0.12044155E+00  0.93875152E+00  0.36582681E+03
 0.63140625E+00  0.29322160E+02  0.12031438E+00  0.93885377E+00  0.36556928E+03
 0.63156250E+00  0.29270535E+02  0.12018724E+00  0.93895595E+00  0.36531169E+03
 0.63171875E+00  0.29218953E+02  0.12006012E+00  0.93905806E+00  0.36505405E+03
 0.63187500E+00  0.29167416E+02  0.11993302E+00  0.93916009E+00  0.36479635E+03
 0.63203125E+00  0.29115923E+02  0.11980593E+00  0.93926205E+00  0.36453861E+03
 0.63218750E+00  0.29064473E+02  0.11967886E+00  0.93936394E+00  0.36428081E+03
 0.63234375E+00  0.29013068E+02  0.11955181E+00  0.93946576E+00  0.36402295E+03
 0.63250000E+00  0.28961706E+02  0.11942478E+00  0.93956750E+00  0.36376504E+03
 0.63265625E+00  0.28910388E+02  0.11929777E+00  0.93966917E+00  0.36350708E+03
 0.63281250E+00  0.28859114E+02  0.11917078E+00  0.93977077E+00  0.36324906E+03
 0.63296875E+00  0.28807883E+02  0.11904380E+00  0.93987230E+00  0.36299099E+03
 0.63312500E+00  0.28756696E+02  0.11891684E+00  0.93997375E+00  0.36273286E+03
 0.63328125E+00  0.28705552E+02  0.11878990E+00  0.94007514E+00  0.36247468E+03
 0.63343750E+00  0.28654452E+02  0.11866298E+00  0.94017645E+00  0.36221643E+03
 0.63359375E+00  0.28603395E+02  0.11853607E+00  0.94027769E+00  0.36195814E+03
 0.63375000E+00  0.28552382E+02  0.11840918E+00  0.94037886E+00  0.36169978E+03
 0.63390625E+00  0.28501412E+02  0.11828231E+00  0.94047995E+00  0.36144137E+03
 0.63406250E+00  0.28450485E+02  0.11815546E+00  0.94058098E+00  0.36118290E+03
 0.63421875E+00  0.28399602E+02  0.11802862E+00  0.94068193E+00  0.36092437E+03
 0.63437500E+00  0.28348762E+02  0.11790180E+00  0.94078281E+00  0.36066578E+03
 0.63453125E+00  0.28297964E+02  0.11777499E+00  0.94088362E+00  0.36040714E+03
 0.63468750E+00  0.28247210E+02  0.11764821E+00  0.94098436E+00  0.36014843E+03
 0.63484375E+00  0.28196499E+02  0.11752144E+00  0.94108503E+00  0.35988967E+03
 0.63500000E+00  0.28145831E+02  0.11739468E+00  0.94118563E+00  0.35963085E+03
 0.63515625E+00  0.28095205E+02  0.11726794E+00  0.94128615E+00  0.35937196E+03
 0.63531250E+00  0.28044623E+02  0.11714122E+00  0.94138661E+00  0.35911302E+03
 0.63546875E+00  0.27994083E+02  0.11701451E+00  0.94148699E+00  0.35885401E+03
 0.63562500E+00  0.27943586E+02  0.11688782E+00  0.94158731E+00  0.35859495E+03
 0.63578125E+00  0.27893132E+02  0.11676115E+00  0.94168755E+00  0.35833582E+03
 0.63593750E+00  0.27842721E+02  0.11663449E+00  0.94178772E+00  0.35807663E+03
 0.63609375E+00  0.27792352E+02  0.11650784E+00  0.94188782E+00  0.35781738E+03
 0.63625000E+00  0.27742025E+02  0.11638121E+00  0.94198785E+00  0.35755806E+03
 0.63640625E+00  0.27691742E+02  0.11625460E+00  0.94208781E+00  0.35729868E+03
 0.63656250E+00  0.27641500E+02  0.11612800E+00  0.94218770E+00  0.35703924E+03
 0.63671875E+00  0.27591301E+02  0.11600141E+00  0.94228752E+00  0.35677974E+03
 0.63687500E+00  0.27541144E+02  0.11587485E+00  0.94238727E+00  0.35652017E+03
 0.63703125E+00  0.27491030E+02  0.11574829E+00  0.94248695E+00  0.35626053E+03
 0.63718750E+00  0.27440958E+02  0.11562175E+00  0.94258656E+00  0.35600083E+03
 0.63734375E+00  0.27390928E+02  0.11549522E+00  0.94268610E+00  0.35574107E+03
 0.63750000E+00  0.27340940E+02  0.11536871E+00  0.94278557E+00  0.35548124E+03
 0.63765625E+00  0.27290994E+02  0.11524221E+00  0.94288497E+00  0.35522134E+03
 0.63781250E+00  0.27241091E+02  0.11511573E+00  0.94298430E+00  0.35496138E+03
 0.63796875E+00  0.27191229E+02  0.11498926E+00  0.94308356E+00  0.35470135E+03
 0.63812500E+00  0.27141409E+02  0.11486280E+00  0.94318275E+00  0.35444125E+03
 0.63828125E+00  0.27091631E+02  0.11473636E+00  0.94328187E+00  0.35418109E+03
 0.63843750E+00  0.27041895E+02  0.11460993E+00  0.94338092E+00  0.35392086E+03
 0.63859375E+00  0.26992201E+02  0.11448352E+00  0.94347991E+00  0.35366056E+03
 0.63875000E+00  0.26942549E+02  0.11435711E+00  0.94357882E+00  0.35340019E+03
 0.63890625E+00  0.26892938E+02  0.11423072E+00  0.94367766E+00  0.35313975E+03
 0.63906250E+00  0.26843369E+02  0.11410435E+00  0.94377644E+00  0.35287925E+03
 0.63921875E+00  0.26793842E+02  0.11397798E+00  0.94387514E+00  0.35261867E+03
 0.63937500E+00  0.26744356E+02  0.11385163E+00  0.94397378E+00  0.35235802E+03
 0.63953125E+00  0.26694911E+02  0.11372529E+00  0.94407235E+00  0.35209730E+03
 0.63968750E+00  0.26645508E+02  0.11359897E+00  0.94417084E+00  0.35183652E+03
 0.63984375E+00  0.26596147E+02  0.11347265E+00  0.94426927E+00  0.35157566E+03
 0.64000000E+00  0.26546826E+02  0.11334635E+00  0.94436764E+00  0.35131472E+03
 0.64015625E+00  0.26497548E+02  0.11322006E+00  0.94446593E+00  0.35105372E+03
 0.64031250E+00  0.26448310E+02  0.11309378E+00  0.94456415E+00  0.35079264E+03
 0.64046875E+00  0.26399113E+02  0.11296752E+00  0.94466231E+00  0.35053149E+03
 0.64062500E+00  0.26349958E+02  0.11284126E+00  0.94476039E+00  0.35027027E+03
 0.64078125E+00  0.26300844E+02  0.11271502E+00  0.94485841E+00  0.35000898E+03
 0.64093750E+00  0.26251771E+02  0.11258879E+00  0.94495636E+00  0.34974761E+03
 0.64109375E+00  0.26202739E+02  0.11246257E+00  0.94505424E+00  0.34948616E+03
 0.64125000E+00  0.26153748E+02  0.11233636E+00  0.94515206E+00  0.34922464E+03
 0.64140625E+00  0.26104798E+02  0.11221016E+00  0.94524980E+00  0.34896305E+03
 0.64156250E+00  0.26055888E+02  0.11208397E+00  0.94534748E+00  0.34870138E+03
 0.64171875E+00  0.26007020E+02  0.11195779E+00  0.94544509E+00  0.34843963E+03
 0.64187500E+00  0.25958192E+02  0.11183163E+00  0.94554263E+00  0.34817781E+03
 0.64203125E+00  0.25909405E+02  0.11170547E+00  0.94564011E+00  0.34791591E+03
 0.64218750E+00  0.25860659E+02  0.11157932E+00  0.94573751E+00  0.34765393E+03
 0.64234375E+00  0.25811953E+02  0.11145319E+00  0.94583485E+00  0.34739187E+03
 0.64250000E+00  0.25763288E+02  0.11132706E+00  0.94593212E+00  0.34712974E+03
 0.64265625E+00  0.25714663E+02  0.11120095E+00  0.94602933E+00  0.34686753E+03
 0.64281250E+00  0.25666079E+02  0.11107484E+00  0.94612646E+00  0.34660524E+03
 0.64296875E+00  0.25617536E+02  0.11094874E+00  0.94622353E+00  0.34634287E+03
 0.64312500E+00  0.25569033E+02  0.11082266E+00  0.94632053E+00  0.34608042E+03
 0.64328125E+00  0.25520570E+02  0.11069658E+00  0.94641747E+00  0.34581789E+03
 0.64343750E+00  0.25472147E+02  0.11057051E+00  0.94651433E+00  0.34555528E+03
 0.64359375E+00  0.25423765E+02  0.11044445E+00  0.94661113E+00  0.34529259E+03
 0.64375000E+00  0.25375423E+02  0.11031840E+00  0.94670787E+00  0.34502981E+03
 0.64390625E+00  0.25327121E+02  0.11019236E+00  0.94680453E+00  0.34476696E+03
 0.64406250E+00  0.25278859E+02  0.11006632E+00  0.94690113E+00  0.34450402E+03
 0.64421875E+00  0.25230637E+02  0.10994030E+00  0.94699766E+00  0.34424100E+03
 0.64437500E+00  0.25182456E+02  0.10981428E+00  0.94709413E+00  0.34397790E+03
 0.64453125E+00  0.25134314E+02  0.10968827E+00  0.94719053E+00  0.34371471E+03
 0.64468750E+00  0.25086212E+02  0.10956227E+00  0.94728686E+00  0.34345144E+03
 0.64484375E+00  0.25038150E+02  0.10943628E+00  0.94738313E+00  0.34318809E+03
 0.64500000E+00  0.24990128E+02  0.10931030E+00  0.94747932E+00  0.34292465E+03
 0.64515625E+00  0.24942146E+02  0.10918432E+00  0.94757546E+00  0.34266112E+03
 0.64531250E+00  0.24894203E+02  0.10905835E+00  0.94767152E+00  0.34239751E+03
 0.64546875E+00  0.24846301E+02  0.10893239E+00  0.94776752E+00  0.34213382E+03
 0.64562500E+00  0.24798437E+02  0.10880643E+00  0.94786346E+00  0.34187003E+03
 0.64578125E+00  0.24750614E+02  0.10868048E+00  0.94795933E+00  0.34160616E+03
 0.64593750E+00  0.24702830E+02  0.10855454E+00  0.94805513E+00  0.34134221E+03
 0.64609375E+00  0.24655085E+02  0.10842861E+00  0.94815086E+00  0.34107816E+03
 0.64625000E+00  0.24607380E+02  0.10830268E+00  0.94824653E+00  0.34081403E+03
 0.64640625E+00  0.24559715E+02  0.10817676E+00  0.94834214E+00  0.34054980E+03
 0.64656250E+00  0.24512088E+02  0.10805084E+00  0.94843768E+00  0.34028549E+03
 0.64671875E+00  0.24464502E+02  0.10792494E+00  0.94853315E+00  0.34002109E+03
 0.64687500E+00  0.24416954E+02  0.10779903E+00  0.94862856E+00  0.33975660E+03
 0.64703125E+00  0.24369446E+02  0.10767314E+00  0.94872390E+00  0.33949202E+03
 0.64718750E+00  0.24321977E+02  0.10754725E+00  0.94881917E+00  0.33922735E+03
 0.64734375E+00  0.24274547E+02  0.10742136E+00  0.94891438E+00  0.33896258E+03
 0.64750000E+00  0.24227156E+02  0.10729548E+00  0.94900953E+00  0.33869773E+03
 0.64765625E+00  0.24179804E+02  0.10716961E+00  0.94910461E+00  0.33843278E+03
 0.64781250E+00  0.24132491E+02  0.10704374E+00  0.94919962E+00  0.33816774E+03
 0.64796875E+00  0.24085217E+02  0.10691787E+00  0.94929457E+00  0.33790260E+03
 0.64812500E+00  0.24037982E+02  0.10679202E+00  0.94938946E+00  0.33763737E+03
 0.64828125E+00  0.23990786E+02  0.10666616E+00  0.94948428E+00  0.33737205E+03
 0.64843750E+00  0.23943629E+02  0.10654031E+00  0.94957903E+00  0.33710663E+03
 0.64859375E+00  0.23896511E+02  0.10641447E+00  0.94967372E+00  0.33684112E+03
 0.64875000E+00  0.23849431E+02  0.10628863E+00  0.94976834E+00  0.33657552E+03
 0.64890625E+00  0.23802390E+02  0.10616279E+00  0.94986290E+00  0.33630981E+03
 0.64906250E+00  0.23755388E+02  0.10603696E+00  0.94995740E+00  0.33604401E+03
 0.64921875E+00  0.23708425E+02  0.10591113E+00  0.95005183E+00  0.33577812E+03
 0.64937500E+00  0.23661500E+02  0.10578530E+00  0.95014620E+00  0.33551212E+03
 0.64953125E+00  0.23614613E+02  0.10565948E+00  0.95024050E+00  0.33524603E+03
 0.64968750E+00  0.23567765E+02  0.10553366E+00  0.95033473E+00  0.33497984E+03
 0.64984375E+00  0.23520956E+02  0.10540785E+00  0.95042891E+00  0.33471355E+03
 0.65000000E+00  0.23474184E+02  0.10528204E+00  0.95052302E+00  0.33444716E+03
 0.65015625E+00  0.23427452E+02  0.10515623E+00  0.95061706E+00  0.33418067E+03
 0.65031250E+00  0.23380757E+02  0.10503042E+00  0.95071104E+00  0.33391408E+03
 0.65046875E+00  0.23334101E+02  0.10490462E+00  0.95080496E+00  0.33364739E+03
 0.65062500E+00  0.23287483E+02  0.10477882E+00  0.95089881E+00  0.33338060E+03
 0.65078125E+00  0.23240903E+02  0.10465302E+00  0.95099260E+00  0.33311371E+03
 0.65093750E+00  0.23194362E+02  0.10452723E+00  0.95108632E+00  0.33284672E+03
 0.65109375E+00  0.23147858E+02  0.10440143E+00  0.95117998E+00  0.33257962E+03
 0.65125000E+00  0.23101392E+02  0.10427564E+00  0.95127358E+00  0.33231242E+03
 0.65140625E+00  0.23054965E+02  0.10414985E+00  0.95136711E+00  0.33204511E+03
 0.65156250E+00  0.23008575E+02  0.10402406E+00  0.95146058E+00  0.33177771E+03
 0.65171875E+00  0.22962224E+02  0.10389828E+00  0.95155398E+00  0.33151019E+03
 0.65187500E+00  0.22915910E+02  0.10377249E+00  0.95164733E+00  0.33124258E+03
 0.65203125E+00  0.22869634E+02  0.10364671E+00  0.95174060E+00  0.33097485E+03
 0.65218750E+00  0.22823396E+02  0.10352092E+00  0.95183382E+00  0.33070702E+03
 0.65234375E+00  0.22777196E+02  0.10339514E+00  0.95192697E+00  0.33043908E+03
 0.65250000E+00  0.22731033E+02  0.10326936E+00  0.95202006E+00  0.33017104E+03
 0.65265625E+00  0.22684908E+02  0.10314358E+00  0.95211309E+00  0.32990289E+03
 0.65281250E+00  0.22638821E+02  0.10301780E+00  0.95220605E+00  0.32963463E+03
 0.65296875E+00  0.22592771E+02  0.10289202E+00  0.95229895E+00  0.32936626E+03
 0.65312500E+00  0.22546759E+02  0.10276624E+00  0.95239178E+00  0.32909778E+03
 0.65328125E+00  0.22500784E+02  0.10264046E+00  0.95248456E+00  0.32882920E+03
 0.65343750E+00  0.22454847E+02  0.10251467E+00  0.95257727E+00  0.32856050E+03
 0.65359375E+00  0.22408947E+02  0.10238889E+00  0.95266992E+00  0.32829169E+03
 0.65375000E+00  0.22363085E+02  0.10226311E+00  0.95276250E+00  0.32802277E+03
 0.65390625E+00  0.22317260E+02  0.10213733E+00  0.95285502E+00  0.32775374E+03
 0.65406250E+00  0.22271472E+02  0.10201155E+00  0.95294748E+00  0.32748460E+03
 0.65421875E+00  0.22225721E+02  0.10188576E+00  0.95303988E+00  0.32721534E+03
 0.65437500E+00  0.22180008E+02  0.10175998E+00  0.95313221E+00  0.32694597E+03
 0.65453125E+00  0.22134332E+02  0.10163419E+00  0.95322449E+00  0.32667649E+03
 0.65468750E+00  0.22088693E+02  0.10150840E+00  0.95331670E+00  0.32640689E+03
 0.65484375E+00  0.22043091E+02  0.10138261E+00  0.95340884E+00  0.32613717E+03
 0.65500000E+00  0.21997526E+02  0.10125682E+00  0.95350093E+00  0.32586734E+03
 0.65515625E+00  0.21951998E+02  0.10113102E+00  0.95359295E+00  0.32559740E+03
 0.65531250E+00  0.21906507E+02  0.10100523E+00  0.95368491E+00  0.32532734E+03
 0.65546875E+00  0.21861053E+02  0.10087943E+00  0.95377681E+00  0.32505716E+03
 0.65562500E+00  0.21815635E+02  0.10075363E+00  0.95386865E+00  0.32478686E+03
 0.65578125E+00  0.21770255E+02  0.10062783E+00  0.95396043E+00  0.32451645E+03
 0.65593750E+00  0.21724911E+02  0.10050202E+00  0.95405214E+00  0.32424592E+03
 0.65609375E+00  0.21679605E+02  0.10037621E+00  0.95414379E+00  0.32397526E+03
 0.65625000E+00  0.21634335E+02  0.10025040E+00  0.95423538E+00  0.32370449E+03
 0.65640625E+00  0.21589101E+02  0.10012458E+00  0.95432691E+00  0.32343360E+03
 0.65656250E+00  0.21543904E+02  0.99998762E-01  0.95441838E+00  0.32316258E+03
 0.65671875E+00  0.21498744E+02  0.99872939E-01  0.95450978E+00  0.32289145E+03
 0.65687500E+00  0.21453620E+02  0.99747112E-01  0.95460113E+00  0.32262019E+03
 0.65703125E+00  0.21408533E+02  0.99621281E-01  0.95469241E+00  0.32234881E+03
 0.65718750E+00  0.21363482E+02  0.99495446E-01  0.95478363E+00  0.32207731E+03
 0.65734375E+00  0.21318468E+02  0.99369607E-01  0.95487479E+00  0.32180568E+03
 0.65750000E+00  0.21273490E+02  0.99243764E-01  0.95496589E+00  0.32153393E+03
 0.65765625E+00  0.21228549E+02  0.99117915E-01  0.95505693E+00  0.32126205E+03
 0.65781250E+00  0.21183644E+02  0.98992062E-01  0.95514790E+00  0.32099005E+03
 0.65796875E+00  0.21138775E+02  0.98866204E-01  0.95523882E+00  0.32071792E+03
 0.65812500E+00  0.21093942E+02  0.98740341E-01  0.95532967E+00  0.32044567E+03
 0.65828125E+00  0.21049145E+02  0.98614472E-01  0.95542047E+00  0.32017329E+03
 0.65843750E+00  0.21004385E+02  0.98488598E-01  0.95551120E+00  0.31990078E+03
 0.65859375E+00  0.20959661E+02  0.98362718E-01  0.95560187E+00  0.31962814E+03
 0.65875000E+00  0.20914972E+02  0.98236833E-01  0.95569248E+00  0.31935537E+03
 0.65890625E+00  0.20870320E+02  0.98110941E-01  0.95578303E+00  0.31908248E+03
 0.65906250E+00  0.20825704E+02  0.97985043E-01  0.95587352E+00  0.31880945E+03
 0.65921875E+00  0.20781124E+02  0.97859139E-01  0.95596395E+00  0.31853629E+03
 0.65937500E+00  0.20736579E+02  0.97733228E-01  0.95605432E+00  0.31826300E+03
 0.65953125E+00  0.20692071E+02  0.97607311E-01  0.95614463E+00  0.31798958E+03
 0.65968750E+00  0.20647598E+02  0.97481387E-01  0.95623488E+00  0.31771603E+03
 0.65984375E+00  0.20603161E+02  0.97355455E-01  0.95632507E+00  0.31744234E+03
 0.66000000E+00  0.20558760E+02  0.97229517E-01  0.95641519E+00  0.31716852E+03
 0.66015625E+00  0.20514395E+02  0.97103571E-01  0.95650526E+00  0.31689457E+03
 0.66031250E+00  0.20470065E+02  0.96977617E-01  0.95659527E+00  0.31662048E+03
 0.66046875E+00  0.20425771E+02  0.96851656E-01  0.95668522E+00  0.31634625E+03
 0.66062500E+00  0.20381512E+02  0.96725686E-01  0.95677510E+00  0.31607189E+03
 0.66078125E+00  0.20337289E+02  0.96599709E-01  0.95686493E+00  0.31579739E+03
 0.66093750E+00  0.20293102E+02  0.96473723E-01  0.95695470E+00  0.31552275E+03
 0.66109375E+00  0.20248950E+02  0.96347729E-01  0.95704441E+00  0.31524798E+03
 0.66125000E+00  0.20204833E+02  0.96221726E-01  0.95713406E+00  0.31497307E+03
 0.66140625E+00  0.20160752E+02  0.96095714E-01  0.95722364E+00  0.31469801E+03
 0.66156250E+00  0.20116707E+02  0.95969693E-01  0.95731317E+00  0.31442282E+03
 0.66171875E+00  0.20072696E+02  0.95843663E-01  0.95740264E+00  0.31414749E+03
 0.66187500E+00  0.20028721E+02  0.95717623E-01  0.95749205E+00  0.31387202E+03
 0.66203125E+00  0.19984781E+02  0.95591574E-01  0.95758140E+00  0.31359640E+03
 0.66218750E+00  0.19940876E+02  0.95465515E-01  0.95767069E+00  0.31332064E+03
 0.66234375E+00  0.19897007E+02  0.95339447E-01  0.95775993E+00  0.31304474E+03
 0.66250000E+00  0.19853173E+02  0.95213368E-01  0.95784910E+00  0.31276869E+03
 0.66265625E+00  0.19809373E+02  0.95087278E-01  0.95793821E+00  0.31249250E+03
 0.66281250E+00  0.19765609E+02  0.94961179E-01  0.95802727E+00  0.31221617E+03
 0.66296875E+00  0.19721880E+02  0.94835068E-01  0.95811626E+00  0.31193969E+03
 0.66312500E+00  0.19678186E+02  0.94708947E-01  0.95820520E+00  0.31166306E+03
 0.66328125E+00  0.19634526E+02  0.94582814E-01  0.95829407E+00  0.31138629E+03
 0.66343750E+00  0.19590902E+02  0.94456671E-01  0.95838289E+00  0.31110936E+03
 0.66359375E+00  0.19547312E+02  0.94330516E-01  0.95847165E+00  0.31083229E+03
 0.66375000E+00  0.19503758E+02  0.94204349E-01  0.95856035E+00  0.31055507E+03
 0.66390625E+00  0.19460238E+02  0.94078170E-01  0.95864899E+00  0.31027770E+03
 0.66406250E+00  0.19416753E+02  0.93951980E-01  0.95873758E+00  0.31000018E+03
 0.66421875E+00  0.19373302E+02  0.93825777E-01  0.95882610E+00  0.30972251E+03
 0.66437500E+00  0.19329887E+02  0.93699562E-01  0.95891457E+00  0.30944469E+03
 0.66453125E+00  0.19286505E+02  0.93573334E-01  0.95900297E+00  0.30916671E+03
 0.66468750E+00  0.19243159E+02  0.93447093E-01  0.95909132E+00  0.30888858E+03
 0.66484375E+00  0.19199847E+02  0.93320840E-01  0.95917961E+00  0.30861030E+03
 0.66500000E+00  0.19156570E+02  0.93194573E-01  0.95926785E+00  0.30833186E+03
 0.66515625E+00  0.19113327E+02  0.93068293E-01  0.95935602E+00  0.30805327E+03
 0.66531250E+00  0.19070118E+02  0.92941999E-01  0.95944414E+00  0.30777452E+03
 0.66546875E+00  0.19026944E+02  0.92815691E-01  0.95953220E+00  0.30749562E+03
 0.66562500E+00  0.18983805E+02  0.92689370E-01  0.95962019E+00  0.30721655E+03
 0.66578125E+00  0.18940699E+02  0.92563034E-01  0.95970814E+00  0.30693733E+03
 0.66593750E+00  0.18897628E+02  0.92436684E-01  0.95979602E+00  0.30665795E+03
 0.66609375E+00  0.18854592E+02  0.92310320E-01  0.95988385E+00  0.30637841E+03
 0.66625000E+00  0.18811589E+02  0.92183940E-01  0.95997161E+00  0.30609871E+03
 0.66640625E+00  0.18768621E+02  0.92057546E-01  0.96005932E+00  0.30581885E+03
 0.66656250E+00  0.18725687E+02  0.91931137E-01  0.96014698E+00  0.30553883E+03
 0.66671875E+00  0.18682787E+02  0.91804712E-01  0.96023457E+00  0.30525865E+03
 0.66687500E+00  0.18639921E+02  0.91678271E-01  0.96032211E+00  0.30497830E+03
 0.66703125E+00  0.18597089E+02  0.91551815E-01  0.96040959E+00  0.30469779E+03
 0.66718750E+00  0.18597078E+02  0.91551783E-01  0.96040961E+00  0.30469771E+03
 0.66734375E+00  0.18597078E+02  0.91551783E-01  0.96040961E+00  0.30469771E+03
 0.66750000E+00  0.18597078E+02  0.91551783E-01  0.96040961E+00  0.30469771E+03
 0.66765625E+00  0.18597078E+02  0.91551783E-01  0.96040961E+00  0.30469771E+03
 0.66781250E+00  0.18597078E+02  0.91551783E-01  0.96040961E+00  0.30469771E+03
 0.66796875E+00  0.18597078E+02  0.91551783E-01  0.96040961E+00  0.30469771E+03
 0.66812500E+00  0.18597078E+02  0.91551783E-01  0.96040961E+00  0.30469771E+03
 0.66828125E+00  0.18597078E+02  0.91551783E-01  0.96040961E+00  0.30469771E+03
 0.66843750E+00  0.18597078E+02  0.91551783E-01  0.96040961E+00  0.30469771E+03
 0.66859375E+00  0.18597078E+02  0.91551783E-01  0.96040961E+00  0.30469771E+03
 0.66875000E+00  0.18597078E+02  0.91551783E-01  0.96040961E+00  0.30469771E+03
 0.66890625E+00  0.18597078E+02  0.91551783E-01  0.96040961E+00  0.30469771E+03
 0.66906250E+00  0.18597078E+02  0.91551783E-01  0.96040961E+00  0.30469771E+03
 0.66921875E+00  0.18597078E+02  0.91551783E-01  0.96040961E+00  0.30469771E+03
 0.66937500E+00  0.18597078E+02  0.91551783E-01  0.96040961E+00  0.30469771E+03
 0.66953125E+00  0.18597078E+02  0.91551783E-01  0.96040961E+00  0.30469771E+03
 0.66968750E+00  0.18597078E+02  0.91551783E-01  0.96040961E+00  0.30469771E+03
 0.66984375E+00  0.18597078E+02  0.91551783E-01  0.96040961E+00  0.30469771E+03
 0.67000000E+00  0.18597078E+02  0.91551783E-01  0.96040961E+00  0.30469771E+03
 0.67015625E+00  0.18597078E+02  0.91551783E-01  0.96040961E+00  0.30469771E+03
 0.67031250E+00  0.18597078E+02  0.91551783E-01  0.96040961E+00  0.30469771E+03
 0.67046875E+00  0.18597078E+02  0.91551783E-01  0.96040961E+00  0.30469771E+03
 0.67062500E+00  0.18597078E+02  0.91551783E-01  0.96040961E+00  0.30469771E+03
 0.67078125E+00  0.18597078E+02  0.91551783E-01  0.96040961E+00  0.30469771E+03
 0.67093750E+00  0.18597078E+02  0.91551783E-01  0.96040961E+00  0.30469771E+03
 0.67109375E+00  0.18597078E+02  0.91551783E-01  0.96040961E+00  0.30469771E+03
 0.67125000E+00  0.18597078E+02  0.91551783E-01  0.96040961E+00  0.30469771E+03
 0.67140625E+00  0.18597078E+02  0.91551783E-01  0.96040961E+00  0.30469771E+03
 0.67156250E+00  0.18597078E+02  0.91551783E-01  0.96040961E+00  0.30469771E+03
 0.67171875E+00  0.18597078E+02  0.91551783E-01  0.96040961E+00  0.30469771E+03
 0.67187500E+00  0.18597078E+02  0.91551783E-01  0.96040961E+00  0.30469771E+03
 0.67203125E+00  0.18597078E+02  0.91551783E-01  0.96040961E+00  0.30469771E+03
 0.67218750E+00  0.18597078E+02  0.91551783E-01  0.96040961E+00  0.30469771E+03
 0.67234375E+00  0.18597078E+02  0.91551783E-01  0.96040961E+00  0.30469771E+03
 0.67250000E+00  0.18597078E+02  0.91551783E-01  0.96040961E+00  0.30469771E+03
 0.67265625E+00  0.18597078E+02  0.91551783E-01  0.96040961E+00  0.30469771E+03
 0.67281250E+00  0.18597078E+02  0.91551783E-01  0.96040961E+00  0.30469771E+03
 0.67296875E+00  0.18597078E+02  0.91551783E-01  0.96040961E+00  0.30469771E+03
 0.67312500E+00  0.18597078E+02  0.91551783E-01  0.96040961E+00  0.30469771E+03
 0.67328125E+00  0.18597078E+02  0.91551783E-01  0.96040961E+00  0.30469771E+03
 0.67343750E+00  0.18597078E+02  0.91551783E-01  0.96040961E+00  0.30469771E+03
 0.67359375E+00  0.18597078E+02  0.91551783E-01  0.96040961E+00  0.30469771E+03
 0.67375000E+00  0.18597078E+02  0.91551783E-01  0.96040961E+00  0.30469771E+03
 0.67390625E+00  0.18597078E+02  0.91551783E-01  0.96040961E+00  0.30469771E+03
 0.67406250E+00  0.18597078E+02  0.91551783E-01  0.96040961E+00  0.30469771E+03
 0.67421875E+00  0.18597078E+02  0.91551783E-01  0.96040961E+00  0.30469771E+03
 0.67437500E+00  0.18597078E+02  0.91551783E-01  0.96040961E+00  0.30469771E+03
 0.67453125E+00  0.18597078E+02  0.91551783E-01  0.96040961E+00  0.30469771E+03
 0.67468750E+00  0.18597078E+02  0.91551783E-01  0.96040961E+00  0.30469771E+03
 0.67484375E+00  0.18597078E+02  0.91551783E-01  0.96040961E+00  0.30469771E+03
 0.67500000E+00  0.18597078E+02  0.91551783E-01  0.96040961E+00  0.30469771E+03
 0.67515625E+00  0.18597078E+02  0.91551783E-01  0.96040961E+00  0.30469771E+03
 0.67531250E+00  0.18597078E+02  0.91551783E-01  0.96040961E+00  0.30469771E+03
 0.67546875E+00  0.18597078E+02  0.91551783E-01  0.96040961E+00  0.30469771E+03
 0.67562500E+00  0.18597078E+02  0.91551783E-01  0.96040961E+00  0.30469771E+03
 0.67578125E+00  0.18597078E+02  0.91551783E-01  0.96040961E+00  0.30469771E+03
 0.67593750E+00  0.18597078E+02  0.91551783E-01  0.96040961E+00  0.30469771E+03
 0.67609375E+00  0.18597078E+02  0.91551783E-01  0.96040961E+00  0.30469771E+03
 0.67625000E+00  0.18597078E+02  0.91551783E-01  0.96040961E+00  0.30469771E+03
 0.67640625E+00  0.18597078E+02  0.91551783E-01  0.96040961E+00  0.30469771E+03
 0.67656250E+00  0.18597078E+02  0.91551783E-01  0.96040961E+00  0.30469771E+03
 0.67671875E+00  0.18597078E+02  0.91551783E-01  0.96040961E+00  0.30469771E+03
 0.67687500E+00  0.18597078E+02  0.91551783E-01  0.96040961E+00  0.30469771E+03
 0.67703125E+00  0.18597078E+02  0.91551783E-01  0.96040961E+00  0.30469771E+03
 0.67718750E+00  0.18597078E+02  0.91551783E-01  0.96040961E+00  0.30469771E+03
 0.67734375E+00  0.18597078E+02  0.91551783E-01  0.96040961E+00  0.30469771E+03
 0.67750000E+00  0.18597078E+02  0.91551783E-01  0.96040961E+00  0.30469771E+03
 0.67765625E+00  0.18597078E+02  0.91551783E-01  0.96040961E+00  0.30469771E+03
 0.67781250E+00  0.18597078E+02  0.91551783E-01  0.96040961E+00  0.30469771E+03
 0.67796875E+00  0.18597078E+02  0.91551783E-01  0.96040961E+00  0.30469771E+03
 0.67812500E+00  0.18597078E+02  0.91551783E-01  0.96040961E+00  0.30469771E+03
 0.67828125E+00  0.18597078E+02  0.91551783E-01  0.96040961E+00  0.30469771E+03
 0.67843750E+00  0.18597078E+02  0.91551783E-01  0.96040961E+00  0.30469771E+03
 0.67859375E+00  0.18597078E+02  0.91551783E-01  0.96040961E+00  0.30469771E+03
 0.67875000E+00  0.18597078E+02  0.91551783E-01  0.96040961E+00  0.30469771E+03
 0.67890625E+00  0.18597078E+02  0.91551783E-01  0.96040961E+00  0.30469771E+03
 0.67906250E+00  0.18597078E+02  0.91551783E-01  0.96040961E+00  0.30469771E+03
 0.67921875E+00  0.18597078E+02  0.91551783E-01  0.96040961E+00  0.30469771E+03
 0.67937500E+00  0.18597078E+02  0.91551783E-01  0.96040961E+00  0.30469771E+03
 0.67953125E+00  0.18597078E+02  0.91551783E-01  0.96040961E+00  0.30469771E+03
 0.67968750E+00  0.18597078E+02  0.91551783E-01  0.96040961E+00  0.30469771E+03
 0.67984375E+00  0.18597078E+02  0.91551783E-01  0.96040961E+00  0.30469771E+03
 0.68000000E+00  0.18597078E+02  0.91551783E-01  0.96040961E+00  0.30469771E+03
 0.68015625E+00  0.18597078E+02  0.91551783E-01  0.96040961E+00  0.30469771E+03
 0.68031250E+00  0.18597078E+02  0.91551783E-01  0.96040961E+00  0.30469771E+03
 0.68046875E+00  0.18597078E+02  0.91551783E-01  0.96040961E+00  0.30469771E+03
 0.68062500E+00  0.18597078E+02  0.91551783E-01  0.96040961E+00  0.30469771E+03
 0.68078125E+00  0.18597078E+02  0.91551783E-01  0.96040961E+00  0.30469771E+03
 0.68093750E+00  0.18597078E+02  0.91551783E-01  0.96040961E+00  0.30469771E+03
 0.68109375E+00  0.18597078E+02  0.91551783E-01  0.96040961E+00  0.30469771E+03
 0.68125000E+00  0.18597078E+02  0.91551783E-01  0.96040961E+00  0.30469771E+03
 0.68140625E+00  0.18597078E+02  0.91551783E-01  0.96040961E+00  0.30469771E+03
 0.68156250E+00  0.18597078E+02  0.91551783E-01  0.96040961E+00  0.30469771E+03
 0.68171875E+00  0.18597078E+02  0.91551783E-01  0.96040961E+00  0.30469771E+03
 0.68187500E+00  0.18597078E+02  0.91551783E-01  0.96040961E+00  0.30469771E+03
 0.68203125E+00  0.18597078E+02  0.91551783E-01  0.96040961E+00  0.30469771E+03
 0.68218750E+00  0.18597078E+02  0.91551783E-01  0.96040961E+00  0.30469771E+03
 0.68234375E+00  0.18597078E+02  0.91551783E-01  0.96040961E+00  0.30469771E+03
 0.68250000E+00  0.18597078E+02  0.91551783E-01  0.96040961E+00  0.30469771E+03
 0.68265625E+00  0.18597078E+02  0.91551783E-01  0.96040961E+00  0.30469771E+03
 0.68281250E+00  0.18597078E+02  0.91551783E-01  0.96040961E+00  0.30469771E+03
 0.68296875E+00  0.18597078E+02  0.91551783E-01  0.96040961E+00  0.30469771E+03
 0.68312500E+00  0.18597078E+02  0.91551783E-01  0.96040961E+00  0.30469771E+03
 0.68328125E+00  0.18597078E+02  0.91551783E-01  0.96040961E+00  0.30469771E+03
 0.68343750E+00  0.18597078E+02  0.91551783E-01  0.96040961E+00  0.30469771E+03
 0.68359375E+00  0.18597078E+02  0.91551783E-01  0.96040961E+00  0.30469771E+03
 0.68375000E+00  0.18597078E+02  0.91551783E-01  0.96040961E+00  0.30469771E+03
 0.68390625E+00  0.18597078E+02  0.91551783E-01  0.96040961E+00  0.30469771E+03
 0.68406250E+00  0.18597078E+02  0.91551783E-01  0.96040961E+00  0.30469771E+03
 0.68421875E+00  0.18597078E+02  0.91551783E-01  0.96040961E+00  0.30469771E+03
 0.68437500E+00  0.18597078E+02  0.91551783E-01  0.96040961E+00  0.30469771E+03
 0.68453125E+00  0.18597078E+02  0.91551783E-01  0.96040961E+00  0.30469771E+03
 0.68468750E+00  0.18597078E+02  0.91551783E-01  0.96040961E+00  0.30469771E+03
 0.68484375E+00  0.18597078E+02  0.91551783E-01  0.96040961E+00  0.30469771E+03
 0.68500000E+00  0.18597078E+02  0.91551783E-01  0.96040961E+00  0.30469771E+03
 0.68515625E+00  0.18597078E+02  0.91551783E-01  0.96040961E+00  0.30469771E+03
 0.68531250E+00  0.18597078E+02  0.91551783E-01  0.96040961E+00  0.30469771E+03
 0.68546875E+00  0.18597078E+02  0.91551783E-01  0.96040961E+00  0.30469771E+03
 0.68562500E+00  0.18597078E+02  0.91551783E-01  0.96040961E+00  0.30469771E+03
 0.68578125E+00  0.18597078E+02  0.91551783E-01  0.96040961E+00  0.30469771E+03
 0.68593750E+00  0.18597078E+02  0.91551783E-01  0.96040961E+00  0.30469771E+03
 0.68609375E+00  0.18597078E+02  0.91551783E-01  0.96040961E+00  0.30469771E+03
 0.68625000E+00  0.18597078E+02  0.91551783E-01  0.96040961E+00  0.30469771E+03
 0.68640625E+00  0.18597078E+02  0.91551783E-01  0.96040961E+00  0.30469771E+03
 0.68656250E+00  0.18597078E+02  0.91551783E-01  0.96040961E+00  0.30469771E+03
 0.68671875E+00  0.18597078E+02  0.91551783E-01  0.96040961E+00  0.30469771E+03
 0.68687500E+00  0.18597078E+02  0.91551783E-01  0.96040961E+00  0.30469771E+03
 0.68703125E+00  0.18597078E+02  0.91551783E-01  0.96040961E+00  0.30469771E+03
 0.68718750E+00  0.18597078E+02  0.91551783E-01  0.96040961E+00  0.30469771E+03
 0.68734375E+00  0.18597078E+02  0.91551783E-01  0.96040961E+00  0.30469771E+03
 0.68750000E+00  0.18597078E+02  0.91551783E-01  0.96040961E+00  0.30469771E+03
 0.68765625E+00  0.18597078E+02  0.91551783E-01  0.96040961E+00  0.30469771E+03
 0.68781250E+00  0.18597078E+02  0.91551783E-01  0.96040961E+00  0.30469771E+03
 0.68796875E+00  0.18597078E+02  0.91551783E-01  0.96040961E+00  0.30469771E+03
 0.68812500E+00  0.18597078E+02  0.91551783E-01  0.96040961E+00  0.30469771E+03
 0.68828125E+00  0.18597078E+02  0.91551783E-01  0.96040961E+00  0.30469771E+03
 0.68843750E+00  0.18597078E+02  0.91551783E-01  0.96040961E+00  0.30469771E+03
 0.68859375E+00  0.18597078E+02  0.91551783E-01  0.96040961E+00  0.30469771E+03
 0.68875000E+00  0.18597078E+02  0.91551783E-01  0.96040961E+00  0.30469771E+03
 0.68890625E+00  0.18597078E+02  0.91551783E-01  0.96040961E+00  0.30469771E+03
 0.68906250E+00  0.18597078E+02  0.91551783E-01  0.96040961E+00  0.30469771E+03
 0.68921875E+00  0.18597078E+02  0.91551783E-01  0.96040961E+00  0.30469771E+03
 0.68937500E+00  0.18597078E+02  0.91551783E-01  0.96040961E+00  0.30469771E+03
 0.68953125E+00  0.18597078E+02  0.91551783E-01  0.96040961E+00  0.30469771E+03
 0.68968750E+00  0.18597078E+02  0.91551783E-01  0.96040961E+00  0.30469771E+03
 0.68984375E+00  0.18597078E+02  0.91551783E-01  0.96040961E+00  0.30469771E+03
 0.69000000E+00  0.18597078E+02  0.91551783E-01  0.96040961E+00  0.30469771E+03
 0.69015625E+00  0.18597078E+02  0.91551783E-01  0.96040961E+00  0.30469771E+03
 0.69031250E+00  0.18597078E+02  0.91551783E-01  0.96040961E+00  0.30469771E+03
 0.69046875E+00  0.18597078E+02  0.91551783E-01  0.96040961E+00  0.30469771E+03
 0.69062500E+00  0.18597078E+02  0.91551783E-01  0.96040961E+00  0.30469771E+03
 0.69078125E+00  0.18597078E+02  0.91551783E-01  0.96040961E+00  0.30469771E+03
 0.69093750E+00  0.18597078E+02  0.91551783E-01  0.96040961E+00  0.30469771E+03
 0.69109375E+00  0.18597078E+02  0.91551783E-01  0.96040961E+00  0.30469771E+03
 0.69125000E+00  0.18597078E+02  0.91551783E-01  0.96040961E+00  0.30469771E+03
 0.69140625E+00  0.18597078E+02  0.91551783E-01  0.96040961E+00  0.30469771E+03
 0.69156250E+00  0.18597078E+02  0.91551783E-01  0.96040961E+00  0.30469771E+03
 0.69171875E+00  0.18597078E+02  0.91551783E-01  0.96040961E+00  0.30469771E+03
 0.69187500E+00  0.18597078E+02  0.91551783E-01  0.96040961E+00  0.30469771E+03
 0.69203125E+00  0.18597078E+02  0.91551783E-01  0.96040961E+00  0.30469771E+03
 0.69218750E+00  0.18597078E+02  0.91551783E-01  0.96040961E+00  0.30469771E+03
 0.69234375E+00  0.18597078E+02  0.91551783E-01  0.96040961E+00  0.30469771E+03
 0.69250000E+00  0.18597078E+02  0.91551783E-01  0.96040961E+00  0.30469771E+03
 0.69265625E+00  0.18597078E+02  0.91551783E-01  0.96040961E+00  0.30469771E+03
 0.69281250E+00  0.18597078E+02  0.91551783E-01  0.96040961E+00  0.30469771E+03
 0.69296875E+00  0.18597078E+02  0.91551783E-01  0.96040961E+00  0.30469771E+03
 0.69312500E+00  0.18597078E+02  0.91551783E-01  0.96040961E+00  0.30469771E+03
 0.69328125E+00  0.18597078E+02  0.91551783E-01  0.96040961E+00  0.30469771E+03
 0.69343750E+00  0.18597078E+02  0.91551783E-01  0.96040961E+00  0.30469771E+03
 0.69359375E+00  0.18597078E+02  0.91551783E-01  0.96040961E+00  0.30469771E+03
 0.69375000E+00  0.18597078E+02  0.91551783E-01  0.96040961E+00  0.30469771E+03
 0.69390625E+00  0.18597078E+02  0.91551783E-01  0.96040961E+00  0.30469771E+03
 0.69406250E+00  0.18597078E+02  0.91551783E-01  0.96040961E+00  0.30469771E+03
 0.69421875E+00  0.18597078E+02  0.91551783E-01  0.96040961E+00  0.30469771E+03
 0.69437500E+00  0.18597078E+02  0.91551783E-01  0.96040961E+00  0.30469771E+03
 0.69453125E+00  0.18597078E+02  0.91551783E-01  0.96040961E+00  0.30469771E+03
 0.69468750E+00  0.18597078E+02  0.91551783E-01  0.96040961E+00  0.30469771E+03
 0.69484375E+00  0.18597078E+02  0.91551783E-01  0.96040961E+00  0.30469771E+03
 0.69500000E+00  0.18597078E+02  0.91551783E-01  0.96040961E+00  0.30469771E+03
 0.69515625E+00  0.18597078E+02  0.91551783E-01  0.96040961E+00  0.30469771E+03
 0.69531250E+00  0.18597078E+02  0.91551783E-01  0.96040961E+00  0.30469771E+03
 0.69546875E+00  0.18597078E+02  0.91551783E-01  0.96040961E+00  0.30469771E+03
 0.69562500E+00  0.18597078E+02  0.91551783E-01  0.96040961E+00  0.30469771E+03
 0.69578125E+00  0.18597078E+02  0.91551783E-01  0.96040961E+00  0.30469771E+03
 0.69593750E+00  0.18597078E+02  0.91551783E-01  0.96040961E+00  0.30469771E+03
 0.69609375E+00  0.18597078E+02  0.91551783E-01  0.96040961E+00  0.30469771E+03
 0.69625000E+00  0.18597078E+02  0.91551783E-01  0.96040961E+00  0.30469771E+03
 0.69640625E+00  0.18597078E+02  0.91551783E-01  0.96040961E+00  0.30469771E+03
 0.69656250E+00  0.18597078E+02  0.91551783E-01  0.96040961E+00  0.30469771E+03
 0.69671875E+00  0.18597078E+02  0.91551783E-01  0.96040961E+00  0.30469771E+03
 0.69687500E+00  0.18597078E+02  0.91551783E-01  0.96040961E+00  0.30469771E+03
 0.69703125E+00  0.18597078E+02  0.91551783E-01  0.96040961E+00  0.30469771E+03
 0.69718750E+00  0.18597078E+02  0.91551783E-01  0.96040961E+00  0.30469771E+03
 0.69734375E+00  0.18597078E+02  0.91551783E-01  0.96040961E+00  0.30469771E+03
 0.69750000E+00  0.18597078E+02  0.91551783E-01  0.96040961E+00  0.30469771E+03
 0.69765625E+00  0.18597078E+02  0.91551783E-01  0.96040961E+00  0.30469771E+03
 0.69781250E+00  0.18597078E+02  0.91551783E-01  0.96040961E+00  0.30469771E+03
 0.69796875E+00  0.18597078E+02  0.91551783E-01  0.96040961E+00  0.30469771E+03
 0.69812500E+00  0.18597078E+02  0.91551783E-01  0.96040961E+00  0.30469771E+03
 0.69828125E+00  0.18597078E+02  0.91551783E-01  0.96040961E+00  0.30469771E+03
 0.69843750E+00  0.18597078E+02  0.91551783E-01  0.96040961E+00  0.30469771E+03
 0.69859375E+00  0.18597078E+02  0.91551783E-01  0.96040961E+00  0.30469771E+03
 0.69875000E+00  0.18597078E+02  0.91551783E-01  0.96040961E+00  0.30469771E+03
 0.69890625E+00  0.18597078E+02  0.91551783E-01  0.96040961E+00  0.30469771E+03
 0.69906250E+00  0.18597078E+02  0.91551783E-01  0.96040961E+00  0.30469771E+03
 0.69921875E+00  0.18597078E+02  0.91551783E-01  0.96040961E+00  0.30469771E+03
 0.69937500E+00  0.18597078E+02  0.91551783E-01  0.96040961E+00  0.30469771E+03
 0.69953125E+00  0.18597078E+02  0.91551783E-01  0.96040961E+00  0.30469771E+03
 0.69968750E+00  0.18597078E+02  0.91551783E-01  0.96040961E+00  0.30469771E+03
 0.69984375E+00  0.18597078E+02  0.91551783E-01  0.96040961E+00  0.30469771E+03
 0.70000000E+00  0.18597078E+02  0.91551783E-01  0.96040961E+00  0.30469771E+03
 0.70015625E+00  0.18597078E+02  0.91551783E-01  0.96040961E+00  0.30469771E+03
 0.70031250E+00  0.18597078E+02  0.91551783E-01  0.96040961E+00  0.30469771E+03
 0.70046875E+00  0.18597078E+02  0.91551783E-01  0.96040961E+00  0.30469771E+03
 0.70062500E+00  0.18597078E+02  0.91551783E-01  0.96040961E+00  0.30469771E+03
 0.70078125E+00  0.18597078E+02  0.91551783E-01  0.96040961E+00  0.30469771E+03
 0.70093750E+00  0.18597078E+02  0.91551783E-01  0.96040961E+00  0.30469771E+03
 0.70109375E+00  0.18597078E+02  0.91551783E-01  0.96040961E+00  0.30469771E+03
 0.70125000E+00  0.18597078E+02  0.91551783E-01  0.96040961E+00  0.30469771E+03
 0.70140625E+00  0.18597078E+02  0.91551783E-01  0.96040961E+00  0.30469771E+03
 0.70156250E+00  0.18597078E+02  0.91551783E-01  0.96040961E+00  0.30469771E+03
 0.70171875E+00  0.18597078E+02  0.91551783E-01  0.96040961E+00  0.30469771E+03
 0.70187500E+00  0.18597078E+02  0.91551783E-01  0.96040961E+00  0.30469771E+03
 0.70203125E+00  0.18597078E+02  0.91551783E-01  0.96040961E+00  0.30469771E+03
 0.70218750E+00  0.18597078E+02  0.91551783E-01  0.96040961E+00  0.30469771E+03
 0.70234375E+00  0.18597078E+02  0.91551783E-01  0.96040961E+00  0.30469771E+03
 0.70250000E+00  0.18597078E+02  0.91551783E-01  0.96040961E+00  0.30469771E+03
 0.70265625E+00  0.18597078E+02  0.91551783E-01  0.96040961E+00  0.30469771E+03
 0.70281250E+00  0.18597078E+02  0.91551783E-01  0.96040961E+00  0.30469771E+03
 0.70296875E+00  0.18597078E+02  0.91551783E-01  0.96040961E+00  0.30469771E+03
 0.70312500E+00  0.18597078E+02  0.91551783E-01  0.96040961E+00  0.30469771E+03
 0.70328125E+00  0.18597078E+02  0.91551783E-01  0.96040961E+00  0.30469771E+03
 0.70343750E+00  0.18597078E+02  0.91551783E-01  0.96040961E+00  0.30469771E+03
 0.70359375E+00  0.18597078E+02  0.91551783E-01  0.96040961E+00  0.30469771E+03
 0.70375000E+00  0.18597078E+02  0.91551783E-01  0.96040961E+00  0.30469771E+03
 0.70390625E+00  0.18597078E+02  0.91551783E-01  0.96040961E+00  0.30469771E+03
 0.70406250E+00  0.18597078E+02  0.91551783E-01  0.96040961E+00  0.30469771E+03
 0.70421875E+00  0.18597078E+02  0.91551783E-01  0.96040961E+00  0.30469771E+03
 0.70437500E+00  0.18597078E+02  0.91551783E-01  0.96040961E+00  0.30469771E+03
 0.70453125E+00  0.18597078E+02  0.91551783E-01  0.96040961E+00  0.30469771E+03
 0.70468750E+00  0.18597078E+02  0.91551783E-01  0.96040961E+00  0.30469771E+03
 0.70484375E+00  0.18597078E+02  0.91551783E-01  0.96040961E+00  0.30469771E+03
 0.70500000E+00  0.18597078E+02  0.91551783E-01  0.96040961E+00  0.30469771E+03
 0.70515625E+00  0.18597078E+02  0.91551783E-01  0.96040961E+00  0.30469771E+03
 0.70531250E+00  0.18597078E+02  0.91551783E-01  0.96040961E+00  0.30469771E+03
 0.70546875E+00  0.18597078E+02  0.91551783E-01  0.96040961E+00  0.30469771E+03
 0.70562500E+00  0.18597078E+02  0.91551783E-01  0.96040961E+00  0.30469771E+03
 0.70578125E+00  0.18597078E+02  0.91551783E-01  0.96040961E+00  0.30469771E+03
 0.70593750E+00  0.18597078E+02  0.91551783E-01  0.96040961E+00  0.30469771E+03
 0.70609375E+00  0.18597078E+02  0.91551783E-01  0.96040961E+00  0.30469771E+03
 0.70625000E+00  0.18597078E+02  0.91551783E-01  0.96040961E+00  0.30469771E+03
 0.70640625E+00  0.18597078E+02  0.91551783E-01  0.96040961E+00  0.30469771E+03
 0.70656250E+00  0.18597078E+02  0.91551783E-01  0.96040961E+00  0.30469771E+03
 0.70671875E+00  0.18597078E+02  0.91551783E-01  0.96040961E+00  0.30469771E+03
 0.70687500E+00  0.18597078E+02  0.91551783E-01  0.96040961E+00  0.30469771E+03
 0.70703125E+00  0.18597078E+02  0.91551783E-01  0.96040961E+00  0.30469771E+03
 0.70718750E+00  0.18597078E+02  0.91551783E-01  0.96040961E+00  0.30469771E+03
 0.70734375E+00  0.18597078E+02  0.91551783E-01  0.96040961E+00  0.30469771E+03
 0.70750000E+00  0.18597078E+02  0.91551783E-01  0.96040961E+00  0.30469771E+03
 0.70765625E+00  0.18597078E+02  0.91551783E-01  0.96040961E+00  0.30469771E+03
 0.70781250E+00  0.18597078E+02  0.91551783E-01  0.96040961E+00  0.30469771E+03
 0.70796875E+00  0.18597078E+02  0.91551783E-01  0.96040961E+00  0.30469771E+03
 0.70812500E+00  0.18597078E+02  0.91551783E-01  0.96040961E+00  0.30469771E+03
 0.70828125E+00  0.18597078E+02  0.91551783E-01  0.96040961E+00  0.30469771E+03
 0.70843750E+00  0.18597078E+02  0.91551783E-01  0.96040961E+00  0.30469771E+03
 0.70859375E+00  0.18597078E+02  0.91551783E-01  0.96040961E+00  0.30469771E+03
 0.70875000E+00  0.18597078E+02  0.91551783E-01  0.96040961E+00  0.30469771E+03
 0.70890625E+00  0.18597078E+02  0.91551783E-01  0.96040961E+00  0.30469771E+03
 0.70906250E+00  0.18597078E+02  0.91551783E-01  0.96040961E+00  0.30469771E+03
 0.70921875E+00  0.18597078E+02  0.91551783E-01  0.96040961E+00  0.30469771E+03
 0.70937500E+00  0.18597078E+02  0.91551783E-01  0.96040961E+00  0.30469771E+03
 0.70953125E+00  0.18597078E+02  0.91551783E-01  0.96040961E+00  0.30469771E+03
 0.70968750E+00  0.18597078E+02  0.91551783E-01  0.96040961E+00  0.30469771E+03
 0.70984375E+00  0.18597078E+02  0.91551783E-01  0.96040961E+00  0.30469771E+03
 0.71000000E+00  0.18597078E+02  0.91551783E-01  0.96040961E+00  0.30469771E+03
 0.71015625E+00  0.18597078E+02  0.91551783E-01  0.96040961E+00  0.30469771E+03
 0.71031250E+00  0.18597078E+02  0.91551783E-01  0.96040961E+00  0.30469771E+03
 0.71046875E+00  0.18597078E+02  0.91551783E-01  0.96040961E+00  0.30469771E+03
 0.71062500E+00  0.18597078E+02  0.91551783E-01  0.96040961E+00  0.30469771E+03
 0.71078125E+00  0.18597078E+02  0.91551783E-01  0.96040961E+00  0.30469771E+03
 0.71093750E+00  0.18597078E+02  0.91551783E-01  0.96040961E+00  0.30469771E+03
 0.71109375E+00  0.18597078E+02  0.91551783E-01  0.96040961E+00  0.30469771E+03
 0.71125000E+00  0.18597078E+02  0.91551783E-01  0.96040961E+00  0.30469771E+03
 0.71140625E+00  0.18597078E+02  0.91551783E-01  0.96040961E+00  0.30469771E+03
 0.71156250E+00  0.18597078E+02  0.91551783E-01  0.96040961E+00  0.30469771E+03
 0.71171875E+00  0.18597078E+02  0.91551783E-01  0.96040961E+00  0.30469771E+03
 0.71187500E+00  0.18597078E+02  0.91551783E-01  0.96040961E+00  0.30469771E+03
 0.71203125E+00  0.18597078E+02  0.91551783E-01  0.96040961E+00  0.30469771E+03
 0.71218750E+00  0.18597078E+02  0.91551783E-01  0.96040961E+00  0.30469771E+03
 0.71234375E+00  0.18597078E+02  0.91551783E-01  0.96040961E+00  0.30469771E+03
 0.71250000E+00  0.18597078E+02  0.91551783E-01  0.96040961E+00  0.30469771E+03
 0.71265625E+00  0.18597078E+02  0.91551783E-01  0.96040961E+00  0.30469771E+03
 0.71281250E+00  0.18597078E+02  0.91551783E-01  0.96040961E+00  0.30469771E+03
 0.71296875E+00  0.18597078E+02  0.91551783E-01  0.96040961E+00  0.30469771E+03
 0.71312500E+00  0.18597078E+02  0.91551783E-01  0.96040961E+00  0.30469771E+03
 0.71328125E+00  0.18597078E+02  0.91551783E-01  0.96040961E+00  0.30469771E+03
 0.71343750E+00  0.18597078E+02  0.91551783E-01  0.96040961E+00  0.30469771E+03
 0.71359375E+00  0.18597078E+02  0.91551783E-01  0.96040961E+00  0.30469771E+03
 0.71375000E+00  0.18597078E+02  0.91551783E-01  0.96040961E+00  0.30469771E+03
 0.71390625E+00  0.18597078E+02  0.91551783E-01  0.96040961E+00  0.30469771E+03
 0.71406250E+00  0.18597078E+02  0.91551783E-01  0.96040961E+00  0.30469771E+03
 0.71421875E+00  0.18597078E+02  0.91551783E-01  0.96040961E+00  0.30469771E+03
 0.71437500E+00  0.18597078E+02  0.91551783E-01  0.96040961E+00  0.30469771E+03
 0.71453125E+00  0.18597078E+02  0.91551783E-01  0.96040961E+00  0.30469771E+03
 0.71468750E+00  0.18597078E+02  0.91551783E-01  0.96040961E+00  0.30469771E+03
 0.71484375E+00  0.18597078E+02  0.91551783E-01  0.96040961E+00  0.30469771E+03
 0.71500000E+00  0.18597078E+02  0.91551783E-01  0.96040961E+00  0.30469771E+03
 0.71515625E+00  0.18597078E+02  0.91551783E-01  0.96040961E+00  0.30469771E+03
 0.71531250E+00  0.18597078E+02  0.91551783E-01  0.96040961E+00  0.30469771E+03
 0.71546875E+00  0.18597078E+02  0.91551783E-01  0.96040961E+00  0.30469771E+03
 0.71562500E+00  0.18597078E+02  0.91551783E-01  0.96040961E+00  0.30469771E+03
 0.71578125E+00  0.18597078E+02  0.91551783E-01  0.96040961E+00  0.30469771E+03
 0.71593750E+00  0.18597078E+02  0.91551783E-01  0.96040961E+00  0.30469771E+03
 0.71609375E+00  0.18597078E+02  0.91551783E-01  0.96040961E+00  0.30469771E+03
 0.71625000E+00  0.18597078E+02  0.91551783E-01  0.96040961E+00  0.30469771E+03
 0.71640625E+00  0.18597078E+02  0.91551783E-01  0.96040961E+00  0.30469771E+03
 0.71656250E+00  0.18597078E+02  0.91551783E-01  0.96040961E+00  0.30469771E+03
 0.71671875E+00  0.18597078E+02  0.91551783E-01  0.96040961E+00  0.30469771E+03
 0.71687500E+00  0.18597078E+02  0.91551783E-01  0.96040961E+00  0.30469771E+03
 0.71703125E+00  0.18597078E+02  0.91551783E-01  0.96040961E+00  0.30469771E+03
 0.71718750E+00  0.18597078E+02  0.91551783E-01  0.96040961E+00  0.30469771E+03
 0.71734375E+00  0.18597078E+02  0.91551783E-01  0.96040961E+00  0.30469771E+03
 0.71750000E+00  0.18597078E+02  0.91551783E-01  0.96040961E+00  0.30469771E+03
 0.71765625E+00  0.18597078E+02  0.91551783E-01  0.96040961E+00  0.30469771E+03
 0.71781250E+00  0.18597078E+02  0.91551783E-01  0.96040961E+00  0.30469771E+03
 0.71796875E+00  0.18597078E+02  0.91551783E-01  0.96040961E+00  0.30469771E+03
 0.71812500E+00  0.18597078E+02  0.91551783E-01  0.96040961E+00  0.30469771E+03
 0.71828125E+00  0.18597078E+02  0.91551783E-01  0.96040961E+00  0.30469771E+03
 0.71843750E+00  0.18597078E+02  0.91551783E-01  0.96040961E+00  0.30469771E+03
 0.71859375E+00  0.18597078E+02  0.91551783E-01  0.96040961E+00  0.30469771E+03
 0.71875000E+00  0.18597078E+02  0.91551783E-01  0.96040961E+00  0.30469771E+03
 0.71890625E+00  0.18597078E+02  0.91551783E-01  0.96040961E+00  0.30469771E+03
 0.71906250E+00  0.18597078E+02  0.91551783E-01  0.96040961E+00  0.30469771E+03
 0.71921875E+00  0.18597078E+02  0.91551783E-01  0.96040961E+00  0.30469771E+03
 0.71937500E+00  0.18597078E+02  0.91551783E-01  0.96040961E+00  0.30469771E+03
 0.71953125E+00  0.18597078E+02  0.91551783E-01  0.96040961E+00  0.30469771E+03
 0.71968750E+00  0.18597078E+02  0.91551783E-01  0.96040961E+00  0.30469771E+03
 0.71984375E+00  0.18597078E+02  0.91551783E-01  0.96040961E+00  0.30469771E+03
 0.72000000E+00  0.18597078E+02  0.91551783E-01  0.96040961E+00  0.30469771E+03
 0.72015625E+00  0.18597078E+02  0.91551783E-01  0.96040961E+00  0.30469771E+03
 0.72031250E+00  0.18597078E+02  0.91551783E-01  0.96040961E+00  0.30469771E+03
 0.72046875E+00  0.18597078E+02  0.91551783E-01  0.96040961E+00  0.30469771E+03
 0.72062500E+00  0.18597078E+02  0.91551783E-01  0.96040961E+00  0.30469771E+03
 0.72078125E+00  0.18597078E+02  0.91551783E-01  0.96040961E+00  0.30469771E+03
 0.72093750E+00  0.18597078E+02  0.91551783E-01  0.96040961E+00  0.30469771E+03
 0.72109375E+00  0.18597078E+02  0.91551783E-01  0.96040961E+00  0.30469771E+03
 0.72125000E+00  0.18597078E+02  0.91551783E-01  0.96040961E+00  0.30469771E+03
 0.72140625E+00  0.18597078E+02  0.91551783E-01  0.96040961E+00  0.30469771E+03
 0.72156250E+00  0.18597078E+02  0.91551783E-01  0.96040961E+00  0.30469771E+03
 0.72171875E+00  0.18597078E+02  0.91551783E-01  0.96040961E+00  0.30469771E+03
 0.72187500E+00  0.18597078E+02  0.91551783E-01  0.96040961E+00  0.30469771E+03
 0.72203125E+00  0.18597078E+02  0.91551783E-01  0.96040961E+00  0.30469771E+03
 0.72218750E+00  0.18597078E+02  0.91551783E-01  0.96040961E+00  0.30469771E+03
 0.72234375E+00  0.18597078E+02  0.91551783E-01  0.96040961E+00  0.30469771E+03
 0.72250000E+00  0.18597078E+02  0.91551783E-01  0.96040961E+00  0.30469771E+03
 0.72265625E+00  0.18597078E+02  0.91551783E-01  0.96040961E+00  0.30469771E+03
 0.72281250E+00  0.18597078E+02  0.91551783E-01  0.96040961E+00  0.30469771E+03
 0.72296875E+00  0.18597078E+02  0.91551783E-01  0.96040961E+00  0.30469771E+03
 0.72312500E+00  0.18597078E+02  0.91551783E-01  0.96040961E+00  0.30469771E+03
 0.72328125E+00  0.18597078E+02  0.91551783E-01  0.96040961E+00  0.30469771E+03
 0.72343750E+00  0.18597078E+02  0.91551783E-01  0.96040961E+00  0.30469771E+03
 0.72359375E+00  0.18597078E+02  0.91551783E-01  0.96040961E+00  0.30469771E+03
 0.72375000E+00  0.18597078E+02  0.91551783E-01  0.96040961E+00  0.30469771E+03
 0.72390625E+00  0.18597078E+02  0.91551783E-01  0.96040961E+00  0.30469771E+03
 0.72406250E+00  0.18597078E+02  0.91551783E-01  0.96040961E+00  0.30469771E+03
 0.72421875E+00  0.18597078E+02  0.91551783E-01  0.96040961E+00  0.30469771E+03
 0.72437500E+00  0.18597078E+02  0.91551783E-01  0.96040961E+00  0.30469771E+03
 0.72453125E+00  0.18597078E+02  0.91551783E-01  0.96040961E+00  0.30469771E+03
 0.72468750E+00  0.18597078E+02  0.91551783E-01  0.96040961E+00  0.30469771E+03
 0.72484375E+00  0.18597078E+02  0.91551783E-01  0.96040961E+00  0.30469771E+03
 0.72500000E+00  0.18597078E+02  0.91551783E-01  0.96040961E+00  0.30469771E+03
 0.72515625E+00  0.18597078E+02  0.91551783E-01  0.96040961E+00  0.30469771E+03
 0.72531250E+00  0.18597078E+02  0.91551783E-01  0.96040961E+00  0.30469771E+03
 0.72546875E+00  0.18597078E+02  0.91551783E-01  0.96040961E+00  0.30469771E+03
 0.72562500E+00  0.18597078E+02  0.91551783E-01  0.96040961E+00  0.30469771E+03
 0.72578125E+00  0.18597078E+02  0.91551783E-01  0.96040961E+00  0.30469771E+03
 0.72593750E+00  0.18597078E+02  0.91551783E-01  0.96040961E+00  0.30469771E+03
 0.72609375E+00  0.18597078E+02  0.91551783E-01  0.96040961E+00  0.30469771E+03
 0.72625000E+00  0.18597078E+02  0.91551783E-01  0.96040961E+00  0.30469771E+03
 0.72640625E+00  0.18597078E+02  0.91551783E-01  0.96040961E+00  0.30469771E+03
 0.72656250E+00  0.18597078E+02  0.91551783E-01  0.96040961E+00  0.30469771E+03
 0.72671875E+00  0.18597078E+02  0.91551783E-01  0.96040961E+00  0.30469771E+03
 0.72687500E+00  0.18597078E+02  0.91551783E-01  0.96040961E+00  0.30469771E+03
 0.72703125E+00  0.18597078E+02  0.91551783E-01  0.96040961E+00  0.30469771E+03
 0.72718750E+00  0.18597078E+02  0.91551783E-01  0.96040961E+00  0.30469771E+03
 0.72734375E+00  0.18597078E+02  0.91551783E-01  0.96040961E+00  0.30469771E+03
 0.72750000E+00  0.18597078E+02  0.91551783E-01  0.96040961E+00  0.30469771E+03
 0.72765625E+00  0.18597078E+02  0.91551783E-01  0.96040961E+00  0.30469771E+03
 0.72781250E+00  0.18597078E+02  0.91551783E-01  0.96040961E+00  0.30469771E+03
 0.72796875E+00  0.18597078E+02  0.91551783E-01  0.96040961E+00  0.30469771E+03
 0.72812500E+00  0.18597078E+02  0.91551783E-01  0.96040961E+00  0.30469771E+03
 0.72828125E+00  0.18597078E+02  0.91551783E-01  0.96040961E+00  0.30469771E+03
 0.72843750E+00  0.18597078E+02  0.91551783E-01  0.96040961E+00  0.30469771E+03
 0.72859375E+00  0.18597078E+02  0.91551783E-01  0.96040961E+00  0.30469771E+03
 0.72875000E+00  0.18597078E+02  0.91551783E-01  0.96040961E+00  0.30469771E+03
 0.72890625E+00  0.18597078E+02  0.91551783E-01  0.96040961E+00  0.30469771E+03
 0.72906250E+00  0.18597078E+02  0.91551783E-01  0.96040961E+00  0.30469771E+03
 0.72921875E+00  0.18597078E+02  0.91551783E-01  0.96040961E+00  0.30469771E+03
 0.72937500E+00  0.18597078E+02  0.91551783E-01  0.96040961E+00  0.30469771E+03
 0.72953125E+00  0.18597078E+02  0.91551783E-01  0.96040961E+00  0.30469771E+03
 0.72968750E+00  0.18597078E+02  0.91551783E-01  0.96040961E+00  0.30469771E+03
 0.72984375E+00  0.18597078E+02  0.91551783E-01  0.96040961E+00  0.30469771E+03
 0.73000000E+00  0.18597078E+02  0.91551783E-01  0.96040961E+00  0.30469771E+03
 0.73015625E+00  0.18597078E+02  0.91551783E-01  0.96040961E+00  0.30469771E+03
 0.73031250E+00  0.18597078E+02  0.91551783E-01  0.96040961E+00  0.30469771E+03
 0.73046875E+00  0.18597078E+02  0.91551783E-01  0.96040961E+00  0.30469771E+03
 0.73062500E+00  0.18597078E+02  0.91551783E-01  0.96040961E+00  0.30469771E+03
 0.73078125E+00  0.18597078E+02  0.91551783E-01  0.96040961E+00  0.30469771E+03
 0.73093750E+00  0.18597078E+02  0.91551783E-01  0.96040961E+00  0.30469771E+03
 0.73109375E+00  0.18597078E+02  0.91551783E-01  0.96040961E+00  0.30469771E+03
 0.73125000E+00  0.18597078E+02  0.91551783E-01  0.96040961E+00  0.30469771E+03
 0.73140625E+00  0.18597078E+02  0.91551783E-01  0.96040961E+00  0.30469771E+03
 0.73156250E+00  0.18597078E+02  0.91551783E-01  0.96040961E+00  0.30469771E+03
 0.73171875E+00  0.18597078E+02  0.91551783E-01  0.96040961E+00  0.30469771E+03
 0.73187500E+00  0.18597078E+02  0.91551783E-01  0.96040961E+00  0.30469771E+03
 0.73203125E+00  0.18597078E+02  0.91551783E-01  0.96040961E+00  0.30469771E+03
 0.73218750E+00  0.18597078E+02  0.91551783E-01  0.96040961E+00  0.30469771E+03
 0.73234375E+00  0.18597078E+02  0.91551783E-01  0.96040961E+00  0.30469771E+03
 0.73250000E+00  0.18597078E+02  0.91551783E-01  0.96040961E+00  0.30469771E+03
 0.73265625E+00  0.18597078E+02  0.91551783E-01  0.96040961E+00  0.30469771E+03
 0.73281250E+00  0.18597078E+02  0.91551783E-01  0.96040961E+00  0.30469771E+03
 0.73296875E+00  0.18597078E+02  0.91551783E-01  0.96040961E+00  0.30469771E+03
 0.73312500E+00  0.18597078E+02  0.91551783E-01  0.96040961E+00  0.30469771E+03
 0.73328125E+00  0.18597078E+02  0.91551783E-01  0.96040961E+00  0.30469771E+03
 0.73343750E+00  0.18597078E+02  0.91551783E-01  0.96040961E+00  0.30469771E+03
 0.73359375E+00  0.18597078E+02  0.91551783E-01  0.96040961E+00  0.30469771E+03
 0.73375000E+00  0.18597078E+02  0.91551783E-01  0.96040961E+00  0.30469771E+03
 0.73390625E+00  0.18597078E+02  0.91551783E-01  0.96040961E+00  0.30469771E+03
 0.73406250E+00  0.18597078E+02  0.91551783E-01  0.96040961E+00  0.30469771E+03
 0.73421875E+00  0.18597078E+02  0.91551783E-01  0.96040961E+00  0.30469771E+03
 0.73437500E+00  0.18597078E+02  0.91551783E-01  0.96040961E+00  0.30469771E+03
 0.73453125E+00  0.18597078E+02  0.91551783E-01  0.96040961E+00  0.30469771E+03
 0.73468750E+00  0.18597078E+02  0.91551783E-01  0.96040961E+00  0.30469771E+03
 0.73484375E+00  0.18597078E+02  0.91551783E-01  0.96040961E+00  0.30469771E+03
 0.73500000E+00  0.18597078E+02  0.91551783E-01  0.96040961E+00  0.30469771E+03
 0.73515625E+00  0.18597078E+02  0.91551783E-01  0.96040961E+00  0.30469771E+03
 0.73531250E+00  0.18597078E+02  0.91551783E-01  0.96040961E+00  0.30469771E+03
 0.73546875E+00  0.18597078E+02  0.91551783E-01  0.96040961E+00  0.30469771E+03
 0.73562500E+00  0.18597078E+02  0.91551783E-01  0.96040961E+00  0.30469771E+03
 0.73578125E+00  0.18597078E+02  0.91551783E-01  0.96040961E+00  0.30469771E+03
 0.73593750E+00  0.18597078E+02  0.91551783E-01  0.96040961E+00  0.30469771E+03
 0.73609375E+00  0.18597078E+02  0.91551783E-01  0.96040961E+00  0.30469771E+03
 0.73625000E+00  0.18597078E+02  0.91551783E-01  0.96040961E+00  0.30469771E+03
 0.73640625E+00  0.18597078E+02  0.91551783E-01  0.96040961E+00  0.30469771E+03
 0.73656250E+00  0.18597078E+02  0.91551783E-01  0.96040961E+00  0.30469771E+03
 0.73671875E+00  0.18597078E+02  0.91551783E-01  0.96040961E+00  0.30469771E+03
 0.73687500E+00  0.18597078E+02  0.91551783E-01  0.96040961E+00  0.30469771E+03
 0.73703125E+00  0.18597078E+02  0.91551783E-01  0.96040961E+00  0.30469771E+03
 0.73718750E+00  0.18597078E+02  0.91551783E-01  0.96040961E+00  0.30469771E+03
 0.73734375E+00  0.18597078E+02  0.91551783E-01  0.96040961E+00  0.30469771E+03
 0.73750000E+00  0.18597078E+02  0.91551783E-01  0.96040961E+00  0.30469771E+03
 0.73765625E+00  0.18597078E+02  0.91551783E-01  0.96040961E+00  0.30469771E+03
 0.73781250E+00  0.18597078E+02  0.91551783E-01  0.96040961E+00  0.30469771E+03
 0.73796875E+00  0.18597078E+02  0.91551783E-01  0.96040961E+00  0.30469771E+03
 0.73812500E+00  0.18597078E+02  0.91551783E-01  0.96040961E+00  0.30469771E+03
 0.73828125E+00  0.18597078E+02  0.91551783E-01  0.96040961E+00  0.30469771E+03
 0.73843750E+00  0.18597078E+02  0.91551783E-01  0.96040961E+00  0.30469771E+03
 0.73859375E+00  0.18597078E+02  0.91551783E-01  0.96040961E+00  0.30469771E+03
 0.73875000E+00  0.18597078E+02  0.91551783E-01  0.96040961E+00  0.30469771E+03
 0.73890625E+00  0.18597078E+02  0.91551783E-01  0.96040961E+00  0.30469771E+03
 0.73906250E+00  0.18597078E+02  0.91551783E-01  0.96040961E+00  0.30469771E+03
 0.73921875E+00  0.18597078E+02  0.91551783E-01  0.96040961E+00  0.30469771E+03
 0.73937500E+00  0.18597078E+02  0.91551783E-01  0.96040961E+00  0.30469771E+03
 0.73953125E+00  0.18597078E+02  0.91551783E-01  0.96040961E+00  0.30469771E+03
 0.73968750E+00  0.18597078E+02  0.91551783E-01  0.96040961E+00  0.30469771E+03
 0.73984375E+00  0.18597078E+02  0.91551783E-01  0.96040961E+00  0.30469771E+03
 0.74000000E+00  0.18597078E+02  0.91551783E-01  0.96040961E+00  0.30469771E+03
 0.74015625E+00  0.18597078E+02  0.10415582E+02  0.96040961E+00  0.26782583E+01
 0.74031250E+00  0.18597078E+02  0.10415582E+02  0.96040961E+00  0.26782583E+01
 0.74046875E+00  0.18597078E+02  0.10415582E+02  0.96040961E+00  0.26782583E+01
 0.74062500E+00  0.18597078E+02  0.10415582E+02  0.96040961E+00  0.26782583E+01
 0.74078125E+00  0.18597078E+02  0.10415582E+02  0.96040961E+00  0.26782583E+01
 0.74093750E+00  0.18597078E+02  0.10415582E+02  0.96040961E+00  0.26782583E+01
 0.74109375E+00  0.18597078E+02  0.10415582E+02  0.96040961E+00  0.26782583E+01
 0.74125000E+00  0.18597078E+02  0.10415582E+02  0.96040961E+00  0.26782583E+01
 0.74140625E+00  0.18597078E+02  0.10415582E+02  0.96040961E+00  0.26782583E+01
 0.74156250E+00  0.18597078E+02  0.10415582E+02  0.96040961E+00  0.26782583E+01
 0.74171875E+00  0.18597078E+02  0.10415582E+02  0.96040961E+00  0.26782583E+01
 0.74187500E+00  0.18597078E+02  0.10415582E+02  0.96040961E+00  0.26782583E+01
 0.74203125E+00  0.18597078E+02  0.10415582E+02  0.96040961E+00  0.26782583E+01
 0.74218750E+00  0.18597078E+02  0.10415582E+02  0.96040961E+00  0.26782583E+01
 0.74234375E+00  0.18597078E+02  0.10415582E+02  0.96040961E+00  0.26782583E+01
 0.74250000E+00  0.18597078E+02  0.10415582E+02  0.96040961E+00  0.26782583E+01
 0.74265625E+00  0.18597078E+02  0.10415582E+02  0.96040961E+00  0.26782583E+01
 0.74281250E+00  0.18597078E+02  0.10415582E+02  0.96040961E+00  0.26782583E+01
 0.74296875E+00  0.18597078E+02  0.10415582E+02  0.96040961E+00  0.26782583E+01
 0.74312500E+00  0.18597078E+02  0.10415582E+02  0.96040961E+00  0.26782583E+01
 0.74328125E+00  0.18597078E+02  0.10415582E+02  0.96040961E+00  0.26782583E+01
 0.74343750E+00  0.18597078E+02  0.10415582E+02  0.96040961E+00  0.26782583E+01
 0.74359375E+00  0.18597078E+02  0.10415582E+02  0.96040961E+00  0.26782583E+01
 0.74375000E+00  0.18597078E+02  0.10415582E+02  0.96040961E+00  0.26782583E+01
 0.74390625E+00  0.18597078E+02  0.10415582E+02  0.96040961E+00  0.26782583E+01
 0.74406250E+00  0.18597078E+02  0.10415582E+02  0.96040961E+00  0.26782583E+01
 0.74421875E+00  0.18597078E+02  0.10415582E+02  0.96040961E+00  0.26782583E+01
 0.74437500E+00  0.18597078E+02  0.10415582E+02  0.96040961E+00  0.26782583E+01
 0.74453125E+00  0.18597078E+02  0.10415582E+02  0.96040961E+00  0.26782583E+01
 0.74468750E+00  0.18597078E+02  0.10415582E+02  0.96040961E+00  0.26782583E+01
 0.74484375E+00  0.18597078E+02  0.10415582E+02  0.96040961E+00  0.26782583E+01
 0.74500000E+00  0.18597078E+02  0.10415582E+02  0.96040961E+00  0.26782583E+01
 0.74515625E+00  0.18597078E+02  0.10415582E+02  0.96040961E+00  0.26782583E+01
 0.74531250E+00  0.18597078E+02  0.10415582E+02  0.96040961E+00  0.26782583E+01
 0.74546875E+00  0.18597078E+02  0.10415582E+02  0.96040961E+00  0.26782583E+01
 0.74562500E+00  0.18597078E+02  0.10415582E+02  0.96040961E+00  0.26782583E+01
 0.74578125E+00  0.18597078E+02  0.10415582E+02  0.96040961E+00  0.26782583E+01
 0.74593750E+00  0.18597078E+02  0.10415582E+02  0.96040961E+00  0.26782583E+01
 0.74609375E+00  0.18597078E+02  0.10415582E+02  0.96040961E+00  0.26782583E+01
 0.74625000E+00  0.18597078E+02  0.10415582E+02  0.96040961E+00  0.26782583E+01
 0.74640625E+00  0.18597078E+02  0.10415582E+02  0.96040961E+00  0.26782583E+01
 0.74656250E+00  0.18597078E+02  0.10415582E+02  0.96040961E+00  0.26782583E+01
 0.74671875E+00  0.99999998E-02  0.10000000E+01  0.00000000E+00  0.15000001E-01
 0.74687500E+00  0.99999998E-02  0.10000000E+01  0.00000000E+00  0.15000001E-01
 0.74703125E+00  0.99999998E-02  0.10000000E+01  0.00000000E+00  0.15000001E-01
 0.74718750E+00  0.99999998E-02  0.10000000E+01  0.00000000E+00  0.15000001E-01
 0.74734375E+00  0.99999998E-02  0.10000000E+01  0.00000000E+00  0.15000001E-01
 0.74750000E+00  0.99999998E-02  0.10000000E+01  0.00000000E+00  0.15000001E-01
 0.74765625E+00  0.99999998E-02  0.10000000E+01  0.00000000E+00  0.15000001E-01
 0.74781250E+00  0.99999998E-02  0.10000000E+01  0.00000000E+00  0.15000001E-01
 0.74796875E+00  0.99999998E-02  0.10000000E+01  0.00000000E+00  0.15000001E-01
 0.74812500E+00  0.99999998E-02  0.10000000E+01  0.00000000E+00  0.15000001E-01
 0.74828125E+00  0.99999998E-02  0.10000000E+01  0.00000000E+00  0.15000001E-01
 0.74843750E+00  0.99999998E-02  0.10000000E+01  0.00000000E+00  0.15000001E-01
 0.74859375E+00  0.99999998E-02  0.10000000E+01  0.00000000E+00  0.15000001E-01
 0.74875000E+00  0.99999998E-02  0.10000000E+01  0.00000000E+00  0.15000001E-01
 0.74890625E+00  0.99999998E-02  0.10000000E+01  0.00000000E+00  0.15000001E-01
 0.74906250E+00  0.99999998E-02  0.10000000E+01  0.00000000E+00  0.15000001E-01
 0.74921875E+00  0.99999998E-02  0.10000000E+01  0.00000000E+00  0.15000001E-01
 0.74937500E+00  0.99999998E-02  0.10000000E+01  0.00000000E+00  0.15000001E-01
 0.74953125E+00  0.99999998E-02  0.10000000E+01  0.00000000E+00  0.15000001E-01
 0.74968750E+00  0.99999998E-02  0.10000000E+01  0.00000000E+00  0.15000001E-01
 0.74984375E+00  0.99999998E-02  0.10000000E+01  0.00000000E+00  0.15000001E-01
 0.75000000E+00  0.99999998E-02  0.10000000E+01  0.00000000E+00  0.15000001E-01
 0.75015625E+00  0.99999998E-02  0.10000000E+01  0.00000000E+00  0.15000001E-01
 0.75031250E+00  0.99999998E-02  0.10000000E+01  0.00000000E+00  0.15000001E-01
 0.75046875E+00  0.99999998E-02  0.10000000E+01  0.00000000E+00  0.15000001E-01
 0.75062500E+00  0.99999998E-02  0.10000000E+01  0.00000000E+00  0.15000001E-01
 0.75078125E+00  0.99999998E-02  0.10000000E+01  0.00000000E+00  0.15000001E-01
 0.75093750E+00  0.99999998E-02  0.10000000E+01  0.00000000E+00  0.15000001E-01
 0.75109375E+00  0.99999998E-02  0.10000000E+01  0.00000000E+00  0.15000001E-01
 0.75125000E+00  0.99999998E-02  0.10000000E+01  0.00000000E+00  0.15000001E-01
 0.75140625E+00  0.99999998E-02  0.10000000E+01  0.00000000E+00  0.15000001E-01
 0.75156250E+00  0.99999998E-02  0.10000000E+01  0.00000000E+00  0.15000001E-01
 0.75171875E+00  0.99999998E-02  0.10000000E+01  0.00000000E+00  0.15000001E-01
 0.75187500E+00  0.99999998E-02  0.10000000E+01  0.00000000E+00  0.15000001E-01
 0.75203125E+00  0.99999998E-02  0.10000000E+01  0.00000000E+00  0.15000001E-01
 0.75218750E+00  0.99999998E-02  0.10000000E+01  0.00000000E+00  0.15000001E-01
 0.75234375E+00  0.99999998E-02  0.10000000E+01  0.00000000E+00  0.15000001E-01
 0.75250000E+00  0.99999998E-02  0.10000000E+01  0.00000000E+00  0.15000001E-01
 0.75265625E+00  0.99999998E-02  0.10000000E+01  0.00000000E+00  0.15000001E-01
 0.75281250E+00  0.99999998E-02  0.10000000E+01  0.00000000E+00  0.15000001E-01
 0.75296875E+00  0.99999998E-02  0.10000000E+01  0.00000000E+00  0.15000001E-01
 0.75312500E+00  0.99999998E-02  0.10000000E+01  0.00000000E+00  0.15000001E-01
 0.75328125E+00  0.99999998E-02  0.10000000E+01  0.00000000E+00  0.15000001E-01
 0.75343750E+00  0.99999998E-02  0.10000000E+01  0.00000000E+00  0.15000001E-01
 0.75359375E+00  0.99999998E-02  0.10000000E+01  0.00000000E+00  0.15000001E-01
 0.75375000E+00  0.99999998E-02  0.10000000E+01  0.00000000E+00  0.15000001E-01
 0.75390625E+00  0.99999998E-02  0.10000000E+01  0.00000000E+00  0.15000001E-01
 0.75406250E+00  0.99999998E-02  0.10000000E+01  0.00000000E+00  0.15000001E-01
 0.75421875E+00  0.99999998E-02  0.10000000E+01  0.00000000E+00  0.15000001E-01
 0.75437500E+00  0.99999998E-02  0.10000000E+01  0.00000000E+00  0.15000001E-01
 0.75453125E+00  0.99999998E-02  0.10000000E+01  0.00000000E+00  0.15000001E-01
 0.75468750E+00  0.99999998E-02  0.10000000E+01  0.00000000E+00  0.15000001E-01
 0.75484375E+00  0.99999998E-02  0.10000000E+01  0.00000000E+00  0.15000001E-01
 0.75500000E+00  0.99999998E-02  0.10000000E+01  0.00000000E+00  0.15000001E-01
 0.75515625E+00  0.99999998E-02  0.10000000E+01  0.00000000E+00  0.15000001E-01
 0.75531250E+00  0.99999998E-02  0.10000000E+01  0.00000000E+00  0.15000001E-01
 0.75546875E+00  0.99999998E-02  0.10000000E+01  0.00000000E+00  0.15000001E-01
 0.75562500E+00  0.99999998E-02  0.10000000E+01  0.00000000E+00  0.15000001E-01
 0.75578125E+00  0.99999998E-02  0.10000000E+01  0.00000000E+00  0.15000001E-01
 0.75593750E+00  0.99999998E-02  0.10000000E+01  0.00000000E+00  0.15000001E-01
 0.75609375E+00  0.99999998E-02  0.10000000E+01  0.00000000E+00  0.15000001E-01
 0.75625000E+00  0.99999998E-02  0.10000000E+01  0.00000000E+00  0.15000001E-01
 0.75640625E+00  0.99999998E-02  0.10000000E+01  0.00000000E+00  0.15000001E-01
 0.75656250E+00  0.99999998E-02  0.10000000E+01  0.00000000E+00  0.15000001E-01
 0.75671875E+00  0.99999998E-02  0.10000000E+01  0.00000000E+00  0.15000001E-01
 0.75687500E+00  0.99999998E-02  0.10000000E+01  0.00000000E+00  0.15000001E-01
 0.75703125E+00  0.99999998E-02  0.10000000E+01  0.00000000E+00  0.15000001E-01
 0.75718750E+00  0.99999998E-02  0.10000000E+01  0.00000000E+00  0.15000001E-01
 0.75734375E+00  0.99999998E-02  0.10000000E+01  0.00000000E+00  0.15000001E-01
 0.75750000E+00  0.99999998E-02  0.10000000E+01  0.00000000E+00  0.15000001E-01
 0.75765625E+00  0.99999998E-02  0.10000000E+01  0.00000000E+00  0.15000001E-01
 0.75781250E+00  0.99999998E-02  0.10000000E+01  0.00000000E+00  0.15000001E-01
 0.75796875E+00  0.99999998E-02  0.10000000E+01  0.00000000E+00  0.15000001E-01
 0.75812500E+00  0.99999998E-02  0.10000000E+01  0.00000000E+00  0.15000001E-01
 0.75828125E+00  0.99999998E-02  0.10000000E+01  0.00000000E+00  0.15000001E-01
 0.75843750E+00  0.99999998E-02  0.10000000E+01  0.00000000E+00  0.15000001E-01
 0.75859375E+00  0.99999998E-02  0.10000000E+01  0.00000000E+00  0.15000001E-01
 0.75875000E+00  0.99999998E-02  0.10000000E+01  0.00000000E+00  0.15000001E-01
 0.75890625E+00  0.99999998E-02  0.10000000E+01  0.00000000E+00  0.15000001E-01
 0.75906250E+00  0.99999998E-02  0.10000000E+01  0.00000000E+00  0.15000001E-01
 0.75921875E+00  0.99999998E-02  0.10000000E+01  0.00000000E+00  0.15000001E-01
 0.75937500E+00  0.99999998E-02  0.10000000E+01  0.00000000E+00  0.15000001E-01
 0.75953125E+00  0.99999998E-02  0.10000000E+01  0.00000000E+00  0.15000001E-01
 0.75968750E+00  0.99999998E-02  0.10000000E+01  0.00000000E+00  0.15000001E-01
 0.75984375E+00  0.99999998E-02  0.10000000E+01  0.00000000E+00  0.15000001E-01
 0.76000000E+00  0.99999998E-02  0.10000000E+01  0.00000000E+00  0.15000001E-01
 0.76015625E+00  0.99999998E-02  0.10000000E+01  0.00000000E+00  0.15000001E-01
 0.76031250E+00  0.99999998E-02  0.10000000E+01  0.00000000E+00  0.15000001E-01
 0.76046875E+00  0.99999998E-02  0.10000000E+01  0.00000000E+00  0.15000001E-01
 0.76062500E+00  0.99999998E-02  0.10000000E+01  0.00000000E+00  0.15000001E-01
 0.76078125E+00  0.99999998E-02  0.10000000E+01  0.00000000E+00  0.15000001E-01
 0.76093750E+00  0.99999998E-02  0.10000000E+01  0.00000000E+00  0.15000001E-01
 0.76109375E+00  0.99999998E-02  0.10000000E+01  0.00000000E+00  0.15000001E-01
 0.76125000E+00  0.99999998E-02  0.10000000E+01  0.00000000E+00  0.15000001E-01
 0.76140625E+00  0.99999998E-02  0.10000000E+01  0.00000000E+00  0.15000001E-01
 0.76156250E+00  0.99999998E-02  0.10000000E+01  0.00000000E+00  0.15000001E-01
 0.76171875E+00  0.99999998E-02  0.10000000E+01  0.00000000E+00  0.15000001E-01
 0.76187500E+00  0.99999998E-02  0.10000000E+01  0.00000000E+00  0.15000001E-01
 0.76203125E+00  0.99999998E-02  0.10000000E+01  0.00000000E+00  0.15000001E-01
 0.76218750E+00  0.99999998E-02  0.10000000E+01  0.00000000E+00  0.15000001E-01
 0.76234375E+00  0.99999998E-02  0.10000000E+01  0.00000000E+00  0.15000001E-01
 0.76250000E+00  0.99999998E-02  0.10000000E+01  0.00000000E+00  0.15000001E-01
 0.76265625E+00  0.99999998E-02  0.10000000E+01  0.00000000E+00  0.15000001E-01
 0.76281250E+00  0.99999998E-02  0.10000000E+01  0.00000000E+00  0.15000001E-01
 0.76296875E+00  0.99999998E-02  0.10000000E+01  0.00000000E+00  0.15000001E-01
 0.76312500E+00  0.99999998E-02  0.10000000E+01  0.00000000E+00  0.15000001E-01
 0.76328125E+00  0.99999998E-02  0.10000000E+01  0.00000000E+00  0.15000001E-01
 0.76343750E+00  0.99999998E-02  0.10000000E+01  0.00000000E+00  0.15000001E-01
 0.76359375E+00  0.99999998E-02  0.10000000E+01  0.00000000E+00  0.15000001E-01
 0.76375000E+00  0.99999998E-02  0.10000000E+01  0.00000000E+00  0.15000001E-01
 0.76390625E+00  0.99999998E-02  0.10000000E+01  0.00000000E+00  0.15000001E-01
 0.76406250E+00  0.99999998E-02  0.10000000E+01  0.00000000E+00  0.15000001E-01
 0.76421875E+00  0.99999998E-02  0.10000000E+01  0.00000000E+00  0.15000001E-01
 0.76437500E+00  0.99999998E-02  0.10000000E+01  0.00000000E+00  0.15000001E-01
 0.76453125E+00  0.99999998E-02  0.10000000E+01  0.00000000E+00  0.15000001E-01
 0.76468750E+00  0.99999998E-02  0.10000000E+01  0.00000000E+00  0.15000001E-01
 0.76484375E+00  0.99999998E-02  0.10000000E+01  0.00000000E+00  0.15000001E-01
 0.76500000E+00  0.99999998E-02  0.10000000E+01  0.00000000E+00  0.15000001E-01
 0.76515625E+00  0.99999998E-02  0.10000000E+01  0.00000000E+00  0.15000001E-01
 0.76531250E+00  0.99999998E-02  0.10000000E+01  0.00000000E+00  0.15000001E-01
 0.76546875E+00  0.99999998E-02  0.10000000E+01  0.00000000E+00  0.15000001E-01
 0.76562500E+00  0.99999998E-02  0.10000000E+01  0.00000000E+00  0.15000001E-01
 0.76578125E+00  0.99999998E-02  0.10000000E+01  0.00000000E+00  0.15000001E-01
 0.76593750E+00  0.99999998E-02  0.10000000E+01  0.00000000E+00  0.15000001E-01
 0.76609375E+00  0.99999998E-02  0.10000000E+01  0.00000000E+00  0.15000001E-01
 0.76625000E+00  0.99999998E-02  0.10000000E+01  0.00000000E+00  0.15000001E-01
 0.76640625E+00  0.99999998E-02  0.10000000E+01  0.00000000E+00  0.15000001E-01
 0.76656250E+00  0.99999998E-02  0.10000000E+01  0.00000000E+00  0.15000001E-01
 0.76671875E+00  0.99999998E-02  0.10000000E+01  0.00000000E+00  0.15000001E-01
 0.76687500E+00  0.99999998E-02  0.10000000E+01  0.00000000E+00  0.15000001E-01
 0.76703125E+00  0.99999998E-02  0.10000000E+01  0.00000000E+00  0.15000001E-01
 0.76718750E+00  0.99999998E-02  0.10000000E+01  0.00000000E+00  0.15000001E-01
 0.76734375E+00  0.99999998E-02  0.10000000E+01  0.00000000E+00  0.15000001E-01
 0.76750000E+00  0.99999998E-02  0.10000000E+01  0.00000000E+00  0.15000001E-01
 0.76765625E+00  0.99999998E-02  0.10000000E+01  0.00000000E+00  0.15000001E-01
 0.76781250E+00  0.99999998E-02  0.10000000E+01  0.00000000E+00  0.15000001E-01
 0.76796875E+00  0.99999998E-02  0.10000000E+01  0.00000000E+00  0.15000001E-01
 0.76812500E+00  0.99999998E-02  0.10000000E+01  0.00000000E+00  0.15000001E-01
 0.76828125E+00  0.99999998E-02  0.10000000E+01  0.00000000E+00  0.15000001E-01
 0.76843750E+00  0.99999998E-02  0.10000000E+01  0.00000000E+00  0.15000001E-01
 0.76859375E+00  0.99999998E-02  0.10000000E+01  0.00000000E+00  0.15000001E-01
 0.76875000E+00  0.99999998E-02  0.10000000E+01  0.00000000E+00  0.15000001E-01
 0.76890625E+00  0.99999998E-02  0.10000000E+01  0.00000000E+00  0.15000001E-01
 0.76906250E+00  0.99999998E-02  0.10000000E+01  0.00000000E+00  0.15000001E-01
 0.76921875E+00  0.99999998E-02  0.10000000E+01  0.00000000E+00  0.15000001E-01
 0.76937500E+00  0.99999998E-02  0.10000000E+01  0.00000000E+00  0.15000001E-01
 0.76953125E+00  0.99999998E-02  0.10000000E+01  0.00000000E+00  0.15000001E-01
 0.76968750E+00  0.99999998E-02  0.10000000E+01  0.00000000E+00  0.15000001E-01
 0.76984375E+00  0.99999998E-02  0.10000000E+01  0.00000000E+00  0.15000001E-01
 0.77000000E+00  0.99999998E-02  0.10000000E+01  0.00000000E+00  0.15000001E-01
 0.77015625E+00  0.99999998E-02  0.10000000E+01  0.00000000E+00  0.15000001E-01
 0.77031250E+00  0.99999998E-02  0.10000000E+01  0.00000000E+00  0.15000001E-01
 0.77046875E+00  0.99999998E-02  0.10000000E+01  0.00000000E+00  0.15000001E-01
 0.77062500E+00  0.99999998E-02  0.10000000E+01  0.00000000E+00  0.15000001E-01
 0.77078125E+00  0.99999998E-02  0.10000000E+01  0.00000000E+00  0.15000001E-01
 0.77093750E+00  0.99999998E-02  0.10000000E+01  0.00000000E+00  0.15000001E-01
 0.77109375E+00  0.99999998E-02  0.10000000E+01  0.00000000E+00  0.15000001E-01
 0.77125000E+00  0.99999998E-02  0.10000000E+01  0.00000000E+00  0.15000001E-01
 0.77140625E+00  0.99999998E-02  0.10000000E+01  0.00000000E+00  0.15000001E-01
 0.77156250E+00  0.99999998E-02  0.10000000E+01  0.00000000E+00  0.15000001E-01
 0.77171875E+00  0.99999998E-02  0.10000000E+01  0.00000000E+00  0.15000001E-01
 0.77187500E+00  0.99999998E-02  0.10000000E+01  0.00000000E+00  0.15000001E-01
 0.77203125E+00  0.99999998E-02  0.10000000E+01  0.00000000E+00  0.15000001E-01
 0.77218750E+00  0.99999998E-02  0.10000000E+01  0.00000000E+00  0.15000001E-01
 0.77234375E+00  0.99999998E-02  0.10000000E+01  0.00000000E+00  0.15000001E-01
 0.77250000E+00  0.99999998E-02  0.10000000E+01  0.00000000E+00  0.15000001E-01
 0.77265625E+00  0.99999998E-02  0.10000000E+01  0.00000000E+00  0.15000001E-01
 0.77281250E+00  0.99999998E-02  0.10000000E+01  0.00000000E+00  0.15000001E-01
 0.77296875E+00  0.99999998E-02  0.10000000E+01  0.00000000E+00  0.15000001E-01
 0.77312500E+00  0.99999998E-02  0.10000000E+01  0.00000000E+00  0.15000001E-01
 0.77328125E+00  0.99999998E-02  0.10000000E+01  0.00000000E+00  0.15000001E-01
 0.77343750E+00  0.99999998E-02  0.10000000E+01  0.00000000E+00  0.15000001E-01
 0.77359375E+00  0.99999998E-02  0.10000000E+01  0.00000000E+00  0.15000001E-01
 0.77375000E+00  0.99999998E-02  0.10000000E+01  0.00000000E+00  0.15000001E-01
 0.77390625E+00  0.99999998E-02  0.10000000E+01  0.00000000E+00  0.15000001E-01
 0.77406250E+00  0.99999998E-02  0.10000000E+01  0.00000000E+00  0.15000001E-01
 0.77421875E+00  0.99999998E-02  0.10000000E+01  0.00000000E+00  0.15000001E-01
 0.77437500E+00  0.99999998E-02  0.10000000E+01  0.00000000E+00  0.15000001E-01
 0.77453125E+00  0.99999998E-02  0.10000000E+01  0.00000000E+00  0.15000001E-01
 0.77468750E+00  0.99999998E-02  0.10000000E+01  0.00000000E+00  0.15000001E-01
 0.77484375E+00  0.99999998E-02  0.10000000E+01  0.00000000E+00  0.15000001E-01
 0.77500000E+00  0.99999998E-02  0.10000000E+01  0.00000000E+00  0.15000001E-01
 0.77515625E+00  0.99999998E-02  0.10000000E+01  0.00000000E+00  0.15000001E-01
 0.77531250E+00  0.99999998E-02  0.10000000E+01  0.00000000E+00  0.15000001E-01
 0.77546875E+00  0.99999998E-02  0.10000000E+01  0.00000000E+00  0.15000001E-01
 0.77562500E+00  0.99999998E-02  0.10000000E+01  0.00000000E+00  0.15000001E-01
 0.77578125E+00  0.99999998E-02  0.10000000E+01  0.00000000E+00  0.15000001E-01
 0.77593750E+00  0.99999998E-02  0.10000000E+01  0.00000000E+00  0.15000001E-01
 0.77609375E+00  0.99999998E-02  0.10000000E+01  0.00000000E+00  0.15000001E-01
 0.77625000E+00  0.99999998E-02  0.10000000E+01  0.00000000E+00  0.15000001E-01
 0.77640625E+00  0.99999998E-02  0.10000000E+01  0.00000000E+00  0.15000001E-01
 0.77656250E+00  0.99999998E-02  0.10000000E+01  0.00000000E+00  0.15000001E-01
 0.77671875E+00  0.99999998E-02  0.10000000E+01  0.00000000E+00  0.15000001E-01
 0.77687500E+00  0.99999998E-02  0.10000000E+01  0.00000000E+00  0.15000001E-01
 0.77703125E+00  0.99999998E-02  0.10000000E+01  0.00000000E+00  0.15000001E-01
 0.77718750E+00  0.99999998E-02  0.10000000E+01  0.00000000E+00  0.15000001E-01
 0.77734375E+00  0.99999998E-02  0.10000000E+01  0.00000000E+00  0.15000001E-01
 0.77750000E+00  0.99999998E-02  0.10000000E+01  0.00000000E+00  0.15000001E-01
 0.77765625E+00  0.99999998E-02  0.10000000E+01  0.00000000E+00  0.15000001E-01
 0.77781250E+00  0.99999998E-02  0.10000000E+01  0.00000000E+00  0.15000001E-01
 0.77796875E+00  0.99999998E-02  0.10000000E+01  0.00000000E+00  0.15000001E-01
 0.77812500E+00  0.99999998E-02  0.10000000E+01  0.00000000E+00  0.15000001E-01
 0.77828125E+00  0.99999998E-02  0.10000000E+01  0.00000000E+00  0.15000001E-01
 0.77843750E+00  0.99999998E-02  0.10000000E+01  0.00000000E+00  0.15000001E-01
 0.77859375E+00  0.99999998E-02  0.10000000E+01  0.00000000E+00  0.15000001E-01
 0.77875000E+00  0.99999998E-02  0.10000000E+01  0.00000000E+00  0.15000001E-01
 0.77890625E+00  0.99999998E-02  0.10000000E+01  0.00000000E+00  0.15000001E-01
 0.77906250E+00  0.99999998E-02  0.10000000E+01  0.00000000E+00  0.15000001E-01
 0.77921875E+00  0.99999998E-02  0.10000000E+01  0.00000000E+00  0.15000001E-01
 0.77937500E+00  0.99999998E-02  0.10000000E+01  0.00000000E+00  0.15000001E-01
 0.77953125E+00  0.99999998E-02  0.10000000E+01  0.00000000E+00  0.15000001E-01
 0.77968750E+00  0.99999998E-02  0.10000000E+01  0.00000000E+00  0.15000001E-01
 0.77984375E+00  0.99999998E-02  0.10000000E+01  0.00000000E+00  0.15000001E-01
 0.78000000E+00  0.99999998E-02  0.10000000E+01  0.00000000E+00  0.15000001E-01
 0.78015625E+00  0.99999998E-02  0.10000000E+01  0.00000000E+00  0.15000001E-01
 0.78031250E+00  0.99999998E-02  0.10000000E+01  0.00000000E+00  0.15000001E-01
 0.78046875E+00  0.99999998E-02  0.10000000E+01  0.00000000E+00  0.15000001E-01
 0.78062500E+00  0.99999998E-02  0.10000000E+01  0.00000000E+00  0.15000001E-01
 0.78078125E+00  0.99999998E-02  0.10000000E+01  0.00000000E+00  0.15000001E-01
 0.78093750E+00  0.99999998E-02  0.10000000E+01  0.00000000E+00  0.15000001E-01
 0.78109375E+00  0.99999998E-02  0.10000000E+01  0.00000000E+00  0.15000001E-01
[truncated: 112,081 more chars]
