# Supplementary material for: A direct Primitive Variable Recovery Scheme for hyperbolic conservative equations: The case of relativistic hydrodynamics
Source: PLoS One. 2018 Apr 16;13(4):e0195494. doi: 10.1371/journal.pone.0195494 (PMC5901931; doi:10.1371/journal.pone.0195494)
Supplement: S1 File — In the file “S1_File.tar.gz”, we attached the relevant data of the comparison between numerical simulations and exact solutions used to obtain the L1—norm. (GZ) [file pone.0195494.s001.gz › numerical-and-exact-data_plosone_aguayo-mendoza-olvera/Test3/Mesh6400/1000Da6400t11]

0.000000 1.000000 0.000000 1000.000000 
0.000156 1.000000 0.000000 1000.000000 
0.000313 1.000000 0.000000 1000.000000 
0.000469 1.000000 0.000000 1000.000000 
0.000625 1.000000 0.000000 1000.000000 
0.000781 1.000000 0.000000 1000.000000 
0.000937 1.000000 0.000000 1000.000000 
0.001094 1.000000 0.000000 1000.000000 
0.001250 1.000000 0.000000 1000.000000 
0.001406 1.000000 0.000000 1000.000000 
0.001563 1.000000 0.000000 1000.000000 
0.001719 1.000000 0.000000 1000.000000 
0.001875 1.000000 0.000000 1000.000000 
0.002031 1.000000 0.000000 1000.000000 
0.002188 1.000000 0.000000 1000.000000 
0.002344 1.000000 0.000000 1000.000000 
0.002500 1.000000 0.000000 1000.000000 
0.002656 1.000000 0.000000 1000.000000 
0.002812 1.000000 0.000000 1000.000000 
0.002969 1.000000 0.000000 1000.000000 
0.003125 1.000000 0.000000 1000.000000 
0.003281 1.000000 0.000000 1000.000000 
0.003438 1.000000 0.000000 1000.000000 
0.003594 1.000000 0.000000 1000.000000 
0.003750 1.000000 0.000000 1000.000000 
0.003906 1.000000 0.000000 1000.000000 
0.004063 1.000000 0.000000 1000.000000 
0.004219 1.000000 0.000000 1000.000000 
0.004375 1.000000 0.000000 1000.000000 
0.004531 1.000000 0.000000 1000.000000 
0.004687 1.000000 0.000000 1000.000000 
0.004844 1.000000 0.000000 1000.000000 
0.005000 1.000000 0.000000 1000.000000 
0.005156 1.000000 0.000000 1000.000000 
0.005313 1.000000 0.000000 1000.000000 
0.005469 1.000000 0.000000 1000.000000 
0.005625 1.000000 0.000000 1000.000000 
0.005781 1.000000 0.000000 1000.000000 
0.005938 1.000000 0.000000 1000.000000 
0.006094 1.000000 0.000000 1000.000000 
0.006250 1.000000 0.000000 1000.000000 
0.006406 1.000000 0.000000 1000.000000 
0.006562 1.000000 0.000000 1000.000000 
0.006719 1.000000 0.000000 1000.000000 
0.006875 1.000000 0.000000 1000.000000 
0.007031 1.000000 0.000000 1000.000000 
0.007188 1.000000 0.000000 1000.000000 
0.007344 1.000000 0.000000 1000.000000 
0.007500 1.000000 0.000000 1000.000000 
0.007656 1.000000 0.000000 1000.000000 
0.007812 1.000000 0.000000 1000.000000 
0.007969 1.000000 0.000000 1000.000000 
0.008125 1.000000 0.000000 1000.000000 
0.008281 1.000000 0.000000 1000.000000 
0.008438 1.000000 0.000000 1000.000000 
0.008594 1.000000 0.000000 1000.000000 
0.008750 1.000000 0.000000 1000.000000 
0.008906 1.000000 0.000000 1000.000000 
0.009062 1.000000 0.000000 1000.000000 
0.009219 1.000000 0.000000 1000.000000 
0.009375 1.000000 0.000000 1000.000000 
0.009531 1.000000 0.000000 1000.000000 
0.009687 1.000000 0.000000 1000.000000 
0.009844 1.000000 0.000000 1000.000000 
0.010000 1.000000 0.000000 1000.000000 
0.010156 1.000000 0.000000 1000.000000 
0.010313 1.000000 0.000000 1000.000000 
0.010469 1.000000 0.000000 1000.000000 
0.010625 1.000000 0.000000 1000.000000 
0.010781 1.000000 0.000000 1000.000000 
0.010938 1.000000 0.000000 1000.000000 
0.011094 1.000000 0.000000 1000.000000 
0.011250 1.000000 0.000000 1000.000000 
0.011406 1.000000 0.000000 1000.000000 
0.011562 1.000000 0.000000 1000.000000 
0.011719 1.000000 0.000000 1000.000000 
0.011875 1.000000 0.000000 1000.000000 
0.012031 1.000000 0.000000 1000.000000 
0.012188 1.000000 0.000000 1000.000000 
0.012344 1.000000 0.000000 1000.000000 
0.012500 1.000000 0.000000 1000.000000 
0.012656 1.000000 0.000000 1000.000000 
0.012813 1.000000 0.000000 1000.000000 
0.012969 1.000000 0.000000 1000.000000 
0.013125 1.000000 0.000000 1000.000000 
0.013281 1.000000 0.000000 1000.000000 
0.013437 1.000000 0.000000 1000.000000 
0.013594 1.000000 0.000000 1000.000000 
0.013750 1.000000 0.000000 1000.000000 
0.013906 1.000000 0.000000 1000.000000 
0.014063 1.000000 0.000000 1000.000000 
0.014219 1.000000 0.000000 1000.000000 
0.014375 1.000000 0.000000 1000.000000 
0.014531 1.000000 0.000000 1000.000000 
0.014688 1.000000 0.000000 1000.000000 
0.014844 1.000000 0.000000 1000.000000 
0.015000 1.000000 0.000000 1000.000000 
0.015156 1.000000 0.000000 1000.000000 
0.015312 1.000000 0.000000 1000.000000 
0.015469 1.000000 0.000000 1000.000000 
0.015625 1.000000 0.000000 1000.000000 
0.015781 1.000000 0.000000 1000.000000 
0.015938 1.000000 0.000000 1000.000000 
0.016094 1.000000 0.000000 1000.000000 
0.016250 1.000000 0.000000 1000.000000 
0.016406 1.000000 0.000000 1000.000000 
0.016563 1.000000 0.000000 1000.000000 
0.016719 1.000000 0.000000 1000.000000 
0.016875 1.000000 0.000000 1000.000000 
0.017031 1.000000 0.000000 1000.000000 
0.017188 1.000000 0.000000 1000.000000 
0.017344 1.000000 0.000000 1000.000000 
0.017500 1.000000 0.000000 1000.000000 
0.017656 1.000000 0.000000 1000.000000 
0.017813 1.000000 0.000000 1000.000000 
0.017969 1.000000 0.000000 1000.000000 
0.018125 1.000000 0.000000 1000.000000 
0.018281 1.000000 0.000000 1000.000000 
0.018437 1.000000 0.000000 1000.000000 
0.018594 1.000000 0.000000 1000.000000 
0.018750 1.000000 0.000000 1000.000000 
0.018906 1.000000 0.000000 1000.000000 
0.019062 1.000000 0.000000 1000.000000 
0.019219 1.000000 0.000000 1000.000000 
0.019375 1.000000 0.000000 1000.000000 
0.019531 1.000000 0.000000 1000.000000 
0.019688 1.000000 0.000000 1000.000000 
0.019844 1.000000 0.000000 1000.000000 
0.020000 1.000000 0.000000 1000.000000 
0.020156 1.000000 0.000000 1000.000000 
0.020313 1.000000 0.000000 1000.000000 
0.020469 1.000000 0.000000 1000.000000 
0.020625 1.000000 0.000000 1000.000000 
0.020781 1.000000 0.000000 1000.000000 
0.020938 1.000000 0.000000 1000.000000 
0.021094 1.000000 0.000000 1000.000000 
0.021250 1.000000 0.000000 1000.000000 
0.021406 1.000000 0.000000 1000.000000 
0.021563 1.000000 0.000000 1000.000000 
0.021719 1.000000 0.000000 1000.000000 
0.021875 1.000000 0.000000 1000.000000 
0.022031 1.000000 0.000000 1000.000000 
0.022187 1.000000 0.000000 1000.000000 
0.022344 1.000000 0.000000 1000.000000 
0.022500 1.000000 0.000000 1000.000000 
0.022656 1.000000 0.000000 1000.000000 
0.022812 1.000000 0.000000 1000.000000 
0.022969 1.000000 0.000000 1000.000000 
0.023125 1.000000 0.000000 1000.000000 
0.023281 1.000000 0.000000 1000.000000 
0.023438 1.000000 0.000000 1000.000000 
0.023594 1.000000 0.000000 1000.000000 
0.023750 1.000000 0.000000 1000.000000 
0.023906 1.000000 0.000000 1000.000000 
0.024063 1.000000 0.000000 1000.000000 
0.024219 1.000000 0.000000 1000.000000 
0.024375 1.000000 0.000000 1000.000000 
0.024531 1.000000 0.000000 1000.000000 
0.024688 1.000000 0.000000 1000.000000 
0.024844 1.000000 0.000000 1000.000000 
0.025000 1.000000 0.000000 1000.000000 
0.025156 1.000000 0.000000 1000.000000 
0.025313 1.000000 0.000000 1000.000000 
0.025469 1.000000 0.000000 1000.000000 
0.025625 1.000000 0.000000 1000.000000 
0.025781 1.000000 0.000000 1000.000000 
0.025938 1.000000 0.000000 1000.000000 
0.026094 1.000000 0.000000 1000.000000 
0.026250 1.000000 0.000000 1000.000000 
0.026406 1.000000 0.000000 1000.000000 
0.026562 1.000000 0.000000 1000.000000 
0.026719 1.000000 0.000000 1000.000000 
0.026875 1.000000 0.000000 1000.000000 
0.027031 1.000000 0.000000 1000.000000 
0.027187 1.000000 0.000000 1000.000000 
0.027344 1.000000 0.000000 1000.000000 
0.027500 1.000000 0.000000 1000.000000 
0.027656 1.000000 0.000000 1000.000000 
0.027813 1.000000 0.000000 1000.000000 
0.027969 1.000000 0.000000 1000.000000 
0.028125 1.000000 0.000000 1000.000000 
0.028281 1.000000 0.000000 1000.000000 
0.028438 1.000000 0.000000 1000.000000 
0.028594 1.000000 0.000000 1000.000000 
0.028750 1.000000 0.000000 1000.000000 
0.028906 1.000000 0.000000 1000.000000 
0.029063 1.000000 0.000000 1000.000000 
0.029219 1.000000 0.000000 1000.000000 
0.029375 1.000000 0.000000 1000.000000 
0.029531 1.000000 0.000000 1000.000000 
0.029688 1.000000 0.000000 1000.000000 
0.029844 1.000000 0.000000 1000.000000 
0.030000 1.000000 0.000000 1000.000000 
0.030156 1.000000 0.000000 1000.000000 
0.030312 1.000000 0.000000 1000.000000 
0.030469 1.000000 0.000000 1000.000000 
0.030625 1.000000 0.000000 1000.000000 
0.030781 1.000000 0.000000 1000.000000 
0.030937 1.000000 0.000000 1000.000000 
0.031094 1.000000 0.000000 1000.000000 
0.031250 1.000000 0.000000 1000.000000 
0.031406 1.000000 0.000000 1000.000000 
0.031563 1.000000 0.000000 1000.000000 
0.031719 1.000000 0.000000 1000.000000 
0.031875 1.000000 0.000000 1000.000000 
0.032031 1.000000 0.000000 1000.000000 
0.032188 1.000000 0.000000 1000.000000 
0.032344 1.000000 0.000000 1000.000000 
0.032500 1.000000 0.000000 1000.000000 
0.032656 1.000000 0.000000 1000.000000 
0.032813 1.000000 0.000000 1000.000000 
0.032969 1.000000 0.000000 1000.000000 
0.033125 1.000000 0.000000 1000.000000 
0.033281 1.000000 0.000000 1000.000000 
0.033438 1.000000 0.000000 1000.000000 
0.033594 1.000000 0.000000 1000.000000 
0.033750 1.000000 0.000000 1000.000000 
0.033906 1.000000 0.000000 1000.000000 
0.034063 1.000000 0.000000 1000.000000 
0.034219 1.000000 0.000000 1000.000000 
0.034375 1.000000 0.000000 1000.000000 
0.034531 1.000000 0.000000 1000.000000 
0.034688 1.000000 0.000000 1000.000000 
0.034844 1.000000 0.000000 1000.000000 
0.035000 1.000000 0.000000 1000.000000 
0.035156 1.000000 0.000000 1000.000000 
0.035313 1.000000 0.000000 1000.000000 
0.035469 1.000000 0.000000 1000.000000 
0.035625 1.000000 0.000000 1000.000000 
0.035781 1.000000 0.000000 1000.000000 
0.035938 1.000000 0.000000 1000.000000 
0.036094 1.000000 0.000000 1000.000000 
0.036250 1.000000 0.000000 1000.000000 
0.036406 1.000000 0.000000 1000.000000 
0.036562 1.000000 0.000000 1000.000000 
0.036719 1.000000 0.000000 1000.000000 
0.036875 1.000000 0.000000 1000.000000 
0.037031 1.000000 0.000000 1000.000000 
0.037187 1.000000 0.000000 1000.000000 
0.037344 1.000000 0.000000 1000.000000 
0.037500 1.000000 0.000000 1000.000000 
0.037656 1.000000 0.000000 1000.000000 
0.037812 1.000000 0.000000 1000.000000 
0.037969 1.000000 0.000000 1000.000000 
0.038125 1.000000 0.000000 1000.000000 
0.038281 1.000000 0.000000 1000.000000 
0.038437 1.000000 0.000000 1000.000000 
0.038594 1.000000 0.000000 1000.000000 
0.038750 1.000000 0.000000 1000.000000 
0.038906 1.000000 0.000000 1000.000000 
0.039062 1.000000 0.000000 1000.000000 
0.039219 1.000000 0.000000 1000.000000 
0.039375 1.000000 0.000000 1000.000000 
0.039531 1.000000 0.000000 1000.000000 
0.039688 1.000000 0.000000 1000.000000 
0.039844 1.000000 0.000000 1000.000000 
0.040000 1.000000 0.000000 1000.000000 
0.040156 1.000000 0.000000 1000.000000 
0.040313 1.000000 0.000000 1000.000000 
0.040469 1.000000 0.000000 1000.000000 
0.040625 1.000000 0.000000 1000.000000 
0.040781 1.000000 0.000000 1000.000000 
0.040938 1.000000 0.000000 1000.000000 
0.041094 1.000000 0.000000 1000.000000 
0.041250 1.000000 0.000000 1000.000000 
0.041406 1.000000 0.000000 1000.000000 
0.041563 1.000000 0.000000 1000.000000 
0.041719 1.000000 0.000000 1000.000000 
0.041875 1.000000 0.000000 1000.000000 
0.042031 1.000000 0.000000 1000.000000 
0.042188 1.000000 0.000000 1000.000000 
0.042344 1.000000 0.000000 1000.000000 
0.042500 1.000000 0.000000 1000.000000 
0.042656 1.000000 0.000000 1000.000000 
0.042813 1.000000 0.000000 1000.000000 
0.042969 1.000000 0.000000 1000.000000 
0.043125 1.000000 0.000000 1000.000000 
0.043281 1.000000 0.000000 1000.000000 
0.043438 1.000000 0.000000 1000.000000 
0.043594 1.000000 0.000000 1000.000000 
0.043750 1.000000 0.000000 1000.000000 
0.043906 1.000000 0.000000 1000.000000 
0.044062 1.000000 0.000000 1000.000000 
0.044219 1.000000 0.000000 1000.000000 
0.044375 1.000000 0.000000 1000.000000 
0.044531 1.000000 0.000000 1000.000000 
0.044687 1.000000 0.000000 1000.000000 
0.044844 1.000000 0.000000 1000.000000 
0.045000 1.000000 0.000000 1000.000000 
0.045156 1.000000 0.000000 1000.000000 
0.045312 1.000000 0.000000 1000.000000 
0.045469 1.000000 0.000000 1000.000000 
0.045625 1.000000 0.000000 1000.000000 
0.045781 1.000000 0.000000 1000.000000 
0.045937 1.000000 0.000000 1000.000000 
0.046094 1.000000 0.000000 1000.000000 
0.046250 1.000000 0.000000 1000.000000 
0.046406 1.000000 0.000000 1000.000000 
0.046562 1.000000 0.000000 1000.000000 
0.046719 1.000000 0.000000 1000.000000 
0.046875 1.000000 0.000000 1000.000000 
0.047031 1.000000 0.000000 1000.000000 
0.047188 1.000000 0.000000 1000.000000 
0.047344 1.000000 0.000000 1000.000000 
0.047500 1.000000 0.000000 1000.000000 
0.047656 1.000000 0.000000 1000.000000 
0.047813 1.000000 0.000000 1000.000000 
0.047969 1.000000 0.000000 1000.000000 
0.048125 1.000000 0.000000 1000.000000 
0.048281 1.000000 0.000000 1000.000000 
0.048438 1.000000 0.000000 1000.000000 
0.048594 1.000000 0.000000 1000.000000 
0.048750 1.000000 0.000000 1000.000000 
0.048906 1.000000 0.000000 1000.000000 
0.049063 1.000000 0.000000 1000.000000 
0.049219 1.000000 0.000000 1000.000000 
0.049375 1.000000 0.000000 1000.000000 
0.049531 1.000000 0.000000 1000.000000 
0.049688 1.000000 0.000000 1000.000000 
0.049844 1.000000 0.000000 1000.000000 
0.050000 1.000000 0.000000 1000.000000 
0.050156 1.000000 0.000000 1000.000000 
0.050313 1.000000 0.000000 1000.000000 
0.050469 1.000000 0.000000 1000.000000 
0.050625 1.000000 0.000000 1000.000000 
0.050781 1.000000 0.000000 1000.000000 
0.050938 1.000000 0.000000 1000.000000 
0.051094 1.000000 0.000000 1000.000000 
0.051250 1.000000 0.000000 1000.000000 
0.051406 1.000000 0.000000 1000.000000 
0.051563 1.000000 0.000000 1000.000000 
0.051719 1.000000 0.000000 1000.000000 
0.051875 1.000000 0.000000 1000.000000 
0.052031 1.000000 0.000000 1000.000000 
0.052187 1.000000 0.000000 1000.000000 
0.052344 1.000000 0.000000 1000.000000 
0.052500 1.000000 0.000000 1000.000000 
0.052656 1.000000 0.000000 1000.000000 
0.052812 1.000000 0.000000 1000.000000 
0.052969 1.000000 0.000000 1000.000000 
0.053125 1.000000 0.000000 1000.000000 
0.053281 1.000000 0.000000 1000.000000 
0.053437 1.000000 0.000000 1000.000000 
0.053594 1.000000 0.000000 1000.000000 
0.053750 1.000000 0.000000 1000.000000 
0.053906 1.000000 0.000000 1000.000000 
0.054062 1.000000 0.000000 1000.000000 
0.054219 1.000000 0.000000 1000.000000 
0.054375 1.000000 0.000000 1000.000000 
0.054531 1.000000 0.000000 1000.000000 
0.054688 1.000000 0.000000 1000.000000 
0.054844 1.000000 0.000000 1000.000000 
0.055000 1.000000 0.000000 1000.000000 
0.055156 1.000000 0.000000 1000.000000 
0.055313 1.000000 0.000000 1000.000000 
0.055469 1.000000 0.000000 1000.000000 
0.055625 1.000000 0.000000 1000.000000 
0.055781 1.000000 0.000000 1000.000000 
0.055938 1.000000 0.000000 1000.000000 
0.056094 1.000000 0.000000 1000.000000 
0.056250 1.000000 0.000000 1000.000000 
0.056406 1.000000 0.000000 1000.000000 
0.056563 1.000000 0.000000 1000.000000 
0.056719 1.000000 0.000000 1000.000000 
0.056875 1.000000 0.000000 1000.000000 
0.057031 1.000000 0.000000 1000.000000 
0.057188 1.000000 0.000000 1000.000000 
0.057344 1.000000 0.000000 1000.000000 
0.057500 1.000000 0.000000 1000.000000 
0.057656 1.000000 0.000000 1000.000000 
0.057813 1.000000 0.000000 1000.000000 
0.057969 1.000000 0.000000 1000.000000 
0.058125 1.000000 0.000000 1000.000000 
0.058281 1.000000 0.000000 1000.000000 
0.058438 1.000000 0.000000 1000.000000 
0.058594 1.000000 0.000000 1000.000000 
0.058750 1.000000 0.000000 1000.000000 
0.058906 1.000000 0.000000 1000.000000 
0.059063 1.000000 0.000000 1000.000000 
0.059219 1.000000 0.000000 1000.000000 
0.059375 1.000000 0.000000 1000.000000 
0.059531 1.000000 0.000000 1000.000000 
0.059688 1.000000 0.000000 1000.000000 
0.059844 1.000000 0.000000 1000.000000 
0.060000 1.000000 0.000000 1000.000000 
0.060156 1.000000 0.000000 1000.000000 
0.060312 1.000000 0.000000 1000.000000 
0.060469 1.000000 0.000000 1000.000000 
0.060625 1.000000 0.000000 1000.000000 
0.060781 1.000000 0.000000 1000.000000 
0.060937 1.000000 0.000000 1000.000000 
0.061094 1.000000 0.000000 1000.000000 
0.061250 1.000000 0.000000 1000.000000 
0.061406 1.000000 0.000000 1000.000000 
0.061562 1.000000 0.000000 1000.000000 
0.061719 1.000000 0.000000 1000.000000 
0.061875 1.000000 0.000000 1000.000000 
0.062031 1.000000 0.000000 1000.000000 
0.062187 1.000000 0.000000 1000.000000 
0.062344 1.000000 0.000000 1000.000000 
0.062500 1.000000 0.000000 1000.000000 
0.062656 1.000000 0.000000 1000.000000 
0.062813 1.000000 0.000000 1000.000000 
0.062969 1.000000 0.000000 1000.000000 
0.063125 1.000000 0.000000 1000.000000 
0.063281 1.000000 0.000000 1000.000000 
0.063438 1.000000 0.000000 1000.000000 
0.063594 1.000000 0.000000 1000.000000 
0.063750 1.000000 0.000000 1000.000000 
0.063906 1.000000 0.000000 1000.000000 
0.064062 1.000000 0.000000 1000.000000 
0.064219 1.000000 0.000000 1000.000000 
0.064375 1.000000 0.000000 1000.000000 
0.064531 1.000000 0.000000 1000.000000 
0.064687 1.000000 0.000000 1000.000000 
0.064844 1.000000 0.000000 1000.000000 
0.065000 1.000000 0.000000 1000.000000 
0.065156 1.000000 0.000000 1000.000000 
0.065312 1.000000 0.000000 1000.000000 
0.065469 1.000000 0.000000 1000.000000 
0.065625 1.000000 0.000000 1000.000000 
0.065781 1.000000 0.000000 1000.000000 
0.065937 1.000000 0.000000 1000.000000 
0.066094 1.000000 0.000000 1000.000000 
0.066250 1.000000 0.000000 1000.000000 
0.066406 1.000000 0.000000 1000.000000 
0.066562 1.000000 0.000000 1000.000000 
0.066719 1.000000 0.000000 1000.000000 
0.066875 1.000000 0.000000 1000.000000 
0.067031 1.000000 0.000000 1000.000000 
0.067187 1.000000 0.000000 1000.000000 
0.067344 1.000000 0.000000 1000.000000 
0.067500 1.000000 0.000000 1000.000000 
0.067656 1.000000 0.000000 1000.000000 
0.067812 1.000000 0.000000 1000.000000 
0.067969 1.000000 0.000000 1000.000000 
0.068125 1.000000 0.000000 1000.000000 
0.068281 1.000000 0.000000 1000.000000 
0.068437 1.000000 0.000000 1000.000000 
0.068594 1.000000 0.000000 1000.000000 
0.068750 1.000000 0.000000 1000.000000 
0.068906 1.000000 0.000000 1000.000000 
0.069062 1.000000 0.000000 1000.000000 
0.069219 1.000000 0.000000 1000.000000 
0.069375 1.000000 0.000000 1000.000000 
0.069531 1.000000 0.000000 1000.000000 
0.069687 1.000000 0.000000 1000.000000 
0.069844 1.000000 0.000000 1000.000000 
0.070000 1.000000 0.000000 1000.000000 
0.070156 1.000000 0.000000 1000.000000 
0.070312 1.000000 0.000000 1000.000000 
0.070469 1.000000 0.000000 1000.000000 
0.070625 1.000000 0.000000 1000.000000 
0.070781 1.000000 0.000000 1000.000000 
0.070938 1.000000 0.000000 1000.000000 
0.071094 1.000000 0.000000 1000.000000 
0.071250 1.000000 0.000000 1000.000000 
0.071406 1.000000 0.000000 1000.000000 
0.071563 1.000000 0.000000 1000.000000 
0.071719 1.000000 0.000000 1000.000000 
0.071875 1.000000 0.000000 1000.000000 
0.072031 1.000000 0.000000 1000.000000 
0.072188 1.000000 0.000000 1000.000000 
0.072344 1.000000 0.000000 1000.000000 
0.072500 1.000000 0.000000 1000.000000 
0.072656 1.000000 0.000000 1000.000000 
0.072813 1.000000 0.000000 1000.000000 
0.072969 1.000000 0.000000 1000.000000 
0.073125 1.000000 0.000000 1000.000000 
0.073281 1.000000 0.000000 1000.000000 
0.073438 1.000000 0.000000 1000.000000 
0.073594 1.000000 0.000000 1000.000000 
0.073750 1.000000 0.000000 1000.000000 
0.073906 1.000000 0.000000 1000.000000 
0.074063 1.000000 0.000000 1000.000000 
0.074219 1.000000 0.000000 1000.000000 
0.074375 1.000000 0.000000 1000.000000 
0.074531 1.000000 0.000000 1000.000000 
0.074688 1.000000 0.000000 1000.000000 
0.074844 1.000000 0.000000 1000.000000 
0.075000 1.000000 0.000000 1000.000000 
0.075156 1.000000 0.000000 1000.000000 
0.075313 1.000000 0.000000 1000.000000 
0.075469 1.000000 0.000000 1000.000000 
0.075625 1.000000 0.000000 1000.000000 
0.075781 1.000000 0.000000 1000.000000 
0.075938 1.000000 0.000000 1000.000000 
0.076094 1.000000 0.000000 1000.000000 
0.076250 1.000000 0.000000 1000.000000 
0.076406 1.000000 0.000000 1000.000000 
0.076563 1.000000 0.000000 1000.000000 
0.076719 1.000000 0.000000 1000.000000 
0.076875 1.000000 0.000000 1000.000000 
0.077031 1.000000 0.000000 1000.000000 
0.077188 1.000000 0.000000 1000.000000 
0.077344 1.000000 0.000000 1000.000000 
0.077500 1.000000 0.000000 1000.000000 
0.077656 1.000000 0.000000 1000.000000 
0.077813 1.000000 0.000000 1000.000000 
0.077969 1.000000 0.000000 1000.000000 
0.078125 1.000000 0.000000 1000.000000 
0.078281 1.000000 0.000000 1000.000000 
0.078438 1.000000 0.000000 1000.000000 
0.078594 1.000000 0.000000 1000.000000 
0.078750 1.000000 0.000000 1000.000000 
0.078906 1.000000 0.000000 1000.000000 
0.079063 1.000000 0.000000 1000.000000 
0.079219 1.000000 0.000000 1000.000000 
0.079375 1.000000 0.000000 1000.000000 
0.079531 1.000000 0.000000 1000.000000 
0.079688 1.000000 0.000000 1000.000000 
0.079844 1.000000 0.000000 1000.000000 
0.080000 1.000000 0.000000 1000.000000 
0.080156 1.000000 0.000000 1000.000000 
0.080312 1.000000 0.000000 1000.000000 
0.080469 1.000000 0.000000 1000.000000 
0.080625 1.000000 0.000000 1000.000000 
0.080781 1.000000 0.000000 1000.000000 
0.080937 1.000000 0.000000 1000.000000 
0.081094 1.000000 0.000000 1000.000000 
0.081250 1.000000 0.000000 1000.000000 
0.081406 1.000000 0.000000 1000.000000 
0.081562 1.000000 0.000000 1000.000000 
0.081719 1.000000 0.000000 1000.000000 
0.081875 1.000000 0.000000 1000.000000 
0.082031 1.000000 0.000000 1000.000000 
0.082187 1.000000 0.000000 1000.000000 
0.082344 1.000000 0.000000 1000.000000 
0.082500 1.000000 0.000000 1000.000000 
0.082656 1.000000 0.000000 1000.000000 
0.082812 1.000000 0.000000 1000.000000 
0.082969 1.000000 0.000000 1000.000000 
0.083125 1.000000 0.000000 1000.000000 
0.083281 1.000000 0.000000 1000.000000 
0.083437 1.000000 0.000000 1000.000000 
0.083594 1.000000 0.000000 1000.000000 
0.083750 1.000000 0.000000 1000.000000 
0.083906 1.000000 0.000000 1000.000000 
0.084062 1.000000 0.000000 1000.000000 
0.084219 1.000000 0.000000 1000.000000 
0.084375 1.000000 0.000000 1000.000000 
0.084531 1.000000 0.000000 1000.000000 
0.084687 1.000000 0.000000 1000.000000 
0.084844 1.000000 0.000000 1000.000000 
0.085000 1.000000 0.000000 1000.000000 
0.085156 1.000000 0.000000 1000.000000 
0.085312 1.000000 0.000000 1000.000000 
0.085469 1.000000 0.000000 1000.000000 
0.085625 1.000000 0.000000 1000.000000 
0.085781 1.000000 0.000000 1000.000000 
0.085938 1.000000 0.000000 1000.000000 
0.086094 1.000000 0.000000 1000.000000 
0.086250 1.000000 0.000000 1000.000000 
0.086406 1.000000 0.000000 1000.000000 
0.086563 1.000000 0.000000 1000.000000 
0.086719 1.000000 0.000000 1000.000000 
0.086875 1.000000 0.000000 1000.000000 
0.087031 1.000000 0.000000 1000.000000 
0.087188 1.000000 0.000000 1000.000000 
0.087344 1.000000 0.000000 1000.000000 
0.087500 1.000000 0.000000 1000.000000 
0.087656 1.000000 0.000000 1000.000000 
0.087813 1.000000 0.000000 1000.000000 
0.087969 1.000000 0.000000 1000.000000 
0.088125 1.000000 0.000000 1000.000000 
0.088281 1.000000 0.000000 1000.000000 
0.088438 1.000000 0.000000 1000.000000 
0.088594 1.000000 0.000000 1000.000000 
0.088750 1.000000 0.000000 1000.000000 
0.088906 1.000000 0.000000 1000.000000 
0.089063 1.000000 0.000000 1000.000000 
0.089219 1.000000 0.000000 1000.000000 
0.089375 1.000000 0.000000 1000.000000 
0.089531 1.000000 0.000000 1000.000000 
0.089688 1.000000 0.000000 1000.000000 
0.089844 1.000000 0.000000 1000.000000 
0.090000 1.000000 0.000000 1000.000000 
0.090156 1.000000 0.000000 1000.000000 
0.090313 1.000000 0.000000 1000.000000 
0.090469 1.000000 0.000000 1000.000000 
0.090625 1.000000 0.000000 1000.000000 
0.090781 1.000000 0.000000 1000.000000 
0.090938 1.000000 0.000000 1000.000000 
0.091094 1.000000 0.000000 1000.000000 
0.091250 1.000000 0.000000 1000.000000 
0.091406 1.000000 0.000000 1000.000000 
0.091563 1.000000 0.000000 1000.000000 
0.091719 1.000000 0.000000 1000.000000 
0.091875 1.000000 0.000000 1000.000000 
0.092031 1.000000 0.000000 1000.000000 
0.092188 1.000000 0.000000 1000.000000 
0.092344 1.000000 0.000000 1000.000000 
0.092500 1.000000 0.000000 1000.000000 
0.092656 1.000000 0.000000 1000.000000 
0.092813 1.000000 0.000000 1000.000000 
0.092969 1.000000 0.000000 1000.000000 
0.093125 1.000000 0.000000 1000.000000 
0.093281 1.000000 0.000000 1000.000000 
0.093438 1.000000 0.000000 1000.000000 
0.093594 1.000000 0.000000 1000.000000 
0.093750 1.000000 0.000000 1000.000000 
0.093906 1.000000 0.000000 1000.000000 
0.094063 1.000000 0.000000 1000.000000 
0.094219 1.000000 0.000000 1000.000000 
0.094375 1.000000 0.000000 1000.000000 
0.094531 1.000000 0.000000 1000.000000 
0.094688 1.000000 0.000000 1000.000000 
0.094844 1.000000 0.000000 1000.000000 
0.095000 1.000000 0.000000 1000.000000 
0.095156 1.000000 0.000000 1000.000000 
0.095313 1.000000 0.000000 1000.000000 
0.095469 1.000000 0.000000 1000.000000 
0.095625 1.000000 0.000000 1000.000000 
0.095781 1.000000 0.000000 1000.000000 
0.095938 1.000000 0.000000 1000.000000 
0.096094 1.000000 0.000000 1000.000000 
0.096250 1.000000 0.000000 1000.000000 
0.096406 1.000000 0.000000 1000.000000 
0.096562 1.000000 0.000000 1000.000000 
0.096719 1.000000 0.000000 1000.000000 
0.096875 1.000000 0.000000 1000.000000 
0.097031 1.000000 0.000000 1000.000000 
0.097187 1.000000 0.000000 1000.000000 
0.097344 1.000000 0.000000 1000.000000 
0.097500 1.000000 0.000000 1000.000000 
0.097656 1.000000 0.000000 1000.000000 
0.097812 1.000000 0.000000 1000.000000 
0.097969 1.000000 0.000000 1000.000000 
0.098125 1.000000 0.000000 1000.000000 
0.098281 1.000000 0.000000 1000.000000 
0.098437 1.000000 0.000000 1000.000000 
0.098594 1.000000 0.000000 1000.000000 
0.098750 1.000000 0.000000 1000.000000 
0.098906 1.000000 0.000000 1000.000000 
0.099062 1.000000 0.000000 1000.000000 
0.099219 1.000000 0.000000 1000.000000 
0.099375 1.000000 0.000000 1000.000000 
0.099531 1.000000 0.000000 1000.000000 
0.099687 1.000000 0.000000 1000.000000 
0.099844 1.000000 0.000000 1000.000000 
0.100000 1.000000 0.000000 1000.000000 
0.100156 1.000000 0.000000 1000.000000 
0.100312 1.000000 0.000000 1000.000000 
0.100469 1.000000 0.000000 1000.000000 
0.100625 1.000000 0.000000 1000.000000 
0.100781 1.000000 0.000000 1000.000000 
0.100937 1.000000 0.000000 1000.000000 
0.101094 1.000000 0.000000 1000.000000 
0.101250 1.000000 0.000000 1000.000000 
0.101406 1.000000 0.000000 1000.000000 
0.101562 1.000000 0.000000 1000.000000 
0.101719 1.000000 0.000000 1000.000000 
0.101875 1.000000 0.000000 1000.000000 
0.102031 1.000000 0.000000 1000.000000 
0.102188 1.000000 0.000000 1000.000000 
0.102344 1.000000 0.000000 1000.000000 
0.102500 1.000000 0.000000 1000.000000 
0.102656 1.000000 0.000000 1000.000000 
0.102813 1.000000 0.000000 1000.000000 
0.102969 1.000000 0.000000 1000.000000 
0.103125 1.000000 0.000000 1000.000000 
0.103281 1.000000 0.000000 1000.000000 
0.103438 1.000000 0.000000 1000.000000 
0.103594 1.000000 0.000000 1000.000000 
0.103750 1.000000 0.000000 1000.000000 
0.103906 1.000000 0.000000 1000.000000 
0.104063 1.000000 0.000000 1000.000000 
0.104219 1.000000 0.000000 1000.000000 
0.104375 1.000000 0.000000 1000.000000 
0.104531 1.000000 0.000000 1000.000000 
0.104688 1.000000 0.000000 1000.000000 
0.104844 1.000000 0.000000 1000.000000 
0.105000 1.000000 0.000000 1000.000000 
0.105156 1.000000 0.000000 1000.000000 
0.105313 1.000000 0.000000 1000.000000 
0.105469 1.000000 0.000000 1000.000000 
0.105625 1.000000 0.000000 1000.000000 
0.105781 1.000000 0.000000 1000.000000 
0.105938 1.000000 0.000000 1000.000000 
0.106094 1.000000 0.000000 1000.000000 
0.106250 1.000000 0.000000 1000.000000 
0.106406 1.000000 0.000000 1000.000000 
0.106563 1.000000 0.000000 1000.000000 
0.106719 1.000000 0.000000 1000.000000 
0.106875 1.000000 0.000000 1000.000000 
0.107031 1.000000 0.000000 1000.000000 
0.107188 1.000000 0.000000 1000.000000 
0.107344 1.000000 0.000000 1000.000000 
0.107500 1.000000 0.000000 1000.000000 
0.107656 1.000000 0.000000 1000.000000 
0.107813 1.000000 0.000000 1000.000000 
0.107969 1.000000 0.000000 1000.000000 
0.108125 1.000000 0.000000 1000.000000 
0.108281 1.000000 0.000000 1000.000000 
0.108438 1.000000 0.000000 1000.000000 
0.108594 1.000000 0.000000 1000.000000 
0.108750 1.000000 0.000000 1000.000000 
0.108906 1.000000 0.000000 1000.000000 
0.109063 1.000000 0.000000 1000.000000 
0.109219 1.000000 0.000000 1000.000000 
0.109375 1.000000 0.000000 1000.000000 
0.109531 1.000000 0.000000 1000.000000 
0.109688 1.000000 0.000000 1000.000000 
0.109844 1.000000 0.000000 1000.000000 
0.110000 1.000000 0.000000 1000.000000 
0.110156 1.000000 0.000000 1000.000000 
0.110313 1.000000 0.000000 1000.000000 
0.110469 1.000000 0.000000 1000.000000 
0.110625 1.000000 0.000000 1000.000000 
0.110781 1.000000 0.000000 1000.000000 
0.110938 1.000000 0.000000 1000.000000 
0.111094 1.000000 0.000000 1000.000000 
0.111250 1.000000 0.000000 1000.000000 
0.111406 1.000000 0.000000 1000.000000 
0.111563 1.000000 0.000000 1000.000000 
0.111719 1.000000 0.000000 1000.000000 
0.111875 1.000000 0.000000 1000.000000 
0.112031 1.000000 0.000000 1000.000000 
0.112187 1.000000 0.000000 1000.000000 
0.112344 1.000000 0.000000 1000.000000 
0.112500 1.000000 0.000000 1000.000000 
0.112656 1.000000 0.000000 1000.000000 
0.112812 1.000000 0.000000 1000.000000 
0.112969 1.000000 0.000000 1000.000000 
0.113125 1.000000 0.000000 1000.000000 
0.113281 1.000000 0.000000 1000.000000 
0.113437 1.000000 0.000000 1000.000000 
0.113594 1.000000 0.000000 1000.000000 
0.113750 1.000000 0.000000 1000.000000 
0.113906 1.000000 0.000000 1000.000000 
0.114062 1.000000 0.000000 1000.000000 
0.114219 1.000000 0.000000 1000.000000 
0.114375 1.000000 0.000000 1000.000000 
0.114531 1.000000 0.000000 1000.000000 
0.114687 1.000000 0.000000 1000.000000 
0.114844 1.000000 0.000000 1000.000000 
0.115000 1.000000 0.000000 1000.000000 
0.115156 1.000000 0.000000 1000.000000 
0.115312 1.000000 0.000000 1000.000000 
0.115469 1.000000 0.000000 1000.000000 
0.115625 1.000000 0.000000 1000.000000 
0.115781 1.000000 0.000000 1000.000000 
0.115937 1.000000 0.000000 1000.000000 
0.116094 1.000000 0.000000 1000.000000 
0.116250 1.000000 0.000000 1000.000000 
0.116406 1.000000 0.000000 1000.000000 
0.116562 1.000000 0.000000 1000.000000 
0.116719 1.000000 0.000000 1000.000000 
0.116875 1.000000 0.000000 1000.000000 
0.117031 1.000000 0.000000 1000.000000 
0.117188 1.000000 0.000000 1000.000000 
0.117344 1.000000 0.000000 1000.000000 
0.117500 1.000000 0.000000 1000.000000 
0.117656 1.000000 0.000000 1000.000000 
0.117813 1.000000 0.000000 1000.000000 
0.117969 1.000000 0.000000 1000.000000 
0.118125 1.000000 0.000000 1000.000000 
0.118281 1.000000 0.000000 1000.000000 
0.118438 1.000000 0.000000 1000.000000 
0.118594 1.000000 0.000000 1000.000000 
0.118750 1.000000 0.000000 1000.000000 
0.118906 1.000000 0.000000 1000.000000 
0.119063 1.000000 0.000000 1000.000000 
0.119219 1.000000 0.000000 1000.000000 
0.119375 1.000000 0.000000 1000.000000 
0.119531 1.000000 0.000000 1000.000000 
0.119688 1.000000 0.000000 1000.000000 
0.119844 1.000000 0.000000 1000.000000 
0.120000 1.000000 0.000000 1000.000000 
0.120156 1.000000 0.000000 1000.000000 
0.120313 1.000000 0.000000 1000.000000 
0.120469 1.000000 0.000000 1000.000000 
0.120625 1.000000 0.000000 1000.000000 
0.120781 1.000000 0.000000 1000.000000 
0.120938 1.000000 0.000000 1000.000000 
0.121094 1.000000 0.000000 1000.000000 
0.121250 1.000000 0.000000 1000.000000 
0.121406 1.000000 0.000000 1000.000000 
0.121563 1.000000 0.000000 1000.000000 
0.121719 1.000000 0.000000 1000.000000 
0.121875 1.000000 0.000000 1000.000000 
0.122031 1.000000 0.000000 1000.000000 
0.122188 1.000000 0.000000 1000.000000 
0.122344 1.000000 0.000000 1000.000000 
0.122500 1.000000 0.000000 1000.000000 
0.122656 1.000000 0.000000 1000.000000 
0.122813 1.000000 0.000000 1000.000000 
0.122969 1.000000 0.000000 1000.000000 
0.123125 1.000000 0.000000 1000.000000 
0.123281 1.000000 0.000000 1000.000000 
0.123438 1.000000 0.000000 1000.000000 
0.123594 1.000000 0.000000 1000.000000 
0.123750 1.000000 0.000000 1000.000000 
0.123906 1.000000 0.000000 1000.000000 
0.124063 1.000000 0.000000 1000.000000 
0.124219 1.000000 0.000000 1000.000000 
0.124375 1.000000 0.000000 1000.000000 
0.124531 1.000000 0.000000 1000.000000 
0.124688 1.000000 0.000000 1000.000000 
0.124844 1.000000 0.000000 1000.000000 
0.125000 1.000000 0.000000 1000.000000 
0.125156 1.000000 0.000000 1000.000000 
0.125312 1.000000 0.000000 1000.000000 
0.125469 1.000000 0.000000 1000.000000 
0.125625 1.000000 0.000000 1000.000000 
0.125781 1.000000 0.000000 1000.000000 
0.125938 1.000000 0.000000 1000.000000 
0.126094 1.000000 0.000000 1000.000000 
0.126250 1.000000 0.000000 1000.000000 
0.126406 1.000000 0.000000 1000.000000 
0.126562 1.000000 0.000000 1000.000000 
0.126719 1.000000 0.000000 1000.000000 
0.126875 1.000000 0.000000 1000.000000 
0.127031 1.000000 0.000000 1000.000000 
0.127188 1.000000 0.000000 1000.000000 
0.127344 1.000000 0.000000 1000.000000 
0.127500 1.000000 0.000000 1000.000000 
0.127656 1.000000 0.000000 1000.000000 
0.127812 1.000000 0.000000 1000.000000 
0.127969 1.000000 0.000000 1000.000000 
0.128125 1.000000 0.000000 1000.000000 
0.128281 1.000000 0.000000 1000.000000 
0.128438 1.000000 0.000000 1000.000000 
0.128594 1.000000 0.000000 1000.000000 
0.128750 1.000000 0.000000 1000.000000 
0.128906 1.000000 0.000000 1000.000000 
0.129062 1.000000 0.000000 1000.000000 
0.129219 1.000000 0.000000 1000.000000 
0.129375 1.000000 0.000000 1000.000000 
0.129531 1.000000 0.000000 1000.000000 
0.129688 1.000000 0.000000 1000.000000 
0.129844 1.000000 0.000000 1000.000000 
0.130000 1.000000 0.000000 1000.000000 
0.130156 1.000000 0.000000 1000.000000 
0.130312 1.000000 0.000000 1000.000000 
0.130469 1.000000 0.000000 1000.000000 
0.130625 1.000000 0.000000 1000.000000 
0.130781 1.000000 0.000000 1000.000000 
0.130938 1.000000 0.000000 1000.000000 
0.131094 1.000000 0.000000 1000.000000 
0.131250 1.000000 0.000000 1000.000000 
0.131406 1.000000 0.000000 1000.000000 
0.131562 1.000000 0.000000 1000.000000 
0.131719 1.000000 0.000000 1000.000000 
0.131875 1.000000 0.000000 1000.000000 
0.132031 1.000000 0.000000 1000.000000 
0.132188 1.000000 0.000000 1000.000000 
0.132344 1.000000 0.000000 1000.000000 
0.132500 1.000000 0.000000 1000.000000 
0.132656 1.000000 0.000000 1000.000000 
0.132812 1.000000 0.000000 1000.000000 
0.132969 1.000000 0.000000 1000.000000 
0.133125 1.000000 0.000000 1000.000000 
0.133281 1.000000 0.000000 1000.000000 
0.133438 1.000000 0.000000 1000.000000 
0.133594 1.000000 0.000000 1000.000000 
0.133750 1.000000 0.000000 1000.000000 
0.133906 1.000000 0.000000 1000.000000 
0.134063 1.000000 0.000000 1000.000000 
0.134219 1.000000 0.000000 1000.000000 
0.134375 1.000000 0.000000 1000.000000 
0.134531 1.000000 0.000000 1000.000000 
0.134688 1.000000 0.000000 1000.000000 
0.134844 1.000000 0.000000 1000.000000 
0.135000 1.000000 0.000000 1000.000000 
0.135156 1.000000 0.000000 1000.000000 
0.135313 1.000000 0.000000 1000.000000 
0.135469 1.000000 0.000000 1000.000000 
0.135625 1.000000 0.000000 1000.000000 
0.135781 1.000000 0.000000 1000.000000 
0.135938 1.000000 0.000000 1000.000000 
0.136094 1.000000 0.000000 1000.000000 
0.136250 1.000000 0.000000 1000.000000 
0.136406 1.000000 0.000000 1000.000000 
0.136563 1.000000 0.000000 1000.000000 
0.136719 1.000000 0.000000 1000.000000 
0.136875 1.000000 0.000000 1000.000000 
0.137031 1.000000 0.000000 1000.000000 
0.137187 1.000000 0.000000 1000.000000 
0.137344 1.000000 0.000000 1000.000000 
0.137500 1.000000 0.000000 1000.000000 
0.137656 1.000000 0.000000 1000.000000 
0.137813 1.000000 0.000000 1000.000000 
0.137969 1.000000 0.000000 1000.000000 
0.138125 1.000000 0.000000 1000.000000 
0.138281 1.000000 0.000000 1000.000000 
0.138437 1.000000 0.000000 1000.000000 
0.138594 1.000000 0.000000 1000.000000 
0.138750 1.000000 0.000000 1000.000000 
0.138906 1.000000 0.000000 1000.000000 
0.139063 1.000000 0.000000 1000.000000 
0.139219 1.000000 0.000000 1000.000000 
0.139375 1.000000 0.000000 1000.000000 
0.139531 1.000000 0.000000 1000.000000 
0.139687 1.000000 0.000000 1000.000000 
0.139844 1.000000 0.000000 1000.000000 
0.140000 1.000000 0.000000 1000.000000 
0.140156 1.000000 0.000000 1000.000000 
0.140313 1.000000 0.000000 1000.000000 
0.140469 1.000000 0.000000 1000.000000 
0.140625 1.000000 0.000000 1000.000000 
0.140781 1.000000 0.000000 1000.000000 
0.140937 1.000000 0.000000 1000.000000 
0.141094 1.000000 0.000000 1000.000000 
0.141250 1.000000 0.000000 1000.000000 
0.141406 1.000000 0.000000 1000.000000 
0.141563 1.000000 0.000000 1000.000000 
0.141719 1.000000 0.000000 1000.000000 
0.141875 1.000000 0.000000 1000.000000 
0.142031 1.000000 0.000000 1000.000000 
0.142187 1.000000 0.000000 1000.000000 
0.142344 1.000000 0.000000 1000.000000 
0.142500 1.000000 0.000000 1000.000000 
0.142656 1.000000 0.000000 1000.000000 
0.142813 1.000000 0.000000 1000.000000 
0.142969 1.000000 0.000000 1000.000000 
0.143125 1.000000 0.000000 1000.000000 
0.143281 1.000000 0.000000 1000.000000 
0.143437 1.000000 0.000000 1000.000000 
0.143594 1.000000 0.000000 1000.000000 
0.143750 1.000000 0.000000 1000.000000 
0.143906 1.000000 0.000000 1000.000000 
0.144063 1.000000 0.000000 1000.000000 
0.144219 1.000000 0.000000 1000.000000 
0.144375 1.000000 0.000000 1000.000000 
0.144531 1.000000 0.000000 1000.000000 
0.144687 1.000000 0.000000 1000.000000 
0.144844 1.000000 0.000000 1000.000000 
0.145000 1.000000 0.000000 1000.000000 
0.145156 1.000000 0.000000 1000.000000 
0.145313 1.000000 0.000000 1000.000000 
0.145469 1.000000 0.000000 1000.000000 
0.145625 1.000000 0.000000 1000.000000 
0.145781 1.000000 0.000000 1000.000000 
0.145937 1.000000 0.000000 1000.000000 
0.146094 1.000000 0.000000 1000.000000 
0.146250 1.000000 0.000000 1000.000000 
0.146406 1.000000 0.000000 1000.000000 
0.146563 1.000000 0.000000 1000.000000 
0.146719 1.000000 0.000000 1000.000000 
0.146875 1.000000 0.000000 1000.000000 
0.147031 1.000000 0.000000 1000.000000 
0.147187 1.000000 0.000000 1000.000000 
0.147344 1.000000 0.000000 1000.000000 
0.147500 1.000000 0.000000 1000.000000 
0.147656 1.000000 0.000000 1000.000000 
0.147813 1.000000 0.000000 1000.000000 
0.147969 1.000000 0.000000 1000.000000 
0.148125 1.000000 0.000000 1000.000000 
0.148281 1.000000 0.000000 1000.000000 
0.148438 1.000000 0.000000 1000.000000 
0.148594 1.000000 0.000000 1000.000000 
0.148750 1.000000 0.000000 1000.000000 
0.148906 1.000000 0.000000 1000.000000 
0.149063 1.000000 0.000000 1000.000000 
0.149219 1.000000 0.000000 1000.000000 
0.149375 1.000000 0.000000 1000.000000 
0.149531 1.000000 0.000000 1000.000000 
0.149688 1.000000 0.000000 1000.000000 
0.149844 1.000000 0.000000 1000.000000 
0.150000 1.000000 0.000000 1000.000000 
0.150156 1.000000 0.000000 1000.000000 
0.150313 1.000000 0.000000 1000.000000 
0.150469 1.000000 0.000000 1000.000000 
0.150625 1.000000 0.000000 1000.000000 
0.150781 1.000000 0.000000 1000.000000 
0.150938 1.000000 0.000000 1000.000000 
0.151094 1.000000 0.000000 1000.000000 
0.151250 1.000000 0.000000 1000.000000 
0.151406 1.000000 0.000000 1000.000000 
0.151563 1.000000 0.000000 1000.000000 
0.151719 1.000000 0.000000 1000.000000 
0.151875 1.000000 0.000000 1000.000000 
0.152031 1.000000 0.000000 1000.000000 
0.152188 1.000000 0.000000 1000.000000 
0.152344 1.000000 0.000000 1000.000000 
0.152500 1.000000 0.000000 1000.000000 
0.152656 1.000000 0.000000 1000.000000 
0.152812 1.000000 0.000000 1000.000000 
0.152969 1.000000 0.000000 1000.000000 
0.153125 1.000000 0.000000 1000.000000 
0.153281 1.000000 0.000000 1000.000000 
0.153438 1.000000 0.000000 1000.000000 
0.153594 1.000000 0.000000 1000.000000 
0.153750 1.000000 0.000000 1000.000000 
0.153906 1.000000 0.000000 1000.000000 
0.154062 1.000000 0.000000 1000.000000 
0.154219 1.000000 0.000000 1000.000000 
0.154375 1.000000 0.000000 1000.000000 
0.154531 1.000000 0.000000 1000.000000 
0.154688 1.000000 0.000000 1000.000000 
0.154844 1.000000 0.000000 1000.000000 
0.155000 1.000000 0.000000 1000.000000 
0.155156 1.000000 0.000000 1000.000000 
0.155312 1.000000 0.000000 1000.000000 
0.155469 1.000000 0.000000 1000.000000 
0.155625 1.000000 0.000000 1000.000000 
0.155781 1.000000 0.000000 1000.000000 
0.155938 1.000000 0.000000 1000.000000 
0.156094 1.000000 0.000000 1000.000000 
0.156250 1.000000 0.000000 1000.000000 
0.156406 1.000000 0.000000 1000.000000 
0.156562 1.000000 0.000000 1000.000000 
0.156719 1.000000 0.000000 1000.000000 
0.156875 1.000000 0.000000 1000.000000 
0.157031 1.000000 0.000000 1000.000000 
0.157188 1.000000 0.000000 1000.000000 
0.157344 1.000000 0.000000 1000.000000 
0.157500 1.000000 0.000000 1000.000000 
0.157656 1.000000 0.000000 1000.000000 
0.157812 1.000000 0.000000 1000.000000 
0.157969 1.000000 0.000000 1000.000000 
0.158125 1.000000 0.000000 1000.000000 
0.158281 1.000000 0.000000 1000.000000 
0.158438 1.000000 0.000000 1000.000000 
0.158594 1.000000 0.000000 1000.000000 
0.158750 1.000000 0.000000 1000.000000 
0.158906 1.000000 0.000000 1000.000000 
0.159062 1.000000 0.000000 1000.000000 
0.159219 1.000000 0.000000 1000.000000 
0.159375 1.000000 0.000000 1000.000000 
0.159531 1.000000 0.000000 1000.000000 
0.159688 1.000000 0.000000 1000.000000 
0.159844 1.000000 0.000000 1000.000000 
0.160000 1.000000 0.000000 1000.000000 
0.160156 1.000000 0.000000 1000.000000 
0.160312 1.000000 0.000000 1000.000000 
0.160469 1.000000 0.000000 1000.000000 
0.160625 1.000000 0.000000 1000.000000 
0.160781 1.000000 0.000000 1000.000000 
0.160938 1.000000 0.000000 1000.000000 
0.161094 1.000000 0.000000 1000.000000 
0.161250 1.000000 0.000000 1000.000000 
0.161406 1.000000 0.000000 1000.000000 
0.161562 1.000000 0.000000 1000.000000 
0.161719 1.000000 0.000000 1000.000000 
0.161875 1.000000 0.000000 1000.000000 
0.162031 1.000000 0.000000 1000.000000 
0.162188 1.000000 0.000000 1000.000000 
0.162344 1.000000 0.000000 1000.000000 
0.162500 1.000000 0.000000 1000.000000 
0.162656 1.000000 0.000000 1000.000000 
0.162812 1.000000 0.000000 1000.000000 
0.162969 1.000000 0.000000 1000.000000 
0.163125 1.000000 0.000000 1000.000000 
0.163281 1.000000 0.000000 1000.000000 
0.163438 1.000000 0.000000 1000.000000 
0.163594 1.000000 0.000000 1000.000000 
0.163750 1.000000 0.000000 1000.000000 
0.163906 1.000000 0.000000 1000.000000 
0.164062 1.000000 0.000000 1000.000000 
0.164219 1.000000 0.000000 1000.000000 
0.164375 1.000000 0.000000 1000.000000 
0.164531 1.000000 0.000000 1000.000000 
0.164688 1.000000 0.000000 1000.000000 
0.164844 1.000000 0.000000 1000.000000 
0.165000 1.000000 0.000000 1000.000000 
0.165156 1.000000 0.000000 1000.000000 
0.165313 1.000000 0.000000 1000.000000 
0.165469 1.000000 0.000000 1000.000000 
0.165625 1.000000 0.000000 1000.000000 
0.165781 1.000000 0.000000 1000.000000 
0.165938 1.000000 0.000000 1000.000000 
0.166094 1.000000 0.000000 1000.000000 
0.166250 1.000000 0.000000 1000.000000 
0.166406 1.000000 0.000000 1000.000000 
0.166563 1.000000 0.000000 1000.000000 
0.166719 1.000000 0.000000 1000.000000 
0.166875 1.000000 0.000000 1000.000000 
0.167031 1.000000 0.000000 1000.000000 
0.167188 1.000000 0.000000 1000.000000 
0.167344 1.000000 0.000000 1000.000000 
0.167500 1.000000 0.000000 1000.000000 
0.167656 1.000000 0.000000 1000.000000 
0.167813 1.000000 0.000000 1000.000000 
0.167969 1.000000 0.000000 1000.000000 
0.168125 1.000000 0.000000 1000.000000 
0.168281 1.000000 0.000000 1000.000000 
0.168437 1.000000 0.000000 1000.000000 
0.168594 1.000000 0.000000 1000.000000 
0.168750 1.000000 0.000000 1000.000000 
0.168906 1.000000 0.000000 1000.000000 
0.169063 1.000000 0.000000 1000.000000 
0.169219 1.000000 0.000000 1000.000000 
0.169375 1.000000 0.000000 1000.000000 
0.169531 1.000000 0.000000 1000.000000 
0.169687 1.000000 0.000000 1000.000000 
0.169844 1.000000 0.000000 1000.000000 
0.170000 1.000000 0.000000 1000.000000 
0.170156 1.000000 0.000000 1000.000000 
0.170313 1.000000 0.000000 1000.000000 
0.170469 1.000000 0.000000 1000.000000 
0.170625 1.000000 0.000000 1000.000000 
0.170781 1.000000 0.000000 1000.000000 
0.170937 1.000000 0.000000 1000.000000 
0.171094 1.000000 0.000000 1000.000000 
0.171250 1.000000 0.000000 1000.000000 
0.171406 1.000000 0.000000 1000.000000 
0.171563 1.000000 0.000000 1000.000000 
0.171719 1.000000 0.000000 1000.000000 
0.171875 1.000000 0.000000 1000.000000 
0.172031 1.000000 0.000000 1000.000000 
0.172187 1.000000 0.000000 1000.000000 
0.172344 1.000000 0.000000 1000.000000 
0.172500 1.000000 0.000000 1000.000000 
0.172656 1.000000 0.000000 1000.000000 
0.172813 1.000000 0.000000 1000.000000 
0.172969 1.000000 0.000000 1000.000000 
0.173125 1.000000 0.000000 1000.000000 
0.173281 1.000000 0.000000 1000.000000 
0.173437 1.000000 0.000000 1000.000000 
0.173594 1.000000 0.000000 1000.000000 
0.173750 1.000000 0.000000 1000.000000 
0.173906 1.000000 0.000000 1000.000000 
0.174063 1.000000 0.000000 1000.000000 
0.174219 1.000000 0.000000 1000.000000 
0.174375 1.000000 0.000000 1000.000000 
0.174531 1.000000 0.000000 1000.000000 
0.174687 1.000000 0.000000 1000.000000 
0.174844 1.000000 0.000000 1000.000000 
0.175000 1.000000 0.000000 1000.000000 
0.175156 1.000000 0.000000 1000.000000 
0.175313 1.000000 0.000000 1000.000000 
0.175469 1.000000 0.000000 1000.000000 
0.175625 1.000000 0.000000 1000.000000 
0.175781 1.000000 0.000000 1000.000000 
0.175937 1.000000 0.000000 1000.000000 
0.176094 1.000000 0.000000 1000.000000 
0.176250 1.000000 0.000000 1000.000000 
0.176406 1.000000 0.000000 1000.000000 
0.176563 1.000000 0.000000 1000.000000 
0.176719 1.000000 0.000000 1000.000000 
0.176875 1.000000 0.000000 1000.000000 
0.177031 1.000000 0.000000 1000.000000 
0.177187 1.000000 0.000000 1000.000000 
0.177344 1.000000 0.000000 1000.000000 
0.177500 1.000000 0.000000 1000.000000 
0.177656 1.000000 0.000000 1000.000000 
0.177813 1.000000 0.000000 1000.000000 
0.177969 1.000000 0.000000 1000.000000 
0.178125 1.000000 0.000000 1000.000000 
0.178281 1.000000 0.000000 1000.000000 
0.178437 1.000000 0.000000 1000.000000 
0.178594 1.000000 0.000000 1000.000000 
0.178750 1.000000 0.000000 1000.000000 
0.178906 1.000000 0.000000 1000.000000 
0.179063 1.000000 0.000000 1000.000000 
0.179219 1.000000 0.000000 1000.000000 
0.179375 1.000000 0.000000 1000.000000 
0.179531 1.000000 0.000000 1000.000000 
0.179688 1.000000 0.000000 1000.000000 
0.179844 1.000000 0.000000 1000.000000 
0.180000 1.000000 0.000000 1000.000000 
0.180156 1.000000 0.000000 1000.000000 
0.180313 1.000000 0.000000 1000.000000 
0.180469 1.000000 0.000000 1000.000000 
0.180625 1.000000 0.000000 1000.000000 
0.180781 1.000000 0.000000 1000.000000 
0.180938 1.000000 0.000000 1000.000000 
0.181094 1.000000 0.000000 1000.000000 
0.181250 1.000000 0.000000 1000.000000 
0.181406 1.000000 0.000000 1000.000000 
0.181563 1.000000 0.000000 1000.000000 
0.181719 1.000000 0.000000 1000.000000 
0.181875 1.000000 0.000000 1000.000000 
0.182031 1.000000 0.000000 1000.000000 
0.182188 1.000000 0.000000 1000.000000 
0.182344 1.000000 0.000000 1000.000000 
0.182500 1.000000 0.000000 1000.000000 
0.182656 1.000000 0.000000 1000.000000 
0.182813 1.000000 0.000000 1000.000000 
0.182969 1.000000 0.000000 1000.000000 
0.183125 1.000000 0.000000 1000.000000 
0.183281 1.000000 0.000000 1000.000000 
0.183438 1.000000 0.000000 1000.000000 
0.183594 1.000000 0.000000 1000.000000 
0.183750 1.000000 0.000000 1000.000000 
0.183906 1.000000 0.000000 1000.000000 
0.184062 1.000000 0.000000 1000.000000 
0.184219 1.000000 0.000000 1000.000000 
0.184375 1.000000 0.000000 1000.000000 
0.184531 1.000000 0.000000 1000.000000 
0.184688 1.000000 0.000000 1000.000000 
0.184844 1.000000 0.000000 1000.000000 
0.185000 1.000000 0.000000 1000.000000 
0.185156 1.000000 0.000000 1000.000000 
0.185312 1.000000 0.000000 1000.000000 
0.185469 1.000000 0.000000 1000.000000 
0.185625 1.000000 0.000000 1000.000000 
0.185781 1.000000 0.000000 1000.000000 
0.185938 1.000000 0.000000 1000.000000 
0.186094 1.000000 0.000000 1000.000000 
0.186250 1.000000 0.000000 1000.000000 
0.186406 1.000000 0.000000 1000.000000 
0.186562 1.000000 0.000000 1000.000000 
0.186719 1.000000 0.000000 1000.000000 
0.186875 1.000000 0.000000 1000.000000 
0.187031 1.000000 0.000000 1000.000000 
0.187188 1.000000 0.000000 1000.000000 
0.187344 1.000000 0.000000 1000.000000 
0.187500 1.000000 0.000000 1000.000000 
0.187656 1.000000 0.000000 1000.000000 
0.187812 1.000000 0.000000 1000.000000 
0.187969 1.000000 0.000000 1000.000000 
0.188125 1.000000 0.000000 1000.000000 
0.188281 1.000000 0.000000 1000.000000 
0.188438 1.000000 0.000000 1000.000000 
0.188594 1.000000 0.000000 1000.000000 
0.188750 1.000000 0.000000 1000.000000 
0.188906 1.000000 0.000000 1000.000000 
0.189062 1.000000 0.000000 1000.000000 
0.189219 1.000000 0.000000 1000.000000 
0.189375 1.000000 0.000000 1000.000000 
0.189531 1.000000 0.000000 1000.000000 
0.189688 1.000000 0.000000 1000.000000 
0.189844 1.000000 0.000000 1000.000000 
0.190000 1.000000 0.000000 1000.000000 
0.190156 1.000000 0.000000 1000.000000 
0.190312 1.000000 0.000000 1000.000000 
0.190469 1.000000 0.000000 1000.000000 
0.190625 1.000000 0.000000 1000.000000 
0.190781 1.000000 0.000000 1000.000000 
0.190938 1.000000 0.000000 1000.000000 
0.191094 1.000000 0.000000 1000.000000 
0.191250 1.000000 0.000000 1000.000000 
0.191406 1.000000 0.000000 1000.000000 
0.191562 1.000000 0.000000 1000.000000 
0.191719 1.000000 0.000000 1000.000000 
0.191875 1.000000 0.000000 1000.000000 
0.192031 1.000000 0.000000 1000.000000 
0.192188 1.000000 0.000000 1000.000000 
0.192344 1.000000 0.000000 1000.000000 
0.192500 1.000000 0.000000 1000.000000 
0.192656 1.000000 0.000000 1000.000000 
0.192812 1.000000 0.000000 1000.000000 
0.192969 1.000000 0.000000 1000.000000 
0.193125 1.000000 0.000000 1000.000000 
0.193281 1.000000 0.000000 1000.000000 
0.193438 1.000000 0.000000 1000.000000 
0.193594 1.000000 0.000000 1000.000000 
0.193750 1.000000 0.000000 1000.000000 
0.193906 1.000000 0.000000 1000.000000 
0.194062 1.000000 0.000000 1000.000000 
0.194219 1.000000 0.000000 1000.000000 
0.194375 1.000000 0.000000 1000.000000 
0.194531 1.000000 0.000000 1000.000000 
0.194688 1.000000 0.000000 1000.000000 
0.194844 1.000000 0.000000 1000.000000 
0.195000 1.000000 0.000000 1000.000000 
0.195156 1.000000 0.000000 1000.000000 
0.195312 1.000000 0.000000 1000.000000 
0.195469 1.000000 0.000000 1000.000000 
0.195625 1.000000 0.000000 1000.000000 
0.195781 1.000000 0.000000 1000.000000 
0.195938 1.000000 0.000000 1000.000000 
0.196094 1.000000 0.000000 1000.000000 
0.196250 1.000000 0.000000 1000.000000 
0.196406 1.000000 0.000000 1000.000000 
0.196563 1.000000 0.000000 1000.000000 
0.196719 1.000000 0.000000 1000.000000 
0.196875 1.000000 0.000000 1000.000000 
0.197031 1.000000 0.000000 1000.000000 
0.197188 1.000000 0.000000 1000.000000 
0.197344 1.000000 0.000000 1000.000000 
0.197500 1.000000 0.000000 1000.000000 
0.197656 1.000000 0.000000 1000.000000 
0.197813 1.000000 0.000000 1000.000000 
0.197969 1.000000 0.000000 1000.000000 
0.198125 1.000000 0.000000 1000.000000 
0.198281 1.000000 0.000000 1000.000000 
0.198438 1.000000 0.000000 1000.000000 
0.198594 1.000000 0.000000 1000.000000 
0.198750 1.000000 0.000000 1000.000000 
0.198906 1.000000 0.000000 1000.000000 
0.199063 1.000000 0.000000 1000.000000 
0.199219 1.000000 0.000000 1000.000000 
0.199375 1.000000 0.000000 1000.000000 
0.199531 1.000000 0.000000 1000.000000 
0.199688 1.000000 0.000000 1000.000000 
0.199844 1.000000 0.000000 1000.000000 
0.200000 1.000000 0.000000 1000.000000 
0.200156 1.000000 0.000000 1000.000000 
0.200313 1.000000 0.000000 1000.000000 
0.200469 1.000000 0.000000 1000.000000 
0.200625 1.000000 0.000000 1000.000000 
0.200781 1.000000 0.000000 1000.000000 
0.200937 1.000000 0.000000 1000.000000 
0.201094 1.000000 0.000000 1000.000000 
0.201250 1.000000 0.000000 1000.000000 
0.201406 1.000000 0.000000 1000.000000 
0.201563 1.000000 0.000000 1000.000000 
0.201719 1.000000 0.000000 1000.000000 
0.201875 1.000000 0.000000 1000.000000 
0.202031 1.000000 0.000000 1000.000000 
0.202187 1.000000 0.000000 1000.000000 
0.202344 1.000000 0.000000 1000.000000 
0.202500 1.000000 0.000000 1000.000000 
0.202656 1.000000 0.000000 1000.000000 
0.202813 1.000000 0.000000 1000.000000 
0.202969 1.000000 0.000000 1000.000000 
0.203125 1.000000 0.000000 1000.000000 
0.203281 1.000000 0.000000 1000.000000 
0.203437 1.000000 0.000000 1000.000000 
0.203594 1.000000 0.000000 1000.000000 
0.203750 1.000000 0.000000 1000.000000 
0.203906 1.000000 0.000000 1000.000000 
0.204063 1.000000 0.000000 1000.000000 
0.204219 1.000000 0.000000 1000.000000 
0.204375 1.000000 0.000000 1000.000000 
0.204531 1.000000 0.000000 1000.000000 
0.204687 1.000000 0.000000 1000.000000 
0.204844 1.000000 0.000000 1000.000000 
0.205000 1.000000 0.000000 1000.000000 
0.205156 1.000000 0.000000 1000.000000 
0.205313 1.000000 0.000000 1000.000000 
0.205469 1.000000 0.000000 1000.000000 
0.205625 1.000000 0.000000 1000.000000 
0.205781 1.000000 0.000000 1000.000000 
0.205937 1.000000 0.000000 1000.000000 
0.206094 1.000000 0.000000 1000.000000 
0.206250 1.000000 0.000000 1000.000000 
0.206406 1.000000 0.000000 1000.000000 
0.206563 1.000000 0.000000 1000.000000 
0.206719 1.000000 0.000000 1000.000000 
0.206875 1.000000 0.000000 1000.000000 
0.207031 1.000000 0.000000 1000.000000 
0.207187 1.000000 0.000000 1000.000000 
0.207344 1.000000 0.000000 1000.000000 
0.207500 1.000000 0.000000 1000.000000 
0.207656 1.000000 0.000000 1000.000000 
0.207813 1.000000 0.000000 1000.000000 
0.207969 1.000000 0.000000 1000.000000 
0.208125 1.000000 0.000000 1000.000000 
0.208281 1.000000 0.000000 1000.000000 
0.208437 1.000000 0.000000 1000.000000 
0.208594 1.000000 0.000000 1000.000000 
0.208750 1.000000 0.000000 1000.000000 
0.208906 1.000000 0.000000 1000.000000 
0.209063 1.000000 0.000000 1000.000000 
0.209219 1.000000 0.000000 1000.000000 
0.209375 1.000000 0.000000 1000.000000 
0.209531 1.000000 0.000000 1000.000000 
0.209687 1.000000 0.000000 1000.000000 
0.209844 1.000000 0.000000 1000.000000 
0.210000 1.000000 0.000000 1000.000000 
0.210156 1.000000 0.000000 1000.000000 
0.210313 1.000000 0.000000 1000.000000 
0.210469 1.000000 0.000000 1000.000000 
0.210625 1.000000 0.000000 1000.000000 
0.210781 1.000000 0.000000 1000.000000 
0.210938 1.000000 0.000000 1000.000000 
0.211094 1.000000 0.000000 1000.000000 
0.211250 1.000000 0.000000 1000.000000 
0.211406 1.000000 0.000000 1000.000000 
0.211563 1.000000 0.000000 1000.000000 
0.211719 1.000000 0.000000 1000.000000 
0.211875 1.000000 0.000000 1000.000000 
0.212031 1.000000 0.000000 1000.000000 
0.212188 1.000000 0.000000 1000.000000 
0.212344 1.000000 0.000000 1000.000000 
0.212500 1.000000 0.000000 1000.000000 
0.212656 1.000000 0.000000 1000.000000 
0.212813 1.000000 0.000000 1000.000000 
0.212969 1.000000 0.000000 1000.000000 
0.213125 1.000000 0.000000 1000.000000 
0.213281 1.000000 0.000000 1000.000000 
0.213438 1.000000 0.000000 1000.000000 
0.213594 1.000000 0.000000 1000.000000 
0.213750 1.000000 0.000000 1000.000000 
0.213906 1.000000 0.000000 1000.000000 
0.214063 1.000000 0.000000 1000.000000 
0.214219 1.000000 0.000000 1000.000000 
0.214375 1.000000 0.000000 1000.000000 
0.214531 1.000000 0.000000 1000.000000 
0.214688 1.000000 0.000000 1000.000000 
0.214844 1.000000 0.000000 1000.000000 
0.215000 1.000000 0.000000 1000.000000 
0.215156 1.000000 0.000000 1000.000000 
0.215313 1.000000 0.000000 1000.000000 
0.215469 1.000000 0.000000 1000.000000 
0.215625 1.000000 0.000000 1000.000000 
0.215781 1.000000 0.000000 1000.000000 
0.215938 1.000000 0.000000 1000.000000 
0.216094 1.000000 0.000000 1000.000000 
0.216250 1.000000 0.000000 1000.000000 
0.216406 1.000000 0.000000 1000.000000 
0.216562 1.000000 0.000000 1000.000000 
0.216719 1.000000 0.000000 1000.000000 
0.216875 1.000000 0.000000 1000.000000 
0.217031 1.000000 0.000000 1000.000000 
0.217188 1.000000 0.000000 1000.000000 
0.217344 1.000000 0.000000 1000.000000 
0.217500 1.000000 0.000000 1000.000000 
0.217656 1.000000 0.000000 1000.000000 
0.217812 1.000000 0.000000 1000.000000 
0.217969 1.000000 0.000000 1000.000000 
0.218125 1.000000 0.000000 1000.000000 
0.218281 1.000000 0.000000 1000.000000 
0.218438 1.000000 0.000000 1000.000000 
0.218594 1.000000 0.000000 1000.000000 
0.218750 1.000000 0.000000 1000.000000 
0.218906 1.000000 0.000000 1000.000000 
0.219062 1.000000 0.000000 1000.000000 
0.219219 1.000000 0.000000 1000.000000 
0.219375 1.000000 0.000000 1000.000000 
0.219531 1.000000 0.000000 1000.000000 
0.219688 1.000000 0.000000 1000.000000 
0.219844 1.000000 0.000000 1000.000000 
0.220000 1.000000 0.000000 1000.000000 
0.220156 1.000000 0.000000 1000.000000 
0.220312 1.000000 0.000000 1000.000000 
0.220469 1.000000 0.000000 1000.000000 
0.220625 1.000000 0.000000 1000.000000 
0.220781 1.000000 0.000000 1000.000000 
0.220938 1.000000 0.000000 1000.000000 
0.221094 1.000000 0.000000 1000.000000 
0.221250 1.000000 0.000000 1000.000000 
0.221406 1.000000 0.000000 1000.000000 
0.221562 1.000000 0.000000 1000.000000 
0.221719 1.000000 0.000000 1000.000000 
0.221875 1.000000 0.000000 1000.000000 
0.222031 1.000000 0.000000 1000.000000 
0.222188 1.000000 0.000000 1000.000000 
0.222344 1.000000 0.000000 1000.000000 
0.222500 1.000000 0.000000 1000.000000 
0.222656 1.000000 0.000000 1000.000000 
0.222812 1.000000 0.000000 1000.000000 
0.222969 1.000000 0.000000 1000.000000 
0.223125 1.000000 0.000000 1000.000000 
0.223281 1.000000 0.000000 1000.000000 
0.223438 1.000000 0.000000 1000.000000 
0.223594 1.000000 0.000000 1000.000000 
0.223750 1.000000 0.000000 1000.000000 
0.223906 1.000000 0.000000 1000.000000 
0.224062 1.000000 0.000000 1000.000000 
0.224219 1.000000 0.000000 1000.000000 
0.224375 1.000000 0.000000 1000.000000 
0.224531 1.000000 0.000000 1000.000000 
0.224688 1.000000 0.000000 1000.000000 
0.224844 1.000000 0.000000 1000.000000 
0.225000 1.000000 0.000000 1000.000000 
0.225156 1.000000 0.000000 1000.000000 
0.225312 1.000000 0.000000 1000.000000 
0.225469 1.000000 0.000000 1000.000000 
0.225625 1.000000 0.000000 1000.000000 
0.225781 1.000000 0.000000 1000.000000 
0.225938 1.000000 0.000000 1000.000000 
0.226094 1.000000 0.000000 1000.000000 
0.226250 1.000000 0.000000 1000.000000 
0.226406 1.000000 0.000000 1000.000000 
0.226562 1.000000 0.000000 1000.000000 
0.226719 1.000000 0.000000 1000.000000 
0.226875 1.000000 0.000000 1000.000000 
0.227031 1.000000 0.000000 1000.000000 
0.227188 1.000000 0.000000 1000.000000 
0.227344 1.000000 0.000000 1000.000000 
0.227500 1.000000 0.000000 1000.000000 
0.227656 1.000000 0.000000 1000.000000 
0.227813 1.000000 0.000000 1000.000000 
0.227969 1.000000 0.000000 1000.000000 
0.228125 1.000000 0.000000 1000.000000 
0.228281 1.000000 0.000000 1000.000000 
0.228438 1.000000 0.000000 1000.000000 
0.228594 1.000000 0.000000 1000.000000 
0.228750 1.000000 0.000000 1000.000000 
0.228906 1.000000 0.000000 1000.000000 
0.229063 1.000000 0.000000 1000.000000 
0.229219 1.000000 0.000000 1000.000000 
0.229375 1.000000 0.000000 1000.000000 
0.229531 1.000000 0.000000 1000.000000 
0.229688 1.000000 0.000000 1000.000000 
0.229844 1.000000 0.000000 1000.000000 
0.230000 1.000000 0.000000 1000.000000 
0.230156 1.000000 0.000000 1000.000000 
0.230313 1.000000 0.000000 1000.000000 
0.230469 1.000000 0.000000 1000.000000 
0.230625 1.000000 0.000000 1000.000000 
0.230781 1.000000 0.000000 1000.000000 
0.230938 1.000000 0.000000 1000.000000 
0.231094 1.000000 0.000000 1000.000000 
0.231250 1.000000 0.000000 1000.000000 
0.231406 1.000000 0.000000 1000.000000 
0.231563 1.000000 0.000000 1000.000000 
0.231719 1.000000 0.000000 1000.000000 
0.231875 1.000000 0.000000 1000.000000 
0.232031 1.000000 0.000000 1000.000000 
0.232187 1.000000 0.000000 1000.000000 
0.232344 1.000000 0.000000 1000.000000 
0.232500 1.000000 0.000000 1000.000000 
0.232656 1.000000 0.000000 1000.000000 
0.232813 1.000000 0.000000 1000.000000 
0.232969 1.000000 0.000000 1000.000000 
0.233125 1.000000 0.000000 1000.000000 
0.233281 1.000000 0.000000 1000.000000 
0.233437 1.000000 0.000000 1000.000000 
0.233594 1.000000 0.000000 1000.000000 
0.233750 1.000000 0.000000 1000.000000 
0.233906 1.000000 0.000000 1000.000000 
0.234063 1.000000 0.000000 1000.000000 
0.234219 1.000000 0.000000 1000.000000 
0.234375 1.000000 0.000000 1000.000000 
0.234531 1.000000 0.000000 1000.000000 
0.234687 1.000000 0.000000 1000.000000 
0.234844 1.000000 0.000000 1000.000000 
0.235000 1.000000 0.000000 1000.000000 
0.235156 1.000000 0.000000 1000.000000 
0.235313 1.000000 0.000000 1000.000000 
0.235469 1.000000 0.000000 1000.000000 
0.235625 1.000000 0.000000 1000.000000 
0.235781 1.000000 0.000000 1000.000000 
0.235937 1.000000 0.000000 1000.000000 
0.236094 1.000000 0.000000 1000.000000 
0.236250 1.000000 0.000000 1000.000000 
0.236406 1.000000 0.000000 1000.000000 
0.236563 1.000000 0.000000 1000.000000 
0.236719 1.000000 0.000000 1000.000000 
0.236875 1.000000 0.000000 1000.000000 
0.237031 1.000000 0.000000 1000.000000 
0.237187 1.000000 0.000000 1000.000000 
0.237344 1.000000 0.000000 1000.000000 
0.237500 1.000000 0.000000 1000.000000 
0.237656 1.000000 0.000000 1000.000000 
0.237813 1.000000 0.000000 1000.000000 
0.237969 1.000000 0.000000 1000.000000 
0.238125 1.000000 0.000000 1000.000000 
0.238281 1.000000 0.000000 1000.000000 
0.238437 1.000000 0.000000 1000.000000 
0.238594 1.000000 0.000000 1000.000000 
0.238750 1.000000 0.000000 1000.000000 
0.238906 1.000000 0.000000 1000.000000 
0.239063 1.000000 0.000000 1000.000000 
0.239219 1.000000 0.000000 1000.000000 
0.239375 1.000000 0.000000 1000.000000 
0.239531 1.000000 0.000000 1000.000000 
0.239687 1.000000 0.000000 1000.000000 
0.239844 1.000000 0.000000 1000.000000 
0.240000 1.000000 0.000000 1000.000000 
0.240156 1.000000 0.000000 1000.000000 
0.240313 1.000000 0.000000 1000.000000 
0.240469 1.000000 0.000000 1000.000000 
0.240625 1.000000 0.000000 1000.000000 
0.240781 1.000000 0.000000 1000.000000 
0.240937 1.000000 0.000000 1000.000000 
0.241094 1.000000 0.000000 1000.000000 
0.241250 1.000000 0.000000 1000.000000 
0.241406 1.000000 0.000000 1000.000000 
0.241563 1.000000 0.000000 1000.000000 
0.241719 1.000000 0.000000 1000.000000 
0.241875 1.000000 0.000000 1000.000000 
0.242031 1.000000 0.000000 1000.000000 
0.242188 1.000000 0.000000 1000.000000 
0.242344 1.000000 0.000000 1000.000000 
0.242500 1.000000 0.000000 1000.000000 
0.242656 1.000000 0.000000 1000.000000 
0.242813 1.000000 0.000000 1000.000000 
0.242969 1.000000 0.000000 1000.000000 
0.243125 1.000000 0.000000 1000.000000 
0.243281 1.000000 0.000000 1000.000000 
0.243438 1.000000 0.000000 1000.000000 
0.243594 1.000000 0.000000 1000.000000 
0.243750 1.000000 0.000000 1000.000000 
0.243906 1.000000 0.000000 1000.000000 
0.244063 1.000000 0.000000 1000.000000 
0.244219 1.000000 0.000000 1000.000000 
0.244375 1.000000 0.000000 1000.000000 
0.244531 1.000000 0.000000 1000.000000 
0.244688 1.000000 0.000000 1000.000000 
0.244844 1.000000 0.000000 1000.000000 
0.245000 1.000000 0.000000 1000.000000 
0.245156 1.000000 0.000000 1000.000000 
0.245313 1.000000 0.000000 1000.000000 
0.245469 1.000000 0.000000 1000.000000 
0.245625 1.000000 0.000000 1000.000000 
0.245781 1.000000 0.000000 1000.000000 
0.245938 1.000000 0.000000 1000.000000 
0.246094 1.000000 0.000000 1000.000000 
0.246250 1.000000 0.000000 1000.000000 
0.246406 1.000000 0.000000 1000.000000 
0.246563 1.000000 0.000000 1000.000000 
0.246719 1.000000 0.000000 1000.000000 
0.246875 1.000000 0.000000 1000.000000 
0.247031 1.000000 0.000000 1000.000000 
0.247188 1.000000 0.000000 1000.000000 
0.247344 1.000000 0.000000 1000.000000 
0.247500 1.000000 0.000000 1000.000000 
0.247656 1.000000 0.000000 1000.000000 
0.247813 1.000000 0.000000 1000.000000 
0.247969 1.000000 0.000000 1000.000000 
0.248125 1.000000 0.000000 1000.000000 
0.248281 1.000000 0.000000 1000.000000 
0.248438 1.000000 0.000000 1000.000000 
0.248594 1.000000 0.000000 1000.000000 
0.248750 1.000000 0.000000 1000.000000 
0.248906 1.000000 0.000000 1000.000000 
0.249062 1.000000 0.000000 1000.000000 
0.249219 1.000000 0.000000 1000.000000 
0.249375 1.000000 0.000000 1000.000000 
0.249531 1.000000 0.000000 1000.000000 
0.249688 1.000000 0.000000 1000.000000 
0.249844 1.000000 0.000000 1000.000000 
0.250000 1.000000 0.000000 1000.000000 
0.250156 1.000000 0.000000 1000.000000 
0.250312 1.000000 0.000000 1000.000000 
0.250469 1.000000 0.000000 1000.000000 
0.250625 1.000000 0.000000 1000.000000 
0.250781 1.000000 0.000000 1000.000000 
0.250937 1.000000 0.000000 1000.000000 
0.251094 1.000000 0.000000 1000.000000 
0.251250 1.000000 0.000000 1000.000000 
0.251406 1.000000 0.000000 1000.000000 
0.251563 1.000000 0.000000 1000.000000 
0.251719 1.000000 0.000000 1000.000000 
0.251875 1.000000 0.000000 1000.000000 
0.252031 1.000000 0.000000 1000.000000 
0.252188 1.000000 0.000000 1000.000000 
0.252344 1.000000 0.000000 1000.000000 
0.252500 1.000000 0.000000 1000.000000 
0.252656 1.000000 0.000000 1000.000000 
0.252812 1.000000 0.000000 1000.000000 
0.252969 1.000000 0.000000 1000.000000 
0.253125 1.000000 0.000000 1000.000000 
0.253281 1.000000 0.000000 1000.000000 
0.253437 1.000000 0.000000 1000.000000 
0.253594 1.000000 0.000000 1000.000000 
0.253750 1.000000 0.000000 1000.000000 
0.253906 1.000000 0.000000 1000.000000 
0.254063 1.000000 0.000000 1000.000000 
0.254219 1.000000 0.000000 1000.000000 
0.254375 1.000000 0.000000 1000.000000 
0.254531 1.000000 0.000000 1000.000000 
0.254688 1.000000 0.000000 1000.000000 
0.254844 1.000000 0.000000 1000.000000 
0.255000 1.000000 0.000000 1000.000000 
0.255156 1.000000 0.000000 1000.000000 
0.255312 1.000000 0.000000 1000.000000 
0.255469 1.000000 0.000000 1000.000000 
0.255625 1.000000 0.000000 1000.000000 
0.255781 1.000000 0.000000 1000.000000 
0.255937 1.000000 0.000000 1000.000000 
0.256094 1.000000 0.000000 1000.000000 
0.256250 1.000000 0.000000 1000.000000 
0.256406 1.000000 0.000000 1000.000000 
0.256563 1.000000 0.000000 1000.000000 
0.256719 1.000000 0.000000 1000.000000 
0.256875 1.000000 0.000000 1000.000000 
0.257031 1.000000 0.000000 1000.000000 
0.257188 1.000000 0.000000 1000.000000 
0.257344 1.000000 0.000000 1000.000000 
0.257500 1.000000 0.000000 1000.000000 
0.257656 1.000000 0.000000 1000.000000 
0.257812 1.000000 0.000000 1000.000000 
0.257969 1.000000 0.000000 1000.000000 
0.258125 1.000000 0.000000 1000.000000 
0.258281 1.000000 0.000000 1000.000000 
0.258437 1.000000 0.000000 1000.000000 
0.258594 1.000000 0.000000 1000.000000 
0.258750 1.000000 0.000000 1000.000000 
0.258906 1.000000 0.000000 1000.000000 
0.259063 1.000000 0.000000 1000.000000 
0.259219 1.000000 0.000000 1000.000000 
0.259375 1.000000 0.000000 1000.000000 
0.259531 1.000000 0.000000 1000.000000 
0.259688 1.000000 0.000000 1000.000000 
0.259844 1.000000 0.000000 1000.000000 
0.260000 1.000000 0.000000 1000.000000 
0.260156 1.000000 0.000000 1000.000000 
0.260313 1.000000 0.000000 1000.000000 
0.260469 1.000000 0.000000 1000.000000 
0.260625 1.000000 0.000000 1000.000000 
0.260781 1.000000 0.000000 1000.000000 
0.260937 1.000000 0.000000 1000.000000 
0.261094 1.000000 0.000000 1000.000000 
0.261250 1.000000 0.000000 1000.000000 
0.261406 1.000000 0.000000 1000.000000 
0.261563 1.000000 0.000000 1000.000000 
0.261719 1.000000 0.000000 1000.000000 
0.261875 1.000000 0.000000 1000.000000 
0.262031 1.000000 0.000000 1000.000000 
0.262188 1.000000 0.000000 1000.000000 
0.262344 1.000000 0.000000 1000.000000 
0.262500 1.000000 0.000000 1000.000000 
0.262656 1.000000 0.000000 1000.000000 
0.262813 1.000000 0.000000 1000.000000 
0.262969 1.000000 0.000000 1000.000000 
0.263125 1.000000 0.000000 1000.000000 
0.263281 1.000000 0.000000 1000.000000 
0.263437 1.000000 0.000000 1000.000000 
0.263594 1.000000 0.000000 1000.000000 
0.263750 1.000000 0.000000 1000.000000 
0.263906 1.000000 0.000000 1000.000000 
0.264062 1.000000 0.000000 1000.000000 
0.264219 1.000000 0.000000 1000.000000 
0.264375 1.000000 0.000000 1000.000000 
0.264531 1.000000 0.000000 1000.000000 
0.264688 1.000000 0.000000 1000.000000 
0.264844 1.000000 0.000000 1000.000000 
0.265000 1.000000 0.000000 1000.000000 
0.265156 1.000000 0.000000 1000.000000 
0.265313 1.000000 0.000000 1000.000000 
0.265469 1.000000 0.000000 1000.000000 
0.265625 1.000000 0.000000 1000.000000 
0.265781 1.000000 0.000000 1000.000000 
0.265937 1.000000 0.000000 1000.000000 
0.266094 1.000000 0.000000 1000.000000 
0.266250 1.000000 0.000000 1000.000000 
0.266406 1.000000 0.000000 1000.000000 
0.266562 1.000000 0.000000 1000.000000 
0.266719 1.000000 0.000000 1000.000000 
0.266875 1.000000 0.000000 1000.000000 
0.267031 1.000000 0.000000 1000.000000 
0.267188 1.000000 0.000000 1000.000000 
0.267344 1.000000 0.000000 1000.000000 
0.267500 1.000000 0.000000 1000.000000 
0.267656 1.000000 0.000000 1000.000000 
0.267813 1.000000 0.000000 1000.000000 
0.267969 1.000000 0.000000 1000.000000 
0.268125 1.000000 0.000000 1000.000000 
0.268281 1.000000 0.000000 1000.000000 
0.268437 1.000000 0.000000 1000.000000 
0.268594 1.000000 0.000000 1000.000000 
0.268750 1.000000 0.000000 1000.000000 
0.268906 1.000000 0.000000 1000.000000 
0.269062 1.000000 0.000000 1000.000000 
0.269219 1.000000 0.000000 1000.000000 
0.269375 1.000000 0.000000 1000.000000 
0.269531 1.000000 0.000000 1000.000000 
0.269688 1.000000 0.000000 1000.000000 
0.269844 1.000000 0.000000 1000.000000 
0.270000 1.000000 0.000000 1000.000000 
0.270156 1.000000 0.000000 1000.000000 
0.270313 1.000000 0.000000 1000.000000 
0.270469 1.000000 0.000000 1000.000000 
0.270625 1.000000 0.000000 1000.000000 
0.270781 1.000000 0.000000 1000.000000 
0.270937 1.000000 0.000000 1000.000000 
0.271094 1.000000 0.000000 1000.000000 
0.271250 1.000000 0.000000 1000.000000 
0.271406 1.000000 0.000000 1000.000000 
0.271562 1.000000 0.000000 1000.000000 
0.271719 1.000000 0.000000 1000.000000 
0.271875 1.000000 0.000000 1000.000000 
0.272031 1.000000 0.000000 1000.000000 
0.272188 1.000000 0.000000 1000.000000 
0.272344 1.000000 0.000000 1000.000000 
0.272500 1.000000 0.000000 1000.000000 
0.272656 1.000000 0.000000 1000.000000 
0.272813 1.000000 0.000000 1000.000000 
0.272969 1.000000 0.000000 1000.000000 
0.273125 1.000000 0.000000 1000.000000 
0.273281 1.000000 0.000000 1000.000000 
0.273438 1.000000 0.000000 1000.000000 
0.273594 1.000000 0.000000 1000.000000 
0.273750 1.000000 0.000000 1000.000000 
0.273906 1.000000 0.000000 1000.000000 
0.274062 1.000000 0.000000 1000.000000 
0.274219 1.000000 0.000000 1000.000000 
0.274375 1.000000 0.000000 1000.000000 
0.274531 1.000000 0.000000 1000.000000 
0.274688 1.000000 0.000000 1000.000000 
0.274844 1.000000 0.000000 1000.000000 
0.275000 1.000000 0.000000 1000.000000 
0.275156 1.000000 0.000000 1000.000000 
0.275313 1.000000 0.000000 1000.000000 
0.275469 1.000000 0.000000 1000.000000 
0.275625 1.000000 0.000000 1000.000000 
0.275781 1.000000 0.000000 1000.000000 
0.275938 1.000000 0.000000 1000.000000 
0.276094 1.000000 0.000000 1000.000000 
0.276250 1.000000 0.000000 1000.000000 
0.276406 1.000000 0.000000 1000.000000 
0.276562 1.000000 0.000000 1000.000000 
0.276719 1.000000 0.000000 1000.000000 
0.276875 1.000000 0.000000 1000.000000 
0.277031 1.000000 0.000000 1000.000000 
0.277188 1.000000 0.000000 1000.000000 
0.277344 1.000000 0.000000 1000.000000 
0.277500 1.000000 0.000000 1000.000000 
0.277656 1.000000 0.000000 1000.000000 
0.277813 1.000000 0.000000 1000.000000 
0.277969 1.000000 0.000000 1000.000000 
0.278125 1.000000 0.000000 1000.000000 
0.278281 1.000000 0.000000 1000.000000 
0.278438 1.000000 0.000000 1000.000000 
0.278594 1.000000 0.000000 1000.000000 
0.278750 1.000000 0.000000 1000.000000 
0.278906 1.000000 0.000000 1000.000000 
0.279062 1.000000 0.000000 1000.000000 
0.279219 1.000000 0.000000 1000.000000 
0.279375 1.000000 0.000000 1000.000000 
0.279531 1.000000 0.000000 1000.000000 
0.279688 1.000000 0.000000 1000.000000 
0.279844 1.000000 0.000000 1000.000000 
0.280000 1.000000 0.000000 1000.000000 
0.280156 1.000000 0.000000 1000.000000 
0.280313 1.000000 0.000000 1000.000000 
0.280469 1.000000 0.000000 1000.000000 
0.280625 1.000000 0.000000 1000.000000 
0.280781 1.000000 0.000000 1000.000000 
0.280938 1.000000 0.000000 1000.000000 
0.281094 1.000000 0.000000 1000.000000 
0.281250 1.000000 0.000000 1000.000000 
0.281406 1.000000 0.000000 1000.000000 
0.281562 1.000000 0.000000 1000.000000 
0.281719 1.000000 0.000000 1000.000000 
0.281875 1.000000 0.000000 1000.000000 
0.282031 1.000000 0.000000 1000.000000 
0.282187 1.000000 0.000000 1000.000000 
0.282344 1.000000 0.000000 1000.000000 
0.282500 1.000000 0.000000 1000.000000 
0.282656 1.000000 0.000000 1000.000000 
0.282813 1.000000 0.000000 1000.000000 
0.282969 1.000000 0.000000 1000.000000 
0.283125 1.000000 0.000000 1000.000000 
0.283281 1.000000 0.000000 1000.000000 
0.283438 1.000000 0.000000 1000.000000 
0.283594 1.000000 0.000000 1000.000000 
0.283750 1.000000 0.000000 1000.000000 
0.283906 1.000000 0.000000 1000.000000 
0.284062 1.000000 0.000000 1000.000000 
0.284219 1.000000 0.000000 1000.000000 
0.284375 1.000000 0.000000 1000.000000 
0.284531 1.000000 0.000000 1000.000000 
0.284687 1.000000 0.000000 1000.000000 
0.284844 1.000000 0.000000 1000.000000 
0.285000 1.000000 0.000000 1000.000000 
0.285156 1.000000 0.000000 1000.000000 
0.285313 1.000000 0.000000 1000.000000 
0.285469 1.000000 0.000000 1000.000000 
0.285625 1.000000 0.000000 1000.000000 
0.285781 1.000000 0.000000 1000.000000 
0.285938 1.000000 0.000000 1000.000000 
0.286094 1.000000 0.000000 1000.000000 
0.286250 1.000000 0.000000 1000.000000 
0.286406 1.000000 0.000000 1000.000000 
0.286562 1.000000 0.000000 1000.000000 
0.286719 1.000000 0.000000 1000.000000 
0.286875 1.000000 0.000000 1000.000000 
0.287031 1.000000 0.000000 1000.000000 
0.287187 1.000000 0.000000 1000.000000 
0.287344 1.000000 0.000000 1000.000000 
0.287500 1.000000 0.000000 1000.000000 
0.287656 1.000000 0.000000 1000.000000 
0.287813 1.000000 0.000000 1000.000000 
0.287969 1.000000 0.000000 1000.000000 
0.288125 1.000000 0.000000 1000.000000 
0.288281 1.000000 0.000000 1000.000000 
0.288438 1.000000 0.000000 1000.000000 
0.288594 1.000000 0.000000 1000.000000 
0.288750 1.000000 0.000000 1000.000000 
0.288906 1.000000 0.000000 1000.000000 
0.289062 1.000000 0.000000 1000.000000 
0.289219 1.000000 0.000000 1000.000000 
0.289375 1.000000 0.000000 1000.000000 
0.289531 1.000000 0.000000 1000.000000 
0.289687 1.000000 0.000000 1000.000000 
0.289844 1.000000 0.000000 1000.000000 
0.290000 1.000000 0.000000 1000.000000 
0.290156 1.000000 0.000000 1000.000000 
0.290313 1.000000 0.000000 1000.000000 
0.290469 1.000000 0.000000 1000.000000 
0.290625 1.000000 0.000000 1000.000000 
0.290781 1.000000 0.000000 1000.000000 
0.290938 1.000000 0.000000 1000.000000 
0.291094 1.000000 0.000000 1000.000000 
0.291250 1.000000 0.000000 1000.000000 
0.291406 1.000000 0.000000 1000.000000 
0.291563 1.000000 0.000000 1000.000000 
0.291719 1.000000 0.000000 1000.000000 
0.291875 1.000000 0.000000 1000.000000 
0.292031 1.000000 0.000000 1000.000000 
0.292187 1.000000 0.000000 1000.000000 
0.292344 1.000000 0.000000 1000.000000 
0.292500 1.000000 0.000000 1000.000000 
0.292656 1.000000 0.000000 1000.000000 
0.292813 1.000000 0.000000 1000.000000 
0.292969 1.000000 0.000000 1000.000000 
0.293125 1.000000 0.000000 1000.000000 
0.293281 1.000000 0.000000 1000.000000 
0.293438 1.000000 0.000000 1000.000000 
0.293594 1.000000 0.000000 1000.000000 
0.293750 1.000000 0.000000 1000.000000 
0.293906 1.000000 0.000000 1000.000000 
0.294063 1.000000 0.000000 1000.000000 
0.294219 1.000000 0.000000 1000.000000 
0.294375 1.000000 0.000000 1000.000000 
0.294531 1.000000 0.000000 1000.000000 
0.294687 1.000000 0.000000 1000.000000 
0.294844 1.000000 0.000000 1000.000000 
0.295000 1.000000 0.000000 1000.000000 
0.295156 1.000000 0.000000 1000.000000 
0.295313 1.000000 0.000000 1000.000000 
0.295469 1.000000 0.000000 1000.000000 
0.295625 1.000000 0.000000 1000.000000 
0.295781 1.000000 0.000000 1000.000000 
0.295938 1.000000 0.000000 1000.000000 
0.296094 1.000000 0.000000 1000.000000 
0.296250 1.000000 0.000000 1000.000000 
0.296406 1.000000 0.000000 1000.000000 
0.296563 1.000000 0.000000 1000.000000 
0.296719 1.000000 0.000000 1000.000000 
0.296875 1.000000 0.000000 1000.000000 
0.297031 1.000000 0.000000 1000.000000 
0.297187 1.000000 0.000000 1000.000000 
0.297344 1.000000 0.000000 1000.000000 
0.297500 1.000000 0.000000 1000.000000 
0.297656 1.000000 0.000000 1000.000000 
0.297812 1.000000 0.000000 1000.000000 
0.297969 1.000000 0.000000 1000.000000 
0.298125 1.000000 0.000000 1000.000000 
0.298281 1.000000 0.000000 1000.000000 
0.298438 1.000000 0.000000 1000.000000 
0.298594 1.000000 0.000000 1000.000000 
0.298750 1.000000 0.000000 1000.000000 
0.298906 1.000000 0.000000 1000.000000 
0.299063 1.000000 0.000000 1000.000000 
0.299219 1.000000 0.000000 1000.000000 
0.299375 1.000000 0.000000 1000.000000 
0.299531 1.000000 0.000000 1000.000000 
0.299687 1.000000 0.000000 1000.000000 
0.299844 1.000000 0.000000 1000.000000 
0.300000 1.000000 0.000000 1000.000000 
0.300156 1.000000 0.000000 1000.000000 
0.300312 1.000000 0.000000 1000.000000 
0.300469 1.000000 0.000000 1000.000000 
0.300625 1.000000 0.000000 1000.000000 
0.300781 1.000000 0.000000 1000.000000 
0.300938 1.000000 0.000000 1000.000000 
0.301094 1.000000 0.000000 1000.000000 
0.301250 1.000000 0.000000 1000.000000 
0.301406 1.000000 0.000000 1000.000000 
0.301563 1.000000 0.000000 1000.000000 
0.301719 1.000000 0.000000 1000.000000 
0.301875 1.000000 0.000000 1000.000000 
0.302031 1.000000 0.000000 1000.000000 
0.302187 1.000000 0.000000 1000.000000 
0.302344 1.000000 0.000000 1000.000000 
0.302500 1.000000 0.000000 1000.000000 
0.302656 1.000000 0.000000 1000.000000 
0.302812 1.000000 0.000000 1000.000000 
0.302969 1.000000 0.000000 1000.000000 
0.303125 1.000000 0.000000 1000.000000 
0.303281 1.000000 0.000000 1000.000000 
0.303438 1.000000 0.000000 1000.000000 
0.303594 1.000000 0.000000 1000.000000 
0.303750 1.000000 0.000000 1000.000000 
0.303906 1.000000 0.000000 1000.000000 
0.304063 1.000000 0.000000 1000.000000 
0.304219 1.000000 0.000000 1000.000000 
0.304375 1.000000 0.000000 1000.000000 
0.304531 1.000000 0.000000 1000.000000 
0.304688 1.000000 0.000000 1000.000000 
0.304844 1.000000 0.000000 1000.000000 
0.305000 1.000000 0.000000 1000.000000 
0.305156 1.000000 0.000000 1000.000000 
0.305312 1.000000 0.000000 1000.000000 
0.305469 1.000000 0.000000 1000.000000 
0.305625 1.000000 0.000000 1000.000000 
0.305781 1.000000 0.000000 1000.000000 
0.305938 1.000000 0.000000 1000.000000 
0.306094 1.000000 0.000000 1000.000000 
0.306250 1.000000 0.000000 1000.000000 
0.306406 1.000000 0.000000 1000.000000 
0.306563 1.000000 0.000000 1000.000000 
0.306719 1.000000 0.000000 1000.000000 
0.306875 1.000000 0.000000 1000.000000 
0.307031 1.000000 0.000000 1000.000000 
0.307188 1.000000 0.000000 1000.000000 
0.307344 1.000000 0.000000 1000.000000 
0.307500 1.000000 0.000000 1000.000000 
0.307656 1.000000 0.000000 1000.000000 
0.307812 1.000000 0.000000 1000.000000 
0.307969 1.000000 0.000000 1000.000000 
0.308125 1.000000 0.000000 1000.000000 
0.308281 1.000000 0.000000 1000.000000 
0.308438 1.000000 0.000000 1000.000000 
0.308594 1.000000 0.000000 1000.000000 
0.308750 1.000000 0.000000 1000.000000 
0.308906 1.000000 0.000000 1000.000000 
0.309063 1.000000 0.000000 1000.000000 
0.309219 1.000000 0.000000 1000.000000 
0.309375 1.000000 0.000000 1000.000000 
0.309531 1.000000 0.000000 1000.000000 
0.309688 1.000000 0.000000 1000.000000 
0.309844 1.000000 0.000000 1000.000000 
0.310000 1.000000 0.000000 1000.000000 
0.310156 1.000000 0.000000 1000.000000 
0.310312 1.000000 0.000000 1000.000000 
0.310469 1.000000 0.000000 1000.000000 
0.310625 1.000000 0.000000 1000.000000 
0.310781 1.000000 0.000000 1000.000000 
0.310938 1.000000 0.000000 1000.000000 
0.311094 1.000000 0.000000 1000.000000 
0.311250 1.000000 0.000000 1000.000000 
0.311406 1.000000 0.000000 1000.000000 
0.311563 1.000000 0.000000 1000.000000 
0.311719 1.000000 0.000000 1000.000000 
0.311875 1.000000 0.000000 1000.000000 
0.312031 1.000000 0.000000 1000.000000 
0.312188 1.000000 0.000000 1000.000000 
0.312344 1.000000 0.000000 1000.000000 
0.312500 1.000000 0.000000 1000.000000 
0.312656 1.000000 0.000000 1000.000000 
0.312812 1.000000 0.000000 1000.000000 
0.312969 1.000000 0.000000 1000.000000 
0.313125 1.000000 0.000000 1000.000000 
0.313281 1.000000 0.000000 1000.000000 
0.313437 1.000000 0.000000 1000.000000 
0.313594 1.000000 0.000000 1000.000000 
0.313750 1.000000 0.000000 1000.000000 
0.313906 1.000000 0.000000 1000.000000 
0.314063 1.000000 0.000000 1000.000000 
0.314219 1.000000 0.000000 1000.000000 
0.314375 1.000000 0.000000 1000.000000 
0.314531 1.000000 0.000000 1000.000000 
0.314688 1.000000 0.000000 1000.000000 
0.314844 1.000000 0.000000 1000.000000 
0.315000 1.000000 0.000000 1000.000000 
0.315156 1.000000 0.000000 1000.000000 
0.315312 1.000000 0.000000 1000.000000 
0.315469 1.000000 0.000000 1000.000000 
0.315625 1.000000 0.000000 1000.000000 
0.315781 1.000000 0.000000 1000.000000 
0.315937 1.000000 0.000000 1000.000000 
0.316094 1.000000 0.000000 1000.000000 
0.316250 1.000000 0.000000 1000.000000 
0.316406 1.000000 0.000000 1000.000000 
0.316563 1.000000 0.000000 1000.000000 
0.316719 1.000000 0.000000 1000.000000 
0.316875 1.000000 0.000000 1000.000000 
0.317031 1.000000 0.000000 1000.000000 
0.317188 1.000000 0.000000 1000.000000 
0.317344 1.000000 0.000000 1000.000000 
0.317500 1.000000 0.000000 1000.000000 
0.317656 1.000000 0.000000 1000.000000 
0.317812 1.000000 0.000000 1000.000000 
0.317969 1.000000 0.000000 1000.000000 
0.318125 1.000000 0.000000 1000.000000 
0.318281 1.000000 0.000000 1000.000000 
0.318437 1.000000 0.000000 1000.000000 
0.318594 1.000000 0.000000 1000.000000 
0.318750 1.000000 0.000000 1000.000000 
0.318906 1.000000 0.000000 1000.000000 
0.319063 1.000000 0.000000 1000.000000 
0.319219 1.000000 0.000000 1000.000000 
0.319375 1.000000 0.000000 1000.000000 
0.319531 1.000000 0.000000 1000.000000 
0.319688 1.000000 0.000000 1000.000000 
0.319844 1.000000 0.000000 1000.000000 
0.320000 1.000000 0.000000 1000.000000 
0.320156 1.000000 0.000000 1000.000000 
0.320312 1.000000 0.000000 1000.000000 
0.320469 1.000000 0.000000 1000.000000 
0.320625 1.000000 0.000000 1000.000000 
0.320781 1.000000 0.000000 1000.000000 
0.320937 1.000000 0.000000 1000.000000 
0.321094 1.000000 0.000000 1000.000000 
0.321250 1.000000 0.000000 1000.000000 
0.321406 1.000000 0.000000 1000.000000 
0.321563 1.000000 0.000000 1000.000000 
0.321719 1.000000 0.000000 1000.000000 
0.321875 1.000000 0.000000 1000.000000 
0.322031 1.000000 0.000000 1000.000000 
0.322188 1.000000 0.000000 1000.000000 
0.322344 1.000000 0.000000 1000.000000 
0.322500 1.000000 0.000000 1000.000000 
0.322656 1.000000 0.000000 1000.000000 
0.322813 1.000000 0.000000 1000.000000 
0.322969 1.000000 0.000000 1000.000000 
0.323125 1.000000 0.000000 1000.000000 
0.323281 1.000000 0.000000 1000.000000 
0.323437 1.000000 0.000000 1000.000000 
0.323594 1.000000 0.000000 1000.000000 
0.323750 1.000000 0.000000 1000.000000 
0.323906 1.000000 0.000000 1000.000000 
0.324063 1.000000 0.000000 1000.000000 
0.324219 1.000000 0.000000 1000.000000 
0.324375 1.000000 0.000000 1000.000000 
0.324531 1.000000 0.000000 1000.000000 
0.324688 1.000000 0.000000 1000.000000 
0.324844 1.000000 0.000000 1000.000000 
0.325000 1.000000 0.000000 1000.000000 
0.325156 1.000000 0.000000 1000.000000 
0.325313 1.000000 0.000000 1000.000000 
0.325469 1.000000 0.000000 1000.000000 
0.325625 1.000000 0.000000 1000.000000 
0.325781 1.000000 0.000000 1000.000000 
0.325937 1.000000 0.000000 1000.000000 
0.326094 1.000000 0.000000 1000.000000 
0.326250 1.000000 0.000000 1000.000000 
0.326406 1.000000 0.000000 1000.000000 
0.326563 1.000000 0.000000 1000.000000 
0.326719 1.000000 0.000000 1000.000000 
0.326875 1.000000 0.000000 1000.000000 
0.327031 1.000000 0.000000 1000.000000 
0.327188 1.000000 0.000000 1000.000000 
0.327344 1.000000 0.000000 1000.000000 
0.327500 1.000000 0.000000 1000.000000 
0.327656 1.000000 0.000000 1000.000000 
0.327813 1.000000 0.000000 1000.000000 
0.327969 1.000000 0.000000 1000.000000 
0.328125 1.000000 0.000000 1000.000000 
0.328281 1.000000 0.000000 1000.000000 
0.328437 1.000000 0.000000 1000.000000 
0.328594 1.000000 0.000000 1000.000000 
0.328750 1.000000 0.000000 1000.000000 
0.328906 1.000000 0.000000 1000.000000 
0.329062 1.000000 0.000000 1000.000000 
0.329219 1.000000 0.000000 1000.000000 
0.329375 1.000000 0.000000 1000.000000 
0.329531 1.000000 0.000000 1000.000000 
0.329688 1.000000 0.000000 1000.000000 
0.329844 1.000000 0.000000 1000.000000 
0.330000 1.000000 0.000000 1000.000000 
0.330156 1.000000 0.000000 1000.000000 
0.330313 1.000000 0.000000 1000.000000 
0.330469 1.000000 0.000000 1000.000000 
0.330625 1.000000 0.000000 1000.000000 
0.330781 1.000000 0.000000 1000.000000 
0.330937 1.000000 0.000000 1000.000000 
0.331094 1.000000 0.000000 1000.000000 
0.331250 1.000000 0.000000 1000.000000 
0.331406 1.000000 0.000000 1000.000000 
0.331562 1.000000 0.000000 1000.000000 
0.331719 1.000000 0.000000 1000.000000 
0.331875 1.000000 0.000000 1000.000000 
0.332031 1.000000 0.000000 1000.000000 
0.332188 1.000000 0.000000 1000.000000 
0.332344 1.000000 0.000000 1000.000000 
0.332500 1.000000 0.000000 1000.000000 
0.332656 1.000000 0.000000 1000.000000 
0.332813 1.000000 0.000000 1000.000000 
0.332969 1.000000 0.000000 1000.000000 
0.333125 1.000000 0.000000 1000.000000 
0.333281 1.000000 0.000000 1000.000000 
0.333437 1.000000 0.000000 1000.000000 
0.333594 1.000000 0.000000 1000.000000 
0.333750 1.000000 0.000000 1000.000000 
0.333906 1.000000 0.000000 1000.000000 
0.334062 1.000000 0.000000 1000.000000 
0.334219 1.000000 0.000000 1000.000000 
0.334375 1.000000 0.000000 1000.000000 
0.334531 1.000000 0.000000 1000.000000 
0.334688 1.000000 0.000000 1000.000000 
0.334844 1.000000 0.000000 1000.000000 
0.335000 1.000000 0.000000 1000.000000 
0.335156 1.000000 0.000000 1000.000000 
0.335313 1.000000 0.000000 1000.000000 
0.335469 1.000000 0.000000 1000.000000 
0.335625 1.000000 0.000000 1000.000000 
0.335781 1.000000 0.000000 1000.000000 
0.335938 1.000000 0.000000 1000.000000 
0.336094 1.000000 0.000000 1000.000000 
0.336250 1.000000 0.000000 1000.000000 
0.336406 1.000000 0.000000 1000.000000 
0.336562 1.000000 0.000000 1000.000000 
0.336719 1.000000 0.000000 1000.000000 
0.336875 1.000000 0.000000 1000.000000 
0.337031 1.000000 0.000000 1000.000000 
0.337188 1.000000 0.000000 1000.000000 
0.337344 1.000000 0.000000 1000.000000 
0.337500 1.000000 0.000000 1000.000000 
0.337656 1.000000 0.000000 1000.000000 
0.337813 1.000000 0.000000 1000.000000 
0.337969 1.000000 0.000000 1000.000000 
0.338125 1.000000 0.000000 1000.000000 
0.338281 1.000000 0.000000 1000.000000 
0.338438 1.000000 0.000000 1000.000000 
0.338594 1.000000 0.000000 1000.000000 
0.338750 1.000000 0.000000 1000.000000 
0.338906 1.000000 0.000000 1000.000000 
0.339062 1.000000 0.000000 1000.000000 
0.339219 1.000000 0.000000 1000.000000 
0.339375 1.000000 0.000000 1000.000000 
0.339531 1.000000 0.000000 1000.000000 
0.339688 1.000000 0.000000 1000.000000 
0.339844 1.000000 0.000000 1000.000000 
0.340000 1.000000 0.000000 1000.000000 
0.340156 1.000000 0.000000 1000.000000 
0.340313 1.000000 0.000000 1000.000000 
0.340469 1.000000 0.000000 1000.000000 
0.340625 1.000000 0.000000 1000.000000 
0.340781 1.000000 0.000000 1000.000000 
0.340938 1.000000 0.000000 1000.000000 
0.341094 1.000000 0.000000 1000.000000 
0.341250 1.000000 0.000000 1000.000000 
0.341406 1.000000 0.000000 1000.000000 
0.341562 1.000000 0.000000 1000.000000 
0.341719 1.000000 0.000000 1000.000000 
0.341875 1.000000 0.000000 1000.000000 
0.342031 1.000000 0.000000 1000.000000 
0.342188 1.000000 0.000000 1000.000000 
0.342344 1.000000 0.000000 1000.000000 
0.342500 1.000000 0.000000 1000.000000 
0.342656 1.000000 0.000000 1000.000000 
0.342813 1.000000 0.000000 1000.000000 
0.342969 1.000000 0.000000 1000.000000 
0.343125 1.000000 0.000000 1000.000000 
0.343281 1.000000 0.000000 1000.000000 
0.343438 1.000000 0.000000 1000.000000 
0.343594 1.000000 0.000000 1000.000000 
0.343750 1.000000 0.000000 1000.000000 
0.343906 1.000000 0.000000 1000.000000 
0.344062 1.000000 0.000000 1000.000000 
0.344219 1.000000 0.000000 1000.000000 
0.344375 1.000000 0.000000 1000.000000 
0.344531 1.000000 0.000000 1000.000000 
0.344687 1.000000 0.000000 1000.000000 
0.344844 1.000000 0.000000 1000.000000 
0.345000 1.000000 0.000000 1000.000000 
0.345156 1.000000 0.000000 1000.000000 
0.345313 1.000000 0.000000 1000.000000 
0.345469 1.000000 0.000000 1000.000000 
0.345625 1.000000 0.000000 1000.000000 
0.345781 1.000000 0.000000 1000.000000 
0.345938 1.000000 0.000000 1000.000000 
0.346094 1.000000 0.000000 1000.000000 
0.346250 1.000000 0.000000 1000.000000 
0.346406 1.000000 0.000000 1000.000000 
0.346562 1.000000 0.000000 1000.000000 
0.346719 1.000000 0.000000 1000.000000 
0.346875 1.000000 0.000000 1000.000000 
0.347031 1.000000 0.000000 1000.000000 
0.347187 1.000000 0.000000 1000.000000 
0.347344 1.000000 0.000000 1000.000000 
0.347500 1.000000 0.000000 1000.000000 
0.347656 1.000000 0.000000 1000.000000 
0.347813 1.000000 0.000000 1000.000000 
0.347969 1.000000 0.000000 1000.000000 
0.348125 1.000000 0.000000 1000.000000 
0.348281 1.000000 0.000000 1000.000000 
0.348438 1.000000 0.000000 1000.000000 
0.348594 1.000000 0.000000 1000.000000 
0.348750 1.000000 0.000000 1000.000000 
0.348906 1.000000 0.000000 1000.000000 
0.349062 1.000000 0.000000 1000.000000 
0.349219 1.000000 0.000000 1000.000000 
0.349375 1.000000 0.000000 1000.000000 
0.349531 1.000000 0.000000 1000.000000 
0.349687 1.000000 0.000000 1000.000000 
0.349844 1.000000 0.000000 1000.000000 
0.350000 1.000000 0.000000 1000.000000 
0.350156 1.000000 0.000000 1000.000000 
0.350313 1.000000 0.000000 1000.000000 
0.350469 1.000000 0.000000 1000.000000 
0.350625 1.000000 0.000000 1000.000000 
0.350781 1.000000 0.000000 1000.000000 
0.350938 1.000000 0.000000 1000.000000 
0.351094 1.000000 0.000000 1000.000000 
0.351250 1.000000 0.000000 1000.000000 
0.351406 1.000000 0.000000 1000.000000 
0.351562 1.000000 0.000000 1000.000000 
0.351719 1.000000 0.000000 1000.000000 
0.351875 1.000000 0.000000 1000.000000 
0.352031 1.000000 0.000000 1000.000000 
0.352187 1.000000 0.000000 1000.000000 
0.352344 1.000000 0.000000 1000.000000 
0.352500 1.000000 0.000000 1000.000000 
0.352656 1.000000 0.000000 1000.000000 
0.352813 1.000000 0.000000 1000.000000 
0.352969 1.000000 0.000000 1000.000000 
0.353125 1.000000 0.000000 1000.000000 
0.353281 1.000000 0.000000 1000.000000 
0.353438 1.000000 0.000000 1000.000000 
0.353594 1.000000 0.000000 1000.000000 
0.353750 1.000000 0.000000 1000.000000 
0.353906 1.000000 0.000000 1000.000000 
0.354063 1.000000 0.000000 1000.000000 
0.354219 1.000000 0.000000 1000.000000 
0.354375 1.000000 0.000000 1000.000000 
0.354531 1.000000 0.000000 1000.000000 
0.354687 1.000000 0.000000 1000.000000 
0.354844 1.000000 0.000000 1000.000000 
0.355000 1.000000 0.000000 1000.000000 
0.355156 1.000000 0.000000 1000.000000 
0.355313 1.000000 0.000000 1000.000000 
0.355469 1.000000 0.000000 1000.000000 
0.355625 1.000000 0.000000 1000.000000 
0.355781 1.000000 0.000000 1000.000000 
0.355938 1.000000 0.000000 1000.000000 
0.356094 1.000000 0.000000 1000.000000 
0.356250 1.000000 0.000000 1000.000000 
0.356406 1.000000 0.000000 1000.000000 
0.356563 1.000000 0.000000 1000.000000 
0.356719 1.000000 0.000000 1000.000000 
0.356875 1.000000 0.000000 1000.000000 
0.357031 1.000000 0.000000 1000.000000 
0.357187 1.000000 0.000000 1000.000000 
0.357344 1.000000 0.000000 1000.000000 
0.357500 1.000000 0.000000 1000.000000 
0.357656 1.000000 0.000000 1000.000000 
0.357813 1.000000 0.000000 1000.000000 
0.357969 1.000000 0.000000 1000.000000 
0.358125 1.000000 0.000000 1000.000000 
0.358281 1.000000 0.000000 1000.000000 
0.358438 1.000000 0.000000 1000.000000 
0.358594 1.000000 0.000000 1000.000000 
0.358750 1.000000 0.000000 1000.000000 
0.358906 1.000000 0.000000 1000.000000 
0.359063 1.000000 0.000000 1000.000000 
0.359219 1.000000 0.000000 1000.000000 
0.359375 1.000000 0.000000 1000.000000 
0.359531 1.000000 0.000000 1000.000000 
0.359687 1.000000 0.000000 1000.000000 
0.359844 1.000000 0.000000 1000.000000 
0.360000 1.000000 0.000000 1000.000000 
0.360156 1.000000 0.000000 1000.000000 
0.360312 1.000000 0.000000 1000.000000 
0.360469 1.000000 0.000000 1000.000000 
0.360625 1.000000 0.000000 1000.000000 
0.360781 1.000000 0.000000 1000.000000 
0.360938 1.000000 0.000000 1000.000000 
0.361094 1.000000 0.000000 1000.000000 
0.361250 1.000000 0.000000 1000.000000 
0.361406 1.000000 0.000000 1000.000000 
0.361563 1.000000 0.000000 1000.000000 
0.361719 1.000000 0.000000 1000.000000 
0.361875 1.000000 0.000000 1000.000000 
0.362031 1.000000 0.000000 1000.000000 
0.362187 1.000000 0.000000 1000.000000 
0.362344 1.000000 0.000000 1000.000000 
0.362500 1.000000 0.000000 1000.000000 
0.362656 1.000000 0.000000 1000.000000 
0.362812 1.000000 0.000000 1000.000000 
0.362969 1.000000 0.000000 1000.000000 
0.363125 1.000000 0.000000 1000.000000 
0.363281 1.000000 0.000000 1000.000000 
0.363438 1.000000 0.000000 1000.000000 
0.363594 1.000000 0.000000 1000.000000 
0.363750 1.000000 0.000000 1000.000000 
0.363906 1.000000 0.000000 1000.000000 
0.364063 1.000000 0.000000 1000.000000 
0.364219 1.000000 0.000000 1000.000000 
0.364375 1.000000 0.000000 1000.000000 
0.364531 1.000000 0.000000 1000.000000 
0.364687 1.000000 0.000000 1000.000000 
0.364844 1.000000 0.000000 1000.000000 
0.365000 1.000000 0.000000 1000.000000 
0.365156 1.000000 0.000000 1000.000000 
0.365312 1.000000 0.000000 1000.000000 
0.365469 1.000000 0.000000 1000.000000 
0.365625 1.000000 0.000000 1000.000000 
0.365781 1.000000 0.000000 1000.000000 
0.365938 1.000000 0.000000 1000.000000 
0.366094 1.000000 0.000000 1000.000000 
0.366250 1.000000 0.000000 1000.000000 
0.366406 1.000000 0.000000 1000.000000 
0.366563 1.000000 0.000000 1000.000000 
0.366719 1.000000 0.000000 1000.000000 
0.366875 1.000000 0.000000 1000.000000 
0.367031 1.000000 0.000000 1000.000000 
0.367188 1.000000 0.000000 1000.000000 
0.367344 1.000000 0.000000 1000.000000 
0.367500 1.000000 0.000000 1000.000000 
0.367656 1.000000 0.000000 1000.000000 
0.367812 1.000000 0.000000 1000.000000 
0.367969 1.000000 0.000000 1000.000000 
0.368125 1.000000 0.000000 1000.000000 
0.368281 1.000000 0.000000 1000.000000 
0.368438 1.000000 0.000000 1000.000000 
0.368594 1.000000 0.000000 1000.000000 
0.368750 1.000000 0.000000 1000.000000 
0.368906 1.000000 0.000000 1000.000000 
0.369063 1.000000 0.000000 1000.000000 
0.369219 1.000000 0.000000 1000.000000 
0.369375 1.000000 0.000000 1000.000000 
0.369531 1.000000 0.000000 1000.000000 
0.369688 1.000000 0.000000 1000.000000 
0.369844 1.000000 0.000000 1000.000000 
0.370000 1.000000 0.000000 1000.000000 
0.370156 1.000000 0.000000 1000.000000 
0.370312 1.000000 0.000000 1000.000000 
0.370469 1.000000 0.000000 1000.000000 
0.370625 1.000000 0.000000 1000.000000 
0.370781 1.000000 0.000000 1000.000000 
0.370938 1.000000 0.000000 1000.000000 
0.371094 1.000000 0.000000 1000.000000 
0.371250 1.000000 0.000000 1000.000000 
0.371406 1.000000 0.000000 1000.000000 
0.371563 1.000000 0.000000 1000.000000 
0.371719 1.000000 0.000000 1000.000000 
0.371875 1.000000 0.000000 1000.000000 
0.372031 1.000000 0.000000 1000.000000 
0.372188 1.000000 0.000000 1000.000000 
0.372344 1.000000 0.000000 1000.000000 
0.372500 1.000000 0.000000 1000.000000 
0.372656 1.000000 0.000000 1000.000000 
0.372812 1.000000 0.000000 1000.000000 
0.372969 1.000000 0.000000 1000.000000 
0.373125 1.000000 0.000000 1000.000000 
0.373281 1.000000 0.000000 1000.000000 
0.373438 1.000000 0.000000 1000.000000 
0.373594 1.000000 0.000000 1000.000000 
0.373750 1.000000 0.000000 1000.000000 
0.373906 1.000000 0.000000 1000.000000 
0.374063 1.000000 0.000000 1000.000000 
0.374219 1.000000 0.000000 1000.000000 
0.374375 1.000000 0.000000 1000.000000 
0.374531 1.000000 0.000000 1000.000000 
0.374688 1.000000 0.000000 1000.000000 
0.374844 1.000000 0.000000 1000.000000 
0.375000 1.000000 0.000000 1000.000000 
0.375156 1.000000 0.000000 1000.000000 
0.375312 1.000000 0.000000 1000.000000 
0.375469 1.000000 0.000000 1000.000000 
0.375625 1.000000 0.000000 1000.000000 
0.375781 1.000000 0.000000 1000.000000 
0.375938 1.000000 0.000000 1000.000000 
0.376094 1.000000 0.000000 1000.000000 
0.376250 1.000000 0.000000 1000.000000 
0.376406 1.000000 0.000000 1000.000000 
0.376563 1.000000 0.000000 1000.000000 
0.376719 1.000000 0.000000 1000.000000 
0.376875 1.000000 0.000000 1000.000000 
0.377031 1.000000 0.000000 1000.000000 
0.377188 1.000000 0.000000 1000.000000 
0.377344 1.000000 0.000000 1000.000000 
0.377500 1.000000 0.000000 1000.000000 
0.377656 1.000000 0.000000 1000.000000 
0.377812 1.000000 0.000000 1000.000000 
0.377969 1.000000 0.000000 1000.000000 
0.378125 1.000000 0.000000 1000.000000 
0.378281 1.000000 0.000000 1000.000000 
0.378437 1.000000 0.000000 1000.000000 
0.378594 1.000000 0.000000 1000.000000 
0.378750 1.000000 0.000000 1000.000000 
0.378906 1.000000 0.000000 1000.000000 
0.379063 1.000000 0.000000 1000.000000 
0.379219 1.000000 0.000000 1000.000000 
0.379375 1.000000 0.000000 1000.000000 
0.379531 1.000000 0.000000 1000.000000 
0.379688 1.000000 0.000000 1000.000000 
0.379844 1.000000 0.000000 1000.000000 
0.380000 1.000000 0.000000 1000.000000 
0.380156 1.000000 0.000000 1000.000000 
0.380312 1.000000 0.000000 1000.000000 
0.380469 1.000000 0.000000 1000.000000 
0.380625 1.000000 0.000000 1000.000000 
0.380781 1.000000 0.000000 1000.000000 
0.380937 1.000000 0.000000 1000.000000 
0.381094 1.000000 0.000000 1000.000000 
0.381250 1.000000 0.000000 1000.000000 
0.381406 1.000000 0.000000 1000.000000 
0.381563 1.000000 0.000000 1000.000000 
0.381719 1.000000 0.000000 1000.000000 
0.381875 1.000000 0.000000 1000.000000 
0.382031 1.000000 0.000000 1000.000000 
0.382188 1.000000 0.000000 1000.000000 
0.382344 1.000000 0.000000 1000.000000 
0.382500 1.000000 0.000000 1000.000000 
0.382656 1.000000 0.000000 1000.000000 
0.382812 1.000000 0.000000 1000.000000 
0.382969 1.000000 0.000000 1000.000000 
0.383125 1.000000 0.000000 1000.000000 
0.383281 1.000000 0.000000 1000.000000 
0.383437 1.000000 0.000000 1000.000000 
0.383594 1.000000 0.000000 1000.000000 
0.383750 1.000000 0.000000 1000.000000 
0.383906 1.000000 0.000000 1000.000000 
0.384063 1.000000 0.000000 1000.000000 
0.384219 1.000000 0.000000 1000.000000 
0.384375 1.000000 0.000000 1000.000000 
0.384531 1.000000 0.000000 1000.000000 
0.384688 1.000000 0.000000 1000.000000 
0.384844 1.000000 0.000000 1000.000000 
0.385000 1.000000 0.000000 1000.000000 
0.385156 1.000000 0.000000 1000.000000 
0.385313 1.000000 0.000000 1000.000000 
0.385469 1.000000 0.000000 1000.000000 
0.385625 1.000000 0.000000 1000.000000 
0.385781 1.000000 0.000000 1000.000000 
0.385937 1.000000 0.000000 1000.000000 
0.386094 1.000000 0.000000 1000.000000 
0.386250 1.000000 0.000000 1000.000000 
0.386406 1.000000 0.000000 1000.000000 
0.386563 1.000000 0.000000 1000.000000 
0.386719 1.000000 0.000000 1000.000000 
0.386875 1.000000 0.000000 1000.000000 
0.387031 1.000000 0.000000 1000.000000 
0.387188 1.000000 0.000000 1000.000000 
0.387344 1.000000 0.000000 1000.000000 
0.387500 1.000000 0.000000 1000.000000 
0.387656 1.000000 0.000000 1000.000000 
0.387813 1.000000 0.000000 1000.000000 
0.387969 1.000000 0.000000 1000.000000 
0.388125 1.000000 0.000000 1000.000000 
0.388281 1.000000 0.000000 1000.000000 
0.388437 1.000000 0.000000 1000.000000 
0.388594 1.000000 0.000000 1000.000000 
0.388750 1.000000 0.000000 1000.000000 
0.388906 1.000000 0.000000 1000.000000 
0.389063 1.000000 0.000000 1000.000000 
0.389219 1.000000 0.000000 1000.000000 
0.389375 1.000000 0.000000 1000.000000 
0.389531 1.000000 0.000000 1000.000000 
0.389688 1.000000 0.000000 1000.000000 
0.389844 1.000000 0.000000 1000.000000 
0.390000 1.000000 0.000000 1000.000000 
0.390156 1.000000 0.000000 1000.000000 
0.390313 1.000000 0.000000 1000.000000 
0.390469 1.000000 0.000000 1000.000000 
0.390625 1.000000 0.000000 1000.000000 
0.390781 1.000000 0.000000 1000.000000 
0.390937 1.000000 0.000000 1000.000000 
0.391094 1.000000 0.000000 1000.000000 
0.391250 1.000000 0.000000 1000.000000 
0.391406 1.000000 0.000000 1000.000000 
0.391563 1.000000 0.000000 1000.000000 
0.391719 1.000000 0.000000 1000.000000 
0.391875 1.000000 0.000000 1000.000000 
0.392031 1.000000 0.000000 1000.000000 
0.392188 1.000000 0.000000 1000.000000 
0.392344 1.000000 0.000000 1000.000000 
0.392500 1.000000 0.000000 1000.000000 
0.392656 1.000000 0.000000 1000.000000 
0.392813 1.000000 0.000000 1000.000000 
0.392969 1.000000 0.000000 1000.000000 
0.393125 1.000000 0.000000 1000.000000 
0.393281 1.000000 0.000000 1000.000000 
0.393437 1.000000 0.000000 1000.000000 
0.393594 1.000000 0.000000 1000.000000 
0.393750 1.000000 0.000000 1000.000000 
0.393906 1.000000 0.000000 1000.000000 
0.394062 1.000000 0.000000 1000.000000 
0.394219 1.000000 0.000000 1000.000000 
0.394375 1.000000 0.000000 1000.000000 
0.394531 1.000000 0.000000 1000.000000 
0.394688 1.000000 0.000000 1000.000000 
0.394844 1.000000 0.000000 1000.000000 
0.395000 1.000000 0.000000 1000.000000 
0.395156 1.000000 0.000000 1000.000000 
0.395313 1.000000 0.000000 1000.000000 
0.395469 1.000000 0.000000 1000.000000 
0.395625 1.000000 0.000000 1000.000000 
0.395781 1.000000 0.000000 1000.000000 
0.395937 1.000000 0.000000 1000.000000 
0.396094 1.000000 0.000000 1000.000000 
0.396250 1.000000 0.000000 1000.000000 
0.396406 1.000000 0.000000 1000.000000 
0.396562 1.000000 0.000000 1000.000000 
0.396719 1.000000 0.000000 1000.000000 
0.396875 1.000000 0.000000 1000.000000 
0.397031 1.000000 0.000000 1000.000000 
0.397188 1.000000 0.000000 1000.000000 
0.397344 1.000000 0.000000 1000.000000 
0.397500 1.000000 0.000000 1000.000000 
0.397656 1.000000 0.000000 1000.000000 
0.397813 1.000000 0.000000 1000.000000 
0.397969 1.000000 0.000000 1000.000000 
0.398125 1.000000 0.000000 1000.000000 
0.398281 1.000000 0.000000 1000.000000 
0.398438 1.000000 0.000000 1000.000000 
0.398594 1.000000 0.000000 1000.000000 
0.398750 1.000000 0.000000 1000.000000 
0.398906 1.000000 0.000000 1000.000000 
0.399062 1.000000 0.000000 1000.000000 
0.399219 1.000000 0.000000 1000.000000 
0.399375 1.000000 0.000000 1000.000000 
0.399531 1.000000 0.000000 1000.000000 
0.399688 1.000000 0.000000 1000.000000 
0.399844 1.000000 0.000000 1000.000000 
0.400000 1.000000 0.000000 1000.000000 
0.400156 1.000000 0.000000 1000.000000 
0.400313 1.000000 0.000000 1000.000000 
0.400469 1.000000 0.000000 1000.000000 
0.400625 1.000000 0.000000 1000.000000 
0.400781 1.000000 0.000000 1000.000000 
0.400938 1.000000 0.000000 1000.000000 
0.401094 1.000000 0.000000 1000.000000 
0.401250 1.000000 0.000000 1000.000000 
0.401406 1.000000 0.000000 1000.000000 
0.401562 1.000000 0.000000 1000.000000 
0.401719 1.000000 0.000000 1000.000000 
0.401875 1.000000 0.000000 1000.000000 
0.402031 1.000000 0.000000 1000.000000 
0.402188 1.000000 0.000000 1000.000000 
0.402344 1.000000 0.000000 1000.000000 
0.402500 1.000000 0.000000 1000.000000 
0.402656 1.000000 0.000000 1000.000000 
0.402813 1.000000 0.000000 1000.000000 
0.402969 1.000000 0.000000 1000.000000 
0.403125 1.000000 0.000000 1000.000000 
0.403281 1.000000 0.000000 1000.000000 
0.403438 1.000000 0.000000 1000.000000 
0.403594 1.000000 0.000000 1000.000000 
0.403750 1.000000 0.000000 1000.000000 
0.403906 1.000000 0.000000 1000.000000 
0.404062 1.000000 0.000000 1000.000000 
0.404219 1.000000 0.000000 1000.000000 
0.404375 1.000000 0.000000 1000.000000 
0.404531 1.000000 0.000000 1000.000000 
0.404688 1.000000 0.000000 1000.000000 
0.404844 1.000000 0.000000 1000.000000 
0.405000 1.000000 0.000000 1000.000000 
0.405156 1.000000 0.000000 1000.000000 
0.405313 1.000000 0.000000 1000.000000 
0.405469 1.000000 0.000000 1000.000000 
0.405625 1.000000 0.000000 1000.000000 
0.405781 1.000000 0.000000 1000.000000 
0.405938 1.000000 0.000000 1000.000000 
0.406094 1.000000 0.000000 1000.000000 
0.406250 1.000000 0.000000 1000.000000 
0.406406 1.000000 0.000000 1000.000000 
0.406562 1.000000 0.000000 1000.000000 
0.406719 1.000000 0.000000 1000.000000 
0.406875 1.000000 0.000000 1000.000000 
0.407031 1.000000 0.000000 1000.000000 
0.407188 1.000000 0.000000 1000.000000 
0.407344 1.000000 0.000000 1000.000000 
0.407500 1.000000 0.000000 1000.000000 
0.407656 1.000000 0.000000 1000.000000 
0.407813 1.000000 0.000000 1000.000000 
0.407969 1.000000 0.000000 1000.000000 
0.408125 1.000000 0.000000 1000.000000 
0.408281 1.000000 0.000000 1000.000000 
0.408438 1.000000 0.000000 1000.000000 
0.408594 1.000000 0.000000 1000.000000 
0.408750 1.000000 0.000000 1000.000000 
0.408906 1.000000 0.000000 1000.000000 
0.409062 1.000000 0.000000 1000.000000 
0.409219 1.000000 0.000000 1000.000000 
0.409375 1.000000 0.000000 1000.000000 
0.409531 1.000000 0.000000 1000.000000 
0.409687 1.000000 0.000000 999.999999 
0.409844 1.000000 0.000000 999.999999 
0.410000 1.000000 0.000000 999.999999 
0.410156 1.000000 0.000000 999.999998 
0.410313 1.000000 0.000000 999.999997 
0.410469 1.000000 0.000000 999.999995 
0.410625 1.000000 0.000000 999.999992 
0.410781 1.000000 0.000000 999.999987 
0.410938 1.000000 0.000000 999.999980 
0.411094 1.000000 0.000000 999.999970 
0.411250 1.000000 0.000000 999.999953 
0.411406 1.000000 0.000000 999.999929 
0.411562 1.000000 0.000000 999.999892 
0.411719 1.000000 0.000000 999.999836 
0.411875 1.000000 0.000000 999.999753 
0.412031 1.000000 0.000000 999.999629 
0.412187 1.000000 0.000000 999.999445 
0.412344 1.000000 0.000000 999.999175 
0.412500 0.999999 0.000001 999.998779 
0.412656 0.999999 0.000001 999.998203 
0.412813 0.999998 0.000001 999.997367 
0.412969 0.999998 0.000002 999.996162 
0.413125 0.999997 0.000003 999.994436 
0.413281 0.999995 0.000004 999.991975 
0.413438 0.999993 0.000006 999.988487 
0.413594 0.999990 0.000008 999.983572 
0.413750 0.999986 0.000011 999.976687 
0.413906 0.999980 0.000016 999.967103 
0.414062 0.999972 0.000023 999.953843 
0.414219 0.999961 0.000032 999.935612 
0.414375 0.999946 0.000044 999.910710 
0.414531 0.999926 0.000060 999.876920 
0.414687 0.999899 0.000083 999.831383 
0.414844 0.999862 0.000112 999.770439 
0.415000 0.999814 0.000152 999.689458 
0.415156 0.999750 0.000204 999.582641 
0.415313 0.999666 0.000273 999.442802 
0.415469 0.999557 0.000362 999.261148 
0.415625 0.999416 0.000477 999.027047 
0.415781 0.999236 0.000624 998.727816 
0.415938 0.999009 0.000810 998.348541 
0.416094 0.998723 0.001043 997.871944 
0.416250 0.998366 0.001335 997.278343 
0.416406 0.997926 0.001695 996.545705 
0.416563 0.997388 0.002135 995.649847 
0.416719 0.996735 0.002670 994.564780 
0.416875 0.995952 0.003311 993.263234 
0.417031 0.995022 0.004074 991.717349 
0.417187 0.993927 0.004973 989.899529 
0.417344 0.992651 0.006021 987.783421 
0.417500 0.991180 0.007231 985.344978 
0.417656 0.989500 0.008616 982.563527 
0.417813 0.987601 0.010184 979.422781 
0.417969 0.985475 0.011943 975.911699 
0.418125 0.983118 0.013898 972.025138 
0.418281 0.980530 0.016049 967.764206 
0.418438 0.977713 0.018397 963.136312 
0.418594 0.974676 0.020936 958.154871 
0.418750 0.971427 0.023660 952.838702 
0.418906 0.967980 0.026560 947.211154 
0.419063 0.964350 0.029625 941.299025 
0.419219 0.960554 0.032842 935.131352 
0.419375 0.956608 0.036198 928.738140 
0.419531 0.952530 0.039681 922.149099 
0.419687 0.948336 0.043277 915.392432 
0.419844 0.944041 0.046975 908.493683 
0.420000 0.939658 0.050765 901.474631 
0.420156 0.935196 0.054640 894.352178 
0.420313 0.930663 0.058595 887.136898 
0.420469 0.926074 0.062616 879.852041 
0.420625 0.921499 0.066638 872.616213 
0.420781 0.916966 0.070644 865.474794 
0.420938 0.912475 0.074632 858.421509 
0.421094 0.908025 0.078598 851.455391 
0.421250 0.903618 0.082546 844.578563 
0.421406 0.899251 0.086471 837.787072 
0.421563 0.894927 0.090376 831.084100 
0.421719 0.890644 0.094258 824.464872 
0.421875 0.886402 0.098119 817.931880 
0.422031 0.882202 0.101958 811.481558 
0.422187 0.878042 0.105774 805.114377 
0.422344 0.873922 0.109569 798.828490 
0.422500 0.869843 0.113341 792.623113 
0.422656 0.865802 0.117091 786.496503 
0.422813 0.861802 0.120819 780.448737 
0.422969 0.857839 0.124524 774.476429 
0.423125 0.853915 0.128208 768.581380 
0.423281 0.850028 0.131868 762.759017 
0.423438 0.846179 0.135508 757.011301 
0.423594 0.842366 0.139124 751.334644 
0.423750 0.838589 0.142719 745.729266 
0.423906 0.834849 0.146293 740.193487 
0.424063 0.831144 0.149844 734.726254 
0.424219 0.827473 0.153374 729.326156 
0.424375 0.823837 0.156883 723.993001 
0.424531 0.820234 0.160370 718.723972 
0.424687 0.816666 0.163836 713.520205 
0.424844 0.813130 0.167281 708.378468 
0.425000 0.809627 0.170705 703.299215 
0.425156 0.806155 0.174108 698.280915 
0.425312 0.802716 0.177490 693.322117 
0.425469 0.799307 0.180852 688.422731 
0.425625 0.795930 0.184194 683.581030 
0.425781 0.792582 0.187515 678.796164 
0.425938 0.789265 0.190817 674.067806 
0.426094 0.785977 0.194098 669.394031 
0.426250 0.782718 0.197360 664.774738 
0.426406 0.779488 0.200602 660.208918 
0.426563 0.776286 0.203824 655.695008 
0.426719 0.773112 0.207028 651.233327 
0.426875 0.769966 0.210212 646.821978 
0.427031 0.766847 0.213377 642.460538 
0.427187 0.763755 0.216523 638.148627 
0.427344 0.760688 0.219650 633.884508 
0.427500 0.757649 0.222759 629.668273 
0.427656 0.754634 0.225849 625.498906 
0.427812 0.751645 0.228921 621.375165 
0.427969 0.748682 0.231975 617.297233 
0.428125 0.745743 0.235011 613.263667 
0.428281 0.742828 0.238029 609.273817 
0.428438 0.739937 0.241029 605.327672 
0.428594 0.737070 0.244011 601.423576 
0.428750 0.734227 0.246976 597.561518 
0.428906 0.731407 0.249924 593.740954 
0.429063 0.728609 0.252855 589.960463 
0.429219 0.725834 0.255768 586.220354 
0.429375 0.723081 0.258665 582.519570 
0.429531 0.720350 0.261545 578.857164 
0.429688 0.717641 0.264408 575.233443 
0.429844 0.714953 0.267255 571.647024 
0.430000 0.712286 0.270085 568.097472 
0.430156 0.709640 0.272899 564.584890 
0.430312 0.707015 0.275697 561.107741 
0.430469 0.704410 0.278479 557.666109 
0.430625 0.701825 0.281245 554.259685 
0.430781 0.699259 0.283995 550.887043 
0.430938 0.696714 0.286730 547.548641 
0.431094 0.694187 0.289450 544.243667 
0.431250 0.691680 0.292153 540.971076 
0.431406 0.689192 0.294842 537.731414 
0.431563 0.686722 0.297516 534.523491 
0.431719 0.684270 0.300174 531.346730 
0.431875 0.681837 0.302818 528.201543 
0.432031 0.679421 0.305447 525.086550 
0.432188 0.677024 0.308061 522.001598 
0.432344 0.674644 0.310661 518.946864 
0.432500 0.672281 0.313246 515.920910 
0.432656 0.669935 0.315817 512.923956 
0.432812 0.667606 0.318374 509.955868 
0.432969 0.665294 0.320916 507.015279 
0.433125 0.662998 0.323445 504.102713 
0.433281 0.660719 0.325960 501.217657 
0.433438 0.658455 0.328461 498.358979 
0.433594 0.656208 0.330949 495.527352 
0.433750 0.653976 0.333423 492.721923 
0.433906 0.651760 0.335883 489.941893 
0.434063 0.649559 0.338331 487.187909 
0.434219 0.647373 0.340765 484.458909 
0.434375 0.645203 0.343185 481.754413 
0.434531 0.643047 0.345593 479.074948 
0.434688 0.640906 0.347988 476.419365 
0.434844 0.638779 0.350370 473.787423 
0.435000 0.636667 0.352740 471.179534 
0.435156 0.634569 0.355097 468.594501 
0.435312 0.632485 0.357441 466.032283 
0.435469 0.630415 0.359773 463.493181 
0.435625 0.628359 0.362092 460.975968 
0.435781 0.626316 0.364400 458.480796 
0.435938 0.624287 0.366695 456.007827 
0.436094 0.622270 0.368978 453.555846 
0.436250 0.620267 0.371249 451.125172 
0.436406 0.618277 0.373509 448.715808 
0.436563 0.616300 0.375756 446.326611 
0.436719 0.614336 0.377992 443.958000 
0.436875 0.612384 0.380216 441.609849 
0.437031 0.610444 0.382429 439.281105 
0.437188 0.608517 0.384630 436.972231 
0.437344 0.606603 0.386820 434.683030 
0.437500 0.604699 0.388999 432.412512 
0.437656 0.602808 0.391167 430.161164 
0.437812 0.600929 0.393323 427.928766 
0.437969 0.599062 0.395469 425.714340 
0.438125 0.597206 0.397603 423.518427 
0.438281 0.595361 0.399727 421.340778 
0.438438 0.593528 0.401840 419.180409 
0.438594 0.591706 0.403942 417.037946 
0.438750 0.589895 0.406034 414.913080 
0.438906 0.588095 0.408115 412.804839 
0.439063 0.586306 0.410186 410.713932 
0.439219 0.584528 0.412246 408.639968 
0.439375 0.582760 0.414296 406.582026 
0.439531 0.581002 0.416336 404.540856 
0.439688 0.579256 0.418366 402.516006 
0.439844 0.577519 0.420385 400.506618 
0.440000 0.575793 0.422395 398.513444 
0.440156 0.574077 0.424395 396.536009 
0.440312 0.572371 0.426384 394.573507 
0.440469 0.570674 0.428365 392.626664 
0.440625 0.568988 0.430335 390.695030 
0.440781 0.567311 0.432296 388.777811 
0.440937 0.565644 0.434247 386.875716 
0.441094 0.563987 0.436189 384.988338 
0.441250 0.562339 0.438121 383.114865 
0.441406 0.560700 0.440044 381.256013 
0.441563 0.559071 0.441958 379.411408 
0.441719 0.557450 0.443862 377.580216 
0.441875 0.555839 0.445757 375.763173 
0.442031 0.554237 0.447643 373.959912 
0.442188 0.552643 0.449520 372.169608 
0.442344 0.551059 0.451388 370.392999 
0.442500 0.549484 0.453247 368.629711 
0.442656 0.547916 0.455097 366.878973 
0.442812 0.546358 0.456939 365.141474 
0.442969 0.544808 0.458772 363.416847 
0.443125 0.543266 0.460596 361.704414 
0.443281 0.541733 0.462411 360.004749 
0.443437 0.540208 0.464219 358.317535 
0.443594 0.538691 0.466017 356.642197 
0.443750 0.537183 0.467807 354.979140 
0.443906 0.535682 0.469589 353.328150 
0.444063 0.534190 0.471362 351.688743 
0.444219 0.532705 0.473127 350.061120 
0.444375 0.531228 0.474884 348.445220 
0.444531 0.529759 0.476633 346.840617 
0.444688 0.528298 0.478374 345.247311 
0.444844 0.526844 0.480107 343.665414 
0.445000 0.525398 0.481831 342.094526 
0.445156 0.523959 0.483548 340.534477 
0.445312 0.522527 0.485257 338.985534 
0.445469 0.521104 0.486958 337.447311 
0.445625 0.519687 0.488651 335.919514 
0.445781 0.518277 0.490337 334.402513 
0.445937 0.516875 0.492015 332.895945 
0.446094 0.515480 0.493685 331.399443 
0.446250 0.514091 0.495348 329.913402 
0.446406 0.512710 0.497004 328.437522 
0.446563 0.511336 0.498651 326.971401 
0.446719 0.509968 0.500292 325.515372 
0.446875 0.508608 0.501925 324.069253 
0.447031 0.507254 0.503551 322.632639 
0.447188 0.505907 0.505170 321.205706 
0.447344 0.504566 0.506781 319.788462 
0.447500 0.503232 0.508385 318.380509 
0.447656 0.501904 0.509982 316.981795 
0.447813 0.500583 0.511572 315.592575 
0.447969 0.499269 0.513155 314.212467 
0.448125 0.497960 0.514731 312.841131 
0.448281 0.496658 0.516300 311.479119 
0.448437 0.495363 0.517863 310.126064 
0.448594 0.494073 0.519418 308.781305 
0.448750 0.492789 0.520966 307.445715 
0.448906 0.491512 0.522509 306.118943 
0.449063 0.490241 0.524043 304.800000 
0.449219 0.488975 0.525572 303.490073 
0.449375 0.487716 0.527094 302.188836 
0.449531 0.486462 0.528609 300.894988 
0.449688 0.485215 0.530118 299.609990 
0.449844 0.483973 0.531620 298.333560 
0.450000 0.482737 0.533115 297.064123 
0.450156 0.481506 0.534605 295.803343 
0.450313 0.480282 0.536089 294.551013 
0.450469 0.479063 0.537564 293.305338 
0.450625 0.477849 0.539035 292.068089 
0.450781 0.476642 0.540500 290.839172 
0.450937 0.475439 0.541957 289.616642 
0.451094 0.474241 0.543408 288.402258 
0.451250 0.473050 0.544855 287.196087 
0.451406 0.471863 0.546294 285.996111 
0.451563 0.470682 0.547727 284.803958 
0.451719 0.469507 0.549155 283.619875 
0.451875 0.468336 0.550576 282.441892 
0.452031 0.467171 0.551991 281.271365 
0.452188 0.466011 0.553402 280.108724 
0.452344 0.464856 0.554805 278.952193 
0.452500 0.463705 0.556203 277.802726 
0.452656 0.462561 0.557595 276.660884 
0.452813 0.461421 0.558981 275.525282 
0.452969 0.460285 0.560362 274.396349 
0.453125 0.459156 0.561737 273.274668 
0.453281 0.458030 0.563106 272.159487 
0.453437 0.456910 0.564469 271.050604 
0.453594 0.455794 0.565827 269.948454 
0.453750 0.454684 0.567180 268.853185 
0.453906 0.453577 0.568527 267.763911 
0.454063 0.452476 0.569868 266.680687 
0.454219 0.451379 0.571205 265.604809 
0.454375 0.450287 0.572536 264.534736 
0.454531 0.449199 0.573860 263.469878 
0.454688 0.448117 0.575180 262.412843 
0.454844 0.447039 0.576495 261.361583 
0.455000 0.445963 0.577803 260.314603 
0.455156 0.444895 0.579108 259.275826 
0.455313 0.443831 0.580408 258.242992 
0.455469 0.442768 0.581699 257.213493 
0.455625 0.441713 0.582988 256.192359 
0.455781 0.440662 0.584273 255.177531 
0.455937 0.439612 0.585549 254.165222 
0.456094 0.438569 0.586823 253.161112 
0.456250 0.437532 0.588093 252.163805 
0.456406 0.436495 0.589353 251.168494 
0.456562 0.435464 0.590611 250.180824 
0.456719 0.434440 0.591867 249.200467 
0.456875 0.433415 0.593113 248.222022 
0.457031 0.432396 0.594356 247.250298 
0.457188 0.431384 0.595596 246.286231 
0.457344 0.430373 0.596828 245.324520 
0.457500 0.429365 0.598056 244.368389 
0.457656 0.428365 0.599282 243.419892 
0.457813 0.427366 0.600501 242.474703 
0.457969 0.426370 0.601714 241.533976 
0.458125 0.425381 0.602925 240.600338 
0.458281 0.424394 0.604130 239.671302 
0.458437 0.423410 0.605330 238.745930 
0.458594 0.422431 0.606525 237.826549 
0.458750 0.421457 0.607718 236.913095 
0.458906 0.420485 0.608904 236.003092 
0.459062 0.419516 0.610085 235.097577 
0.459219 0.418553 0.611264 234.198950 
0.459375 0.417593 0.612437 233.304271 
0.459531 0.416635 0.613604 232.412505 
0.459688 0.415683 0.614769 231.527853 
0.459844 0.414734 0.615930 230.648249 
0.460000 0.413787 0.617083 229.770377 
0.460156 0.412844 0.618235 228.898911 
0.460313 0.411907 0.619384 228.033836 
0.460469 0.410971 0.620524 227.170161 
0.460625 0.410038 0.621661 226.311342 
0.460781 0.409111 0.622797 225.459961 
0.460938 0.408186 0.623927 224.610730 
0.461094 0.407263 0.625050 223.764443 
0.461250 0.406346 0.626173 222.925731 
0.461406 0.405432 0.627291 222.090845 
0.461562 0.404519 0.628401 221.257402 
0.461719 0.403611 0.629510 220.430490 
0.461875 0.402708 0.630617 219.609318 
0.462031 0.401805 0.631716 218.789222 
0.462188 0.400906 0.632811 217.973685 
0.462344 0.400013 0.633906 217.165183 
0.462500 0.399121 0.634994 216.358720 
0.462656 0.398230 0.636076 215.554729 
0.462813 0.397346 0.637158 214.757739 
0.462969 0.396465 0.638236 213.964701 
0.463125 0.395584 0.639306 213.172770 
0.463281 0.394708 0.640374 212.386538 
0.463438 0.393837 0.641442 211.606111 
0.463594 0.392966 0.642501 210.826798 
0.463750 0.392098 0.643557 210.051109 
0.463906 0.391236 0.644612 209.282173 
0.464062 0.390376 0.645662 208.515653 
0.464219 0.389516 0.646705 207.750876 
0.464375 0.388662 0.647748 206.992369 
0.464531 0.387812 0.648788 206.238239 
0.464688 0.386962 0.649820 205.484967 
0.464844 0.386115 0.650850 204.736353 
0.465000 0.385274 0.651880 203.993670 
0.465156 0.384433 0.652902 203.252367 
0.465313 0.383594 0.653920 202.513698 
0.465469 0.382761 0.654938 201.781339 
0.465625 0.381931 0.655952 201.051988 
0.465781 0.381100 0.656958 200.323759 
0.465938 0.380274 0.657964 199.600895 
0.466094 0.379453 0.658968 198.882861 
0.466250 0.378632 0.659965 198.165677 
0.466406 0.377813 0.660958 197.452017 
0.466562 0.377000 0.661951 196.744280 
0.466719 0.376188 0.662939 196.038432 
0.466875 0.375376 0.663921 195.334287 
0.467031 0.374570 0.664903 194.635803 
0.467188 0.373767 0.665883 193.941023 
0.467344 0.372964 0.666855 193.246995 
0.467500 0.372165 0.667825 192.557200 
0.467656 0.371370 0.668794 191.872630 
0.467813 0.370576 0.669758 191.189248 
0.467969 0.369784 0.670717 190.508186 
0.468125 0.368996 0.671676 189.832731 
0.468281 0.368211 0.672631 189.160038 
0.468438 0.367426 0.673579 188.488257 
0.468594 0.366645 0.674527 187.821102 
0.468750 0.365869 0.675473 187.158454 
0.468906 0.365092 0.676413 186.496635 
0.469062 0.364317 0.677349 185.837582 
0.469219 0.363548 0.678286 185.183895 
0.469375 0.362780 0.679218 184.532321 
0.469531 0.362012 0.680144 183.881858 
0.469688 0.361248 0.681070 183.236121 
0.469844 0.360489 0.681994 182.594340 
0.470000 0.359729 0.682911 181.953236 
0.470156 0.358971 0.683826 181.315094 
0.470313 0.358219 0.684740 180.682030 
0.470469 0.357467 0.685650 180.050733 
0.470625 0.356716 0.686555 179.420634 
0.470781 0.355969 0.687459 178.795166 
0.470938 0.355226 0.688361 178.173332 
0.471094 0.354483 0.689257 177.552109 
0.471250 0.353741 0.690151 176.933810 
0.471406 0.353005 0.691044 176.320351 
0.471562 0.352270 0.691933 175.708537 
0.471719 0.351534 0.692817 175.097866 
0.471875 0.350803 0.693700 174.491612 
0.472031 0.350076 0.694581 173.888876 
0.472187 0.349348 0.695457 173.286726 
0.472344 0.348622 0.696330 172.687266 
0.472500 0.347901 0.697203 172.092470 
0.472656 0.347182 0.698071 171.499382 
0.472813 0.346462 0.698935 170.907258 
0.472969 0.345746 0.699798 170.319236 
0.473125 0.345034 0.700659 169.734787 
0.473281 0.344322 0.701515 169.150950 
0.473438 0.343610 0.702368 168.569408 
0.473594 0.342904 0.703221 167.992371 
0.473750 0.342200 0.704070 167.417277 
0.473906 0.341495 0.704914 166.842907 
0.474062 0.340793 0.705757 166.272198 
0.474219 0.340095 0.706599 165.705229 
0.474375 0.339398 0.707436 165.139000 
0.474531 0.338701 0.708270 164.574556 
0.474687 0.338009 0.709103 164.014393 
0.474844 0.337319 0.709934 163.456566 
0.475000 0.336628 0.710759 162.899252 
0.475156 0.335940 0.711583 162.345013 
0.475313 0.335257 0.712407 161.794701 
0.475469 0.334574 0.713226 161.245421 
0.475625 0.333891 0.714040 160.697359 
0.475781 0.333212 0.714855 160.153223 
0.475938 0.332536 0.715668 159.611911 
0.476094 0.331859 0.716475 159.071048 
0.476250 0.331184 0.717280 158.532529 
0.476406 0.330514 0.718085 157.998023 
0.476562 0.329845 0.718887 157.465047 
0.476719 0.329175 0.719684 156.932778 
0.476875 0.328509 0.720480 156.403866 
0.477031 0.327846 0.721275 155.878270 
0.477187 0.327184 0.722065 155.353314 
0.477344 0.326522 0.722852 154.829910 
0.477500 0.325863 0.723639 154.310332 
0.477656 0.325208 0.724424 153.792980 
0.477813 0.324552 0.725204 153.276038 
0.477969 0.323897 0.725982 152.761638 
0.478125 0.323247 0.726760 152.250899 
0.478281 0.322598 0.727534 151.741320 
0.478438 0.321948 0.728304 151.232554 
0.478594 0.321302 0.729073 150.727099 
0.478750 0.320659 0.729842 150.224584 
0.478906 0.320016 0.730605 149.722580 
0.479063 0.319373 0.731366 149.222160 
0.479219 0.318735 0.732127 148.725354 
0.479375 0.318098 0.732885 148.230539 
0.479531 0.317462 0.733639 147.736105 
0.479687 0.316826 0.734391 147.244089 
0.479844 0.316195 0.735143 146.755506 
0.480000 0.315565 0.735891 146.268011 
0.480156 0.314934 0.736636 145.781247 
0.480313 0.314306 0.737379 145.297555 
0.480469 0.313682 0.738122 144.816686 
0.480625 0.313058 0.738861 144.336328 
0.480781 0.312434 0.739596 143.857342 
0.480938 0.311813 0.740332 143.381722 
0.481094 0.311195 0.741065 142.908129 
0.481250 0.310577 0.741794 142.434868 
0.481406 0.309959 0.742522 141.963681 
0.481563 0.309346 0.743249 141.495794 
0.481719 0.308734 0.743973 141.029138 
0.481875 0.308121 0.744693 140.563011 
0.482031 0.307511 0.745412 140.099557 
0.482187 0.306904 0.746131 139.638990 
0.482344 0.306297 0.746846 139.179078 
0.482500 0.305691 0.747557 138.720136 
0.482656 0.305087 0.748268 138.264227 
0.482813 0.304486 0.748979 137.810614 
0.482969 0.303886 0.749684 137.357349 
0.483125 0.303285 0.750388 136.905595 
0.483281 0.302688 0.751091 136.456980 
0.483438 0.302093 0.751792 136.010014 
0.483594 0.301498 0.752489 135.563359 
0.483750 0.300904 0.753185 135.118741 
0.483906 0.300313 0.753881 134.677133 
0.484063 0.299724 0.754573 134.236579 
0.484219 0.299134 0.755262 133.796523 
0.484375 0.298546 0.755950 133.358942 
0.484531 0.297961 0.756637 132.924027 
0.484687 0.297378 0.757321 132.489727 
0.484844 0.296793 0.758002 132.056261 
0.485000 0.296211 0.758683 131.625551 
0.485156 0.295633 0.759362 131.197052 
0.485313 0.295054 0.760038 130.768902 
0.485469 0.294475 0.760711 130.341993 
0.485625 0.293900 0.761384 129.917949 
0.485781 0.293326 0.762055 129.495626 
0.485938 0.292753 0.762723 129.073561 
0.486094 0.292180 0.763388 128.653136 
0.486250 0.291610 0.764054 128.235542 
0.486406 0.291042 0.764717 127.819197 
0.486563 0.290474 0.765377 127.403169 
0.486719 0.289906 0.766035 126.989126 
0.486875 0.289342 0.766694 126.577749 
0.487031 0.288780 0.767349 126.167237 
0.487187 0.288216 0.768001 125.757195 
0.487344 0.287654 0.768652 125.349402 
0.487500 0.287096 0.769303 124.944027 
0.487656 0.286538 0.769951 124.539230 
0.487813 0.285980 0.770596 124.135112 
0.487969 0.285423 0.771240 123.733421 
0.488125 0.284870 0.771883 123.333858 
0.488281 0.284317 0.772523 122.934673 
0.488438 0.283764 0.773161 122.536406 
0.488594 0.283213 0.773798 122.140661 
0.488750 0.282665 0.774435 121.746737 
0.488906 0.282117 0.775067 121.353070 
0.489063 0.281569 0.775698 120.960569 
0.489219 0.281023 0.776328 120.570615 
0.489375 0.280480 0.776957 120.182166 
0.489531 0.279937 0.777583 119.793938 
0.489687 0.279393 0.778206 119.407099 
0.489844 0.278853 0.778830 119.022761 
0.490000 0.278314 0.779452 118.639665 
0.490156 0.277776 0.780070 118.256805 
0.490312 0.277237 0.780687 117.875479 
0.490469 0.276702 0.781304 117.496626 
0.490625 0.276168 0.781919 117.118822 
0.490781 0.275634 0.782530 116.741226 
0.490938 0.275101 0.783141 116.365364 
0.491094 0.274570 0.783751 115.991929 
0.491250 0.274041 0.784359 115.619074 
0.491406 0.273511 0.784964 115.246715 
0.491563 0.272983 0.785568 114.876484 
0.491719 0.272457 0.786171 114.507870 
0.491875 0.271932 0.786772 114.139820 
0.492031 0.271407 0.787371 113.773033 
0.492188 0.270884 0.787969 113.407983 
0.492344 0.270362 0.788565 113.043991 
0.492500 0.269841 0.789159 112.681062 
0.492656 0.269321 0.789752 112.319627 
0.492812 0.268803 0.790344 111.959345 
0.492969 0.268285 0.790933 111.600082 
0.493125 0.267769 0.791521 111.242359 
0.493281 0.267253 0.792108 110.885931 
0.493438 0.266739 0.792693 110.530232 
0.493594 0.266225 0.793276 110.175817 
0.493750 0.265714 0.793858 109.823184 
0.493906 0.265203 0.794439 109.471474 
0.494063 0.264692 0.795017 109.120322 
0.494219 0.264183 0.795594 108.770777 
0.494375 0.263676 0.796171 108.423025 
0.494531 0.263169 0.796745 108.075862 
0.494688 0.262662 0.797317 107.729270 
0.494844 0.262157 0.797888 107.384499 
0.495000 0.261654 0.798459 107.041419 
0.495156 0.261152 0.799027 106.698746 
0.495312 0.260649 0.799592 106.356690 
0.495469 0.260148 0.800158 106.016505 
0.495625 0.259649 0.800723 105.677955 
0.495781 0.259151 0.801285 105.339767 
0.495938 0.258652 0.801844 105.002159 
0.496094 0.258155 0.802404 104.666365 
0.496250 0.257660 0.802963 104.332238 
0.496406 0.257166 0.803520 103.998513 
0.496563 0.256671 0.804074 103.665257 
0.496719 0.256178 0.804627 103.333669 
0.496875 0.255687 0.805181 103.003850 
0.497031 0.255197 0.805732 102.674552 
0.497188 0.254706 0.806280 102.345561 
0.497344 0.254216 0.806828 102.018010 
0.497500 0.253728 0.807376 101.692374 
0.497656 0.253242 0.807922 101.367384 
0.497812 0.252756 0.808465 101.042579 
0.497969 0.252269 0.809007 100.719025 
0.498125 0.251785 0.809549 100.397399 
0.498281 0.251302 0.810090 100.076390 
0.498438 0.250819 0.810628 99.755739 
0.498594 0.250336 0.811165 99.436240 
0.498750 0.249855 0.811702 99.118358 
0.498906 0.249376 0.812237 98.801096 
0.499063 0.248896 0.812770 98.484473 
0.499219 0.248417 0.813303 98.168830 
0.499375 0.247939 0.813835 97.854445 
0.499531 0.247462 0.814365 97.540698 
0.499688 0.246985 0.814894 97.227697 
0.499844 0.246509 0.815422 96.915357 
0.500000 0.246033 0.815950 96.603696 
0.500156 0.245549 0.816486 96.287525 
0.500313 0.245072 0.817014 95.976104 
0.500469 0.244599 0.817538 95.667157 
0.500625 0.244127 0.818060 95.360131 
0.500781 0.243657 0.818580 95.054320 
0.500938 0.243188 0.819097 94.749503 
0.501094 0.242721 0.819613 94.446222 
0.501250 0.242255 0.820128 94.144411 
0.501406 0.241790 0.820641 93.843240 
0.501563 0.241325 0.821152 93.542727 
0.501719 0.240862 0.821662 93.243772 
0.501875 0.240401 0.822171 92.946327 
0.502031 0.239940 0.822678 92.649366 
0.502188 0.239479 0.823183 92.352822 
0.502344 0.239019 0.823687 92.057735 
0.502500 0.238561 0.824191 91.764285 
0.502656 0.238104 0.824693 91.471433 
0.502812 0.237647 0.825192 91.178793 
0.502969 0.237191 0.825691 90.887296 
0.503125 0.236736 0.826189 90.597531 
0.503281 0.236284 0.826687 90.308692 
0.503437 0.235831 0.827181 90.019985 
0.503594 0.235377 0.827674 89.731988 
0.503750 0.234926 0.828167 89.445621 
0.503906 0.234476 0.828659 89.160594 
0.504062 0.234027 0.829149 88.875856 
0.504219 0.233578 0.829637 88.591421 
0.504375 0.233129 0.830124 88.308280 
0.504531 0.232682 0.830612 88.026760 
0.504687 0.232237 0.831098 87.745919 
0.504844 0.231792 0.831581 87.465180 
0.505000 0.231346 0.832063 87.185255 
0.505156 0.230902 0.832545 86.906933 
0.505313 0.230460 0.833026 86.629784 
0.505469 0.230018 0.833505 86.352826 
0.505625 0.229576 0.833982 86.076225 
0.505781 0.229134 0.834458 85.800944 
0.505938 0.228695 0.834935 85.527175 
0.506094 0.228257 0.835410 85.253952 
0.506250 0.227819 0.835882 84.980837 
0.506406 0.227380 0.836353 84.708595 
0.506563 0.226943 0.836825 84.437910 
0.506719 0.226508 0.837295 84.168241 
0.506875 0.226073 0.837764 83.898712 
0.507031 0.225638 0.838230 83.629610 
0.507188 0.225204 0.838696 83.361841 
0.507344 0.224771 0.839162 83.095451 
0.507500 0.224340 0.839627 82.829508 
0.507656 0.223908 0.840089 82.563701 
0.507812 0.223476 0.840550 82.298797 
0.507969 0.223046 0.841011 82.035380 
0.508125 0.222618 0.841472 81.772892 
0.508281 0.222190 0.841930 81.510542 
0.508437 0.221761 0.842386 81.248599 
0.508594 0.221333 0.842842 80.987911 
0.508750 0.220907 0.843298 80.728577 
0.508906 0.220483 0.843753 80.469740 
0.509062 0.220058 0.844205 80.210999 
0.509219 0.219632 0.844656 79.953004 
0.509375 0.219208 0.845107 79.696420 
0.509531 0.218786 0.845558 79.440898 
0.509687 0.218365 0.846007 79.185577 
0.509844 0.217943 0.846453 78.930496 
0.510000 0.217521 0.846899 78.676466 
0.510156 0.217101 0.847346 78.423836 
0.510313 0.216683 0.847791 78.171888 
0.510469 0.216264 0.848233 77.920010 
0.510625 0.215846 0.848675 77.668645 
0.510781 0.215427 0.849116 77.418559 
0.510938 0.215011 0.849557 77.169668 
0.511094 0.214596 0.849997 76.921109 
0.511250 0.214181 0.850434 76.672676 
0.511406 0.213765 0.850871 76.425085 
0.511563 0.213351 0.851307 76.178847 
0.511719 0.212938 0.851743 75.933454 
0.511875 0.212526 0.852177 75.688178 
0.512031 0.212113 0.852609 75.443245 
0.512188 0.211701 0.853041 75.199424 
0.512344 0.211290 0.853473 74.956857 
0.512500 0.210881 0.853904 74.714781 
0.512656 0.210472 0.854332 74.472780 
0.512813 0.210062 0.854759 74.231388 
0.512969 0.209653 0.855187 73.991251 
0.513125 0.209246 0.855614 73.752149 
0.513281 0.208840 0.856039 73.513285 
0.513437 0.208434 0.856462 73.274579 
0.513594 0.208027 0.856885 73.036732 
0.513750 0.207621 0.857307 72.800167 
0.513906 0.207218 0.857729 72.564353 
0.514062 0.206814 0.858149 72.328627 
0.514219 0.206411 0.858568 72.093237 
0.514375 0.206007 0.858986 71.858914 
0.514531 0.205605 0.859404 71.625783 
0.514687 0.205204 0.859821 71.393095 
0.514844 0.204804 0.860236 71.160464 
0.515000 0.204403 0.860650 70.928432 
0.515156 0.204003 0.861063 70.697604 
0.515313 0.203604 0.861477 70.467718 
0.515469 0.203206 0.861888 70.238003 
0.515625 0.202808 0.862298 70.008479 
0.515781 0.202410 0.862708 69.779860 
0.515938 0.202013 0.863117 69.552443 
0.516094 0.201618 0.863526 69.325570 
0.516250 0.201222 0.863932 69.098744 
0.516406 0.200827 0.864338 68.872427 
0.516563 0.200432 0.864743 68.647252 
0.516719 0.200038 0.865148 68.423002 
0.516875 0.199646 0.865552 68.198929 
0.517031 0.199253 0.865953 67.975056 
0.517188 0.198860 0.866355 67.752079 
0.517344 0.198468 0.866756 67.530222 
0.517500 0.198078 0.867156 67.308843 
0.517656 0.197687 0.867555 67.087536 
0.517813 0.197297 0.867952 66.866770 
0.517969 0.196907 0.868349 66.647102 
0.518125 0.196519 0.868746 66.428289 
0.518281 0.196131 0.869142 66.209661 
0.518437 0.195743 0.869536 65.991222 
0.518594 0.195355 0.869929 65.773601 
0.518750 0.194968 0.870322 65.557075 
0.518906 0.194582 0.870715 65.341120 
0.519062 0.194197 0.871105 65.125244 
0.519219 0.193812 0.871495 64.909730 
0.519375 0.193426 0.871884 64.695185 
0.519531 0.193042 0.872273 64.481635 
0.519687 0.192660 0.872661 64.268463 
0.519844 0.192277 0.873047 64.055360 
0.520000 0.191894 0.873432 63.842754 
0.520156 0.191511 0.873817 63.631171 
0.520312 0.191130 0.874202 63.420484 
0.520469 0.190750 0.874586 63.210069 
0.520625 0.190369 0.874968 62.999740 
0.520781 0.189988 0.875349 62.789981 
0.520938 0.189608 0.875730 62.581253 
0.521094 0.189230 0.876111 62.373357 
0.521250 0.188852 0.876490 62.165683 
0.521406 0.188474 0.876868 61.958104 
0.521563 0.188096 0.877245 61.751114 
0.521719 0.187719 0.877622 61.545145 
0.521875 0.187343 0.877998 61.339986 
0.522031 0.186967 0.878373 61.135039 
0.522188 0.186592 0.878747 60.930180 
0.522344 0.186216 0.879120 60.725883 
0.522500 0.185841 0.879493 60.522586 
0.522656 0.185467 0.879865 60.320112 
0.522813 0.185094 0.880237 60.117865 
0.522969 0.184721 0.880606 59.915687 
0.523125 0.184348 0.880975 59.714024 
0.523281 0.183975 0.881344 59.513328 
0.523438 0.183604 0.881713 59.313479 
0.523594 0.183233 0.882080 59.113894 
0.523750 0.182863 0.882446 58.914364 
0.523906 0.182492 0.882811 58.715280 
0.524062 0.182121 0.883175 58.517115 
0.524219 0.181752 0.883540 58.319831 
0.524375 0.181384 0.883904 58.122880 
0.524531 0.181015 0.884266 57.925966 
0.524687 0.180647 0.884627 57.729401 
0.524844 0.180278 0.884987 57.533698 
0.525000 0.179911 0.885348 57.338949 
0.525156 0.179545 0.885708 57.144582 
0.525312 0.179180 0.886066 56.950209 
0.525469 0.178813 0.886423 56.756156 
0.525625 0.178447 0.886780 56.562991 
0.525781 0.178082 0.887138 56.370708 
0.525938 0.177718 0.887493 56.178622 
0.526094 0.177354 0.887848 55.986651 
0.526250 0.176990 0.888201 55.795300 
0.526406 0.176627 0.888555 55.604761 
0.526563 0.176264 0.888908 55.414673 
0.526719 0.175902 0.889260 55.224777 
0.526875 0.175540 0.889610 55.035327 
0.527031 0.175178 0.889961 54.846636 
0.527188 0.174817 0.890311 54.658559 
0.527344 0.174457 0.890660 54.470712 
0.527500 0.174096 0.891008 54.283075 
0.527656 0.173736 0.891355 54.096034 
0.527813 0.173376 0.891702 53.909817 
0.527969 0.173018 0.892049 53.724148 
0.528125 0.172659 0.892394 53.538628 
0.528281 0.172301 0.892738 53.353278 
0.528438 0.171942 0.893082 53.168517 
0.528594 0.171584 0.893425 52.984607 
0.528750 0.171228 0.893768 52.801313 
0.528906 0.170872 0.894110 52.618200 
0.529062 0.170516 0.894451 52.435176 
0.529219 0.170159 0.894790 52.252594 
0.529375 0.169803 0.895130 52.070826 
0.529531 0.169448 0.895470 51.889823 
0.529687 0.169094 0.895809 51.709144 
0.529844 0.168740 0.896146 51.528510 
0.530000 0.168386 0.896482 51.348111 
0.530156 0.168031 0.896818 51.168374 
0.530312 0.167678 0.897154 50.989492 
0.530469 0.167325 0.897489 50.811169 
0.530625 0.166974 0.897824 50.632970 
0.530781 0.166622 0.898157 50.454839 
0.530938 0.166269 0.898489 50.277135 
0.531094 0.165917 0.898821 50.100222 
0.531250 0.165566 0.899153 49.924082 
0.531406 0.165216 0.899484 49.748270 
0.531563 0.164867 0.899814 49.572489 
0.531719 0.164517 0.900143 49.396898 
0.531875 0.164166 0.900471 49.221915 
0.532031 0.163817 0.900800 49.047764 
0.532188 0.163468 0.901128 48.874204 
0.532344 0.163120 0.901455 48.700783 
0.532500 0.162772 0.901781 48.527402 
0.532656 0.162424 0.902105 48.354390 
0.532813 0.162076 0.902430 48.182128 
0.532969 0.161729 0.902755 48.010649 
0.533125 0.161383 0.903079 47.839499 
0.533281 0.161037 0.903402 47.668352 
0.533438 0.160691 0.903723 47.497391 
0.533594 0.160344 0.904044 47.327063 
0.533750 0.159999 0.904366 47.157560 
0.533906 0.159654 0.904687 46.988500 
0.534062 0.159310 0.905006 46.819452 
0.534219 0.158965 0.905325 46.650577 
0.534375 0.158621 0.905643 46.482337 
0.534531 0.158277 0.905961 46.314841 
0.534687 0.157934 0.906279 46.147684 
0.534844 0.157591 0.906595 45.980590 
0.535000 0.157248 0.906910 45.813776 
0.535156 0.156905 0.907225 45.647615 
0.535312 0.156563 0.907540 45.482120 
0.535469 0.156222 0.907855 45.316943 
0.535625 0.155880 0.908168 45.151835 
0.535781 0.155539 0.908480 44.986963 
0.535938 0.155197 0.908792 44.822687 
0.536094 0.154857 0.909104 44.659123 
0.536250 0.154517 0.909415 44.495998 
0.536406 0.154177 0.909726 44.332976 
0.536563 0.153838 0.910035 44.170050 
0.536719 0.153498 0.910343 44.007538 
0.536875 0.153158 0.910652 43.845728 
0.537031 0.152820 0.910961 43.684561 
0.537188 0.152482 0.911268 43.523670 
0.537344 0.152144 0.911575 43.362816 
0.537500 0.151806 0.911880 43.202128 
0.537656 0.151468 0.912185 43.041959 
0.537813 0.151130 0.912490 42.882515 
0.537969 0.150794 0.912795 42.723629 
0.538125 0.150457 0.913099 42.564913 
0.538281 0.150121 0.913402 42.406219 
0.538438 0.149785 0.913704 42.247769 
0.538594 0.149448 0.914006 42.089908 
0.538750 0.149113 0.914307 41.932766 
0.538906 0.148778 0.914609 41.776075 
0.539062 0.148443 0.914909 41.619469 
0.539219 0.148109 0.915208 41.462907 
0.539375 0.147774 0.915507 41.306688 
0.539531 0.147439 0.915805 41.151121 
0.539687 0.147105 0.916104 40.996224 
0.539844 0.146772 0.916401 40.841628 
0.540000 0.146439 0.916698 40.687055 
0.540156 0.146106 0.916994 40.532608 
0.540312 0.145772 0.917289 40.378638 
0.540469 0.145439 0.917584 40.225360 
0.540625 0.145107 0.917879 40.072609 
0.540781 0.144775 0.918173 39.919993 
0.540937 0.144444 0.918466 39.767403 
0.541094 0.144112 0.918758 39.615095 
0.541250 0.143780 0.919051 39.463391 
0.541406 0.143449 0.919343 39.312333 
0.541563 0.143118 0.919634 39.161589 
0.541719 0.142788 0.919925 39.010882 
0.541875 0.142458 0.920214 38.860296 
0.542031 0.142127 0.920503 38.710162 
0.542188 0.141797 0.920793 38.560684 
0.542344 0.141468 0.921081 38.411715 
0.542500 0.141139 0.921370 38.262901 
0.542656 0.140810 0.921656 38.114118 
0.542813 0.140481 0.921943 37.965576 
0.542969 0.140151 0.922229 37.817582 
0.543125 0.139823 0.922515 37.670225 
0.543281 0.139495 0.922800 37.523249 
0.543438 0.139167 0.923085 37.376348 
0.543594 0.138840 0.923369 37.229503 
0.543750 0.138512 0.923652 37.082985 
0.543906 0.138184 0.923935 36.937065 
0.544063 0.137857 0.924218 36.791750 
0.544219 0.137530 0.924500 36.646727 
0.544375 0.137204 0.924781 36.501743 
0.544531 0.136878 0.925061 36.356855 
0.544687 0.136551 0.925341 36.212351 
0.544844 0.136225 0.925621 36.068457 
0.545000 0.135899 0.925901 35.925115 
0.545156 0.135574 0.926180 35.782007 
0.545312 0.135249 0.926458 35.638925 
0.545469 0.134923 0.926735 35.495957 
0.545625 0.134598 0.927012 35.353388 
0.545781 0.134273 0.927289 35.211420 
0.545937 0.133948 0.927566 35.069981 
0.546094 0.133624 0.927842 34.928746 
0.546250 0.133300 0.928117 34.787528 
0.546406 0.132976 0.928391 34.646438 
0.546563 0.132652 0.928665 34.505769 
0.546719 0.132328 0.928939 34.365708 
0.546875 0.132005 0.929212 34.226154 
0.547031 0.131682 0.929485 34.086780 
0.547188 0.131359 0.929757 33.947421 
0.547344 0.131036 0.930028 33.808207 
0.547500 0.130713 0.930299 33.669425 
0.547656 0.130390 0.930570 33.531242 
0.547813 0.130068 0.930840 33.393537 
0.547969 0.129746 0.931110 33.255993 
0.548125 0.129425 0.931379 33.118462 
0.548281 0.129103 0.931647 32.981086 
0.548438 0.128781 0.931915 32.844144 
0.548594 0.128459 0.932183 32.707789 
0.548750 0.128138 0.932451 32.571890 
0.548906 0.127817 0.932717 32.436142 
0.549063 0.127497 0.932983 32.300409 
0.549219 0.127176 0.933248 32.164833 
0.549375 0.126855 0.933513 32.029677 
0.549531 0.126534 0.933778 31.895086 
0.549687 0.126214 0.934043 31.760942 
0.549844 0.125894 0.934307 31.626961 
0.550000 0.125574 0.934570 31.492999 
0.550156 0.125255 0.934833 31.359165 
0.550312 0.124935 0.935095 31.225708 
0.550469 0.124615 0.935357 31.092795 
0.550625 0.124295 0.935619 30.960364 
0.550781 0.123976 0.935880 30.828140 
0.550937 0.123657 0.936140 30.695941 
0.551094 0.123338 0.936400 30.563822 
0.551250 0.123019 0.936659 30.432024 
0.551406 0.122700 0.936918 30.300759 
0.551563 0.122381 0.937177 30.170035 
0.551719 0.122063 0.937436 30.039594 
0.551875 0.121745 0.937693 29.909195 
0.552031 0.121427 0.937950 29.778836 
0.552188 0.121109 0.938206 29.648740 
0.552344 0.120791 0.938462 29.519153 
0.552500 0.120473 0.938718 29.390139 
0.552656 0.120156 0.938974 29.261482 
0.552813 0.119839 0.939229 29.132899 
0.552969 0.119522 0.939483 29.004332 
0.553125 0.119205 0.939736 28.875973 
0.553281 0.118888 0.939989 28.748075 
0.553438 0.118570 0.940242 28.620737 
0.553594 0.118254 0.940495 28.493790 
0.553750 0.117938 0.940747 28.366951 
0.553906 0.117622 0.940998 28.240123 
0.554063 0.117306 0.941249 28.113455 
0.554219 0.116989 0.941499 27.987186 
0.554375 0.116673 0.941749 27.861437 
0.554531 0.116357 0.941999 27.736094 
0.554688 0.116041 0.942249 27.610894 
0.554844 0.115726 0.942498 27.485709 
0.555000 0.115410 0.942745 27.360639 
0.555156 0.115094 0.942993 27.235907 
0.555312 0.114778 0.943241 27.111659 
0.555469 0.114463 0.943488 26.987842 
0.555625 0.114148 0.943735 26.864227 
0.555781 0.113832 0.943981 26.740648 
0.555937 0.113517 0.944227 26.617135 
0.556094 0.113202 0.944472 26.493871 
0.556250 0.112887 0.944717 26.371035 
0.556406 0.112571 0.944962 26.248667 
0.556562 0.112256 0.945206 26.126616 
0.556719 0.111941 0.945450 26.004677 
0.556875 0.111627 0.945693 25.882760 
0.557031 0.111312 0.945936 25.760954 
0.557188 0.110997 0.946178 25.639460 
0.557344 0.110682 0.946420 25.518440 
0.557500 0.110367 0.946662 25.397907 
0.557656 0.110052 0.946904 25.277674 
0.557813 0.109738 0.947145 25.157521 
0.557969 0.109424 0.947385 25.037381 
0.558125 0.109110 0.947624 24.917380 
0.558281 0.108796 0.947863 24.797749 
0.558438 0.108481 0.948102 24.678658 
0.558594 0.108167 0.948341 24.560104 
0.558750 0.107854 0.948579 24.441853 
0.558906 0.107541 0.948817 24.323656 
0.559063 0.107227 0.949053 24.205432 
0.559219 0.106914 0.949289 24.087378 
0.559375 0.106601 0.949524 23.969781 
0.559531 0.106287 0.949760 23.852768 
0.559688 0.105974 0.949996 23.736204 
0.559844 0.105662 0.950230 23.619841 
0.560000 0.105350 0.950464 23.503597 
0.560156 0.105038 0.950697 23.387551 
0.560312 0.104726 0.950929 23.271846 
0.560469 0.104414 0.951161 23.156564 
0.560625 0.104103 0.951393 23.041681 
0.560781 0.103792 0.951624 22.927112 
0.560937 0.103481 0.951855 22.812801 
0.561094 0.103170 0.952085 22.698760 
0.561250 0.102860 0.952314 22.585013 
0.561406 0.102549 0.952543 22.471540 
0.561562 0.102239 0.952772 22.358303 
0.561719 0.101928 0.952999 22.245288 
0.561875 0.101618 0.953227 22.132533 
0.562031 0.101308 0.953454 22.020076 
0.562188 0.100998 0.953681 21.907912 
0.562344 0.100687 0.953908 21.795984 
0.562500 0.100377 0.954134 21.684217 
0.562656 0.100067 0.954360 21.572568 
0.562813 0.099756 0.954585 21.461042 
0.562969 0.099445 0.954810 21.349684 
0.563125 0.099134 0.955035 21.238550 
0.563281 0.098823 0.955260 21.127649 
0.563438 0.098511 0.955485 21.016913 
0.563594 0.098200 0.955710 20.906259 
0.563750 0.097887 0.955934 20.795661 
0.563906 0.097575 0.956158 20.685128 
0.564063 0.097262 0.956382 20.574670 
0.564219 0.096948 0.956606 20.464296 
0.564375 0.096634 0.956830 20.354005 
0.564531 0.096320 0.957054 20.243784 
0.564688 0.096005 0.957278 20.133609 
0.564844 0.095689 0.957502 20.023456 
0.565000 0.095373 0.957726 19.913308 
0.565156 0.095056 0.957950 19.803156 
0.565312 0.094738 0.958175 19.692987 
0.565469 0.094419 0.958399 19.582780 
0.565625 0.094100 0.958623 19.472511 
0.565781 0.093779 0.958848 19.362145 
0.565937 0.093458 0.959073 19.251643 
0.566094 0.093135 0.959299 19.140954 
0.566250 0.092810 0.959525 19.030014 
0.566406 0.092484 0.959752 18.918742 
0.566562 0.092156 0.959980 18.807039 
0.566719 0.091825 0.960209 18.694786 
0.566875 0.091492 0.960440 18.581838 
0.567031 0.091155 0.960673 18.468039 
0.567188 0.090814 0.960908 18.353312 
0.567344 0.090472 0.961145 18.239290 
0.567500 0.090139 0.961372 18.126716 
0.567656 0.089820 0.961589 18.017210 
0.567813 0.089517 0.961796 17.913760 
0.567969 0.089232 0.961993 17.818787 
0.568125 0.088965 0.962175 17.733620 
0.568281 0.088724 0.962339 17.658511 
0.568438 0.088518 0.962478 17.592797 
0.568594 0.088352 0.962588 17.536226 
0.568750 0.088225 0.962671 17.490154 
0.568906 0.088133 0.962734 17.456286 
0.569063 0.088070 0.962779 17.434353 
0.569219 0.088031 0.962808 17.422023 
0.569375 0.088008 0.962824 17.416485 
0.569531 0.087998 0.962830 17.415037 
0.569688 0.087996 0.962830 17.415130 
0.569844 0.087999 0.962828 17.416344 
0.570000 0.088008 0.962821 17.419805 
0.570156 0.088029 0.962807 17.426726 
0.570312 0.088064 0.962782 17.438354 
0.570469 0.088118 0.962745 17.455918 
0.570625 0.088194 0.962693 17.480568 
0.570781 0.088294 0.962625 17.513293 
0.570937 0.088421 0.962539 17.554806 
0.571094 0.088575 0.962435 17.605411 
0.571250 0.088756 0.962312 17.664838 
0.571406 0.088960 0.962175 17.731782 
0.571562 0.089151 0.962046 17.795393 
0.571719 0.089304 0.961942 17.847737 
0.571875 0.089427 0.961859 17.890772 
0.572031 0.089527 0.961790 17.925846 
0.572187 0.089611 0.961729 17.954163 
0.572344 0.089683 0.961676 17.977229 
0.572500 0.089747 0.961629 17.996841 
0.572656 0.089806 0.961589 18.014659 
0.572813 0.089859 0.961556 18.031696 
0.572969 0.089907 0.961527 18.048130 
0.573125 0.089950 0.961502 18.063578 
0.573281 0.089987 0.961478 18.077586 
0.573438 0.090021 0.961454 18.089990 
0.573594 0.090052 0.961429 18.100944 
0.573750 0.090081 0.961405 18.110827 
0.573906 0.090109 0.961381 18.120157 
0.574063 0.090138 0.961359 18.129312 
0.574219 0.090167 0.961339 18.138468 
0.574375 0.090196 0.961320 18.147723 
0.574531 0.090227 0.961303 18.157190 
0.574688 0.090256 0.961288 18.166738 
0.574844 0.090282 0.961272 18.175823 
0.575000 0.090306 0.961257 18.184323 
0.575156 0.090329 0.961242 18.192197 
0.575313 0.090349 0.961226 18.199433 
0.575469 0.090367 0.961210 18.206096 
0.575625 0.090385 0.961194 18.212418 
0.575781 0.090403 0.961179 18.218657 
0.575937 0.090421 0.961164 18.224906 
0.576094 0.090439 0.961151 18.231228 
0.576250 0.090458 0.961139 18.237702 
0.576406 0.090478 0.961127 18.244358 
0.576562 0.090499 0.961116 18.250936 
0.576719 0.090519 0.961105 18.257181 
0.576875 0.090537 0.961094 18.263077 
0.577031 0.090553 0.961083 18.268600 
0.577187 0.090567 0.961072 18.273739 
0.577344 0.090580 0.961060 18.278543 
0.577500 0.090593 0.961049 18.283178 
0.577656 0.090605 0.961038 18.287787 
0.577813 0.090618 0.961027 18.292414 
0.577969 0.090630 0.961018 18.297107 
0.578125 0.090643 0.961009 18.301919 
0.578281 0.090657 0.961000 18.306857 
0.578438 0.090672 0.960992 18.311710 
0.578594 0.090687 0.960984 18.316332 
0.578750 0.090700 0.960975 18.320718 
0.578906 0.090712 0.960967 18.324851 
0.579063 0.090723 0.960958 18.328726 
0.579219 0.090733 0.960950 18.332377 
0.579375 0.090743 0.960941 18.335918 
0.579531 0.090753 0.960932 18.339445 
0.579688 0.090762 0.960925 18.342986 
0.579844 0.090772 0.960917 18.346577 
0.580000 0.090782 0.960910 18.350254 
0.580156 0.090793 0.960903 18.354029 
0.580313 0.090803 0.960897 18.357775 
0.580469 0.090814 0.960891 18.361360 
0.580625 0.090823 0.960884 18.364781 
0.580781 0.090832 0.960878 18.368024 
0.580937 0.090840 0.960871 18.371081 
0.581094 0.090848 0.960864 18.373967 
0.581250 0.090855 0.960857 18.376750 
0.581406 0.090862 0.960851 18.379513 
0.581562 0.090869 0.960845 18.382283 
0.581719 0.090877 0.960839 18.385083 
0.581875 0.090885 0.960833 18.387942 
0.582031 0.090893 0.960828 18.390875 
0.582187 0.090901 0.960822 18.393837 
0.582344 0.090909 0.960817 18.396697 
0.582500 0.090917 0.960812 18.399441 
0.582656 0.090923 0.960807 18.402061 
0.582813 0.090930 0.960802 18.404546 
0.582969 0.090935 0.960797 18.406900 
0.583125 0.090941 0.960791 18.409156 
0.583281 0.090946 0.960786 18.411381 
0.583438 0.090951 0.960781 18.413608 
0.583594 0.090956 0.960776 18.415850 
0.583750 0.090962 0.960771 18.418127 
0.583906 0.090968 0.960767 18.420456 
0.584063 0.090974 0.960763 18.422823 
0.584219 0.090981 0.960758 18.425134 
0.584375 0.090988 0.960754 18.427361 
0.584531 0.090995 0.960750 18.429501 
0.584688 0.091001 0.960746 18.431547 
0.584844 0.091007 0.960741 18.433494 
0.585000 0.091011 0.960737 18.435360 
0.585156 0.091015 0.960733 18.437189 
0.585313 0.091019 0.960728 18.439015 
0.585469 0.091023 0.960724 18.440846 
0.585625 0.091026 0.960721 18.442698 
0.585781 0.091030 0.960717 18.444584 
0.585938 0.091034 0.960713 18.446511 
0.586094 0.091037 0.960710 18.448431 
0.586250 0.091041 0.960707 18.450286 
0.586406 0.091045 0.960703 18.452075 
0.586562 0.091050 0.960700 18.453791 
0.586719 0.091053 0.960696 18.455426 
0.586875 0.091056 0.960693 18.456977 
0.587031 0.091058 0.960689 18.458456 
0.587187 0.091060 0.960685 18.459898 
0.587344 0.091061 0.960682 18.461336 
0.587500 0.091062 0.960678 18.462780 
0.587656 0.091062 0.960675 18.464244 
0.587812 0.091063 0.960672 18.465744 
0.587969 0.091064 0.960669 18.467293 
0.588125 0.091065 0.960666 18.468895 
0.588281 0.091066 0.960664 18.470524 
0.588438 0.091068 0.960661 18.472100 
0.588594 0.091069 0.960658 18.473615 
0.588750 0.091072 0.960656 18.475061 
0.588906 0.091076 0.960653 18.476426 
0.589063 0.091082 0.960650 18.477700 
0.589219 0.091091 0.960647 18.478880 
0.589375 0.091104 0.960644 18.479980 
0.589531 0.091122 0.960641 18.481034 
0.589688 0.091147 0.960638 18.482085 
0.589844 0.091183 0.960635 18.483150 
0.590000 0.091234 0.960632 18.484249 
0.590156 0.091305 0.960629 18.485403 
0.590313 0.091404 0.960627 18.486628 
0.590469 0.091542 0.960625 18.487927 
0.590625 0.091732 0.960623 18.489284 
0.590781 0.091991 0.960621 18.490619 
0.590938 0.092343 0.960619 18.491886 
0.591094 0.092819 0.960617 18.493082 
0.591250 0.093458 0.960614 18.494192 
0.591406 0.094314 0.960612 18.495203 
0.591562 0.095452 0.960609 18.496109 
0.591719 0.096961 0.960607 18.496921 
0.591875 0.098949 0.960604 18.497670 
0.592031 0.101560 0.960601 18.498409 
0.592187 0.104971 0.960599 18.499164 
0.592344 0.109409 0.960596 18.499965 
0.592500 0.115155 0.960594 18.500846 
0.592656 0.122559 0.960592 18.501832 
0.592812 0.132054 0.960590 18.502936 
0.592969 0.144173 0.960589 18.504145 
0.593125 0.159564 0.960587 18.505368 
0.593281 0.179014 0.960586 18.506463 
0.593438 0.203468 0.960584 18.507387 
0.593594 0.234059 0.960582 18.508063 
0.593750 0.272127 0.960579 18.508431 
0.593906 0.319252 0.960576 18.508512 
0.594063 0.377272 0.960572 18.508398 
0.594219 0.448317 0.960567 18.507937 
0.594375 0.534827 0.960561 18.506972 
0.594531 0.639571 0.960555 18.505402 
0.594688 0.765659 0.960547 18.503112 
0.594844 0.916535 0.960537 18.499919 
0.595000 1.095965 0.960525 18.495558 
0.595156 1.308007 0.960510 18.489675 
0.595313 1.556952 0.960490 18.481820 
0.595469 1.847244 0.960466 18.471424 
0.595625 2.183365 0.960436 18.457769 
0.595781 2.569686 0.960397 18.439942 
0.595938 3.010266 0.960347 18.416794 
0.596094 3.508612 0.960285 18.386892 
0.596250 4.067384 0.960205 18.348469 
0.596406 4.688043 0.960105 18.299362 
0.596562 5.370449 0.959979 18.236957 
0.596719 6.065827 0.959820 18.158084 
0.596875 6.656735 0.959622 18.059041 
0.597031 7.143658 0.959375 17.935617 
0.597187 7.536437 0.959066 17.782961 
0.597344 7.844952 0.958682 17.595467 
0.597500 8.078728 0.958206 17.366706 
0.597656 8.246979 0.957615 17.089418 
0.597812 8.358831 0.956882 16.755554 
0.597969 8.423774 0.955974 16.356358 
0.598125 8.452447 0.954846 15.882511 
0.598281 8.458002 0.953442 15.324355 
0.598438 8.451962 0.951687 14.672200 
0.598594 8.423489 0.949479 13.916809 
0.598750 8.352236 0.946681 13.050297 
0.598906 8.215076 0.943095 12.067234 
0.599063 7.987835 0.938431 10.965895 
0.599219 7.648186 0.932243 9.749712 
0.599375 7.179709 0.923816 8.428891 
0.599531 6.576927 0.911930 7.022158 
0.599688 5.850359 0.894332 5.560603 
0.599844 5.021100 0.866965 4.131618 
0.600000 4.121705 0.822157 2.806815 
0.600156 3.230827 0.742204 1.642648 
0.600313 2.365733 0.583502 0.719154 
0.600469 1.519617 0.277183 0.159887 
0.600625 1.068137 0.029542 0.016768 
0.600781 1.003127 0.000734 0.010100 
0.600938 1.000071 0.000011 0.010001 
0.601094 1.000001 0.000000 0.010000 
0.601250 1.000000 0.000000 0.010000 
0.601406 1.000000 0.000000 0.010000 
0.601562 1.000000 0.000000 0.010000 
0.601719 1.000000 0.000000 0.010000 
0.601875 1.000000 0.000000 0.010000 
0.602031 1.000000 0.000000 0.010000 
0.602187 1.000000 0.000000 0.010000 
0.602344 1.000000 0.000000 0.010000 
0.602500 1.000000 0.000000 0.010000 
0.602656 1.000000 0.000000 0.010000 
0.602812 1.000000 0.000000 0.010000 
0.602969 1.000000 0.000000 0.010000 
0.603125 1.000000 0.000000 0.010000 
0.603281 1.000000 0.000000 0.010000 
0.603437 1.000000 0.000000 0.010000 
0.603594 1.000000 0.000000 0.010000 
0.603750 1.000000 0.000000 0.010000 
0.603906 1.000000 0.000000 0.010000 
0.604063 1.000000 0.000000 0.010000 
0.604219 1.000000 0.000000 0.010000 
0.604375 1.000000 0.000000 0.010000 
0.604531 1.000000 0.000000 0.010000 
0.604688 1.000000 0.000000 0.010000 
0.604844 1.000000 0.000000 0.010000 
0.605000 1.000000 0.000000 0.010000 
0.605156 1.000000 0.000000 0.010000 
0.605313 1.000000 0.000000 0.010000 
0.605469 1.000000 0.000000 0.010000 
0.605625 1.000000 0.000000 0.010000 
0.605781 1.000000 0.000000 0.010000 
0.605938 1.000000 0.000000 0.010000 
0.606094 1.000000 0.000000 0.010000 
0.606250 1.000000 0.000000 0.010000 
0.606406 1.000000 0.000000 0.010000 
0.606563 1.000000 0.000000 0.010000 
0.606719 1.000000 0.000000 0.010000 
0.606875 1.000000 0.000000 0.010000 
0.607031 1.000000 0.000000 0.010000 
0.607187 1.000000 0.000000 0.010000 
0.607344 1.000000 0.000000 0.010000 
0.607500 1.000000 0.000000 0.010000 
0.607656 1.000000 0.000000 0.010000 
0.607812 1.000000 0.000000 0.010000 
0.607969 1.000000 0.000000 0.010000 
0.608125 1.000000 0.000000 0.010000 
0.608281 1.000000 0.000000 0.010000 
0.608437 1.000000 0.000000 0.010000 
0.608594 1.000000 0.000000 0.010000 
0.608750 1.000000 0.000000 0.010000 
0.608906 1.000000 0.000000 0.010000 
0.609063 1.000000 0.000000 0.010000 
0.609219 1.000000 0.000000 0.010000 
0.609375 1.000000 0.000000 0.010000 
0.609531 1.000000 0.000000 0.010000 
0.609688 1.000000 0.000000 0.010000 
0.609844 1.000000 0.000000 0.010000 
0.610000 1.000000 0.000000 0.010000 
0.610156 1.000000 0.000000 0.010000 
0.610313 1.000000 0.000000 0.010000 
0.610469 1.000000 0.000000 0.010000 
0.610625 1.000000 0.000000 0.010000 
0.610781 1.000000 0.000000 0.010000 
0.610938 1.000000 0.000000 0.010000 
0.611094 1.000000 0.000000 0.010000 
0.611250 1.000000 0.000000 0.010000 
0.611406 1.000000 0.000000 0.010000 
0.611563 1.000000 0.000000 0.010000 
0.611719 1.000000 0.000000 0.010000 
0.611875 1.000000 0.000000 0.010000 
0.612031 1.000000 0.000000 0.010000 
0.612187 1.000000 0.000000 0.010000 
0.612344 1.000000 0.000000 0.010000 
0.612500 1.000000 0.000000 0.010000 
0.612656 1.000000 0.000000 0.010000 
0.612812 1.000000 0.000000 0.010000 
0.612969 1.000000 0.000000 0.010000 
0.613125 1.000000 0.000000 0.010000 
0.613281 1.000000 0.000000 0.010000 
0.613437 1.000000 0.000000 0.010000 
0.613594 1.000000 0.000000 0.010000 
0.613750 1.000000 0.000000 0.010000 
0.613906 1.000000 0.000000 0.010000 
0.614063 1.000000 0.000000 0.010000 
0.614219 1.000000 0.000000 0.010000 
0.614375 1.000000 0.000000 0.010000 
0.614531 1.000000 0.000000 0.010000 
0.614688 1.000000 0.000000 0.010000 
0.614844 1.000000 0.000000 0.010000 
0.615000 1.000000 0.000000 0.010000 
0.615156 1.000000 0.000000 0.010000 
0.615313 1.000000 0.000000 0.010000 
0.615469 1.000000 0.000000 0.010000 
0.615625 1.000000 0.000000 0.010000 
0.615781 1.000000 0.000000 0.010000 
0.615938 1.000000 0.000000 0.010000 
0.616094 1.000000 0.000000 0.010000 
0.616250 1.000000 0.000000 0.010000 
0.616406 1.000000 0.000000 0.010000 
0.616563 1.000000 0.000000 0.010000 
0.616719 1.000000 0.000000 0.010000 
0.616875 1.000000 0.000000 0.010000 
0.617031 1.000000 0.000000 0.010000 
0.617188 1.000000 0.000000 0.010000 
0.617344 1.000000 0.000000 0.010000 
0.617500 1.000000 0.000000 0.010000 
0.617656 1.000000 0.000000 0.010000 
0.617812 1.000000 0.000000 0.010000 
0.617969 1.000000 0.000000 0.010000 
0.618125 1.000000 0.000000 0.010000 
0.618281 1.000000 0.000000 0.010000 
0.618437 1.000000 0.000000 0.010000 
0.618594 1.000000 0.000000 0.010000 
0.618750 1.000000 0.000000 0.010000 
0.618906 1.000000 0.000000 0.010000 
0.619062 1.000000 0.000000 0.010000 
0.619219 1.000000 0.000000 0.010000 
0.619375 1.000000 0.000000 0.010000 
0.619531 1.000000 0.000000 0.010000 
0.619688 1.000000 0.000000 0.010000 
0.619844 1.000000 0.000000 0.010000 
0.620000 1.000000 0.000000 0.010000 
0.620156 1.000000 0.000000 0.010000 
0.620313 1.000000 0.000000 0.010000 
0.620469 1.000000 0.000000 0.010000 
0.620625 1.000000 0.000000 0.010000 
0.620781 1.000000 0.000000 0.010000 
0.620938 1.000000 0.000000 0.010000 
0.621094 1.000000 0.000000 0.010000 
0.621250 1.000000 0.000000 0.010000 
0.621406 1.000000 0.000000 0.010000 
0.621563 1.000000 0.000000 0.010000 
0.621719 1.000000 0.000000 0.010000 
0.621875 1.000000 0.000000 0.010000 
0.622031 1.000000 0.000000 0.010000 
0.622188 1.000000 0.000000 0.010000 
0.622344 1.000000 0.000000 0.010000 
0.622500 1.000000 0.000000 0.010000 
0.622656 1.000000 0.000000 0.010000 
0.622812 1.000000 0.000000 0.010000 
0.622969 1.000000 0.000000 0.010000 
0.623125 1.000000 0.000000 0.010000 
0.623281 1.000000 0.000000 0.010000 
0.623437 1.000000 0.000000 0.010000 
0.623594 1.000000 0.000000 0.010000 
0.623750 1.000000 0.000000 0.010000 
0.623906 1.000000 0.000000 0.010000 
0.624062 1.000000 0.000000 0.010000 
0.624219 1.000000 0.000000 0.010000 
0.624375 1.000000 0.000000 0.010000 
0.624531 1.000000 0.000000 0.010000 
0.624688 1.000000 0.000000 0.010000 
0.624844 1.000000 0.000000 0.010000 
0.625000 1.000000 0.000000 0.010000 
0.625156 1.000000 0.000000 0.010000 
0.625313 1.000000 0.000000 0.010000 
0.625469 1.000000 0.000000 0.010000 
0.625625 1.000000 0.000000 0.010000 
0.625781 1.000000 0.000000 0.010000 
0.625938 1.000000 0.000000 0.010000 
0.626094 1.000000 0.000000 0.010000 
0.626250 1.000000 0.000000 0.010000 
0.626406 1.000000 0.000000 0.010000 
0.626563 1.000000 0.000000 0.010000 
0.626719 1.000000 0.000000 0.010000 
0.626875 1.000000 0.000000 0.010000 
0.627031 1.000000 0.000000 0.010000 
0.627188 1.000000 0.000000 0.010000 
0.627344 1.000000 0.000000 0.010000 
0.627500 1.000000 0.000000 0.010000 
0.627656 1.000000 0.000000 0.010000 
0.627812 1.000000 0.000000 0.010000 
0.627969 1.000000 0.000000 0.010000 
0.628125 1.000000 0.000000 0.010000 
0.628281 1.000000 0.000000 0.010000 
0.628437 1.000000 0.000000 0.010000 
0.628594 1.000000 0.000000 0.010000 
0.628750 1.000000 0.000000 0.010000 
0.628906 1.000000 0.000000 0.010000 
0.629062 1.000000 0.000000 0.010000 
0.629219 1.000000 0.000000 0.010000 
0.629375 1.000000 0.000000 0.010000 
0.629531 1.000000 0.000000 0.010000 
0.629688 1.000000 0.000000 0.010000 
0.629844 1.000000 0.000000 0.010000 
0.630000 1.000000 0.000000 0.010000 
0.630156 1.000000 0.000000 0.010000 
0.630313 1.000000 0.000000 0.010000 
0.630469 1.000000 0.000000 0.010000 
0.630625 1.000000 0.000000 0.010000 
0.630781 1.000000 0.000000 0.010000 
0.630938 1.000000 0.000000 0.010000 
0.631094 1.000000 0.000000 0.010000 
0.631250 1.000000 0.000000 0.010000 
0.631406 1.000000 0.000000 0.010000 
0.631563 1.000000 0.000000 0.010000 
0.631719 1.000000 0.000000 0.010000 
0.631875 1.000000 0.000000 0.010000 
0.632031 1.000000 0.000000 0.010000 
0.632188 1.000000 0.000000 0.010000 
0.632344 1.000000 0.000000 0.010000 
0.632500 1.000000 0.000000 0.010000 
0.632656 1.000000 0.000000 0.010000 
0.632812 1.000000 0.000000 0.010000 
0.632969 1.000000 0.000000 0.010000 
0.633125 1.000000 0.000000 0.010000 
0.633281 1.000000 0.000000 0.010000 
0.633437 1.000000 0.000000 0.010000 
0.633594 1.000000 0.000000 0.010000 
0.633750 1.000000 0.000000 0.010000 
0.633906 1.000000 0.000000 0.010000 
0.634062 1.000000 0.000000 0.010000 
0.634219 1.000000 0.000000 0.010000 
0.634375 1.000000 0.000000 0.010000 
0.634531 1.000000 0.000000 0.010000 
0.634687 1.000000 0.000000 0.010000 
0.634844 1.000000 0.000000 0.010000 
0.635000 1.000000 0.000000 0.010000 
0.635156 1.000000 0.000000 0.010000 
0.635313 1.000000 0.000000 0.010000 
0.635469 1.000000 0.000000 0.010000 
0.635625 1.000000 0.000000 0.010000 
0.635781 1.000000 0.000000 0.010000 
0.635938 1.000000 0.000000 0.010000 
0.636094 1.000000 0.000000 0.010000 
0.636250 1.000000 0.000000 0.010000 
0.636406 1.000000 0.000000 0.010000 
0.636563 1.000000 0.000000 0.010000 
0.636719 1.000000 0.000000 0.010000 
0.636875 1.000000 0.000000 0.010000 
0.637031 1.000000 0.000000 0.010000 
0.637188 1.000000 0.000000 0.010000 
0.637344 1.000000 0.000000 0.010000 
0.637500 1.000000 0.000000 0.010000 
0.637656 1.000000 0.000000 0.010000 
0.637813 1.000000 0.000000 0.010000 
0.637969 1.000000 0.000000 0.010000 
0.638125 1.000000 0.000000 0.010000 
0.638281 1.000000 0.000000 0.010000 
0.638437 1.000000 0.000000 0.010000 
0.638594 1.000000 0.000000 0.010000 
0.638750 1.000000 0.000000 0.010000 
0.638906 1.000000 0.000000 0.010000 
0.639062 1.000000 0.000000 0.010000 
0.639219 1.000000 0.000000 0.010000 
0.639375 1.000000 0.000000 0.010000 
0.639531 1.000000 0.000000 0.010000 
0.639687 1.000000 0.000000 0.010000 
0.639844 1.000000 0.000000 0.010000 
0.640000 1.000000 0.000000 0.010000 
0.640156 1.000000 0.000000 0.010000 
0.640313 1.000000 0.000000 0.010000 
0.640469 1.000000 0.000000 0.010000 
0.640625 1.000000 0.000000 0.010000 
0.640781 1.000000 0.000000 0.010000 
0.640938 1.000000 0.000000 0.010000 
0.641094 1.000000 0.000000 0.010000 
0.641250 1.000000 0.000000 0.010000 
0.641406 1.000000 0.000000 0.010000 
0.641563 1.000000 0.000000 0.010000 
0.641719 1.000000 0.000000 0.010000 
0.641875 1.000000 0.000000 0.010000 
0.642031 1.000000 0.000000 0.010000 
0.642188 1.000000 0.000000 0.010000 
0.642344 1.000000 0.000000 0.010000 
0.642500 1.000000 0.000000 0.010000 
0.642656 1.000000 0.000000 0.010000 
0.642813 1.000000 0.000000 0.010000 
0.642969 1.000000 0.000000 0.010000 
0.643125 1.000000 0.000000 0.010000 
0.643281 1.000000 0.000000 0.010000 
0.643437 1.000000 0.000000 0.010000 
0.643594 1.000000 0.000000 0.010000 
0.643750 1.000000 0.000000 0.010000 
0.643906 1.000000 0.000000 0.010000 
0.644062 1.000000 0.000000 0.010000 
0.644219 1.000000 0.000000 0.010000 
0.644375 1.000000 0.000000 0.010000 
0.644531 1.000000 0.000000 0.010000 
0.644687 1.000000 0.000000 0.010000 
0.644844 1.000000 0.000000 0.010000 
0.645000 1.000000 0.000000 0.010000 
0.645156 1.000000 0.000000 0.010000 
0.645313 1.000000 0.000000 0.010000 
0.645469 1.000000 0.000000 0.010000 
0.645625 1.000000 0.000000 0.010000 
0.645781 1.000000 0.000000 0.010000 
0.645938 1.000000 0.000000 0.010000 
0.646094 1.000000 0.000000 0.010000 
0.646250 1.000000 0.000000 0.010000 
0.646406 1.000000 0.000000 0.010000 
0.646563 1.000000 0.000000 0.010000 
0.646719 1.000000 0.000000 0.010000 
0.646875 1.000000 0.000000 0.010000 
0.647031 1.000000 0.000000 0.010000 
0.647188 1.000000 0.000000 0.010000 
0.647344 1.000000 0.000000 0.010000 
0.647500 1.000000 0.000000 0.010000 
0.647656 1.000000 0.000000 0.010000 
0.647813 1.000000 0.000000 0.010000 
0.647969 1.000000 0.000000 0.010000 
0.648125 1.000000 0.000000 0.010000 
0.648281 1.000000 0.000000 0.010000 
0.648438 1.000000 0.000000 0.010000 
0.648594 1.000000 0.000000 0.010000 
0.648750 1.000000 0.000000 0.010000 
0.648906 1.000000 0.000000 0.010000 
0.649062 1.000000 0.000000 0.010000 
0.649219 1.000000 0.000000 0.010000 
0.649375 1.000000 0.000000 0.010000 
0.649531 1.000000 0.000000 0.010000 
0.649687 1.000000 0.000000 0.010000 
0.649844 1.000000 0.000000 0.010000 
0.650000 1.000000 0.000000 0.010000 
0.650156 1.000000 0.000000 0.010000 
0.650312 1.000000 0.000000 0.010000 
0.650469 1.000000 0.000000 0.010000 
0.650625 1.000000 0.000000 0.010000 
0.650781 1.000000 0.000000 0.010000 
0.650938 1.000000 0.000000 0.010000 
0.651094 1.000000 0.000000 0.010000 
0.651250 1.000000 0.000000 0.010000 
0.651406 1.000000 0.000000 0.010000 
0.651563 1.000000 0.000000 0.010000 
0.651719 1.000000 0.000000 0.010000 
0.651875 1.000000 0.000000 0.010000 
0.652031 1.000000 0.000000 0.010000 
0.652188 1.000000 0.000000 0.010000 
0.652344 1.000000 0.000000 0.010000 
0.652500 1.000000 0.000000 0.010000 
0.652656 1.000000 0.000000 0.010000 
0.652813 1.000000 0.000000 0.010000 
0.652969 1.000000 0.000000 0.010000 
0.653125 1.000000 0.000000 0.010000 
0.653281 1.000000 0.000000 0.010000 
0.653438 1.000000 0.000000 0.010000 
0.653594 1.000000 0.000000 0.010000 
0.653750 1.000000 0.000000 0.010000 
0.653906 1.000000 0.000000 0.010000 
0.654062 1.000000 0.000000 0.010000 
0.654219 1.000000 0.000000 0.010000 
0.654375 1.000000 0.000000 0.010000 
0.654531 1.000000 0.000000 0.010000 
0.654687 1.000000 0.000000 0.010000 
0.654844 1.000000 0.000000 0.010000 
0.655000 1.000000 0.000000 0.010000 
0.655156 1.000000 0.000000 0.010000 
0.655312 1.000000 0.000000 0.010000 
0.655469 1.000000 0.000000 0.010000 
0.655625 1.000000 0.000000 0.010000 
0.655781 1.000000 0.000000 0.010000 
0.655938 1.000000 0.000000 0.010000 
0.656094 1.000000 0.000000 0.010000 
0.656250 1.000000 0.000000 0.010000 
0.656406 1.000000 0.000000 0.010000 
0.656563 1.000000 0.000000 0.010000 
0.656719 1.000000 0.000000 0.010000 
0.656875 1.000000 0.000000 0.010000 
0.657031 1.000000 0.000000 0.010000 
0.657188 1.000000 0.000000 0.010000 
0.657344 1.000000 0.000000 0.010000 
0.657500 1.000000 0.000000 0.010000 
0.657656 1.000000 0.000000 0.010000 
0.657813 1.000000 0.000000 0.010000 
0.657969 1.000000 0.000000 0.010000 
0.658125 1.000000 0.000000 0.010000 
0.658281 1.000000 0.000000 0.010000 
0.658438 1.000000 0.000000 0.010000 
0.658594 1.000000 0.000000 0.010000 
0.658750 1.000000 0.000000 0.010000 
0.658906 1.000000 0.000000 0.010000 
0.659062 1.000000 0.000000 0.010000 
0.659219 1.000000 0.000000 0.010000 
0.659375 1.000000 0.000000 0.010000 
0.659531 1.000000 0.000000 0.010000 
0.659687 1.000000 0.000000 0.010000 
0.659844 1.000000 0.000000 0.010000 
0.660000 1.000000 0.000000 0.010000 
0.660156 1.000000 0.000000 0.010000 
0.660312 1.000000 0.000000 0.010000 
0.660469 1.000000 0.000000 0.010000 
0.660625 1.000000 0.000000 0.010000 
0.660781 1.000000 0.000000 0.010000 
0.660938 1.000000 0.000000 0.010000 
0.661094 1.000000 0.000000 0.010000 
0.661250 1.000000 0.000000 0.010000 
0.661406 1.000000 0.000000 0.010000 
0.661563 1.000000 0.000000 0.010000 
0.661719 1.000000 0.000000 0.010000 
0.661875 1.000000 0.000000 0.010000 
0.662031 1.000000 0.000000 0.010000 
0.662188 1.000000 0.000000 0.010000 
0.662344 1.000000 0.000000 0.010000 
0.662500 1.000000 0.000000 0.010000 
0.662656 1.000000 0.000000 0.010000 
0.662813 1.000000 0.000000 0.010000 
0.662969 1.000000 0.000000 0.010000 
0.663125 1.000000 0.000000 0.010000 
0.663281 1.000000 0.000000 0.010000 
0.663438 1.000000 0.000000 0.010000 
0.663594 1.000000 0.000000 0.010000 
0.663750 1.000000 0.000000 0.010000 
0.663906 1.000000 0.000000 0.010000 
0.664062 1.000000 0.000000 0.010000 
0.664219 1.000000 0.000000 0.010000 
0.664375 1.000000 0.000000 0.010000 
0.664531 1.000000 0.000000 0.010000 
0.664687 1.000000 0.000000 0.010000 
0.664844 1.000000 0.000000 0.010000 
0.665000 1.000000 0.000000 0.010000 
0.665156 1.000000 0.000000 0.010000 
0.665312 1.000000 0.000000 0.010000 
0.665469 1.000000 0.000000 0.010000 
0.665625 1.000000 0.000000 0.010000 
0.665781 1.000000 0.000000 0.010000 
0.665937 1.000000 0.000000 0.010000 
0.666094 1.000000 0.000000 0.010000 
0.666250 1.000000 0.000000 0.010000 
0.666406 1.000000 0.000000 0.010000 
0.666563 1.000000 0.000000 0.010000 
0.666719 1.000000 0.000000 0.010000 
0.666875 1.000000 0.000000 0.010000 
0.667031 1.000000 0.000000 0.010000 
0.667188 1.000000 0.000000 0.010000 
0.667344 1.000000 0.000000 0.010000 
0.667500 1.000000 0.000000 0.010000 
0.667656 1.000000 0.000000 0.010000 
0.667813 1.000000 0.000000 0.010000 
0.667969 1.000000 0.000000 0.010000 
0.668125 1.000000 0.000000 0.010000 
0.668281 1.000000 0.000000 0.010000 
0.668438 1.000000 0.000000 0.010000 
0.668594 1.000000 0.000000 0.010000 
0.668750 1.000000 0.000000 0.010000 
0.668906 1.000000 0.000000 0.010000 
0.669063 1.000000 0.000000 0.010000 
0.669219 1.000000 0.000000 0.010000 
0.669375 1.000000 0.000000 0.010000 
0.669531 1.000000 0.000000 0.010000 
0.669687 1.000000 0.000000 0.010000 
0.669844 1.000000 0.000000 0.010000 
0.670000 1.000000 0.000000 0.010000 
0.670156 1.000000 0.000000 0.010000 
0.670312 1.000000 0.000000 0.010000 
0.670469 1.000000 0.000000 0.010000 
0.670625 1.000000 0.000000 0.010000 
0.670781 1.000000 0.000000 0.010000 
0.670937 1.000000 0.000000 0.010000 
0.671094 1.000000 0.000000 0.010000 
0.671250 1.000000 0.000000 0.010000 
0.671406 1.000000 0.000000 0.010000 
0.671563 1.000000 0.000000 0.010000 
0.671719 1.000000 0.000000 0.010000 
0.671875 1.000000 0.000000 0.010000 
0.672031 1.000000 0.000000 0.010000 
0.672188 1.000000 0.000000 0.010000 
0.672344 1.000000 0.000000 0.010000 
0.672500 1.000000 0.000000 0.010000 
0.672656 1.000000 0.000000 0.010000 
0.672813 1.000000 0.000000 0.010000 
0.672969 1.000000 0.000000 0.010000 
0.673125 1.000000 0.000000 0.010000 
0.673281 1.000000 0.000000 0.010000 
0.673438 1.000000 0.000000 0.010000 
0.673594 1.000000 0.000000 0.010000 
0.673750 1.000000 0.000000 0.010000 
0.673906 1.000000 0.000000 0.010000 
0.674063 1.000000 0.000000 0.010000 
0.674219 1.000000 0.000000 0.010000 
0.674375 1.000000 0.000000 0.010000 
0.674531 1.000000 0.000000 0.010000 
0.674687 1.000000 0.000000 0.010000 
0.674844 1.000000 0.000000 0.010000 
0.675000 1.000000 0.000000 0.010000 
0.675156 1.000000 0.000000 0.010000 
0.675312 1.000000 0.000000 0.010000 
0.675469 1.000000 0.000000 0.010000 
0.675625 1.000000 0.000000 0.010000 
0.675781 1.000000 0.000000 0.010000 
0.675937 1.000000 0.000000 0.010000 
0.676094 1.000000 0.000000 0.010000 
0.676250 1.000000 0.000000 0.010000 
0.676406 1.000000 0.000000 0.010000 
0.676563 1.000000 0.000000 0.010000 
0.676719 1.000000 0.000000 0.010000 
0.676875 1.000000 0.000000 0.010000 
0.677031 1.000000 0.000000 0.010000 
0.677188 1.000000 0.000000 0.010000 
0.677344 1.000000 0.000000 0.010000 
0.677500 1.000000 0.000000 0.010000 
0.677656 1.000000 0.000000 0.010000 
0.677813 1.000000 0.000000 0.010000 
0.677969 1.000000 0.000000 0.010000 
0.678125 1.000000 0.000000 0.010000 
0.678281 1.000000 0.000000 0.010000 
0.678438 1.000000 0.000000 0.010000 
0.678594 1.000000 0.000000 0.010000 
0.678750 1.000000 0.000000 0.010000 
0.678906 1.000000 0.000000 0.010000 
0.679063 1.000000 0.000000 0.010000 
0.679219 1.000000 0.000000 0.010000 
0.679375 1.000000 0.000000 0.010000 
0.679531 1.000000 0.000000 0.010000 
0.679688 1.000000 0.000000 0.010000 
0.679844 1.000000 0.000000 0.010000 
0.680000 1.000000 0.000000 0.010000 
0.680156 1.000000 0.000000 0.010000 
0.680312 1.000000 0.000000 0.010000 
0.680469 1.000000 0.000000 0.010000 
0.680625 1.000000 0.000000 0.010000 
0.680781 1.000000 0.000000 0.010000 
0.680937 1.000000 0.000000 0.010000 
0.681094 1.000000 0.000000 0.010000 
0.681250 1.000000 0.000000 0.010000 
0.681406 1.000000 0.000000 0.010000 
0.681562 1.000000 0.000000 0.010000 
0.681719 1.000000 0.000000 0.010000 
0.681875 1.000000 0.000000 0.010000 
0.682031 1.000000 0.000000 0.010000 
0.682188 1.000000 0.000000 0.010000 
0.682344 1.000000 0.000000 0.010000 
0.682500 1.000000 0.000000 0.010000 
0.682656 1.000000 0.000000 0.010000 
0.682813 1.000000 0.000000 0.010000 
0.682969 1.000000 0.000000 0.010000 
0.683125 1.000000 0.000000 0.010000 
0.683281 1.000000 0.000000 0.010000 
0.683438 1.000000 0.000000 0.010000 
0.683594 1.000000 0.000000 0.010000 
0.683750 1.000000 0.000000 0.010000 
0.683906 1.000000 0.000000 0.010000 
0.684063 1.000000 0.000000 0.010000 
0.684219 1.000000 0.000000 0.010000 
0.684375 1.000000 0.000000 0.010000 
0.684531 1.000000 0.000000 0.010000 
0.684688 1.000000 0.000000 0.010000 
0.684844 1.000000 0.000000 0.010000 
0.685000 1.000000 0.000000 0.010000 
0.685156 1.000000 0.000000 0.010000 
0.685312 1.000000 0.000000 0.010000 
0.685469 1.000000 0.000000 0.010000 
0.685625 1.000000 0.000000 0.010000 
0.685781 1.000000 0.000000 0.010000 
0.685937 1.000000 0.000000 0.010000 
0.686094 1.000000 0.000000 0.010000 
0.686250 1.000000 0.000000 0.010000 
0.686406 1.000000 0.000000 0.010000 
0.686562 1.000000 0.000000 0.010000 
0.686719 1.000000 0.000000 0.010000 
0.686875 1.000000 0.000000 0.010000 
0.687031 1.000000 0.000000 0.010000 
0.687188 1.000000 0.000000 0.010000 
0.687344 1.000000 0.000000 0.010000 
0.687500 1.000000 0.000000 0.010000 
0.687656 1.000000 0.000000 0.010000 
0.687813 1.000000 0.000000 0.010000 
0.687969 1.000000 0.000000 0.010000 
0.688125 1.000000 0.000000 0.010000 
0.688281 1.000000 0.000000 0.010000 
0.688438 1.000000 0.000000 0.010000 
0.688594 1.000000 0.000000 0.010000 
0.688750 1.000000 0.000000 0.010000 
0.688906 1.000000 0.000000 0.010000 
0.689063 1.000000 0.000000 0.010000 
0.689219 1.000000 0.000000 0.010000 
0.689375 1.000000 0.000000 0.010000 
0.689531 1.000000 0.000000 0.010000 
0.689688 1.000000 0.000000 0.010000 
0.689844 1.000000 0.000000 0.010000 
0.690000 1.000000 0.000000 0.010000 
0.690156 1.000000 0.000000 0.010000 
0.690312 1.000000 0.000000 0.010000 
0.690469 1.000000 0.000000 0.010000 
0.690625 1.000000 0.000000 0.010000 
0.690781 1.000000 0.000000 0.010000 
0.690937 1.000000 0.000000 0.010000 
0.691094 1.000000 0.000000 0.010000 
0.691250 1.000000 0.000000 0.010000 
0.691406 1.000000 0.000000 0.010000 
0.691562 1.000000 0.000000 0.010000 
0.691719 1.000000 0.000000 0.010000 
0.691875 1.000000 0.000000 0.010000 
0.692031 1.000000 0.000000 0.010000 
0.692188 1.000000 0.000000 0.010000 
0.692344 1.000000 0.000000 0.010000 
0.692500 1.000000 0.000000 0.010000 
0.692656 1.000000 0.000000 0.010000 
0.692813 1.000000 0.000000 0.010000 
0.692969 1.000000 0.000000 0.010000 
0.693125 1.000000 0.000000 0.010000 
0.693281 1.000000 0.000000 0.010000 
0.693438 1.000000 0.000000 0.010000 
0.693594 1.000000 0.000000 0.010000 
0.693750 1.000000 0.000000 0.010000 
0.693906 1.000000 0.000000 0.010000 
0.694063 1.000000 0.000000 0.010000 
0.694219 1.000000 0.000000 0.010000 
0.694375 1.000000 0.000000 0.010000 
0.694531 1.000000 0.000000 0.010000 
0.694688 1.000000 0.000000 0.010000 
0.694844 1.000000 0.000000 0.010000 
0.695000 1.000000 0.000000 0.010000 
0.695156 1.000000 0.000000 0.010000 
0.695312 1.000000 0.000000 0.010000 
0.695469 1.000000 0.000000 0.010000 
0.695625 1.000000 0.000000 0.010000 
0.695781 1.000000 0.000000 0.010000 
0.695937 1.000000 0.000000 0.010000 
0.696094 1.000000 0.000000 0.010000 
0.696250 1.000000 0.000000 0.010000 
0.696406 1.000000 0.000000 0.010000 
0.696562 1.000000 0.000000 0.010000 
0.696719 1.000000 0.000000 0.010000 
0.696875 1.000000 0.000000 0.010000 
0.697031 1.000000 0.000000 0.010000 
0.697187 1.000000 0.000000 0.010000 
0.697344 1.000000 0.000000 0.010000 
0.697500 1.000000 0.000000 0.010000 
0.697656 1.000000 0.000000 0.010000 
0.697813 1.000000 0.000000 0.010000 
0.697969 1.000000 0.000000 0.010000 
0.698125 1.000000 0.000000 0.010000 
0.698281 1.000000 0.000000 0.010000 
0.698438 1.000000 0.000000 0.010000 
0.698594 1.000000 0.000000 0.010000 
0.698750 1.000000 0.000000 0.010000 
0.698906 1.000000 0.000000 0.010000 
0.699063 1.000000 0.000000 0.010000 
0.699219 1.000000 0.000000 0.010000 
0.699375 1.000000 0.000000 0.010000 
0.699531 1.000000 0.000000 0.010000 
0.699688 1.000000 0.000000 0.010000 
0.699844 1.000000 0.000000 0.010000 
0.700000 1.000000 0.000000 0.010000 
0.700156 1.000000 0.000000 0.010000 
0.700313 1.000000 0.000000 0.010000 
0.700469 1.000000 0.000000 0.010000 
0.700625 1.000000 0.000000 0.010000 
0.700781 1.000000 0.000000 0.010000 
0.700937 1.000000 0.000000 0.010000 
0.701094 1.000000 0.000000 0.010000 
0.701250 1.000000 0.000000 0.010000 
0.701406 1.000000 0.000000 0.010000 
0.701562 1.000000 0.000000 0.010000 
0.701719 1.000000 0.000000 0.010000 
0.701875 1.000000 0.000000 0.010000 
0.702031 1.000000 0.000000 0.010000 
0.702187 1.000000 0.000000 0.010000 
0.702344 1.000000 0.000000 0.010000 
0.702500 1.000000 0.000000 0.010000 
0.702656 1.000000 0.000000 0.010000 
0.702813 1.000000 0.000000 0.010000 
0.702969 1.000000 0.000000 0.010000 
0.703125 1.000000 0.000000 0.010000 
0.703281 1.000000 0.000000 0.010000 
0.703438 1.000000 0.000000 0.010000 
0.703594 1.000000 0.000000 0.010000 
0.703750 1.000000 0.000000 0.010000 
0.703906 1.000000 0.000000 0.010000 
0.704063 1.000000 0.000000 0.010000 
0.704219 1.000000 0.000000 0.010000 
0.704375 1.000000 0.000000 0.010000 
0.704531 1.000000 0.000000 0.010000 
0.704688 1.000000 0.000000 0.010000 
0.704844 1.000000 0.000000 0.010000 
0.705000 1.000000 0.000000 0.010000 
0.705156 1.000000 0.000000 0.010000 
0.705313 1.000000 0.000000 0.010000 
0.705469 1.000000 0.000000 0.010000 
0.705625 1.000000 0.000000 0.010000 
0.705781 1.000000 0.000000 0.010000 
0.705937 1.000000 0.000000 0.010000 
0.706094 1.000000 0.000000 0.010000 
0.706250 1.000000 0.000000 0.010000 
0.706406 1.000000 0.000000 0.010000 
0.706562 1.000000 0.000000 0.010000 
0.706719 1.000000 0.000000 0.010000 
0.706875 1.000000 0.000000 0.010000 
0.707031 1.000000 0.000000 0.010000 
0.707187 1.000000 0.000000 0.010000 
0.707344 1.000000 0.000000 0.010000 
0.707500 1.000000 0.000000 0.010000 
0.707656 1.000000 0.000000 0.010000 
0.707813 1.000000 0.000000 0.010000 
0.707969 1.000000 0.000000 0.010000 
0.708125 1.000000 0.000000 0.010000 
0.708281 1.000000 0.000000 0.010000 
0.708438 1.000000 0.000000 0.010000 
0.708594 1.000000 0.000000 0.010000 
0.708750 1.000000 0.000000 0.010000 
0.708906 1.000000 0.000000 0.010000 
0.709063 1.000000 0.000000 0.010000 
0.709219 1.000000 0.000000 0.010000 
0.709375 1.000000 0.000000 0.010000 
0.709531 1.000000 0.000000 0.010000 
0.709688 1.000000 0.000000 0.010000 
0.709844 1.000000 0.000000 0.010000 
0.710000 1.000000 0.000000 0.010000 
0.710156 1.000000 0.000000 0.010000 
0.710313 1.000000 0.000000 0.010000 
0.710469 1.000000 0.000000 0.010000 
0.710625 1.000000 0.000000 0.010000 
0.710781 1.000000 0.000000 0.010000 
0.710938 1.000000 0.000000 0.010000 
0.711094 1.000000 0.000000 0.010000 
0.711250 1.000000 0.000000 0.010000 
0.711406 1.000000 0.000000 0.010000 
0.711562 1.000000 0.000000 0.010000 
0.711719 1.000000 0.000000 0.010000 
0.711875 1.000000 0.000000 0.010000 
0.712031 1.000000 0.000000 0.010000 
0.712187 1.000000 0.000000 0.010000 
0.712344 1.000000 0.000000 0.010000 
0.712500 1.000000 0.000000 0.010000 
0.712656 1.000000 0.000000 0.010000 
0.712812 1.000000 0.000000 0.010000 
0.712969 1.000000 0.000000 0.010000 
0.713125 1.000000 0.000000 0.010000 
0.713281 1.000000 0.000000 0.010000 
0.713438 1.000000 0.000000 0.010000 
0.713594 1.000000 0.000000 0.010000 
0.713750 1.000000 0.000000 0.010000 
0.713906 1.000000 0.000000 0.010000 
0.714063 1.000000 0.000000 0.010000 
0.714219 1.000000 0.000000 0.010000 
0.714375 1.000000 0.000000 0.010000 
0.714531 1.000000 0.000000 0.010000 
0.714688 1.000000 0.000000 0.010000 
0.714844 1.000000 0.000000 0.010000 
0.715000 1.000000 0.000000 0.010000 
0.715156 1.000000 0.000000 0.010000 
0.715313 1.000000 0.000000 0.010000 
0.715469 1.000000 0.000000 0.010000 
0.715625 1.000000 0.000000 0.010000 
0.715781 1.000000 0.000000 0.010000 
0.715938 1.000000 0.000000 0.010000 
0.716094 1.000000 0.000000 0.010000 
0.716250 1.000000 0.000000 0.010000 
0.716406 1.000000 0.000000 0.010000 
0.716562 1.000000 0.000000 0.010000 
0.716719 1.000000 0.000000 0.010000 
0.716875 1.000000 0.000000 0.010000 
0.717031 1.000000 0.000000 0.010000 
0.717187 1.000000 0.000000 0.010000 
0.717344 1.000000 0.000000 0.010000 
0.717500 1.000000 0.000000 0.010000 
0.717656 1.000000 0.000000 0.010000 
0.717812 1.000000 0.000000 0.010000 
0.717969 1.000000 0.000000 0.010000 
0.718125 1.000000 0.000000 0.010000 
0.718281 1.000000 0.000000 0.010000 
0.718438 1.000000 0.000000 0.010000 
0.718594 1.000000 0.000000 0.010000 
0.718750 1.000000 0.000000 0.010000 
0.718906 1.000000 0.000000 0.010000 
0.719063 1.000000 0.000000 0.010000 
0.719219 1.000000 0.000000 0.010000 
0.719375 1.000000 0.000000 0.010000 
0.719531 1.000000 0.000000 0.010000 
0.719688 1.000000 0.000000 0.010000 
0.719844 1.000000 0.000000 0.010000 
0.720000 1.000000 0.000000 0.010000 
0.720156 1.000000 0.000000 0.010000 
0.720313 1.000000 0.000000 0.010000 
0.720469 1.000000 0.000000 0.010000 
0.720625 1.000000 0.000000 0.010000 
0.720781 1.000000 0.000000 0.010000 
0.720938 1.000000 0.000000 0.010000 
0.721094 1.000000 0.000000 0.010000 
0.721250 1.000000 0.000000 0.010000 
0.721406 1.000000 0.000000 0.010000 
0.721562 1.000000 0.000000 0.010000 
0.721719 1.000000 0.000000 0.010000 
0.721875 1.000000 0.000000 0.010000 
0.722031 1.000000 0.000000 0.010000 
0.722187 1.000000 0.000000 0.010000 
0.722344 1.000000 0.000000 0.010000 
0.722500 1.000000 0.000000 0.010000 
0.722656 1.000000 0.000000 0.010000 
0.722812 1.000000 0.000000 0.010000 
0.722969 1.000000 0.000000 0.010000 
0.723125 1.000000 0.000000 0.010000 
0.723281 1.000000 0.000000 0.010000 
0.723438 1.000000 0.000000 0.010000 
0.723594 1.000000 0.000000 0.010000 
0.723750 1.000000 0.000000 0.010000 
0.723906 1.000000 0.000000 0.010000 
0.724063 1.000000 0.000000 0.010000 
0.724219 1.000000 0.000000 0.010000 
0.724375 1.000000 0.000000 0.010000 
0.724531 1.000000 0.000000 0.010000 
0.724688 1.000000 0.000000 0.010000 
0.724844 1.000000 0.000000 0.010000 
0.725000 1.000000 0.000000 0.010000 
0.725156 1.000000 0.000000 0.010000 
0.725313 1.000000 0.000000 0.010000 
0.725469 1.000000 0.000000 0.010000 
0.725625 1.000000 0.000000 0.010000 
0.725781 1.000000 0.000000 0.010000 
0.725938 1.000000 0.000000 0.010000 
0.726094 1.000000 0.000000 0.010000 
0.726250 1.000000 0.000000 0.010000 
0.726406 1.000000 0.000000 0.010000 
0.726562 1.000000 0.000000 0.010000 
0.726719 1.000000 0.000000 0.010000 
0.726875 1.000000 0.000000 0.010000 
0.727031 1.000000 0.000000 0.010000 
0.727187 1.000000 0.000000 0.010000 
0.727344 1.000000 0.000000 0.010000 
0.727500 1.000000 0.000000 0.010000 
0.727656 1.000000 0.000000 0.010000 
0.727812 1.000000 0.000000 0.010000 
0.727969 1.000000 0.000000 0.010000 
0.728125 1.000000 0.000000 0.010000 
0.728281 1.000000 0.000000 0.010000 
0.728437 1.000000 0.000000 0.010000 
0.728594 1.000000 0.000000 0.010000 
0.728750 1.000000 0.000000 0.010000 
0.728906 1.000000 0.000000 0.010000 
0.729063 1.000000 0.000000 0.010000 
0.729219 1.000000 0.000000 0.010000 
0.729375 1.000000 0.000000 0.010000 
0.729531 1.000000 0.000000 0.010000 
0.729688 1.000000 0.000000 0.010000 
0.729844 1.000000 0.000000 0.010000 
0.730000 1.000000 0.000000 0.010000 
0.730156 1.000000 0.000000 0.010000 
0.730313 1.000000 0.000000 0.010000 
0.730469 1.000000 0.000000 0.010000 
0.730625 1.000000 0.000000 0.010000 
0.730781 1.000000 0.000000 0.010000 
0.730938 1.000000 0.000000 0.010000 
0.731094 1.000000 0.000000 0.010000 
0.731250 1.000000 0.000000 0.010000 
0.731406 1.000000 0.000000 0.010000 
0.731563 1.000000 0.000000 0.010000 
0.731719 1.000000 0.000000 0.010000 
0.731875 1.000000 0.000000 0.010000 
0.732031 1.000000 0.000000 0.010000 
0.732187 1.000000 0.000000 0.010000 
0.732344 1.000000 0.000000 0.010000 
0.732500 1.000000 0.000000 0.010000 
0.732656 1.000000 0.000000 0.010000 
0.732812 1.000000 0.000000 0.010000 
0.732969 1.000000 0.000000 0.010000 
0.733125 1.000000 0.000000 0.010000 
0.733281 1.000000 0.000000 0.010000 
0.733437 1.000000 0.000000 0.010000 
0.733594 1.000000 0.000000 0.010000 
0.733750 1.000000 0.000000 0.010000 
0.733906 1.000000 0.000000 0.010000 
0.734063 1.000000 0.000000 0.010000 
0.734219 1.000000 0.000000 0.010000 
0.734375 1.000000 0.000000 0.010000 
0.734531 1.000000 0.000000 0.010000 
0.734688 1.000000 0.000000 0.010000 
0.734844 1.000000 0.000000 0.010000 
0.735000 1.000000 0.000000 0.010000 
0.735156 1.000000 0.000000 0.010000 
0.735313 1.000000 0.000000 0.010000 
0.735469 1.000000 0.000000 0.010000 
0.735625 1.000000 0.000000 0.010000 
0.735781 1.000000 0.000000 0.010000 
0.735938 1.000000 0.000000 0.010000 
0.736094 1.000000 0.000000 0.010000 
0.736250 1.000000 0.000000 0.010000 
0.736406 1.000000 0.000000 0.010000 
0.736563 1.000000 0.000000 0.010000 
0.736719 1.000000 0.000000 0.010000 
0.736875 1.000000 0.000000 0.010000 
0.737031 1.000000 0.000000 0.010000 
0.737187 1.000000 0.000000 0.010000 
0.737344 1.000000 0.000000 0.010000 
0.737500 1.000000 0.000000 0.010000 
0.737656 1.000000 0.000000 0.010000 
0.737812 1.000000 0.000000 0.010000 
0.737969 1.000000 0.000000 0.010000 
0.738125 1.000000 0.000000 0.010000 
0.738281 1.000000 0.000000 0.010000 
0.738437 1.000000 0.000000 0.010000 
0.738594 1.000000 0.000000 0.010000 
0.738750 1.000000 0.000000 0.010000 
0.738906 1.000000 0.000000 0.010000 
0.739063 1.000000 0.000000 0.010000 
0.739219 1.000000 0.000000 0.010000 
0.739375 1.000000 0.000000 0.010000 
0.739531 1.000000 0.000000 0.010000 
0.739688 1.000000 0.000000 0.010000 
0.739844 1.000000 0.000000 0.010000 
0.740000 1.000000 0.000000 0.010000 
0.740156 1.000000 0.000000 0.010000 
0.740313 1.000000 0.000000 0.010000 
0.740469 1.000000 0.000000 0.010000 
0.740625 1.000000 0.000000 0.010000 
0.740781 1.000000 0.000000 0.010000 
0.740938 1.000000 0.000000 0.010000 
0.741094 1.000000 0.000000 0.010000 
0.741250 1.000000 0.000000 0.010000 
0.741406 1.000000 0.000000 0.010000 
0.741563 1.000000 0.000000 0.010000 
0.741719 1.000000 0.000000 0.010000 
0.741875 1.000000 0.000000 0.010000 
0.742031 1.000000 0.000000 0.010000 
0.742188 1.000000 0.000000 0.010000 
0.742344 1.000000 0.000000 0.010000 
0.742500 1.000000 0.000000 0.010000 
0.742656 1.000000 0.000000 0.010000 
0.742812 1.000000 0.000000 0.010000 
0.742969 1.000000 0.000000 0.010000 
0.743125 1.000000 0.000000 0.010000 
0.743281 1.000000 0.000000 0.010000 
0.743437 1.000000 0.000000 0.010000 
0.743594 1.000000 0.000000 0.010000 
0.743750 1.000000 0.000000 0.010000 
0.743906 1.000000 0.000000 0.010000 
0.744062 1.000000 0.000000 0.010000 
0.744219 1.000000 0.000000 0.010000 
0.744375 1.000000 0.000000 0.010000 
0.744531 1.000000 0.000000 0.010000 
0.744688 1.000000 0.000000 0.010000 
0.744844 1.000000 0.000000 0.010000 
0.745000 1.000000 0.000000 0.010000 
0.745156 1.000000 0.000000 0.010000 
0.745313 1.000000 0.000000 0.010000 
0.745469 1.000000 0.000000 0.010000 
0.745625 1.000000 0.000000 0.010000 
0.745781 1.000000 0.000000 0.010000 
0.745938 1.000000 0.000000 0.010000 
0.746094 1.000000 0.000000 0.010000 
0.746250 1.000000 0.000000 0.010000 
0.746406 1.000000 0.000000 0.010000 
0.746563 1.000000 0.000000 0.010000 
0.746719 1.000000 0.000000 0.010000 
0.746875 1.000000 0.000000 0.010000 
0.747031 1.000000 0.000000 0.010000 
0.747188 1.000000 0.000000 0.010000 
0.747344 1.000000 0.000000 0.010000 
0.747500 1.000000 0.000000 0.010000 
0.747656 1.000000 0.000000 0.010000 
0.747812 1.000000 0.000000 0.010000 
0.747969 1.000000 0.000000 0.010000 
0.748125 1.000000 0.000000 0.010000 
0.748281 1.000000 0.000000 0.010000 
0.748437 1.000000 0.000000 0.010000 
0.748594 1.000000 0.000000 0.010000 
0.748750 1.000000 0.000000 0.010000 
0.748906 1.000000 0.000000 0.010000 
0.749062 1.000000 0.000000 0.010000 
0.749219 1.000000 0.000000 0.010000 
0.749375 1.000000 0.000000 0.010000 
0.749531 1.000000 0.000000 0.010000 
0.749688 1.000000 0.000000 0.010000 
0.749844 1.000000 0.000000 0.010000 
0.750000 1.000000 0.000000 0.010000 
0.750156 1.000000 0.000000 0.010000 
0.750313 1.000000 0.000000 0.010000 
0.750469 1.000000 0.000000 0.010000 
0.750625 1.000000 0.000000 0.010000 
0.750781 1.000000 0.000000 0.010000 
0.750938 1.000000 0.000000 0.010000 
0.751094 1.000000 0.000000 0.010000 
0.751250 1.000000 0.000000 0.010000 
0.751406 1.000000 0.000000 0.010000 
0.751563 1.000000 0.000000 0.010000 
0.751719 1.000000 0.000000 0.010000 
0.751875 1.000000 0.000000 0.010000 
0.752031 1.000000 0.000000 0.010000 
0.752188 1.000000 0.000000 0.010000 
0.752344 1.000000 0.000000 0.010000 
0.752500 1.000000 0.000000 0.010000 
0.752656 1.000000 0.000000 0.010000 
0.752812 1.000000 0.000000 0.010000 
0.752969 1.000000 0.000000 0.010000 
0.753125 1.000000 0.000000 0.010000 
0.753281 1.000000 0.000000 0.010000 
0.753437 1.000000 0.000000 0.010000 
0.753594 1.000000 0.000000 0.010000 
0.753750 1.000000 0.000000 0.010000 
0.753906 1.000000 0.000000 0.010000 
0.754062 1.000000 0.000000 0.010000 
0.754219 1.000000 0.000000 0.010000 
0.754375 1.000000 0.000000 0.010000 
0.754531 1.000000 0.000000 0.010000 
0.754688 1.000000 0.000000 0.010000 
0.754844 1.000000 0.000000 0.010000 
0.755000 1.000000 0.000000 0.010000 
0.755156 1.000000 0.000000 0.010000 
0.755313 1.000000 0.000000 0.010000 
0.755469 1.000000 0.000000 0.010000 
0.755625 1.000000 0.000000 0.010000 
0.755781 1.000000 0.000000 0.010000 
0.755938 1.000000 0.000000 0.010000 
0.756094 1.000000 0.000000 0.010000 
0.756250 1.000000 0.000000 0.010000 
0.756406 1.000000 0.000000 0.010000 
0.756563 1.000000 0.000000 0.010000 
0.756719 1.000000 0.000000 0.010000 
0.756875 1.000000 0.000000 0.010000 
0.757031 1.000000 0.000000 0.010000 
0.757188 1.000000 0.000000 0.010000 
0.757344 1.000000 0.000000 0.010000 
0.757500 1.000000 0.000000 0.010000 
0.757656 1.000000 0.000000 0.010000 
0.757812 1.000000 0.000000 0.010000 
0.757969 1.000000 0.000000 0.010000 
0.758125 1.000000 0.000000 0.010000 
0.758281 1.000000 0.000000 0.010000 
0.758437 1.000000 0.000000 0.010000 
0.758594 1.000000 0.000000 0.010000 
0.758750 1.000000 0.000000 0.010000 
0.758906 1.000000 0.000000 0.010000 
0.759062 1.000000 0.000000 0.010000 
0.759219 1.000000 0.000000 0.010000 
0.759375 1.000000 0.000000 0.010000 
0.759531 1.000000 0.000000 0.010000 
0.759688 1.000000 0.000000 0.010000 
0.759844 1.000000 0.000000 0.010000 
0.760000 1.000000 0.000000 0.010000 
0.760156 1.000000 0.000000 0.010000 
0.760313 1.000000 0.000000 0.010000 
0.760469 1.000000 0.000000 0.010000 
0.760625 1.000000 0.000000 0.010000 
0.760781 1.000000 0.000000 0.010000 
0.760938 1.000000 0.000000 0.010000 
0.761094 1.000000 0.000000 0.010000 
0.761250 1.000000 0.000000 0.010000 
0.761406 1.000000 0.000000 0.010000 
0.761563 1.000000 0.000000 0.010000 
0.761719 1.000000 0.000000 0.010000 
0.761875 1.000000 0.000000 0.010000 
0.762031 1.000000 0.000000 0.010000 
0.762188 1.000000 0.000000 0.010000 
0.762344 1.000000 0.000000 0.010000 
0.762500 1.000000 0.000000 0.010000 
0.762656 1.000000 0.000000 0.010000 
0.762813 1.000000 0.000000 0.010000 
0.762969 1.000000 0.000000 0.010000 
0.763125 1.000000 0.000000 0.010000 
0.763281 1.000000 0.000000 0.010000 
0.763437 1.000000 0.000000 0.010000 
0.763594 1.000000 0.000000 0.010000 
0.763750 1.000000 0.000000 0.010000 
0.763906 1.000000 0.000000 0.010000 
0.764062 1.000000 0.000000 0.010000 
0.764219 1.000000 0.000000 0.010000 
0.764375 1.000000 0.000000 0.010000 
0.764531 1.000000 0.000000 0.010000 
0.764687 1.000000 0.000000 0.010000 
0.764844 1.000000 0.000000 0.010000 
0.765000 1.000000 0.000000 0.010000 
0.765156 1.000000 0.000000 0.010000 
0.765313 1.000000 0.000000 0.010000 
0.765469 1.000000 0.000000 0.010000 
0.765625 1.000000 0.000000 0.010000 
0.765781 1.000000 0.000000 0.010000 
0.765938 1.000000 0.000000 0.010000 
0.766094 1.000000 0.000000 0.010000 
0.766250 1.000000 0.000000 0.010000 
0.766406 1.000000 0.000000 0.010000 
0.766563 1.000000 0.000000 0.010000 
0.766719 1.000000 0.000000 0.010000 
0.766875 1.000000 0.000000 0.010000 
0.767031 1.000000 0.000000 0.010000 
0.767188 1.000000 0.000000 0.010000 
0.767344 1.000000 0.000000 0.010000 
0.767500 1.000000 0.000000 0.010000 
0.767656 1.000000 0.000000 0.010000 
0.767813 1.000000 0.000000 0.010000 
0.767969 1.000000 0.000000 0.010000 
0.768125 1.000000 0.000000 0.010000 
0.768281 1.000000 0.000000 0.010000 
0.768437 1.000000 0.000000 0.010000 
0.768594 1.000000 0.000000 0.010000 
0.768750 1.000000 0.000000 0.010000 
0.768906 1.000000 0.000000 0.010000 
0.769062 1.000000 0.000000 0.010000 
0.769219 1.000000 0.000000 0.010000 
0.769375 1.000000 0.000000 0.010000 
0.769531 1.000000 0.000000 0.010000 
0.769687 1.000000 0.000000 0.010000 
0.769844 1.000000 0.000000 0.010000 
0.770000 1.000000 0.000000 0.010000 
0.770156 1.000000 0.000000 0.010000 
0.770313 1.000000 0.000000 0.010000 
0.770469 1.000000 0.000000 0.010000 
0.770625 1.000000 0.000000 0.010000 
0.770781 1.000000 0.000000 0.010000 
0.770938 1.000000 0.000000 0.010000 
0.771094 1.000000 0.000000 0.010000 
0.771250 1.000000 0.000000 0.010000 
0.771406 1.000000 0.000000 0.010000 
0.771563 1.000000 0.000000 0.010000 
0.771719 1.000000 0.000000 0.010000 
0.771875 1.000000 0.000000 0.010000 
0.772031 1.000000 0.000000 0.010000 
0.772188 1.000000 0.000000 0.010000 
0.772344 1.000000 0.000000 0.010000 
0.772500 1.000000 0.000000 0.010000 
0.772656 1.000000 0.000000 0.010000 
0.772813 1.000000 0.000000 0.010000 
0.772969 1.000000 0.000000 0.010000 
0.773125 1.000000 0.000000 0.010000 
0.773281 1.000000 0.000000 0.010000 
0.773438 1.000000 0.000000 0.010000 
0.773594 1.000000 0.000000 0.010000 
0.773750 1.000000 0.000000 0.010000 
0.773906 1.000000 0.000000 0.010000 
0.774062 1.000000 0.000000 0.010000 
0.774219 1.000000 0.000000 0.010000 
0.774375 1.000000 0.000000 0.010000 
0.774531 1.000000 0.000000 0.010000 
0.774687 1.000000 0.000000 0.010000 
0.774844 1.000000 0.000000 0.010000 
0.775000 1.000000 0.000000 0.010000 
0.775156 1.000000 0.000000 0.010000 
0.775313 1.000000 0.000000 0.010000 
0.775469 1.000000 0.000000 0.010000 
0.775625 1.000000 0.000000 0.010000 
0.775781 1.000000 0.000000 0.010000 
0.775938 1.000000 0.000000 0.010000 
0.776094 1.000000 0.000000 0.010000 
0.776250 1.000000 0.000000 0.010000 
0.776406 1.000000 0.000000 0.010000 
0.776563 1.000000 0.000000 0.010000 
0.776719 1.000000 0.000000 0.010000 
0.776875 1.000000 0.000000 0.010000 
0.777031 1.000000 0.000000 0.010000 
0.777188 1.000000 0.000000 0.010000 
0.777344 1.000000 0.000000 0.010000 
0.777500 1.000000 0.000000 0.010000 
0.777656 1.000000 0.000000 0.010000 
0.777813 1.000000 0.000000 0.010000 
0.777969 1.000000 0.000000 0.010000 
0.778125 1.000000 0.000000 0.010000 
0.778281 1.000000 0.000000 0.010000 
0.778438 1.000000 0.000000 0.010000 
0.778594 1.000000 0.000000 0.010000 
0.778750 1.000000 0.000000 0.010000 
0.778906 1.000000 0.000000 0.010000 
0.779062 1.000000 0.000000 0.010000 
0.779219 1.000000 0.000000 0.010000 
0.779375 1.000000 0.000000 0.010000 
0.779531 1.000000 0.000000 0.010000 
0.779687 1.000000 0.000000 0.010000 
0.779844 1.000000 0.000000 0.010000 
0.780000 1.000000 0.000000 0.010000 
0.780156 1.000000 0.000000 0.010000 
0.780312 1.000000 0.000000 0.010000 
0.780469 1.000000 0.000000 0.010000 
0.780625 1.000000 0.000000 0.010000 
0.780781 1.000000 0.000000 0.010000 
0.780938 1.000000 0.000000 0.010000 
0.781094 1.000000 0.000000 0.010000 
0.781250 1.000000 0.000000 0.010000 
0.781406 1.000000 0.000000 0.010000 
0.781563 1.000000 0.000000 0.010000 
0.781719 1.000000 0.000000 0.010000 
0.781875 1.000000 0.000000 0.010000 
0.782031 1.000000 0.000000 0.010000 
0.782188 1.000000 0.000000 0.010000 
0.782344 1.000000 0.000000 0.010000 
0.782500 1.000000 0.000000 0.010000 
0.782656 1.000000 0.000000 0.010000 
0.782813 1.000000 0.000000 0.010000 
0.782969 1.000000 0.000000 0.010000 
0.783125 1.000000 0.000000 0.010000 
0.783281 1.000000 0.000000 0.010000 
0.783438 1.000000 0.000000 0.010000 
0.783594 1.000000 0.000000 0.010000 
0.783750 1.000000 0.000000 0.010000 
0.783906 1.000000 0.000000 0.010000 
0.784062 1.000000 0.000000 0.010000 
0.784219 1.000000 0.000000 0.010000 
0.784375 1.000000 0.000000 0.010000 
0.784531 1.000000 0.000000 0.010000 
0.784687 1.000000 0.000000 0.010000 
0.784844 1.000000 0.000000 0.010000 
0.785000 1.000000 0.000000 0.010000 
0.785156 1.000000 0.000000 0.010000 
0.785312 1.000000 0.000000 0.010000 
0.785469 1.000000 0.000000 0.010000 
0.785625 1.000000 0.000000 0.010000 
0.785781 1.000000 0.000000 0.010000 
0.785938 1.000000 0.000000 0.010000 
0.786094 1.000000 0.000000 0.010000 
0.786250 1.000000 0.000000 0.010000 
0.786406 1.000000 0.000000 0.010000 
0.786563 1.000000 0.000000 0.010000 
0.786719 1.000000 0.000000 0.010000 
0.786875 1.000000 0.000000 0.010000 
0.787031 1.000000 0.000000 0.010000 
0.787188 1.000000 0.000000 0.010000 
0.787344 1.000000 0.000000 0.010000 
0.787500 1.000000 0.000000 0.010000 
0.787656 1.000000 0.000000 0.010000 
0.787813 1.000000 0.000000 0.010000 
0.787969 1.000000 0.000000 0.010000 
0.788125 1.000000 0.000000 0.010000 
0.788281 1.000000 0.000000 0.010000 
0.788438 1.000000 0.000000 0.010000 
0.788594 1.000000 0.000000 0.010000 
0.788750 1.000000 0.000000 0.010000 
0.788906 1.000000 0.000000 0.010000 
0.789062 1.000000 0.000000 0.010000 
0.789219 1.000000 0.000000 0.010000 
0.789375 1.000000 0.000000 0.010000 
0.789531 1.000000 0.000000 0.010000 
0.789687 1.000000 0.000000 0.010000 
0.789844 1.000000 0.000000 0.010000 
0.790000 1.000000 0.000000 0.010000 
0.790156 1.000000 0.000000 0.010000 
0.790312 1.000000 0.000000 0.010000 
0.790469 1.000000 0.000000 0.010000 
0.790625 1.000000 0.000000 0.010000 
0.790781 1.000000 0.000000 0.010000 
0.790938 1.000000 0.000000 0.010000 
0.791094 1.000000 0.000000 0.010000 
0.791250 1.000000 0.000000 0.010000 
0.791406 1.000000 0.000000 0.010000 
0.791563 1.000000 0.000000 0.010000 
0.791719 1.000000 0.000000 0.010000 
0.791875 1.000000 0.000000 0.010000 
0.792031 1.000000 0.000000 0.010000 
0.792188 1.000000 0.000000 0.010000 
0.792344 1.000000 0.000000 0.010000 
0.792500 1.000000 0.000000 0.010000 
0.792656 1.000000 0.000000 0.010000 
0.792813 1.000000 0.000000 0.010000 
0.792969 1.000000 0.000000 0.010000 
0.793125 1.000000 0.000000 0.010000 
0.793281 1.000000 0.000000 0.010000 
0.793438 1.000000 0.000000 0.010000 
0.793594 1.000000 0.000000 0.010000 
0.793750 1.000000 0.000000 0.010000 
0.793906 1.000000 0.000000 0.010000 
0.794063 1.000000 0.000000 0.010000 
0.794219 1.000000 0.000000 0.010000 
0.794375 1.000000 0.000000 0.010000 
0.794531 1.000000 0.000000 0.010000 
0.794687 1.000000 0.000000 0.010000 
0.794844 1.000000 0.000000 0.010000 
0.795000 1.000000 0.000000 0.010000 
0.795156 1.000000 0.000000 0.010000 
0.795312 1.000000 0.000000 0.010000 
0.795469 1.000000 0.000000 0.010000 
0.795625 1.000000 0.000000 0.010000 
0.795781 1.000000 0.000000 0.010000 
0.795937 1.000000 0.000000 0.010000 
0.796094 1.000000 0.000000 0.010000 
0.796250 1.000000 0.000000 0.010000 
0.796406 1.000000 0.000000 0.010000 
0.796563 1.000000 0.000000 0.010000 
0.796719 1.000000 0.000000 0.010000 
0.796875 1.000000 0.000000 0.010000 
0.797031 1.000000 0.000000 0.010000 
0.797188 1.000000 0.000000 0.010000 
0.797344 1.000000 0.000000 0.010000 
0.797500 1.000000 0.000000 0.010000 
0.797656 1.000000 0.000000 0.010000 
0.797813 1.000000 0.000000 0.010000 
0.797969 1.000000 0.000000 0.010000 
0.798125 1.000000 0.000000 0.010000 
0.798281 1.000000 0.000000 0.010000 
0.798438 1.000000 0.000000 0.010000 
0.798594 1.000000 0.000000 0.010000 
0.798750 1.000000 0.000000 0.010000 
0.798906 1.000000 0.000000 0.010000 
0.799063 1.000000 0.000000 0.010000 
0.799219 1.000000 0.000000 0.010000 
0.799375 1.000000 0.000000 0.010000 
0.799531 1.000000 0.000000 0.010000 
0.799687 1.000000 0.000000 0.010000 
0.799844 1.000000 0.000000 0.010000 
0.800000 1.000000 0.000000 0.010000 
0.800156 1.000000 0.000000 0.010000 
0.800312 1.000000 0.000000 0.010000 
0.800469 1.000000 0.000000 0.010000 
0.800625 1.000000 0.000000 0.010000 
0.800781 1.000000 0.000000 0.010000 
0.800937 1.000000 0.000000 0.010000 
0.801094 1.000000 0.000000 0.010000 
0.801250 1.000000 0.000000 0.010000 
0.801406 1.000000 0.000000 0.010000 
0.801563 1.000000 0.000000 0.010000 
0.801719 1.000000 0.000000 0.010000 
0.801875 1.000000 0.000000 0.010000 
0.802031 1.000000 0.000000 0.010000 
0.802188 1.000000 0.000000 0.010000 
0.802344 1.000000 0.000000 0.010000 
0.802500 1.000000 0.000000 0.010000 
0.802656 1.000000 0.000000 0.010000 
0.802813 1.000000 0.000000 0.010000 
0.802969 1.000000 0.000000 0.010000 
0.803125 1.000000 0.000000 0.010000 
0.803281 1.000000 0.000000 0.010000 
0.803438 1.000000 0.000000 0.010000 
0.803594 1.000000 0.000000 0.010000 
0.803750 1.000000 0.000000 0.010000 
0.803906 1.000000 0.000000 0.010000 
0.804063 1.000000 0.000000 0.010000 
0.804219 1.000000 0.000000 0.010000 
0.804375 1.000000 0.000000 0.010000 
0.804531 1.000000 0.000000 0.010000 
0.804688 1.000000 0.000000 0.010000 
0.804844 1.000000 0.000000 0.010000 
0.805000 1.000000 0.000000 0.010000 
0.805156 1.000000 0.000000 0.010000 
0.805312 1.000000 0.000000 0.010000 
0.805469 1.000000 0.000000 0.010000 
0.805625 1.000000 0.000000 0.010000 
0.805781 1.000000 0.000000 0.010000 
0.805937 1.000000 0.000000 0.010000 
0.806094 1.000000 0.000000 0.010000 
0.806250 1.000000 0.000000 0.010000 
0.806406 1.000000 0.000000 0.010000 
0.806563 1.000000 0.000000 0.010000 
0.806719 1.000000 0.000000 0.010000 
0.806875 1.000000 0.000000 0.010000 
0.807031 1.000000 0.000000 0.010000 
0.807188 1.000000 0.000000 0.010000 
0.807344 1.000000 0.000000 0.010000 
0.807500 1.000000 0.000000 0.010000 
0.807656 1.000000 0.000000 0.010000 
0.807813 1.000000 0.000000 0.010000 
0.807969 1.000000 0.000000 0.010000 
0.808125 1.000000 0.000000 0.010000 
0.808281 1.000000 0.000000 0.010000 
0.808438 1.000000 0.000000 0.010000 
0.808594 1.000000 0.000000 0.010000 
0.808750 1.000000 0.000000 0.010000 
0.808906 1.000000 0.000000 0.010000 
0.809063 1.000000 0.000000 0.010000 
0.809219 1.000000 0.000000 0.010000 
0.809375 1.000000 0.000000 0.010000 
0.809531 1.000000 0.000000 0.010000 
0.809688 1.000000 0.000000 0.010000 
0.809844 1.000000 0.000000 0.010000 
0.810000 1.000000 0.000000 0.010000 
0.810156 1.000000 0.000000 0.010000 
0.810312 1.000000 0.000000 0.010000 
0.810469 1.000000 0.000000 0.010000 
0.810625 1.000000 0.000000 0.010000 
0.810781 1.000000 0.000000 0.010000 
0.810937 1.000000 0.000000 0.010000 
0.811094 1.000000 0.000000 0.010000 
0.811250 1.000000 0.000000 0.010000 
0.811406 1.000000 0.000000 0.010000 
0.811562 1.000000 0.000000 0.010000 
0.811719 1.000000 0.000000 0.010000 
0.811875 1.000000 0.000000 0.010000 
0.812031 1.000000 0.000000 0.010000 
0.812188 1.000000 0.000000 0.010000 
0.812344 1.000000 0.000000 0.010000 
0.812500 1.000000 0.000000 0.010000 
0.812656 1.000000 0.000000 0.010000 
0.812813 1.000000 0.000000 0.010000 
0.812969 1.000000 0.000000 0.010000 
0.813125 1.000000 0.000000 0.010000 
0.813281 1.000000 0.000000 0.010000 
0.813438 1.000000 0.000000 0.010000 
0.813594 1.000000 0.000000 0.010000 
0.813750 1.000000 0.000000 0.010000 
0.813906 1.000000 0.000000 0.010000 
0.814063 1.000000 0.000000 0.010000 
0.814219 1.000000 0.000000 0.010000 
0.814375 1.000000 0.000000 0.010000 
0.814531 1.000000 0.000000 0.010000 
0.814688 1.000000 0.000000 0.010000 
0.814844 1.000000 0.000000 0.010000 
0.815000 1.000000 0.000000 0.010000 
0.815156 1.000000 0.000000 0.010000 
0.815312 1.000000 0.000000 0.010000 
0.815469 1.000000 0.000000 0.010000 
0.815625 1.000000 0.000000 0.010000 
0.815781 1.000000 0.000000 0.010000 
0.815937 1.000000 0.000000 0.010000 
0.816094 1.000000 0.000000 0.010000 
0.816250 1.000000 0.000000 0.010000 
0.816406 1.000000 0.000000 0.010000 
0.816562 1.000000 0.000000 0.010000 
0.816719 1.000000 0.000000 0.010000 
0.816875 1.000000 0.000000 0.010000 
0.817031 1.000000 0.000000 0.010000 
0.817188 1.000000 0.000000 0.010000 
0.817344 1.000000 0.000000 0.010000 
0.817500 1.000000 0.000000 0.010000 
0.817656 1.000000 0.000000 0.010000 
0.817813 1.000000 0.000000 0.010000 
0.817969 1.000000 0.000000 0.010000 
0.818125 1.000000 0.000000 0.010000 
0.818281 1.000000 0.000000 0.010000 
0.818438 1.000000 0.000000 0.010000 
0.818594 1.000000 0.000000 0.010000 
0.818750 1.000000 0.000000 0.010000 
0.818906 1.000000 0.000000 0.010000 
0.819063 1.000000 0.000000 0.010000 
0.819219 1.000000 0.000000 0.010000 
0.819375 1.000000 0.000000 0.010000 
0.819531 1.000000 0.000000 0.010000 
0.819688 1.000000 0.000000 0.010000 
0.819844 1.000000 0.000000 0.010000 
0.820000 1.000000 0.000000 0.010000 
0.820156 1.000000 0.000000 0.010000 
0.820312 1.000000 0.000000 0.010000 
0.820469 1.000000 0.000000 0.010000 
0.820625 1.000000 0.000000 0.010000 
0.820781 1.000000 0.000000 0.010000 
0.820937 1.000000 0.000000 0.010000 
0.821094 1.000000 0.000000 0.010000 
0.821250 1.000000 0.000000 0.010000 
0.821406 1.000000 0.000000 0.010000 
0.821562 1.000000 0.000000 0.010000 
0.821719 1.000000 0.000000 0.010000 
0.821875 1.000000 0.000000 0.010000 
0.822031 1.000000 0.000000 0.010000 
0.822188 1.000000 0.000000 0.010000 
0.822344 1.000000 0.000000 0.010000 
0.822500 1.000000 0.000000 0.010000 
0.822656 1.000000 0.000000 0.010000 
0.822813 1.000000 0.000000 0.010000 
0.822969 1.000000 0.000000 0.010000 
0.823125 1.000000 0.000000 0.010000 
0.823281 1.000000 0.000000 0.010000 
0.823438 1.000000 0.000000 0.010000 
0.823594 1.000000 0.000000 0.010000 
0.823750 1.000000 0.000000 0.010000 
0.823906 1.000000 0.000000 0.010000 
0.824063 1.000000 0.000000 0.010000 
0.824219 1.000000 0.000000 0.010000 
0.824375 1.000000 0.000000 0.010000 
0.824531 1.000000 0.000000 0.010000 
0.824688 1.000000 0.000000 0.010000 
0.824844 1.000000 0.000000 0.010000 
0.825000 1.000000 0.000000 0.010000 
0.825156 1.000000 0.000000 0.010000 
0.825313 1.000000 0.000000 0.010000 
0.825469 1.000000 0.000000 0.010000 
0.825625 1.000000 0.000000 0.010000 
0.825781 1.000000 0.000000 0.010000 
0.825937 1.000000 0.000000 0.010000 
0.826094 1.000000 0.000000 0.010000 
0.826250 1.000000 0.000000 0.010000 
0.826406 1.000000 0.000000 0.010000 
0.826562 1.000000 0.000000 0.010000 
0.826719 1.000000 0.000000 0.010000 
0.826875 1.000000 0.000000 0.010000 
0.827031 1.000000 0.000000 0.010000 
0.827187 1.000000 0.000000 0.010000 
0.827344 1.000000 0.000000 0.010000 
0.827500 1.000000 0.000000 0.010000 
0.827656 1.000000 0.000000 0.010000 
0.827813 1.000000 0.000000 0.010000 
0.827969 1.000000 0.000000 0.010000 
0.828125 1.000000 0.000000 0.010000 
0.828281 1.000000 0.000000 0.010000 
0.828438 1.000000 0.000000 0.010000 
0.828594 1.000000 0.000000 0.010000 
0.828750 1.000000 0.000000 0.010000 
0.828906 1.000000 0.000000 0.010000 
0.829063 1.000000 0.000000 0.010000 
0.829219 1.000000 0.000000 0.010000 
0.829375 1.000000 0.000000 0.010000 
0.829531 1.000000 0.000000 0.010000 
0.829688 1.000000 0.000000 0.010000 
0.829844 1.000000 0.000000 0.010000 
0.830000 1.000000 0.000000 0.010000 
0.830156 1.000000 0.000000 0.010000 
0.830313 1.000000 0.000000 0.010000 
0.830469 1.000000 0.000000 0.010000 
0.830625 1.000000 0.000000 0.010000 
0.830781 1.000000 0.000000 0.010000 
0.830937 1.000000 0.000000 0.010000 
0.831094 1.000000 0.000000 0.010000 
0.831250 1.000000 0.000000 0.010000 
0.831406 1.000000 0.000000 0.010000 
0.831562 1.000000 0.000000 0.010000 
0.831719 1.000000 0.000000 0.010000 
0.831875 1.000000 0.000000 0.010000 
0.832031 1.000000 0.000000 0.010000 
0.832187 1.000000 0.000000 0.010000 
0.832344 1.000000 0.000000 0.010000 
0.832500 1.000000 0.000000 0.010000 
0.832656 1.000000 0.000000 0.010000 
0.832813 1.000000 0.000000 0.010000 
0.832969 1.000000 0.000000 0.010000 
0.833125 1.000000 0.000000 0.010000 
0.833281 1.000000 0.000000 0.010000 
0.833438 1.000000 0.000000 0.010000 
0.833594 1.000000 0.000000 0.010000 
0.833750 1.000000 0.000000 0.010000 
0.833906 1.000000 0.000000 0.010000 
0.834063 1.000000 0.000000 0.010000 
0.834219 1.000000 0.000000 0.010000 
0.834375 1.000000 0.000000 0.010000 
0.834531 1.000000 0.000000 0.010000 
0.834688 1.000000 0.000000 0.010000 
0.834844 1.000000 0.000000 0.010000 
0.835000 1.000000 0.000000 0.010000 
0.835156 1.000000 0.000000 0.010000 
0.835313 1.000000 0.000000 0.010000 
0.835469 1.000000 0.000000 0.010000 
0.835625 1.000000 0.000000 0.010000 
0.835781 1.000000 0.000000 0.010000 
0.835938 1.000000 0.000000 0.010000 
0.836094 1.000000 0.000000 0.010000 
0.836250 1.000000 0.000000 0.010000 
0.836406 1.000000 0.000000 0.010000 
0.836562 1.000000 0.000000 0.010000 
0.836719 1.000000 0.000000 0.010000 
0.836875 1.000000 0.000000 0.010000 
0.837031 1.000000 0.000000 0.010000 
0.837187 1.000000 0.000000 0.010000 
0.837344 1.000000 0.000000 0.010000 
0.837500 1.000000 0.000000 0.010000 
0.837656 1.000000 0.000000 0.010000 
0.837813 1.000000 0.000000 0.010000 
0.837969 1.000000 0.000000 0.010000 
0.838125 1.000000 0.000000 0.010000 
0.838281 1.000000 0.000000 0.010000 
0.838438 1.000000 0.000000 0.010000 
0.838594 1.000000 0.000000 0.010000 
0.838750 1.000000 0.000000 0.010000 
0.838906 1.000000 0.000000 0.010000 
0.839063 1.000000 0.000000 0.010000 
0.839219 1.000000 0.000000 0.010000 
0.839375 1.000000 0.000000 0.010000 
0.839531 1.000000 0.000000 0.010000 
0.839688 1.000000 0.000000 0.010000 
0.839844 1.000000 0.000000 0.010000 
0.840000 1.000000 0.000000 0.010000 
0.840156 1.000000 0.000000 0.010000 
0.840313 1.000000 0.000000 0.010000 
0.840469 1.000000 0.000000 0.010000 
0.840625 1.000000 0.000000 0.010000 
0.840781 1.000000 0.000000 0.010000 
0.840938 1.000000 0.000000 0.010000 
0.841094 1.000000 0.000000 0.010000 
0.841250 1.000000 0.000000 0.010000 
0.841406 1.000000 0.000000 0.010000 
0.841562 1.000000 0.000000 0.010000 
0.841719 1.000000 0.000000 0.010000 
0.841875 1.000000 0.000000 0.010000 
0.842031 1.000000 0.000000 0.010000 
0.842187 1.000000 0.000000 0.010000 
0.842344 1.000000 0.000000 0.010000 
0.842500 1.000000 0.000000 0.010000 
0.842656 1.000000 0.000000 0.010000 
0.842812 1.000000 0.000000 0.010000 
0.842969 1.000000 0.000000 0.010000 
0.843125 1.000000 0.000000 0.010000 
0.843281 1.000000 0.000000 0.010000 
0.843438 1.000000 0.000000 0.010000 
0.843594 1.000000 0.000000 0.010000 
0.843750 1.000000 0.000000 0.010000 
0.843906 1.000000 0.000000 0.010000 
0.844063 1.000000 0.000000 0.010000 
0.844219 1.000000 0.000000 0.010000 
0.844375 1.000000 0.000000 0.010000 
0.844531 1.000000 0.000000 0.010000 
0.844688 1.000000 0.000000 0.010000 
0.844844 1.000000 0.000000 0.010000 
0.845000 1.000000 0.000000 0.010000 
0.845156 1.000000 0.000000 0.010000 
0.845313 1.000000 0.000000 0.010000 
0.845469 1.000000 0.000000 0.010000 
0.845625 1.000000 0.000000 0.010000 
0.845781 1.000000 0.000000 0.010000 
0.845938 1.000000 0.000000 0.010000 
0.846094 1.000000 0.000000 0.010000 
0.846250 1.000000 0.000000 0.010000 
0.846406 1.000000 0.000000 0.010000 
0.846562 1.000000 0.000000 0.010000 
0.846719 1.000000 0.000000 0.010000 
0.846875 1.000000 0.000000 0.010000 
0.847031 1.000000 0.000000 0.010000 
0.847187 1.000000 0.000000 0.010000 
0.847344 1.000000 0.000000 0.010000 
0.847500 1.000000 0.000000 0.010000 
0.847656 1.000000 0.000000 0.010000 
0.847812 1.000000 0.000000 0.010000 
0.847969 1.000000 0.000000 0.010000 
0.848125 1.000000 0.000000 0.010000 
0.848281 1.000000 0.000000 0.010000 
0.848438 1.000000 0.000000 0.010000 
0.848594 1.000000 0.000000 0.010000 
0.848750 1.000000 0.000000 0.010000 
0.848906 1.000000 0.000000 0.010000 
0.849063 1.000000 0.000000 0.010000 
0.849219 1.000000 0.000000 0.010000 
0.849375 1.000000 0.000000 0.010000 
0.849531 1.000000 0.000000 0.010000 
0.849688 1.000000 0.000000 0.010000 
0.849844 1.000000 0.000000 0.010000 
0.850000 1.000000 0.000000 0.010000 
0.850156 1.000000 0.000000 0.010000 
0.850313 1.000000 0.000000 0.010000 
0.850469 1.000000 0.000000 0.010000 
0.850625 1.000000 0.000000 0.010000 
0.850781 1.000000 0.000000 0.010000 
0.850938 1.000000 0.000000 0.010000 
0.851094 1.000000 0.000000 0.010000 
0.851250 1.000000 0.000000 0.010000 
0.851406 1.000000 0.000000 0.010000 
0.851562 1.000000 0.000000 0.010000 
0.851719 1.000000 0.000000 0.010000 
0.851875 1.000000 0.000000 0.010000 
0.852031 1.000000 0.000000 0.010000 
0.852187 1.000000 0.000000 0.010000 
0.852344 1.000000 0.000000 0.010000 
0.852500 1.000000 0.000000 0.010000 
0.852656 1.000000 0.000000 0.010000 
0.852812 1.000000 0.000000 0.010000 
0.852969 1.000000 0.000000 0.010000 
0.853125 1.000000 0.000000 0.010000 
0.853281 1.000000 0.000000 0.010000 
0.853438 1.000000 0.000000 0.010000 
0.853594 1.000000 0.000000 0.010000 
0.853750 1.000000 0.000000 0.010000 
0.853906 1.000000 0.000000 0.010000 
0.854063 1.000000 0.000000 0.010000 
0.854219 1.000000 0.000000 0.010000 
0.854375 1.000000 0.000000 0.010000 
0.854531 1.000000 0.000000 0.010000 
0.854688 1.000000 0.000000 0.010000 
0.854844 1.000000 0.000000 0.010000 
0.855000 1.000000 0.000000 0.010000 
0.855156 1.000000 0.000000 0.010000 
0.855313 1.000000 0.000000 0.010000 
0.855469 1.000000 0.000000 0.010000 
0.855625 1.000000 0.000000 0.010000 
0.855781 1.000000 0.000000 0.010000 
0.855938 1.000000 0.000000 0.010000 
0.856094 1.000000 0.000000 0.010000 
0.856250 1.000000 0.000000 0.010000 
0.856406 1.000000 0.000000 0.010000 
0.856563 1.000000 0.000000 0.010000 
0.856719 1.000000 0.000000 0.010000 
0.856875 1.000000 0.000000 0.010000 
0.857031 1.000000 0.000000 0.010000 
0.857187 1.000000 0.000000 0.010000 
0.857344 1.000000 0.000000 0.010000 
0.857500 1.000000 0.000000 0.010000 
0.857656 1.000000 0.000000 0.010000 
0.857812 1.000000 0.000000 0.010000 
0.857969 1.000000 0.000000 0.010000 
0.858125 1.000000 0.000000 0.010000 
0.858281 1.000000 0.000000 0.010000 
0.858437 1.000000 0.000000 0.010000 
0.858594 1.000000 0.000000 0.010000 
0.858750 1.000000 0.000000 0.010000 
0.858906 1.000000 0.000000 0.010000 
0.859063 1.000000 0.000000 0.010000 
0.859219 1.000000 0.000000 0.010000 
0.859375 1.000000 0.000000 0.010000 
0.859531 1.000000 0.000000 0.010000 
0.859688 1.000000 0.000000 0.010000 
0.859844 1.000000 0.000000 0.010000 
0.860000 1.000000 0.000000 0.010000 
0.860156 1.000000 0.000000 0.010000 
0.860313 1.000000 0.000000 0.010000 
0.860469 1.000000 0.000000 0.010000 
0.860625 1.000000 0.000000 0.010000 
0.860781 1.000000 0.000000 0.010000 
0.860938 1.000000 0.000000 0.010000 
0.861094 1.000000 0.000000 0.010000 
0.861250 1.000000 0.000000 0.010000 
0.861406 1.000000 0.000000 0.010000 
0.861563 1.000000 0.000000 0.010000 
0.861719 1.000000 0.000000 0.010000 
0.861875 1.000000 0.000000 0.010000 
0.862031 1.000000 0.000000 0.010000 
0.862187 1.000000 0.000000 0.010000 
0.862344 1.000000 0.000000 0.010000 
0.862500 1.000000 0.000000 0.010000 
0.862656 1.000000 0.000000 0.010000 
0.862812 1.000000 0.000000 0.010000 
0.862969 1.000000 0.000000 0.010000 
0.863125 1.000000 0.000000 0.010000 
0.863281 1.000000 0.000000 0.010000 
0.863437 1.000000 0.000000 0.010000 
0.863594 1.000000 0.000000 0.010000 
0.863750 1.000000 0.000000 0.010000 
0.863906 1.000000 0.000000 0.010000 
0.864063 1.000000 0.000000 0.010000 
0.864219 1.000000 0.000000 0.010000 
0.864375 1.000000 0.000000 0.010000 
0.864531 1.000000 0.000000 0.010000 
0.864688 1.000000 0.000000 0.010000 
0.864844 1.000000 0.000000 0.010000 
0.865000 1.000000 0.000000 0.010000 
0.865156 1.000000 0.000000 0.010000 
0.865313 1.000000 0.000000 0.010000 
0.865469 1.000000 0.000000 0.010000 
0.865625 1.000000 0.000000 0.010000 
0.865781 1.000000 0.000000 0.010000 
0.865938 1.000000 0.000000 0.010000 
0.866094 1.000000 0.000000 0.010000 
0.866250 1.000000 0.000000 0.010000 
0.866406 1.000000 0.000000 0.010000 
0.866563 1.000000 0.000000 0.010000 
0.866719 1.000000 0.000000 0.010000 
0.866875 1.000000 0.000000 0.010000 
0.867031 1.000000 0.000000 0.010000 
0.867188 1.000000 0.000000 0.010000 
0.867344 1.000000 0.000000 0.010000 
0.867500 1.000000 0.000000 0.010000 
0.867656 1.000000 0.000000 0.010000 
0.867812 1.000000 0.000000 0.010000 
0.867969 1.000000 0.000000 0.010000 
0.868125 1.000000 0.000000 0.010000 
0.868281 1.000000 0.000000 0.010000 
0.868437 1.000000 0.000000 0.010000 
0.868594 1.000000 0.000000 0.010000 
0.868750 1.000000 0.000000 0.010000 
0.868906 1.000000 0.000000 0.010000 
0.869063 1.000000 0.000000 0.010000 
0.869219 1.000000 0.000000 0.010000 
0.869375 1.000000 0.000000 0.010000 
0.869531 1.000000 0.000000 0.010000 
0.869688 1.000000 0.000000 0.010000 
0.869844 1.000000 0.000000 0.010000 
0.870000 1.000000 0.000000 0.010000 
0.870156 1.000000 0.000000 0.010000 
0.870313 1.000000 0.000000 0.010000 
0.870469 1.000000 0.000000 0.010000 
0.870625 1.000000 0.000000 0.010000 
0.870781 1.000000 0.000000 0.010000 
0.870938 1.000000 0.000000 0.010000 
0.871094 1.000000 0.000000 0.010000 
0.871250 1.000000 0.000000 0.010000 
0.871406 1.000000 0.000000 0.010000 
0.871563 1.000000 0.000000 0.010000 
0.871719 1.000000 0.000000 0.010000 
0.871875 1.000000 0.000000 0.010000 
0.872031 1.000000 0.000000 0.010000 
0.872188 1.000000 0.000000 0.010000 
0.872344 1.000000 0.000000 0.010000 
0.872500 1.000000 0.000000 0.010000 
0.872656 1.000000 0.000000 0.010000 
0.872812 1.000000 0.000000 0.010000 
0.872969 1.000000 0.000000 0.010000 
0.873125 1.000000 0.000000 0.010000 
0.873281 1.000000 0.000000 0.010000 
0.873437 1.000000 0.000000 0.010000 
0.873594 1.000000 0.000000 0.010000 
0.873750 1.000000 0.000000 0.010000 
0.873906 1.000000 0.000000 0.010000 
0.874062 1.000000 0.000000 0.010000 
0.874219 1.000000 0.000000 0.010000 
0.874375 1.000000 0.000000 0.010000 
0.874531 1.000000 0.000000 0.010000 
0.874688 1.000000 0.000000 0.010000 
0.874844 1.000000 0.000000 0.010000 
0.875000 1.000000 0.000000 0.010000 
0.875156 1.000000 0.000000 0.010000 
0.875313 1.000000 0.000000 0.010000 
0.875469 1.000000 0.000000 0.010000 
0.875625 1.000000 0.000000 0.010000 
0.875781 1.000000 0.000000 0.010000 
0.875938 1.000000 0.000000 0.010000 
0.876094 1.000000 0.000000 0.010000 
0.876250 1.000000 0.000000 0.010000 
0.876406 1.000000 0.000000 0.010000 
0.876563 1.000000 0.000000 0.010000 
0.876719 1.000000 0.000000 0.010000 
0.876875 1.000000 0.000000 0.010000 
0.877031 1.000000 0.000000 0.010000 
0.877188 1.000000 0.000000 0.010000 
0.877344 1.000000 0.000000 0.010000 
0.877500 1.000000 0.000000 0.010000 
0.877656 1.000000 0.000000 0.010000 
0.877812 1.000000 0.000000 0.010000 
0.877969 1.000000 0.000000 0.010000 
0.878125 1.000000 0.000000 0.010000 
0.878281 1.000000 0.000000 0.010000 
0.878437 1.000000 0.000000 0.010000 
0.878594 1.000000 0.000000 0.010000 
0.878750 1.000000 0.000000 0.010000 
0.878906 1.000000 0.000000 0.010000 
0.879062 1.000000 0.000000 0.010000 
0.879219 1.000000 0.000000 0.010000 
0.879375 1.000000 0.000000 0.010000 
0.879531 1.000000 0.000000 0.010000 
0.879688 1.000000 0.000000 0.010000 
0.879844 1.000000 0.000000 0.010000 
0.880000 1.000000 0.000000 0.010000 
0.880156 1.000000 0.000000 0.010000 
0.880313 1.000000 0.000000 0.010000 
0.880469 1.000000 0.000000 0.010000 
0.880625 1.000000 0.000000 0.010000 
0.880781 1.000000 0.000000 0.010000 
0.880938 1.000000 0.000000 0.010000 
0.881094 1.000000 0.000000 0.010000 
0.881250 1.000000 0.000000 0.010000 
0.881406 1.000000 0.000000 0.010000 
0.881563 1.000000 0.000000 0.010000 
0.881719 1.000000 0.000000 0.010000 
0.881875 1.000000 0.000000 0.010000 
0.882031 1.000000 0.000000 0.010000 
0.882188 1.000000 0.000000 0.010000 
0.882344 1.000000 0.000000 0.010000 
0.882500 1.000000 0.000000 0.010000 
0.882656 1.000000 0.000000 0.010000 
0.882812 1.000000 0.000000 0.010000 
0.882969 1.000000 0.000000 0.010000 
0.883125 1.000000 0.000000 0.010000 
0.883281 1.000000 0.000000 0.010000 
0.883437 1.000000 0.000000 0.010000 
0.883594 1.000000 0.000000 0.010000 
0.883750 1.000000 0.000000 0.010000 
0.883906 1.000000 0.000000 0.010000 
0.884062 1.000000 0.000000 0.010000 
0.884219 1.000000 0.000000 0.010000 
0.884375 1.000000 0.000000 0.010000 
0.884531 1.000000 0.000000 0.010000 
0.884688 1.000000 0.000000 0.010000 
0.884844 1.000000 0.000000 0.010000 
0.885000 1.000000 0.000000 0.010000 
0.885156 1.000000 0.000000 0.010000 
0.885313 1.000000 0.000000 0.010000 
0.885469 1.000000 0.000000 0.010000 
0.885625 1.000000 0.000000 0.010000 
0.885781 1.000000 0.000000 0.010000 
0.885938 1.000000 0.000000 0.010000 
0.886094 1.000000 0.000000 0.010000 
0.886250 1.000000 0.000000 0.010000 
0.886406 1.000000 0.000000 0.010000 
0.886563 1.000000 0.000000 0.010000 
0.886719 1.000000 0.000000 0.010000 
0.886875 1.000000 0.000000 0.010000 
0.887031 1.000000 0.000000 0.010000 
0.887188 1.000000 0.000000 0.010000 
0.887344 1.000000 0.000000 0.010000 
0.887500 1.000000 0.000000 0.010000 
0.887656 1.000000 0.000000 0.010000 
0.887813 1.000000 0.000000 0.010000 
0.887969 1.000000 0.000000 0.010000 
0.888125 1.000000 0.000000 0.010000 
0.888281 1.000000 0.000000 0.010000 
0.888437 1.000000 0.000000 0.010000 
0.888594 1.000000 0.000000 0.010000 
0.888750 1.000000 0.000000 0.010000 
0.888906 1.000000 0.000000 0.010000 
0.889062 1.000000 0.000000 0.010000 
0.889219 1.000000 0.000000 0.010000 
0.889375 1.000000 0.000000 0.010000 
0.889531 1.000000 0.000000 0.010000 
0.889687 1.000000 0.000000 0.010000 
0.889844 1.000000 0.000000 0.010000 
0.890000 1.000000 0.000000 0.010000 
0.890156 1.000000 0.000000 0.010000 
0.890313 1.000000 0.000000 0.010000 
0.890469 1.000000 0.000000 0.010000 
0.890625 1.000000 0.000000 0.010000 
0.890781 1.000000 0.000000 0.010000 
0.890938 1.000000 0.000000 0.010000 
0.891094 1.000000 0.000000 0.010000 
0.891250 1.000000 0.000000 0.010000 
0.891406 1.000000 0.000000 0.010000 
0.891563 1.000000 0.000000 0.010000 
0.891719 1.000000 0.000000 0.010000 
0.891875 1.000000 0.000000 0.010000 
0.892031 1.000000 0.000000 0.010000 
0.892188 1.000000 0.000000 0.010000 
0.892344 1.000000 0.000000 0.010000 
0.892500 1.000000 0.000000 0.010000 
0.892656 1.000000 0.000000 0.010000 
0.892813 1.000000 0.000000 0.010000 
0.892969 1.000000 0.000000 0.010000 
0.893125 1.000000 0.000000 0.010000 
0.893281 1.000000 0.000000 0.010000 
0.893437 1.000000 0.000000 0.010000 
0.893594 1.000000 0.000000 0.010000 
0.893750 1.000000 0.000000 0.010000 
0.893906 1.000000 0.000000 0.010000 
0.894062 1.000000 0.000000 0.010000 
0.894219 1.000000 0.000000 0.010000 
0.894375 1.000000 0.000000 0.010000 
0.894531 1.000000 0.000000 0.010000 
0.894687 1.000000 0.000000 0.010000 
0.894844 1.000000 0.000000 0.010000 
0.895000 1.000000 0.000000 0.010000 
0.895156 1.000000 0.000000 0.010000 
0.895313 1.000000 0.000000 0.010000 
0.895469 1.000000 0.000000 0.010000 
0.895625 1.000000 0.000000 0.010000 
0.895781 1.000000 0.000000 0.010000 
0.895938 1.000000 0.000000 0.010000 
0.896094 1.000000 0.000000 0.010000 
0.896250 1.000000 0.000000 0.010000 
0.896406 1.000000 0.000000 0.010000 
0.896563 1.000000 0.000000 0.010000 
0.896719 1.000000 0.000000 0.010000 
0.896875 1.000000 0.000000 0.010000 
0.897031 1.000000 0.000000 0.010000 
0.897188 1.000000 0.000000 0.010000 
0.897344 1.000000 0.000000 0.010000 
0.897500 1.000000 0.000000 0.010000 
0.897656 1.000000 0.000000 0.010000 
0.897813 1.000000 0.000000 0.010000 
0.897969 1.000000 0.000000 0.010000 
0.898125 1.000000 0.000000 0.010000 
0.898281 1.000000 0.000000 0.010000 
0.898438 1.000000 0.000000 0.010000 
0.898594 1.000000 0.000000 0.010000 
0.898750 1.000000 0.000000 0.010000 
0.898906 1.000000 0.000000 0.010000 
0.899062 1.000000 0.000000 0.010000 
0.899219 1.000000 0.000000 0.010000 
0.899375 1.000000 0.000000 0.010000 
0.899531 1.000000 0.000000 0.010000 
0.899687 1.000000 0.000000 0.010000 
0.899844 1.000000 0.000000 0.010000 
0.900000 1.000000 0.000000 0.010000 
0.900156 1.000000 0.000000 0.010000 
0.900313 1.000000 0.000000 0.010000 
0.900469 1.000000 0.000000 0.010000 
0.900625 1.000000 0.000000 0.010000 
0.900781 1.000000 0.000000 0.010000 
0.900938 1.000000 0.000000 0.010000 
0.901094 1.000000 0.000000 0.010000 
0.901250 1.000000 0.000000 0.010000 
0.901406 1.000000 0.000000 0.010000 
0.901563 1.000000 0.000000 0.010000 
0.901719 1.000000 0.000000 0.010000 
0.901875 1.000000 0.000000 0.010000 
0.902031 1.000000 0.000000 0.010000 
0.902188 1.000000 0.000000 0.010000 
0.902344 1.000000 0.000000 0.010000 
0.902500 1.000000 0.000000 0.010000 
0.902656 1.000000 0.000000 0.010000 
0.902813 1.000000 0.000000 0.010000 
0.902969 1.000000 0.000000 0.010000 
0.903125 1.000000 0.000000 0.010000 
0.903281 1.000000 0.000000 0.010000 
0.903438 1.000000 0.000000 0.010000 
0.903594 1.000000 0.000000 0.010000 
0.903750 1.000000 0.000000 0.010000 
0.903906 1.000000 0.000000 0.010000 
0.904062 1.000000 0.000000 0.010000 
0.904219 1.000000 0.000000 0.010000 
0.904375 1.000000 0.000000 0.010000 
0.904531 1.000000 0.000000 0.010000 
0.904687 1.000000 0.000000 0.010000 
0.904844 1.000000 0.000000 0.010000 
0.905000 1.000000 0.000000 0.010000 
0.905156 1.000000 0.000000 0.010000 
0.905312 1.000000 0.000000 0.010000 
0.905469 1.000000 0.000000 0.010000 
0.905625 1.000000 0.000000 0.010000 
0.905781 1.000000 0.000000 0.010000 
0.905938 1.000000 0.000000 0.010000 
0.906094 1.000000 0.000000 0.010000 
0.906250 1.000000 0.000000 0.010000 
0.906406 1.000000 0.000000 0.010000 
0.906563 1.000000 0.000000 0.010000 
0.906719 1.000000 0.000000 0.010000 
0.906875 1.000000 0.000000 0.010000 
0.907031 1.000000 0.000000 0.010000 
0.907188 1.000000 0.000000 0.010000 
0.907344 1.000000 0.000000 0.010000 
0.907500 1.000000 0.000000 0.010000 
0.907656 1.000000 0.000000 0.010000 
0.907813 1.000000 0.000000 0.010000 
0.907969 1.000000 0.000000 0.010000 
0.908125 1.000000 0.000000 0.010000 
0.908281 1.000000 0.000000 0.010000 
0.908438 1.000000 0.000000 0.010000 
0.908594 1.000000 0.000000 0.010000 
0.908750 1.000000 0.000000 0.010000 
0.908906 1.000000 0.000000 0.010000 
0.909062 1.000000 0.000000 0.010000 
0.909219 1.000000 0.000000 0.010000 
0.909375 1.000000 0.000000 0.010000 
0.909531 1.000000 0.000000 0.010000 
0.909687 1.000000 0.000000 0.010000 
0.909844 1.000000 0.000000 0.010000 
0.910000 1.000000 0.000000 0.010000 
0.910156 1.000000 0.000000 0.010000 
0.910312 1.000000 0.000000 0.010000 
0.910469 1.000000 0.000000 0.010000 
0.910625 1.000000 0.000000 0.010000 
0.910781 1.000000 0.000000 0.010000 
0.910938 1.000000 0.000000 0.010000 
0.911094 1.000000 0.000000 0.010000 
0.911250 1.000000 0.000000 0.010000 
0.911406 1.000000 0.000000 0.010000 
0.911563 1.000000 0.000000 0.010000 
0.911719 1.000000 0.000000 0.010000 
0.911875 1.000000 0.000000 0.010000 
0.912031 1.000000 0.000000 0.010000 
0.912188 1.000000 0.000000 0.010000 
0.912344 1.000000 0.000000 0.010000 
0.912500 1.000000 0.000000 0.010000 
0.912656 1.000000 0.000000 0.010000 
0.912813 1.000000 0.000000 0.010000 
0.912969 1.000000 0.000000 0.010000 
0.913125 1.000000 0.000000 0.010000 
0.913281 1.000000 0.000000 0.010000 
0.913438 1.000000 0.000000 0.010000 
0.913594 1.000000 0.000000 0.010000 
0.913750 1.000000 0.000000 0.010000 
0.913906 1.000000 0.000000 0.010000 
0.914062 1.000000 0.000000 0.010000 
0.914219 1.000000 0.000000 0.010000 
0.914375 1.000000 0.000000 0.010000 
0.914531 1.000000 0.000000 0.010000 
0.914687 1.000000 0.000000 0.010000 
0.914844 1.000000 0.000000 0.010000 
0.915000 1.000000 0.000000 0.010000 
0.915156 1.000000 0.000000 0.010000 
0.915312 1.000000 0.000000 0.010000 
0.915469 1.000000 0.000000 0.010000 
0.915625 1.000000 0.000000 0.010000 
0.915781 1.000000 0.000000 0.010000 
0.915938 1.000000 0.000000 0.010000 
0.916094 1.000000 0.000000 0.010000 
0.916250 1.000000 0.000000 0.010000 
0.916406 1.000000 0.000000 0.010000 
0.916563 1.000000 0.000000 0.010000 
0.916719 1.000000 0.000000 0.010000 
0.916875 1.000000 0.000000 0.010000 
0.917031 1.000000 0.000000 0.010000 
0.917188 1.000000 0.000000 0.010000 
0.917344 1.000000 0.000000 0.010000 
0.917500 1.000000 0.000000 0.010000 
0.917656 1.000000 0.000000 0.010000 
0.917813 1.000000 0.000000 0.010000 
0.917969 1.000000 0.000000 0.010000 
0.918125 1.000000 0.000000 0.010000 
0.918281 1.000000 0.000000 0.010000 
0.918438 1.000000 0.000000 0.010000 
0.918594 1.000000 0.000000 0.010000 
0.918750 1.000000 0.000000 0.010000 
0.918906 1.000000 0.000000 0.010000 
0.919063 1.000000 0.000000 0.010000 
0.919219 1.000000 0.000000 0.010000 
0.919375 1.000000 0.000000 0.010000 
0.919531 1.000000 0.000000 0.010000 
0.919687 1.000000 0.000000 0.010000 
0.919844 1.000000 0.000000 0.010000 
0.920000 1.000000 0.000000 0.010000 
0.920156 1.000000 0.000000 0.010000 
0.920312 1.000000 0.000000 0.010000 
0.920469 1.000000 0.000000 0.010000 
0.920625 1.000000 0.000000 0.010000 
0.920781 1.000000 0.000000 0.010000 
0.920937 1.000000 0.000000 0.010000 
0.921094 1.000000 0.000000 0.010000 
0.921250 1.000000 0.000000 0.010000 
0.921406 1.000000 0.000000 0.010000 
0.921563 1.000000 0.000000 0.010000 
0.921719 1.000000 0.000000 0.010000 
0.921875 1.000000 0.000000 0.010000 
0.922031 1.000000 0.000000 0.010000 
0.922188 1.000000 0.000000 0.010000 
0.922344 1.000000 0.000000 0.010000 
0.922500 1.000000 0.000000 0.010000 
0.922656 1.000000 0.000000 0.010000 
0.922813 1.000000 0.000000 0.010000 
0.922969 1.000000 0.000000 0.010000 
0.923125 1.000000 0.000000 0.010000 
0.923281 1.000000 0.000000 0.010000 
0.923438 1.000000 0.000000 0.010000 
0.923594 1.000000 0.000000 0.010000 
0.923750 1.000000 0.000000 0.010000 
0.923906 1.000000 0.000000 0.010000 
0.924063 1.000000 0.000000 0.010000 
0.924219 1.000000 0.000000 0.010000 
0.924375 1.000000 0.000000 0.010000 
0.924531 1.000000 0.000000 0.010000 
0.924687 1.000000 0.000000 0.010000 
0.924844 1.000000 0.000000 0.010000 
0.925000 1.000000 0.000000 0.010000 
0.925156 1.000000 0.000000 0.010000 
0.925312 1.000000 0.000000 0.010000 
0.925469 1.000000 0.000000 0.010000 
0.925625 1.000000 0.000000 0.010000 
0.925781 1.000000 0.000000 0.010000 
0.925937 1.000000 0.000000 0.010000 
0.926094 1.000000 0.000000 0.010000 
0.926250 1.000000 0.000000 0.010000 
0.926406 1.000000 0.000000 0.010000 
0.926563 1.000000 0.000000 0.010000 
0.926719 1.000000 0.000000 0.010000 
0.926875 1.000000 0.000000 0.010000 
0.927031 1.000000 0.000000 0.010000 
0.927188 1.000000 0.000000 0.010000 
0.927344 1.000000 0.000000 0.010000 
0.927500 1.000000 0.000000 0.010000 
0.927656 1.000000 0.000000 0.010000 
0.927813 1.000000 0.000000 0.010000 
0.927969 1.000000 0.000000 0.010000 
0.928125 1.000000 0.000000 0.010000 
0.928281 1.000000 0.000000 0.010000 
0.928438 1.000000 0.000000 0.010000 
0.928594 1.000000 0.000000 0.010000 
0.928750 1.000000 0.000000 0.010000 
0.928906 1.000000 0.000000 0.010000 
0.929063 1.000000 0.000000 0.010000 
0.929219 1.000000 0.000000 0.010000 
0.929375 1.000000 0.000000 0.010000 
0.929531 1.000000 0.000000 0.010000 
0.929688 1.000000 0.000000 0.010000 
0.929844 1.000000 0.000000 0.010000 
0.930000 1.000000 0.000000 0.010000 
0.930156 1.000000 0.000000 0.010000 
0.930312 1.000000 0.000000 0.010000 
0.930469 1.000000 0.000000 0.010000 
0.930625 1.000000 0.000000 0.010000 
0.930781 1.000000 0.000000 0.010000 
0.930937 1.000000 0.000000 0.010000 
0.931094 1.000000 0.000000 0.010000 
0.931250 1.000000 0.000000 0.010000 
0.931406 1.000000 0.000000 0.010000 
0.931563 1.000000 0.000000 0.010000 
0.931719 1.000000 0.000000 0.010000 
0.931875 1.000000 0.000000 0.010000 
0.932031 1.000000 0.000000 0.010000 
0.932188 1.000000 0.000000 0.010000 
0.932344 1.000000 0.000000 0.010000 
0.932500 1.000000 0.000000 0.010000 
0.932656 1.000000 0.000000 0.010000 
0.932813 1.000000 0.000000 0.010000 
0.932969 1.000000 0.000000 0.010000 
0.933125 1.000000 0.000000 0.010000 
0.933281 1.000000 0.000000 0.010000 
0.933438 1.000000 0.000000 0.010000 
0.933594 1.000000 0.000000 0.010000 
0.933750 1.000000 0.000000 0.010000 
0.933906 1.000000 0.000000 0.010000 
0.934063 1.000000 0.000000 0.010000 
0.934219 1.000000 0.000000 0.010000 
0.934375 1.000000 0.000000 0.010000 
0.934531 1.000000 0.000000 0.010000 
0.934688 1.000000 0.000000 0.010000 
0.934844 1.000000 0.000000 0.010000 
0.935000 1.000000 0.000000 0.010000 
0.935156 1.000000 0.000000 0.010000 
0.935312 1.000000 0.000000 0.010000 
0.935469 1.000000 0.000000 0.010000 
0.935625 1.000000 0.000000 0.010000 
0.935781 1.000000 0.000000 0.010000 
0.935937 1.000000 0.000000 0.010000 
0.936094 1.000000 0.000000 0.010000 
0.936250 1.000000 0.000000 0.010000 
0.936406 1.000000 0.000000 0.010000 
0.936562 1.000000 0.000000 0.010000 
0.936719 1.000000 0.000000 0.010000 
0.936875 1.000000 0.000000 0.010000 
0.937031 1.000000 0.000000 0.010000 
0.937188 1.000000 0.000000 0.010000 
0.937344 1.000000 0.000000 0.010000 
0.937500 1.000000 0.000000 0.010000 
0.937656 1.000000 0.000000 0.010000 
0.937813 1.000000 0.000000 0.010000 
0.937969 1.000000 0.000000 0.010000 
0.938125 1.000000 0.000000 0.010000 
0.938281 1.000000 0.000000 0.010000 
0.938438 1.000000 0.000000 0.010000 
0.938594 1.000000 0.000000 0.010000 
0.938750 1.000000 0.000000 0.010000 
0.938906 1.000000 0.000000 0.010000 
0.939063 1.000000 0.000000 0.010000 
0.939219 1.000000 0.000000 0.010000 
0.939375 1.000000 0.000000 0.010000 
0.939531 1.000000 0.000000 0.010000 
0.939688 1.000000 0.000000 0.010000 
0.939844 1.000000 0.000000 0.010000 
0.940000 1.000000 0.000000 0.010000 
0.940156 1.000000 0.000000 0.010000 
0.940312 1.000000 0.000000 0.010000 
0.940469 1.000000 0.000000 0.010000 
0.940625 1.000000 0.000000 0.010000 
0.940781 1.000000 0.000000 0.010000 
0.940937 1.000000 0.000000 0.010000 
0.941094 1.000000 0.000000 0.010000 
0.941250 1.000000 0.000000 0.010000 
0.941406 1.000000 0.000000 0.010000 
0.941562 1.000000 0.000000 0.010000 
0.941719 1.000000 0.000000 0.010000 
0.941875 1.000000 0.000000 0.010000 
0.942031 1.000000 0.000000 0.010000 
0.942188 1.000000 0.000000 0.010000 
0.942344 1.000000 0.000000 0.010000 
0.942500 1.000000 0.000000 0.010000 
0.942656 1.000000 0.000000 0.010000 
0.942813 1.000000 0.000000 0.010000 
0.942969 1.000000 0.000000 0.010000 
0.943125 1.000000 0.000000 0.010000 
0.943281 1.000000 0.000000 0.010000 
0.943438 1.000000 0.000000 0.010000 
0.943594 1.000000 0.000000 0.010000 
0.943750 1.000000 0.000000 0.010000 
0.943906 1.000000 0.000000 0.010000 
0.944063 1.000000 0.000000 0.010000 
0.944219 1.000000 0.000000 0.010000 
0.944375 1.000000 0.000000 0.010000 
0.944531 1.000000 0.000000 0.010000 
0.944688 1.000000 0.000000 0.010000 
0.944844 1.000000 0.000000 0.010000 
0.945000 1.000000 0.000000 0.010000 
0.945156 1.000000 0.000000 0.010000 
0.945312 1.000000 0.000000 0.010000 
0.945469 1.000000 0.000000 0.010000 
0.945625 1.000000 0.000000 0.010000 
0.945781 1.000000 0.000000 0.010000 
0.945937 1.000000 0.000000 0.010000 
0.946094 1.000000 0.000000 0.010000 
0.946250 1.000000 0.000000 0.010000 
0.946406 1.000000 0.000000 0.010000 
0.946562 1.000000 0.000000 0.010000 
0.946719 1.000000 0.000000 0.010000 
0.946875 1.000000 0.000000 0.010000 
0.947031 1.000000 0.000000 0.010000 
0.947188 1.000000 0.000000 0.010000 
0.947344 1.000000 0.000000 0.010000 
0.947500 1.000000 0.000000 0.010000 
0.947656 1.000000 0.000000 0.010000 
0.947813 1.000000 0.000000 0.010000 
0.947969 1.000000 0.000000 0.010000 
0.948125 1.000000 0.000000 0.010000 
0.948281 1.000000 0.000000 0.010000 
0.948438 1.000000 0.000000 0.010000 
0.948594 1.000000 0.000000 0.010000 
0.948750 1.000000 0.000000 0.010000 
0.948906 1.000000 0.000000 0.010000 
0.949063 1.000000 0.000000 0.010000 
0.949219 1.000000 0.000000 0.010000 
0.949375 1.000000 0.000000 0.010000 
0.949531 1.000000 0.000000 0.010000 
0.949688 1.000000 0.000000 0.010000 
0.949844 1.000000 0.000000 0.010000 
0.950000 1.000000 0.000000 0.010000 
0.950156 1.000000 0.000000 0.010000 
0.950313 1.000000 0.000000 0.010000 
0.950469 1.000000 0.000000 0.010000 
0.950625 1.000000 0.000000 0.010000 
0.950781 1.000000 0.000000 0.010000 
0.950937 1.000000 0.000000 0.010000 
0.951094 1.000000 0.000000 0.010000 
0.951250 1.000000 0.000000 0.010000 
0.951406 1.000000 0.000000 0.010000 
0.951562 1.000000 0.000000 0.010000 
0.951719 1.000000 0.000000 0.010000 
0.951875 1.000000 0.000000 0.010000 
0.952031 1.000000 0.000000 0.010000 
0.952187 1.000000 0.000000 0.010000 
0.952344 1.000000 0.000000 0.010000 
0.952500 1.000000 0.000000 0.010000 
0.952656 1.000000 0.000000 0.010000 
0.952813 1.000000 0.000000 0.010000 
0.952969 1.000000 0.000000 0.010000 
0.953125 1.000000 0.000000 0.010000 
0.953281 1.000000 0.000000 0.010000 
0.953438 1.000000 0.000000 0.010000 
0.953594 1.000000 0.000000 0.010000 
0.953750 1.000000 0.000000 0.010000 
0.953906 1.000000 0.000000 0.010000 
0.954063 1.000000 0.000000 0.010000 
0.954219 1.000000 0.000000 0.010000 
0.954375 1.000000 0.000000 0.010000 
0.954531 1.000000 0.000000 0.010000 
0.954688 1.000000 0.000000 0.010000 
0.954844 1.000000 0.000000 0.010000 
0.955000 1.000000 0.000000 0.010000 
0.955156 1.000000 0.000000 0.010000 
0.955313 1.000000 0.000000 0.010000 
0.955469 1.000000 0.000000 0.010000 
0.955625 1.000000 0.000000 0.010000 
0.955781 1.000000 0.000000 0.010000 
0.955937 1.000000 0.000000 0.010000 
0.956094 1.000000 0.000000 0.010000 
0.956250 1.000000 0.000000 0.010000 
0.956406 1.000000 0.000000 0.010000 
0.956562 1.000000 0.000000 0.010000 
0.956719 1.000000 0.000000 0.010000 
0.956875 1.000000 0.000000 0.010000 
0.957031 1.000000 0.000000 0.010000 
0.957187 1.000000 0.000000 0.010000 
0.957344 1.000000 0.000000 0.010000 
0.957500 1.000000 0.000000 0.010000 
0.957656 1.000000 0.000000 0.010000 
0.957813 1.000000 0.000000 0.010000 
0.957969 1.000000 0.000000 0.010000 
0.958125 1.000000 0.000000 0.010000 
0.958281 1.000000 0.000000 0.010000 
0.958438 1.000000 0.000000 0.010000 
0.958594 1.000000 0.000000 0.010000 
0.958750 1.000000 0.000000 0.010000 
0.958906 1.000000 0.000000 0.010000 
0.959063 1.000000 0.000000 0.010000 
0.959219 1.000000 0.000000 0.010000 
0.959375 1.000000 0.000000 0.010000 
0.959531 1.000000 0.000000 0.010000 
0.959688 1.000000 0.000000 0.010000 
0.959844 1.000000 0.000000 0.010000 
0.960000 1.000000 0.000000 0.010000 
0.960156 1.000000 0.000000 0.010000 
0.960313 1.000000 0.000000 0.010000 
0.960469 1.000000 0.000000 0.010000 
0.960625 1.000000 0.000000 0.010000 
0.960781 1.000000 0.000000 0.010000 
0.960938 1.000000 0.000000 0.010000 
0.961094 1.000000 0.000000 0.010000 
0.961250 1.000000 0.000000 0.010000 
0.961406 1.000000 0.000000 0.010000 
0.961562 1.000000 0.000000 0.010000 
0.961719 1.000000 0.000000 0.010000 
0.961875 1.000000 0.000000 0.010000 
0.962031 1.000000 0.000000 0.010000 
0.962187 1.000000 0.000000 0.010000 
0.962344 1.000000 0.000000 0.010000 
0.962500 1.000000 0.000000 0.010000 
0.962656 1.000000 0.000000 0.010000 
0.962813 1.000000 0.000000 0.010000 
0.962969 1.000000 0.000000 0.010000 
0.963125 1.000000 0.000000 0.010000 
0.963281 1.000000 0.000000 0.010000 
0.963438 1.000000 0.000000 0.010000 
0.963594 1.000000 0.000000 0.010000 
0.963750 1.000000 0.000000 0.010000 
0.963906 1.000000 0.000000 0.010000 
0.964063 1.000000 0.000000 0.010000 
0.964219 1.000000 0.000000 0.010000 
0.964375 1.000000 0.000000 0.010000 
0.964531 1.000000 0.000000 0.010000 
0.964688 1.000000 0.000000 0.010000 
0.964844 1.000000 0.000000 0.010000 
0.965000 1.000000 0.000000 0.010000 
0.965156 1.000000 0.000000 0.010000 
0.965313 1.000000 0.000000 0.010000 
0.965469 1.000000 0.000000 0.010000 
0.965625 1.000000 0.000000 0.010000 
0.965781 1.000000 0.000000 0.010000 
0.965938 1.000000 0.000000 0.010000 
0.966094 1.000000 0.000000 0.010000 
0.966250 1.000000 0.000000 0.010000 
0.966406 1.000000 0.000000 0.010000 
0.966562 1.000000 0.000000 0.010000 
0.966719 1.000000 0.000000 0.010000 
0.966875 1.000000 0.000000 0.010000 
0.967031 1.000000 0.000000 0.010000 
0.967187 1.000000 0.000000 0.010000 
0.967344 1.000000 0.000000 0.010000 
0.967500 1.000000 0.000000 0.010000 
0.967656 1.000000 0.000000 0.010000 
0.967813 1.000000 0.000000 0.010000 
0.967969 1.000000 0.000000 0.010000 
0.968125 1.000000 0.000000 0.010000 
0.968281 1.000000 0.000000 0.010000 
0.968438 1.000000 0.000000 0.010000 
0.968594 1.000000 0.000000 0.010000 
0.968750 1.000000 0.000000 0.010000 
0.968906 1.000000 0.000000 0.010000 
0.969063 1.000000 0.000000 0.010000 
0.969219 1.000000 0.000000 0.010000 
0.969375 1.000000 0.000000 0.010000 
0.969531 1.000000 0.000000 0.010000 
0.969688 1.000000 0.000000 0.010000 
0.969844 1.000000 0.000000 0.010000 
0.970000 1.000000 0.000000 0.010000 
0.970156 1.000000 0.000000 0.010000 
0.970313 1.000000 0.000000 0.010000 
0.970469 1.000000 0.000000 0.010000 
0.970625 1.000000 0.000000 0.010000 
0.970781 1.000000 0.000000 0.010000 
0.970938 1.000000 0.000000 0.010000 
0.971094 1.000000 0.000000 0.010000 
0.971250 1.000000 0.000000 0.010000 
0.971406 1.000000 0.000000 0.010000 
0.971562 1.000000 0.000000 0.010000 
0.971719 1.000000 0.000000 0.010000 
0.971875 1.000000 0.000000 0.010000 
0.972031 1.000000 0.000000 0.010000 
0.972187 1.000000 0.000000 0.010000 
0.972344 1.000000 0.000000 0.010000 
0.972500 1.000000 0.000000 0.010000 
0.972656 1.000000 0.000000 0.010000 
0.972812 1.000000 0.000000 0.010000 
0.972969 1.000000 0.000000 0.010000 
0.973125 1.000000 0.000000 0.010000 
0.973281 1.000000 0.000000 0.010000 
0.973438 1.000000 0.000000 0.010000 
0.973594 1.000000 0.000000 0.010000 
0.973750 1.000000 0.000000 0.010000 
0.973906 1.000000 0.000000 0.010000 
0.974063 1.000000 0.000000 0.010000 
0.974219 1.000000 0.000000 0.010000 
0.974375 1.000000 0.000000 0.010000 
0.974531 1.000000 0.000000 0.010000 
0.974688 1.000000 0.000000 0.010000 
0.974844 1.000000 0.000000 0.010000 
0.975000 1.000000 0.000000 0.010000 
0.975156 1.000000 0.000000 0.010000 
0.975313 1.000000 0.000000 0.010000 
0.975469 1.000000 0.000000 0.010000 
0.975625 1.000000 0.000000 0.010000 
0.975781 1.000000 0.000000 0.010000 
0.975938 1.000000 0.000000 0.010000 
0.976094 1.000000 0.000000 0.010000 
0.976250 1.000000 0.000000 0.010000 
0.976406 1.000000 0.000000 0.010000 
0.976562 1.000000 0.000000 0.010000 
0.976719 1.000000 0.000000 0.010000 
0.976875 1.000000 0.000000 0.010000 
0.977031 1.000000 0.000000 0.010000 
0.977187 1.000000 0.000000 0.010000 
0.977344 1.000000 0.000000 0.010000 
0.977500 1.000000 0.000000 0.010000 
0.977656 1.000000 0.000000 0.010000 
0.977812 1.000000 0.000000 0.010000 
0.977969 1.000000 0.000000 0.010000 
0.978125 1.000000 0.000000 0.010000 
0.978281 1.000000 0.000000 0.010000 
0.978438 1.000000 0.000000 0.010000 
0.978594 1.000000 0.000000 0.010000 
0.978750 1.000000 0.000000 0.010000 
0.978906 1.000000 0.000000 0.010000 
0.979063 1.000000 0.000000 0.010000 
0.979219 1.000000 0.000000 0.010000 
0.979375 1.000000 0.000000 0.010000 
0.979531 1.000000 0.000000 0.010000 
0.979688 1.000000 0.000000 0.010000 
0.979844 1.000000 0.000000 0.010000 
0.980000 1.000000 0.000000 0.010000 
0.980156 1.000000 0.000000 0.010000 
0.980313 1.000000 0.000000 0.010000 
0.980469 1.000000 0.000000 0.010000 
0.980625 1.000000 0.000000 0.010000 
0.980781 1.000000 0.000000 0.010000 
0.980938 1.000000 0.000000 0.010000 
0.981094 1.000000 0.000000 0.010000 
0.981250 1.000000 0.000000 0.010000 
0.981406 1.000000 0.000000 0.010000 
0.981563 1.000000 0.000000 0.010000 
0.981719 1.000000 0.000000 0.010000 
0.981875 1.000000 0.000000 0.010000 
0.982031 1.000000 0.000000 0.010000 
0.982187 1.000000 0.000000 0.010000 
0.982344 1.000000 0.000000 0.010000 
0.982500 1.000000 0.000000 0.010000 
0.982656 1.000000 0.000000 0.010000 
0.982812 1.000000 0.000000 0.010000 
0.982969 1.000000 0.000000 0.010000 
0.983125 1.000000 0.000000 0.010000 
0.983281 1.000000 0.000000 0.010000 
0.983438 1.000000 0.000000 0.010000 
0.983594 1.000000 0.000000 0.010000 
0.983750 1.000000 0.000000 0.010000 
0.983906 1.000000 0.000000 0.010000 
0.984063 1.000000 0.000000 0.010000 
0.984219 1.000000 0.000000 0.010000 
0.984375 1.000000 0.000000 0.010000 
0.984531 1.000000 0.000000 0.010000 
0.984688 1.000000 0.000000 0.010000 
0.984844 1.000000 0.000000 0.010000 
0.985000 1.000000 0.000000 0.010000 
0.985156 1.000000 0.000000 0.010000 
0.985313 1.000000 0.000000 0.010000 
0.985469 1.000000 0.000000 0.010000 
0.985625 1.000000 0.000000 0.010000 
0.985781 1.000000 0.000000 0.010000 
0.985938 1.000000 0.000000 0.010000 
0.986094 1.000000 0.000000 0.010000 
0.986250 1.000000 0.000000 0.010000 
0.986406 1.000000 0.000000 0.010000 
0.986563 1.000000 0.000000 0.010000 
0.986719 1.000000 0.000000 0.010000 
0.986875 1.000000 0.000000 0.010000 
0.987031 1.000000 0.000000 0.010000 
0.987187 1.000000 0.000000 0.010000 
0.987344 1.000000 0.000000 0.010000 
0.987500 1.000000 0.000000 0.010000 
0.987656 1.000000 0.000000 0.010000 
0.987812 1.000000 0.000000 0.010000 
0.987969 1.000000 0.000000 0.010000 
0.988125 1.000000 0.000000 0.010000 
0.988281 1.000000 0.000000 0.010000 
0.988437 1.000000 0.000000 0.010000 
0.988594 1.000000 0.000000 0.010000 
0.988750 1.000000 0.000000 0.010000 
0.988906 1.000000 0.000000 0.010000 
0.989063 1.000000 0.000000 0.010000 
0.989219 1.000000 0.000000 0.010000 
0.989375 1.000000 0.000000 0.010000 
0.989531 1.000000 0.000000 0.010000 
0.989688 1.000000 0.000000 0.010000 
0.989844 1.000000 0.000000 0.010000 
0.990000 1.000000 0.000000 0.010000 
0.990156 1.000000 0.000000 0.010000 
0.990313 1.000000 0.000000 0.010000 
0.990469 1.000000 0.000000 0.010000 
0.990625 1.000000 0.000000 0.010000 
0.990781 1.000000 0.000000 0.010000 
0.990938 1.000000 0.000000 0.010000 
0.991094 1.000000 0.000000 0.010000 
0.991250 1.000000 0.000000 0.010000 
0.991406 1.000000 0.000000 0.010000 
0.991563 1.000000 0.000000 0.010000 
0.991719 1.000000 0.000000 0.010000 
0.991875 1.000000 0.000000 0.010000 
0.992031 1.000000 0.000000 0.010000 
0.992188 1.000000 0.000000 0.010000 
0.992344 1.000000 0.000000 0.010000 
0.992500 1.000000 0.000000 0.010000 
0.992656 1.000000 0.000000 0.010000 
0.992812 1.000000 0.000000 0.010000 
0.992969 1.000000 0.000000 0.010000 
0.993125 1.000000 0.000000 0.010000 
0.993281 1.000000 0.000000 0.010000 
0.993437 1.000000 0.000000 0.010000 
0.993594 1.000000 0.000000 0.010000 
0.993750 1.000000 0.000000 0.010000 
0.993906 1.000000 0.000000 0.010000 
0.994063 1.000000 0.000000 0.010000 
0.994219 1.000000 0.000000 0.010000 
0.994375 1.000000 0.000000 0.010000 
0.994531 1.000000 0.000000 0.010000 
0.994688 1.000000 0.000000 0.010000 
0.994844 1.000000 0.000000 0.010000 
0.995000 1.000000 0.000000 0.010000 
0.995156 1.000000 0.000000 0.010000 
0.995313 1.000000 0.000000 0.010000 
0.995469 1.000000 0.000000 0.010000 
0.995625 1.000000 0.000000 0.010000 
0.995781 1.000000 0.000000 0.010000 
0.995938 1.000000 0.000000 0.010000 
0.996094 1.000000 0.000000 0.010000 
0.996250 1.000000 0.000000 0.010000 
0.996406 1.000000 0.000000 0.010000 
0.996563 1.000000 0.000000 0.010000 
0.996719 1.000000 0.000000 0.010000 
0.996875 1.000000 0.000000 0.010000 
0.997031 1.000000 0.000000 0.010000 
0.997188 1.000000 0.000000 0.010000 
0.997344 1.000000 0.000000 0.010000 
0.997500 1.000000 0.000000 0.010000 
0.997656 1.000000 0.000000 0.010000 
0.997812 1.000000 0.000000 0.010000 
0.997969 1.000000 0.000000 0.010000 
0.998125 1.000000 0.000000 0.010000 
0.998281 1.000000 0.000000 0.010000 
0.998437 1.000000 0.000000 0.010000 
0.998594 1.000000 0.000000 0.010000 
0.998750 1.000000 0.000000 0.010000 
0.998906 1.000000 0.000000 0.010000 
0.999063 1.000000 0.000000 0.010000 
0.999219 1.000000 0.000000 0.010000 
0.999375 1.000000 0.000000 0.010000 
0.999531 1.000000 0.000000 0.010000 
0.999688 1.000000 0.000000 0.010000 
0.999844 1.000000 0.000000 0.010000 
1.000000 1.000000 0.000000 0.010000 
