# Supplementary material for: A direct Primitive Variable Recovery Scheme for hyperbolic conservative equations: The case of relativistic hydrodynamics
Source: PLoS One. 2018 Apr 16;13(4):e0195494. doi: 10.1371/journal.pone.0195494 (PMC5901931; doi:10.1371/journal.pone.0195494)
Supplement: S1 File — In the file “S1_File.tar.gz”, we attached the relevant data of the comparison between numerical simulations and exact solutions used to obtain the L1—norm. (GZ) [file pone.0195494.s001.gz › numerical-and-exact-data_plosone_aguayo-mendoza-olvera/Test3/Mesh6400/1000Ex6400t36]

 0.00000000E-03  0.10000000E+04  0.10000000E+01  0.00000000E+00  0.15000001E+04
 0.15625000E-03  0.10000000E+04  0.10000000E+01  0.00000000E+00  0.15000001E+04
 0.31250000E-03  0.10000000E+04  0.10000000E+01  0.00000000E+00  0.15000001E+04
 0.46875000E-03  0.10000000E+04  0.10000000E+01  0.00000000E+00  0.15000001E+04
 0.62500000E-03  0.10000000E+04  0.10000000E+01  0.00000000E+00  0.15000001E+04
 0.78125000E-03  0.10000000E+04  0.10000000E+01  0.00000000E+00  0.15000001E+04
 0.93750000E-03  0.10000000E+04  0.10000000E+01  0.00000000E+00  0.15000001E+04
 0.10937500E-02  0.10000000E+04  0.10000000E+01  0.00000000E+00  0.15000001E+04
 0.12500000E-02  0.10000000E+04  0.10000000E+01  0.00000000E+00  0.15000001E+04
 0.14062500E-02  0.10000000E+04  0.10000000E+01  0.00000000E+00  0.15000001E+04
 0.15625000E-02  0.10000000E+04  0.10000000E+01  0.00000000E+00  0.15000001E+04
 0.17187500E-02  0.10000000E+04  0.10000000E+01  0.00000000E+00  0.15000001E+04
 0.18750000E-02  0.10000000E+04  0.10000000E+01  0.00000000E+00  0.15000001E+04
 0.20312500E-02  0.10000000E+04  0.10000000E+01  0.00000000E+00  0.15000001E+04
 0.21875000E-02  0.10000000E+04  0.10000000E+01  0.00000000E+00  0.15000001E+04
 0.23437500E-02  0.10000000E+04  0.10000000E+01  0.00000000E+00  0.15000001E+04
 0.25000000E-02  0.10000000E+04  0.10000000E+01  0.00000000E+00  0.15000001E+04
 0.26562500E-02  0.10000000E+04  0.10000000E+01  0.00000000E+00  0.15000001E+04
 0.28125000E-02  0.10000000E+04  0.10000000E+01  0.00000000E+00  0.15000001E+04
 0.29687500E-02  0.10000000E+04  0.10000000E+01  0.00000000E+00  0.15000001E+04
 0.31250000E-02  0.10000000E+04  0.10000000E+01  0.00000000E+00  0.15000001E+04
 0.32812500E-02  0.10000000E+04  0.10000000E+01  0.00000000E+00  0.15000001E+04
 0.34375000E-02  0.10000000E+04  0.10000000E+01  0.00000000E+00  0.15000001E+04
 0.35937500E-02  0.10000000E+04  0.10000000E+01  0.00000000E+00  0.15000001E+04
 0.37500000E-02  0.10000000E+04  0.10000000E+01  0.00000000E+00  0.15000001E+04
 0.39062500E-02  0.10000000E+04  0.10000000E+01  0.00000000E+00  0.15000001E+04
 0.40625000E-02  0.10000000E+04  0.10000000E+01  0.00000000E+00  0.15000001E+04
 0.42187500E-02  0.10000000E+04  0.10000000E+01  0.00000000E+00  0.15000001E+04
 0.43750000E-02  0.10000000E+04  0.10000000E+01  0.00000000E+00  0.15000001E+04
 0.45312500E-02  0.10000000E+04  0.10000000E+01  0.00000000E+00  0.15000001E+04
 0.46875000E-02  0.10000000E+04  0.10000000E+01  0.00000000E+00  0.15000001E+04
 0.48437500E-02  0.10000000E+04  0.10000000E+01  0.00000000E+00  0.15000001E+04
 0.50000000E-02  0.10000000E+04  0.10000000E+01  0.00000000E+00  0.15000001E+04
 0.51562500E-02  0.10000000E+04  0.10000000E+01  0.00000000E+00  0.15000001E+04
 0.53125000E-02  0.10000000E+04  0.10000000E+01  0.00000000E+00  0.15000001E+04
 0.54687500E-02  0.10000000E+04  0.10000000E+01  0.00000000E+00  0.15000001E+04
 0.56250000E-02  0.10000000E+04  0.10000000E+01  0.00000000E+00  0.15000001E+04
 0.57812500E-02  0.10000000E+04  0.10000000E+01  0.00000000E+00  0.15000001E+04
 0.59375000E-02  0.10000000E+04  0.10000000E+01  0.00000000E+00  0.15000001E+04
 0.60937500E-02  0.10000000E+04  0.10000000E+01  0.00000000E+00  0.15000001E+04
 0.62500000E-02  0.10000000E+04  0.10000000E+01  0.00000000E+00  0.15000001E+04
 0.64062500E-02  0.10000000E+04  0.10000000E+01  0.00000000E+00  0.15000001E+04
 0.65625000E-02  0.10000000E+04  0.10000000E+01  0.00000000E+00  0.15000001E+04
 0.67187500E-02  0.10000000E+04  0.10000000E+01  0.00000000E+00  0.15000001E+04
 0.68750000E-02  0.10000000E+04  0.10000000E+01  0.00000000E+00  0.15000001E+04
 0.70312500E-02  0.10000000E+04  0.10000000E+01  0.00000000E+00  0.15000001E+04
 0.71875000E-02  0.10000000E+04  0.10000000E+01  0.00000000E+00  0.15000001E+04
 0.73437500E-02  0.10000000E+04  0.10000000E+01  0.00000000E+00  0.15000001E+04
 0.75000000E-02  0.10000000E+04  0.10000000E+01  0.00000000E+00  0.15000001E+04
 0.76562500E-02  0.10000000E+04  0.10000000E+01  0.00000000E+00  0.15000001E+04
 0.78125000E-02  0.10000000E+04  0.10000000E+01  0.00000000E+00  0.15000001E+04
 0.79687500E-02  0.10000000E+04  0.10000000E+01  0.00000000E+00  0.15000001E+04
 0.81250000E-02  0.10000000E+04  0.10000000E+01  0.00000000E+00  0.15000001E+04
 0.82812500E-02  0.10000000E+04  0.10000000E+01  0.00000000E+00  0.15000001E+04
 0.84375000E-02  0.10000000E+04  0.10000000E+01  0.00000000E+00  0.15000001E+04
 0.85937500E-02  0.10000000E+04  0.10000000E+01  0.00000000E+00  0.15000001E+04
 0.87500000E-02  0.10000000E+04  0.10000000E+01  0.00000000E+00  0.15000001E+04
 0.89062500E-02  0.10000000E+04  0.10000000E+01  0.00000000E+00  0.15000001E+04
 0.90625000E-02  0.10000000E+04  0.10000000E+01  0.00000000E+00  0.15000001E+04
 0.92187500E-02  0.10000000E+04  0.10000000E+01  0.00000000E+00  0.15000001E+04
 0.93750000E-02  0.10000000E+04  0.10000000E+01  0.00000000E+00  0.15000001E+04
 0.95312500E-02  0.10000000E+04  0.10000000E+01  0.00000000E+00  0.15000001E+04
 0.96875000E-02  0.10000000E+04  0.10000000E+01  0.00000000E+00  0.15000001E+04
 0.98437500E-02  0.10000000E+04  0.10000000E+01  0.00000000E+00  0.15000001E+04
 0.10000000E-01  0.10000000E+04  0.10000000E+01  0.00000000E+00  0.15000001E+04
 0.10156250E-01  0.10000000E+04  0.10000000E+01  0.00000000E+00  0.15000001E+04
 0.10312500E-01  0.10000000E+04  0.10000000E+01  0.00000000E+00  0.15000001E+04
 0.10468750E-01  0.10000000E+04  0.10000000E+01  0.00000000E+00  0.15000001E+04
 0.10625000E-01  0.10000000E+04  0.10000000E+01  0.00000000E+00  0.15000001E+04
 0.10781250E-01  0.10000000E+04  0.10000000E+01  0.00000000E+00  0.15000001E+04
 0.10937500E-01  0.10000000E+04  0.10000000E+01  0.00000000E+00  0.15000001E+04
 0.11093750E-01  0.10000000E+04  0.10000000E+01  0.00000000E+00  0.15000001E+04
 0.11250000E-01  0.10000000E+04  0.10000000E+01  0.00000000E+00  0.15000001E+04
 0.11406250E-01  0.10000000E+04  0.10000000E+01  0.00000000E+00  0.15000001E+04
 0.11562500E-01  0.10000000E+04  0.10000000E+01  0.00000000E+00  0.15000001E+04
 0.11718750E-01  0.10000000E+04  0.10000000E+01  0.00000000E+00  0.15000001E+04
 0.11875000E-01  0.10000000E+04  0.10000000E+01  0.00000000E+00  0.15000001E+04
 0.12031250E-01  0.10000000E+04  0.10000000E+01  0.00000000E+00  0.15000001E+04
 0.12187500E-01  0.10000000E+04  0.10000000E+01  0.00000000E+00  0.15000001E+04
 0.12343750E-01  0.10000000E+04  0.10000000E+01  0.00000000E+00  0.15000001E+04
 0.12500000E-01  0.10000000E+04  0.10000000E+01  0.00000000E+00  0.15000001E+04
 0.12656250E-01  0.10000000E+04  0.10000000E+01  0.00000000E+00  0.15000001E+04
 0.12812500E-01  0.10000000E+04  0.10000000E+01  0.00000000E+00  0.15000001E+04
 0.12968750E-01  0.10000000E+04  0.10000000E+01  0.00000000E+00  0.15000001E+04
 0.13125000E-01  0.10000000E+04  0.10000000E+01  0.00000000E+00  0.15000001E+04
 0.13281250E-01  0.10000000E+04  0.10000000E+01  0.00000000E+00  0.15000001E+04
 0.13437500E-01  0.10000000E+04  0.10000000E+01  0.00000000E+00  0.15000001E+04
 0.13593750E-01  0.10000000E+04  0.10000000E+01  0.00000000E+00  0.15000001E+04
 0.13750000E-01  0.10000000E+04  0.10000000E+01  0.00000000E+00  0.15000001E+04
 0.13906250E-01  0.10000000E+04  0.10000000E+01  0.00000000E+00  0.15000001E+04
 0.14062500E-01  0.10000000E+04  0.10000000E+01  0.00000000E+00  0.15000001E+04
 0.14218750E-01  0.10000000E+04  0.10000000E+01  0.00000000E+00  0.15000001E+04
 0.14375000E-01  0.10000000E+04  0.10000000E+01  0.00000000E+00  0.15000001E+04
 0.14531250E-01  0.10000000E+04  0.10000000E+01  0.00000000E+00  0.15000001E+04
 0.14687500E-01  0.10000000E+04  0.10000000E+01  0.00000000E+00  0.15000001E+04
 0.14843750E-01  0.10000000E+04  0.10000000E+01  0.00000000E+00  0.15000001E+04
 0.15000000E-01  0.10000000E+04  0.10000000E+01  0.00000000E+00  0.15000001E+04
 0.15156250E-01  0.10000000E+04  0.10000000E+01  0.00000000E+00  0.15000001E+04
 0.15312500E-01  0.10000000E+04  0.10000000E+01  0.00000000E+00  0.15000001E+04
 0.15468750E-01  0.10000000E+04  0.10000000E+01  0.00000000E+00  0.15000001E+04
 0.15625000E-01  0.10000000E+04  0.10000000E+01  0.00000000E+00  0.15000001E+04
 0.15781250E-01  0.10000000E+04  0.10000000E+01  0.00000000E+00  0.15000001E+04
 0.15937500E-01  0.10000000E+04  0.10000000E+01  0.00000000E+00  0.15000001E+04
 0.16093750E-01  0.10000000E+04  0.10000000E+01  0.00000000E+00  0.15000001E+04
 0.16250000E-01  0.10000000E+04  0.10000000E+01  0.00000000E+00  0.15000001E+04
 0.16406250E-01  0.10000000E+04  0.10000000E+01  0.00000000E+00  0.15000001E+04
 0.16562500E-01  0.10000000E+04  0.10000000E+01  0.00000000E+00  0.15000001E+04
 0.16718750E-01  0.10000000E+04  0.10000000E+01  0.00000000E+00  0.15000001E+04
 0.16875000E-01  0.10000000E+04  0.10000000E+01  0.00000000E+00  0.15000001E+04
 0.17031250E-01  0.10000000E+04  0.10000000E+01  0.00000000E+00  0.15000001E+04
 0.17187500E-01  0.10000000E+04  0.10000000E+01  0.00000000E+00  0.15000001E+04
 0.17343750E-01  0.10000000E+04  0.10000000E+01  0.00000000E+00  0.15000001E+04
 0.17500000E-01  0.10000000E+04  0.10000000E+01  0.00000000E+00  0.15000001E+04
 0.17656250E-01  0.10000000E+04  0.10000000E+01  0.00000000E+00  0.15000001E+04
 0.17812500E-01  0.10000000E+04  0.10000000E+01  0.00000000E+00  0.15000001E+04
 0.17968750E-01  0.10000000E+04  0.10000000E+01  0.00000000E+00  0.15000001E+04
 0.18125000E-01  0.10000000E+04  0.10000000E+01  0.00000000E+00  0.15000001E+04
 0.18281250E-01  0.10000000E+04  0.10000000E+01  0.00000000E+00  0.15000001E+04
 0.18437500E-01  0.10000000E+04  0.10000000E+01  0.00000000E+00  0.15000001E+04
 0.18593750E-01  0.10000000E+04  0.10000000E+01  0.00000000E+00  0.15000001E+04
 0.18750000E-01  0.10000000E+04  0.10000000E+01  0.00000000E+00  0.15000001E+04
 0.18906250E-01  0.10000000E+04  0.10000000E+01  0.00000000E+00  0.15000001E+04
 0.19062500E-01  0.10000000E+04  0.10000000E+01  0.00000000E+00  0.15000001E+04
 0.19218750E-01  0.10000000E+04  0.10000000E+01  0.00000000E+00  0.15000001E+04
 0.19375000E-01  0.10000000E+04  0.10000000E+01  0.00000000E+00  0.15000001E+04
 0.19531250E-01  0.10000000E+04  0.10000000E+01  0.00000000E+00  0.15000001E+04
 0.19687500E-01  0.10000000E+04  0.10000000E+01  0.00000000E+00  0.15000001E+04
 0.19843750E-01  0.10000000E+04  0.10000000E+01  0.00000000E+00  0.15000001E+04
 0.20000000E-01  0.10000000E+04  0.10000000E+01  0.00000000E+00  0.15000001E+04
 0.20156250E-01  0.10000000E+04  0.10000000E+01  0.00000000E+00  0.15000001E+04
 0.20312500E-01  0.10000000E+04  0.10000000E+01  0.00000000E+00  0.15000001E+04
 0.20468750E-01  0.10000000E+04  0.10000000E+01  0.00000000E+00  0.15000001E+04
 0.20625000E-01  0.10000000E+04  0.10000000E+01  0.00000000E+00  0.15000001E+04
 0.20781250E-01  0.10000000E+04  0.10000000E+01  0.00000000E+00  0.15000001E+04
 0.20937500E-01  0.10000000E+04  0.10000000E+01  0.00000000E+00  0.15000001E+04
 0.21093750E-01  0.10000000E+04  0.10000000E+01  0.00000000E+00  0.15000001E+04
 0.21250000E-01  0.10000000E+04  0.10000000E+01  0.00000000E+00  0.15000001E+04
 0.21406250E-01  0.10000000E+04  0.10000000E+01  0.00000000E+00  0.15000001E+04
 0.21562500E-01  0.10000000E+04  0.10000000E+01  0.00000000E+00  0.15000001E+04
 0.21718750E-01  0.10000000E+04  0.10000000E+01  0.00000000E+00  0.15000001E+04
 0.21875000E-01  0.10000000E+04  0.10000000E+01  0.00000000E+00  0.15000001E+04
 0.22031250E-01  0.10000000E+04  0.10000000E+01  0.00000000E+00  0.15000001E+04
 0.22187500E-01  0.10000000E+04  0.10000000E+01  0.00000000E+00  0.15000001E+04
 0.22343750E-01  0.10000000E+04  0.10000000E+01  0.00000000E+00  0.15000001E+04
 0.22500000E-01  0.10000000E+04  0.10000000E+01  0.00000000E+00  0.15000001E+04
 0.22656250E-01  0.10000000E+04  0.10000000E+01  0.00000000E+00  0.15000001E+04
 0.22812500E-01  0.10000000E+04  0.10000000E+01  0.00000000E+00  0.15000001E+04
 0.22968750E-01  0.10000000E+04  0.10000000E+01  0.00000000E+00  0.15000001E+04
 0.23125000E-01  0.10000000E+04  0.10000000E+01  0.00000000E+00  0.15000001E+04
 0.23281250E-01  0.10000000E+04  0.10000000E+01  0.00000000E+00  0.15000001E+04
 0.23437500E-01  0.10000000E+04  0.10000000E+01  0.00000000E+00  0.15000001E+04
 0.23593750E-01  0.10000000E+04  0.10000000E+01  0.00000000E+00  0.15000001E+04
 0.23750000E-01  0.10000000E+04  0.10000000E+01  0.00000000E+00  0.15000001E+04
 0.23906250E-01  0.10000000E+04  0.10000000E+01  0.00000000E+00  0.15000001E+04
 0.24062500E-01  0.10000000E+04  0.10000000E+01  0.00000000E+00  0.15000001E+04
 0.24218750E-01  0.10000000E+04  0.10000000E+01  0.00000000E+00  0.15000001E+04
 0.24375000E-01  0.10000000E+04  0.10000000E+01  0.00000000E+00  0.15000001E+04
 0.24531250E-01  0.10000000E+04  0.10000000E+01  0.00000000E+00  0.15000001E+04
 0.24687500E-01  0.10000000E+04  0.10000000E+01  0.00000000E+00  0.15000001E+04
 0.24843750E-01  0.10000000E+04  0.10000000E+01  0.00000000E+00  0.15000001E+04
 0.25000000E-01  0.10000000E+04  0.10000000E+01  0.00000000E+00  0.15000001E+04
 0.25156250E-01  0.10000000E+04  0.10000000E+01  0.00000000E+00  0.15000001E+04
 0.25312500E-01  0.10000000E+04  0.10000000E+01  0.00000000E+00  0.15000001E+04
 0.25468750E-01  0.10000000E+04  0.10000000E+01  0.00000000E+00  0.15000001E+04
 0.25625000E-01  0.10000000E+04  0.10000000E+01  0.00000000E+00  0.15000001E+04
 0.25781250E-01  0.10000000E+04  0.10000000E+01  0.00000000E+00  0.15000001E+04
 0.25937500E-01  0.10000000E+04  0.10000000E+01  0.00000000E+00  0.15000001E+04
 0.26093750E-01  0.10000000E+04  0.10000000E+01  0.00000000E+00  0.15000001E+04
 0.26250000E-01  0.10000000E+04  0.10000000E+01  0.00000000E+00  0.15000001E+04
 0.26406250E-01  0.10000000E+04  0.10000000E+01  0.00000000E+00  0.15000001E+04
 0.26562500E-01  0.10000000E+04  0.10000000E+01  0.00000000E+00  0.15000001E+04
 0.26718750E-01  0.10000000E+04  0.10000000E+01  0.00000000E+00  0.15000001E+04
 0.26875000E-01  0.10000000E+04  0.10000000E+01  0.00000000E+00  0.15000001E+04
 0.27031250E-01  0.10000000E+04  0.10000000E+01  0.00000000E+00  0.15000001E+04
 0.27187500E-01  0.10000000E+04  0.10000000E+01  0.00000000E+00  0.15000001E+04
 0.27343750E-01  0.10000000E+04  0.10000000E+01  0.00000000E+00  0.15000001E+04
 0.27500000E-01  0.10000000E+04  0.10000000E+01  0.00000000E+00  0.15000001E+04
 0.27656250E-01  0.10000000E+04  0.10000000E+01  0.00000000E+00  0.15000001E+04
 0.27812500E-01  0.10000000E+04  0.10000000E+01  0.00000000E+00  0.15000001E+04
 0.27968750E-01  0.10000000E+04  0.10000000E+01  0.00000000E+00  0.15000001E+04
 0.28125000E-01  0.10000000E+04  0.10000000E+01  0.00000000E+00  0.15000001E+04
 0.28281250E-01  0.10000000E+04  0.10000000E+01  0.00000000E+00  0.15000001E+04
 0.28437500E-01  0.10000000E+04  0.10000000E+01  0.00000000E+00  0.15000001E+04
 0.28593750E-01  0.10000000E+04  0.10000000E+01  0.00000000E+00  0.15000001E+04
 0.28750000E-01  0.10000000E+04  0.10000000E+01  0.00000000E+00  0.15000001E+04
 0.28906250E-01  0.10000000E+04  0.10000000E+01  0.00000000E+00  0.15000001E+04
 0.29062500E-01  0.10000000E+04  0.10000000E+01  0.00000000E+00  0.15000001E+04
 0.29218750E-01  0.10000000E+04  0.10000000E+01  0.00000000E+00  0.15000001E+04
 0.29375000E-01  0.10000000E+04  0.10000000E+01  0.00000000E+00  0.15000001E+04
 0.29531250E-01  0.10000000E+04  0.10000000E+01  0.00000000E+00  0.15000001E+04
 0.29687500E-01  0.10000000E+04  0.10000000E+01  0.00000000E+00  0.15000001E+04
 0.29843750E-01  0.10000000E+04  0.10000000E+01  0.00000000E+00  0.15000001E+04
 0.30000000E-01  0.10000000E+04  0.10000000E+01  0.00000000E+00  0.15000001E+04
 0.30156250E-01  0.10000000E+04  0.10000000E+01  0.00000000E+00  0.15000001E+04
 0.30312500E-01  0.10000000E+04  0.10000000E+01  0.00000000E+00  0.15000001E+04
 0.30468750E-01  0.10000000E+04  0.10000000E+01  0.00000000E+00  0.15000001E+04
 0.30625000E-01  0.10000000E+04  0.10000000E+01  0.00000000E+00  0.15000001E+04
 0.30781250E-01  0.10000000E+04  0.10000000E+01  0.00000000E+00  0.15000001E+04
 0.30937500E-01  0.10000000E+04  0.10000000E+01  0.00000000E+00  0.15000001E+04
 0.31093750E-01  0.10000000E+04  0.10000000E+01  0.00000000E+00  0.15000001E+04
 0.31250000E-01  0.10000000E+04  0.10000000E+01  0.00000000E+00  0.15000001E+04
 0.31406250E-01  0.10000000E+04  0.10000000E+01  0.00000000E+00  0.15000001E+04
 0.31562500E-01  0.10000000E+04  0.10000000E+01  0.00000000E+00  0.15000001E+04
 0.31718750E-01  0.10000000E+04  0.10000000E+01  0.00000000E+00  0.15000001E+04
 0.31875000E-01  0.10000000E+04  0.10000000E+01  0.00000000E+00  0.15000001E+04
 0.32031250E-01  0.10000000E+04  0.10000000E+01  0.00000000E+00  0.15000001E+04
 0.32187500E-01  0.10000000E+04  0.10000000E+01  0.00000000E+00  0.15000001E+04
 0.32343750E-01  0.10000000E+04  0.10000000E+01  0.00000000E+00  0.15000001E+04
 0.32500000E-01  0.10000000E+04  0.10000000E+01  0.00000000E+00  0.15000001E+04
 0.32656250E-01  0.10000000E+04  0.10000000E+01  0.00000000E+00  0.15000001E+04
 0.32812500E-01  0.10000000E+04  0.10000000E+01  0.00000000E+00  0.15000001E+04
 0.32968750E-01  0.10000000E+04  0.10000000E+01  0.00000000E+00  0.15000001E+04
 0.33125000E-01  0.10000000E+04  0.10000000E+01  0.00000000E+00  0.15000001E+04
 0.33281250E-01  0.10000000E+04  0.10000000E+01  0.00000000E+00  0.15000001E+04
 0.33437500E-01  0.10000000E+04  0.10000000E+01  0.00000000E+00  0.15000001E+04
 0.33593750E-01  0.10000000E+04  0.10000000E+01  0.00000000E+00  0.15000001E+04
 0.33750000E-01  0.10000000E+04  0.10000000E+01  0.00000000E+00  0.15000001E+04
 0.33906250E-01  0.10000000E+04  0.10000000E+01  0.00000000E+00  0.15000001E+04
 0.34062500E-01  0.10000000E+04  0.10000000E+01  0.00000000E+00  0.15000001E+04
 0.34218750E-01  0.10000000E+04  0.10000000E+01  0.00000000E+00  0.15000001E+04
 0.34375000E-01  0.10000000E+04  0.10000000E+01  0.00000000E+00  0.15000001E+04
 0.34531250E-01  0.10000000E+04  0.10000000E+01  0.00000000E+00  0.15000001E+04
 0.34687500E-01  0.10000000E+04  0.10000000E+01  0.00000000E+00  0.15000001E+04
 0.34843750E-01  0.10000000E+04  0.10000000E+01  0.00000000E+00  0.15000001E+04
 0.35000000E-01  0.10000000E+04  0.10000000E+01  0.00000000E+00  0.15000001E+04
 0.35156250E-01  0.10000000E+04  0.10000000E+01  0.00000000E+00  0.15000001E+04
 0.35312500E-01  0.10000000E+04  0.10000000E+01  0.00000000E+00  0.15000001E+04
 0.35468750E-01  0.10000000E+04  0.10000000E+01  0.00000000E+00  0.15000001E+04
 0.35625000E-01  0.10000000E+04  0.10000000E+01  0.00000000E+00  0.15000001E+04
 0.35781250E-01  0.10000000E+04  0.10000000E+01  0.00000000E+00  0.15000001E+04
 0.35937500E-01  0.10000000E+04  0.10000000E+01  0.00000000E+00  0.15000001E+04
 0.36093750E-01  0.10000000E+04  0.10000000E+01  0.00000000E+00  0.15000001E+04
 0.36250000E-01  0.10000000E+04  0.10000000E+01  0.00000000E+00  0.15000001E+04
 0.36406250E-01  0.10000000E+04  0.10000000E+01  0.00000000E+00  0.15000001E+04
 0.36562500E-01  0.10000000E+04  0.10000000E+01  0.00000000E+00  0.15000001E+04
 0.36718750E-01  0.10000000E+04  0.10000000E+01  0.00000000E+00  0.15000001E+04
 0.36875000E-01  0.10000000E+04  0.10000000E+01  0.00000000E+00  0.15000001E+04
 0.37031250E-01  0.10000000E+04  0.10000000E+01  0.00000000E+00  0.15000001E+04
 0.37187500E-01  0.10000000E+04  0.10000000E+01  0.00000000E+00  0.15000001E+04
 0.37343750E-01  0.10000000E+04  0.10000000E+01  0.00000000E+00  0.15000001E+04
 0.37500000E-01  0.10000000E+04  0.10000000E+01  0.00000000E+00  0.15000001E+04
 0.37656250E-01  0.10000000E+04  0.10000000E+01  0.00000000E+00  0.15000001E+04
 0.37812500E-01  0.10000000E+04  0.10000000E+01  0.00000000E+00  0.15000001E+04
 0.37968750E-01  0.10000000E+04  0.10000000E+01  0.00000000E+00  0.15000001E+04
 0.38125000E-01  0.10000000E+04  0.10000000E+01  0.00000000E+00  0.15000001E+04
 0.38281250E-01  0.10000000E+04  0.10000000E+01  0.00000000E+00  0.15000001E+04
 0.38437500E-01  0.10000000E+04  0.10000000E+01  0.00000000E+00  0.15000001E+04
 0.38593750E-01  0.10000000E+04  0.10000000E+01  0.00000000E+00  0.15000001E+04
 0.38750000E-01  0.10000000E+04  0.10000000E+01  0.00000000E+00  0.15000001E+04
 0.38906250E-01  0.10000000E+04  0.10000000E+01  0.00000000E+00  0.15000001E+04
 0.39062500E-01  0.10000000E+04  0.10000000E+01  0.00000000E+00  0.15000001E+04
 0.39218750E-01  0.10000000E+04  0.10000000E+01  0.00000000E+00  0.15000001E+04
 0.39375000E-01  0.10000000E+04  0.10000000E+01  0.00000000E+00  0.15000001E+04
 0.39531250E-01  0.10000000E+04  0.10000000E+01  0.00000000E+00  0.15000001E+04
 0.39687500E-01  0.10000000E+04  0.10000000E+01  0.00000000E+00  0.15000001E+04
 0.39843750E-01  0.10000000E+04  0.10000000E+01  0.00000000E+00  0.15000001E+04
 0.40000000E-01  0.10000000E+04  0.10000000E+01  0.00000000E+00  0.15000001E+04
 0.40156250E-01  0.10000000E+04  0.10000000E+01  0.00000000E+00  0.15000001E+04
 0.40312500E-01  0.10000000E+04  0.10000000E+01  0.00000000E+00  0.15000001E+04
 0.40468750E-01  0.10000000E+04  0.10000000E+01  0.00000000E+00  0.15000001E+04
 0.40625000E-01  0.10000000E+04  0.10000000E+01  0.00000000E+00  0.15000001E+04
 0.40781250E-01  0.10000000E+04  0.10000000E+01  0.00000000E+00  0.15000001E+04
 0.40937500E-01  0.10000000E+04  0.10000000E+01  0.00000000E+00  0.15000001E+04
 0.41093750E-01  0.10000000E+04  0.10000000E+01  0.00000000E+00  0.15000001E+04
 0.41250000E-01  0.10000000E+04  0.10000000E+01  0.00000000E+00  0.15000001E+04
 0.41406250E-01  0.10000000E+04  0.10000000E+01  0.00000000E+00  0.15000001E+04
 0.41562500E-01  0.10000000E+04  0.10000000E+01  0.00000000E+00  0.15000001E+04
 0.41718750E-01  0.10000000E+04  0.10000000E+01  0.00000000E+00  0.15000001E+04
 0.41875000E-01  0.10000000E+04  0.10000000E+01  0.00000000E+00  0.15000001E+04
 0.42031250E-01  0.10000000E+04  0.10000000E+01  0.00000000E+00  0.15000001E+04
 0.42187500E-01  0.10000000E+04  0.10000000E+01  0.00000000E+00  0.15000001E+04
 0.42343750E-01  0.10000000E+04  0.10000000E+01  0.00000000E+00  0.15000001E+04
 0.42500000E-01  0.10000000E+04  0.10000000E+01  0.00000000E+00  0.15000001E+04
 0.42656250E-01  0.10000000E+04  0.10000000E+01  0.00000000E+00  0.15000001E+04
 0.42812500E-01  0.10000000E+04  0.10000000E+01  0.00000000E+00  0.15000001E+04
 0.42968750E-01  0.10000000E+04  0.10000000E+01  0.00000000E+00  0.15000001E+04
 0.43125000E-01  0.10000000E+04  0.10000000E+01  0.00000000E+00  0.15000001E+04
 0.43281250E-01  0.10000000E+04  0.10000000E+01  0.00000000E+00  0.15000001E+04
 0.43437500E-01  0.10000000E+04  0.10000000E+01  0.00000000E+00  0.15000001E+04
 0.43593750E-01  0.10000000E+04  0.10000000E+01  0.00000000E+00  0.15000001E+04
 0.43750000E-01  0.10000000E+04  0.10000000E+01  0.00000000E+00  0.15000001E+04
 0.43906250E-01  0.10000000E+04  0.10000000E+01  0.00000000E+00  0.15000001E+04
 0.44062500E-01  0.10000000E+04  0.10000000E+01  0.00000000E+00  0.15000001E+04
 0.44218750E-01  0.10000000E+04  0.10000000E+01  0.00000000E+00  0.15000001E+04
 0.44375000E-01  0.10000000E+04  0.10000000E+01  0.00000000E+00  0.15000001E+04
 0.44531250E-01  0.10000000E+04  0.10000000E+01  0.00000000E+00  0.15000001E+04
 0.44687500E-01  0.10000000E+04  0.10000000E+01  0.00000000E+00  0.15000001E+04
 0.44843750E-01  0.10000000E+04  0.10000000E+01  0.00000000E+00  0.15000001E+04
 0.45000000E-01  0.10000000E+04  0.10000000E+01  0.00000000E+00  0.15000001E+04
 0.45156250E-01  0.10000000E+04  0.10000000E+01  0.00000000E+00  0.15000001E+04
 0.45312500E-01  0.10000000E+04  0.10000000E+01  0.00000000E+00  0.15000001E+04
 0.45468750E-01  0.10000000E+04  0.10000000E+01  0.00000000E+00  0.15000001E+04
 0.45625000E-01  0.10000000E+04  0.10000000E+01  0.00000000E+00  0.15000001E+04
 0.45781250E-01  0.10000000E+04  0.10000000E+01  0.00000000E+00  0.15000001E+04
 0.45937500E-01  0.10000000E+04  0.10000000E+01  0.00000000E+00  0.15000001E+04
 0.46093750E-01  0.10000000E+04  0.10000000E+01  0.00000000E+00  0.15000001E+04
 0.46250000E-01  0.10000000E+04  0.10000000E+01  0.00000000E+00  0.15000001E+04
 0.46406250E-01  0.10000000E+04  0.10000000E+01  0.00000000E+00  0.15000001E+04
 0.46562500E-01  0.10000000E+04  0.10000000E+01  0.00000000E+00  0.15000001E+04
 0.46718750E-01  0.10000000E+04  0.10000000E+01  0.00000000E+00  0.15000001E+04
 0.46875000E-01  0.10000000E+04  0.10000000E+01  0.00000000E+00  0.15000001E+04
 0.47031250E-01  0.10000000E+04  0.10000000E+01  0.00000000E+00  0.15000001E+04
 0.47187500E-01  0.10000000E+04  0.10000000E+01  0.00000000E+00  0.15000001E+04
 0.47343750E-01  0.10000000E+04  0.10000000E+01  0.00000000E+00  0.15000001E+04
 0.47500000E-01  0.10000000E+04  0.10000000E+01  0.00000000E+00  0.15000001E+04
 0.47656250E-01  0.10000000E+04  0.10000000E+01  0.00000000E+00  0.15000001E+04
 0.47812500E-01  0.10000000E+04  0.10000000E+01  0.00000000E+00  0.15000001E+04
 0.47968750E-01  0.10000000E+04  0.10000000E+01  0.00000000E+00  0.15000001E+04
 0.48125000E-01  0.10000000E+04  0.10000000E+01  0.00000000E+00  0.15000001E+04
 0.48281250E-01  0.10000000E+04  0.10000000E+01  0.00000000E+00  0.15000001E+04
 0.48437500E-01  0.10000000E+04  0.10000000E+01  0.00000000E+00  0.15000001E+04
 0.48593750E-01  0.10000000E+04  0.10000000E+01  0.00000000E+00  0.15000001E+04
 0.48750000E-01  0.10000000E+04  0.10000000E+01  0.00000000E+00  0.15000001E+04
 0.48906250E-01  0.10000000E+04  0.10000000E+01  0.00000000E+00  0.15000001E+04
 0.49062500E-01  0.10000000E+04  0.10000000E+01  0.00000000E+00  0.15000001E+04
 0.49218750E-01  0.10000000E+04  0.10000000E+01  0.00000000E+00  0.15000001E+04
 0.49375000E-01  0.10000000E+04  0.10000000E+01  0.00000000E+00  0.15000001E+04
 0.49531250E-01  0.10000000E+04  0.10000000E+01  0.00000000E+00  0.15000001E+04
 0.49687500E-01  0.10000000E+04  0.10000000E+01  0.00000000E+00  0.15000001E+04
 0.49843750E-01  0.10000000E+04  0.10000000E+01  0.00000000E+00  0.15000001E+04
 0.50000000E-01  0.10000000E+04  0.10000000E+01  0.00000000E+00  0.15000001E+04
 0.50156250E-01  0.10000000E+04  0.10000000E+01  0.00000000E+00  0.15000001E+04
 0.50312500E-01  0.10000000E+04  0.10000000E+01  0.00000000E+00  0.15000001E+04
 0.50468750E-01  0.10000000E+04  0.10000000E+01  0.00000000E+00  0.15000001E+04
 0.50625000E-01  0.10000000E+04  0.10000000E+01  0.00000000E+00  0.15000001E+04
 0.50781250E-01  0.10000000E+04  0.10000000E+01  0.00000000E+00  0.15000001E+04
 0.50937500E-01  0.10000000E+04  0.10000000E+01  0.00000000E+00  0.15000001E+04
 0.51093750E-01  0.10000000E+04  0.10000000E+01  0.00000000E+00  0.15000001E+04
 0.51250000E-01  0.10000000E+04  0.10000000E+01  0.00000000E+00  0.15000001E+04
 0.51406250E-01  0.10000000E+04  0.10000000E+01  0.00000000E+00  0.15000001E+04
 0.51562500E-01  0.10000000E+04  0.10000000E+01  0.00000000E+00  0.15000001E+04
 0.51718750E-01  0.10000000E+04  0.10000000E+01  0.00000000E+00  0.15000001E+04
 0.51875000E-01  0.10000000E+04  0.10000000E+01  0.00000000E+00  0.15000001E+04
 0.52031250E-01  0.10000000E+04  0.10000000E+01  0.00000000E+00  0.15000001E+04
 0.52187500E-01  0.10000000E+04  0.10000000E+01  0.00000000E+00  0.15000001E+04
 0.52343750E-01  0.10000000E+04  0.10000000E+01  0.00000000E+00  0.15000001E+04
 0.52500000E-01  0.10000000E+04  0.10000000E+01  0.00000000E+00  0.15000001E+04
 0.52656250E-01  0.10000000E+04  0.10000000E+01  0.00000000E+00  0.15000001E+04
 0.52812500E-01  0.10000000E+04  0.10000000E+01  0.00000000E+00  0.15000001E+04
 0.52968750E-01  0.10000000E+04  0.10000000E+01  0.00000000E+00  0.15000001E+04
 0.53125000E-01  0.10000000E+04  0.10000000E+01  0.00000000E+00  0.15000001E+04
 0.53281250E-01  0.10000000E+04  0.10000000E+01  0.00000000E+00  0.15000001E+04
 0.53437500E-01  0.10000000E+04  0.10000000E+01  0.00000000E+00  0.15000001E+04
 0.53593750E-01  0.10000000E+04  0.10000000E+01  0.00000000E+00  0.15000001E+04
 0.53750000E-01  0.10000000E+04  0.10000000E+01  0.00000000E+00  0.15000001E+04
 0.53906250E-01  0.10000000E+04  0.10000000E+01  0.00000000E+00  0.15000001E+04
 0.54062500E-01  0.10000000E+04  0.10000000E+01  0.00000000E+00  0.15000001E+04
 0.54218750E-01  0.10000000E+04  0.10000000E+01  0.00000000E+00  0.15000001E+04
 0.54375000E-01  0.10000000E+04  0.10000000E+01  0.00000000E+00  0.15000001E+04
 0.54531250E-01  0.10000000E+04  0.10000000E+01  0.00000000E+00  0.15000001E+04
 0.54687500E-01  0.10000000E+04  0.10000000E+01  0.00000000E+00  0.15000001E+04
 0.54843750E-01  0.10000000E+04  0.10000000E+01  0.00000000E+00  0.15000001E+04
 0.55000000E-01  0.10000000E+04  0.10000000E+01  0.00000000E+00  0.15000001E+04
 0.55156250E-01  0.10000000E+04  0.10000000E+01  0.00000000E+00  0.15000001E+04
 0.55312500E-01  0.10000000E+04  0.10000000E+01  0.00000000E+00  0.15000001E+04
 0.55468750E-01  0.10000000E+04  0.10000000E+01  0.00000000E+00  0.15000001E+04
 0.55625000E-01  0.10000000E+04  0.10000000E+01  0.00000000E+00  0.15000001E+04
 0.55781250E-01  0.10000000E+04  0.10000000E+01  0.00000000E+00  0.15000001E+04
 0.55937500E-01  0.10000000E+04  0.10000000E+01  0.00000000E+00  0.15000001E+04
 0.56093750E-01  0.10000000E+04  0.10000000E+01  0.00000000E+00  0.15000001E+04
 0.56250000E-01  0.10000000E+04  0.10000000E+01  0.00000000E+00  0.15000001E+04
 0.56406250E-01  0.10000000E+04  0.10000000E+01  0.00000000E+00  0.15000001E+04
 0.56562500E-01  0.10000000E+04  0.10000000E+01  0.00000000E+00  0.15000001E+04
 0.56718750E-01  0.10000000E+04  0.10000000E+01  0.00000000E+00  0.15000001E+04
 0.56875000E-01  0.10000000E+04  0.10000000E+01  0.00000000E+00  0.15000001E+04
 0.57031250E-01  0.10000000E+04  0.10000000E+01  0.00000000E+00  0.15000001E+04
 0.57187500E-01  0.10000000E+04  0.10000000E+01  0.00000000E+00  0.15000001E+04
 0.57343750E-01  0.10000000E+04  0.10000000E+01  0.00000000E+00  0.15000001E+04
 0.57500000E-01  0.10000000E+04  0.10000000E+01  0.00000000E+00  0.15000001E+04
 0.57656250E-01  0.10000000E+04  0.10000000E+01  0.00000000E+00  0.15000001E+04
 0.57812500E-01  0.10000000E+04  0.10000000E+01  0.00000000E+00  0.15000001E+04
 0.57968750E-01  0.10000000E+04  0.10000000E+01  0.00000000E+00  0.15000001E+04
 0.58125000E-01  0.10000000E+04  0.10000000E+01  0.00000000E+00  0.15000001E+04
 0.58281250E-01  0.10000000E+04  0.10000000E+01  0.00000000E+00  0.15000001E+04
 0.58437500E-01  0.10000000E+04  0.10000000E+01  0.00000000E+00  0.15000001E+04
 0.58593750E-01  0.10000000E+04  0.10000000E+01  0.00000000E+00  0.15000001E+04
 0.58750000E-01  0.10000000E+04  0.10000000E+01  0.00000000E+00  0.15000001E+04
 0.58906250E-01  0.10000000E+04  0.10000000E+01  0.00000000E+00  0.15000001E+04
 0.59062500E-01  0.10000000E+04  0.10000000E+01  0.00000000E+00  0.15000001E+04
 0.59218750E-01  0.10000000E+04  0.10000000E+01  0.00000000E+00  0.15000001E+04
 0.59375000E-01  0.10000000E+04  0.10000000E+01  0.00000000E+00  0.15000001E+04
 0.59531250E-01  0.10000000E+04  0.10000000E+01  0.00000000E+00  0.15000001E+04
 0.59687500E-01  0.10000000E+04  0.10000000E+01  0.00000000E+00  0.15000001E+04
 0.59843750E-01  0.10000000E+04  0.10000000E+01  0.00000000E+00  0.15000001E+04
 0.60000000E-01  0.10000000E+04  0.10000000E+01  0.00000000E+00  0.15000001E+04
 0.60156250E-01  0.10000000E+04  0.10000000E+01  0.00000000E+00  0.15000001E+04
 0.60312500E-01  0.10000000E+04  0.10000000E+01  0.00000000E+00  0.15000001E+04
 0.60468750E-01  0.10000000E+04  0.10000000E+01  0.00000000E+00  0.15000001E+04
 0.60625000E-01  0.10000000E+04  0.10000000E+01  0.00000000E+00  0.15000001E+04
 0.60781250E-01  0.10000000E+04  0.10000000E+01  0.00000000E+00  0.15000001E+04
 0.60937500E-01  0.10000000E+04  0.10000000E+01  0.00000000E+00  0.15000001E+04
 0.61093750E-01  0.10000000E+04  0.10000000E+01  0.00000000E+00  0.15000001E+04
 0.61250000E-01  0.10000000E+04  0.10000000E+01  0.00000000E+00  0.15000001E+04
 0.61406250E-01  0.10000000E+04  0.10000000E+01  0.00000000E+00  0.15000001E+04
 0.61562500E-01  0.10000000E+04  0.10000000E+01  0.00000000E+00  0.15000001E+04
 0.61718750E-01  0.10000000E+04  0.10000000E+01  0.00000000E+00  0.15000001E+04
 0.61875000E-01  0.10000000E+04  0.10000000E+01  0.00000000E+00  0.15000001E+04
 0.62031250E-01  0.10000000E+04  0.10000000E+01  0.00000000E+00  0.15000001E+04
 0.62187500E-01  0.10000000E+04  0.10000000E+01  0.00000000E+00  0.15000001E+04
 0.62343750E-01  0.10000000E+04  0.10000000E+01  0.00000000E+00  0.15000001E+04
 0.62500000E-01  0.10000000E+04  0.10000000E+01  0.00000000E+00  0.15000001E+04
 0.62656250E-01  0.10000000E+04  0.10000000E+01  0.00000000E+00  0.15000001E+04
 0.62812500E-01  0.10000000E+04  0.10000000E+01  0.00000000E+00  0.15000001E+04
 0.62968750E-01  0.10000000E+04  0.10000000E+01  0.00000000E+00  0.15000001E+04
 0.63125000E-01  0.10000000E+04  0.10000000E+01  0.00000000E+00  0.15000001E+04
 0.63281250E-01  0.10000000E+04  0.10000000E+01  0.00000000E+00  0.15000001E+04
 0.63437500E-01  0.10000000E+04  0.10000000E+01  0.00000000E+00  0.15000001E+04
 0.63593750E-01  0.10000000E+04  0.10000000E+01  0.00000000E+00  0.15000001E+04
 0.63750000E-01  0.10000000E+04  0.10000000E+01  0.00000000E+00  0.15000001E+04
 0.63906250E-01  0.10000000E+04  0.10000000E+01  0.00000000E+00  0.15000001E+04
 0.64062500E-01  0.10000000E+04  0.10000000E+01  0.00000000E+00  0.15000001E+04
 0.64218750E-01  0.10000000E+04  0.10000000E+01  0.00000000E+00  0.15000001E+04
 0.64375000E-01  0.10000000E+04  0.10000000E+01  0.00000000E+00  0.15000001E+04
 0.64531250E-01  0.10000000E+04  0.10000000E+01  0.00000000E+00  0.15000001E+04
 0.64687500E-01  0.10000000E+04  0.10000000E+01  0.00000000E+00  0.15000001E+04
 0.64843750E-01  0.10000000E+04  0.10000000E+01  0.00000000E+00  0.15000001E+04
 0.65000000E-01  0.10000000E+04  0.10000000E+01  0.00000000E+00  0.15000001E+04
 0.65156250E-01  0.10000000E+04  0.10000000E+01  0.00000000E+00  0.15000001E+04
 0.65312500E-01  0.10000000E+04  0.10000000E+01  0.00000000E+00  0.15000001E+04
 0.65468750E-01  0.10000000E+04  0.10000000E+01  0.00000000E+00  0.15000001E+04
 0.65625000E-01  0.10000000E+04  0.10000000E+01  0.00000000E+00  0.15000001E+04
 0.65781250E-01  0.10000000E+04  0.10000000E+01  0.00000000E+00  0.15000001E+04
 0.65937500E-01  0.10000000E+04  0.10000000E+01  0.00000000E+00  0.15000001E+04
 0.66093750E-01  0.10000000E+04  0.10000000E+01  0.00000000E+00  0.15000001E+04
 0.66250000E-01  0.10000000E+04  0.10000000E+01  0.00000000E+00  0.15000001E+04
 0.66406250E-01  0.10000000E+04  0.10000000E+01  0.00000000E+00  0.15000001E+04
 0.66562500E-01  0.10000000E+04  0.10000000E+01  0.00000000E+00  0.15000001E+04
 0.66718750E-01  0.10000000E+04  0.10000000E+01  0.00000000E+00  0.15000001E+04
 0.66875000E-01  0.10000000E+04  0.10000000E+01  0.00000000E+00  0.15000001E+04
 0.67031250E-01  0.10000000E+04  0.10000000E+01  0.00000000E+00  0.15000001E+04
 0.67187500E-01  0.10000000E+04  0.10000000E+01  0.00000000E+00  0.15000001E+04
 0.67343750E-01  0.10000000E+04  0.10000000E+01  0.00000000E+00  0.15000001E+04
 0.67500000E-01  0.10000000E+04  0.10000000E+01  0.00000000E+00  0.15000001E+04
 0.67656250E-01  0.10000000E+04  0.10000000E+01  0.00000000E+00  0.15000001E+04
 0.67812500E-01  0.10000000E+04  0.10000000E+01  0.00000000E+00  0.15000001E+04
 0.67968750E-01  0.10000000E+04  0.10000000E+01  0.00000000E+00  0.15000001E+04
 0.68125000E-01  0.10000000E+04  0.10000000E+01  0.00000000E+00  0.15000001E+04
 0.68281250E-01  0.10000000E+04  0.10000000E+01  0.00000000E+00  0.15000001E+04
 0.68437500E-01  0.10000000E+04  0.10000000E+01  0.00000000E+00  0.15000001E+04
 0.68593750E-01  0.10000000E+04  0.10000000E+01  0.00000000E+00  0.15000001E+04
 0.68750000E-01  0.10000000E+04  0.10000000E+01  0.00000000E+00  0.15000001E+04
 0.68906250E-01  0.10000000E+04  0.10000000E+01  0.00000000E+00  0.15000001E+04
 0.69062500E-01  0.10000000E+04  0.10000000E+01  0.00000000E+00  0.15000001E+04
 0.69218750E-01  0.10000000E+04  0.10000000E+01  0.00000000E+00  0.15000001E+04
 0.69375000E-01  0.10000000E+04  0.10000000E+01  0.00000000E+00  0.15000001E+04
 0.69531250E-01  0.10000000E+04  0.10000000E+01  0.00000000E+00  0.15000001E+04
 0.69687500E-01  0.10000000E+04  0.10000000E+01  0.00000000E+00  0.15000001E+04
 0.69843750E-01  0.10000000E+04  0.10000000E+01  0.00000000E+00  0.15000001E+04
 0.70000000E-01  0.10000000E+04  0.10000000E+01  0.00000000E+00  0.15000001E+04
 0.70156250E-01  0.10000000E+04  0.10000000E+01  0.00000000E+00  0.15000001E+04
 0.70312500E-01  0.10000000E+04  0.10000000E+01  0.00000000E+00  0.15000001E+04
 0.70468750E-01  0.10000000E+04  0.10000000E+01  0.00000000E+00  0.15000001E+04
 0.70625000E-01  0.10000000E+04  0.10000000E+01  0.00000000E+00  0.15000001E+04
 0.70781250E-01  0.10000000E+04  0.10000000E+01  0.00000000E+00  0.15000001E+04
 0.70937500E-01  0.10000000E+04  0.10000000E+01  0.00000000E+00  0.15000001E+04
 0.71093750E-01  0.10000000E+04  0.10000000E+01  0.00000000E+00  0.15000001E+04
 0.71250000E-01  0.10000000E+04  0.10000000E+01  0.00000000E+00  0.15000001E+04
 0.71406250E-01  0.10000000E+04  0.10000000E+01  0.00000000E+00  0.15000001E+04
 0.71562500E-01  0.10000000E+04  0.10000000E+01  0.00000000E+00  0.15000001E+04
 0.71718750E-01  0.10000000E+04  0.10000000E+01  0.00000000E+00  0.15000001E+04
 0.71875000E-01  0.10000000E+04  0.10000000E+01  0.00000000E+00  0.15000001E+04
 0.72031250E-01  0.10000000E+04  0.10000000E+01  0.00000000E+00  0.15000001E+04
 0.72187500E-01  0.10000000E+04  0.10000000E+01  0.00000000E+00  0.15000001E+04
 0.72343750E-01  0.10000000E+04  0.10000000E+01  0.00000000E+00  0.15000001E+04
 0.72500000E-01  0.10000000E+04  0.10000000E+01  0.00000000E+00  0.15000001E+04
 0.72656250E-01  0.10000000E+04  0.10000000E+01  0.00000000E+00  0.15000001E+04
 0.72812500E-01  0.10000000E+04  0.10000000E+01  0.00000000E+00  0.15000001E+04
 0.72968750E-01  0.10000000E+04  0.10000000E+01  0.00000000E+00  0.15000001E+04
 0.73125000E-01  0.10000000E+04  0.10000000E+01  0.00000000E+00  0.15000001E+04
 0.73281250E-01  0.10000000E+04  0.10000000E+01  0.00000000E+00  0.15000001E+04
 0.73437500E-01  0.10000000E+04  0.10000000E+01  0.00000000E+00  0.15000001E+04
 0.73593750E-01  0.10000000E+04  0.10000000E+01  0.00000000E+00  0.15000001E+04
 0.73750000E-01  0.10000000E+04  0.10000000E+01  0.00000000E+00  0.15000001E+04
 0.73906250E-01  0.10000000E+04  0.10000000E+01  0.00000000E+00  0.15000001E+04
 0.74062500E-01  0.10000000E+04  0.10000000E+01  0.00000000E+00  0.15000001E+04
 0.74218750E-01  0.10000000E+04  0.10000000E+01  0.00000000E+00  0.15000001E+04
 0.74375000E-01  0.10000000E+04  0.10000000E+01  0.00000000E+00  0.15000001E+04
 0.74531250E-01  0.10000000E+04  0.10000000E+01  0.00000000E+00  0.15000001E+04
 0.74687500E-01  0.10000000E+04  0.10000000E+01  0.00000000E+00  0.15000001E+04
 0.74843750E-01  0.10000000E+04  0.10000000E+01  0.00000000E+00  0.15000001E+04
 0.75000000E-01  0.10000000E+04  0.10000000E+01  0.00000000E+00  0.15000001E+04
 0.75156250E-01  0.10000000E+04  0.10000000E+01  0.00000000E+00  0.15000001E+04
 0.75312500E-01  0.10000000E+04  0.10000000E+01  0.00000000E+00  0.15000001E+04
 0.75468750E-01  0.10000000E+04  0.10000000E+01  0.00000000E+00  0.15000001E+04
 0.75625000E-01  0.10000000E+04  0.10000000E+01  0.00000000E+00  0.15000001E+04
 0.75781250E-01  0.10000000E+04  0.10000000E+01  0.00000000E+00  0.15000001E+04
 0.75937500E-01  0.10000000E+04  0.10000000E+01  0.00000000E+00  0.15000001E+04
 0.76093750E-01  0.10000000E+04  0.10000000E+01  0.00000000E+00  0.15000001E+04
 0.76250000E-01  0.10000000E+04  0.10000000E+01  0.00000000E+00  0.15000001E+04
 0.76406250E-01  0.10000000E+04  0.10000000E+01  0.00000000E+00  0.15000001E+04
 0.76562500E-01  0.10000000E+04  0.10000000E+01  0.00000000E+00  0.15000001E+04
 0.76718750E-01  0.10000000E+04  0.10000000E+01  0.00000000E+00  0.15000001E+04
 0.76875000E-01  0.10000000E+04  0.10000000E+01  0.00000000E+00  0.15000001E+04
 0.77031250E-01  0.10000000E+04  0.10000000E+01  0.00000000E+00  0.15000001E+04
 0.77187500E-01  0.10000000E+04  0.10000000E+01  0.00000000E+00  0.15000001E+04
 0.77343750E-01  0.10000000E+04  0.10000000E+01  0.00000000E+00  0.15000001E+04
 0.77500000E-01  0.10000000E+04  0.10000000E+01  0.00000000E+00  0.15000001E+04
 0.77656250E-01  0.10000000E+04  0.10000000E+01  0.00000000E+00  0.15000001E+04
 0.77812500E-01  0.10000000E+04  0.10000000E+01  0.00000000E+00  0.15000001E+04
 0.77968750E-01  0.10000000E+04  0.10000000E+01  0.00000000E+00  0.15000001E+04
 0.78125000E-01  0.10000000E+04  0.10000000E+01  0.00000000E+00  0.15000001E+04
 0.78281250E-01  0.10000000E+04  0.10000000E+01  0.00000000E+00  0.15000001E+04
 0.78437500E-01  0.10000000E+04  0.10000000E+01  0.00000000E+00  0.15000001E+04
 0.78593750E-01  0.10000000E+04  0.10000000E+01  0.00000000E+00  0.15000001E+04
 0.78750000E-01  0.10000000E+04  0.10000000E+01  0.00000000E+00  0.15000001E+04
 0.78906250E-01  0.10000000E+04  0.10000000E+01  0.00000000E+00  0.15000001E+04
 0.79062500E-01  0.10000000E+04  0.10000000E+01  0.00000000E+00  0.15000001E+04
 0.79218750E-01  0.10000000E+04  0.10000000E+01  0.00000000E+00  0.15000001E+04
 0.79375000E-01  0.10000000E+04  0.10000000E+01  0.00000000E+00  0.15000001E+04
 0.79531250E-01  0.10000000E+04  0.10000000E+01  0.00000000E+00  0.15000001E+04
 0.79687500E-01  0.10000000E+04  0.10000000E+01  0.00000000E+00  0.15000001E+04
 0.79843750E-01  0.10000000E+04  0.10000000E+01  0.00000000E+00  0.15000001E+04
 0.80000000E-01  0.10000000E+04  0.10000000E+01  0.00000000E+00  0.15000001E+04
 0.80156250E-01  0.10000000E+04  0.10000000E+01  0.00000000E+00  0.15000001E+04
 0.80312500E-01  0.10000000E+04  0.10000000E+01  0.00000000E+00  0.15000001E+04
 0.80468750E-01  0.10000000E+04  0.10000000E+01  0.00000000E+00  0.15000001E+04
 0.80625000E-01  0.10000000E+04  0.10000000E+01  0.00000000E+00  0.15000001E+04
 0.80781250E-01  0.10000000E+04  0.10000000E+01  0.00000000E+00  0.15000001E+04
 0.80937500E-01  0.10000000E+04  0.10000000E+01  0.00000000E+00  0.15000001E+04
 0.81093750E-01  0.10000000E+04  0.10000000E+01  0.00000000E+00  0.15000001E+04
 0.81250000E-01  0.10000000E+04  0.10000000E+01  0.00000000E+00  0.15000001E+04
 0.81406250E-01  0.10000000E+04  0.10000000E+01  0.00000000E+00  0.15000001E+04
 0.81562500E-01  0.10000000E+04  0.10000000E+01  0.00000000E+00  0.15000001E+04
 0.81718750E-01  0.10000000E+04  0.10000000E+01  0.00000000E+00  0.15000001E+04
 0.81875000E-01  0.10000000E+04  0.10000000E+01  0.00000000E+00  0.15000001E+04
 0.82031250E-01  0.10000000E+04  0.10000000E+01  0.00000000E+00  0.15000001E+04
 0.82187500E-01  0.10000000E+04  0.10000000E+01  0.00000000E+00  0.15000001E+04
 0.82343750E-01  0.10000000E+04  0.10000000E+01  0.00000000E+00  0.15000001E+04
 0.82500000E-01  0.10000000E+04  0.10000000E+01  0.00000000E+00  0.15000001E+04
 0.82656250E-01  0.10000000E+04  0.10000000E+01  0.00000000E+00  0.15000001E+04
 0.82812500E-01  0.10000000E+04  0.10000000E+01  0.00000000E+00  0.15000001E+04
 0.82968750E-01  0.10000000E+04  0.10000000E+01  0.00000000E+00  0.15000001E+04
 0.83125000E-01  0.10000000E+04  0.10000000E+01  0.00000000E+00  0.15000001E+04
 0.83281250E-01  0.10000000E+04  0.10000000E+01  0.00000000E+00  0.15000001E+04
 0.83437500E-01  0.10000000E+04  0.10000000E+01  0.00000000E+00  0.15000001E+04
 0.83593750E-01  0.10000000E+04  0.10000000E+01  0.00000000E+00  0.15000001E+04
 0.83750000E-01  0.10000000E+04  0.10000000E+01  0.00000000E+00  0.15000001E+04
 0.83906250E-01  0.10000000E+04  0.10000000E+01  0.00000000E+00  0.15000001E+04
 0.84062500E-01  0.10000000E+04  0.10000000E+01  0.00000000E+00  0.15000001E+04
 0.84218750E-01  0.10000000E+04  0.10000000E+01  0.00000000E+00  0.15000001E+04
 0.84375000E-01  0.10000000E+04  0.10000000E+01  0.00000000E+00  0.15000001E+04
 0.84531250E-01  0.10000000E+04  0.10000000E+01  0.00000000E+00  0.15000001E+04
 0.84687500E-01  0.10000000E+04  0.10000000E+01  0.00000000E+00  0.15000001E+04
 0.84843750E-01  0.10000000E+04  0.10000000E+01  0.00000000E+00  0.15000001E+04
 0.85000000E-01  0.10000000E+04  0.10000000E+01  0.00000000E+00  0.15000001E+04
 0.85156250E-01  0.10000000E+04  0.10000000E+01  0.00000000E+00  0.15000001E+04
 0.85312500E-01  0.10000000E+04  0.10000000E+01  0.00000000E+00  0.15000001E+04
 0.85468750E-01  0.10000000E+04  0.10000000E+01  0.00000000E+00  0.15000001E+04
 0.85625000E-01  0.10000000E+04  0.10000000E+01  0.00000000E+00  0.15000001E+04
 0.85781250E-01  0.10000000E+04  0.10000000E+01  0.00000000E+00  0.15000001E+04
 0.85937500E-01  0.10000000E+04  0.10000000E+01  0.00000000E+00  0.15000001E+04
 0.86093750E-01  0.10000000E+04  0.10000000E+01  0.00000000E+00  0.15000001E+04
 0.86250000E-01  0.10000000E+04  0.10000000E+01  0.00000000E+00  0.15000001E+04
 0.86406250E-01  0.10000000E+04  0.10000000E+01  0.00000000E+00  0.15000001E+04
 0.86562500E-01  0.10000000E+04  0.10000000E+01  0.00000000E+00  0.15000001E+04
 0.86718750E-01  0.10000000E+04  0.10000000E+01  0.00000000E+00  0.15000001E+04
 0.86875000E-01  0.10000000E+04  0.10000000E+01  0.00000000E+00  0.15000001E+04
 0.87031250E-01  0.10000000E+04  0.10000000E+01  0.00000000E+00  0.15000001E+04
 0.87187500E-01  0.10000000E+04  0.10000000E+01  0.00000000E+00  0.15000001E+04
 0.87343750E-01  0.10000000E+04  0.10000000E+01  0.00000000E+00  0.15000001E+04
 0.87500000E-01  0.10000000E+04  0.10000000E+01  0.00000000E+00  0.15000001E+04
 0.87656250E-01  0.10000000E+04  0.10000000E+01  0.00000000E+00  0.15000001E+04
 0.87812500E-01  0.10000000E+04  0.10000000E+01  0.00000000E+00  0.15000001E+04
 0.87968750E-01  0.10000000E+04  0.10000000E+01  0.00000000E+00  0.15000001E+04
 0.88125000E-01  0.10000000E+04  0.10000000E+01  0.00000000E+00  0.15000001E+04
 0.88281250E-01  0.10000000E+04  0.10000000E+01  0.00000000E+00  0.15000001E+04
 0.88437500E-01  0.10000000E+04  0.10000000E+01  0.00000000E+00  0.15000001E+04
 0.88593750E-01  0.10000000E+04  0.10000000E+01  0.00000000E+00  0.15000001E+04
 0.88750000E-01  0.10000000E+04  0.10000000E+01  0.00000000E+00  0.15000001E+04
 0.88906250E-01  0.10000000E+04  0.10000000E+01  0.00000000E+00  0.15000001E+04
 0.89062500E-01  0.10000000E+04  0.10000000E+01  0.00000000E+00  0.15000001E+04
 0.89218750E-01  0.10000000E+04  0.10000000E+01  0.00000000E+00  0.15000001E+04
 0.89375000E-01  0.10000000E+04  0.10000000E+01  0.00000000E+00  0.15000001E+04
 0.89531250E-01  0.10000000E+04  0.10000000E+01  0.00000000E+00  0.15000001E+04
 0.89687500E-01  0.10000000E+04  0.10000000E+01  0.00000000E+00  0.15000001E+04
 0.89843750E-01  0.10000000E+04  0.10000000E+01  0.00000000E+00  0.15000001E+04
 0.90000000E-01  0.10000000E+04  0.10000000E+01  0.00000000E+00  0.15000001E+04
 0.90156250E-01  0.10000000E+04  0.10000000E+01  0.00000000E+00  0.15000001E+04
 0.90312500E-01  0.10000000E+04  0.10000000E+01  0.00000000E+00  0.15000001E+04
 0.90468750E-01  0.10000000E+04  0.10000000E+01  0.00000000E+00  0.15000001E+04
 0.90625000E-01  0.10000000E+04  0.10000000E+01  0.00000000E+00  0.15000001E+04
 0.90781250E-01  0.10000000E+04  0.10000000E+01  0.00000000E+00  0.15000001E+04
 0.90937500E-01  0.10000000E+04  0.10000000E+01  0.00000000E+00  0.15000001E+04
 0.91093750E-01  0.10000000E+04  0.10000000E+01  0.00000000E+00  0.15000001E+04
 0.91250000E-01  0.10000000E+04  0.10000000E+01  0.00000000E+00  0.15000001E+04
 0.91406250E-01  0.10000000E+04  0.10000000E+01  0.00000000E+00  0.15000001E+04
 0.91562500E-01  0.10000000E+04  0.10000000E+01  0.00000000E+00  0.15000001E+04
 0.91718750E-01  0.10000000E+04  0.10000000E+01  0.00000000E+00  0.15000001E+04
 0.91875000E-01  0.10000000E+04  0.10000000E+01  0.00000000E+00  0.15000001E+04
 0.92031250E-01  0.10000000E+04  0.10000000E+01  0.00000000E+00  0.15000001E+04
 0.92187500E-01  0.10000000E+04  0.10000000E+01  0.00000000E+00  0.15000001E+04
 0.92343750E-01  0.10000000E+04  0.10000000E+01  0.00000000E+00  0.15000001E+04
 0.92500000E-01  0.10000000E+04  0.10000000E+01  0.00000000E+00  0.15000001E+04
 0.92656250E-01  0.10000000E+04  0.10000000E+01  0.00000000E+00  0.15000001E+04
 0.92812500E-01  0.10000000E+04  0.10000000E+01  0.00000000E+00  0.15000001E+04
 0.92968750E-01  0.10000000E+04  0.10000000E+01  0.00000000E+00  0.15000001E+04
 0.93125000E-01  0.10000000E+04  0.10000000E+01  0.00000000E+00  0.15000001E+04
 0.93281250E-01  0.10000000E+04  0.10000000E+01  0.00000000E+00  0.15000001E+04
 0.93437500E-01  0.10000000E+04  0.10000000E+01  0.00000000E+00  0.15000001E+04
 0.93593750E-01  0.10000000E+04  0.10000000E+01  0.00000000E+00  0.15000001E+04
 0.93750000E-01  0.10000000E+04  0.10000000E+01  0.00000000E+00  0.15000001E+04
 0.93906250E-01  0.10000000E+04  0.10000000E+01  0.00000000E+00  0.15000001E+04
 0.94062500E-01  0.10000000E+04  0.10000000E+01  0.00000000E+00  0.15000001E+04
 0.94218750E-01  0.10000000E+04  0.10000000E+01  0.00000000E+00  0.15000001E+04
 0.94375000E-01  0.10000000E+04  0.10000000E+01  0.00000000E+00  0.15000001E+04
 0.94531250E-01  0.10000000E+04  0.10000000E+01  0.00000000E+00  0.15000001E+04
 0.94687500E-01  0.10000000E+04  0.10000000E+01  0.00000000E+00  0.15000001E+04
 0.94843750E-01  0.10000000E+04  0.10000000E+01  0.00000000E+00  0.15000001E+04
 0.95000000E-01  0.10000000E+04  0.10000000E+01  0.00000000E+00  0.15000001E+04
 0.95156250E-01  0.10000000E+04  0.10000000E+01  0.00000000E+00  0.15000001E+04
 0.95312500E-01  0.10000000E+04  0.10000000E+01  0.00000000E+00  0.15000001E+04
 0.95468750E-01  0.10000000E+04  0.10000000E+01  0.00000000E+00  0.15000001E+04
 0.95625000E-01  0.10000000E+04  0.10000000E+01  0.00000000E+00  0.15000001E+04
 0.95781250E-01  0.10000000E+04  0.10000000E+01  0.00000000E+00  0.15000001E+04
 0.95937500E-01  0.10000000E+04  0.10000000E+01  0.00000000E+00  0.15000001E+04
 0.96093750E-01  0.10000000E+04  0.10000000E+01  0.00000000E+00  0.15000001E+04
 0.96250000E-01  0.10000000E+04  0.10000000E+01  0.00000000E+00  0.15000001E+04
 0.96406250E-01  0.10000000E+04  0.10000000E+01  0.00000000E+00  0.15000001E+04
 0.96562500E-01  0.10000000E+04  0.10000000E+01  0.00000000E+00  0.15000001E+04
 0.96718750E-01  0.10000000E+04  0.10000000E+01  0.00000000E+00  0.15000001E+04
 0.96875000E-01  0.10000000E+04  0.10000000E+01  0.00000000E+00  0.15000001E+04
 0.97031250E-01  0.10000000E+04  0.10000000E+01  0.00000000E+00  0.15000001E+04
 0.97187500E-01  0.10000000E+04  0.10000000E+01  0.00000000E+00  0.15000001E+04
 0.97343750E-01  0.10000000E+04  0.10000000E+01  0.00000000E+00  0.15000001E+04
 0.97500000E-01  0.10000000E+04  0.10000000E+01  0.00000000E+00  0.15000001E+04
 0.97656250E-01  0.10000000E+04  0.10000000E+01  0.00000000E+00  0.15000001E+04
 0.97812500E-01  0.10000000E+04  0.10000000E+01  0.00000000E+00  0.15000001E+04
 0.97968750E-01  0.10000000E+04  0.10000000E+01  0.00000000E+00  0.15000001E+04
 0.98125000E-01  0.10000000E+04  0.10000000E+01  0.00000000E+00  0.15000001E+04
 0.98281250E-01  0.10000000E+04  0.10000000E+01  0.00000000E+00  0.15000001E+04
 0.98437500E-01  0.10000000E+04  0.10000000E+01  0.00000000E+00  0.15000001E+04
 0.98593750E-01  0.10000000E+04  0.10000000E+01  0.00000000E+00  0.15000001E+04
 0.98750000E-01  0.10000000E+04  0.10000000E+01  0.00000000E+00  0.15000001E+04
 0.98906250E-01  0.10000000E+04  0.10000000E+01  0.00000000E+00  0.15000001E+04
 0.99062500E-01  0.10000000E+04  0.10000000E+01  0.00000000E+00  0.15000001E+04
 0.99218750E-01  0.10000000E+04  0.10000000E+01  0.00000000E+00  0.15000001E+04
 0.99375000E-01  0.10000000E+04  0.10000000E+01  0.00000000E+00  0.15000001E+04
 0.99531250E-01  0.10000000E+04  0.10000000E+01  0.00000000E+00  0.15000001E+04
 0.99687500E-01  0.10000000E+04  0.10000000E+01  0.00000000E+00  0.15000001E+04
 0.99843750E-01  0.10000000E+04  0.10000000E+01  0.00000000E+00  0.15000001E+04
 0.10000000E+00  0.10000000E+04  0.10000000E+01  0.00000000E+00  0.15000001E+04
 0.10015625E+00  0.10000000E+04  0.10000000E+01  0.00000000E+00  0.15000001E+04
 0.10031250E+00  0.10000000E+04  0.10000000E+01  0.00000000E+00  0.15000001E+04
 0.10046875E+00  0.10000000E+04  0.10000000E+01  0.00000000E+00  0.15000001E+04
 0.10062500E+00  0.10000000E+04  0.10000000E+01  0.00000000E+00  0.15000001E+04
 0.10078125E+00  0.10000000E+04  0.10000000E+01  0.00000000E+00  0.15000001E+04
 0.10093750E+00  0.10000000E+04  0.10000000E+01  0.00000000E+00  0.15000001E+04
 0.10109375E+00  0.10000000E+04  0.10000000E+01  0.00000000E+00  0.15000001E+04
 0.10125000E+00  0.10000000E+04  0.10000000E+01  0.00000000E+00  0.15000001E+04
 0.10140625E+00  0.10000000E+04  0.10000000E+01  0.00000000E+00  0.15000001E+04
 0.10156250E+00  0.10000000E+04  0.10000000E+01  0.00000000E+00  0.15000001E+04
 0.10171875E+00  0.10000000E+04  0.10000000E+01  0.00000000E+00  0.15000001E+04
 0.10187500E+00  0.10000000E+04  0.10000000E+01  0.00000000E+00  0.15000001E+04
 0.10203125E+00  0.10000000E+04  0.10000000E+01  0.00000000E+00  0.15000001E+04
 0.10218750E+00  0.10000000E+04  0.10000000E+01  0.00000000E+00  0.15000001E+04
 0.10234375E+00  0.10000000E+04  0.10000000E+01  0.00000000E+00  0.15000001E+04
 0.10250000E+00  0.10000000E+04  0.10000000E+01  0.00000000E+00  0.15000001E+04
 0.10265625E+00  0.10000000E+04  0.10000000E+01  0.00000000E+00  0.15000001E+04
 0.10281250E+00  0.10000000E+04  0.10000000E+01  0.00000000E+00  0.15000001E+04
 0.10296875E+00  0.10000000E+04  0.10000000E+01  0.00000000E+00  0.15000001E+04
 0.10312500E+00  0.10000000E+04  0.10000000E+01  0.00000000E+00  0.15000001E+04
 0.10328125E+00  0.10000000E+04  0.10000000E+01  0.00000000E+00  0.15000001E+04
 0.10343750E+00  0.10000000E+04  0.10000000E+01  0.00000000E+00  0.15000001E+04
 0.10359375E+00  0.10000000E+04  0.10000000E+01  0.00000000E+00  0.15000001E+04
 0.10375000E+00  0.10000000E+04  0.10000000E+01  0.00000000E+00  0.15000001E+04
 0.10390625E+00  0.10000000E+04  0.10000000E+01  0.00000000E+00  0.15000001E+04
 0.10406250E+00  0.10000000E+04  0.10000000E+01  0.00000000E+00  0.15000001E+04
 0.10421875E+00  0.10000000E+04  0.10000000E+01  0.00000000E+00  0.15000001E+04
 0.10437500E+00  0.10000000E+04  0.10000000E+01  0.00000000E+00  0.15000001E+04
 0.10453125E+00  0.10000000E+04  0.10000000E+01  0.00000000E+00  0.15000001E+04
 0.10468750E+00  0.10000000E+04  0.10000000E+01  0.00000000E+00  0.15000001E+04
 0.10484375E+00  0.10000000E+04  0.10000000E+01  0.00000000E+00  0.15000001E+04
 0.10500000E+00  0.10000000E+04  0.10000000E+01  0.00000000E+00  0.15000001E+04
 0.10515625E+00  0.10000000E+04  0.10000000E+01  0.00000000E+00  0.15000001E+04
 0.10531250E+00  0.10000000E+04  0.10000000E+01  0.00000000E+00  0.15000001E+04
 0.10546875E+00  0.10000000E+04  0.10000000E+01  0.00000000E+00  0.15000001E+04
 0.10562500E+00  0.10000000E+04  0.10000000E+01  0.00000000E+00  0.15000001E+04
 0.10578125E+00  0.10000000E+04  0.10000000E+01  0.00000000E+00  0.15000001E+04
 0.10593750E+00  0.10000000E+04  0.10000000E+01  0.00000000E+00  0.15000001E+04
 0.10609375E+00  0.10000000E+04  0.10000000E+01  0.00000000E+00  0.15000001E+04
 0.10625000E+00  0.10000000E+04  0.10000000E+01  0.00000000E+00  0.15000001E+04
 0.10640625E+00  0.10000000E+04  0.10000000E+01  0.00000000E+00  0.15000001E+04
 0.10656250E+00  0.10000000E+04  0.10000000E+01  0.00000000E+00  0.15000001E+04
 0.10671875E+00  0.10000000E+04  0.10000000E+01  0.00000000E+00  0.15000001E+04
 0.10687500E+00  0.10000000E+04  0.10000000E+01  0.00000000E+00  0.15000001E+04
 0.10703125E+00  0.10000000E+04  0.10000000E+01  0.00000000E+00  0.15000001E+04
 0.10718750E+00  0.10000000E+04  0.10000000E+01  0.00000000E+00  0.15000001E+04
 0.10734375E+00  0.10000000E+04  0.10000000E+01  0.00000000E+00  0.15000001E+04
 0.10750000E+00  0.10000000E+04  0.10000000E+01  0.00000000E+00  0.15000001E+04
 0.10765625E+00  0.10000000E+04  0.10000000E+01  0.00000000E+00  0.15000001E+04
 0.10781250E+00  0.10000000E+04  0.10000000E+01  0.00000000E+00  0.15000001E+04
 0.10796875E+00  0.10000000E+04  0.10000000E+01  0.00000000E+00  0.15000001E+04
 0.10812500E+00  0.10000000E+04  0.10000000E+01  0.00000000E+00  0.15000001E+04
 0.10828125E+00  0.10000000E+04  0.10000000E+01  0.00000000E+00  0.15000001E+04
 0.10843750E+00  0.10000000E+04  0.10000000E+01  0.00000000E+00  0.15000001E+04
 0.10859375E+00  0.10000000E+04  0.10000000E+01  0.00000000E+00  0.15000001E+04
 0.10875000E+00  0.10000000E+04  0.10000000E+01  0.00000000E+00  0.15000001E+04
 0.10890625E+00  0.10000000E+04  0.10000000E+01  0.00000000E+00  0.15000001E+04
 0.10906250E+00  0.10000000E+04  0.10000000E+01  0.00000000E+00  0.15000001E+04
 0.10921875E+00  0.10000000E+04  0.10000000E+01  0.00000000E+00  0.15000001E+04
 0.10937500E+00  0.10000000E+04  0.10000000E+01  0.00000000E+00  0.15000001E+04
 0.10953125E+00  0.10000000E+04  0.10000000E+01  0.00000000E+00  0.15000001E+04
 0.10968750E+00  0.10000000E+04  0.10000000E+01  0.00000000E+00  0.15000001E+04
 0.10984375E+00  0.10000000E+04  0.10000000E+01  0.00000000E+00  0.15000001E+04
 0.11000000E+00  0.10000000E+04  0.10000000E+01  0.00000000E+00  0.15000001E+04
 0.11015625E+00  0.10000000E+04  0.10000000E+01  0.00000000E+00  0.15000001E+04
 0.11031250E+00  0.10000000E+04  0.10000000E+01  0.00000000E+00  0.15000001E+04
 0.11046875E+00  0.10000000E+04  0.10000000E+01  0.00000000E+00  0.15000001E+04
 0.11062500E+00  0.10000000E+04  0.10000000E+01  0.00000000E+00  0.15000001E+04
 0.11078125E+00  0.10000000E+04  0.10000000E+01  0.00000000E+00  0.15000001E+04
 0.11093750E+00  0.10000000E+04  0.10000000E+01  0.00000000E+00  0.15000001E+04
 0.11109375E+00  0.10000000E+04  0.10000000E+01  0.00000000E+00  0.15000001E+04
 0.11125000E+00  0.10000000E+04  0.10000000E+01  0.00000000E+00  0.15000001E+04
 0.11140625E+00  0.10000000E+04  0.10000000E+01  0.00000000E+00  0.15000001E+04
 0.11156250E+00  0.10000000E+04  0.10000000E+01  0.00000000E+00  0.15000001E+04
 0.11171875E+00  0.10000000E+04  0.10000000E+01  0.00000000E+00  0.15000001E+04
 0.11187500E+00  0.10000000E+04  0.10000000E+01  0.00000000E+00  0.15000001E+04
 0.11203125E+00  0.10000000E+04  0.10000000E+01  0.00000000E+00  0.15000001E+04
 0.11218750E+00  0.10000000E+04  0.10000000E+01  0.00000000E+00  0.15000001E+04
 0.11234375E+00  0.10000000E+04  0.10000000E+01  0.00000000E+00  0.15000001E+04
 0.11250000E+00  0.10000000E+04  0.10000000E+01  0.00000000E+00  0.15000001E+04
 0.11265625E+00  0.10000000E+04  0.10000000E+01  0.00000000E+00  0.15000001E+04
 0.11281250E+00  0.10000000E+04  0.10000000E+01  0.00000000E+00  0.15000001E+04
 0.11296875E+00  0.10000000E+04  0.10000000E+01  0.00000000E+00  0.15000001E+04
 0.11312500E+00  0.10000000E+04  0.10000000E+01  0.00000000E+00  0.15000001E+04
 0.11328125E+00  0.10000000E+04  0.10000000E+01  0.00000000E+00  0.15000001E+04
 0.11343750E+00  0.10000000E+04  0.10000000E+01  0.00000000E+00  0.15000001E+04
 0.11359375E+00  0.10000000E+04  0.10000000E+01  0.00000000E+00  0.15000001E+04
 0.11375000E+00  0.10000000E+04  0.10000000E+01  0.00000000E+00  0.15000001E+04
 0.11390625E+00  0.10000000E+04  0.10000000E+01  0.00000000E+00  0.15000001E+04
 0.11406250E+00  0.10000000E+04  0.10000000E+01  0.00000000E+00  0.15000001E+04
 0.11421875E+00  0.10000000E+04  0.10000000E+01  0.00000000E+00  0.15000001E+04
 0.11437500E+00  0.10000000E+04  0.10000000E+01  0.00000000E+00  0.15000001E+04
 0.11453125E+00  0.10000000E+04  0.10000000E+01  0.00000000E+00  0.15000001E+04
 0.11468750E+00  0.10000000E+04  0.10000000E+01  0.00000000E+00  0.15000001E+04
 0.11484375E+00  0.10000000E+04  0.10000000E+01  0.00000000E+00  0.15000001E+04
 0.11500000E+00  0.10000000E+04  0.10000000E+01  0.00000000E+00  0.15000001E+04
 0.11515625E+00  0.10000000E+04  0.10000000E+01  0.00000000E+00  0.15000001E+04
 0.11531250E+00  0.10000000E+04  0.10000000E+01  0.00000000E+00  0.15000001E+04
 0.11546875E+00  0.10000000E+04  0.10000000E+01  0.00000000E+00  0.15000001E+04
 0.11562500E+00  0.10000000E+04  0.10000000E+01  0.00000000E+00  0.15000001E+04
 0.11578125E+00  0.10000000E+04  0.10000000E+01  0.00000000E+00  0.15000001E+04
 0.11593750E+00  0.10000000E+04  0.10000000E+01  0.00000000E+00  0.15000001E+04
 0.11609375E+00  0.10000000E+04  0.10000000E+01  0.00000000E+00  0.15000001E+04
 0.11625000E+00  0.10000000E+04  0.10000000E+01  0.00000000E+00  0.15000001E+04
 0.11640625E+00  0.10000000E+04  0.10000000E+01  0.00000000E+00  0.15000001E+04
 0.11656250E+00  0.10000000E+04  0.10000000E+01  0.00000000E+00  0.15000001E+04
 0.11671875E+00  0.10000000E+04  0.10000000E+01  0.00000000E+00  0.15000001E+04
 0.11687500E+00  0.10000000E+04  0.10000000E+01  0.00000000E+00  0.15000001E+04
 0.11703125E+00  0.10000000E+04  0.10000000E+01  0.00000000E+00  0.15000001E+04
 0.11718750E+00  0.10000000E+04  0.10000000E+01  0.00000000E+00  0.15000001E+04
 0.11734375E+00  0.10000000E+04  0.10000000E+01  0.00000000E+00  0.15000001E+04
 0.11750000E+00  0.10000000E+04  0.10000000E+01  0.00000000E+00  0.15000001E+04
 0.11765625E+00  0.10000000E+04  0.10000000E+01  0.00000000E+00  0.15000001E+04
 0.11781250E+00  0.10000000E+04  0.10000000E+01  0.00000000E+00  0.15000001E+04
 0.11796875E+00  0.10000000E+04  0.10000000E+01  0.00000000E+00  0.15000001E+04
 0.11812500E+00  0.10000000E+04  0.10000000E+01  0.00000000E+00  0.15000001E+04
 0.11828125E+00  0.10000000E+04  0.10000000E+01  0.00000000E+00  0.15000001E+04
 0.11843750E+00  0.10000000E+04  0.10000000E+01  0.00000000E+00  0.15000001E+04
 0.11859375E+00  0.10000000E+04  0.10000000E+01  0.00000000E+00  0.15000001E+04
 0.11875000E+00  0.10000000E+04  0.10000000E+01  0.00000000E+00  0.15000001E+04
 0.11890625E+00  0.10000000E+04  0.10000000E+01  0.00000000E+00  0.15000001E+04
 0.11906250E+00  0.10000000E+04  0.10000000E+01  0.00000000E+00  0.15000001E+04
 0.11921875E+00  0.10000000E+04  0.10000000E+01  0.00000000E+00  0.15000001E+04
 0.11937500E+00  0.10000000E+04  0.10000000E+01  0.00000000E+00  0.15000001E+04
 0.11953125E+00  0.10000000E+04  0.10000000E+01  0.00000000E+00  0.15000001E+04
 0.11968750E+00  0.10000000E+04  0.10000000E+01  0.00000000E+00  0.15000001E+04
 0.11984375E+00  0.10000000E+04  0.10000000E+01  0.00000000E+00  0.15000001E+04
 0.12000000E+00  0.10000000E+04  0.10000000E+01  0.00000000E+00  0.15000001E+04
 0.12015625E+00  0.10000000E+04  0.10000000E+01  0.00000000E+00  0.15000001E+04
 0.12031250E+00  0.10000000E+04  0.10000000E+01  0.00000000E+00  0.15000001E+04
 0.12046875E+00  0.10000000E+04  0.10000000E+01  0.00000000E+00  0.15000001E+04
 0.12062500E+00  0.10000000E+04  0.10000000E+01  0.00000000E+00  0.15000001E+04
 0.12078125E+00  0.10000000E+04  0.10000000E+01  0.00000000E+00  0.15000001E+04
 0.12093750E+00  0.10000000E+04  0.10000000E+01  0.00000000E+00  0.15000001E+04
 0.12109375E+00  0.10000000E+04  0.10000000E+01  0.00000000E+00  0.15000001E+04
 0.12125000E+00  0.10000000E+04  0.10000000E+01  0.00000000E+00  0.15000001E+04
 0.12140625E+00  0.10000000E+04  0.10000000E+01  0.00000000E+00  0.15000001E+04
 0.12156250E+00  0.10000000E+04  0.10000000E+01  0.00000000E+00  0.15000001E+04
 0.12171875E+00  0.10000000E+04  0.10000000E+01  0.00000000E+00  0.15000001E+04
 0.12187500E+00  0.10000000E+04  0.10000000E+01  0.00000000E+00  0.15000001E+04
 0.12203125E+00  0.10000000E+04  0.10000000E+01  0.00000000E+00  0.15000001E+04
 0.12218750E+00  0.10000000E+04  0.10000000E+01  0.00000000E+00  0.15000001E+04
 0.12234375E+00  0.10000000E+04  0.10000000E+01  0.00000000E+00  0.15000001E+04
 0.12250000E+00  0.10000000E+04  0.10000000E+01  0.00000000E+00  0.15000001E+04
 0.12265625E+00  0.10000000E+04  0.10000000E+01  0.00000000E+00  0.15000001E+04
 0.12281250E+00  0.10000000E+04  0.10000000E+01  0.00000000E+00  0.15000001E+04
 0.12296875E+00  0.10000000E+04  0.10000000E+01  0.00000000E+00  0.15000001E+04
 0.12312500E+00  0.10000000E+04  0.10000000E+01  0.00000000E+00  0.15000001E+04
 0.12328125E+00  0.10000000E+04  0.10000000E+01  0.00000000E+00  0.15000001E+04
 0.12343750E+00  0.10000000E+04  0.10000000E+01  0.00000000E+00  0.15000001E+04
 0.12359375E+00  0.10000000E+04  0.10000000E+01  0.00000000E+00  0.15000001E+04
 0.12375000E+00  0.10000000E+04  0.10000000E+01  0.00000000E+00  0.15000001E+04
 0.12390625E+00  0.10000000E+04  0.10000000E+01  0.00000000E+00  0.15000001E+04
 0.12406250E+00  0.10000000E+04  0.10000000E+01  0.00000000E+00  0.15000001E+04
 0.12421875E+00  0.10000000E+04  0.10000000E+01  0.00000000E+00  0.15000001E+04
 0.12437500E+00  0.10000000E+04  0.10000000E+01  0.00000000E+00  0.15000001E+04
 0.12453125E+00  0.10000000E+04  0.10000000E+01  0.00000000E+00  0.15000001E+04
 0.12468750E+00  0.10000000E+04  0.10000000E+01  0.00000000E+00  0.15000001E+04
 0.12484375E+00  0.10000000E+04  0.10000000E+01  0.00000000E+00  0.15000001E+04
 0.12500000E+00  0.10000000E+04  0.10000000E+01  0.00000000E+00  0.15000001E+04
 0.12515625E+00  0.10000000E+04  0.10000000E+01  0.00000000E+00  0.15000001E+04
 0.12531250E+00  0.10000000E+04  0.10000000E+01  0.00000000E+00  0.15000001E+04
 0.12546875E+00  0.10000000E+04  0.10000000E+01  0.00000000E+00  0.15000001E+04
 0.12562500E+00  0.10000000E+04  0.10000000E+01  0.00000000E+00  0.15000001E+04
 0.12578125E+00  0.10000000E+04  0.10000000E+01  0.00000000E+00  0.15000001E+04
 0.12593750E+00  0.10000000E+04  0.10000000E+01  0.00000000E+00  0.15000001E+04
 0.12609375E+00  0.10000000E+04  0.10000000E+01  0.00000000E+00  0.15000001E+04
 0.12625000E+00  0.10000000E+04  0.10000000E+01  0.00000000E+00  0.15000001E+04
 0.12640625E+00  0.10000000E+04  0.10000000E+01  0.00000000E+00  0.15000001E+04
 0.12656250E+00  0.10000000E+04  0.10000000E+01  0.00000000E+00  0.15000001E+04
 0.12671875E+00  0.10000000E+04  0.10000000E+01  0.00000000E+00  0.15000001E+04
 0.12687500E+00  0.10000000E+04  0.10000000E+01  0.00000000E+00  0.15000001E+04
 0.12703125E+00  0.10000000E+04  0.10000000E+01  0.00000000E+00  0.15000001E+04
 0.12718750E+00  0.10000000E+04  0.10000000E+01  0.00000000E+00  0.15000001E+04
 0.12734375E+00  0.10000000E+04  0.10000000E+01  0.00000000E+00  0.15000001E+04
 0.12750000E+00  0.10000000E+04  0.10000000E+01  0.00000000E+00  0.15000001E+04
 0.12765625E+00  0.10000000E+04  0.10000000E+01  0.00000000E+00  0.15000001E+04
 0.12781250E+00  0.10000000E+04  0.10000000E+01  0.00000000E+00  0.15000001E+04
 0.12796875E+00  0.10000000E+04  0.10000000E+01  0.00000000E+00  0.15000001E+04
 0.12812500E+00  0.10000000E+04  0.10000000E+01  0.00000000E+00  0.15000001E+04
 0.12828125E+00  0.10000000E+04  0.10000000E+01  0.00000000E+00  0.15000001E+04
 0.12843750E+00  0.10000000E+04  0.10000000E+01  0.00000000E+00  0.15000001E+04
 0.12859375E+00  0.10000000E+04  0.10000000E+01  0.00000000E+00  0.15000001E+04
 0.12875000E+00  0.10000000E+04  0.10000000E+01  0.00000000E+00  0.15000001E+04
 0.12890625E+00  0.10000000E+04  0.10000000E+01  0.00000000E+00  0.15000001E+04
 0.12906250E+00  0.10000000E+04  0.10000000E+01  0.00000000E+00  0.15000001E+04
 0.12921875E+00  0.10000000E+04  0.10000000E+01  0.00000000E+00  0.15000001E+04
 0.12937500E+00  0.10000000E+04  0.10000000E+01  0.00000000E+00  0.15000001E+04
 0.12953125E+00  0.10000000E+04  0.10000000E+01  0.00000000E+00  0.15000001E+04
 0.12968750E+00  0.10000000E+04  0.10000000E+01  0.00000000E+00  0.15000001E+04
 0.12984375E+00  0.10000000E+04  0.10000000E+01  0.00000000E+00  0.15000001E+04
 0.13000000E+00  0.10000000E+04  0.10000000E+01  0.00000000E+00  0.15000001E+04
 0.13015625E+00  0.10000000E+04  0.10000000E+01  0.00000000E+00  0.15000001E+04
 0.13031250E+00  0.10000000E+04  0.10000000E+01  0.00000000E+00  0.15000001E+04
 0.13046875E+00  0.10000000E+04  0.10000000E+01  0.00000000E+00  0.15000001E+04
 0.13062500E+00  0.10000000E+04  0.10000000E+01  0.00000000E+00  0.15000001E+04
 0.13078125E+00  0.10000000E+04  0.10000000E+01  0.00000000E+00  0.15000001E+04
 0.13093750E+00  0.10000000E+04  0.10000000E+01  0.00000000E+00  0.15000001E+04
 0.13109375E+00  0.10000000E+04  0.10000000E+01  0.00000000E+00  0.15000001E+04
 0.13125000E+00  0.10000000E+04  0.10000000E+01  0.00000000E+00  0.15000001E+04
 0.13140625E+00  0.10000000E+04  0.10000000E+01  0.00000000E+00  0.15000001E+04
 0.13156250E+00  0.10000000E+04  0.10000000E+01  0.00000000E+00  0.15000001E+04
 0.13171875E+00  0.10000000E+04  0.10000000E+01  0.00000000E+00  0.15000001E+04
 0.13187500E+00  0.10000000E+04  0.10000000E+01  0.00000000E+00  0.15000001E+04
 0.13203125E+00  0.10000000E+04  0.10000000E+01  0.00000000E+00  0.15000001E+04
 0.13218750E+00  0.10000000E+04  0.10000000E+01  0.00000000E+00  0.15000001E+04
 0.13234375E+00  0.10000000E+04  0.10000000E+01  0.00000000E+00  0.15000001E+04
 0.13250000E+00  0.10000000E+04  0.10000000E+01  0.00000000E+00  0.15000001E+04
 0.13265625E+00  0.10000000E+04  0.10000000E+01  0.00000000E+00  0.15000001E+04
 0.13281250E+00  0.10000000E+04  0.10000000E+01  0.00000000E+00  0.15000001E+04
 0.13296875E+00  0.10000000E+04  0.10000000E+01  0.00000000E+00  0.15000001E+04
 0.13312500E+00  0.10000000E+04  0.10000000E+01  0.00000000E+00  0.15000001E+04
 0.13328125E+00  0.10000000E+04  0.10000000E+01  0.00000000E+00  0.15000001E+04
 0.13343750E+00  0.10000000E+04  0.10000000E+01  0.00000000E+00  0.15000001E+04
 0.13359375E+00  0.10000000E+04  0.10000000E+01  0.00000000E+00  0.15000001E+04
 0.13375000E+00  0.10000000E+04  0.10000000E+01  0.00000000E+00  0.15000001E+04
 0.13390625E+00  0.10000000E+04  0.10000000E+01  0.00000000E+00  0.15000001E+04
 0.13406250E+00  0.10000000E+04  0.10000000E+01  0.00000000E+00  0.15000001E+04
 0.13421875E+00  0.10000000E+04  0.10000000E+01  0.00000000E+00  0.15000001E+04
 0.13437500E+00  0.10000000E+04  0.10000000E+01  0.00000000E+00  0.15000001E+04
 0.13453125E+00  0.10000000E+04  0.10000000E+01  0.00000000E+00  0.15000001E+04
 0.13468750E+00  0.10000000E+04  0.10000000E+01  0.00000000E+00  0.15000001E+04
 0.13484375E+00  0.10000000E+04  0.10000000E+01  0.00000000E+00  0.15000001E+04
 0.13500000E+00  0.10000000E+04  0.10000000E+01  0.00000000E+00  0.15000001E+04
 0.13515625E+00  0.10000000E+04  0.10000000E+01  0.00000000E+00  0.15000001E+04
 0.13531250E+00  0.10000000E+04  0.10000000E+01  0.00000000E+00  0.15000001E+04
 0.13546875E+00  0.10000000E+04  0.10000000E+01  0.00000000E+00  0.15000001E+04
 0.13562500E+00  0.10000000E+04  0.10000000E+01  0.00000000E+00  0.15000001E+04
 0.13578125E+00  0.10000000E+04  0.10000000E+01  0.00000000E+00  0.15000001E+04
 0.13593750E+00  0.10000000E+04  0.10000000E+01  0.00000000E+00  0.15000001E+04
 0.13609375E+00  0.10000000E+04  0.10000000E+01  0.00000000E+00  0.15000001E+04
 0.13625000E+00  0.10000000E+04  0.10000000E+01  0.00000000E+00  0.15000001E+04
 0.13640625E+00  0.10000000E+04  0.10000000E+01  0.00000000E+00  0.15000001E+04
 0.13656250E+00  0.10000000E+04  0.10000000E+01  0.00000000E+00  0.15000001E+04
 0.13671875E+00  0.10000000E+04  0.10000000E+01  0.00000000E+00  0.15000001E+04
 0.13687500E+00  0.10000000E+04  0.10000000E+01  0.00000000E+00  0.15000001E+04
 0.13703125E+00  0.10000000E+04  0.10000000E+01  0.00000000E+00  0.15000001E+04
 0.13718750E+00  0.10000000E+04  0.10000000E+01  0.00000000E+00  0.15000001E+04
 0.13734375E+00  0.10000000E+04  0.10000000E+01  0.00000000E+00  0.15000001E+04
 0.13750000E+00  0.10000000E+04  0.10000000E+01  0.00000000E+00  0.15000001E+04
 0.13765625E+00  0.10000000E+04  0.10000000E+01  0.00000000E+00  0.15000001E+04
 0.13781250E+00  0.10000000E+04  0.10000000E+01  0.00000000E+00  0.15000001E+04
 0.13796875E+00  0.10000000E+04  0.10000000E+01  0.00000000E+00  0.15000001E+04
 0.13812500E+00  0.10000000E+04  0.10000000E+01  0.00000000E+00  0.15000001E+04
 0.13828125E+00  0.10000000E+04  0.10000000E+01  0.00000000E+00  0.15000001E+04
 0.13843750E+00  0.10000000E+04  0.10000000E+01  0.00000000E+00  0.15000001E+04
 0.13859375E+00  0.10000000E+04  0.10000000E+01  0.00000000E+00  0.15000001E+04
 0.13875000E+00  0.10000000E+04  0.10000000E+01  0.00000000E+00  0.15000001E+04
 0.13890625E+00  0.10000000E+04  0.10000000E+01  0.00000000E+00  0.15000001E+04
 0.13906250E+00  0.10000000E+04  0.10000000E+01  0.00000000E+00  0.15000001E+04
 0.13921875E+00  0.10000000E+04  0.10000000E+01  0.00000000E+00  0.15000001E+04
 0.13937500E+00  0.10000000E+04  0.10000000E+01  0.00000000E+00  0.15000001E+04
 0.13953125E+00  0.10000000E+04  0.10000000E+01  0.00000000E+00  0.15000001E+04
 0.13968750E+00  0.10000000E+04  0.10000000E+01  0.00000000E+00  0.15000001E+04
 0.13984375E+00  0.10000000E+04  0.10000000E+01  0.00000000E+00  0.15000001E+04
 0.14000000E+00  0.10000000E+04  0.10000000E+01  0.00000000E+00  0.15000001E+04
 0.14015625E+00  0.10000000E+04  0.10000000E+01  0.00000000E+00  0.15000001E+04
 0.14031250E+00  0.10000000E+04  0.10000000E+01  0.00000000E+00  0.15000001E+04
 0.14046875E+00  0.10000000E+04  0.10000000E+01  0.00000000E+00  0.15000001E+04
 0.14062500E+00  0.10000000E+04  0.10000000E+01  0.00000000E+00  0.15000001E+04
 0.14078125E+00  0.10000000E+04  0.10000000E+01  0.00000000E+00  0.15000001E+04
 0.14093750E+00  0.10000000E+04  0.10000000E+01  0.00000000E+00  0.15000001E+04
 0.14109375E+00  0.10000000E+04  0.10000000E+01  0.00000000E+00  0.15000001E+04
 0.14125000E+00  0.10000000E+04  0.10000000E+01  0.00000000E+00  0.15000001E+04
 0.14140625E+00  0.10000000E+04  0.10000000E+01  0.00000000E+00  0.15000001E+04
 0.14156250E+00  0.10000000E+04  0.10000000E+01  0.00000000E+00  0.15000001E+04
 0.14171875E+00  0.10000000E+04  0.10000000E+01  0.00000000E+00  0.15000001E+04
 0.14187500E+00  0.10000000E+04  0.10000000E+01  0.00000000E+00  0.15000001E+04
 0.14203125E+00  0.10000000E+04  0.10000000E+01  0.00000000E+00  0.15000001E+04
 0.14218750E+00  0.10000000E+04  0.10000000E+01  0.00000000E+00  0.15000001E+04
 0.14234375E+00  0.10000000E+04  0.10000000E+01  0.00000000E+00  0.15000001E+04
 0.14250000E+00  0.10000000E+04  0.10000000E+01  0.00000000E+00  0.15000001E+04
 0.14265625E+00  0.10000000E+04  0.10000000E+01  0.00000000E+00  0.15000001E+04
 0.14281250E+00  0.10000000E+04  0.10000000E+01  0.00000000E+00  0.15000001E+04
 0.14296875E+00  0.10000000E+04  0.10000000E+01  0.00000000E+00  0.15000001E+04
 0.14312500E+00  0.10000000E+04  0.10000000E+01  0.00000000E+00  0.15000001E+04
 0.14328125E+00  0.10000000E+04  0.10000000E+01  0.00000000E+00  0.15000001E+04
 0.14343750E+00  0.10000000E+04  0.10000000E+01  0.00000000E+00  0.15000001E+04
 0.14359375E+00  0.10000000E+04  0.10000000E+01  0.00000000E+00  0.15000001E+04
 0.14375000E+00  0.10000000E+04  0.10000000E+01  0.00000000E+00  0.15000001E+04
 0.14390625E+00  0.10000000E+04  0.10000000E+01  0.00000000E+00  0.15000001E+04
 0.14406250E+00  0.10000000E+04  0.10000000E+01  0.00000000E+00  0.15000001E+04
 0.14421875E+00  0.10000000E+04  0.10000000E+01  0.00000000E+00  0.15000001E+04
 0.14437500E+00  0.10000000E+04  0.10000000E+01  0.00000000E+00  0.15000001E+04
 0.14453125E+00  0.10000000E+04  0.10000000E+01  0.00000000E+00  0.15000001E+04
 0.14468750E+00  0.10000000E+04  0.10000000E+01  0.00000000E+00  0.15000001E+04
 0.14484375E+00  0.10000000E+04  0.10000000E+01  0.00000000E+00  0.15000001E+04
 0.14500000E+00  0.10000000E+04  0.10000000E+01  0.00000000E+00  0.15000001E+04
 0.14515625E+00  0.10000000E+04  0.10000000E+01  0.00000000E+00  0.15000001E+04
 0.14531250E+00  0.10000000E+04  0.10000000E+01  0.00000000E+00  0.15000001E+04
 0.14546875E+00  0.10000000E+04  0.10000000E+01  0.00000000E+00  0.15000001E+04
 0.14562500E+00  0.10000000E+04  0.10000000E+01  0.00000000E+00  0.15000001E+04
 0.14578125E+00  0.10000000E+04  0.10000000E+01  0.00000000E+00  0.15000001E+04
 0.14593750E+00  0.10000000E+04  0.10000000E+01  0.00000000E+00  0.15000001E+04
 0.14609375E+00  0.10000000E+04  0.10000000E+01  0.00000000E+00  0.15000001E+04
 0.14625000E+00  0.10000000E+04  0.10000000E+01  0.00000000E+00  0.15000001E+04
 0.14640625E+00  0.10000000E+04  0.10000000E+01  0.00000000E+00  0.15000001E+04
 0.14656250E+00  0.10000000E+04  0.10000000E+01  0.00000000E+00  0.15000001E+04
 0.14671875E+00  0.10000000E+04  0.10000000E+01  0.00000000E+00  0.15000001E+04
 0.14687500E+00  0.10000000E+04  0.10000000E+01  0.00000000E+00  0.15000001E+04
 0.14703125E+00  0.10000000E+04  0.10000000E+01  0.00000000E+00  0.15000001E+04
 0.14718750E+00  0.10000000E+04  0.10000000E+01  0.00000000E+00  0.15000001E+04
 0.14734375E+00  0.10000000E+04  0.10000000E+01  0.00000000E+00  0.15000001E+04
 0.14750000E+00  0.10000000E+04  0.10000000E+01  0.00000000E+00  0.15000001E+04
 0.14765625E+00  0.10000000E+04  0.10000000E+01  0.00000000E+00  0.15000001E+04
 0.14781250E+00  0.10000000E+04  0.10000000E+01  0.00000000E+00  0.15000001E+04
 0.14796875E+00  0.10000000E+04  0.10000000E+01  0.00000000E+00  0.15000001E+04
 0.14812500E+00  0.10000000E+04  0.10000000E+01  0.00000000E+00  0.15000001E+04
 0.14828125E+00  0.10000000E+04  0.10000000E+01  0.00000000E+00  0.15000001E+04
 0.14843750E+00  0.10000000E+04  0.10000000E+01  0.00000000E+00  0.15000001E+04
 0.14859375E+00  0.10000000E+04  0.10000000E+01  0.00000000E+00  0.15000001E+04
 0.14875000E+00  0.10000000E+04  0.10000000E+01  0.00000000E+00  0.15000001E+04
 0.14890625E+00  0.10000000E+04  0.10000000E+01  0.00000000E+00  0.15000001E+04
 0.14906250E+00  0.10000000E+04  0.10000000E+01  0.00000000E+00  0.15000001E+04
 0.14921875E+00  0.10000000E+04  0.10000000E+01  0.00000000E+00  0.15000001E+04
 0.14937500E+00  0.10000000E+04  0.10000000E+01  0.00000000E+00  0.15000001E+04
 0.14953125E+00  0.10000000E+04  0.10000000E+01  0.00000000E+00  0.15000001E+04
 0.14968750E+00  0.10000000E+04  0.10000000E+01  0.00000000E+00  0.15000001E+04
 0.14984375E+00  0.10000000E+04  0.10000000E+01  0.00000000E+00  0.15000001E+04
 0.15000000E+00  0.10000000E+04  0.10000000E+01  0.00000000E+00  0.15000001E+04
 0.15015625E+00  0.10000000E+04  0.10000000E+01  0.00000000E+00  0.15000001E+04
 0.15031250E+00  0.10000000E+04  0.10000000E+01  0.00000000E+00  0.15000001E+04
 0.15046875E+00  0.10000000E+04  0.10000000E+01  0.00000000E+00  0.15000001E+04
 0.15062500E+00  0.10000000E+04  0.10000000E+01  0.00000000E+00  0.15000001E+04
 0.15078125E+00  0.10000000E+04  0.10000000E+01  0.00000000E+00  0.15000001E+04
 0.15093750E+00  0.10000000E+04  0.10000000E+01  0.00000000E+00  0.15000001E+04
 0.15109375E+00  0.10000000E+04  0.10000000E+01  0.00000000E+00  0.15000001E+04
 0.15125000E+00  0.10000000E+04  0.10000000E+01  0.00000000E+00  0.15000001E+04
 0.15140625E+00  0.10000000E+04  0.10000000E+01  0.00000000E+00  0.15000001E+04
 0.15156250E+00  0.10000000E+04  0.10000000E+01  0.00000000E+00  0.15000001E+04
 0.15171875E+00  0.10000000E+04  0.10000000E+01  0.00000000E+00  0.15000001E+04
 0.15187500E+00  0.10000000E+04  0.10000000E+01  0.00000000E+00  0.15000001E+04
 0.15203125E+00  0.10000000E+04  0.10000000E+01  0.00000000E+00  0.15000001E+04
 0.15218750E+00  0.10000000E+04  0.10000000E+01  0.00000000E+00  0.15000001E+04
 0.15234375E+00  0.10000000E+04  0.10000000E+01  0.00000000E+00  0.15000001E+04
 0.15250000E+00  0.10000000E+04  0.10000000E+01  0.00000000E+00  0.15000001E+04
 0.15265625E+00  0.10000000E+04  0.10000000E+01  0.00000000E+00  0.15000001E+04
 0.15281250E+00  0.10000000E+04  0.10000000E+01  0.00000000E+00  0.15000001E+04
 0.15296875E+00  0.10000000E+04  0.10000000E+01  0.00000000E+00  0.15000001E+04
 0.15312500E+00  0.10000000E+04  0.10000000E+01  0.00000000E+00  0.15000001E+04
 0.15328125E+00  0.10000000E+04  0.10000000E+01  0.00000000E+00  0.15000001E+04
 0.15343750E+00  0.10000000E+04  0.10000000E+01  0.00000000E+00  0.15000001E+04
 0.15359375E+00  0.10000000E+04  0.10000000E+01  0.00000000E+00  0.15000001E+04
 0.15375000E+00  0.10000000E+04  0.10000000E+01  0.00000000E+00  0.15000001E+04
 0.15390625E+00  0.10000000E+04  0.10000000E+01  0.00000000E+00  0.15000001E+04
 0.15406250E+00  0.10000000E+04  0.10000000E+01  0.00000000E+00  0.15000001E+04
 0.15421875E+00  0.10000000E+04  0.10000000E+01  0.00000000E+00  0.15000001E+04
 0.15437500E+00  0.10000000E+04  0.10000000E+01  0.00000000E+00  0.15000001E+04
 0.15453125E+00  0.10000000E+04  0.10000000E+01  0.00000000E+00  0.15000001E+04
 0.15468750E+00  0.10000000E+04  0.10000000E+01  0.00000000E+00  0.15000001E+04
 0.15484375E+00  0.10000000E+04  0.10000000E+01  0.00000000E+00  0.15000001E+04
 0.15500000E+00  0.10000000E+04  0.10000000E+01  0.00000000E+00  0.15000001E+04
 0.15515625E+00  0.10000000E+04  0.10000000E+01  0.00000000E+00  0.15000001E+04
 0.15531250E+00  0.10000000E+04  0.10000000E+01  0.00000000E+00  0.15000001E+04
 0.15546875E+00  0.10000000E+04  0.10000000E+01  0.00000000E+00  0.15000001E+04
 0.15562500E+00  0.10000000E+04  0.10000000E+01  0.00000000E+00  0.15000001E+04
 0.15578125E+00  0.10000000E+04  0.10000000E+01  0.00000000E+00  0.15000001E+04
 0.15593750E+00  0.10000000E+04  0.10000000E+01  0.00000000E+00  0.15000001E+04
 0.15609375E+00  0.10000000E+04  0.10000000E+01  0.00000000E+00  0.15000001E+04
 0.15625000E+00  0.10000000E+04  0.10000000E+01  0.00000000E+00  0.15000001E+04
 0.15640625E+00  0.10000000E+04  0.10000000E+01  0.00000000E+00  0.15000001E+04
 0.15656250E+00  0.10000000E+04  0.10000000E+01  0.00000000E+00  0.15000001E+04
 0.15671875E+00  0.10000000E+04  0.10000000E+01  0.00000000E+00  0.15000001E+04
 0.15687500E+00  0.10000000E+04  0.10000000E+01  0.00000000E+00  0.15000001E+04
 0.15703125E+00  0.10000000E+04  0.10000000E+01  0.00000000E+00  0.15000001E+04
 0.15718750E+00  0.10000000E+04  0.10000000E+01  0.00000000E+00  0.15000001E+04
 0.15734375E+00  0.10000000E+04  0.10000000E+01  0.00000000E+00  0.15000001E+04
 0.15750000E+00  0.10000000E+04  0.10000000E+01  0.00000000E+00  0.15000001E+04
 0.15765625E+00  0.10000000E+04  0.10000000E+01  0.00000000E+00  0.15000001E+04
 0.15781250E+00  0.10000000E+04  0.10000000E+01  0.00000000E+00  0.15000001E+04
 0.15796875E+00  0.10000000E+04  0.10000000E+01  0.00000000E+00  0.15000001E+04
 0.15812500E+00  0.10000000E+04  0.10000000E+01  0.00000000E+00  0.15000001E+04
 0.15828125E+00  0.10000000E+04  0.10000000E+01  0.00000000E+00  0.15000001E+04
 0.15843750E+00  0.10000000E+04  0.10000000E+01  0.00000000E+00  0.15000001E+04
 0.15859375E+00  0.10000000E+04  0.10000000E+01  0.00000000E+00  0.15000001E+04
 0.15875000E+00  0.10000000E+04  0.10000000E+01  0.00000000E+00  0.15000001E+04
 0.15890625E+00  0.10000000E+04  0.10000000E+01  0.00000000E+00  0.15000001E+04
 0.15906250E+00  0.10000000E+04  0.10000000E+01  0.00000000E+00  0.15000001E+04
 0.15921875E+00  0.10000000E+04  0.10000000E+01  0.00000000E+00  0.15000001E+04
 0.15937500E+00  0.10000000E+04  0.10000000E+01  0.00000000E+00  0.15000001E+04
 0.15953125E+00  0.10000000E+04  0.10000000E+01  0.00000000E+00  0.15000001E+04
 0.15968750E+00  0.10000000E+04  0.10000000E+01  0.00000000E+00  0.15000001E+04
 0.15984375E+00  0.10000000E+04  0.10000000E+01  0.00000000E+00  0.15000001E+04
 0.16000000E+00  0.10000000E+04  0.10000000E+01  0.00000000E+00  0.15000001E+04
 0.16015625E+00  0.10000000E+04  0.10000000E+01  0.00000000E+00  0.15000001E+04
 0.16031250E+00  0.10000000E+04  0.10000000E+01  0.00000000E+00  0.15000001E+04
 0.16046875E+00  0.10000000E+04  0.10000000E+01  0.00000000E+00  0.15000001E+04
 0.16062500E+00  0.10000000E+04  0.10000000E+01  0.00000000E+00  0.15000001E+04
 0.16078125E+00  0.10000000E+04  0.10000000E+01  0.00000000E+00  0.15000001E+04
 0.16093750E+00  0.10000000E+04  0.10000000E+01  0.00000000E+00  0.15000001E+04
 0.16109375E+00  0.10000000E+04  0.10000000E+01  0.00000000E+00  0.15000001E+04
 0.16125000E+00  0.10000000E+04  0.10000000E+01  0.00000000E+00  0.15000001E+04
 0.16140625E+00  0.10000000E+04  0.10000000E+01  0.00000000E+00  0.15000001E+04
 0.16156250E+00  0.10000000E+04  0.10000000E+01  0.00000000E+00  0.15000001E+04
 0.16171875E+00  0.10000000E+04  0.10000000E+01  0.00000000E+00  0.15000001E+04
 0.16187500E+00  0.10000000E+04  0.10000000E+01  0.00000000E+00  0.15000001E+04
 0.16203125E+00  0.10000000E+04  0.10000000E+01  0.00000000E+00  0.15000001E+04
 0.16218750E+00  0.10000000E+04  0.10000000E+01  0.00000000E+00  0.15000001E+04
 0.16234375E+00  0.10000000E+04  0.10000000E+01  0.00000000E+00  0.15000001E+04
 0.16250000E+00  0.10000000E+04  0.10000000E+01  0.00000000E+00  0.15000001E+04
 0.16265625E+00  0.10000000E+04  0.10000000E+01  0.00000000E+00  0.15000001E+04
 0.16281250E+00  0.10000000E+04  0.10000000E+01  0.00000000E+00  0.15000001E+04
 0.16296875E+00  0.10000000E+04  0.10000000E+01  0.00000000E+00  0.15000001E+04
 0.16312500E+00  0.10000000E+04  0.10000000E+01  0.00000000E+00  0.15000001E+04
 0.16328125E+00  0.10000000E+04  0.10000000E+01  0.00000000E+00  0.15000001E+04
 0.16343750E+00  0.10000000E+04  0.10000000E+01  0.00000000E+00  0.15000001E+04
 0.16359375E+00  0.10000000E+04  0.10000000E+01  0.00000000E+00  0.15000001E+04
 0.16375000E+00  0.10000000E+04  0.10000000E+01  0.00000000E+00  0.15000001E+04
 0.16390625E+00  0.10000000E+04  0.10000000E+01  0.00000000E+00  0.15000001E+04
 0.16406250E+00  0.10000000E+04  0.10000000E+01  0.00000000E+00  0.15000001E+04
 0.16421875E+00  0.10000000E+04  0.10000000E+01  0.00000000E+00  0.15000001E+04
 0.16437500E+00  0.10000000E+04  0.10000000E+01  0.00000000E+00  0.15000001E+04
 0.16453125E+00  0.10000000E+04  0.10000000E+01  0.00000000E+00  0.15000001E+04
 0.16468750E+00  0.10000000E+04  0.10000000E+01  0.00000000E+00  0.15000001E+04
 0.16484375E+00  0.10000000E+04  0.10000000E+01  0.00000000E+00  0.15000001E+04
 0.16500000E+00  0.10000000E+04  0.10000000E+01  0.00000000E+00  0.15000001E+04
 0.16515625E+00  0.10000000E+04  0.10000000E+01  0.00000000E+00  0.15000001E+04
 0.16531250E+00  0.10000000E+04  0.10000000E+01  0.00000000E+00  0.15000001E+04
 0.16546875E+00  0.10000000E+04  0.10000000E+01  0.00000000E+00  0.15000001E+04
 0.16562500E+00  0.10000000E+04  0.10000000E+01  0.00000000E+00  0.15000001E+04
 0.16578125E+00  0.10000000E+04  0.10000000E+01  0.00000000E+00  0.15000001E+04
 0.16593750E+00  0.10000000E+04  0.10000000E+01  0.00000000E+00  0.15000001E+04
 0.16609375E+00  0.10000000E+04  0.10000000E+01  0.00000000E+00  0.15000001E+04
 0.16625000E+00  0.10000000E+04  0.10000000E+01  0.00000000E+00  0.15000001E+04
 0.16640625E+00  0.10000000E+04  0.10000000E+01  0.00000000E+00  0.15000001E+04
 0.16656250E+00  0.10000000E+04  0.10000000E+01  0.00000000E+00  0.15000001E+04
 0.16671875E+00  0.10000000E+04  0.10000000E+01  0.00000000E+00  0.15000001E+04
 0.16687500E+00  0.10000000E+04  0.10000000E+01  0.00000000E+00  0.15000001E+04
 0.16703125E+00  0.10000000E+04  0.10000000E+01  0.00000000E+00  0.15000001E+04
 0.16718750E+00  0.10000000E+04  0.10000000E+01  0.00000000E+00  0.15000001E+04
 0.16734375E+00  0.10000000E+04  0.10000000E+01  0.00000000E+00  0.15000001E+04
 0.16750000E+00  0.10000000E+04  0.10000000E+01  0.00000000E+00  0.15000001E+04
 0.16765625E+00  0.10000000E+04  0.10000000E+01  0.00000000E+00  0.15000001E+04
 0.16781250E+00  0.10000000E+04  0.10000000E+01  0.00000000E+00  0.15000001E+04
 0.16796875E+00  0.10000000E+04  0.10000000E+01  0.00000000E+00  0.15000001E+04
 0.16812500E+00  0.10000000E+04  0.10000000E+01  0.00000000E+00  0.15000001E+04
 0.16828125E+00  0.10000000E+04  0.10000000E+01  0.00000000E+00  0.15000001E+04
 0.16843750E+00  0.10000000E+04  0.10000000E+01  0.00000000E+00  0.15000001E+04
 0.16859375E+00  0.10000000E+04  0.10000000E+01  0.00000000E+00  0.15000001E+04
 0.16875000E+00  0.10000000E+04  0.10000000E+01  0.00000000E+00  0.15000001E+04
 0.16890625E+00  0.10000000E+04  0.10000000E+01  0.00000000E+00  0.15000001E+04
 0.16906250E+00  0.10000000E+04  0.10000000E+01  0.00000000E+00  0.15000001E+04
 0.16921875E+00  0.10000000E+04  0.10000000E+01  0.00000000E+00  0.15000001E+04
 0.16937500E+00  0.10000000E+04  0.10000000E+01  0.00000000E+00  0.15000001E+04
 0.16953125E+00  0.10000000E+04  0.10000000E+01  0.00000000E+00  0.15000001E+04
 0.16968750E+00  0.10000000E+04  0.10000000E+01  0.00000000E+00  0.15000001E+04
 0.16984375E+00  0.10000000E+04  0.10000000E+01  0.00000000E+00  0.15000001E+04
 0.17000000E+00  0.10000000E+04  0.10000000E+01  0.00000000E+00  0.15000001E+04
 0.17015625E+00  0.10000000E+04  0.10000000E+01  0.00000000E+00  0.15000001E+04
 0.17031250E+00  0.10000000E+04  0.10000000E+01  0.00000000E+00  0.15000001E+04
 0.17046875E+00  0.10000000E+04  0.10000000E+01  0.00000000E+00  0.15000001E+04
 0.17062500E+00  0.10000000E+04  0.10000000E+01  0.00000000E+00  0.15000001E+04
 0.17078125E+00  0.10000000E+04  0.10000000E+01  0.00000000E+00  0.15000001E+04
 0.17093750E+00  0.10000000E+04  0.10000000E+01  0.00000000E+00  0.15000001E+04
 0.17109375E+00  0.10000000E+04  0.10000000E+01  0.00000000E+00  0.15000001E+04
 0.17125000E+00  0.10000000E+04  0.10000000E+01  0.00000000E+00  0.15000001E+04
 0.17140625E+00  0.10000000E+04  0.10000000E+01  0.00000000E+00  0.15000001E+04
 0.17156250E+00  0.10000000E+04  0.10000000E+01  0.00000000E+00  0.15000001E+04
 0.17171875E+00  0.10000000E+04  0.10000000E+01  0.00000000E+00  0.15000001E+04
 0.17187500E+00  0.10000000E+04  0.10000000E+01  0.00000000E+00  0.15000001E+04
 0.17203125E+00  0.10000000E+04  0.10000000E+01  0.00000000E+00  0.15000001E+04
 0.17218750E+00  0.10000000E+04  0.10000000E+01  0.00000000E+00  0.15000001E+04
 0.17234375E+00  0.10000000E+04  0.10000000E+01  0.00000000E+00  0.15000001E+04
 0.17250000E+00  0.10000000E+04  0.10000000E+01  0.00000000E+00  0.15000001E+04
 0.17265625E+00  0.10000000E+04  0.10000000E+01  0.00000000E+00  0.15000001E+04
 0.17281250E+00  0.10000000E+04  0.10000000E+01  0.00000000E+00  0.15000001E+04
 0.17296875E+00  0.10000000E+04  0.10000000E+01  0.00000000E+00  0.15000001E+04
 0.17312500E+00  0.10000000E+04  0.10000000E+01  0.00000000E+00  0.15000001E+04
 0.17328125E+00  0.10000000E+04  0.10000000E+01  0.00000000E+00  0.15000001E+04
 0.17343750E+00  0.10000000E+04  0.10000000E+01  0.00000000E+00  0.15000001E+04
 0.17359375E+00  0.10000000E+04  0.10000000E+01  0.00000000E+00  0.15000001E+04
 0.17375000E+00  0.10000000E+04  0.10000000E+01  0.00000000E+00  0.15000001E+04
 0.17390625E+00  0.10000000E+04  0.10000000E+01  0.00000000E+00  0.15000001E+04
 0.17406250E+00  0.10000000E+04  0.10000000E+01  0.00000000E+00  0.15000001E+04
 0.17421875E+00  0.10000000E+04  0.10000000E+01  0.00000000E+00  0.15000001E+04
 0.17437500E+00  0.10000000E+04  0.10000000E+01  0.00000000E+00  0.15000001E+04
 0.17453125E+00  0.10000000E+04  0.10000000E+01  0.00000000E+00  0.15000001E+04
 0.17468750E+00  0.10000000E+04  0.10000000E+01  0.00000000E+00  0.15000001E+04
 0.17484375E+00  0.10000000E+04  0.10000000E+01  0.00000000E+00  0.15000001E+04
 0.17500000E+00  0.10000000E+04  0.10000000E+01  0.00000000E+00  0.15000001E+04
 0.17515625E+00  0.10000000E+04  0.10000000E+01  0.00000000E+00  0.15000001E+04
 0.17531250E+00  0.10000000E+04  0.10000000E+01  0.00000000E+00  0.15000001E+04
 0.17546875E+00  0.10000000E+04  0.10000000E+01  0.00000000E+00  0.15000001E+04
 0.17562500E+00  0.10000000E+04  0.10000000E+01  0.00000000E+00  0.15000001E+04
 0.17578125E+00  0.10000000E+04  0.10000000E+01  0.00000000E+00  0.15000001E+04
 0.17593750E+00  0.10000000E+04  0.10000000E+01  0.00000000E+00  0.15000001E+04
 0.17609375E+00  0.10000000E+04  0.10000000E+01  0.00000000E+00  0.15000001E+04
 0.17625000E+00  0.10000000E+04  0.10000000E+01  0.00000000E+00  0.15000001E+04
 0.17640625E+00  0.10000000E+04  0.10000000E+01  0.00000000E+00  0.15000001E+04
 0.17656250E+00  0.10000000E+04  0.10000000E+01  0.00000000E+00  0.15000001E+04
 0.17671875E+00  0.10000000E+04  0.10000000E+01  0.00000000E+00  0.15000001E+04
 0.17687500E+00  0.10000000E+04  0.10000000E+01  0.00000000E+00  0.15000001E+04
 0.17703125E+00  0.10000000E+04  0.10000000E+01  0.00000000E+00  0.15000001E+04
 0.17718750E+00  0.10000000E+04  0.10000000E+01  0.00000000E+00  0.15000001E+04
 0.17734375E+00  0.10000000E+04  0.10000000E+01  0.00000000E+00  0.15000001E+04
 0.17750000E+00  0.10000000E+04  0.10000000E+01  0.00000000E+00  0.15000001E+04
 0.17765625E+00  0.10000000E+04  0.10000000E+01  0.00000000E+00  0.15000001E+04
 0.17781250E+00  0.10000000E+04  0.10000000E+01  0.00000000E+00  0.15000001E+04
 0.17796875E+00  0.10000000E+04  0.10000000E+01  0.00000000E+00  0.15000001E+04
 0.17812500E+00  0.10000000E+04  0.10000000E+01  0.00000000E+00  0.15000001E+04
 0.17828125E+00  0.10000000E+04  0.10000000E+01  0.00000000E+00  0.15000001E+04
 0.17843750E+00  0.10000000E+04  0.10000000E+01  0.00000000E+00  0.15000001E+04
 0.17859375E+00  0.10000000E+04  0.10000000E+01  0.00000000E+00  0.15000001E+04
 0.17875000E+00  0.10000000E+04  0.10000000E+01  0.00000000E+00  0.15000001E+04
 0.17890625E+00  0.10000000E+04  0.10000000E+01  0.00000000E+00  0.15000001E+04
 0.17906250E+00  0.10000000E+04  0.10000000E+01  0.00000000E+00  0.15000001E+04
 0.17921875E+00  0.10000000E+04  0.10000000E+01  0.00000000E+00  0.15000001E+04
 0.17937500E+00  0.10000000E+04  0.10000000E+01  0.00000000E+00  0.15000001E+04
 0.17953125E+00  0.10000000E+04  0.10000000E+01  0.00000000E+00  0.15000001E+04
 0.17968750E+00  0.10000000E+04  0.10000000E+01  0.00000000E+00  0.15000001E+04
 0.17984375E+00  0.10000000E+04  0.10000000E+01  0.00000000E+00  0.15000001E+04
 0.18000000E+00  0.10000000E+04  0.10000000E+01  0.00000000E+00  0.15000001E+04
 0.18015625E+00  0.10000000E+04  0.10000000E+01  0.00000000E+00  0.15000001E+04
 0.18031250E+00  0.10000000E+04  0.10000000E+01  0.00000000E+00  0.15000001E+04
 0.18046875E+00  0.10000000E+04  0.10000000E+01  0.00000000E+00  0.15000001E+04
 0.18062500E+00  0.10000000E+04  0.10000000E+01  0.00000000E+00  0.15000001E+04
 0.18078125E+00  0.10000000E+04  0.10000000E+01  0.00000000E+00  0.15000001E+04
 0.18093750E+00  0.10000000E+04  0.10000000E+01  0.00000000E+00  0.15000001E+04
 0.18109375E+00  0.10000000E+04  0.10000000E+01  0.00000000E+00  0.15000001E+04
 0.18125000E+00  0.10000000E+04  0.10000000E+01  0.00000000E+00  0.15000001E+04
 0.18140625E+00  0.10000000E+04  0.10000000E+01  0.00000000E+00  0.15000001E+04
 0.18156250E+00  0.10000000E+04  0.10000000E+01  0.00000000E+00  0.15000001E+04
 0.18171875E+00  0.10000000E+04  0.10000000E+01  0.00000000E+00  0.15000001E+04
 0.18187500E+00  0.10000000E+04  0.10000000E+01  0.00000000E+00  0.15000001E+04
 0.18203125E+00  0.10000000E+04  0.10000000E+01  0.00000000E+00  0.15000001E+04
 0.18218750E+00  0.10000000E+04  0.10000000E+01  0.00000000E+00  0.15000001E+04
 0.18234375E+00  0.10000000E+04  0.10000000E+01  0.00000000E+00  0.15000001E+04
 0.18250000E+00  0.10000000E+04  0.10000000E+01  0.00000000E+00  0.15000001E+04
 0.18265625E+00  0.10000000E+04  0.10000000E+01  0.00000000E+00  0.15000001E+04
 0.18281250E+00  0.10000000E+04  0.10000000E+01  0.00000000E+00  0.15000001E+04
 0.18296875E+00  0.10000000E+04  0.10000000E+01  0.00000000E+00  0.15000001E+04
 0.18312500E+00  0.10000000E+04  0.10000000E+01  0.00000000E+00  0.15000001E+04
 0.18328125E+00  0.10000000E+04  0.10000000E+01  0.00000000E+00  0.15000001E+04
 0.18343750E+00  0.10000000E+04  0.10000000E+01  0.00000000E+00  0.15000001E+04
 0.18359375E+00  0.10000000E+04  0.10000000E+01  0.00000000E+00  0.15000001E+04
 0.18375000E+00  0.10000000E+04  0.10000000E+01  0.00000000E+00  0.15000001E+04
 0.18390625E+00  0.10000000E+04  0.10000000E+01  0.00000000E+00  0.15000001E+04
 0.18406250E+00  0.10000000E+04  0.10000000E+01  0.00000000E+00  0.15000001E+04
 0.18421875E+00  0.10000000E+04  0.10000000E+01  0.00000000E+00  0.15000001E+04
 0.18437500E+00  0.10000000E+04  0.10000000E+01  0.00000000E+00  0.15000001E+04
 0.18453125E+00  0.10000000E+04  0.10000000E+01  0.00000000E+00  0.15000001E+04
 0.18468750E+00  0.10000000E+04  0.10000000E+01  0.00000000E+00  0.15000001E+04
 0.18484375E+00  0.10000000E+04  0.10000000E+01  0.00000000E+00  0.15000001E+04
 0.18500000E+00  0.10000000E+04  0.10000000E+01  0.00000000E+00  0.15000001E+04
 0.18515625E+00  0.10000000E+04  0.10000000E+01  0.00000000E+00  0.15000001E+04
 0.18531250E+00  0.10000000E+04  0.10000000E+01  0.00000000E+00  0.15000001E+04
 0.18546875E+00  0.10000000E+04  0.10000000E+01  0.00000000E+00  0.15000001E+04
 0.18562500E+00  0.10000000E+04  0.10000000E+01  0.00000000E+00  0.15000001E+04
 0.18578125E+00  0.10000000E+04  0.10000000E+01  0.00000000E+00  0.15000001E+04
 0.18593750E+00  0.10000000E+04  0.10000000E+01  0.00000000E+00  0.15000001E+04
 0.18609375E+00  0.10000000E+04  0.10000000E+01  0.00000000E+00  0.15000001E+04
 0.18625000E+00  0.10000000E+04  0.10000000E+01  0.00000000E+00  0.15000001E+04
 0.18640625E+00  0.10000000E+04  0.10000000E+01  0.00000000E+00  0.15000001E+04
 0.18656250E+00  0.10000000E+04  0.10000000E+01  0.00000000E+00  0.15000001E+04
 0.18671875E+00  0.10000000E+04  0.10000000E+01  0.00000000E+00  0.15000001E+04
 0.18687500E+00  0.10000000E+04  0.10000000E+01  0.00000000E+00  0.15000001E+04
 0.18703125E+00  0.10000000E+04  0.10000000E+01  0.00000000E+00  0.15000001E+04
 0.18718750E+00  0.10000000E+04  0.10000000E+01  0.00000000E+00  0.15000001E+04
 0.18734375E+00  0.10000000E+04  0.10000000E+01  0.00000000E+00  0.15000001E+04
 0.18750000E+00  0.10000000E+04  0.10000000E+01  0.00000000E+00  0.15000001E+04
 0.18765625E+00  0.10000000E+04  0.10000000E+01  0.00000000E+00  0.15000001E+04
 0.18781250E+00  0.10000000E+04  0.10000000E+01  0.00000000E+00  0.15000001E+04
 0.18796875E+00  0.10000000E+04  0.10000000E+01  0.00000000E+00  0.15000001E+04
 0.18812500E+00  0.10000000E+04  0.10000000E+01  0.00000000E+00  0.15000001E+04
 0.18828125E+00  0.10000000E+04  0.10000000E+01  0.00000000E+00  0.15000001E+04
 0.18843750E+00  0.10000000E+04  0.10000000E+01  0.00000000E+00  0.15000001E+04
 0.18859375E+00  0.10000000E+04  0.10000000E+01  0.00000000E+00  0.15000001E+04
 0.18875000E+00  0.10000000E+04  0.10000000E+01  0.00000000E+00  0.15000001E+04
 0.18890625E+00  0.10000000E+04  0.10000000E+01  0.00000000E+00  0.15000001E+04
 0.18906250E+00  0.10000000E+04  0.10000000E+01  0.00000000E+00  0.15000001E+04
 0.18921875E+00  0.10000000E+04  0.10000000E+01  0.00000000E+00  0.15000001E+04
 0.18937500E+00  0.10000000E+04  0.10000000E+01  0.00000000E+00  0.15000001E+04
 0.18953125E+00  0.10000000E+04  0.10000000E+01  0.00000000E+00  0.15000001E+04
 0.18968750E+00  0.10000000E+04  0.10000000E+01  0.00000000E+00  0.15000001E+04
 0.18984375E+00  0.10000000E+04  0.10000000E+01  0.00000000E+00  0.15000001E+04
 0.19000000E+00  0.10000000E+04  0.10000000E+01  0.00000000E+00  0.15000001E+04
 0.19015625E+00  0.10000000E+04  0.10000000E+01  0.00000000E+00  0.15000001E+04
 0.19031250E+00  0.10000000E+04  0.10000000E+01  0.00000000E+00  0.15000001E+04
 0.19046875E+00  0.10000000E+04  0.10000000E+01  0.00000000E+00  0.15000001E+04
 0.19062500E+00  0.10000000E+04  0.10000000E+01  0.00000000E+00  0.15000001E+04
 0.19078125E+00  0.10000000E+04  0.10000000E+01  0.00000000E+00  0.15000001E+04
 0.19093750E+00  0.10000000E+04  0.10000000E+01  0.00000000E+00  0.15000001E+04
 0.19109375E+00  0.10000000E+04  0.10000000E+01  0.00000000E+00  0.15000001E+04
 0.19125000E+00  0.10000000E+04  0.10000000E+01  0.00000000E+00  0.15000001E+04
 0.19140625E+00  0.10000000E+04  0.10000000E+01  0.00000000E+00  0.15000001E+04
 0.19156250E+00  0.10000000E+04  0.10000000E+01  0.00000000E+00  0.15000001E+04
 0.19171875E+00  0.10000000E+04  0.10000000E+01  0.00000000E+00  0.15000001E+04
 0.19187500E+00  0.10000000E+04  0.10000000E+01  0.00000000E+00  0.15000001E+04
 0.19203125E+00  0.10000000E+04  0.10000000E+01  0.00000000E+00  0.15000001E+04
 0.19218750E+00  0.10000000E+04  0.10000000E+01  0.00000000E+00  0.15000001E+04
 0.19234375E+00  0.10000000E+04  0.10000000E+01  0.00000000E+00  0.15000001E+04
 0.19250000E+00  0.10000000E+04  0.10000000E+01  0.00000000E+00  0.15000001E+04
 0.19265625E+00  0.10000000E+04  0.10000000E+01  0.00000000E+00  0.15000001E+04
 0.19281250E+00  0.10000000E+04  0.10000000E+01  0.00000000E+00  0.15000001E+04
 0.19296875E+00  0.10000000E+04  0.10000000E+01  0.00000000E+00  0.15000001E+04
 0.19312500E+00  0.10000000E+04  0.10000000E+01  0.00000000E+00  0.15000001E+04
 0.19328125E+00  0.10000000E+04  0.10000000E+01  0.00000000E+00  0.15000001E+04
 0.19343750E+00  0.10000000E+04  0.10000000E+01  0.00000000E+00  0.15000001E+04
 0.19359375E+00  0.10000000E+04  0.10000000E+01  0.00000000E+00  0.15000001E+04
 0.19375000E+00  0.10000000E+04  0.10000000E+01  0.00000000E+00  0.15000001E+04
 0.19390625E+00  0.10000000E+04  0.10000000E+01  0.00000000E+00  0.15000001E+04
 0.19406250E+00  0.10000000E+04  0.10000000E+01  0.00000000E+00  0.15000001E+04
 0.19421875E+00  0.10000000E+04  0.10000000E+01  0.00000000E+00  0.15000001E+04
 0.19437500E+00  0.10000000E+04  0.10000000E+01  0.00000000E+00  0.15000001E+04
 0.19453125E+00  0.10000000E+04  0.10000000E+01  0.00000000E+00  0.15000001E+04
 0.19468750E+00  0.10000000E+04  0.10000000E+01  0.00000000E+00  0.15000001E+04
 0.19484375E+00  0.10000000E+04  0.10000000E+01  0.00000000E+00  0.15000001E+04
 0.19500000E+00  0.10000000E+04  0.10000000E+01  0.00000000E+00  0.15000001E+04
 0.19515625E+00  0.10000000E+04  0.10000000E+01  0.00000000E+00  0.15000001E+04
 0.19531250E+00  0.10000000E+04  0.10000000E+01  0.00000000E+00  0.15000001E+04
 0.19546875E+00  0.10000000E+04  0.10000000E+01  0.00000000E+00  0.15000001E+04
 0.19562500E+00  0.10000000E+04  0.10000000E+01  0.00000000E+00  0.15000001E+04
 0.19578125E+00  0.10000000E+04  0.10000000E+01  0.00000000E+00  0.15000001E+04
 0.19593750E+00  0.10000000E+04  0.10000000E+01  0.00000000E+00  0.15000001E+04
 0.19609375E+00  0.10000000E+04  0.10000000E+01  0.00000000E+00  0.15000001E+04
 0.19625000E+00  0.10000000E+04  0.10000000E+01  0.00000000E+00  0.15000001E+04
 0.19640625E+00  0.10000000E+04  0.10000000E+01  0.00000000E+00  0.15000001E+04
 0.19656250E+00  0.10000000E+04  0.10000000E+01  0.00000000E+00  0.15000001E+04
 0.19671875E+00  0.10000000E+04  0.10000000E+01  0.00000000E+00  0.15000001E+04
 0.19687500E+00  0.10000000E+04  0.10000000E+01  0.00000000E+00  0.15000001E+04
 0.19703125E+00  0.10000000E+04  0.10000000E+01  0.00000000E+00  0.15000001E+04
 0.19718750E+00  0.10000000E+04  0.10000000E+01  0.00000000E+00  0.15000001E+04
 0.19734375E+00  0.10000000E+04  0.10000000E+01  0.00000000E+00  0.15000001E+04
 0.19750000E+00  0.10000000E+04  0.10000000E+01  0.00000000E+00  0.15000001E+04
 0.19765625E+00  0.10000000E+04  0.10000000E+01  0.00000000E+00  0.15000001E+04
 0.19781250E+00  0.10000000E+04  0.10000000E+01  0.00000000E+00  0.15000001E+04
 0.19796875E+00  0.10000000E+04  0.10000000E+01  0.00000000E+00  0.15000001E+04
 0.19812500E+00  0.10000000E+04  0.10000000E+01  0.00000000E+00  0.15000001E+04
 0.19828125E+00  0.10000000E+04  0.10000000E+01  0.00000000E+00  0.15000001E+04
 0.19843750E+00  0.10000000E+04  0.10000000E+01  0.00000000E+00  0.15000001E+04
 0.19859375E+00  0.10000000E+04  0.10000000E+01  0.00000000E+00  0.15000001E+04
 0.19875000E+00  0.10000000E+04  0.10000000E+01  0.00000000E+00  0.15000001E+04
 0.19890625E+00  0.10000000E+04  0.10000000E+01  0.00000000E+00  0.15000001E+04
 0.19906250E+00  0.10000000E+04  0.10000000E+01  0.00000000E+00  0.15000001E+04
 0.19921875E+00  0.10000000E+04  0.10000000E+01  0.00000000E+00  0.15000001E+04
 0.19937500E+00  0.10000000E+04  0.10000000E+01  0.00000000E+00  0.15000001E+04
 0.19953125E+00  0.10000000E+04  0.10000000E+01  0.00000000E+00  0.15000001E+04
 0.19968750E+00  0.10000000E+04  0.10000000E+01  0.00000000E+00  0.15000001E+04
 0.19984375E+00  0.10000000E+04  0.10000000E+01  0.00000000E+00  0.15000001E+04
 0.20000000E+00  0.10000000E+04  0.10000000E+01  0.00000000E+00  0.15000001E+04
 0.20015625E+00  0.10000000E+04  0.10000000E+01  0.00000000E+00  0.15000001E+04
 0.20031250E+00  0.10000000E+04  0.10000000E+01  0.00000000E+00  0.15000001E+04
 0.20046875E+00  0.10000000E+04  0.10000000E+01  0.00000000E+00  0.15000001E+04
 0.20062500E+00  0.10000000E+04  0.10000000E+01  0.00000000E+00  0.15000001E+04
 0.20078125E+00  0.10000000E+04  0.10000000E+01  0.00000000E+00  0.15000001E+04
 0.20093750E+00  0.10000000E+04  0.10000000E+01  0.00000000E+00  0.15000001E+04
 0.20109375E+00  0.10000000E+04  0.10000000E+01  0.00000000E+00  0.15000001E+04
 0.20125000E+00  0.10000000E+04  0.10000000E+01  0.00000000E+00  0.15000001E+04
 0.20140625E+00  0.10000000E+04  0.10000000E+01  0.00000000E+00  0.15000001E+04
 0.20156250E+00  0.10000000E+04  0.10000000E+01  0.00000000E+00  0.15000001E+04
 0.20171875E+00  0.10000000E+04  0.10000000E+01  0.00000000E+00  0.15000001E+04
 0.20187500E+00  0.10000000E+04  0.10000000E+01  0.00000000E+00  0.15000001E+04
 0.20203125E+00  0.10000000E+04  0.10000000E+01  0.00000000E+00  0.15000001E+04
 0.20218750E+00  0.10000000E+04  0.10000000E+01  0.00000000E+00  0.15000001E+04
 0.20234375E+00  0.10000000E+04  0.10000000E+01  0.00000000E+00  0.15000001E+04
 0.20250000E+00  0.10000000E+04  0.10000000E+01  0.00000000E+00  0.15000001E+04
 0.20265625E+00  0.10000000E+04  0.10000000E+01  0.00000000E+00  0.15000001E+04
 0.20281250E+00  0.10000000E+04  0.10000000E+01  0.00000000E+00  0.15000001E+04
 0.20296875E+00  0.10000000E+04  0.10000000E+01  0.00000000E+00  0.15000001E+04
 0.20312500E+00  0.10000000E+04  0.10000000E+01  0.00000000E+00  0.15000001E+04
 0.20328125E+00  0.10000000E+04  0.10000000E+01  0.00000000E+00  0.15000001E+04
 0.20343750E+00  0.10000000E+04  0.10000000E+01  0.00000000E+00  0.15000001E+04
 0.20359375E+00  0.10000000E+04  0.10000000E+01  0.00000000E+00  0.15000001E+04
 0.20375000E+00  0.10000000E+04  0.10000000E+01  0.00000000E+00  0.15000001E+04
 0.20390625E+00  0.10000000E+04  0.10000000E+01  0.00000000E+00  0.15000001E+04
 0.20406250E+00  0.10000000E+04  0.10000000E+01  0.00000000E+00  0.15000001E+04
 0.20421875E+00  0.10000000E+04  0.10000000E+01  0.00000000E+00  0.15000001E+04
 0.20437500E+00  0.10000000E+04  0.10000000E+01  0.00000000E+00  0.15000001E+04
 0.20453125E+00  0.10000000E+04  0.10000000E+01  0.00000000E+00  0.15000001E+04
 0.20468750E+00  0.10000000E+04  0.10000000E+01  0.00000000E+00  0.15000001E+04
 0.20484375E+00  0.10000000E+04  0.10000000E+01  0.00000000E+00  0.15000001E+04
 0.20500000E+00  0.10000000E+04  0.10000000E+01  0.00000000E+00  0.15000001E+04
 0.20515625E+00  0.10000000E+04  0.10000000E+01  0.00000000E+00  0.15000001E+04
 0.20531250E+00  0.10000000E+04  0.10000000E+01  0.00000000E+00  0.15000001E+04
 0.20546875E+00  0.10000000E+04  0.10000000E+01  0.00000000E+00  0.15000001E+04
 0.20562500E+00  0.10000000E+04  0.10000000E+01  0.00000000E+00  0.15000001E+04
 0.20578125E+00  0.10000000E+04  0.10000000E+01  0.00000000E+00  0.15000001E+04
 0.20593750E+00  0.10000000E+04  0.10000000E+01  0.00000000E+00  0.15000001E+04
 0.20609375E+00  0.10000000E+04  0.10000000E+01  0.00000000E+00  0.15000001E+04
 0.20625000E+00  0.10000000E+04  0.10000000E+01  0.00000000E+00  0.15000001E+04
 0.20640625E+00  0.10000000E+04  0.10000000E+01  0.00000000E+00  0.15000001E+04
 0.20656250E+00  0.10000000E+04  0.10000000E+01  0.00000000E+00  0.15000001E+04
 0.20671875E+00  0.10000000E+04  0.10000000E+01  0.00000000E+00  0.15000001E+04
 0.20687500E+00  0.10000000E+04  0.10000000E+01  0.00000000E+00  0.15000001E+04
 0.20703125E+00  0.10000000E+04  0.10000000E+01  0.00000000E+00  0.15000001E+04
 0.20718750E+00  0.10000000E+04  0.10000000E+01  0.00000000E+00  0.15000001E+04
 0.20734375E+00  0.10000000E+04  0.10000000E+01  0.00000000E+00  0.15000001E+04
 0.20750000E+00  0.10000000E+04  0.10000000E+01  0.00000000E+00  0.15000001E+04
 0.20765625E+00  0.10000000E+04  0.10000000E+01  0.00000000E+00  0.15000001E+04
 0.20781250E+00  0.10000000E+04  0.10000000E+01  0.00000000E+00  0.15000001E+04
 0.20796875E+00  0.10000000E+04  0.10000000E+01  0.00000000E+00  0.15000001E+04
 0.20812500E+00  0.10000000E+04  0.10000000E+01  0.00000000E+00  0.15000001E+04
 0.20828125E+00  0.10000000E+04  0.10000000E+01  0.00000000E+00  0.15000001E+04
 0.20843750E+00  0.10000000E+04  0.10000000E+01  0.00000000E+00  0.15000001E+04
 0.20859375E+00  0.10000000E+04  0.10000000E+01  0.00000000E+00  0.15000001E+04
 0.20875000E+00  0.10000000E+04  0.10000000E+01  0.00000000E+00  0.15000001E+04
 0.20890625E+00  0.10000000E+04  0.10000000E+01  0.00000000E+00  0.15000001E+04
 0.20906250E+00  0.10000000E+04  0.10000000E+01  0.00000000E+00  0.15000001E+04
 0.20921875E+00  0.10000000E+04  0.10000000E+01  0.00000000E+00  0.15000001E+04
 0.20937500E+00  0.10000000E+04  0.10000000E+01  0.00000000E+00  0.15000001E+04
 0.20953125E+00  0.10000000E+04  0.10000000E+01  0.00000000E+00  0.15000001E+04
 0.20968750E+00  0.10000000E+04  0.10000000E+01  0.00000000E+00  0.15000001E+04
 0.20984375E+00  0.10000000E+04  0.10000000E+01  0.00000000E+00  0.15000001E+04
 0.21000000E+00  0.10000000E+04  0.10000000E+01  0.00000000E+00  0.15000001E+04
 0.21015625E+00  0.10000000E+04  0.10000000E+01  0.00000000E+00  0.15000001E+04
 0.21031250E+00  0.10000000E+04  0.10000000E+01  0.00000000E+00  0.15000001E+04
 0.21046875E+00  0.10000000E+04  0.10000000E+01  0.00000000E+00  0.15000001E+04
 0.21062500E+00  0.10000000E+04  0.10000000E+01  0.00000000E+00  0.15000001E+04
 0.21078125E+00  0.10000000E+04  0.10000000E+01  0.00000000E+00  0.15000001E+04
 0.21093750E+00  0.10000000E+04  0.10000000E+01  0.00000000E+00  0.15000001E+04
 0.21109375E+00  0.10000000E+04  0.10000000E+01  0.00000000E+00  0.15000001E+04
 0.21125000E+00  0.10000000E+04  0.10000000E+01  0.00000000E+00  0.15000001E+04
 0.21140625E+00  0.10000000E+04  0.10000000E+01  0.00000000E+00  0.15000001E+04
 0.21156250E+00  0.10000000E+04  0.10000000E+01  0.00000000E+00  0.15000001E+04
 0.21171875E+00  0.10000000E+04  0.10000000E+01  0.00000000E+00  0.15000001E+04
 0.21187500E+00  0.10000000E+04  0.10000000E+01  0.00000000E+00  0.15000001E+04
 0.21203125E+00  0.10000000E+04  0.10000000E+01  0.00000000E+00  0.15000001E+04
 0.21218750E+00  0.10000000E+04  0.10000000E+01  0.00000000E+00  0.15000001E+04
 0.21234375E+00  0.10000000E+04  0.10000000E+01  0.00000000E+00  0.15000001E+04
 0.21250000E+00  0.10000000E+04  0.10000000E+01  0.00000000E+00  0.15000001E+04
 0.21265625E+00  0.10000000E+04  0.10000000E+01  0.00000000E+00  0.15000001E+04
 0.21281250E+00  0.10000000E+04  0.10000000E+01  0.00000000E+00  0.15000001E+04
 0.21296875E+00  0.10000000E+04  0.10000000E+01  0.00000000E+00  0.15000001E+04
 0.21312500E+00  0.10000000E+04  0.10000000E+01  0.00000000E+00  0.15000001E+04
 0.21328125E+00  0.10000000E+04  0.10000000E+01  0.00000000E+00  0.15000001E+04
 0.21343750E+00  0.10000000E+04  0.10000000E+01  0.00000000E+00  0.15000001E+04
 0.21359375E+00  0.10000000E+04  0.10000000E+01  0.00000000E+00  0.15000001E+04
 0.21375000E+00  0.10000000E+04  0.10000000E+01  0.00000000E+00  0.15000001E+04
 0.21390625E+00  0.10000000E+04  0.10000000E+01  0.00000000E+00  0.15000001E+04
 0.21406250E+00  0.10000000E+04  0.10000000E+01  0.00000000E+00  0.15000001E+04
 0.21421875E+00  0.10000000E+04  0.10000000E+01  0.00000000E+00  0.15000001E+04
 0.21437500E+00  0.99840024E+03  0.99903984E+00  0.78418910E-03  0.14990398E+04
 0.21453125E+00  0.99568369E+03  0.99740797E+00  0.21186997E-02  0.14974069E+04
 0.21468750E+00  0.99298041E+03  0.99578232E+00  0.34503023E-02  0.14957794E+04
 0.21484375E+00  0.99029031E+03  0.99416282E+00  0.47790063E-02  0.14941572E+04
 0.21500000E+00  0.98761329E+03  0.99254945E+00  0.61048211E-02  0.14925403E+04
 0.21515625E+00  0.98494925E+03  0.99094217E+00  0.74277563E-02  0.14909285E+04
 0.21531250E+00  0.98229810E+03  0.98934094E+00  0.87478211E-02  0.14893220E+04
 0.21546875E+00  0.97965975E+03  0.98774572E+00  0.10065025E-01  0.14877206E+04
 0.21562500E+00  0.97703410E+03  0.98615648E+00  0.11379377E-01  0.14861244E+04
 0.21578125E+00  0.97442107E+03  0.98457317E+00  0.12690887E-01  0.14845333E+04
 0.21593750E+00  0.97182056E+03  0.98299577E+00  0.13999563E-01  0.14829473E+04
 0.21609375E+00  0.96923248E+03  0.98142423E+00  0.15305416E-01  0.14813663E+04
 0.21625000E+00  0.96665675E+03  0.97985852E+00  0.16608453E-01  0.14797904E+04
 0.21640625E+00  0.96409328E+03  0.97829860E+00  0.17908685E-01  0.14782194E+04
 0.21656250E+00  0.96154198E+03  0.97674445E+00  0.19206120E-01  0.14766535E+04
 0.21671875E+00  0.95900277E+03  0.97519601E+00  0.20500767E-01  0.14750924E+04
 0.21687500E+00  0.95647555E+03  0.97365326E+00  0.21792635E-01  0.14735363E+04
 0.21703125E+00  0.95396025E+03  0.97211617E+00  0.23081733E-01  0.14719850E+04
 0.21718750E+00  0.95145678E+03  0.97058470E+00  0.24368071E-01  0.14704387E+04
 0.21734375E+00  0.94896506E+03  0.96905881E+00  0.25651656E-01  0.14688971E+04
 0.21750000E+00  0.94648501E+03  0.96753847E+00  0.26932499E-01  0.14673604E+04
 0.21765625E+00  0.94401654E+03  0.96602365E+00  0.28210606E-01  0.14658284E+04
 0.21781250E+00  0.94155957E+03  0.96451432E+00  0.29485988E-01  0.14643012E+04
 0.21796875E+00  0.93911403E+03  0.96301044E+00  0.30758654E-01  0.14627787E+04
 0.21812500E+00  0.93667983E+03  0.96151198E+00  0.32028610E-01  0.14612609E+04
 0.21828125E+00  0.93425690E+03  0.96001891E+00  0.33295867E-01  0.14597477E+04
 0.21843750E+00  0.93184516E+03  0.95853120E+00  0.34560433E-01  0.14582393E+04
 0.21859375E+00  0.92944454E+03  0.95704881E+00  0.35822317E-01  0.14567354E+04
 0.21875000E+00  0.92705494E+03  0.95557171E+00  0.37081526E-01  0.14552362E+04
 0.21890625E+00  0.92467631E+03  0.95409987E+00  0.38338070E-01  0.14537415E+04
 0.21906250E+00  0.92230856E+03  0.95263327E+00  0.39591957E-01  0.14522513E+04
 0.21921875E+00  0.91995162E+03  0.95117186E+00  0.40843195E-01  0.14507657E+04
 0.21937500E+00  0.91760542E+03  0.94971562E+00  0.42091793E-01  0.14492846E+04
 0.21953125E+00  0.91526989E+03  0.94826453E+00  0.43337760E-01  0.14478079E+04
 0.21968750E+00  0.91294495E+03  0.94681854E+00  0.44581102E-01  0.14463357E+04
 0.21984375E+00  0.91063052E+03  0.94537763E+00  0.45821830E-01  0.14448680E+04
 0.22000000E+00  0.90832655E+03  0.94394177E+00  0.47059950E-01  0.14434046E+04
 0.22015625E+00  0.90603296E+03  0.94251093E+00  0.48295472E-01  0.14419456E+04
 0.22031250E+00  0.90374967E+03  0.94108509E+00  0.49528402E-01  0.14404910E+04
 0.22046875E+00  0.90147663E+03  0.93966420E+00  0.50758751E-01  0.14390407E+04
 0.22062500E+00  0.89921376E+03  0.93824825E+00  0.51986525E-01  0.14375947E+04
 0.22078125E+00  0.89696099E+03  0.93683721E+00  0.53211732E-01  0.14361530E+04
 0.22093750E+00  0.89471826E+03  0.93543105E+00  0.54434382E-01  0.14347156E+04
 0.22109375E+00  0.89248550E+03  0.93402973E+00  0.55654481E-01  0.14332824E+04
 0.22125000E+00  0.89026264E+03  0.93263324E+00  0.56872037E-01  0.14318534E+04
 0.22140625E+00  0.88804963E+03  0.93124154E+00  0.58087060E-01  0.14304286E+04
 0.22156250E+00  0.88584638E+03  0.92985461E+00  0.59299556E-01  0.14290080E+04
 0.22171875E+00  0.88365285E+03  0.92847242E+00  0.60509533E-01  0.14275915E+04
 0.22187500E+00  0.88146896E+03  0.92709495E+00  0.61717000E-01  0.14261792E+04
 0.22203125E+00  0.87929466E+03  0.92572216E+00  0.62921963E-01  0.14247710E+04
 0.22218750E+00  0.87712987E+03  0.92435403E+00  0.64124432E-01  0.14233668E+04
 0.22234375E+00  0.87497454E+03  0.92299054E+00  0.65324413E-01  0.14219668E+04
 0.22250000E+00  0.87282861E+03  0.92163166E+00  0.66521915E-01  0.14205708E+04
 0.22265625E+00  0.87069201E+03  0.92027735E+00  0.67716944E-01  0.14191788E+04
 0.22281250E+00  0.86856469E+03  0.91892761E+00  0.68909509E-01  0.14177908E+04
 0.22296875E+00  0.86644658E+03  0.91758240E+00  0.70099617E-01  0.14164068E+04
 0.22312500E+00  0.86433763E+03  0.91624170E+00  0.71287276E-01  0.14150268E+04
 0.22328125E+00  0.86223777E+03  0.91490547E+00  0.72472494E-01  0.14136507E+04
 0.22343750E+00  0.86014695E+03  0.91357371E+00  0.73655277E-01  0.14122785E+04
 0.22359375E+00  0.85806512E+03  0.91224638E+00  0.74835634E-01  0.14109102E+04
 0.22375000E+00  0.85599220E+03  0.91092345E+00  0.76013572E-01  0.14095459E+04
 0.22390625E+00  0.85392815E+03  0.90960491E+00  0.77189098E-01  0.14081853E+04
 0.22406250E+00  0.85187290E+03  0.90829073E+00  0.78362220E-01  0.14068287E+04
 0.22421875E+00  0.84982641E+03  0.90698088E+00  0.79532944E-01  0.14054758E+04
 0.22437500E+00  0.84778862E+03  0.90567535E+00  0.80701280E-01  0.14041268E+04
 0.22453125E+00  0.84575947E+03  0.90437411E+00  0.81867233E-01  0.14027815E+04
 0.22468750E+00  0.84373890E+03  0.90307713E+00  0.83030811E-01  0.14014400E+04
 0.22484375E+00  0.84172687E+03  0.90178439E+00  0.84192021E-01  0.14001023E+04
 0.22500000E+00  0.83972332E+03  0.90049587E+00  0.85350870E-01  0.13987683E+04
 0.22515625E+00  0.83772819E+03  0.89921155E+00  0.86507367E-01  0.13974380E+04
 0.22531250E+00  0.83574144E+03  0.89793140E+00  0.87661517E-01  0.13961114E+04
 0.22546875E+00  0.83376301E+03  0.89665541E+00  0.88813328E-01  0.13947884E+04
 0.22562500E+00  0.83179285E+03  0.89538354E+00  0.89962807E-01  0.13934692E+04
 0.22578125E+00  0.82983090E+03  0.89411578E+00  0.91109962E-01  0.13921535E+04
 0.22593750E+00  0.82787712E+03  0.89285211E+00  0.92254798E-01  0.13908415E+04
 0.22609375E+00  0.82593146E+03  0.89159249E+00  0.93397324E-01  0.13895331E+04
 0.22625000E+00  0.82399386E+03  0.89033692E+00  0.94537546E-01  0.13882282E+04
 0.22640625E+00  0.82206428E+03  0.88908537E+00  0.95675471E-01  0.13869270E+04
 0.22656250E+00  0.82014266E+03  0.88783782E+00  0.96811107E-01  0.13856293E+04
 0.22671875E+00  0.81822897E+03  0.88659425E+00  0.97944459E-01  0.13843351E+04
 0.22687500E+00  0.81632314E+03  0.88535463E+00  0.99075535E-01  0.13830444E+04
 0.22703125E+00  0.81442513E+03  0.88411895E+00  0.10020434E+00  0.13817573E+04
 0.22718750E+00  0.81253489E+03  0.88288718E+00  0.10133089E+00  0.13804736E+04
 0.22734375E+00  0.81065238E+03  0.88165931E+00  0.10245518E+00  0.13791933E+04
 0.22750000E+00  0.80877754E+03  0.88043531E+00  0.10357722E+00  0.13779166E+04
 0.22765625E+00  0.80691034E+03  0.87921516E+00  0.10469701E+00  0.13766432E+04
 0.22781250E+00  0.80505073E+03  0.87799885E+00  0.10581458E+00  0.13753733E+04
 0.22796875E+00  0.80319865E+03  0.87678635E+00  0.10692991E+00  0.13741068E+04
 0.22812500E+00  0.80135406E+03  0.87557764E+00  0.10804302E+00  0.13728436E+04
 0.22828125E+00  0.79951693E+03  0.87437271E+00  0.10915392E+00  0.13715838E+04
 0.22843750E+00  0.79768719E+03  0.87317154E+00  0.11026261E+00  0.13703274E+04
 0.22859375E+00  0.79586482E+03  0.87197409E+00  0.11136909E+00  0.13690743E+04
 0.22875000E+00  0.79404976E+03  0.87078037E+00  0.11247338E+00  0.13678245E+04
 0.22890625E+00  0.79224197E+03  0.86959034E+00  0.11357548E+00  0.13665780E+04
 0.22906250E+00  0.79044141E+03  0.86840399E+00  0.11467540E+00  0.13653348E+04
 0.22921875E+00  0.78864804E+03  0.86722130E+00  0.11577314E+00  0.13640949E+04
 0.22937500E+00  0.78686180E+03  0.86604224E+00  0.11686871E+00  0.13628582E+04
 0.22953125E+00  0.78508267E+03  0.86486681E+00  0.11796212E+00  0.13616248E+04
 0.22968750E+00  0.78331059E+03  0.86369499E+00  0.11905337E+00  0.13603946E+04
 0.22984375E+00  0.78154553E+03  0.86252674E+00  0.12014248E+00  0.13591676E+04
 0.23000000E+00  0.77978745E+03  0.86136207E+00  0.12122943E+00  0.13579438E+04
 0.23015625E+00  0.77803629E+03  0.86020094E+00  0.12231425E+00  0.13567231E+04
 0.23031250E+00  0.77629203E+03  0.85904334E+00  0.12339694E+00  0.13555057E+04
 0.23046875E+00  0.77455462E+03  0.85788926E+00  0.12447750E+00  0.13542914E+04
 0.23062500E+00  0.77282403E+03  0.85673867E+00  0.12555595E+00  0.13530802E+04
 0.23078125E+00  0.77110020E+03  0.85559155E+00  0.12663228E+00  0.13518721E+04
 0.23093750E+00  0.76938311E+03  0.85444790E+00  0.12770650E+00  0.13506672E+04
 0.23109375E+00  0.76767271E+03  0.85330769E+00  0.12877863E+00  0.13494653E+04
 0.23125000E+00  0.76596897E+03  0.85217091E+00  0.12984866E+00  0.13482665E+04
 0.23140625E+00  0.76427184E+03  0.85103753E+00  0.13091660E+00  0.13470708E+04
 0.23156250E+00  0.76258129E+03  0.84990755E+00  0.13198246E+00  0.13458782E+04
 0.23171875E+00  0.76089728E+03  0.84878094E+00  0.13304624E+00  0.13446885E+04
 0.23187500E+00  0.75921977E+03  0.84765768E+00  0.13410796E+00  0.13435019E+04
 0.23203125E+00  0.75754872E+03  0.84653777E+00  0.13516761E+00  0.13423183E+04
 0.23218750E+00  0.75588411E+03  0.84542119E+00  0.13622520E+00  0.13411377E+04
 0.23234375E+00  0.75422588E+03  0.84430791E+00  0.13728074E+00  0.13399601E+04
 0.23250000E+00  0.75257401E+03  0.84319792E+00  0.13833424E+00  0.13387854E+04
 0.23265625E+00  0.75092845E+03  0.84209121E+00  0.13938569E+00  0.13376137E+04
 0.23281250E+00  0.74928918E+03  0.84098776E+00  0.14043511E+00  0.13364449E+04
 0.23296875E+00  0.74765615E+03  0.83988755E+00  0.14148251E+00  0.13352791E+04
 0.23312500E+00  0.74602933E+03  0.83879057E+00  0.14252788E+00  0.13341162E+04
 0.23328125E+00  0.74440869E+03  0.83769681E+00  0.14357123E+00  0.13329561E+04
 0.23343750E+00  0.74279419E+03  0.83660623E+00  0.14461258E+00  0.13317990E+04
 0.23359375E+00  0.74118579E+03  0.83551885E+00  0.14565192E+00  0.13306447E+04
 0.23375000E+00  0.73958347E+03  0.83443462E+00  0.14668926E+00  0.13294933E+04
 0.23390625E+00  0.73798718E+03  0.83335355E+00  0.14772460E+00  0.13283448E+04
 0.23406250E+00  0.73639690E+03  0.83227561E+00  0.14875796E+00  0.13271991E+04
 0.23421875E+00  0.73481258E+03  0.83120079E+00  0.14978934E+00  0.13260562E+04
 0.23437500E+00  0.73323420E+03  0.83012908E+00  0.15081875E+00  0.13249161E+04
 0.23453125E+00  0.73166172E+03  0.82906045E+00  0.15184618E+00  0.13237788E+04
 0.23468750E+00  0.73009512E+03  0.82799490E+00  0.15287165E+00  0.13226443E+04
 0.23484375E+00  0.72853435E+03  0.82693242E+00  0.15389515E+00  0.13215126E+04
 0.23500000E+00  0.72697938E+03  0.82587297E+00  0.15491671E+00  0.13203836E+04
 0.23515625E+00  0.72543019E+03  0.82481656E+00  0.15593632E+00  0.13192574E+04
 0.23531250E+00  0.72388674E+03  0.82376317E+00  0.15695398E+00  0.13181339E+04
 0.23546875E+00  0.72234900E+03  0.82271278E+00  0.15796971E+00  0.13170132E+04
 0.23562500E+00  0.72081693E+03  0.82166537E+00  0.15898351E+00  0.13158951E+04
 0.23578125E+00  0.71929051E+03  0.82062095E+00  0.15999538E+00  0.13147798E+04
 0.23593750E+00  0.71776971E+03  0.81957948E+00  0.16100533E+00  0.13136671E+04
 0.23609375E+00  0.71625449E+03  0.81854095E+00  0.16201337E+00  0.13125572E+04
 0.23625000E+00  0.71474483E+03  0.81750536E+00  0.16301949E+00  0.13114499E+04
 0.23640625E+00  0.71324069E+03  0.81647269E+00  0.16402372E+00  0.13103452E+04
 0.23656250E+00  0.71174204E+03  0.81544292E+00  0.16502604E+00  0.13092432E+04
 0.23671875E+00  0.71024885E+03  0.81441605E+00  0.16602647E+00  0.13081439E+04
 0.23687500E+00  0.70876110E+03  0.81339205E+00  0.16702502E+00  0.13070471E+04
 0.23703125E+00  0.70727876E+03  0.81237092E+00  0.16802168E+00  0.13059530E+04
 0.23718750E+00  0.70580179E+03  0.81135263E+00  0.16901646E+00  0.13048614E+04
 0.23734375E+00  0.70433016E+03  0.81033719E+00  0.17000938E+00  0.13037725E+04
 0.23750000E+00  0.70286386E+03  0.80932457E+00  0.17100042E+00  0.13026861E+04
 0.23765625E+00  0.70140284E+03  0.80831476E+00  0.17198961E+00  0.13016023E+04
 0.23781250E+00  0.69994708E+03  0.80730775E+00  0.17297694E+00  0.13005210E+04
 0.23796875E+00  0.69849655E+03  0.80630352E+00  0.17396242E+00  0.12994423E+04
 0.23812500E+00  0.69705123E+03  0.80530207E+00  0.17494605E+00  0.12983661E+04
 0.23828125E+00  0.69561108E+03  0.80430338E+00  0.17592784E+00  0.12972924E+04
 0.23843750E+00  0.69417608E+03  0.80330743E+00  0.17690780E+00  0.12962213E+04
 0.23859375E+00  0.69274620E+03  0.80231422E+00  0.17788593E+00  0.12951526E+04
 0.23875000E+00  0.69132142E+03  0.80132373E+00  0.17886223E+00  0.12940865E+04
 0.23890625E+00  0.68990170E+03  0.80033595E+00  0.17983671E+00  0.12930228E+04
 0.23906250E+00  0.68848702E+03  0.79935087E+00  0.18080938E+00  0.12919616E+04
 0.23921875E+00  0.68707736E+03  0.79836848E+00  0.18178023E+00  0.12909028E+04
 0.23937500E+00  0.68567268E+03  0.79738875E+00  0.18274929E+00  0.12898465E+04
 0.23953125E+00  0.68427296E+03  0.79641169E+00  0.18371654E+00  0.12887926E+04
 0.23968750E+00  0.68287818E+03  0.79543728E+00  0.18468200E+00  0.12877412E+04
 0.23984375E+00  0.68148830E+03  0.79446550E+00  0.18564567E+00  0.12866921E+04
 0.24000000E+00  0.68010331E+03  0.79349635E+00  0.18660755E+00  0.12856455E+04
 0.24015625E+00  0.67872318E+03  0.79252981E+00  0.18756766E+00  0.12846013E+04
 0.24031250E+00  0.67734787E+03  0.79156587E+00  0.18852599E+00  0.12835595E+04
 0.24046875E+00  0.67597737E+03  0.79060452E+00  0.18948255E+00  0.12825200E+04
 0.24062500E+00  0.67461166E+03  0.78964575E+00  0.19043734E+00  0.12814829E+04
 0.24078125E+00  0.67325070E+03  0.78868955E+00  0.19139038E+00  0.12804482E+04
 0.24093750E+00  0.67189447E+03  0.78773590E+00  0.19234166E+00  0.12794158E+04
 0.24109375E+00  0.67054295E+03  0.78678479E+00  0.19329119E+00  0.12783858E+04
 0.24125000E+00  0.66919611E+03  0.78583622E+00  0.19423897E+00  0.12773581E+04
 0.24140625E+00  0.66785393E+03  0.78489017E+00  0.19518502E+00  0.12763327E+04
 0.24156250E+00  0.66651639E+03  0.78394663E+00  0.19612932E+00  0.12753096E+04
 0.24171875E+00  0.66518345E+03  0.78300558E+00  0.19707190E+00  0.12742888E+04
 0.24187500E+00  0.66385511E+03  0.78206703E+00  0.19801275E+00  0.12732703E+04
 0.24203125E+00  0.66253132E+03  0.78113095E+00  0.19895188E+00  0.12722541E+04
 0.24218750E+00  0.66121208E+03  0.78019734E+00  0.19988929E+00  0.12712401E+04
 0.24234375E+00  0.65989735E+03  0.77926618E+00  0.20082499E+00  0.12702285E+04
 0.24250000E+00  0.65858712E+03  0.77833747E+00  0.20175898E+00  0.12692190E+04
 0.24265625E+00  0.65728136E+03  0.77741119E+00  0.20269127E+00  0.12682119E+04
 0.24281250E+00  0.65598005E+03  0.77648733E+00  0.20362186E+00  0.12672069E+04
 0.24296875E+00  0.65468316E+03  0.77556589E+00  0.20455076E+00  0.12662042E+04
 0.24312500E+00  0.65339068E+03  0.77464685E+00  0.20547796E+00  0.12652037E+04
 0.24328125E+00  0.65210257E+03  0.77373020E+00  0.20640349E+00  0.12642054E+04
 0.24343750E+00  0.65081883E+03  0.77281593E+00  0.20732733E+00  0.12632093E+04
 0.24359375E+00  0.64953942E+03  0.77190403E+00  0.20824950E+00  0.12622155E+04
 0.24375000E+00  0.64826433E+03  0.77099449E+00  0.20917000E+00  0.12612237E+04
 0.24390625E+00  0.64699353E+03  0.77008730E+00  0.21008883E+00  0.12602342E+04
 0.24406250E+00  0.64572700E+03  0.76918245E+00  0.21100600E+00  0.12592468E+04
 0.24421875E+00  0.64446473E+03  0.76827993E+00  0.21192151E+00  0.12582616E+04
 0.24437500E+00  0.64320668E+03  0.76737973E+00  0.21283537E+00  0.12572785E+04
 0.24453125E+00  0.64195284E+03  0.76648184E+00  0.21374759E+00  0.12562976E+04
 0.24468750E+00  0.64070319E+03  0.76558626E+00  0.21465816E+00  0.12553188E+04
 0.24484375E+00  0.63945770E+03  0.76469296E+00  0.21556709E+00  0.12543422E+04
 0.24500000E+00  0.63821636E+03  0.76380194E+00  0.21647438E+00  0.12533676E+04
 0.24515625E+00  0.63697914E+03  0.76291319E+00  0.21738005E+00  0.12523951E+04
 0.24531250E+00  0.63574603E+03  0.76202671E+00  0.21828408E+00  0.12514248E+04
 0.24546875E+00  0.63451700E+03  0.76114247E+00  0.21918650E+00  0.12504565E+04
 0.24562500E+00  0.63329204E+03  0.76026048E+00  0.22008730E+00  0.12494903E+04
 0.24578125E+00  0.63207112E+03  0.75938072E+00  0.22098649E+00  0.12485262E+04
 0.24593750E+00  0.63085423E+03  0.75850318E+00  0.22188406E+00  0.12475642E+04
 0.24609375E+00  0.62964133E+03  0.75762786E+00  0.22278004E+00  0.12466042E+04
 0.24625000E+00  0.62843243E+03  0.75675474E+00  0.22367441E+00  0.12456462E+04
 0.24640625E+00  0.62722749E+03  0.75588381E+00  0.22456719E+00  0.12446903E+04
 0.24656250E+00  0.62602649E+03  0.75501507E+00  0.22545838E+00  0.12437365E+04
 0.24671875E+00  0.62482942E+03  0.75414851E+00  0.22634798E+00  0.12427846E+04
 0.24687500E+00  0.62363626E+03  0.75328412E+00  0.22723599E+00  0.12418348E+04
 0.24703125E+00  0.62244698E+03  0.75242188E+00  0.22812243E+00  0.12408870E+04
 0.24718750E+00  0.62126158E+03  0.75156179E+00  0.22900729E+00  0.12399412E+04
 0.24734375E+00  0.62008002E+03  0.75070385E+00  0.22989059E+00  0.12389974E+04
 0.24750000E+00  0.61890230E+03  0.74984803E+00  0.23077231E+00  0.12380555E+04
 0.24765625E+00  0.61772839E+03  0.74899434E+00  0.23165248E+00  0.12371157E+04
 0.24781250E+00  0.61655828E+03  0.74814276E+00  0.23253109E+00  0.12361778E+04
 0.24796875E+00  0.61539194E+03  0.74729329E+00  0.23340814E+00  0.12352419E+04
 0.24812500E+00  0.61422936E+03  0.74644591E+00  0.23428364E+00  0.12343079E+04
 0.24828125E+00  0.61307053E+03  0.74560062E+00  0.23515760E+00  0.12333759E+04
 0.24843750E+00  0.61191541E+03  0.74475741E+00  0.23603002E+00  0.12324458E+04
 0.24859375E+00  0.61076400E+03  0.74391627E+00  0.23690090E+00  0.12315177E+04
 0.24875000E+00  0.60961628E+03  0.74307719E+00  0.23777025E+00  0.12305915E+04
 0.24890625E+00  0.60847222E+03  0.74224017E+00  0.23863806E+00  0.12296672E+04
 0.24906250E+00  0.60733182E+03  0.74140519E+00  0.23950435E+00  0.12287448E+04
 0.24921875E+00  0.60619506E+03  0.74057224E+00  0.24036913E+00  0.12278244E+04
 0.24937500E+00  0.60506191E+03  0.73974133E+00  0.24123238E+00  0.12269058E+04
 0.24953125E+00  0.60393236E+03  0.73891244E+00  0.24209412E+00  0.12259891E+04
 0.24968750E+00  0.60280639E+03  0.73808555E+00  0.24295435E+00  0.12250743E+04
 0.24984375E+00  0.60168399E+03  0.73726067E+00  0.24381308E+00  0.12241614E+04
 0.25000000E+00  0.60056514E+03  0.73643779E+00  0.24467030E+00  0.12232503E+04
 0.25015625E+00  0.59944982E+03  0.73561690E+00  0.24552603E+00  0.12223411E+04
 0.25031250E+00  0.59833802E+03  0.73479798E+00  0.24638027E+00  0.12214338E+04
 0.25046875E+00  0.59722971E+03  0.73398104E+00  0.24723301E+00  0.12205283E+04
 0.25062500E+00  0.59612489E+03  0.73316606E+00  0.24808427E+00  0.12196246E+04
 0.25078125E+00  0.59502354E+03  0.73235303E+00  0.24893405E+00  0.12187228E+04
 0.25093750E+00  0.59392563E+03  0.73154196E+00  0.24978235E+00  0.12178228E+04
 0.25109375E+00  0.59283117E+03  0.73073282E+00  0.25062917E+00  0.12169247E+04
 0.25125000E+00  0.59174012E+03  0.72992561E+00  0.25147453E+00  0.12160283E+04
 0.25140625E+00  0.59065247E+03  0.72912033E+00  0.25231842E+00  0.12151338E+04
 0.25156250E+00  0.58956821E+03  0.72831697E+00  0.25316084E+00  0.12142410E+04
 0.25171875E+00  0.58848732E+03  0.72751552E+00  0.25400181E+00  0.12133501E+04
 0.25187500E+00  0.58740978E+03  0.72671596E+00  0.25484132E+00  0.12124609E+04
 0.25203125E+00  0.58633558E+03  0.72591831E+00  0.25567939E+00  0.12115736E+04
 0.25218750E+00  0.58526471E+03  0.72512253E+00  0.25651600E+00  0.12106880E+04
 0.25234375E+00  0.58419715E+03  0.72432864E+00  0.25735117E+00  0.12098041E+04
 0.25250000E+00  0.58313288E+03  0.72353662E+00  0.25818490E+00  0.12089221E+04
 0.25265625E+00  0.58207189E+03  0.72274646E+00  0.25901720E+00  0.12080417E+04
 0.25281250E+00  0.58101417E+03  0.72195816E+00  0.25984806E+00  0.12071632E+04
 0.25296875E+00  0.57995969E+03  0.72117171E+00  0.26067749E+00  0.12062863E+04
 0.25312500E+00  0.57890844E+03  0.72038710E+00  0.26150550E+00  0.12054113E+04
 0.25328125E+00  0.57786042E+03  0.71960432E+00  0.26233209E+00  0.12045379E+04
 0.25343750E+00  0.57681560E+03  0.71882338E+00  0.26315725E+00  0.12036663E+04
 0.25359375E+00  0.57577396E+03  0.71804425E+00  0.26398101E+00  0.12027963E+04
 0.25375000E+00  0.57473551E+03  0.71726694E+00  0.26480335E+00  0.12019281E+04
 0.25390625E+00  0.57370021E+03  0.71649143E+00  0.26562429E+00  0.12010616E+04
 0.25406250E+00  0.57266806E+03  0.71571773E+00  0.26644382E+00  0.12001968E+04
 0.25421875E+00  0.57163904E+03  0.71494581E+00  0.26726196E+00  0.11993337E+04
 0.25437500E+00  0.57061315E+03  0.71417568E+00  0.26807870E+00  0.11984723E+04
 0.25453125E+00  0.56959035E+03  0.71340733E+00  0.26889404E+00  0.11976125E+04
 0.25468750E+00  0.56857064E+03  0.71264076E+00  0.26970800E+00  0.11967545E+04
 0.25484375E+00  0.56755401E+03  0.71187594E+00  0.27052057E+00  0.11958981E+04
 0.25500000E+00  0.56654044E+03  0.71111288E+00  0.27133176E+00  0.11950433E+04
 0.25515625E+00  0.56552992E+03  0.71035158E+00  0.27214157E+00  0.11941903E+04
 0.25531250E+00  0.56452244E+03  0.70959202E+00  0.27295001E+00  0.11933388E+04
 0.25546875E+00  0.56351798E+03  0.70883420E+00  0.27375707E+00  0.11924890E+04
 0.25562500E+00  0.56251652E+03  0.70807810E+00  0.27456277E+00  0.11916409E+04
 0.25578125E+00  0.56151806E+03  0.70732374E+00  0.27536710E+00  0.11907944E+04
 0.25593750E+00  0.56052257E+03  0.70657109E+00  0.27617007E+00  0.11899495E+04
 0.25609375E+00  0.55953006E+03  0.70582015E+00  0.27697169E+00  0.11891062E+04
 0.25625000E+00  0.55854050E+03  0.70507091E+00  0.27777195E+00  0.11882646E+04
 0.25640625E+00  0.55755388E+03  0.70432338E+00  0.27857086E+00  0.11874246E+04
 0.25656250E+00  0.55657019E+03  0.70357753E+00  0.27936842E+00  0.11865861E+04
 0.25671875E+00  0.55558942E+03  0.70283337E+00  0.28016464E+00  0.11857493E+04
 0.25687500E+00  0.55461154E+03  0.70209089E+00  0.28095952E+00  0.11849141E+04
 0.25703125E+00  0.55363656E+03  0.70135008E+00  0.28175306E+00  0.11840804E+04
 0.25718750E+00  0.55266445E+03  0.70061094E+00  0.28254527E+00  0.11832483E+04
 0.25734375E+00  0.55169521E+03  0.69987346E+00  0.28333615E+00  0.11824178E+04
 0.25750000E+00  0.55072882E+03  0.69913763E+00  0.28412570E+00  0.11815889E+04
 0.25765625E+00  0.54976527E+03  0.69840345E+00  0.28491392E+00  0.11807616E+04
 0.25781250E+00  0.54880454E+03  0.69767091E+00  0.28570083E+00  0.11799358E+04
 0.25796875E+00  0.54784663E+03  0.69694000E+00  0.28648642E+00  0.11791115E+04
 0.25812500E+00  0.54689152E+03  0.69621073E+00  0.28727069E+00  0.11782888E+04
 0.25828125E+00  0.54593920E+03  0.69548307E+00  0.28805366E+00  0.11774677E+04
 0.25843750E+00  0.54498966E+03  0.69475704E+00  0.28883532E+00  0.11766481E+04
 0.25859375E+00  0.54404288E+03  0.69403261E+00  0.28961567E+00  0.11758300E+04
 0.25875000E+00  0.54309886E+03  0.69330979E+00  0.29039473E+00  0.11750135E+04
 0.25890625E+00  0.54215758E+03  0.69258856E+00  0.29117249E+00  0.11741984E+04
 0.25906250E+00  0.54121903E+03  0.69186893E+00  0.29194895E+00  0.11733849E+04
 0.25921875E+00  0.54028320E+03  0.69115089E+00  0.29272412E+00  0.11725730E+04
 0.25937500E+00  0.53935007E+03  0.69043443E+00  0.29349801E+00  0.11717625E+04
 0.25953125E+00  0.53841964E+03  0.68971954E+00  0.29427061E+00  0.11709535E+04
 0.25968750E+00  0.53749189E+03  0.68900622E+00  0.29504192E+00  0.11701460E+04
 0.25984375E+00  0.53656681E+03  0.68829447E+00  0.29581197E+00  0.11693400E+04
 0.26000000E+00  0.53564439E+03  0.68758427E+00  0.29658073E+00  0.11685355E+04
 0.26015625E+00  0.53472462E+03  0.68687562E+00  0.29734823E+00  0.11677325E+04
 0.26031250E+00  0.53380749E+03  0.68616852E+00  0.29811445E+00  0.11669309E+04
 0.26046875E+00  0.53289298E+03  0.68546296E+00  0.29887941E+00  0.11661309E+04
 0.26062500E+00  0.53198109E+03  0.68475894E+00  0.29964311E+00  0.11653323E+04
 0.26078125E+00  0.53107180E+03  0.68405645E+00  0.30040555E+00  0.11645351E+04
 0.26093750E+00  0.53016510E+03  0.68335547E+00  0.30116673E+00  0.11637394E+04
 0.26109375E+00  0.52926099E+03  0.68265602E+00  0.30192666E+00  0.11629452E+04
 0.26125000E+00  0.52835944E+03  0.68195808E+00  0.30268534E+00  0.11621524E+04
 0.26140625E+00  0.52746046E+03  0.68126165E+00  0.30344278E+00  0.11613610E+04
 0.26156250E+00  0.52656402E+03  0.68056672E+00  0.30419897E+00  0.11605711E+04
 0.26171875E+00  0.52567012E+03  0.67987328E+00  0.30495392E+00  0.11597826E+04
 0.26187500E+00  0.52477875E+03  0.67918133E+00  0.30570763E+00  0.11589956E+04
 0.26203125E+00  0.52388990E+03  0.67849087E+00  0.30646011E+00  0.11582100E+04
 0.26218750E+00  0.52300355E+03  0.67780189E+00  0.30721135E+00  0.11574258E+04
 0.26234375E+00  0.52211970E+03  0.67711439E+00  0.30796137E+00  0.11566430E+04
 0.26250000E+00  0.52123833E+03  0.67642835E+00  0.30871016E+00  0.11558616E+04
 0.26265625E+00  0.52035944E+03  0.67574378E+00  0.30945773E+00  0.11550816E+04
 0.26281250E+00  0.51948301E+03  0.67506067E+00  0.31020408E+00  0.11543030E+04
 0.26296875E+00  0.51860903E+03  0.67437901E+00  0.31094922E+00  0.11535258E+04
 0.26312500E+00  0.51773750E+03  0.67369880E+00  0.31169314E+00  0.11527500E+04
 0.26328125E+00  0.51686841E+03  0.67302003E+00  0.31243585E+00  0.11519756E+04
 0.26343750E+00  0.51600173E+03  0.67234270E+00  0.31317735E+00  0.11512026E+04
 0.26359375E+00  0.51513747E+03  0.67166680E+00  0.31391765E+00  0.11504309E+04
 0.26375000E+00  0.51427561E+03  0.67099233E+00  0.31465674E+00  0.11496606E+04
 0.26390625E+00  0.51341615E+03  0.67031928E+00  0.31539464E+00  0.11488917E+04
 0.26406250E+00  0.51255907E+03  0.66964765E+00  0.31613134E+00  0.11481242E+04
 0.26421875E+00  0.51170436E+03  0.66897743E+00  0.31686685E+00  0.11473580E+04
 0.26437500E+00  0.51085202E+03  0.66830862E+00  0.31760117E+00  0.11465931E+04
 0.26453125E+00  0.51000203E+03  0.66764121E+00  0.31833430E+00  0.11458296E+04
 0.26468750E+00  0.50915438E+03  0.66697520E+00  0.31906624E+00  0.11450675E+04
 0.26484375E+00  0.50830907E+03  0.66631059E+00  0.31979701E+00  0.11443067E+04
 0.26500000E+00  0.50746609E+03  0.66564736E+00  0.32052659E+00  0.11435472E+04
 0.26515625E+00  0.50662542E+03  0.66498551E+00  0.32125501E+00  0.11427891E+04
 0.26531250E+00  0.50578706E+03  0.66432504E+00  0.32198224E+00  0.11420323E+04
 0.26546875E+00  0.50495099E+03  0.66366594E+00  0.32270831E+00  0.11412768E+04
 0.26562500E+00  0.50411721E+03  0.66300822E+00  0.32343321E+00  0.11405226E+04
 0.26578125E+00  0.50328571E+03  0.66235185E+00  0.32415695E+00  0.11397698E+04
 0.26593750E+00  0.50245648E+03  0.66169685E+00  0.32487952E+00  0.11390182E+04
 0.26609375E+00  0.50162950E+03  0.66104319E+00  0.32560094E+00  0.11382680E+04
 0.26625000E+00  0.50080478E+03  0.66039089E+00  0.32632120E+00  0.11375190E+04
 0.26640625E+00  0.49998230E+03  0.65973993E+00  0.32704031E+00  0.11367714E+04
 0.26656250E+00  0.49916205E+03  0.65909031E+00  0.32775826E+00  0.11360251E+04
 0.26671875E+00  0.49834402E+03  0.65844203E+00  0.32847507E+00  0.11352800E+04
 0.26687500E+00  0.49752821E+03  0.65779508E+00  0.32919073E+00  0.11345362E+04
 0.26703125E+00  0.49671460E+03  0.65714945E+00  0.32990526E+00  0.11337938E+04
 0.26718750E+00  0.49590319E+03  0.65650515E+00  0.33061864E+00  0.11330525E+04
 0.26734375E+00  0.49509396E+03  0.65586216E+00  0.33133088E+00  0.11323126E+04
 0.26750000E+00  0.49428692E+03  0.65522048E+00  0.33204199E+00  0.11315739E+04
 0.26765625E+00  0.49348204E+03  0.65458011E+00  0.33275197E+00  0.11308365E+04
 0.26781250E+00  0.49267933E+03  0.65394105E+00  0.33346082E+00  0.11301004E+04
 0.26796875E+00  0.49187877E+03  0.65330328E+00  0.33416855E+00  0.11293655E+04
 0.26812500E+00  0.49108035E+03  0.65266681E+00  0.33487515E+00  0.11286319E+04
 0.26828125E+00  0.49028406E+03  0.65203163E+00  0.33558063E+00  0.11278995E+04
 0.26843750E+00  0.48948991E+03  0.65139773E+00  0.33628500E+00  0.11271684E+04
 0.26859375E+00  0.48869787E+03  0.65076511E+00  0.33698824E+00  0.11264385E+04
 0.26875000E+00  0.48790794E+03  0.65013378E+00  0.33769038E+00  0.11257098E+04
 0.26890625E+00  0.48712012E+03  0.64950371E+00  0.33839140E+00  0.11249824E+04
 0.26906250E+00  0.48633438E+03  0.64887491E+00  0.33909132E+00  0.11242562E+04
 0.26921875E+00  0.48555074E+03  0.64824737E+00  0.33979014E+00  0.11235312E+04
 0.26937500E+00  0.48476917E+03  0.64762110E+00  0.34048785E+00  0.11228074E+04
 0.26953125E+00  0.48398966E+03  0.64699608E+00  0.34118446E+00  0.11220849E+04
 0.26968750E+00  0.48321222E+03  0.64637231E+00  0.34187997E+00  0.11213636E+04
 0.26984375E+00  0.48243683E+03  0.64574978E+00  0.34257439E+00  0.11206435E+04
 0.27000000E+00  0.48166348E+03  0.64512850E+00  0.34326772E+00  0.11199246E+04
 0.27015625E+00  0.48089217E+03  0.64450846E+00  0.34395996E+00  0.11192069E+04
 0.27031250E+00  0.48012289E+03  0.64388965E+00  0.34465111E+00  0.11184904E+04
 0.27046875E+00  0.47935563E+03  0.64327207E+00  0.34534118E+00  0.11177751E+04
 0.27062500E+00  0.47859038E+03  0.64265572E+00  0.34603017E+00  0.11170610E+04
 0.27078125E+00  0.47782714E+03  0.64204059E+00  0.34671808E+00  0.11163480E+04
 0.27093750E+00  0.47706589E+03  0.64142667E+00  0.34740491E+00  0.11156363E+04
 0.27109375E+00  0.47630663E+03  0.64081397E+00  0.34809067E+00  0.11149257E+04
 0.27125000E+00  0.47554935E+03  0.64020248E+00  0.34877535E+00  0.11142163E+04
 0.27140625E+00  0.47479404E+03  0.63959219E+00  0.34945897E+00  0.11135081E+04
 0.27156250E+00  0.47404071E+03  0.63898311E+00  0.35014152E+00  0.11128011E+04
 0.27171875E+00  0.47328932E+03  0.63837522E+00  0.35082301E+00  0.11120952E+04
 0.27187500E+00  0.47253989E+03  0.63776852E+00  0.35150344E+00  0.11113905E+04
 0.27203125E+00  0.47179240E+03  0.63716302E+00  0.35218280E+00  0.11106869E+04
 0.27218750E+00  0.47104685E+03  0.63655870E+00  0.35286111E+00  0.11099845E+04
 0.27234375E+00  0.47030323E+03  0.63595556E+00  0.35353837E+00  0.11092833E+04
 0.27250000E+00  0.46956152E+03  0.63535360E+00  0.35421457E+00  0.11085832E+04
 0.27265625E+00  0.46882173E+03  0.63475281E+00  0.35488973E+00  0.11078842E+04
 0.27281250E+00  0.46808384E+03  0.63415320E+00  0.35556384E+00  0.11071864E+04
 0.27296875E+00  0.46734786E+03  0.63355475E+00  0.35623690E+00  0.11064897E+04
 0.27312500E+00  0.46661376E+03  0.63295746E+00  0.35690893E+00  0.11057942E+04
 0.27328125E+00  0.46588155E+03  0.63236133E+00  0.35757991E+00  0.11050998E+04
 0.27343750E+00  0.46515121E+03  0.63176635E+00  0.35824986E+00  0.11044065E+04
 0.27359375E+00  0.46442275E+03  0.63117252E+00  0.35891877E+00  0.11037143E+04
 0.27375000E+00  0.46369614E+03  0.63057985E+00  0.35958665E+00  0.11030233E+04
 0.27390625E+00  0.46297139E+03  0.62998831E+00  0.36025350E+00  0.11023334E+04
 0.27406250E+00  0.46224849E+03  0.62939791E+00  0.36091932E+00  0.11016446E+04
 0.27421875E+00  0.46152744E+03  0.62880865E+00  0.36158412E+00  0.11009569E+04
 0.27437500E+00  0.46080821E+03  0.62822052E+00  0.36224790E+00  0.11002703E+04
 0.27453125E+00  0.46009081E+03  0.62763352E+00  0.36291065E+00  0.10995848E+04
 0.27468750E+00  0.45937524E+03  0.62704765E+00  0.36357239E+00  0.10989004E+04
 0.27484375E+00  0.45866147E+03  0.62646289E+00  0.36423311E+00  0.10982171E+04
 0.27500000E+00  0.45794952E+03  0.62587926E+00  0.36489282E+00  0.10975349E+04
 0.27515625E+00  0.45723936E+03  0.62529673E+00  0.36555152E+00  0.10968538E+04
 0.27531250E+00  0.45653099E+03  0.62471532E+00  0.36620921E+00  0.10961737E+04
 0.27546875E+00  0.45582442E+03  0.62413501E+00  0.36686589E+00  0.10954948E+04
 0.27562500E+00  0.45511962E+03  0.62355581E+00  0.36752157E+00  0.10948169E+04
 0.27578125E+00  0.45441659E+03  0.62297770E+00  0.36817624E+00  0.10941402E+04
 0.27593750E+00  0.45371533E+03  0.62240069E+00  0.36882992E+00  0.10934645E+04
 0.27609375E+00  0.45301583E+03  0.62182478E+00  0.36948260E+00  0.10927898E+04
 0.27625000E+00  0.45231808E+03  0.62124995E+00  0.37013429E+00  0.10921163E+04
 0.27640625E+00  0.45162208E+03  0.62067621E+00  0.37078498E+00  0.10914437E+04
 0.27656250E+00  0.45092782E+03  0.62010355E+00  0.37143468E+00  0.10907723E+04
 0.27671875E+00  0.45023530E+03  0.61953196E+00  0.37208340E+00  0.10901019E+04
 0.27687500E+00  0.44954450E+03  0.61896146E+00  0.37273113E+00  0.10894326E+04
 0.27703125E+00  0.44885542E+03  0.61839202E+00  0.37337787E+00  0.10887643E+04
 0.27718750E+00  0.44816805E+03  0.61782365E+00  0.37402364E+00  0.10880971E+04
 0.27734375E+00  0.44748239E+03  0.61725635E+00  0.37466842E+00  0.10874309E+04
 0.27750000E+00  0.44679844E+03  0.61669011E+00  0.37531223E+00  0.10867658E+04
 0.27765625E+00  0.44611618E+03  0.61612492E+00  0.37595506E+00  0.10861017E+04
 0.27781250E+00  0.44543560E+03  0.61556079E+00  0.37659692E+00  0.10854386E+04
 0.27796875E+00  0.44475672E+03  0.61499772E+00  0.37723782E+00  0.10847766E+04
 0.27812500E+00  0.44407950E+03  0.61443569E+00  0.37787774E+00  0.10841156E+04
 0.27828125E+00  0.44340396E+03  0.61387470E+00  0.37851670E+00  0.10834556E+04
 0.27843750E+00  0.44273008E+03  0.61331476E+00  0.37915469E+00  0.10827966E+04
 0.27859375E+00  0.44205786E+03  0.61275585E+00  0.37979172E+00  0.10821387E+04
 0.27875000E+00  0.44138729E+03  0.61219798E+00  0.38042779E+00  0.10814818E+04
 0.27890625E+00  0.44071837E+03  0.61164114E+00  0.38106291E+00  0.10808259E+04
 0.27906250E+00  0.44005109E+03  0.61108533E+00  0.38169707E+00  0.10801710E+04
 0.27921875E+00  0.43938544E+03  0.61053054E+00  0.38233028E+00  0.10795172E+04
 0.27937500E+00  0.43872142E+03  0.60997678E+00  0.38296254E+00  0.10788643E+04
 0.27953125E+00  0.43805902E+03  0.60942403E+00  0.38359384E+00  0.10782125E+04
 0.27968750E+00  0.43739824E+03  0.60887230E+00  0.38422421E+00  0.10775616E+04
 0.27984375E+00  0.43673907E+03  0.60832158E+00  0.38485363E+00  0.10769117E+04
 0.28000000E+00  0.43608150E+03  0.60777187E+00  0.38548210E+00  0.10762629E+04
 0.28015625E+00  0.43542554E+03  0.60722317E+00  0.38610964E+00  0.10756150E+04
 0.28031250E+00  0.43477116E+03  0.60667546E+00  0.38673624E+00  0.10749681E+04
 0.28046875E+00  0.43411837E+03  0.60612876E+00  0.38736190E+00  0.10743222E+04
 0.28062500E+00  0.43346716E+03  0.60558306E+00  0.38798663E+00  0.10736773E+04
 0.28078125E+00  0.43281753E+03  0.60503835E+00  0.38861042E+00  0.10730334E+04
 0.28093750E+00  0.43216947E+03  0.60449463E+00  0.38923329E+00  0.10723904E+04
 0.28109375E+00  0.43152297E+03  0.60395189E+00  0.38985523E+00  0.10717484E+04
 0.28125000E+00  0.43087803E+03  0.60341014E+00  0.39047625E+00  0.10711074E+04
 0.28140625E+00  0.43023465E+03  0.60286938E+00  0.39109634E+00  0.10704674E+04
 0.28156250E+00  0.42959281E+03  0.60232959E+00  0.39171551E+00  0.10698283E+04
 0.28171875E+00  0.42895251E+03  0.60179077E+00  0.39233376E+00  0.10691902E+04
 0.28187500E+00  0.42831375E+03  0.60125293E+00  0.39295109E+00  0.10685531E+04
 0.28203125E+00  0.42767652E+03  0.60071606E+00  0.39356751E+00  0.10679169E+04
 0.28218750E+00  0.42704082E+03  0.60018015E+00  0.39418302E+00  0.10672817E+04
 0.28234375E+00  0.42640663E+03  0.59964521E+00  0.39479761E+00  0.10666474E+04
 0.28250000E+00  0.42577396E+03  0.59911122E+00  0.39541130E+00  0.10660141E+04
 0.28265625E+00  0.42514280E+03  0.59857820E+00  0.39602408E+00  0.10653817E+04
 0.28281250E+00  0.42451315E+03  0.59804613E+00  0.39663595E+00  0.10647502E+04
 0.28296875E+00  0.42388499E+03  0.59751501E+00  0.39724692E+00  0.10641198E+04
 0.28312500E+00  0.42325832E+03  0.59698483E+00  0.39785699E+00  0.10634902E+04
 0.28328125E+00  0.42263315E+03  0.59645561E+00  0.39846616E+00  0.10628616E+04
 0.28343750E+00  0.42200945E+03  0.59592733E+00  0.39907444E+00  0.10622339E+04
 0.28359375E+00  0.42138723E+03  0.59539998E+00  0.39968181E+00  0.10616072E+04
 0.28375000E+00  0.42076649E+03  0.59487358E+00  0.40028830E+00  0.10609813E+04
 0.28390625E+00  0.42014721E+03  0.59434811E+00  0.40089389E+00  0.10603565E+04
 0.28406250E+00  0.41952939E+03  0.59382357E+00  0.40149860E+00  0.10597325E+04
 0.28421875E+00  0.41891303E+03  0.59329996E+00  0.40210242E+00  0.10591094E+04
 0.28437500E+00  0.41829813E+03  0.59277728E+00  0.40270535E+00  0.10584873E+04
 0.28453125E+00  0.41768466E+03  0.59225551E+00  0.40330740E+00  0.10578661E+04
 0.28468750E+00  0.41707264E+03  0.59173467E+00  0.40390857E+00  0.10572458E+04
 0.28484375E+00  0.41646206E+03  0.59121475E+00  0.40450886E+00  0.10566264E+04
 0.28500000E+00  0.41585291E+03  0.59069574E+00  0.40510827E+00  0.10560079E+04
 0.28515625E+00  0.41524518E+03  0.59017764E+00  0.40570680E+00  0.10553904E+04
 0.28531250E+00  0.41463887E+03  0.58966046E+00  0.40630446E+00  0.10547737E+04
 0.28546875E+00  0.41403399E+03  0.58914418E+00  0.40690125E+00  0.10541579E+04
 0.28562500E+00  0.41343051E+03  0.58862880E+00  0.40749717E+00  0.10535431E+04
 0.28578125E+00  0.41282844E+03  0.58811432E+00  0.40809223E+00  0.10529291E+04
 0.28593750E+00  0.41222777E+03  0.58760075E+00  0.40868641E+00  0.10523160E+04
 0.28609375E+00  0.41162849E+03  0.58708807E+00  0.40927974E+00  0.10517038E+04
 0.28625000E+00  0.41103061E+03  0.58657628E+00  0.40987220E+00  0.10510926E+04
 0.28640625E+00  0.41043412E+03  0.58606538E+00  0.41046380E+00  0.10504821E+04
 0.28656250E+00  0.40983901E+03  0.58555537E+00  0.41105454E+00  0.10498726E+04
 0.28671875E+00  0.40924527E+03  0.58504625E+00  0.41164442E+00  0.10492640E+04
 0.28687500E+00  0.40865291E+03  0.58453801E+00  0.41223345E+00  0.10486562E+04
 0.28703125E+00  0.40806192E+03  0.58403064E+00  0.41282163E+00  0.10480493E+04
 0.28718750E+00  0.40747229E+03  0.58352416E+00  0.41340895E+00  0.10474433E+04
 0.28734375E+00  0.40688402E+03  0.58301855E+00  0.41399543E+00  0.10468382E+04
 0.28750000E+00  0.40629710E+03  0.58251381E+00  0.41458106E+00  0.10462339E+04
 0.28765625E+00  0.40571153E+03  0.58200995E+00  0.41516584E+00  0.10456305E+04
 0.28781250E+00  0.40512731E+03  0.58150694E+00  0.41574978E+00  0.10450279E+04
 0.28796875E+00  0.40454443E+03  0.58100481E+00  0.41633288E+00  0.10444263E+04
 0.28812500E+00  0.40396288E+03  0.58050354E+00  0.41691514E+00  0.10438254E+04
 0.28828125E+00  0.40338266E+03  0.58000312E+00  0.41749656E+00  0.10432255E+04
 0.28843750E+00  0.40280377E+03  0.57950356E+00  0.41807714E+00  0.10426264E+04
 0.28859375E+00  0.40222620E+03  0.57900486E+00  0.41865689E+00  0.10420281E+04
 0.28875000E+00  0.40164995E+03  0.57850701E+00  0.41923581E+00  0.10414307E+04
 0.28890625E+00  0.40107501E+03  0.57801001E+00  0.41981389E+00  0.10408341E+04
 0.28906250E+00  0.40050138E+03  0.57751385E+00  0.42039115E+00  0.10402384E+04
 0.28921875E+00  0.39992906E+03  0.57701854E+00  0.42096758E+00  0.10396436E+04
 0.28937500E+00  0.39935803E+03  0.57652408E+00  0.42154318E+00  0.10390496E+04
 0.28953125E+00  0.39878830E+03  0.57603045E+00  0.42211796E+00  0.10384564E+04
 0.28968750E+00  0.39821986E+03  0.57553766E+00  0.42269191E+00  0.10378640E+04
 0.28984375E+00  0.39765271E+03  0.57504570E+00  0.42326505E+00  0.10372725E+04
 0.29000000E+00  0.39708684E+03  0.57455458E+00  0.42383737E+00  0.10366818E+04
 0.29015625E+00  0.39652224E+03  0.57406428E+00  0.42440887E+00  0.10360920E+04
 0.29031250E+00  0.39595892E+03  0.57357481E+00  0.42497955E+00  0.10355030E+04
 0.29046875E+00  0.39539687E+03  0.57308617E+00  0.42554942E+00  0.10349148E+04
 0.29062500E+00  0.39483608E+03  0.57259835E+00  0.42611848E+00  0.10343274E+04
 0.29078125E+00  0.39427656E+03  0.57211136E+00  0.42668674E+00  0.10337408E+04
 0.29093750E+00  0.39371829E+03  0.57162518E+00  0.42725418E+00  0.10331551E+04
 0.29109375E+00  0.39316127E+03  0.57113981E+00  0.42782081E+00  0.10325702E+04
 0.29125000E+00  0.39260550E+03  0.57065526E+00  0.42838664E+00  0.10319861E+04
 0.29140625E+00  0.39205098E+03  0.57017152E+00  0.42895167E+00  0.10314028E+04
 0.29156250E+00  0.39149770E+03  0.56968859E+00  0.42951590E+00  0.10308203E+04
 0.29171875E+00  0.39094565E+03  0.56920646E+00  0.43007933E+00  0.10302387E+04
 0.29187500E+00  0.39039483E+03  0.56872514E+00  0.43064195E+00  0.10296578E+04
 0.29203125E+00  0.38984524E+03  0.56824462E+00  0.43120379E+00  0.10290777E+04
 0.29218750E+00  0.38929687E+03  0.56776490E+00  0.43176483E+00  0.10284985E+04
 0.29234375E+00  0.38874972E+03  0.56728598E+00  0.43232507E+00  0.10279200E+04
 0.29250000E+00  0.38820379E+03  0.56680785E+00  0.43288453E+00  0.10273424E+04
 0.29265625E+00  0.38765907E+03  0.56633052E+00  0.43344319E+00  0.10267655E+04
 0.29281250E+00  0.38711556E+03  0.56585397E+00  0.43400107E+00  0.10261894E+04
 0.29296875E+00  0.38657325E+03  0.56537822E+00  0.43455816E+00  0.10256142E+04
 0.29312500E+00  0.38603214E+03  0.56490325E+00  0.43511447E+00  0.10250397E+04
 0.29328125E+00  0.38549222E+03  0.56442906E+00  0.43566999E+00  0.10244660E+04
 0.29343750E+00  0.38495350E+03  0.56395565E+00  0.43622473E+00  0.10238931E+04
 0.29359375E+00  0.38441596E+03  0.56348303E+00  0.43677869E+00  0.10233209E+04
 0.29375000E+00  0.38387960E+03  0.56301118E+00  0.43733188E+00  0.10227496E+04
 0.29390625E+00  0.38334443E+03  0.56254010E+00  0.43788429E+00  0.10221790E+04
 0.29406250E+00  0.38281043E+03  0.56206980E+00  0.43843592E+00  0.10216092E+04
 0.29421875E+00  0.38227761E+03  0.56160027E+00  0.43898678E+00  0.10210402E+04
 0.29437500E+00  0.38174595E+03  0.56113151E+00  0.43953687E+00  0.10204719E+04
 0.29453125E+00  0.38121546E+03  0.56066351E+00  0.44008619E+00  0.10199045E+04
 0.29468750E+00  0.38068612E+03  0.56019628E+00  0.44063474E+00  0.10193378E+04
 0.29484375E+00  0.38015795E+03  0.55972981E+00  0.44118253E+00  0.10187718E+04
 0.29500000E+00  0.37963092E+03  0.55926410E+00  0.44172955E+00  0.10182066E+04
 0.29515625E+00  0.37910505E+03  0.55879915E+00  0.44227581E+00  0.10176422E+04
 0.29531250E+00  0.37858032E+03  0.55833495E+00  0.44282130E+00  0.10170786E+04
 0.29546875E+00  0.37805673E+03  0.55787151E+00  0.44336604E+00  0.10165157E+04
 0.29562500E+00  0.37753428E+03  0.55740881E+00  0.44391001E+00  0.10159535E+04
 0.29578125E+00  0.37701297E+03  0.55694687E+00  0.44445323E+00  0.10153922E+04
 0.29593750E+00  0.37649279E+03  0.55648568E+00  0.44499570E+00  0.10148315E+04
 0.29609375E+00  0.37597373E+03  0.55602522E+00  0.44553741E+00  0.10142717E+04
 0.29625000E+00  0.37545580E+03  0.55556552E+00  0.44607837E+00  0.10137125E+04
 0.29640625E+00  0.37493898E+03  0.55510655E+00  0.44661857E+00  0.10131542E+04
 0.29656250E+00  0.37442329E+03  0.55464832E+00  0.44715803E+00  0.10125965E+04
 0.29671875E+00  0.37390870E+03  0.55419083E+00  0.44769674E+00  0.10120396E+04
 0.29687500E+00  0.37339522E+03  0.55373408E+00  0.44823471E+00  0.10114835E+04
 0.29703125E+00  0.37288285E+03  0.55327805E+00  0.44877193E+00  0.10109281E+04
 0.29718750E+00  0.37237159E+03  0.55282276E+00  0.44930841E+00  0.10103734E+04
 0.29734375E+00  0.37186142E+03  0.55236820E+00  0.44984414E+00  0.10098195E+04
 0.29750000E+00  0.37135234E+03  0.55191436E+00  0.45037914E+00  0.10092663E+04
 0.29765625E+00  0.37084436E+03  0.55146125E+00  0.45091340E+00  0.10087138E+04
 0.29781250E+00  0.37033746E+03  0.55100886E+00  0.45144692E+00  0.10081621E+04
 0.29796875E+00  0.36983165E+03  0.55055719E+00  0.45197970E+00  0.10076110E+04
 0.29812500E+00  0.36932692E+03  0.55010624E+00  0.45251176E+00  0.10070608E+04
 0.29828125E+00  0.36882326E+03  0.54965601E+00  0.45304308E+00  0.10065112E+04
 0.29843750E+00  0.36832069E+03  0.54920649E+00  0.45357367E+00  0.10059624E+04
 0.29859375E+00  0.36781918E+03  0.54875768E+00  0.45410353E+00  0.10054143E+04
 0.29875000E+00  0.36731874E+03  0.54830959E+00  0.45463266E+00  0.10048669E+04
 0.29890625E+00  0.36681936E+03  0.54786221E+00  0.45516107E+00  0.10043202E+04
 0.29906250E+00  0.36632104E+03  0.54741553E+00  0.45568875E+00  0.10037742E+04
 0.29921875E+00  0.36582378E+03  0.54696956E+00  0.45621571E+00  0.10032290E+04
 0.29937500E+00  0.36532758E+03  0.54652429E+00  0.45674194E+00  0.10026844E+04
 0.29953125E+00  0.36483242E+03  0.54607972E+00  0.45726746E+00  0.10021406E+04
 0.29968750E+00  0.36433831E+03  0.54563585E+00  0.45779226E+00  0.10015975E+04
 0.29984375E+00  0.36384525E+03  0.54519268E+00  0.45831634E+00  0.10010551E+04
 0.30000000E+00  0.36335322E+03  0.54475021E+00  0.45883970E+00  0.10005134E+04
 0.30015625E+00  0.36286224E+03  0.54430843E+00  0.45936235E+00  0.99997237E+03
 0.30031250E+00  0.36237228E+03  0.54386734E+00  0.45988429E+00  0.99943207E+03
 0.30046875E+00  0.36188336E+03  0.54342694E+00  0.46040552E+00  0.99889247E+03
 0.30062500E+00  0.36139547E+03  0.54298723E+00  0.46092603E+00  0.99835356E+03
 0.30078125E+00  0.36090860E+03  0.54254820E+00  0.46144584E+00  0.99781535E+03
 0.30093750E+00  0.36042275E+03  0.54210986E+00  0.46196494E+00  0.99727784E+03
 0.30109375E+00  0.35993792E+03  0.54167221E+00  0.46248333E+00  0.99674102E+03
 0.30125000E+00  0.35945410E+03  0.54123523E+00  0.46300103E+00  0.99620489E+03
 0.30140625E+00  0.35897130E+03  0.54079893E+00  0.46351801E+00  0.99566945E+03
 0.30156250E+00  0.35848950E+03  0.54036332E+00  0.46403430E+00  0.99513469E+03
 0.30171875E+00  0.35800871E+03  0.53992837E+00  0.46454989E+00  0.99460063E+03
 0.30187500E+00  0.35752892E+03  0.53949410E+00  0.46506477E+00  0.99406724E+03
 0.30203125E+00  0.35705013E+03  0.53906050E+00  0.46557897E+00  0.99353454E+03
 0.30218750E+00  0.35657234E+03  0.53862757E+00  0.46609246E+00  0.99300252E+03
 0.30234375E+00  0.35609554E+03  0.53819531E+00  0.46660526E+00  0.99247118E+03
 0.30250000E+00  0.35561972E+03  0.53776372E+00  0.46711737E+00  0.99194051E+03
 0.30265625E+00  0.35514490E+03  0.53733279E+00  0.46762879E+00  0.99141052E+03
 0.30281250E+00  0.35467106E+03  0.53690252E+00  0.46813951E+00  0.99088121E+03
 0.30296875E+00  0.35419820E+03  0.53647292E+00  0.46864955E+00  0.99035257E+03
 0.30312500E+00  0.35372632E+03  0.53604397E+00  0.46915890E+00  0.98982459E+03
 0.30328125E+00  0.35325541E+03  0.53561569E+00  0.46966757E+00  0.98929729E+03
 0.30343750E+00  0.35278547E+03  0.53518805E+00  0.47017555E+00  0.98877066E+03
 0.30359375E+00  0.35231651E+03  0.53476108E+00  0.47068285E+00  0.98824469E+03
 0.30375000E+00  0.35184850E+03  0.53433475E+00  0.47118946E+00  0.98771938E+03
 0.30390625E+00  0.35138147E+03  0.53390908E+00  0.47169540E+00  0.98719474E+03
 0.30406250E+00  0.35091539E+03  0.53348405E+00  0.47220066E+00  0.98667075E+03
 0.30421875E+00  0.35045026E+03  0.53305967E+00  0.47270523E+00  0.98614743E+03
 0.30437500E+00  0.34998609E+03  0.53263594E+00  0.47320914E+00  0.98562477E+03
 0.30453125E+00  0.34952288E+03  0.53221285E+00  0.47371237E+00  0.98510276E+03
 0.30468750E+00  0.34906061E+03  0.53179041E+00  0.47421492E+00  0.98458140E+03
 0.30484375E+00  0.34859928E+03  0.53136860E+00  0.47471680E+00  0.98406070E+03
 0.30500000E+00  0.34813890E+03  0.53094743E+00  0.47521801E+00  0.98354065E+03
 0.30515625E+00  0.34767946E+03  0.53052690E+00  0.47571856E+00  0.98302125E+03
 0.30531250E+00  0.34722095E+03  0.53010701E+00  0.47621843E+00  0.98250249E+03
 0.30546875E+00  0.34676338E+03  0.52968775E+00  0.47671764E+00  0.98198438E+03
 0.30562500E+00  0.34630674E+03  0.52926912E+00  0.47721618E+00  0.98146692E+03
 0.30578125E+00  0.34585102E+03  0.52885112E+00  0.47771405E+00  0.98095010E+03
 0.30593750E+00  0.34539623E+03  0.52843376E+00  0.47821127E+00  0.98043393E+03
 0.30609375E+00  0.34494237E+03  0.52801702E+00  0.47870782E+00  0.97991839E+03
 0.30625000E+00  0.34448942E+03  0.52760090E+00  0.47920372E+00  0.97940349E+03
 0.30640625E+00  0.34403739E+03  0.52718541E+00  0.47969895E+00  0.97888923E+03
 0.30656250E+00  0.34358628E+03  0.52677054E+00  0.48019353E+00  0.97837561E+03
 0.30671875E+00  0.34313607E+03  0.52635629E+00  0.48068745E+00  0.97786261E+03
 0.30687500E+00  0.34268678E+03  0.52594266E+00  0.48118071E+00  0.97735026E+03
 0.30703125E+00  0.34223839E+03  0.52552965E+00  0.48167332E+00  0.97683853E+03
 0.30718750E+00  0.34179090E+03  0.52511726E+00  0.48216528E+00  0.97632743E+03
 0.30734375E+00  0.34134432E+03  0.52470548E+00  0.48265659E+00  0.97581696E+03
 0.30750000E+00  0.34089863E+03  0.52429431E+00  0.48314725E+00  0.97530712E+03
 0.30765625E+00  0.34045383E+03  0.52388375E+00  0.48363726E+00  0.97479790E+03
 0.30781250E+00  0.34000993E+03  0.52347381E+00  0.48412662E+00  0.97428930E+03
 0.30796875E+00  0.33956692E+03  0.52306447E+00  0.48461534E+00  0.97378133E+03
 0.30812500E+00  0.33912480E+03  0.52265574E+00  0.48510341E+00  0.97327398E+03
 0.30828125E+00  0.33868356E+03  0.52224761E+00  0.48559084E+00  0.97276724E+03
 0.30843750E+00  0.33824320E+03  0.52184009E+00  0.48607763E+00  0.97226113E+03
 0.30859375E+00  0.33780372E+03  0.52143317E+00  0.48656378E+00  0.97175563E+03
 0.30875000E+00  0.33736512E+03  0.52102685E+00  0.48704928E+00  0.97125074E+03
 0.30890625E+00  0.33692739E+03  0.52062112E+00  0.48753415E+00  0.97074647E+03
 0.30906250E+00  0.33649054E+03  0.52021600E+00  0.48801838E+00  0.97024281E+03
 0.30921875E+00  0.33605455E+03  0.51981147E+00  0.48850198E+00  0.96973976E+03
 0.30937500E+00  0.33561943E+03  0.51940754E+00  0.48898494E+00  0.96923732E+03
 0.30953125E+00  0.33518517E+03  0.51900420E+00  0.48946727E+00  0.96873549E+03
 0.30968750E+00  0.33475177E+03  0.51860145E+00  0.48994897E+00  0.96823426E+03
 0.30984375E+00  0.33431923E+03  0.51819928E+00  0.49043003E+00  0.96773363E+03
 0.31000000E+00  0.33388755E+03  0.51779771E+00  0.49091047E+00  0.96723361E+03
 0.31015625E+00  0.33345672E+03  0.51739673E+00  0.49139028E+00  0.96673420E+03
 0.31031250E+00  0.33302674E+03  0.51699633E+00  0.49186946E+00  0.96623538E+03
 0.31046875E+00  0.33259761E+03  0.51659651E+00  0.49234801E+00  0.96573716E+03
 0.31062500E+00  0.33216933E+03  0.51619728E+00  0.49282594E+00  0.96523954E+03
 0.31078125E+00  0.33174189E+03  0.51579862E+00  0.49330325E+00  0.96474251E+03
 0.31093750E+00  0.33131529E+03  0.51540055E+00  0.49377993E+00  0.96424608E+03
 0.31109375E+00  0.33088953E+03  0.51500305E+00  0.49425600E+00  0.96375024E+03
 0.31125000E+00  0.33046460E+03  0.51460614E+00  0.49473144E+00  0.96325500E+03
 0.31140625E+00  0.33004051E+03  0.51420979E+00  0.49520627E+00  0.96276034E+03
 0.31156250E+00  0.32961725E+03  0.51381402E+00  0.49568047E+00  0.96226627E+03
 0.31171875E+00  0.32919482E+03  0.51341882E+00  0.49615407E+00  0.96177279E+03
 0.31187500E+00  0.32877321E+03  0.51302420E+00  0.49662704E+00  0.96127990E+03
 0.31203125E+00  0.32835243E+03  0.51263014E+00  0.49709941E+00  0.96078759E+03
 0.31218750E+00  0.32793247E+03  0.51223665E+00  0.49757116E+00  0.96029587E+03
 0.31234375E+00  0.32751333E+03  0.51184372E+00  0.49804230E+00  0.95980473E+03
 0.31250000E+00  0.32709501E+03  0.51145137E+00  0.49851283E+00  0.95931417E+03
 0.31265625E+00  0.32667750E+03  0.51105957E+00  0.49898275E+00  0.95882419E+03
 0.31281250E+00  0.32626080E+03  0.51066834E+00  0.49945206E+00  0.95833478E+03
 0.31296875E+00  0.32584491E+03  0.51027767E+00  0.49992077E+00  0.95784596E+03
 0.31312500E+00  0.32542983E+03  0.50988755E+00  0.50038887E+00  0.95735770E+03
 0.31328125E+00  0.32501556E+03  0.50949800E+00  0.50085636E+00  0.95687003E+03
 0.31343750E+00  0.32460208E+03  0.50910900E+00  0.50132326E+00  0.95638292E+03
 0.31359375E+00  0.32418941E+03  0.50872056E+00  0.50178955E+00  0.95589639E+03
 0.31375000E+00  0.32377754E+03  0.50833267E+00  0.50225524E+00  0.95541043E+03
 0.31390625E+00  0.32336646E+03  0.50794533E+00  0.50272033E+00  0.95492504E+03
 0.31406250E+00  0.32295617E+03  0.50755855E+00  0.50318482E+00  0.95444021E+03
 0.31421875E+00  0.32254668E+03  0.50717231E+00  0.50364872E+00  0.95395595E+03
 0.31437500E+00  0.32213797E+03  0.50678663E+00  0.50411202E+00  0.95347226E+03
 0.31453125E+00  0.32173005E+03  0.50640149E+00  0.50457472E+00  0.95298913E+03
 0.31468750E+00  0.32132292E+03  0.50601689E+00  0.50503683E+00  0.95250656E+03
 0.31484375E+00  0.32091657E+03  0.50563284E+00  0.50549835E+00  0.95202455E+03
 0.31500000E+00  0.32051100E+03  0.50524934E+00  0.50595928E+00  0.95154310E+03
 0.31515625E+00  0.32010620E+03  0.50486637E+00  0.50641961E+00  0.95106221E+03
 0.31531250E+00  0.31970218E+03  0.50448395E+00  0.50687936E+00  0.95058188E+03
 0.31546875E+00  0.31929894E+03  0.50410206E+00  0.50733852E+00  0.95010211E+03
 0.31562500E+00  0.31889646E+03  0.50372072E+00  0.50779709E+00  0.94962288E+03
 0.31578125E+00  0.31849476E+03  0.50333991E+00  0.50825507E+00  0.94914422E+03
 0.31593750E+00  0.31809382E+03  0.50295963E+00  0.50871247E+00  0.94866610E+03
 0.31609375E+00  0.31769364E+03  0.50257989E+00  0.50916929E+00  0.94818854E+03
 0.31625000E+00  0.31729423E+03  0.50220068E+00  0.50962553E+00  0.94771152E+03
 0.31640625E+00  0.31689558E+03  0.50182200E+00  0.51008118E+00  0.94723506E+03
 0.31656250E+00  0.31649768E+03  0.50144385E+00  0.51053625E+00  0.94675914E+03
 0.31671875E+00  0.31610054E+03  0.50106623E+00  0.51099075E+00  0.94628376E+03
 0.31687500E+00  0.31570416E+03  0.50068914E+00  0.51144466E+00  0.94580893E+03
 0.31703125E+00  0.31530852E+03  0.50031257E+00  0.51189800E+00  0.94533465E+03
 0.31718750E+00  0.31491364E+03  0.49993653E+00  0.51235076E+00  0.94486090E+03
 0.31734375E+00  0.31451950E+03  0.49956102E+00  0.51280295E+00  0.94438770E+03
 0.31750000E+00  0.31412611E+03  0.49918602E+00  0.51325457E+00  0.94391504E+03
 0.31765625E+00  0.31373346E+03  0.49881154E+00  0.51370561E+00  0.94344292E+03
 0.31781250E+00  0.31334155E+03  0.49843759E+00  0.51415608E+00  0.94297133E+03
 0.31796875E+00  0.31295038E+03  0.49806415E+00  0.51460598E+00  0.94250028E+03
 0.31812500E+00  0.31255995E+03  0.49769123E+00  0.51505531E+00  0.94202976E+03
 0.31828125E+00  0.31217025E+03  0.49731883E+00  0.51550407E+00  0.94155978E+03
 0.31843750E+00  0.31178129E+03  0.49694694E+00  0.51595226E+00  0.94109033E+03
 0.31859375E+00  0.31139306E+03  0.49657557E+00  0.51639989E+00  0.94062141E+03
 0.31875000E+00  0.31100555E+03  0.49620470E+00  0.51684696E+00  0.94015303E+03
 0.31890625E+00  0.31061877E+03  0.49583435E+00  0.51729346E+00  0.93968517E+03
 0.31906250E+00  0.31023272E+03  0.49546451E+00  0.51773939E+00  0.93921784E+03
 0.31921875E+00  0.30984739E+03  0.49509518E+00  0.51818477E+00  0.93875103E+03
 0.31937500E+00  0.30946278E+03  0.49472635E+00  0.51862958E+00  0.93828475E+03
 0.31953125E+00  0.30907888E+03  0.49435803E+00  0.51907384E+00  0.93781900E+03
 0.31968750E+00  0.30869571E+03  0.49399021E+00  0.51951753E+00  0.93735376E+03
 0.31984375E+00  0.30831325E+03  0.49362290E+00  0.51996067E+00  0.93688905E+03
 0.32000000E+00  0.30793150E+03  0.49325609E+00  0.52040325E+00  0.93642487E+03
 0.32015625E+00  0.30755046E+03  0.49288979E+00  0.52084528E+00  0.93596120E+03
 0.32031250E+00  0.30717013E+03  0.49252398E+00  0.52128675E+00  0.93549804E+03
 0.32046875E+00  0.30679050E+03  0.49215867E+00  0.52172767E+00  0.93503541E+03
 0.32062500E+00  0.30641159E+03  0.49179386E+00  0.52216804E+00  0.93457329E+03
 0.32078125E+00  0.30603337E+03  0.49142955E+00  0.52260785E+00  0.93411169E+03
 0.32093750E+00  0.30565585E+03  0.49106573E+00  0.52304711E+00  0.93365060E+03
 0.32109375E+00  0.30527904E+03  0.49070240E+00  0.52348583E+00  0.93319002E+03
 0.32125000E+00  0.30490292E+03  0.49033957E+00  0.52392400E+00  0.93272996E+03
 0.32140625E+00  0.30452749E+03  0.48997723E+00  0.52436162E+00  0.93227040E+03
 0.32156250E+00  0.30415276E+03  0.48961538E+00  0.52479869E+00  0.93181136E+03
 0.32171875E+00  0.30377872E+03  0.48925402E+00  0.52523522E+00  0.93135282E+03
 0.32187500E+00  0.30340537E+03  0.48889315E+00  0.52567120E+00  0.93089479E+03
 0.32203125E+00  0.30303271E+03  0.48853277E+00  0.52610664E+00  0.93043726E+03
 0.32218750E+00  0.30266073E+03  0.48817287E+00  0.52654154E+00  0.92998024E+03
 0.32234375E+00  0.30228944E+03  0.48781345E+00  0.52697590E+00  0.92952373E+03
 0.32250000E+00  0.30191882E+03  0.48745453E+00  0.52740972E+00  0.92906771E+03
 0.32265625E+00  0.30154889E+03  0.48709608E+00  0.52784299E+00  0.92861220E+03
 0.32281250E+00  0.30117964E+03  0.48673811E+00  0.52827574E+00  0.92815719E+03
 0.32296875E+00  0.30081106E+03  0.48638063E+00  0.52870794E+00  0.92770268E+03
 0.32312500E+00  0.30044315E+03  0.48602362E+00  0.52913961E+00  0.92724866E+03
 0.32328125E+00  0.30007592E+03  0.48566710E+00  0.52957074E+00  0.92679515E+03
 0.32343750E+00  0.29970936E+03  0.48531105E+00  0.53000134E+00  0.92634213E+03
 0.32359375E+00  0.29934347E+03  0.48495547E+00  0.53043140E+00  0.92588960E+03
 0.32375000E+00  0.29897824E+03  0.48460037E+00  0.53086093E+00  0.92543757E+03
 0.32390625E+00  0.29861368E+03  0.48424575E+00  0.53128993E+00  0.92498603E+03
 0.32406250E+00  0.29824978E+03  0.48389159E+00  0.53171841E+00  0.92453498E+03
 0.32421875E+00  0.29788655E+03  0.48353791E+00  0.53214635E+00  0.92408442E+03
 0.32437500E+00  0.29752397E+03  0.48318470E+00  0.53257376E+00  0.92363436E+03
 0.32453125E+00  0.29716206E+03  0.48283196E+00  0.53300065E+00  0.92318478E+03
 0.32468750E+00  0.29680080E+03  0.48247968E+00  0.53342701E+00  0.92273569E+03
 0.32484375E+00  0.29644019E+03  0.48212787E+00  0.53385285E+00  0.92228708E+03
 0.32500000E+00  0.29608023E+03  0.48177653E+00  0.53427816E+00  0.92183896E+03
 0.32515625E+00  0.29572093E+03  0.48142566E+00  0.53470295E+00  0.92139132E+03
 0.32531250E+00  0.29536228E+03  0.48107524E+00  0.53512721E+00  0.92094417E+03
 0.32546875E+00  0.29500427E+03  0.48072530E+00  0.53555096E+00  0.92049750E+03
 0.32562500E+00  0.29464691E+03  0.48037581E+00  0.53597418E+00  0.92005131E+03
 0.32578125E+00  0.29429019E+03  0.48002678E+00  0.53639688E+00  0.91960560E+03
 0.32593750E+00  0.29393412E+03  0.47967821E+00  0.53681907E+00  0.91916037E+03
 0.32609375E+00  0.29357869E+03  0.47933010E+00  0.53724074E+00  0.91871562E+03
 0.32625000E+00  0.29322389E+03  0.47898245E+00  0.53766189E+00  0.91827135E+03
 0.32640625E+00  0.29286973E+03  0.47863526E+00  0.53808252E+00  0.91782755E+03
 0.32656250E+00  0.29251621E+03  0.47828852E+00  0.53850265E+00  0.91738422E+03
 0.32671875E+00  0.29216332E+03  0.47794223E+00  0.53892225E+00  0.91694137E+03
 0.32687500E+00  0.29181106E+03  0.47759640E+00  0.53934135E+00  0.91649900E+03
 0.32703125E+00  0.29145944E+03  0.47725102E+00  0.53975993E+00  0.91605709E+03
 0.32718750E+00  0.29110844E+03  0.47690609E+00  0.54017800E+00  0.91561566E+03
 0.32734375E+00  0.29075807E+03  0.47656161E+00  0.54059556E+00  0.91517469E+03
 0.32750000E+00  0.29040832E+03  0.47621758E+00  0.54101262E+00  0.91473420E+03
 0.32765625E+00  0.29005920E+03  0.47587400E+00  0.54142916E+00  0.91429417E+03
 0.32781250E+00  0.28971070E+03  0.47553087E+00  0.54184520E+00  0.91385461E+03
 0.32796875E+00  0.28936282E+03  0.47518818E+00  0.54226073E+00  0.91341551E+03
 0.32812500E+00  0.28901556E+03  0.47484593E+00  0.54267576E+00  0.91297688E+03
 0.32828125E+00  0.28866891E+03  0.47450413E+00  0.54309028E+00  0.91253871E+03
 0.32843750E+00  0.28832288E+03  0.47416278E+00  0.54350429E+00  0.91210101E+03
 0.32859375E+00  0.28797747E+03  0.47382186E+00  0.54391781E+00  0.91166377E+03
 0.32875000E+00  0.28763266E+03  0.47348139E+00  0.54433082E+00  0.91122699E+03
 0.32890625E+00  0.28728847E+03  0.47314136E+00  0.54474334E+00  0.91079067E+03
 0.32906250E+00  0.28694489E+03  0.47280176E+00  0.54515535E+00  0.91035481E+03
 0.32921875E+00  0.28660191E+03  0.47246261E+00  0.54556686E+00  0.90991940E+03
 0.32937500E+00  0.28625954E+03  0.47212389E+00  0.54597788E+00  0.90948446E+03
 0.32953125E+00  0.28591777E+03  0.47178560E+00  0.54638840E+00  0.90904997E+03
 0.32968750E+00  0.28557661E+03  0.47144776E+00  0.54679842E+00  0.90861593E+03
 0.32984375E+00  0.28523605E+03  0.47111034E+00  0.54720795E+00  0.90818235E+03
 0.33000000E+00  0.28489608E+03  0.47077336E+00  0.54761698E+00  0.90774922E+03
 0.33015625E+00  0.28455672E+03  0.47043681E+00  0.54802552E+00  0.90731654E+03
 0.33031250E+00  0.28421795E+03  0.47010069E+00  0.54843356E+00  0.90688432E+03
 0.33046875E+00  0.28387977E+03  0.46976501E+00  0.54884112E+00  0.90645255E+03
 0.33062500E+00  0.28354219E+03  0.46942975E+00  0.54924818E+00  0.90602122E+03
 0.33078125E+00  0.28320520E+03  0.46909492E+00  0.54965476E+00  0.90559034E+03
 0.33093750E+00  0.28286880E+03  0.46876051E+00  0.55006084E+00  0.90515991E+03
 0.33109375E+00  0.28253299E+03  0.46842654E+00  0.55046644E+00  0.90472993E+03
 0.33125000E+00  0.28219776E+03  0.46809299E+00  0.55087155E+00  0.90430039E+03
 0.33140625E+00  0.28186313E+03  0.46775986E+00  0.55127617E+00  0.90387130E+03
 0.33156250E+00  0.28152907E+03  0.46742716E+00  0.55168031E+00  0.90344265E+03
 0.33171875E+00  0.28119560E+03  0.46709487E+00  0.55208396E+00  0.90301445E+03
 0.33187500E+00  0.28086270E+03  0.46676301E+00  0.55248713E+00  0.90258668E+03
 0.33203125E+00  0.28053039E+03  0.46643158E+00  0.55288981E+00  0.90215936E+03
 0.33218750E+00  0.28019866E+03  0.46610056E+00  0.55329201E+00  0.90173248E+03
 0.33234375E+00  0.27986750E+03  0.46576996E+00  0.55369374E+00  0.90130603E+03
 0.33250000E+00  0.27953691E+03  0.46543977E+00  0.55409498E+00  0.90088003E+03
 0.33265625E+00  0.27920690E+03  0.46511001E+00  0.55449574E+00  0.90045446E+03
 0.33281250E+00  0.27887747E+03  0.46478066E+00  0.55489602E+00  0.90002933E+03
 0.33296875E+00  0.27854860E+03  0.46445172E+00  0.55529583E+00  0.89960463E+03
 0.33312500E+00  0.27822030E+03  0.46412320E+00  0.55569516E+00  0.89918037E+03
 0.33328125E+00  0.27789257E+03  0.46379509E+00  0.55609401E+00  0.89875654E+03
 0.33343750E+00  0.27756540E+03  0.46346740E+00  0.55649239E+00  0.89833315E+03
 0.33359375E+00  0.27723880E+03  0.46314011E+00  0.55689029E+00  0.89791018E+03
 0.33375000E+00  0.27691276E+03  0.46281324E+00  0.55728772E+00  0.89748765E+03
 0.33390625E+00  0.27658729E+03  0.46248678E+00  0.55768468E+00  0.89706555E+03
 0.33406250E+00  0.27626237E+03  0.46216072E+00  0.55808116E+00  0.89664388E+03
 0.33421875E+00  0.27593801E+03  0.46183507E+00  0.55847717E+00  0.89622263E+03
 0.33437500E+00  0.27561421E+03  0.46150983E+00  0.55887272E+00  0.89580181E+03
 0.33453125E+00  0.27529097E+03  0.46118500E+00  0.55926779E+00  0.89538142E+03
 0.33468750E+00  0.27496828E+03  0.46086057E+00  0.55966240E+00  0.89496146E+03
 0.33484375E+00  0.27464614E+03  0.46053654E+00  0.56005654E+00  0.89454192E+03
 0.33500000E+00  0.27432456E+03  0.46021292E+00  0.56045021E+00  0.89412280E+03
 0.33515625E+00  0.27400352E+03  0.45988970E+00  0.56084341E+00  0.89370411E+03
 0.33531250E+00  0.27368304E+03  0.45956688E+00  0.56123615E+00  0.89328583E+03
 0.33546875E+00  0.27336310E+03  0.45924446E+00  0.56162843E+00  0.89286798E+03
 0.33562500E+00  0.27304371E+03  0.45892244E+00  0.56202024E+00  0.89245055E+03
 0.33578125E+00  0.27272486E+03  0.45860082E+00  0.56241159E+00  0.89203354E+03
 0.33593750E+00  0.27240656E+03  0.45827960E+00  0.56280248E+00  0.89161695E+03
 0.33609375E+00  0.27208880E+03  0.45795878E+00  0.56319290E+00  0.89120078E+03
 0.33625000E+00  0.27177158E+03  0.45763835E+00  0.56358287E+00  0.89078502E+03
 0.33640625E+00  0.27145489E+03  0.45731832E+00  0.56397238E+00  0.89036968E+03
 0.33656250E+00  0.27113875E+03  0.45699868E+00  0.56436142E+00  0.88995476E+03
 0.33671875E+00  0.27082314E+03  0.45667943E+00  0.56475001E+00  0.88954025E+03
 0.33687500E+00  0.27050807E+03  0.45636058E+00  0.56513815E+00  0.88912615E+03
 0.33703125E+00  0.27019353E+03  0.45604212E+00  0.56552582E+00  0.88871246E+03
 0.33718750E+00  0.26987952E+03  0.45572405E+00  0.56591305E+00  0.88829919E+03
 0.33734375E+00  0.26956605E+03  0.45540638E+00  0.56629981E+00  0.88788633E+03
 0.33750000E+00  0.26925310E+03  0.45508909E+00  0.56668613E+00  0.88747388E+03
 0.33765625E+00  0.26894069E+03  0.45477219E+00  0.56707199E+00  0.88706184E+03
 0.33781250E+00  0.26862880E+03  0.45445567E+00  0.56745739E+00  0.88665020E+03
 0.33796875E+00  0.26831743E+03  0.45413955E+00  0.56784235E+00  0.88623898E+03
 0.33812500E+00  0.26800659E+03  0.45382381E+00  0.56822686E+00  0.88582816E+03
 0.33828125E+00  0.26769627E+03  0.45350845E+00  0.56861091E+00  0.88541775E+03
 0.33843750E+00  0.26738648E+03  0.45319348E+00  0.56899452E+00  0.88500774E+03
 0.33859375E+00  0.26707720E+03  0.45287890E+00  0.56937768E+00  0.88459814E+03
 0.33875000E+00  0.26676845E+03  0.45256469E+00  0.56976039E+00  0.88418894E+03
 0.33890625E+00  0.26646021E+03  0.45225087E+00  0.57014265E+00  0.88378014E+03
 0.33906250E+00  0.26615249E+03  0.45193743E+00  0.57052447E+00  0.88337175E+03
 0.33921875E+00  0.26584528E+03  0.45162437E+00  0.57090585E+00  0.88296376E+03
 0.33937500E+00  0.26553859E+03  0.45131169E+00  0.57128678E+00  0.88255616E+03
 0.33953125E+00  0.26523241E+03  0.45099939E+00  0.57166726E+00  0.88214897E+03
 0.33968750E+00  0.26492675E+03  0.45068746E+00  0.57204730E+00  0.88174218E+03
 0.33984375E+00  0.26462159E+03  0.45037591E+00  0.57242690E+00  0.88133578E+03
 0.34000000E+00  0.26431694E+03  0.45006474E+00  0.57280606E+00  0.88092978E+03
 0.34015625E+00  0.26401280E+03  0.44975395E+00  0.57318478E+00  0.88052418E+03
 0.34031250E+00  0.26370917E+03  0.44944352E+00  0.57356306E+00  0.88011897E+03
 0.34046875E+00  0.26340604E+03  0.44913348E+00  0.57394090E+00  0.87971416E+03
 0.34062500E+00  0.26310341E+03  0.44882380E+00  0.57431830E+00  0.87930974E+03
 0.34078125E+00  0.26280129E+03  0.44851450E+00  0.57469527E+00  0.87890572E+03
 0.34093750E+00  0.26249967E+03  0.44820557E+00  0.57507180E+00  0.87850209E+03
 0.34109375E+00  0.26219855E+03  0.44789701E+00  0.57544789E+00  0.87809884E+03
 0.34125000E+00  0.26189793E+03  0.44758882E+00  0.57582355E+00  0.87769599E+03
 0.34140625E+00  0.26159780E+03  0.44728099E+00  0.57619877E+00  0.87729353E+03
 0.34156250E+00  0.26129817E+03  0.44697354E+00  0.57657356E+00  0.87689146E+03
 0.34171875E+00  0.26099904E+03  0.44666646E+00  0.57694791E+00  0.87648978E+03
 0.34187500E+00  0.26070040E+03  0.44635974E+00  0.57732184E+00  0.87608849E+03
 0.34203125E+00  0.26040226E+03  0.44605338E+00  0.57769533E+00  0.87568758E+03
 0.34218750E+00  0.26010460E+03  0.44574739E+00  0.57806839E+00  0.87528706E+03
 0.34234375E+00  0.25980744E+03  0.44544177E+00  0.57844102E+00  0.87488692E+03
 0.34250000E+00  0.25951076E+03  0.44513651E+00  0.57881323E+00  0.87448717E+03
 0.34265625E+00  0.25921458E+03  0.44483161E+00  0.57918500E+00  0.87408781E+03
 0.34281250E+00  0.25891888E+03  0.44452708E+00  0.57955635E+00  0.87368882E+03
 0.34296875E+00  0.25862366E+03  0.44422290E+00  0.57992727E+00  0.87329022E+03
 0.34312500E+00  0.25832893E+03  0.44391909E+00  0.58029776E+00  0.87289200E+03
 0.34328125E+00  0.25803469E+03  0.44361564E+00  0.58066783E+00  0.87249416E+03
 0.34343750E+00  0.25774092E+03  0.44331254E+00  0.58103747E+00  0.87209670E+03
 0.34359375E+00  0.25744764E+03  0.44300981E+00  0.58140669E+00  0.87169962E+03
 0.34375000E+00  0.25715483E+03  0.44270743E+00  0.58177549E+00  0.87130292E+03
 0.34390625E+00  0.25686251E+03  0.44240540E+00  0.58214386E+00  0.87090660E+03
 0.34406250E+00  0.25657066E+03  0.44210374E+00  0.58251181E+00  0.87051065E+03
 0.34421875E+00  0.25627929E+03  0.44180243E+00  0.58287934E+00  0.87011508E+03
 0.34437500E+00  0.25598839E+03  0.44150147E+00  0.58324646E+00  0.86971989E+03
 0.34453125E+00  0.25569797E+03  0.44120087E+00  0.58361315E+00  0.86932507E+03
 0.34468750E+00  0.25540802E+03  0.44090062E+00  0.58397942E+00  0.86893063E+03
 0.34484375E+00  0.25511854E+03  0.44060072E+00  0.58434527E+00  0.86853656E+03
 0.34500000E+00  0.25482953E+03  0.44030118E+00  0.58471071E+00  0.86814286E+03
 0.34515625E+00  0.25454099E+03  0.44000198E+00  0.58507573E+00  0.86774953E+03
 0.34531250E+00  0.25425292E+03  0.43970314E+00  0.58544033E+00  0.86735658E+03
 0.34546875E+00  0.25396532E+03  0.43940464E+00  0.58580452E+00  0.86696399E+03
 0.34562500E+00  0.25367818E+03  0.43910650E+00  0.58616829E+00  0.86657178E+03
 0.34578125E+00  0.25339151E+03  0.43880870E+00  0.58653165E+00  0.86617993E+03
 0.34593750E+00  0.25310530E+03  0.43851125E+00  0.58689459E+00  0.86578845E+03
 0.34609375E+00  0.25281956E+03  0.43821414E+00  0.58725713E+00  0.86539735E+03
 0.34625000E+00  0.25253427E+03  0.43791738E+00  0.58761925E+00  0.86500660E+03
 0.34640625E+00  0.25224945E+03  0.43762097E+00  0.58798096E+00  0.86461623E+03
 0.34656250E+00  0.25196508E+03  0.43732490E+00  0.58834226E+00  0.86422622E+03
 0.34671875E+00  0.25168117E+03  0.43702917E+00  0.58870315E+00  0.86383657E+03
 0.34687500E+00  0.25139772E+03  0.43673379E+00  0.58906363E+00  0.86344729E+03
 0.34703125E+00  0.25111473E+03  0.43643875E+00  0.58942370E+00  0.86305837E+03
 0.34718750E+00  0.25083219E+03  0.43614405E+00  0.58978337E+00  0.86266981E+03
 0.34734375E+00  0.25055010E+03  0.43584969E+00  0.59014263E+00  0.86228162E+03
 0.34750000E+00  0.25026847E+03  0.43555567E+00  0.59050148E+00  0.86189378E+03
 0.34765625E+00  0.24998729E+03  0.43526199E+00  0.59085993E+00  0.86150631E+03
 0.34781250E+00  0.24970656E+03  0.43496865E+00  0.59121797E+00  0.86111920E+03
 0.34796875E+00  0.24942628E+03  0.43467565E+00  0.59157560E+00  0.86073245E+03
 0.34812500E+00  0.24914644E+03  0.43438299E+00  0.59193284E+00  0.86034605E+03
 0.34828125E+00  0.24886706E+03  0.43409066E+00  0.59228967E+00  0.85996002E+03
 0.34843750E+00  0.24858812E+03  0.43379866E+00  0.59264610E+00  0.85957434E+03
 0.34859375E+00  0.24830962E+03  0.43350701E+00  0.59300213E+00  0.85918901E+03
 0.34875000E+00  0.24803157E+03  0.43321568E+00  0.59335775E+00  0.85880404E+03
 0.34890625E+00  0.24775397E+03  0.43292470E+00  0.59371298E+00  0.85841943E+03
 0.34906250E+00  0.24747680E+03  0.43263404E+00  0.59406781E+00  0.85803517E+03
 0.34921875E+00  0.24720008E+03  0.43234372E+00  0.59442223E+00  0.85765127E+03
 0.34937500E+00  0.24692379E+03  0.43205373E+00  0.59477626E+00  0.85726772E+03
 0.34953125E+00  0.24664795E+03  0.43176407E+00  0.59512990E+00  0.85688452E+03
 0.34968750E+00  0.24637254E+03  0.43147474E+00  0.59548313E+00  0.85650167E+03
 0.34984375E+00  0.24609757E+03  0.43118574E+00  0.59583597E+00  0.85611917E+03
 0.35000000E+00  0.24582303E+03  0.43089706E+00  0.59618842E+00  0.85573703E+03
 0.35015625E+00  0.24554893E+03  0.43060872E+00  0.59654047E+00  0.85535523E+03
 0.35031250E+00  0.24527527E+03  0.43032071E+00  0.59689212E+00  0.85497378E+03
 0.35046875E+00  0.24500203E+03  0.43003302E+00  0.59724338E+00  0.85459268E+03
 0.35062500E+00  0.24472923E+03  0.42974566E+00  0.59759425E+00  0.85421193E+03
 0.35078125E+00  0.24445686E+03  0.42945862E+00  0.59794473E+00  0.85383152E+03
 0.35093750E+00  0.24418492E+03  0.42917191E+00  0.59829482E+00  0.85345146E+03
 0.35109375E+00  0.24391340E+03  0.42888553E+00  0.59864451E+00  0.85307175E+03
 0.35125000E+00  0.24364232E+03  0.42859947E+00  0.59899382E+00  0.85269238E+03
 0.35140625E+00  0.24337166E+03  0.42831373E+00  0.59934273E+00  0.85231336E+03
 0.35156250E+00  0.24310143E+03  0.42802831E+00  0.59969126E+00  0.85193468E+03
 0.35171875E+00  0.24283162E+03  0.42774322E+00  0.60003940E+00  0.85155634E+03
 0.35187500E+00  0.24256223E+03  0.42745844E+00  0.60038715E+00  0.85117835E+03
 0.35203125E+00  0.24229327E+03  0.42717399E+00  0.60073451E+00  0.85080069E+03
 0.35218750E+00  0.24202473E+03  0.42688986E+00  0.60108149E+00  0.85042338E+03
 0.35234375E+00  0.24175661E+03  0.42660604E+00  0.60142808E+00  0.85004641E+03
 0.35250000E+00  0.24148891E+03  0.42632255E+00  0.60177429E+00  0.84966978E+03
 0.35265625E+00  0.24122163E+03  0.42603937E+00  0.60212011E+00  0.84929348E+03
 0.35281250E+00  0.24095476E+03  0.42575651E+00  0.60246555E+00  0.84891753E+03
 0.35296875E+00  0.24068832E+03  0.42547397E+00  0.60281061E+00  0.84854191E+03
 0.35312500E+00  0.24042229E+03  0.42519174E+00  0.60315528E+00  0.84816663E+03
 0.35328125E+00  0.24015667E+03  0.42490983E+00  0.60349957E+00  0.84779169E+03
 0.35343750E+00  0.23989147E+03  0.42462824E+00  0.60384348E+00  0.84741708E+03
 0.35359375E+00  0.23962668E+03  0.42434695E+00  0.60418701E+00  0.84704281E+03
 0.35375000E+00  0.23936230E+03  0.42406599E+00  0.60453016E+00  0.84666887E+03
 0.35390625E+00  0.23909833E+03  0.42378533E+00  0.60487293E+00  0.84629527E+03
 0.35406250E+00  0.23883478E+03  0.42350499E+00  0.60521533E+00  0.84592200E+03
 0.35421875E+00  0.23857163E+03  0.42322495E+00  0.60555734E+00  0.84554906E+03
 0.35437500E+00  0.23830889E+03  0.42294523E+00  0.60589898E+00  0.84517646E+03
 0.35453125E+00  0.23804656E+03  0.42266582E+00  0.60624024E+00  0.84480418E+03
 0.35468750E+00  0.23778463E+03  0.42238672E+00  0.60658112E+00  0.84443224E+03
 0.35484375E+00  0.23752311E+03  0.42210793E+00  0.60692163E+00  0.84406063E+03
 0.35500000E+00  0.23726199E+03  0.42182945E+00  0.60726176E+00  0.84368934E+03
 0.35515625E+00  0.23700128E+03  0.42155127E+00  0.60760152E+00  0.84331839E+03
 0.35531250E+00  0.23674097E+03  0.42127341E+00  0.60794091E+00  0.84294776E+03
 0.35546875E+00  0.23648106E+03  0.42099585E+00  0.60827992E+00  0.84257747E+03
 0.35562500E+00  0.23622155E+03  0.42071859E+00  0.60861856E+00  0.84220750E+03
 0.35578125E+00  0.23596245E+03  0.42044164E+00  0.60895683E+00  0.84183785E+03
 0.35593750E+00  0.23570374E+03  0.42016500E+00  0.60929473E+00  0.84146854E+03
 0.35609375E+00  0.23544543E+03  0.41988866E+00  0.60963226E+00  0.84109954E+03
 0.35625000E+00  0.23518751E+03  0.41961262E+00  0.60996941E+00  0.84073087E+03
 0.35640625E+00  0.23492999E+03  0.41933689E+00  0.61030620E+00  0.84036253E+03
 0.35656250E+00  0.23467287E+03  0.41906146E+00  0.61064262E+00  0.83999451E+03
 0.35671875E+00  0.23441614E+03  0.41878633E+00  0.61097867E+00  0.83962681E+03
 0.35687500E+00  0.23415981E+03  0.41851151E+00  0.61131435E+00  0.83925944E+03
 0.35703125E+00  0.23390386E+03  0.41823698E+00  0.61164967E+00  0.83889239E+03
 0.35718750E+00  0.23364831E+03  0.41796275E+00  0.61198462E+00  0.83852565E+03
 0.35734375E+00  0.23339315E+03  0.41768883E+00  0.61231921E+00  0.83815924E+03
 0.35750000E+00  0.23313838E+03  0.41741520E+00  0.61265342E+00  0.83779315E+03
 0.35765625E+00  0.23288400E+03  0.41714187E+00  0.61298728E+00  0.83742738E+03
 0.35781250E+00  0.23263001E+03  0.41686884E+00  0.61332077E+00  0.83706193E+03
 0.35796875E+00  0.23237640E+03  0.41659610E+00  0.61365390E+00  0.83669679E+03
 0.35812500E+00  0.23212318E+03  0.41632367E+00  0.61398666E+00  0.83633197E+03
 0.35828125E+00  0.23187035E+03  0.41605153E+00  0.61431906E+00  0.83596747E+03
 0.35843750E+00  0.23161790E+03  0.41577968E+00  0.61465110E+00  0.83560329E+03
 0.35859375E+00  0.23136583E+03  0.41550813E+00  0.61498278E+00  0.83523942E+03
 0.35875000E+00  0.23111415E+03  0.41523687E+00  0.61531410E+00  0.83487587E+03
 0.35890625E+00  0.23086285E+03  0.41496591E+00  0.61564506E+00  0.83451263E+03
 0.35906250E+00  0.23061193E+03  0.41469524E+00  0.61597566E+00  0.83414970E+03
 0.35921875E+00  0.23036139E+03  0.41442486E+00  0.61630591E+00  0.83378709E+03
 0.35937500E+00  0.23011123E+03  0.41415478E+00  0.61663579E+00  0.83342479E+03
 0.35953125E+00  0.22986144E+03  0.41388498E+00  0.61696532E+00  0.83306281E+03
 0.35968750E+00  0.22961204E+03  0.41361548E+00  0.61729449E+00  0.83270113E+03
 0.35984375E+00  0.22936301E+03  0.41334627E+00  0.61762330E+00  0.83233977E+03
 0.36000000E+00  0.22911436E+03  0.41307734E+00  0.61795176E+00  0.83197872E+03
 0.36015625E+00  0.22886608E+03  0.41280871E+00  0.61827986E+00  0.83161798E+03
 0.36031250E+00  0.22861818E+03  0.41254037E+00  0.61860761E+00  0.83125754E+03
 0.36046875E+00  0.22837065E+03  0.41227231E+00  0.61893500E+00  0.83089742E+03
 0.36062500E+00  0.22812349E+03  0.41200454E+00  0.61926204E+00  0.83053760E+03
 0.36078125E+00  0.22787671E+03  0.41173706E+00  0.61958873E+00  0.83017810E+03
 0.36093750E+00  0.22763030E+03  0.41146986E+00  0.61991506E+00  0.82981890E+03
 0.36109375E+00  0.22738425E+03  0.41120295E+00  0.62024105E+00  0.82946000E+03
 0.36125000E+00  0.22713858E+03  0.41093633E+00  0.62056668E+00  0.82910141E+03
 0.36140625E+00  0.22689327E+03  0.41066999E+00  0.62089196E+00  0.82874313E+03
 0.36156250E+00  0.22664834E+03  0.41040393E+00  0.62121689E+00  0.82838516E+03
 0.36171875E+00  0.22640376E+03  0.41013816E+00  0.62154147E+00  0.82802748E+03
 0.36187500E+00  0.22615956E+03  0.40987267E+00  0.62186571E+00  0.82767011E+03
 0.36203125E+00  0.22591572E+03  0.40960746E+00  0.62218959E+00  0.82731305E+03
 0.36218750E+00  0.22567224E+03  0.40934254E+00  0.62251313E+00  0.82695629E+03
 0.36234375E+00  0.22542913E+03  0.40907790E+00  0.62283632E+00  0.82659982E+03
 0.36250000E+00  0.22518638E+03  0.40881353E+00  0.62315916E+00  0.82624367E+03
 0.36265625E+00  0.22494399E+03  0.40854945E+00  0.62348166E+00  0.82588781E+03
 0.36281250E+00  0.22470197E+03  0.40828565E+00  0.62380381E+00  0.82553225E+03
 0.36296875E+00  0.22446030E+03  0.40802213E+00  0.62412562E+00  0.82517699E+03
 0.36312500E+00  0.22421900E+03  0.40775888E+00  0.62444708E+00  0.82482204E+03
 0.36328125E+00  0.22397805E+03  0.40749592E+00  0.62476820E+00  0.82446738E+03
 0.36343750E+00  0.22373746E+03  0.40723323E+00  0.62508897E+00  0.82411302E+03
 0.36359375E+00  0.22349723E+03  0.40697082E+00  0.62540941E+00  0.82375895E+03
 0.36375000E+00  0.22325735E+03  0.40670869E+00  0.62572950E+00  0.82340519E+03
 0.36390625E+00  0.22301783E+03  0.40644683E+00  0.62604925E+00  0.82305172E+03
 0.36406250E+00  0.22277866E+03  0.40618525E+00  0.62636865E+00  0.82269855E+03
 0.36421875E+00  0.22253985E+03  0.40592394E+00  0.62668772E+00  0.82234567E+03
 0.36437500E+00  0.22230139E+03  0.40566291E+00  0.62700645E+00  0.82199309E+03
 0.36453125E+00  0.22206329E+03  0.40540215E+00  0.62732484E+00  0.82164080E+03
 0.36468750E+00  0.22182553E+03  0.40514167E+00  0.62764288E+00  0.82128881E+03
 0.36484375E+00  0.22158813E+03  0.40488145E+00  0.62796059E+00  0.82093711E+03
 0.36500000E+00  0.22135107E+03  0.40462151E+00  0.62827797E+00  0.82058571E+03
 0.36515625E+00  0.22111437E+03  0.40436185E+00  0.62859500E+00  0.82023459E+03
 0.36531250E+00  0.22087801E+03  0.40410245E+00  0.62891170E+00  0.81988377E+03
 0.36546875E+00  0.22064201E+03  0.40384333E+00  0.62922806E+00  0.81953324E+03
 0.36562500E+00  0.22040635E+03  0.40358447E+00  0.62954409E+00  0.81918300E+03
 0.36578125E+00  0.22017103E+03  0.40332589E+00  0.62985978E+00  0.81883305E+03
 0.36593750E+00  0.21993606E+03  0.40306757E+00  0.63017513E+00  0.81848340E+03
 0.36609375E+00  0.21970144E+03  0.40280953E+00  0.63049016E+00  0.81813403E+03
 0.36625000E+00  0.21946716E+03  0.40255175E+00  0.63080485E+00  0.81778495E+03
 0.36640625E+00  0.21923322E+03  0.40229424E+00  0.63111920E+00  0.81743615E+03
 0.36656250E+00  0.21899963E+03  0.40203700E+00  0.63143322E+00  0.81708765E+03
 0.36671875E+00  0.21876638E+03  0.40178002E+00  0.63174692E+00  0.81673943E+03
 0.36687500E+00  0.21853347E+03  0.40152331E+00  0.63206028E+00  0.81639150E+03
 0.36703125E+00  0.21830090E+03  0.40126687E+00  0.63237330E+00  0.81604386E+03
 0.36718750E+00  0.21806866E+03  0.40101069E+00  0.63268600E+00  0.81569650E+03
 0.36734375E+00  0.21783677E+03  0.40075478E+00  0.63299837E+00  0.81534943E+03
 0.36750000E+00  0.21760522E+03  0.40049913E+00  0.63331041E+00  0.81500264E+03
 0.36765625E+00  0.21737400E+03  0.40024374E+00  0.63362212E+00  0.81465614E+03
 0.36781250E+00  0.21714312E+03  0.39998862E+00  0.63393350E+00  0.81430992E+03
 0.36796875E+00  0.21691258E+03  0.39973376E+00  0.63424456E+00  0.81396398E+03
 0.36812500E+00  0.21668237E+03  0.39947916E+00  0.63455528E+00  0.81361833E+03
 0.36828125E+00  0.21645249E+03  0.39922483E+00  0.63486568E+00  0.81327296E+03
 0.36843750E+00  0.21622295E+03  0.39897076E+00  0.63517576E+00  0.81292787E+03
 0.36859375E+00  0.21599374E+03  0.39871694E+00  0.63548550E+00  0.81258306E+03
 0.36875000E+00  0.21576487E+03  0.39846339E+00  0.63579493E+00  0.81223853E+03
 0.36890625E+00  0.21553632E+03  0.39821010E+00  0.63610402E+00  0.81189428E+03
 0.36906250E+00  0.21530811E+03  0.39795707E+00  0.63641280E+00  0.81155031E+03
 0.36921875E+00  0.21508023E+03  0.39770430E+00  0.63672125E+00  0.81120663E+03
 0.36937500E+00  0.21485267E+03  0.39745178E+00  0.63702938E+00  0.81086322E+03
 0.36953125E+00  0.21462545E+03  0.39719952E+00  0.63733718E+00  0.81052008E+03
 0.36968750E+00  0.21439855E+03  0.39694753E+00  0.63764466E+00  0.81017723E+03
 0.36984375E+00  0.21417198E+03  0.39669578E+00  0.63795182E+00  0.80983465E+03
 0.37000000E+00  0.21394574E+03  0.39644430E+00  0.63825866E+00  0.80949235E+03
 0.37015625E+00  0.21371982E+03  0.39619307E+00  0.63856518E+00  0.80915033E+03
 0.37031250E+00  0.21349423E+03  0.39594209E+00  0.63887138E+00  0.80880858E+03
 0.37046875E+00  0.21326896E+03  0.39569138E+00  0.63917726E+00  0.80846711E+03
 0.37062500E+00  0.21304402E+03  0.39544091E+00  0.63948282E+00  0.80812591E+03
 0.37078125E+00  0.21281940E+03  0.39519070E+00  0.63978806E+00  0.80778499E+03
 0.37093750E+00  0.21259510E+03  0.39494075E+00  0.64009298E+00  0.80744434E+03
 0.37109375E+00  0.21237112E+03  0.39469104E+00  0.64039759E+00  0.80710397E+03
 0.37125000E+00  0.21214747E+03  0.39444159E+00  0.64070187E+00  0.80676386E+03
 0.37140625E+00  0.21192413E+03  0.39419239E+00  0.64100584E+00  0.80642403E+03
 0.37156250E+00  0.21170112E+03  0.39394345E+00  0.64130950E+00  0.80608447E+03
 0.37171875E+00  0.21147842E+03  0.39369475E+00  0.64161284E+00  0.80574519E+03
 0.37187500E+00  0.21125605E+03  0.39344631E+00  0.64191586E+00  0.80540617E+03
 0.37203125E+00  0.21103399E+03  0.39319812E+00  0.64221857E+00  0.80506743E+03
 0.37218750E+00  0.21081224E+03  0.39295018E+00  0.64252097E+00  0.80472895E+03
 0.37234375E+00  0.21059082E+03  0.39270248E+00  0.64282305E+00  0.80439075E+03
 0.37250000E+00  0.21036970E+03  0.39245504E+00  0.64312482E+00  0.80405281E+03
 0.37265625E+00  0.21014891E+03  0.39220784E+00  0.64342627E+00  0.80371514E+03
 0.37281250E+00  0.20992843E+03  0.39196089E+00  0.64372742E+00  0.80337774E+03
 0.37296875E+00  0.20970826E+03  0.39171420E+00  0.64402825E+00  0.80304061E+03
 0.37312500E+00  0.20948840E+03  0.39146774E+00  0.64432877E+00  0.80270374E+03
 0.37328125E+00  0.20926886E+03  0.39122154E+00  0.64462898E+00  0.80236715E+03
 0.37343750E+00  0.20904963E+03  0.39097558E+00  0.64492888E+00  0.80203081E+03
 0.37359375E+00  0.20883071E+03  0.39072986E+00  0.64522847E+00  0.80169475E+03
 0.37375000E+00  0.20861210E+03  0.39048440E+00  0.64552775E+00  0.80135895E+03
 0.37390625E+00  0.20839380E+03  0.39023917E+00  0.64582672E+00  0.80102341E+03
 0.37406250E+00  0.20817581E+03  0.38999420E+00  0.64612538E+00  0.80068814E+03
 0.37421875E+00  0.20795812E+03  0.38974946E+00  0.64642373E+00  0.80035314E+03
 0.37437500E+00  0.20774075E+03  0.38950497E+00  0.64672178E+00  0.80001839E+03
 0.37453125E+00  0.20752368E+03  0.38926072E+00  0.64701952E+00  0.79968391E+03
 0.37468750E+00  0.20730692E+03  0.38901672E+00  0.64731695E+00  0.79934969E+03
 0.37484375E+00  0.20709046E+03  0.38877296E+00  0.64761408E+00  0.79901574E+03
 0.37500000E+00  0.20687431E+03  0.38852944E+00  0.64791090E+00  0.79868205E+03
 0.37515625E+00  0.20665847E+03  0.38828616E+00  0.64820742E+00  0.79834861E+03
 0.37531250E+00  0.20644292E+03  0.38804312E+00  0.64850363E+00  0.79801544E+03
 0.37546875E+00  0.20622768E+03  0.38780033E+00  0.64879954E+00  0.79768253E+03
 0.37562500E+00  0.20601275E+03  0.38755777E+00  0.64909515E+00  0.79734988E+03
 0.37578125E+00  0.20579811E+03  0.38731545E+00  0.64939045E+00  0.79701749E+03
 0.37593750E+00  0.20558378E+03  0.38707337E+00  0.64968545E+00  0.79668535E+03
 0.37609375E+00  0.20536975E+03  0.38683153E+00  0.64998014E+00  0.79635348E+03
 0.37625000E+00  0.20515601E+03  0.38658993E+00  0.65027454E+00  0.79602186E+03
 0.37640625E+00  0.20494258E+03  0.38634857E+00  0.65056863E+00  0.79569051E+03
 0.37656250E+00  0.20472945E+03  0.38610745E+00  0.65086242E+00  0.79535940E+03
 0.37671875E+00  0.20451661E+03  0.38586656E+00  0.65115591E+00  0.79502856E+03
 0.37687500E+00  0.20430407E+03  0.38562591E+00  0.65144911E+00  0.79469797E+03
 0.37703125E+00  0.20409183E+03  0.38538549E+00  0.65174200E+00  0.79436764E+03
 0.37718750E+00  0.20387989E+03  0.38514532E+00  0.65203459E+00  0.79403756E+03
 0.37734375E+00  0.20366824E+03  0.38490537E+00  0.65232689E+00  0.79370774E+03
 0.37750000E+00  0.20345688E+03  0.38466566E+00  0.65261888E+00  0.79337817E+03
 0.37765625E+00  0.20324582E+03  0.38442619E+00  0.65291058E+00  0.79304886E+03
 0.37781250E+00  0.20303506E+03  0.38418695E+00  0.65320198E+00  0.79271980E+03
 0.37796875E+00  0.20282458E+03  0.38394794E+00  0.65349309E+00  0.79239100E+03
 0.37812500E+00  0.20261440E+03  0.38370917E+00  0.65378390E+00  0.79206244E+03
 0.37828125E+00  0.20240452E+03  0.38347063E+00  0.65407441E+00  0.79173414E+03
 0.37843750E+00  0.20219492E+03  0.38323232E+00  0.65436463E+00  0.79140610E+03
 0.37859375E+00  0.20198561E+03  0.38299425E+00  0.65465455E+00  0.79107830E+03
 0.37875000E+00  0.20177660E+03  0.38275641E+00  0.65494418E+00  0.79075075E+03
 0.37890625E+00  0.20156787E+03  0.38251879E+00  0.65523351E+00  0.79042346E+03
 0.37906250E+00  0.20135944E+03  0.38228141E+00  0.65552255E+00  0.79009641E+03
 0.37921875E+00  0.20115129E+03  0.38204426E+00  0.65581130E+00  0.78976962E+03
 0.37937500E+00  0.20094343E+03  0.38180734E+00  0.65609975E+00  0.78944307E+03
 0.37953125E+00  0.20073586E+03  0.38157065E+00  0.65638791E+00  0.78911678E+03
 0.37968750E+00  0.20052857E+03  0.38133419E+00  0.65667578E+00  0.78879073E+03
 0.37984375E+00  0.20032157E+03  0.38109795E+00  0.65696336E+00  0.78846493E+03
 0.38000000E+00  0.20011485E+03  0.38086195E+00  0.65725065E+00  0.78813938E+03
 0.38015625E+00  0.19990842E+03  0.38062617E+00  0.65753765E+00  0.78781407E+03
 0.38031250E+00  0.19970228E+03  0.38039062E+00  0.65782436E+00  0.78748901E+03
 0.38046875E+00  0.19949642E+03  0.38015530E+00  0.65811077E+00  0.78716420E+03
 0.38062500E+00  0.19929084E+03  0.37992021E+00  0.65839690E+00  0.78683964E+03
 0.38078125E+00  0.19908554E+03  0.37968534E+00  0.65868274E+00  0.78651532E+03
 0.38093750E+00  0.19888053E+03  0.37945069E+00  0.65896829E+00  0.78619124E+03
 0.38109375E+00  0.19867580E+03  0.37921628E+00  0.65925356E+00  0.78586741E+03
 0.38125000E+00  0.19847135E+03  0.37898208E+00  0.65953853E+00  0.78554383E+03
 0.38140625E+00  0.19826717E+03  0.37874812E+00  0.65982322E+00  0.78522049E+03
 0.38156250E+00  0.19806328E+03  0.37851437E+00  0.66010762E+00  0.78489739E+03
 0.38171875E+00  0.19785967E+03  0.37828085E+00  0.66039174E+00  0.78457454E+03
 0.38187500E+00  0.19765634E+03  0.37804756E+00  0.66067557E+00  0.78425192E+03
 0.38203125E+00  0.19745328E+03  0.37781448E+00  0.66095912E+00  0.78392955E+03
 0.38218750E+00  0.19725050E+03  0.37758163E+00  0.66124238E+00  0.78360743E+03
 0.38234375E+00  0.19704800E+03  0.37734901E+00  0.66152535E+00  0.78328554E+03
 0.38250000E+00  0.19684578E+03  0.37711660E+00  0.66180804E+00  0.78296390E+03
 0.38265625E+00  0.19664383E+03  0.37688442E+00  0.66209045E+00  0.78264249E+03
 0.38281250E+00  0.19644215E+03  0.37665245E+00  0.66237258E+00  0.78232133E+03
 0.38296875E+00  0.19624075E+03  0.37642071E+00  0.66265442E+00  0.78200040E+03
 0.38312500E+00  0.19603963E+03  0.37618919E+00  0.66293598E+00  0.78167972E+03
 0.38328125E+00  0.19583878E+03  0.37595789E+00  0.66321726E+00  0.78135927E+03
 0.38343750E+00  0.19563820E+03  0.37572681E+00  0.66349826E+00  0.78103907E+03
 0.38359375E+00  0.19543789E+03  0.37549595E+00  0.66377897E+00  0.78071910E+03
 0.38375000E+00  0.19523786E+03  0.37526530E+00  0.66405941E+00  0.78039937E+03
 0.38390625E+00  0.19503810E+03  0.37503488E+00  0.66433956E+00  0.78007987E+03
 0.38406250E+00  0.19483860E+03  0.37480467E+00  0.66461944E+00  0.77976062E+03
 0.38421875E+00  0.19463938E+03  0.37457468E+00  0.66489904E+00  0.77944160E+03
 0.38437500E+00  0.19444043E+03  0.37434491E+00  0.66517835E+00  0.77912282E+03
 0.38453125E+00  0.19424175E+03  0.37411535E+00  0.66545739E+00  0.77880427E+03
 0.38468750E+00  0.19404333E+03  0.37388602E+00  0.66573615E+00  0.77848596E+03
 0.38484375E+00  0.19384518E+03  0.37365689E+00  0.66601464E+00  0.77816788E+03
 0.38500000E+00  0.19364730E+03  0.37342799E+00  0.66629284E+00  0.77785004E+03
 0.38515625E+00  0.19344969E+03  0.37319930E+00  0.66657077E+00  0.77753243E+03
 0.38531250E+00  0.19325235E+03  0.37297082E+00  0.66684842E+00  0.77721506E+03
 0.38546875E+00  0.19305527E+03  0.37274256E+00  0.66712580E+00  0.77689792E+03
 0.38562500E+00  0.19285845E+03  0.37251451E+00  0.66740290E+00  0.77658101E+03
 0.38578125E+00  0.19266190E+03  0.37228668E+00  0.66767973E+00  0.77626434E+03
 0.38593750E+00  0.19246562E+03  0.37205906E+00  0.66795628E+00  0.77594790E+03
 0.38609375E+00  0.19226960E+03  0.37183166E+00  0.66823255E+00  0.77563169E+03
 0.38625000E+00  0.19207384E+03  0.37160446E+00  0.66850856E+00  0.77531571E+03
 0.38640625E+00  0.19187834E+03  0.37137748E+00  0.66878429E+00  0.77499996E+03
 0.38656250E+00  0.19168311E+03  0.37115071E+00  0.66905974E+00  0.77468444E+03
 0.38671875E+00  0.19148814E+03  0.37092416E+00  0.66933493E+00  0.77436916E+03
 0.38687500E+00  0.19129343E+03  0.37069781E+00  0.66960984E+00  0.77405410E+03
 0.38703125E+00  0.19109898E+03  0.37047168E+00  0.66988448E+00  0.77373928E+03
 0.38718750E+00  0.19090479E+03  0.37024575E+00  0.67015884E+00  0.77342468E+03
 0.38734375E+00  0.19071086E+03  0.37002004E+00  0.67043294E+00  0.77311031E+03
 0.38750000E+00  0.19051719E+03  0.36979454E+00  0.67070677E+00  0.77279617E+03
 0.38765625E+00  0.19032378E+03  0.36956924E+00  0.67098032E+00  0.77248226E+03
 0.38781250E+00  0.19013062E+03  0.36934416E+00  0.67125361E+00  0.77216858E+03
 0.38796875E+00  0.18993773E+03  0.36911928E+00  0.67152662E+00  0.77185512E+03
 0.38812500E+00  0.18974509E+03  0.36889462E+00  0.67179937E+00  0.77154189E+03
 0.38828125E+00  0.18955271E+03  0.36867016E+00  0.67207185E+00  0.77122889E+03
 0.38843750E+00  0.18936058E+03  0.36844591E+00  0.67234406E+00  0.77091612E+03
 0.38859375E+00  0.18916871E+03  0.36822186E+00  0.67261600E+00  0.77060357E+03
 0.38875000E+00  0.18897709E+03  0.36799802E+00  0.67288767E+00  0.77029124E+03
 0.38890625E+00  0.18878573E+03  0.36777439E+00  0.67315908E+00  0.76997914E+03
 0.38906250E+00  0.18859462E+03  0.36755097E+00  0.67343022E+00  0.76966727E+03
 0.38921875E+00  0.18840377E+03  0.36732775E+00  0.67370109E+00  0.76935562E+03
 0.38937500E+00  0.18821317E+03  0.36710474E+00  0.67397170E+00  0.76904419E+03
 0.38953125E+00  0.18802282E+03  0.36688193E+00  0.67424204E+00  0.76873299E+03
 0.38968750E+00  0.18783272E+03  0.36665933E+00  0.67451212E+00  0.76842201E+03
 0.38984375E+00  0.18764288E+03  0.36643693E+00  0.67478193E+00  0.76811125E+03
 0.39000000E+00  0.18745328E+03  0.36621474E+00  0.67505148E+00  0.76780072E+03
 0.39015625E+00  0.18726394E+03  0.36599275E+00  0.67532076E+00  0.76749041E+03
 0.39031250E+00  0.18707485E+03  0.36577096E+00  0.67558978E+00  0.76718032E+03
 0.39046875E+00  0.18688600E+03  0.36554938E+00  0.67585854E+00  0.76687045E+03
 0.39062500E+00  0.18669741E+03  0.36532800E+00  0.67612704E+00  0.76656081E+03
 0.39078125E+00  0.18650906E+03  0.36510682E+00  0.67639527E+00  0.76625138E+03
 0.39093750E+00  0.18632096E+03  0.36488585E+00  0.67666324E+00  0.76594217E+03
 0.39109375E+00  0.18613311E+03  0.36466508E+00  0.67693095E+00  0.76563319E+03
 0.39125000E+00  0.18594551E+03  0.36444450E+00  0.67719839E+00  0.76532442E+03
 0.39140625E+00  0.18575815E+03  0.36422413E+00  0.67746558E+00  0.76501587E+03
 0.39156250E+00  0.18557104E+03  0.36400396E+00  0.67773250E+00  0.76470755E+03
 0.39171875E+00  0.18538418E+03  0.36378399E+00  0.67799917E+00  0.76439944E+03
 0.39187500E+00  0.18519756E+03  0.36356422E+00  0.67826557E+00  0.76409155E+03
 0.39203125E+00  0.18501118E+03  0.36334465E+00  0.67853172E+00  0.76378387E+03
 0.39218750E+00  0.18482505E+03  0.36312528E+00  0.67879761E+00  0.76347642E+03
 0.39234375E+00  0.18463916E+03  0.36290611E+00  0.67906323E+00  0.76316918E+03
 0.39250000E+00  0.18445352E+03  0.36268714E+00  0.67932860E+00  0.76286216E+03
 0.39265625E+00  0.18426812E+03  0.36246836E+00  0.67959372E+00  0.76255535E+03
 0.39281250E+00  0.18408296E+03  0.36224979E+00  0.67985857E+00  0.76224876E+03
 0.39296875E+00  0.18389804E+03  0.36203141E+00  0.68012317E+00  0.76194239E+03
 0.39312500E+00  0.18371336E+03  0.36181323E+00  0.68038751E+00  0.76163623E+03
 0.39328125E+00  0.18352893E+03  0.36159524E+00  0.68065159E+00  0.76133029E+03
 0.39343750E+00  0.18334474E+03  0.36137746E+00  0.68091542E+00  0.76102456E+03
 0.39359375E+00  0.18316078E+03  0.36115987E+00  0.68117899E+00  0.76071905E+03
 0.39375000E+00  0.18297707E+03  0.36094247E+00  0.68144231E+00  0.76041375E+03
 0.39390625E+00  0.18279359E+03  0.36072527E+00  0.68170537E+00  0.76010866E+03
 0.39406250E+00  0.18261035E+03  0.36050827E+00  0.68196818E+00  0.75980379E+03
 0.39421875E+00  0.18242736E+03  0.36029146E+00  0.68223073E+00  0.75949913E+03
 0.39437500E+00  0.18224459E+03  0.36007484E+00  0.68249303E+00  0.75919468E+03
 0.39453125E+00  0.18206207E+03  0.35985843E+00  0.68275508E+00  0.75889045E+03
 0.39468750E+00  0.18187978E+03  0.35964220E+00  0.68301687E+00  0.75858642E+03
 0.39484375E+00  0.18169773E+03  0.35942617E+00  0.68327842E+00  0.75828261E+03
 0.39500000E+00  0.18151592E+03  0.35921033E+00  0.68353970E+00  0.75797901E+03
 0.39515625E+00  0.18133434E+03  0.35899468E+00  0.68380074E+00  0.75767562E+03
 0.39531250E+00  0.18115299E+03  0.35877923E+00  0.68406152E+00  0.75737244E+03
 0.39546875E+00  0.18097188E+03  0.35856397E+00  0.68432206E+00  0.75706948E+03
 0.39562500E+00  0.18079101E+03  0.35834890E+00  0.68458234E+00  0.75676672E+03
 0.39578125E+00  0.18061036E+03  0.35813403E+00  0.68484237E+00  0.75646417E+03
 0.39593750E+00  0.18042995E+03  0.35791934E+00  0.68510215E+00  0.75616183E+03
 0.39609375E+00  0.18024978E+03  0.35770485E+00  0.68536169E+00  0.75585970E+03
 0.39625000E+00  0.18006983E+03  0.35749055E+00  0.68562097E+00  0.75555777E+03
 0.39640625E+00  0.17989012E+03  0.35727644E+00  0.68588000E+00  0.75525606E+03
 0.39656250E+00  0.17971064E+03  0.35706251E+00  0.68613879E+00  0.75495455E+03
 0.39671875E+00  0.17953139E+03  0.35684878E+00  0.68639732E+00  0.75465325E+03
 0.39687500E+00  0.17935237E+03  0.35663524E+00  0.68665561E+00  0.75435216E+03
 0.39703125E+00  0.17917358E+03  0.35642189E+00  0.68691365E+00  0.75405128E+03
 0.39718750E+00  0.17899502E+03  0.35620872E+00  0.68717145E+00  0.75375060E+03
 0.39734375E+00  0.17881668E+03  0.35599575E+00  0.68742899E+00  0.75345013E+03
 0.39750000E+00  0.17863858E+03  0.35578296E+00  0.68768629E+00  0.75314986E+03
 0.39765625E+00  0.17846071E+03  0.35557036E+00  0.68794335E+00  0.75284980E+03
 0.39781250E+00  0.17828306E+03  0.35535795E+00  0.68820016E+00  0.75254994E+03
 0.39796875E+00  0.17810564E+03  0.35514573E+00  0.68845672E+00  0.75225029E+03
 0.39812500E+00  0.17792845E+03  0.35493369E+00  0.68871304E+00  0.75195085E+03
 0.39828125E+00  0.17775148E+03  0.35472184E+00  0.68896911E+00  0.75165161E+03
 0.39843750E+00  0.17757474E+03  0.35451018E+00  0.68922494E+00  0.75135257E+03
 0.39859375E+00  0.17739823E+03  0.35429870E+00  0.68948052E+00  0.75105373E+03
 0.39875000E+00  0.17722194E+03  0.35408741E+00  0.68973586E+00  0.75075510E+03
 0.39890625E+00  0.17704588E+03  0.35387630E+00  0.68999096E+00  0.75045667E+03
 0.39906250E+00  0.17687004E+03  0.35366538E+00  0.69024581E+00  0.75015845E+03
 0.39921875E+00  0.17669442E+03  0.35345465E+00  0.69050042E+00  0.74986042E+03
 0.39937500E+00  0.17651903E+03  0.35324409E+00  0.69075479E+00  0.74956260E+03
 0.39953125E+00  0.17634386E+03  0.35303373E+00  0.69100892E+00  0.74926498E+03
 0.39968750E+00  0.17616892E+03  0.35282355E+00  0.69126280E+00  0.74896756E+03
 0.39984375E+00  0.17599419E+03  0.35261355E+00  0.69151645E+00  0.74867034E+03
 0.40000000E+00  0.17581969E+03  0.35240373E+00  0.69176985E+00  0.74837333E+03
 0.40015625E+00  0.17564541E+03  0.35219410E+00  0.69202301E+00  0.74807651E+03
 0.40031250E+00  0.17547135E+03  0.35198465E+00  0.69227593E+00  0.74777989E+03
 0.40046875E+00  0.17529751E+03  0.35177538E+00  0.69252861E+00  0.74748348E+03
 0.40062500E+00  0.17512389E+03  0.35156630E+00  0.69278106E+00  0.74718726E+03
 0.40078125E+00  0.17495050E+03  0.35135739E+00  0.69303326E+00  0.74689124E+03
 0.40093750E+00  0.17477732E+03  0.35114867E+00  0.69328522E+00  0.74659542E+03
 0.40109375E+00  0.17460436E+03  0.35094013E+00  0.69353695E+00  0.74629980E+03
 0.40125000E+00  0.17443161E+03  0.35073177E+00  0.69378843E+00  0.74600438E+03
 0.40140625E+00  0.17425909E+03  0.35052359E+00  0.69403968E+00  0.74570915E+03
 0.40156250E+00  0.17408678E+03  0.35031559E+00  0.69429070E+00  0.74541412E+03
 0.40171875E+00  0.17391469E+03  0.35010778E+00  0.69454147E+00  0.74511929E+03
 0.40187500E+00  0.17374282E+03  0.34990014E+00  0.69479201E+00  0.74482466E+03
 0.40203125E+00  0.17357117E+03  0.34969268E+00  0.69504231E+00  0.74453022E+03
 0.40218750E+00  0.17339973E+03  0.34948540E+00  0.69529237E+00  0.74423598E+03
 0.40234375E+00  0.17322850E+03  0.34927830E+00  0.69554220E+00  0.74394193E+03
 0.40250000E+00  0.17305750E+03  0.34907138E+00  0.69579179E+00  0.74364808E+03
 0.40265625E+00  0.17288670E+03  0.34886463E+00  0.69604115E+00  0.74335443E+03
 0.40281250E+00  0.17271612E+03  0.34865807E+00  0.69629027E+00  0.74306097E+03
 0.40296875E+00  0.17254576E+03  0.34845168E+00  0.69653916E+00  0.74276770E+03
 0.40312500E+00  0.17237561E+03  0.34824547E+00  0.69678782E+00  0.74247463E+03
 0.40328125E+00  0.17220567E+03  0.34803944E+00  0.69703624E+00  0.74218176E+03
 0.40343750E+00  0.17203594E+03  0.34783358E+00  0.69728442E+00  0.74188907E+03
 0.40359375E+00  0.17186643E+03  0.34762790E+00  0.69753238E+00  0.74159658E+03
 0.40375000E+00  0.17169713E+03  0.34742240E+00  0.69778010E+00  0.74130429E+03
 0.40390625E+00  0.17152804E+03  0.34721707E+00  0.69802759E+00  0.74101218E+03
 0.40406250E+00  0.17135917E+03  0.34701192E+00  0.69827484E+00  0.74072027E+03
 0.40421875E+00  0.17119050E+03  0.34680694E+00  0.69852186E+00  0.74042855E+03
 0.40437500E+00  0.17102204E+03  0.34660214E+00  0.69876866E+00  0.74013703E+03
 0.40453125E+00  0.17085380E+03  0.34639752E+00  0.69901522E+00  0.73984569E+03
 0.40468750E+00  0.17068576E+03  0.34619306E+00  0.69926155E+00  0.73955455E+03
 0.40484375E+00  0.17051793E+03  0.34598879E+00  0.69950765E+00  0.73926360E+03
 0.40500000E+00  0.17035032E+03  0.34578469E+00  0.69975352E+00  0.73897283E+03
 0.40515625E+00  0.17018291E+03  0.34558076E+00  0.69999915E+00  0.73868226E+03
 0.40531250E+00  0.17001571E+03  0.34537700E+00  0.70024456E+00  0.73839188E+03
 0.40546875E+00  0.16984871E+03  0.34517342E+00  0.70048974E+00  0.73810169E+03
 0.40562500E+00  0.16968193E+03  0.34497001E+00  0.70073469E+00  0.73781169E+03
 0.40578125E+00  0.16951535E+03  0.34476677E+00  0.70097942E+00  0.73752187E+03
 0.40593750E+00  0.16934898E+03  0.34456371E+00  0.70122391E+00  0.73723225E+03
 0.40609375E+00  0.16918281E+03  0.34436082E+00  0.70146817E+00  0.73694281E+03
 0.40625000E+00  0.16901685E+03  0.34415810E+00  0.70171221E+00  0.73665357E+03
 0.40640625E+00  0.16885109E+03  0.34395555E+00  0.70195602E+00  0.73636451E+03
 0.40656250E+00  0.16868555E+03  0.34375317E+00  0.70219961E+00  0.73607564E+03
 0.40671875E+00  0.16852020E+03  0.34355096E+00  0.70244296E+00  0.73578695E+03
 0.40687500E+00  0.16835506E+03  0.34334893E+00  0.70268609E+00  0.73549846E+03
 0.40703125E+00  0.16819012E+03  0.34314706E+00  0.70292900E+00  0.73521015E+03
 0.40718750E+00  0.16802539E+03  0.34294537E+00  0.70317167E+00  0.73492202E+03
 0.40734375E+00  0.16786086E+03  0.34274384E+00  0.70341413E+00  0.73463409E+03
 0.40750000E+00  0.16769654E+03  0.34254249E+00  0.70365635E+00  0.73434634E+03
 0.40765625E+00  0.16753241E+03  0.34234130E+00  0.70389836E+00  0.73405877E+03
 0.40781250E+00  0.16736849E+03  0.34214028E+00  0.70414014E+00  0.73377139E+03
 0.40796875E+00  0.16720477E+03  0.34193943E+00  0.70438169E+00  0.73348420E+03
 0.40812500E+00  0.16704125E+03  0.34173875E+00  0.70462302E+00  0.73319719E+03
 0.40828125E+00  0.16687793E+03  0.34153824E+00  0.70486412E+00  0.73291036E+03
 0.40843750E+00  0.16671482E+03  0.34133790E+00  0.70510501E+00  0.73262372E+03
 0.40859375E+00  0.16655190E+03  0.34113772E+00  0.70534567E+00  0.73233726E+03
 0.40875000E+00  0.16638918E+03  0.34093771E+00  0.70558610E+00  0.73205099E+03
 0.40890625E+00  0.16622667E+03  0.34073787E+00  0.70582632E+00  0.73176490E+03
 0.40906250E+00  0.16606435E+03  0.34053820E+00  0.70606631E+00  0.73147899E+03
 0.40921875E+00  0.16590223E+03  0.34033869E+00  0.70630608E+00  0.73119327E+03
 0.40937500E+00  0.16574031E+03  0.34013935E+00  0.70654563E+00  0.73090773E+03
 0.40953125E+00  0.16557859E+03  0.33994017E+00  0.70678496E+00  0.73062237E+03
 0.40968750E+00  0.16541706E+03  0.33974116E+00  0.70702406E+00  0.73033719E+03
 0.40984375E+00  0.16525574E+03  0.33954232E+00  0.70726295E+00  0.73005220E+03
 0.41000000E+00  0.16509461E+03  0.33934364E+00  0.70750162E+00  0.72976738E+03
 0.41015625E+00  0.16493367E+03  0.33914513E+00  0.70774006E+00  0.72948275E+03
 0.41031250E+00  0.16477293E+03  0.33894678E+00  0.70797829E+00  0.72919830E+03
 0.41046875E+00  0.16461239E+03  0.33874860E+00  0.70821630E+00  0.72891403E+03
 0.41062500E+00  0.16445205E+03  0.33855058E+00  0.70845409E+00  0.72862994E+03
 0.41078125E+00  0.16429190E+03  0.33835272E+00  0.70869165E+00  0.72834602E+03
 0.41093750E+00  0.16413194E+03  0.33815503E+00  0.70892901E+00  0.72806229E+03
 0.41109375E+00  0.16397218E+03  0.33795750E+00  0.70916614E+00  0.72777874E+03
 0.41125000E+00  0.16381261E+03  0.33776014E+00  0.70940305E+00  0.72749537E+03
 0.41140625E+00  0.16365324E+03  0.33756294E+00  0.70963975E+00  0.72721217E+03
 0.41156250E+00  0.16349406E+03  0.33736590E+00  0.70987623E+00  0.72692916E+03
 0.41171875E+00  0.16333508E+03  0.33716902E+00  0.71011249E+00  0.72664632E+03
 0.41187500E+00  0.16317628E+03  0.33697231E+00  0.71034854E+00  0.72636366E+03
 0.41203125E+00  0.16301768E+03  0.33677575E+00  0.71058437E+00  0.72608118E+03
 0.41218750E+00  0.16285927E+03  0.33657936E+00  0.71081999E+00  0.72579888E+03
 0.41234375E+00  0.16270106E+03  0.33638313E+00  0.71105538E+00  0.72551675E+03
 0.41250000E+00  0.16254303E+03  0.33618706E+00  0.71129057E+00  0.72523480E+03
 0.41265625E+00  0.16238520E+03  0.33599116E+00  0.71152553E+00  0.72495303E+03
 0.41281250E+00  0.16222755E+03  0.33579541E+00  0.71176029E+00  0.72467143E+03
 0.41296875E+00  0.16207010E+03  0.33559982E+00  0.71199483E+00  0.72439001E+03
 0.41312500E+00  0.16191283E+03  0.33540440E+00  0.71222915E+00  0.72410877E+03
 0.41328125E+00  0.16175576E+03  0.33520913E+00  0.71246326E+00  0.72382770E+03
 0.41343750E+00  0.16159888E+03  0.33501403E+00  0.71269716E+00  0.72354681E+03
 0.41359375E+00  0.16144218E+03  0.33481908E+00  0.71293084E+00  0.72326609E+03
 0.41375000E+00  0.16128567E+03  0.33462429E+00  0.71316431E+00  0.72298554E+03
 0.41390625E+00  0.16112936E+03  0.33442966E+00  0.71339757E+00  0.72270518E+03
 0.41406250E+00  0.16097323E+03  0.33423519E+00  0.71363061E+00  0.72242498E+03
 0.41421875E+00  0.16081728E+03  0.33404088E+00  0.71386344E+00  0.72214496E+03
 0.41437500E+00  0.16066153E+03  0.33384673E+00  0.71409606E+00  0.72186511E+03
 0.41453125E+00  0.16050596E+03  0.33365273E+00  0.71432847E+00  0.72158544E+03
 0.41468750E+00  0.16035058E+03  0.33345890E+00  0.71456067E+00  0.72130594E+03
 0.41484375E+00  0.16019538E+03  0.33326522E+00  0.71479266E+00  0.72102661E+03
 0.41500000E+00  0.16004037E+03  0.33307169E+00  0.71502443E+00  0.72074746E+03
 0.41515625E+00  0.15988555E+03  0.33287833E+00  0.71525600E+00  0.72046848E+03
 0.41531250E+00  0.15973091E+03  0.33268512E+00  0.71548735E+00  0.72018967E+03
 0.41546875E+00  0.15957646E+03  0.33249206E+00  0.71571850E+00  0.71991103E+03
 0.41562500E+00  0.15942219E+03  0.33229917E+00  0.71594943E+00  0.71963256E+03
 0.41578125E+00  0.15926811E+03  0.33210643E+00  0.71618016E+00  0.71935427E+03
 0.41593750E+00  0.15911421E+03  0.33191384E+00  0.71641068E+00  0.71907614E+03
 0.41609375E+00  0.15896049E+03  0.33172141E+00  0.71664098E+00  0.71879819E+03
 0.41625000E+00  0.15880696E+03  0.33152914E+00  0.71687108E+00  0.71852041E+03
 0.41640625E+00  0.15865361E+03  0.33133702E+00  0.71710098E+00  0.71824279E+03
 0.41656250E+00  0.15850044E+03  0.33114505E+00  0.71733066E+00  0.71796535E+03
 0.41671875E+00  0.15834746E+03  0.33095324E+00  0.71756013E+00  0.71768808E+03
 0.41687500E+00  0.15819465E+03  0.33076159E+00  0.71778940E+00  0.71741098E+03
 0.41703125E+00  0.15804203E+03  0.33057009E+00  0.71801846E+00  0.71713404E+03
 0.41718750E+00  0.15788959E+03  0.33037874E+00  0.71824732E+00  0.71685728E+03
 0.41734375E+00  0.15773733E+03  0.33018754E+00  0.71847597E+00  0.71658068E+03
 0.41750000E+00  0.15758526E+03  0.32999650E+00  0.71870441E+00  0.71630425E+03
 0.41765625E+00  0.15743336E+03  0.32980562E+00  0.71893264E+00  0.71602799E+03
 0.41781250E+00  0.15728164E+03  0.32961488E+00  0.71916067E+00  0.71575190E+03
 0.41796875E+00  0.15713011E+03  0.32942430E+00  0.71938850E+00  0.71547598E+03
 0.41812500E+00  0.15697875E+03  0.32923387E+00  0.71961612E+00  0.71520022E+03
 0.41828125E+00  0.15682757E+03  0.32904359E+00  0.71984353E+00  0.71492463E+03
 0.41843750E+00  0.15667657E+03  0.32885346E+00  0.72007074E+00  0.71464921E+03
 0.41859375E+00  0.15652575E+03  0.32866349E+00  0.72029775E+00  0.71437396E+03
 0.41875000E+00  0.15637511E+03  0.32847367E+00  0.72052455E+00  0.71409887E+03
 0.41890625E+00  0.15622464E+03  0.32828400E+00  0.72075115E+00  0.71382394E+03
 0.41906250E+00  0.15607436E+03  0.32809448E+00  0.72097754E+00  0.71354919E+03
 0.41921875E+00  0.15592425E+03  0.32790511E+00  0.72120374E+00  0.71327460E+03
 0.41937500E+00  0.15577431E+03  0.32771589E+00  0.72142972E+00  0.71300017E+03
 0.41953125E+00  0.15562456E+03  0.32752682E+00  0.72165551E+00  0.71272591E+03
 0.41968750E+00  0.15547498E+03  0.32733790E+00  0.72188109E+00  0.71245182E+03
 0.41984375E+00  0.15532557E+03  0.32714913E+00  0.72210647E+00  0.71217788E+03
 0.42000000E+00  0.15517635E+03  0.32696051E+00  0.72233165E+00  0.71190412E+03
 0.42015625E+00  0.15502729E+03  0.32677204E+00  0.72255663E+00  0.71163052E+03
 0.42031250E+00  0.15487842E+03  0.32658372E+00  0.72278141E+00  0.71135708E+03
 0.42046875E+00  0.15472971E+03  0.32639555E+00  0.72300598E+00  0.71108380E+03
 0.42062500E+00  0.15458119E+03  0.32620752E+00  0.72323036E+00  0.71081069E+03
 0.42078125E+00  0.15443283E+03  0.32601965E+00  0.72345453E+00  0.71053774E+03
 0.42093750E+00  0.15428465E+03  0.32583192E+00  0.72367851E+00  0.71026496E+03
 0.42109375E+00  0.15413665E+03  0.32564434E+00  0.72390228E+00  0.70999234E+03
 0.42125000E+00  0.15398882E+03  0.32545691E+00  0.72412585E+00  0.70971988E+03
 0.42140625E+00  0.15384116E+03  0.32526963E+00  0.72434923E+00  0.70944758E+03
 0.42156250E+00  0.15369367E+03  0.32508249E+00  0.72457240E+00  0.70917544E+03
 0.42171875E+00  0.15354636E+03  0.32489550E+00  0.72479538E+00  0.70890347E+03
 0.42187500E+00  0.15339921E+03  0.32470866E+00  0.72501816E+00  0.70863166E+03
 0.42203125E+00  0.15325224E+03  0.32452196E+00  0.72524074E+00  0.70836001E+03
 0.42218750E+00  0.15310545E+03  0.32433541E+00  0.72546312E+00  0.70808852E+03
 0.42234375E+00  0.15295882E+03  0.32414901E+00  0.72568531E+00  0.70781719E+03
 0.42250000E+00  0.15281236E+03  0.32396275E+00  0.72590729E+00  0.70754602E+03
 0.42265625E+00  0.15266608E+03  0.32377664E+00  0.72612908E+00  0.70727501E+03
 0.42281250E+00  0.15251996E+03  0.32359068E+00  0.72635067E+00  0.70700416E+03
 0.42296875E+00  0.15237402E+03  0.32340486E+00  0.72657207E+00  0.70673347E+03
 0.42312500E+00  0.15222824E+03  0.32321918E+00  0.72679327E+00  0.70646294E+03
 0.42328125E+00  0.15208263E+03  0.32303365E+00  0.72701427E+00  0.70619257E+03
 0.42343750E+00  0.15193720E+03  0.32284826E+00  0.72723508E+00  0.70592236E+03
 0.42359375E+00  0.15179193E+03  0.32266302E+00  0.72745569E+00  0.70565231E+03
 0.42375000E+00  0.15164683E+03  0.32247792E+00  0.72767610E+00  0.70538242E+03
 0.42390625E+00  0.15150190E+03  0.32229297E+00  0.72789632E+00  0.70511268E+03
 0.42406250E+00  0.15135713E+03  0.32210816E+00  0.72811635E+00  0.70484311E+03
 0.42421875E+00  0.15121254E+03  0.32192349E+00  0.72833618E+00  0.70457369E+03
 0.42437500E+00  0.15106811E+03  0.32173897E+00  0.72855581E+00  0.70430442E+03
 0.42453125E+00  0.15092385E+03  0.32155459E+00  0.72877526E+00  0.70403532E+03
 0.42468750E+00  0.15077976E+03  0.32137035E+00  0.72899450E+00  0.70376637E+03
 0.42484375E+00  0.15063583E+03  0.32118626E+00  0.72921356E+00  0.70349758E+03
 0.42500000E+00  0.15049207E+03  0.32100231E+00  0.72943242E+00  0.70322895E+03
 0.42515625E+00  0.15034847E+03  0.32081850E+00  0.72965109E+00  0.70296047E+03
 0.42531250E+00  0.15020504E+03  0.32063483E+00  0.72986956E+00  0.70269215E+03
 0.42546875E+00  0.15006178E+03  0.32045131E+00  0.73008784E+00  0.70242399E+03
 0.42562500E+00  0.14991868E+03  0.32026792E+00  0.73030593E+00  0.70215598E+03
 0.42578125E+00  0.14977575E+03  0.32008468E+00  0.73052383E+00  0.70188813E+03
 0.42593750E+00  0.14963298E+03  0.31990158E+00  0.73074154E+00  0.70162043E+03
 0.42609375E+00  0.14949037E+03  0.31971862E+00  0.73095905E+00  0.70135289E+03
 0.42625000E+00  0.14934793E+03  0.31953580E+00  0.73117637E+00  0.70108550E+03
 0.42640625E+00  0.14920566E+03  0.31935312E+00  0.73139351E+00  0.70081826E+03
 0.42656250E+00  0.14906354E+03  0.31917058E+00  0.73161045E+00  0.70055118E+03
 0.42671875E+00  0.14892159E+03  0.31898818E+00  0.73182720E+00  0.70028426E+03
 0.42687500E+00  0.14877980E+03  0.31880592E+00  0.73204376E+00  0.70001749E+03
 0.42703125E+00  0.14863818E+03  0.31862380E+00  0.73226013E+00  0.69975087E+03
 0.42718750E+00  0.14849672E+03  0.31844182E+00  0.73247631E+00  0.69948441E+03
 0.42734375E+00  0.14835542E+03  0.31825998E+00  0.73269230E+00  0.69921810E+03
 0.42750000E+00  0.14821428E+03  0.31807828E+00  0.73290810E+00  0.69895194E+03
 0.42765625E+00  0.14807330E+03  0.31789672E+00  0.73312371E+00  0.69868593E+03
 0.42781250E+00  0.14793248E+03  0.31771529E+00  0.73333913E+00  0.69842008E+03
 0.42796875E+00  0.14779183E+03  0.31753401E+00  0.73355437E+00  0.69815438E+03
 0.42812500E+00  0.14765133E+03  0.31735286E+00  0.73376941E+00  0.69788883E+03
 0.42828125E+00  0.14751100E+03  0.31717185E+00  0.73398427E+00  0.69762343E+03
 0.42843750E+00  0.14737083E+03  0.31699098E+00  0.73419894E+00  0.69735819E+03
 0.42859375E+00  0.14723081E+03  0.31681024E+00  0.73441342E+00  0.69709310E+03
 0.42875000E+00  0.14709096E+03  0.31662965E+00  0.73462772E+00  0.69682815E+03
 0.42890625E+00  0.14695126E+03  0.31644919E+00  0.73484183E+00  0.69656336E+03
 0.42906250E+00  0.14681173E+03  0.31626887E+00  0.73505575E+00  0.69629872E+03
 0.42921875E+00  0.14667235E+03  0.31608868E+00  0.73526948E+00  0.69603423E+03
 0.42937500E+00  0.14653313E+03  0.31590863E+00  0.73548303E+00  0.69576989E+03
 0.42953125E+00  0.14639407E+03  0.31572872E+00  0.73569639E+00  0.69550570E+03
 0.42968750E+00  0.14625517E+03  0.31554894E+00  0.73590957E+00  0.69524166E+03
 0.42984375E+00  0.14611643E+03  0.31536930E+00  0.73612256E+00  0.69497777E+03
 0.43000000E+00  0.14597784E+03  0.31518980E+00  0.73633536E+00  0.69471403E+03
 0.43015625E+00  0.14583941E+03  0.31501043E+00  0.73654798E+00  0.69445044E+03
 0.43031250E+00  0.14570114E+03  0.31483119E+00  0.73676042E+00  0.69418700E+03
 0.43046875E+00  0.14556302E+03  0.31465209E+00  0.73697267E+00  0.69392370E+03
 0.43062500E+00  0.14542506E+03  0.31447313E+00  0.73718473E+00  0.69366056E+03
 0.43078125E+00  0.14528726E+03  0.31429430E+00  0.73739661E+00  0.69339756E+03
 0.43093750E+00  0.14514961E+03  0.31411561E+00  0.73760831E+00  0.69313471E+03
 0.43109375E+00  0.14501212E+03  0.31393705E+00  0.73781982E+00  0.69287201E+03
 0.43125000E+00  0.14487478E+03  0.31375862E+00  0.73803115E+00  0.69260945E+03
 0.43140625E+00  0.14473760E+03  0.31358033E+00  0.73824230E+00  0.69234705E+03
 0.43156250E+00  0.14460057E+03  0.31340217E+00  0.73845326E+00  0.69208479E+03
 0.43171875E+00  0.14446370E+03  0.31322415E+00  0.73866404E+00  0.69182268E+03
 0.43187500E+00  0.14432698E+03  0.31304625E+00  0.73887464E+00  0.69156071E+03
 0.43203125E+00  0.14419042E+03  0.31286850E+00  0.73908506E+00  0.69129889E+03
 0.43218750E+00  0.14405401E+03  0.31269087E+00  0.73929529E+00  0.69103722E+03
 0.43234375E+00  0.14391775E+03  0.31251338E+00  0.73950535E+00  0.69077569E+03
 0.43250000E+00  0.14378165E+03  0.31233602E+00  0.73971522E+00  0.69051431E+03
 0.43265625E+00  0.14364570E+03  0.31215879E+00  0.73992491E+00  0.69025308E+03
 0.43281250E+00  0.14350990E+03  0.31198170E+00  0.74013441E+00  0.68999199E+03
 0.43296875E+00  0.14337426E+03  0.31180473E+00  0.74034374E+00  0.68973104E+03
 0.43312500E+00  0.14323877E+03  0.31162790E+00  0.74055289E+00  0.68947024E+03
 0.43328125E+00  0.14310343E+03  0.31145120E+00  0.74076185E+00  0.68920959E+03
 0.43343750E+00  0.14296824E+03  0.31127463E+00  0.74097064E+00  0.68894908E+03
 0.43359375E+00  0.14283320E+03  0.31109819E+00  0.74117925E+00  0.68868871E+03
 0.43375000E+00  0.14269832E+03  0.31092189E+00  0.74138767E+00  0.68842849E+03
 0.43390625E+00  0.14256358E+03  0.31074571E+00  0.74159592E+00  0.68816841E+03
 0.43406250E+00  0.14242900E+03  0.31056967E+00  0.74180399E+00  0.68790848E+03
 0.43421875E+00  0.14229456E+03  0.31039375E+00  0.74201187E+00  0.68764869E+03
 0.43437500E+00  0.14216028E+03  0.31021797E+00  0.74221958E+00  0.68738904E+03
 0.43453125E+00  0.14202615E+03  0.31004231E+00  0.74242712E+00  0.68712954E+03
 0.43468750E+00  0.14189216E+03  0.30986679E+00  0.74263447E+00  0.68687018E+03
 0.43484375E+00  0.14175833E+03  0.30969140E+00  0.74284164E+00  0.68661096E+03
 0.43500000E+00  0.14162464E+03  0.30951613E+00  0.74304864E+00  0.68635188E+03
 0.43515625E+00  0.14149111E+03  0.30934099E+00  0.74325546E+00  0.68609295E+03
 0.43531250E+00  0.14135772E+03  0.30916599E+00  0.74346210E+00  0.68583416E+03
 0.43546875E+00  0.14122448E+03  0.30899111E+00  0.74366856E+00  0.68557551E+03
 0.43562500E+00  0.14109139E+03  0.30881636E+00  0.74387485E+00  0.68531700E+03
 0.43578125E+00  0.14095845E+03  0.30864174E+00  0.74408096E+00  0.68505863E+03
 0.43593750E+00  0.14082566E+03  0.30846725E+00  0.74428690E+00  0.68480041E+03
 0.43609375E+00  0.14069301E+03  0.30829288E+00  0.74449266E+00  0.68454233E+03
 0.43625000E+00  0.14056051E+03  0.30811865E+00  0.74469824E+00  0.68428438E+03
 0.43640625E+00  0.14042816E+03  0.30794454E+00  0.74490364E+00  0.68402658E+03
 0.43656250E+00  0.14029595E+03  0.30777056E+00  0.74510887E+00  0.68376892E+03
 0.43671875E+00  0.14016389E+03  0.30759671E+00  0.74531393E+00  0.68351139E+03
 0.43687500E+00  0.14003198E+03  0.30742298E+00  0.74551881E+00  0.68325401E+03
 0.43703125E+00  0.13990021E+03  0.30724938E+00  0.74572351E+00  0.68299677E+03
 0.43718750E+00  0.13976859E+03  0.30707591E+00  0.74592804E+00  0.68273967E+03
 0.43734375E+00  0.13963712E+03  0.30690256E+00  0.74613240E+00  0.68248270E+03
 0.43750000E+00  0.13950579E+03  0.30672934E+00  0.74633658E+00  0.68222588E+03
 0.43765625E+00  0.13937460E+03  0.30655625E+00  0.74654059E+00  0.68196919E+03
 0.43781250E+00  0.13924356E+03  0.30638328E+00  0.74674442E+00  0.68171265E+03
 0.43796875E+00  0.13911267E+03  0.30621044E+00  0.74694808E+00  0.68145624E+03
 0.43812500E+00  0.13898192E+03  0.30603773E+00  0.74715157E+00  0.68119997E+03
 0.43828125E+00  0.13885131E+03  0.30586514E+00  0.74735488E+00  0.68094384E+03
 0.43843750E+00  0.13872085E+03  0.30569267E+00  0.74755802E+00  0.68068784E+03
 0.43859375E+00  0.13859053E+03  0.30552034E+00  0.74776099E+00  0.68043199E+03
 0.43875000E+00  0.13846036E+03  0.30534812E+00  0.74796379E+00  0.68017627E+03
 0.43890625E+00  0.13833032E+03  0.30517603E+00  0.74816641E+00  0.67992069E+03
 0.43906250E+00  0.13820043E+03  0.30500407E+00  0.74836886E+00  0.67966524E+03
 0.43921875E+00  0.13807069E+03  0.30483223E+00  0.74857114E+00  0.67940993E+03
 0.43937500E+00  0.13794108E+03  0.30466051E+00  0.74877325E+00  0.67915476E+03
 0.43953125E+00  0.13781162E+03  0.30448892E+00  0.74897518E+00  0.67889973E+03
 0.43968750E+00  0.13768230E+03  0.30431745E+00  0.74917695E+00  0.67864483E+03
 0.43984375E+00  0.13755313E+03  0.30414611E+00  0.74937854E+00  0.67839007E+03
 0.44000000E+00  0.13742409E+03  0.30397489E+00  0.74957997E+00  0.67813545E+03
 0.44015625E+00  0.13729520E+03  0.30380379E+00  0.74978122E+00  0.67788096E+03
 0.44031250E+00  0.13716644E+03  0.30363282E+00  0.74998230E+00  0.67762660E+03
 0.44046875E+00  0.13703783E+03  0.30346197E+00  0.75018322E+00  0.67737238E+03
 0.44062500E+00  0.13690936E+03  0.30329124E+00  0.75038396E+00  0.67711830E+03
 0.44078125E+00  0.13678103E+03  0.30312064E+00  0.75058453E+00  0.67686435E+03
 0.44093750E+00  0.13665284E+03  0.30295015E+00  0.75078493E+00  0.67661054E+03
 0.44109375E+00  0.13652478E+03  0.30277979E+00  0.75098517E+00  0.67635686E+03
 0.44125000E+00  0.13639687E+03  0.30260955E+00  0.75118523E+00  0.67610331E+03
 0.44140625E+00  0.13626910E+03  0.30243944E+00  0.75138513E+00  0.67584990E+03
 0.44156250E+00  0.13614147E+03  0.30226944E+00  0.75158486E+00  0.67559662E+03
 0.44171875E+00  0.13601398E+03  0.30209957E+00  0.75178442E+00  0.67534348E+03
 0.44187500E+00  0.13588662E+03  0.30192982E+00  0.75198381E+00  0.67509047E+03
 0.44203125E+00  0.13575941E+03  0.30176019E+00  0.75218303E+00  0.67483760E+03
 0.44218750E+00  0.13563233E+03  0.30159068E+00  0.75238209E+00  0.67458485E+03
 0.44234375E+00  0.13550539E+03  0.30142129E+00  0.75258098E+00  0.67433224E+03
 0.44250000E+00  0.13537859E+03  0.30125203E+00  0.75277970E+00  0.67407976E+03
 0.44265625E+00  0.13525193E+03  0.30108288E+00  0.75297825E+00  0.67382742E+03
 0.44281250E+00  0.13512540E+03  0.30091385E+00  0.75317664E+00  0.67357521E+03
 0.44296875E+00  0.13499901E+03  0.30074495E+00  0.75337486E+00  0.67332313E+03
 0.44312500E+00  0.13487276E+03  0.30057616E+00  0.75357291E+00  0.67307118E+03
 0.44328125E+00  0.13474665E+03  0.30040750E+00  0.75377080E+00  0.67281936E+03
 0.44343750E+00  0.13462067E+03  0.30023895E+00  0.75396852E+00  0.67256768E+03
 0.44359375E+00  0.13449483E+03  0.30007052E+00  0.75416608E+00  0.67231613E+03
 0.44375000E+00  0.13436912E+03  0.29990222E+00  0.75436347E+00  0.67206470E+03
 0.44390625E+00  0.13424355E+03  0.29973403E+00  0.75456069E+00  0.67181341E+03
 0.44406250E+00  0.13411812E+03  0.29956596E+00  0.75475775E+00  0.67156225E+03
 0.44421875E+00  0.13399282E+03  0.29939801E+00  0.75495464E+00  0.67131123E+03
 0.44437500E+00  0.13386766E+03  0.29923018E+00  0.75515137E+00  0.67106033E+03
 0.44453125E+00  0.13374263E+03  0.29906246E+00  0.75534794E+00  0.67080956E+03
 0.44468750E+00  0.13361774E+03  0.29889487E+00  0.75554434E+00  0.67055892E+03
 0.44484375E+00  0.13349298E+03  0.29872739E+00  0.75574057E+00  0.67030841E+03
 0.44500000E+00  0.13336836E+03  0.29856003E+00  0.75593665E+00  0.67005803E+03
 0.44515625E+00  0.13324387E+03  0.29839279E+00  0.75613256E+00  0.66980778E+03
 0.44531250E+00  0.13311951E+03  0.29822567E+00  0.75632830E+00  0.66955767E+03
 0.44546875E+00  0.13299529E+03  0.29805866E+00  0.75652388E+00  0.66930768E+03
 0.44562500E+00  0.13287121E+03  0.29789177E+00  0.75671930E+00  0.66905781E+03
 0.44578125E+00  0.13274725E+03  0.29772500E+00  0.75691456E+00  0.66880808E+03
 0.44593750E+00  0.13262343E+03  0.29755835E+00  0.75710965E+00  0.66855848E+03
 0.44609375E+00  0.13249974E+03  0.29739181E+00  0.75730458E+00  0.66830900E+03
 0.44625000E+00  0.13237619E+03  0.29722539E+00  0.75749935E+00  0.66805965E+03
 0.44640625E+00  0.13225276E+03  0.29705909E+00  0.75769395E+00  0.66781044E+03
 0.44656250E+00  0.13212947E+03  0.29689290E+00  0.75788840E+00  0.66756134E+03
 0.44671875E+00  0.13200632E+03  0.29672683E+00  0.75808268E+00  0.66731238E+03
 0.44687500E+00  0.13188329E+03  0.29656087E+00  0.75827680E+00  0.66706354E+03
 0.44703125E+00  0.13176040E+03  0.29639503E+00  0.75847076E+00  0.66681484E+03
 0.44718750E+00  0.13163763E+03  0.29622931E+00  0.75866456E+00  0.66656625E+03
 0.44734375E+00  0.13151500E+03  0.29606370E+00  0.75885819E+00  0.66631780E+03
 0.44750000E+00  0.13139250E+03  0.29589821E+00  0.75905167E+00  0.66606947E+03
 0.44765625E+00  0.13127013E+03  0.29573283E+00  0.75924499E+00  0.66582127E+03
 0.44781250E+00  0.13114789E+03  0.29556757E+00  0.75943814E+00  0.66557320E+03
 0.44796875E+00  0.13102578E+03  0.29540242E+00  0.75963114E+00  0.66532525E+03
 0.44812500E+00  0.13090381E+03  0.29523739E+00  0.75982397E+00  0.66507742E+03
 0.44828125E+00  0.13078196E+03  0.29507247E+00  0.76001665E+00  0.66482973E+03
 0.44843750E+00  0.13066024E+03  0.29490766E+00  0.76020916E+00  0.66458216E+03
 0.44859375E+00  0.13053865E+03  0.29474297E+00  0.76040152E+00  0.66433471E+03
 0.44875000E+00  0.13041719E+03  0.29457840E+00  0.76059372E+00  0.66408739E+03
 0.44890625E+00  0.13029586E+03  0.29441393E+00  0.76078576E+00  0.66384020E+03
 0.44906250E+00  0.13017466E+03  0.29424959E+00  0.76097764E+00  0.66359313E+03
 0.44921875E+00  0.13005359E+03  0.29408535E+00  0.76116936E+00  0.66334618E+03
 0.44937500E+00  0.12993264E+03  0.29392123E+00  0.76136092E+00  0.66309936E+03
 0.44953125E+00  0.12981183E+03  0.29375722E+00  0.76155233E+00  0.66285266E+03
 0.44968750E+00  0.12969114E+03  0.29359332E+00  0.76174357E+00  0.66260609E+03
 0.44984375E+00  0.12957058E+03  0.29342954E+00  0.76193466E+00  0.66235964E+03
 0.45000000E+00  0.12945015E+03  0.29326587E+00  0.76212560E+00  0.66211332E+03
 0.45015625E+00  0.12932985E+03  0.29310232E+00  0.76231637E+00  0.66186712E+03
 0.45031250E+00  0.12920967E+03  0.29293887E+00  0.76250699E+00  0.66162104E+03
 0.45046875E+00  0.12908962E+03  0.29277554E+00  0.76269745E+00  0.66137509E+03
 0.45062500E+00  0.12896970E+03  0.29261232E+00  0.76288775E+00  0.66112926E+03
 0.45078125E+00  0.12884991E+03  0.29244921E+00  0.76307790E+00  0.66088355E+03
 0.45093750E+00  0.12873024E+03  0.29228622E+00  0.76326789E+00  0.66063797E+03
 0.45109375E+00  0.12861070E+03  0.29212333E+00  0.76345772E+00  0.66039250E+03
 0.45125000E+00  0.12849128E+03  0.29196056E+00  0.76364740E+00  0.66014716E+03
 0.45140625E+00  0.12837199E+03  0.29179790E+00  0.76383692E+00  0.65990195E+03
 0.45156250E+00  0.12825283E+03  0.29163535E+00  0.76402629E+00  0.65965685E+03
 0.45171875E+00  0.12813379E+03  0.29147291E+00  0.76421550E+00  0.65941188E+03
 0.45187500E+00  0.12801488E+03  0.29131058E+00  0.76440456E+00  0.65916703E+03
 0.45203125E+00  0.12789609E+03  0.29114836E+00  0.76459346E+00  0.65892230E+03
 0.45218750E+00  0.12777743E+03  0.29098625E+00  0.76478220E+00  0.65867769E+03
 0.45234375E+00  0.12765889E+03  0.29082425E+00  0.76497080E+00  0.65843320E+03
 0.45250000E+00  0.12754048E+03  0.29066237E+00  0.76515923E+00  0.65818884E+03
 0.45265625E+00  0.12742219E+03  0.29050059E+00  0.76534752E+00  0.65794459E+03
 0.45281250E+00  0.12730402E+03  0.29033893E+00  0.76553564E+00  0.65770047E+03
 0.45296875E+00  0.12718598E+03  0.29017737E+00  0.76572362E+00  0.65745646E+03
 0.45312500E+00  0.12706807E+03  0.29001592E+00  0.76591144E+00  0.65721258E+03
 0.45328125E+00  0.12695027E+03  0.28985458E+00  0.76609911E+00  0.65696881E+03
 0.45343750E+00  0.12683260E+03  0.28969336E+00  0.76628662E+00  0.65672517E+03
 0.45359375E+00  0.12671506E+03  0.28953224E+00  0.76647398E+00  0.65648165E+03
 0.45375000E+00  0.12659764E+03  0.28937123E+00  0.76666119E+00  0.65623824E+03
 0.45390625E+00  0.12648034E+03  0.28921032E+00  0.76684825E+00  0.65599496E+03
 0.45406250E+00  0.12636316E+03  0.28904953E+00  0.76703515E+00  0.65575179E+03
 0.45421875E+00  0.12624610E+03  0.28888885E+00  0.76722190E+00  0.65550875E+03
 0.45437500E+00  0.12612917E+03  0.28872827E+00  0.76740850E+00  0.65526582E+03
 0.45453125E+00  0.12601236E+03  0.28856781E+00  0.76759494E+00  0.65502301E+03
 0.45468750E+00  0.12589567E+03  0.28840745E+00  0.76778124E+00  0.65478032E+03
 0.45484375E+00  0.12577911E+03  0.28824720E+00  0.76796738E+00  0.65453775E+03
 0.45500000E+00  0.12566266E+03  0.28808705E+00  0.76815337E+00  0.65429530E+03
 0.45515625E+00  0.12554634E+03  0.28792702E+00  0.76833921E+00  0.65405296E+03
 0.45531250E+00  0.12543014E+03  0.28776709E+00  0.76852490E+00  0.65381075E+03
 0.45546875E+00  0.12531405E+03  0.28760727E+00  0.76871044E+00  0.65356865E+03
 0.45562500E+00  0.12519809E+03  0.28744755E+00  0.76889582E+00  0.65332667E+03
 0.45578125E+00  0.12508225E+03  0.28728795E+00  0.76908106E+00  0.65308480E+03
 0.45593750E+00  0.12496654E+03  0.28712845E+00  0.76926614E+00  0.65284306E+03
 0.45609375E+00  0.12485094E+03  0.28696906E+00  0.76945108E+00  0.65260143E+03
 0.45625000E+00  0.12473546E+03  0.28680977E+00  0.76963587E+00  0.65235991E+03
 0.45640625E+00  0.12462010E+03  0.28665059E+00  0.76982050E+00  0.65211852E+03
 0.45656250E+00  0.12450486E+03  0.28649152E+00  0.77000499E+00  0.65187724E+03
 0.45671875E+00  0.12438974E+03  0.28633255E+00  0.77018932E+00  0.65163608E+03
 0.45687500E+00  0.12427474E+03  0.28617369E+00  0.77037351E+00  0.65139503E+03
 0.45703125E+00  0.12415986E+03  0.28601493E+00  0.77055755E+00  0.65115410E+03
 0.45718750E+00  0.12404510E+03  0.28585628E+00  0.77074144E+00  0.65091329E+03
 0.45734375E+00  0.12393045E+03  0.28569774E+00  0.77092518E+00  0.65067259E+03
 0.45750000E+00  0.12381593E+03  0.28553930E+00  0.77110877E+00  0.65043201E+03
 0.45765625E+00  0.12370152E+03  0.28538097E+00  0.77129222E+00  0.65019154E+03
 0.45781250E+00  0.12358723E+03  0.28522274E+00  0.77147551E+00  0.64995119E+03
 0.45796875E+00  0.12347306E+03  0.28506462E+00  0.77165866E+00  0.64971095E+03
 0.45812500E+00  0.12335901E+03  0.28490660E+00  0.77184166E+00  0.64947083E+03
 0.45828125E+00  0.12324508E+03  0.28474869E+00  0.77202451E+00  0.64923082E+03
 0.45843750E+00  0.12313126E+03  0.28459088E+00  0.77220721E+00  0.64899093E+03
 0.45859375E+00  0.12301756E+03  0.28443318E+00  0.77238977E+00  0.64875115E+03
 0.45875000E+00  0.12290398E+03  0.28427558E+00  0.77257218E+00  0.64851148E+03
 0.45890625E+00  0.12279051E+03  0.28411808E+00  0.77275444E+00  0.64827194E+03
 0.45906250E+00  0.12267716E+03  0.28396069E+00  0.77293656E+00  0.64803250E+03
 0.45921875E+00  0.12256393E+03  0.28380340E+00  0.77311853E+00  0.64779318E+03
 0.45937500E+00  0.12245081E+03  0.28364622E+00  0.77330035E+00  0.64755397E+03
 0.45953125E+00  0.12233782E+03  0.28348914E+00  0.77348203E+00  0.64731487E+03
 0.45968750E+00  0.12222493E+03  0.28333216E+00  0.77366356E+00  0.64707589E+03
 0.45984375E+00  0.12211217E+03  0.28317528E+00  0.77384495E+00  0.64683702E+03
 0.46000000E+00  0.12199951E+03  0.28301851E+00  0.77402619E+00  0.64659827E+03
 0.46015625E+00  0.12188698E+03  0.28286185E+00  0.77420728E+00  0.64635963E+03
 0.46031250E+00  0.12177456E+03  0.28270528E+00  0.77438823E+00  0.64612110E+03
 0.46046875E+00  0.12166225E+03  0.28254882E+00  0.77456903E+00  0.64588268E+03
 0.46062500E+00  0.12155006E+03  0.28239246E+00  0.77474969E+00  0.64564437E+03
 0.46078125E+00  0.12143799E+03  0.28223620E+00  0.77493020E+00  0.64540618E+03
 0.46093750E+00  0.12132603E+03  0.28208005E+00  0.77511057E+00  0.64516810E+03
 0.46109375E+00  0.12121418E+03  0.28192400E+00  0.77529080E+00  0.64493013E+03
 0.46125000E+00  0.12110245E+03  0.28176805E+00  0.77547088E+00  0.64469228E+03
 0.46140625E+00  0.12099083E+03  0.28161220E+00  0.77565081E+00  0.64445453E+03
 0.46156250E+00  0.12087933E+03  0.28145645E+00  0.77583061E+00  0.64421690E+03
 0.46171875E+00  0.12076794E+03  0.28130080E+00  0.77601025E+00  0.64397937E+03
 0.46187500E+00  0.12065666E+03  0.28114526E+00  0.77618976E+00  0.64374196E+03
 0.46203125E+00  0.12054550E+03  0.28098982E+00  0.77636912E+00  0.64350466E+03
 0.46218750E+00  0.12043445E+03  0.28083448E+00  0.77654834E+00  0.64326747E+03
 0.46234375E+00  0.12032351E+03  0.28067924E+00  0.77672741E+00  0.64303039E+03
 0.46250000E+00  0.12021269E+03  0.28052410E+00  0.77690634E+00  0.64279342E+03
 0.46265625E+00  0.12010198E+03  0.28036906E+00  0.77708513E+00  0.64255656E+03
 0.46281250E+00  0.11999138E+03  0.28021412E+00  0.77726378E+00  0.64231981E+03
 0.46296875E+00  0.11988090E+03  0.28005928E+00  0.77744228E+00  0.64208317E+03
 0.46312500E+00  0.11977052E+03  0.27990455E+00  0.77762064E+00  0.64184665E+03
 0.46328125E+00  0.11966026E+03  0.27974991E+00  0.77779886E+00  0.64161023E+03
 0.46343750E+00  0.11955011E+03  0.27959537E+00  0.77797694E+00  0.64137392E+03
 0.46359375E+00  0.11944008E+03  0.27944094E+00  0.77815488E+00  0.64113772E+03
 0.46375000E+00  0.11933015E+03  0.27928660E+00  0.77833267E+00  0.64090162E+03
 0.46390625E+00  0.11922034E+03  0.27913236E+00  0.77851033E+00  0.64066564E+03
 0.46406250E+00  0.11911063E+03  0.27897822E+00  0.77868784E+00  0.64042977E+03
 0.46421875E+00  0.11900104E+03  0.27882419E+00  0.77886521E+00  0.64019400E+03
 0.46437500E+00  0.11889156E+03  0.27867025E+00  0.77904244E+00  0.63995835E+03
 0.46453125E+00  0.11878219E+03  0.27851641E+00  0.77921953E+00  0.63972280E+03
 0.46468750E+00  0.11867293E+03  0.27836267E+00  0.77939648E+00  0.63948736E+03
 0.46484375E+00  0.11856378E+03  0.27820902E+00  0.77957328E+00  0.63925203E+03
 0.46500000E+00  0.11845474E+03  0.27805548E+00  0.77974995E+00  0.63901681E+03
 0.46515625E+00  0.11834582E+03  0.27790204E+00  0.77992648E+00  0.63878169E+03
 0.46531250E+00  0.11823700E+03  0.27774869E+00  0.78010287E+00  0.63854668E+03
 0.46546875E+00  0.11812829E+03  0.27759544E+00  0.78027912E+00  0.63831178E+03
 0.46562500E+00  0.11801969E+03  0.27744229E+00  0.78045522E+00  0.63807699E+03
 0.46578125E+00  0.11791120E+03  0.27728924E+00  0.78063119E+00  0.63784230E+03
 0.46593750E+00  0.11780282E+03  0.27713629E+00  0.78080702E+00  0.63760773E+03
 0.46609375E+00  0.11769455E+03  0.27698343E+00  0.78098271E+00  0.63737325E+03
 0.46625000E+00  0.11758638E+03  0.27683067E+00  0.78115827E+00  0.63713889E+03
 0.46640625E+00  0.11747833E+03  0.27667801E+00  0.78133368E+00  0.63690463E+03
 0.46656250E+00  0.11737039E+03  0.27652545E+00  0.78150895E+00  0.63667048E+03
 0.46671875E+00  0.11726255E+03  0.27637298E+00  0.78168409E+00  0.63643643E+03
 0.46687500E+00  0.11715482E+03  0.27622062E+00  0.78185909E+00  0.63620249E+03
 0.46703125E+00  0.11704720E+03  0.27606834E+00  0.78203395E+00  0.63596866E+03
 0.46718750E+00  0.11693969E+03  0.27591617E+00  0.78220867E+00  0.63573493E+03
 0.46734375E+00  0.11683229E+03  0.27576409E+00  0.78238325E+00  0.63550131E+03
 0.46750000E+00  0.11672499E+03  0.27561211E+00  0.78255770E+00  0.63526779E+03
 0.46765625E+00  0.11661780E+03  0.27546022E+00  0.78273201E+00  0.63503438E+03
 0.46781250E+00  0.11651072E+03  0.27530843E+00  0.78290618E+00  0.63480107E+03
 0.46796875E+00  0.11640375E+03  0.27515674E+00  0.78308022E+00  0.63456787E+03
 0.46812500E+00  0.11629688E+03  0.27500515E+00  0.78325412E+00  0.63433478E+03
 0.46828125E+00  0.11619012E+03  0.27485365E+00  0.78342788E+00  0.63410178E+03
 0.46843750E+00  0.11608346E+03  0.27470224E+00  0.78360150E+00  0.63386890E+03
 0.46859375E+00  0.11597692E+03  0.27455093E+00  0.78377499E+00  0.63363611E+03
 0.46875000E+00  0.11587048E+03  0.27439972E+00  0.78394834E+00  0.63340344E+03
 0.46890625E+00  0.11576414E+03  0.27424860E+00  0.78412156E+00  0.63317086E+03
 0.46906250E+00  0.11565791E+03  0.27409758E+00  0.78429464E+00  0.63293839E+03
 0.46921875E+00  0.11555179E+03  0.27394665E+00  0.78446758E+00  0.63270603E+03
 0.46937500E+00  0.11544577E+03  0.27379582E+00  0.78464039E+00  0.63247376E+03
 0.46953125E+00  0.11533986E+03  0.27364508E+00  0.78481306E+00  0.63224160E+03
 0.46968750E+00  0.11523406E+03  0.27349444E+00  0.78498560E+00  0.63200955E+03
 0.46984375E+00  0.11512836E+03  0.27334389E+00  0.78515800E+00  0.63177760E+03
 0.47000000E+00  0.11502276E+03  0.27319344E+00  0.78533027E+00  0.63154575E+03
 0.47015625E+00  0.11491727E+03  0.27304308E+00  0.78550240E+00  0.63131400E+03
 0.47031250E+00  0.11481189E+03  0.27289281E+00  0.78567440E+00  0.63108236E+03
 0.47046875E+00  0.11470661E+03  0.27274264E+00  0.78584626E+00  0.63085082E+03
 0.47062500E+00  0.11460143E+03  0.27259257E+00  0.78601799E+00  0.63061938E+03
 0.47078125E+00  0.11449636E+03  0.27244258E+00  0.78618959E+00  0.63038805E+03
 0.47093750E+00  0.11439139E+03  0.27229270E+00  0.78636105E+00  0.63015681E+03
 0.47109375E+00  0.11428653E+03  0.27214290E+00  0.78653237E+00  0.62992568E+03
 0.47125000E+00  0.11418177E+03  0.27199320E+00  0.78670357E+00  0.62969465E+03
 0.47140625E+00  0.11407711E+03  0.27184359E+00  0.78687462E+00  0.62946372E+03
 0.47156250E+00  0.11397256E+03  0.27169408E+00  0.78704555E+00  0.62923290E+03
 0.47171875E+00  0.11386811E+03  0.27154466E+00  0.78721634E+00  0.62900217E+03
 0.47187500E+00  0.11376377E+03  0.27139533E+00  0.78738700E+00  0.62877155E+03
 0.47203125E+00  0.11365953E+03  0.27124609E+00  0.78755753E+00  0.62854103E+03
 0.47218750E+00  0.11355539E+03  0.27109695E+00  0.78772792E+00  0.62831061E+03
 0.47234375E+00  0.11345135E+03  0.27094790E+00  0.78789818E+00  0.62808029E+03
 0.47250000E+00  0.11334742E+03  0.27079894E+00  0.78806831E+00  0.62785007E+03
 0.47265625E+00  0.11324359E+03  0.27065008E+00  0.78823831E+00  0.62761995E+03
 0.47281250E+00  0.11313986E+03  0.27050130E+00  0.78840817E+00  0.62738994E+03
 0.47296875E+00  0.11303623E+03  0.27035262E+00  0.78857790E+00  0.62716002E+03
 0.47312500E+00  0.11293271E+03  0.27020403E+00  0.78874750E+00  0.62693020E+03
 0.47328125E+00  0.11282928E+03  0.27005554E+00  0.78891697E+00  0.62670049E+03
 0.47343750E+00  0.11272596E+03  0.26990713E+00  0.78908631E+00  0.62647087E+03
 0.47359375E+00  0.11262274E+03  0.26975882E+00  0.78925551E+00  0.62624135E+03
 0.47375000E+00  0.11251963E+03  0.26961060E+00  0.78942459E+00  0.62601194E+03
 0.47390625E+00  0.11241661E+03  0.26946247E+00  0.78959353E+00  0.62578262E+03
 0.47406250E+00  0.11231370E+03  0.26931443E+00  0.78976234E+00  0.62555340E+03
 0.47421875E+00  0.11221088E+03  0.26916648E+00  0.78993102E+00  0.62532428E+03
 0.47437500E+00  0.11210817E+03  0.26901862E+00  0.79009957E+00  0.62509526E+03
 0.47453125E+00  0.11200556E+03  0.26887086E+00  0.79026799E+00  0.62486634E+03
 0.47468750E+00  0.11190305E+03  0.26872318E+00  0.79043628E+00  0.62463752E+03
 0.47484375E+00  0.11180064E+03  0.26857560E+00  0.79060444E+00  0.62440879E+03
 0.47500000E+00  0.11169833E+03  0.26842811E+00  0.79077247E+00  0.62418017E+03
 0.47515625E+00  0.11159612E+03  0.26828070E+00  0.79094037E+00  0.62395164E+03
 0.47531250E+00  0.11149401E+03  0.26813339E+00  0.79110814E+00  0.62372321E+03
 0.47546875E+00  0.11139200E+03  0.26798617E+00  0.79127578E+00  0.62349488E+03
 0.47562500E+00  0.11129009E+03  0.26783904E+00  0.79144329E+00  0.62326665E+03
 0.47578125E+00  0.11118827E+03  0.26769199E+00  0.79161067E+00  0.62303852E+03
 0.47593750E+00  0.11108656E+03  0.26754504E+00  0.79177792E+00  0.62281048E+03
 0.47609375E+00  0.11098495E+03  0.26739818E+00  0.79194505E+00  0.62258254E+03
 0.47625000E+00  0.11088344E+03  0.26725140E+00  0.79211204E+00  0.62235470E+03
 0.47640625E+00  0.11078202E+03  0.26710472E+00  0.79227890E+00  0.62212695E+03
 0.47656250E+00  0.11068071E+03  0.26695813E+00  0.79244564E+00  0.62189931E+03
 0.47671875E+00  0.11057949E+03  0.26681162E+00  0.79261225E+00  0.62167176E+03
 0.47687500E+00  0.11047838E+03  0.26666521E+00  0.79277873E+00  0.62144430E+03
 0.47703125E+00  0.11037736E+03  0.26651888E+00  0.79294508E+00  0.62121695E+03
 0.47718750E+00  0.11027644E+03  0.26637264E+00  0.79311131E+00  0.62098968E+03
 0.47734375E+00  0.11017561E+03  0.26622649E+00  0.79327740E+00  0.62076252E+03
 0.47750000E+00  0.11007489E+03  0.26608043E+00  0.79344337E+00  0.62053545E+03
 0.47765625E+00  0.10997426E+03  0.26593446E+00  0.79360921E+00  0.62030848E+03
 0.47781250E+00  0.10987373E+03  0.26578858E+00  0.79377493E+00  0.62008161E+03
 0.47796875E+00  0.10977330E+03  0.26564278E+00  0.79394051E+00  0.61985483E+03
 0.47812500E+00  0.10967297E+03  0.26549708E+00  0.79410597E+00  0.61962814E+03
 0.47828125E+00  0.10957273E+03  0.26535146E+00  0.79427130E+00  0.61940156E+03
 0.47843750E+00  0.10947259E+03  0.26520593E+00  0.79443651E+00  0.61917506E+03
 0.47859375E+00  0.10937255E+03  0.26506048E+00  0.79460159E+00  0.61894867E+03
 0.47875000E+00  0.10927260E+03  0.26491513E+00  0.79476654E+00  0.61872237E+03
 0.47890625E+00  0.10917275E+03  0.26476986E+00  0.79493137E+00  0.61849616E+03
 0.47906250E+00  0.10907300E+03  0.26462468E+00  0.79509607E+00  0.61827005E+03
 0.47921875E+00  0.10897335E+03  0.26447959E+00  0.79526064E+00  0.61804403E+03
 0.47937500E+00  0.10887379E+03  0.26433458E+00  0.79542509E+00  0.61781811E+03
 0.47953125E+00  0.10877433E+03  0.26418967E+00  0.79558941E+00  0.61759228E+03
 0.47968750E+00  0.10867496E+03  0.26404484E+00  0.79575361E+00  0.61736655E+03
 0.47984375E+00  0.10857569E+03  0.26390009E+00  0.79591768E+00  0.61714091E+03
 0.48000000E+00  0.10847651E+03  0.26375543E+00  0.79608162E+00  0.61691536E+03
 0.48015625E+00  0.10837743E+03  0.26361086E+00  0.79624544E+00  0.61668991E+03
 0.48031250E+00  0.10827845E+03  0.26346638E+00  0.79640914E+00  0.61646455E+03
 0.48046875E+00  0.10817956E+03  0.26332198E+00  0.79657271E+00  0.61623929E+03
 0.48062500E+00  0.10808077E+03  0.26317767E+00  0.79673615E+00  0.61601412E+03
 0.48078125E+00  0.10798207E+03  0.26303345E+00  0.79689948E+00  0.61578905E+03
 0.48093750E+00  0.10788347E+03  0.26288931E+00  0.79706267E+00  0.61556406E+03
 0.48109375E+00  0.10778496E+03  0.26274526E+00  0.79722574E+00  0.61533917E+03
 0.48125000E+00  0.10768655E+03  0.26260129E+00  0.79738869E+00  0.61511438E+03
 0.48140625E+00  0.10758823E+03  0.26245741E+00  0.79755152E+00  0.61488967E+03
 0.48156250E+00  0.10749000E+03  0.26231361E+00  0.79771422E+00  0.61466506E+03
 0.48171875E+00  0.10739187E+03  0.26216990E+00  0.79787679E+00  0.61444054E+03
 0.48187500E+00  0.10729384E+03  0.26202628E+00  0.79803925E+00  0.61421612E+03
 0.48203125E+00  0.10719589E+03  0.26188274E+00  0.79820157E+00  0.61399178E+03
 0.48218750E+00  0.10709805E+03  0.26173929E+00  0.79836378E+00  0.61376754E+03
 0.48234375E+00  0.10700029E+03  0.26159592E+00  0.79852586E+00  0.61354339E+03
 0.48250000E+00  0.10690263E+03  0.26145264E+00  0.79868782E+00  0.61331934E+03
 0.48265625E+00  0.10680507E+03  0.26130944E+00  0.79884966E+00  0.61309537E+03
 0.48281250E+00  0.10670759E+03  0.26116632E+00  0.79901137E+00  0.61287150E+03
 0.48296875E+00  0.10661021E+03  0.26102330E+00  0.79917296E+00  0.61264772E+03
 0.48312500E+00  0.10651292E+03  0.26088035E+00  0.79933443E+00  0.61242403E+03
 0.48328125E+00  0.10641573E+03  0.26073749E+00  0.79949578E+00  0.61220043E+03
 0.48343750E+00  0.10631863E+03  0.26059472E+00  0.79965700E+00  0.61197692E+03
 0.48359375E+00  0.10622162E+03  0.26045202E+00  0.79981810E+00  0.61175351E+03
 0.48375000E+00  0.10612470E+03  0.26030942E+00  0.79997908E+00  0.61153018E+03
 0.48390625E+00  0.10602788E+03  0.26016689E+00  0.80013994E+00  0.61130695E+03
 0.48406250E+00  0.10593115E+03  0.26002446E+00  0.80030068E+00  0.61108380E+03
 0.48421875E+00  0.10583451E+03  0.25988210E+00  0.80046129E+00  0.61086075E+03
 0.48437500E+00  0.10573796E+03  0.25973983E+00  0.80062179E+00  0.61063779E+03
 0.48453125E+00  0.10564151E+03  0.25959764E+00  0.80078216E+00  0.61041491E+03
 0.48468750E+00  0.10554514E+03  0.25945554E+00  0.80094241E+00  0.61019213E+03
 0.48484375E+00  0.10544887E+03  0.25931351E+00  0.80110254E+00  0.60996944E+03
 0.48500000E+00  0.10535269E+03  0.25917158E+00  0.80126255E+00  0.60974684E+03
 0.48515625E+00  0.10525660E+03  0.25902972E+00  0.80142244E+00  0.60952432E+03
 0.48531250E+00  0.10516061E+03  0.25888795E+00  0.80158221E+00  0.60930190E+03
 0.48546875E+00  0.10506470E+03  0.25874626E+00  0.80174185E+00  0.60907957E+03
 0.48562500E+00  0.10496889E+03  0.25860466E+00  0.80190138E+00  0.60885732E+03
 0.48578125E+00  0.10487316E+03  0.25846313E+00  0.80206079E+00  0.60863517E+03
 0.48593750E+00  0.10477753E+03  0.25832169E+00  0.80222008E+00  0.60841310E+03
 0.48609375E+00  0.10468199E+03  0.25818033E+00  0.80237924E+00  0.60819113E+03
 0.48625000E+00  0.10458653E+03  0.25803906E+00  0.80253829E+00  0.60796924E+03
 0.48640625E+00  0.10449117E+03  0.25789786E+00  0.80269722E+00  0.60774744E+03
 0.48656250E+00  0.10439590E+03  0.25775675E+00  0.80285603E+00  0.60752573E+03
 0.48671875E+00  0.10430072E+03  0.25761572E+00  0.80301472E+00  0.60730411E+03
 0.48687500E+00  0.10420563E+03  0.25747478E+00  0.80317328E+00  0.60708258E+03
 0.48703125E+00  0.10411063E+03  0.25733391E+00  0.80333174E+00  0.60686113E+03
 0.48718750E+00  0.10401571E+03  0.25719313E+00  0.80349007E+00  0.60663978E+03
 0.48734375E+00  0.10392089E+03  0.25705243E+00  0.80364828E+00  0.60641851E+03
 0.48750000E+00  0.10382616E+03  0.25691181E+00  0.80380637E+00  0.60619733E+03
 0.48765625E+00  0.10373152E+03  0.25677127E+00  0.80396435E+00  0.60597623E+03
 0.48781250E+00  0.10363696E+03  0.25663081E+00  0.80412221E+00  0.60575523E+03
 0.48796875E+00  0.10354250E+03  0.25649043E+00  0.80427995E+00  0.60553431E+03
 0.48812500E+00  0.10344812E+03  0.25635014E+00  0.80443757E+00  0.60531348E+03
 0.48828125E+00  0.10335384E+03  0.25620992E+00  0.80459507E+00  0.60509274E+03
 0.48843750E+00  0.10325964E+03  0.25606979E+00  0.80475245E+00  0.60487208E+03
 0.48859375E+00  0.10316553E+03  0.25592974E+00  0.80490972E+00  0.60465151E+03
 0.48875000E+00  0.10307151E+03  0.25578977E+00  0.80506687E+00  0.60443103E+03
 0.48890625E+00  0.10297758E+03  0.25564987E+00  0.80522390E+00  0.60421063E+03
 0.48906250E+00  0.10288373E+03  0.25551006E+00  0.80538082E+00  0.60399033E+03
 0.48921875E+00  0.10278998E+03  0.25537033E+00  0.80553761E+00  0.60377010E+03
 0.48937500E+00  0.10269631E+03  0.25523068E+00  0.80569429E+00  0.60354997E+03
 0.48953125E+00  0.10260273E+03  0.25509111E+00  0.80585086E+00  0.60332992E+03
 0.48968750E+00  0.10250924E+03  0.25495162E+00  0.80600730E+00  0.60310995E+03
 0.48984375E+00  0.10241583E+03  0.25481221E+00  0.80616363E+00  0.60289008E+03
 0.49000000E+00  0.10232251E+03  0.25467288E+00  0.80631985E+00  0.60267029E+03
 0.49015625E+00  0.10222928E+03  0.25453363E+00  0.80647594E+00  0.60245058E+03
 0.49031250E+00  0.10213614E+03  0.25439446E+00  0.80663192E+00  0.60223096E+03
 0.49046875E+00  0.10204309E+03  0.25425537E+00  0.80678779E+00  0.60201143E+03
 0.49062500E+00  0.10195012E+03  0.25411636E+00  0.80694354E+00  0.60179198E+03
 0.49078125E+00  0.10185724E+03  0.25397743E+00  0.80709917E+00  0.60157261E+03
 0.49093750E+00  0.10176444E+03  0.25383858E+00  0.80725468E+00  0.60135333E+03
 0.49109375E+00  0.10167174E+03  0.25369980E+00  0.80741008E+00  0.60113414E+03
 0.49125000E+00  0.10157911E+03  0.25356111E+00  0.80756537E+00  0.60091503E+03
 0.49140625E+00  0.10148658E+03  0.25342249E+00  0.80772054E+00  0.60069601E+03
 0.49156250E+00  0.10139413E+03  0.25328395E+00  0.80787559E+00  0.60047707E+03
 0.49171875E+00  0.10130177E+03  0.25314550E+00  0.80803053E+00  0.60025821E+03
 0.49187500E+00  0.10120949E+03  0.25300712E+00  0.80818536E+00  0.60003944E+03
 0.49203125E+00  0.10111730E+03  0.25286882E+00  0.80834007E+00  0.59982076E+03
 0.49218750E+00  0.10102520E+03  0.25273059E+00  0.80849466E+00  0.59960216E+03
 0.49234375E+00  0.10093318E+03  0.25259245E+00  0.80864914E+00  0.59938364E+03
 0.49250000E+00  0.10084125E+03  0.25245438E+00  0.80880351E+00  0.59916520E+03
 0.49265625E+00  0.10074940E+03  0.25231639E+00  0.80895776E+00  0.59894685E+03
 0.49281250E+00  0.10065764E+03  0.25217848E+00  0.80911190E+00  0.59872859E+03
 0.49296875E+00  0.10056596E+03  0.25204065E+00  0.80926592E+00  0.59851041E+03
 0.49312500E+00  0.10047437E+03  0.25190290E+00  0.80941983E+00  0.59829231E+03
 0.49328125E+00  0.10038287E+03  0.25176522E+00  0.80957362E+00  0.59807429E+03
 0.49343750E+00  0.10029144E+03  0.25162762E+00  0.80972730E+00  0.59785636E+03
 0.49359375E+00  0.10020011E+03  0.25149010E+00  0.80988087E+00  0.59763851E+03
 0.49375000E+00  0.10010886E+03  0.25135266E+00  0.81003433E+00  0.59742074E+03
 0.49390625E+00  0.10001769E+03  0.25121529E+00  0.81018767E+00  0.59720306E+03
 0.49406250E+00  0.99926605E+02  0.25107800E+00  0.81034089E+00  0.59698546E+03
 0.49421875E+00  0.99835606E+02  0.25094079E+00  0.81049401E+00  0.59676794E+03
 0.49437500E+00  0.99744692E+02  0.25080366E+00  0.81064701E+00  0.59655050E+03
 0.49453125E+00  0.99653862E+02  0.25066660E+00  0.81079990E+00  0.59633315E+03
 0.49468750E+00  0.99563115E+02  0.25052962E+00  0.81095267E+00  0.59611588E+03
 0.49484375E+00  0.99472453E+02  0.25039271E+00  0.81110534E+00  0.59589869E+03
 0.49500000E+00  0.99381874E+02  0.25025588E+00  0.81125789E+00  0.59568158E+03
 0.49515625E+00  0.99291380E+02  0.25011913E+00  0.81141032E+00  0.59546456E+03
 0.49531250E+00  0.99200968E+02  0.24998246E+00  0.81156265E+00  0.59524761E+03
 0.49546875E+00  0.99110640E+02  0.24984586E+00  0.81171486E+00  0.59503075E+03
 0.49562500E+00  0.99020395E+02  0.24970934E+00  0.81186697E+00  0.59481397E+03
 0.49578125E+00  0.98930234E+02  0.24957289E+00  0.81201896E+00  0.59459727E+03
 0.49593750E+00  0.98840156E+02  0.24943652E+00  0.81217083E+00  0.59438066E+03
 0.49609375E+00  0.98750160E+02  0.24930023E+00  0.81232260E+00  0.59416412E+03
 0.49625000E+00  0.98660248E+02  0.24916401E+00  0.81247426E+00  0.59394767E+03
 0.49640625E+00  0.98570418E+02  0.24902786E+00  0.81262580E+00  0.59373129E+03
 0.49656250E+00  0.98480671E+02  0.24889180E+00  0.81277723E+00  0.59351500E+03
 0.49671875E+00  0.98391006E+02  0.24875581E+00  0.81292855E+00  0.59329879E+03
 0.49687500E+00  0.98301424E+02  0.24861989E+00  0.81307976E+00  0.59308265E+03
 0.49703125E+00  0.98211924E+02  0.24848405E+00  0.81323086E+00  0.59286660E+03
 0.49718750E+00  0.98122506E+02  0.24834828E+00  0.81338185E+00  0.59265063E+03
 0.49734375E+00  0.98033170E+02  0.24821259E+00  0.81353273E+00  0.59243474E+03
 0.49750000E+00  0.97943916E+02  0.24807698E+00  0.81368350E+00  0.59221893E+03
 0.49765625E+00  0.97854744E+02  0.24794144E+00  0.81383415E+00  0.59200320E+03
 0.49781250E+00  0.97765654E+02  0.24780597E+00  0.81398470E+00  0.59178755E+03
 0.49796875E+00  0.97676645E+02  0.24767058E+00  0.81413514E+00  0.59157198E+03
 0.49812500E+00  0.97587718E+02  0.24753527E+00  0.81428546E+00  0.59135649E+03
 0.49828125E+00  0.97498873E+02  0.24740003E+00  0.81443568E+00  0.59114108E+03
 0.49843750E+00  0.97410108E+02  0.24726486E+00  0.81458579E+00  0.59092574E+03
 0.49859375E+00  0.97321425E+02  0.24712977E+00  0.81473579E+00  0.59071049E+03
 0.49875000E+00  0.97232823E+02  0.24699475E+00  0.81488567E+00  0.59049532E+03
 0.49890625E+00  0.97144302E+02  0.24685981E+00  0.81503545E+00  0.59028022E+03
 0.49906250E+00  0.97055861E+02  0.24672494E+00  0.81518512E+00  0.59006521E+03
 0.49921875E+00  0.96967502E+02  0.24659014E+00  0.81533468E+00  0.58985027E+03
 0.49937500E+00  0.96879223E+02  0.24645542E+00  0.81548413E+00  0.58963541E+03
 0.49953125E+00  0.96791025E+02  0.24632077E+00  0.81563347E+00  0.58942063E+03
 0.49968750E+00  0.96702907E+02  0.24618620E+00  0.81578270E+00  0.58920593E+03
 0.49984375E+00  0.96614869E+02  0.24605170E+00  0.81593183E+00  0.58899131E+03
 0.50000000E+00  0.96526911E+02  0.24591727E+00  0.81608084E+00  0.58877677E+03
 0.50015625E+00  0.96439034E+02  0.24578292E+00  0.81622975E+00  0.58856230E+03
 0.50031250E+00  0.96351237E+02  0.24564864E+00  0.81637855E+00  0.58834791E+03
 0.50046875E+00  0.96263519E+02  0.24551443E+00  0.81652724E+00  0.58813360E+03
 0.50062500E+00  0.96175881E+02  0.24538030E+00  0.81667582E+00  0.58791937E+03
 0.50078125E+00  0.96088323E+02  0.24524624E+00  0.81682430E+00  0.58770522E+03
 0.50093750E+00  0.96000845E+02  0.24511225E+00  0.81697266E+00  0.58749114E+03
 0.50109375E+00  0.95913445E+02  0.24497834E+00  0.81712092E+00  0.58727714E+03
 0.50125000E+00  0.95826126E+02  0.24484449E+00  0.81726907E+00  0.58706322E+03
 0.50140625E+00  0.95738885E+02  0.24471073E+00  0.81741712E+00  0.58684937E+03
 0.50156250E+00  0.95651724E+02  0.24457703E+00  0.81756505E+00  0.58663561E+03
 0.50171875E+00  0.95564641E+02  0.24444341E+00  0.81771288E+00  0.58642192E+03
 0.50187500E+00  0.95477638E+02  0.24430985E+00  0.81786060E+00  0.58620830E+03
 0.50203125E+00  0.95390713E+02  0.24417638E+00  0.81800822E+00  0.58599477E+03
 0.50218750E+00  0.95303867E+02  0.24404297E+00  0.81815572E+00  0.58578131E+03
 0.50234375E+00  0.95217100E+02  0.24390963E+00  0.81830312E+00  0.58556792E+03
 0.50250000E+00  0.95130411E+02  0.24377637E+00  0.81845042E+00  0.58535462E+03
 0.50265625E+00  0.95043801E+02  0.24364318E+00  0.81859760E+00  0.58514139E+03
 0.50281250E+00  0.94957268E+02  0.24351006E+00  0.81874469E+00  0.58492823E+03
 0.50296875E+00  0.94870814E+02  0.24337702E+00  0.81889166E+00  0.58471516E+03
 0.50312500E+00  0.94784439E+02  0.24324404E+00  0.81903853E+00  0.58450215E+03
 0.50328125E+00  0.94698141E+02  0.24311114E+00  0.81918529E+00  0.58428923E+03
 0.50343750E+00  0.94611920E+02  0.24297831E+00  0.81933195E+00  0.58407638E+03
 0.50359375E+00  0.94525778E+02  0.24284555E+00  0.81947850E+00  0.58386360E+03
 0.50375000E+00  0.94439713E+02  0.24271286E+00  0.81962494E+00  0.58365091E+03
 0.50390625E+00  0.94353726E+02  0.24258024E+00  0.81977128E+00  0.58343828E+03
 0.50406250E+00  0.94267817E+02  0.24244769E+00  0.81991751E+00  0.58322573E+03
 0.50421875E+00  0.94181984E+02  0.24231522E+00  0.82006364E+00  0.58301326E+03
 0.50437500E+00  0.94096229E+02  0.24218281E+00  0.82020966E+00  0.58280087E+03
 0.50453125E+00  0.94010551E+02  0.24205048E+00  0.82035558E+00  0.58258854E+03
 0.50468750E+00  0.93924950E+02  0.24191822E+00  0.82050139E+00  0.58237630E+03
 0.50484375E+00  0.93839426E+02  0.24178602E+00  0.82064710E+00  0.58216412E+03
 0.50500000E+00  0.93753979E+02  0.24165390E+00  0.82079270E+00  0.58195203E+03
 0.50515625E+00  0.93668609E+02  0.24152185E+00  0.82093820E+00  0.58174000E+03
 0.50531250E+00  0.93583315E+02  0.24138987E+00  0.82108359E+00  0.58152805E+03
 0.50546875E+00  0.93498098E+02  0.24125796E+00  0.82122888E+00  0.58131618E+03
 0.50562500E+00  0.93412957E+02  0.24112612E+00  0.82137406E+00  0.58110438E+03
 0.50578125E+00  0.93327893E+02  0.24099435E+00  0.82151914E+00  0.58089265E+03
 0.50593750E+00  0.93242904E+02  0.24086265E+00  0.82166411E+00  0.58068100E+03
 0.50609375E+00  0.93157992E+02  0.24073102E+00  0.82180898E+00  0.58046942E+03
 0.50625000E+00  0.93073156E+02  0.24059946E+00  0.82195375E+00  0.58025792E+03
 0.50640625E+00  0.92988396E+02  0.24046797E+00  0.82209841E+00  0.58004649E+03
 0.50656250E+00  0.92903712E+02  0.24033655E+00  0.82224297E+00  0.57983513E+03
 0.50671875E+00  0.92819103E+02  0.24020520E+00  0.82238743E+00  0.57962385E+03
 0.50687500E+00  0.92734570E+02  0.24007392E+00  0.82253178E+00  0.57941264E+03
 0.50703125E+00  0.92650112E+02  0.23994271E+00  0.82267603E+00  0.57920150E+03
 0.50718750E+00  0.92565730E+02  0.23981157E+00  0.82282017E+00  0.57899044E+03
 0.50734375E+00  0.92481424E+02  0.23968049E+00  0.82296422E+00  0.57877945E+03
 0.50750000E+00  0.92397192E+02  0.23954949E+00  0.82310816E+00  0.57856853E+03
 0.50765625E+00  0.92313036E+02  0.23941855E+00  0.82325199E+00  0.57835769E+03
 0.50781250E+00  0.92228954E+02  0.23928769E+00  0.82339572E+00  0.57814692E+03
 0.50796875E+00  0.92144948E+02  0.23915689E+00  0.82353936E+00  0.57793622E+03
 0.50812500E+00  0.92061016E+02  0.23902617E+00  0.82368288E+00  0.57772559E+03
 0.50828125E+00  0.91977159E+02  0.23889551E+00  0.82382631E+00  0.57751504E+03
 0.50843750E+00  0.91893377E+02  0.23876492E+00  0.82396963E+00  0.57730456E+03
 0.50859375E+00  0.91809669E+02  0.23863439E+00  0.82411285E+00  0.57709415E+03
 0.50875000E+00  0.91726036E+02  0.23850394E+00  0.82425597E+00  0.57688381E+03
 0.50890625E+00  0.91642477E+02  0.23837356E+00  0.82439899E+00  0.57667354E+03
 0.50906250E+00  0.91558992E+02  0.23824324E+00  0.82454190E+00  0.57646335E+03
 0.50921875E+00  0.91475582E+02  0.23811299E+00  0.82468471E+00  0.57625323E+03
 0.50937500E+00  0.91392245E+02  0.23798281E+00  0.82482742E+00  0.57604318E+03
 0.50953125E+00  0.91308982E+02  0.23785270E+00  0.82497003E+00  0.57583320E+03
 0.50968750E+00  0.91225794E+02  0.23772266E+00  0.82511254E+00  0.57562329E+03
 0.50984375E+00  0.91142679E+02  0.23759268E+00  0.82525494E+00  0.57541346E+03
 0.51000000E+00  0.91059637E+02  0.23746277E+00  0.82539725E+00  0.57520369E+03
 0.51015625E+00  0.90976670E+02  0.23733293E+00  0.82553945E+00  0.57499400E+03
 0.51031250E+00  0.90893775E+02  0.23720316E+00  0.82568155E+00  0.57478438E+03
 0.51046875E+00  0.90810954E+02  0.23707345E+00  0.82582355E+00  0.57457483E+03
 0.51062500E+00  0.90728206E+02  0.23694382E+00  0.82596545E+00  0.57436535E+03
 0.51078125E+00  0.90645532E+02  0.23681425E+00  0.82610725E+00  0.57415594E+03
 0.51093750E+00  0.90562931E+02  0.23668474E+00  0.82624895E+00  0.57394660E+03
 0.51109375E+00  0.90480402E+02  0.23655531E+00  0.82639055E+00  0.57373733E+03
 0.51125000E+00  0.90397946E+02  0.23642594E+00  0.82653205E+00  0.57352813E+03
 0.51140625E+00  0.90315564E+02  0.23629664E+00  0.82667345E+00  0.57331901E+03
 0.51156250E+00  0.90233254E+02  0.23616740E+00  0.82681474E+00  0.57310995E+03
 0.51171875E+00  0.90151016E+02  0.23603824E+00  0.82695594E+00  0.57290096E+03
 0.51187500E+00  0.90068851E+02  0.23590914E+00  0.82709704E+00  0.57269204E+03
 0.51203125E+00  0.89986759E+02  0.23578010E+00  0.82723803E+00  0.57248320E+03
 0.51218750E+00  0.89904738E+02  0.23565113E+00  0.82737893E+00  0.57227442E+03
 0.51234375E+00  0.89822790E+02  0.23552223E+00  0.82751973E+00  0.57206571E+03
 0.51250000E+00  0.89740914E+02  0.23539340E+00  0.82766042E+00  0.57185707E+03
 0.51265625E+00  0.89659111E+02  0.23526463E+00  0.82780102E+00  0.57164850E+03
 0.51281250E+00  0.89577379E+02  0.23513593E+00  0.82794152E+00  0.57144000E+03
 0.51296875E+00  0.89495719E+02  0.23500729E+00  0.82808192E+00  0.57123157E+03
 0.51312500E+00  0.89414130E+02  0.23487872E+00  0.82822222E+00  0.57102321E+03
 0.51328125E+00  0.89332614E+02  0.23475022E+00  0.82836242E+00  0.57081492E+03
 0.51343750E+00  0.89251169E+02  0.23462178E+00  0.82850252E+00  0.57060670E+03
 0.51359375E+00  0.89169795E+02  0.23449341E+00  0.82864253E+00  0.57039854E+03
 0.51375000E+00  0.89088493E+02  0.23436511E+00  0.82878243E+00  0.57019046E+03
 0.51390625E+00  0.89007262E+02  0.23423687E+00  0.82892224E+00  0.56998244E+03
 0.51406250E+00  0.88926102E+02  0.23410869E+00  0.82906194E+00  0.56977449E+03
 0.51421875E+00  0.88845013E+02  0.23398058E+00  0.82920155E+00  0.56956661E+03
 0.51437500E+00  0.88763996E+02  0.23385254E+00  0.82934106E+00  0.56935880E+03
 0.51453125E+00  0.88683049E+02  0.23372456E+00  0.82948047E+00  0.56915106E+03
 0.51468750E+00  0.88602173E+02  0.23359665E+00  0.82961979E+00  0.56894338E+03
 0.51484375E+00  0.88521368E+02  0.23346880E+00  0.82975900E+00  0.56873577E+03
 0.51500000E+00  0.88440634E+02  0.23334102E+00  0.82989812E+00  0.56852824E+03
 0.51515625E+00  0.88359970E+02  0.23321330E+00  0.83003714E+00  0.56832076E+03
 0.51531250E+00  0.88279376E+02  0.23308565E+00  0.83017606E+00  0.56811336E+03
 0.51546875E+00  0.88198853E+02  0.23295806E+00  0.83031489E+00  0.56790602E+03
 0.51562500E+00  0.88118401E+02  0.23283054E+00  0.83045361E+00  0.56769876E+03
 0.51578125E+00  0.88038018E+02  0.23270308E+00  0.83059224E+00  0.56749155E+03
 0.51593750E+00  0.87957706E+02  0.23257569E+00  0.83073078E+00  0.56728442E+03
 0.51609375E+00  0.87877463E+02  0.23244836E+00  0.83086921E+00  0.56707735E+03
 0.51625000E+00  0.87797291E+02  0.23232110E+00  0.83100755E+00  0.56687035E+03
 0.51640625E+00  0.87717188E+02  0.23219390E+00  0.83114579E+00  0.56666342E+03
 0.51656250E+00  0.87637155E+02  0.23206676E+00  0.83128393E+00  0.56645656E+03
 0.51671875E+00  0.87557192E+02  0.23193969E+00  0.83142198E+00  0.56624976E+03
 0.51687500E+00  0.87477298E+02  0.23181269E+00  0.83155993E+00  0.56604303E+03
 0.51703125E+00  0.87397474E+02  0.23168574E+00  0.83169778E+00  0.56583636E+03
 0.51718750E+00  0.87317719E+02  0.23155887E+00  0.83183554E+00  0.56562976E+03
 0.51734375E+00  0.87238033E+02  0.23143205E+00  0.83197320E+00  0.56542323E+03
 0.51750000E+00  0.87158417E+02  0.23130530E+00  0.83211077E+00  0.56521676E+03
 0.51765625E+00  0.87078869E+02  0.23117861E+00  0.83224824E+00  0.56501036E+03
 0.51781250E+00  0.86999391E+02  0.23105199E+00  0.83238561E+00  0.56480403E+03
 0.51796875E+00  0.86919982E+02  0.23092543E+00  0.83252288E+00  0.56459776E+03
 0.51812500E+00  0.86840641E+02  0.23079893E+00  0.83266006E+00  0.56439156E+03
 0.51828125E+00  0.86761370E+02  0.23067250E+00  0.83279715E+00  0.56418542E+03
 0.51843750E+00  0.86682167E+02  0.23054613E+00  0.83293414E+00  0.56397935E+03
 0.51859375E+00  0.86603032E+02  0.23041983E+00  0.83307103E+00  0.56377335E+03
 0.51875000E+00  0.86523966E+02  0.23029358E+00  0.83320783E+00  0.56356741E+03
 0.51890625E+00  0.86444969E+02  0.23016740E+00  0.83334453E+00  0.56336153E+03
 0.51906250E+00  0.86366040E+02  0.23004129E+00  0.83348114E+00  0.56315572E+03
 0.51921875E+00  0.86287179E+02  0.22991523E+00  0.83361765E+00  0.56294998E+03
 0.51937500E+00  0.86208386E+02  0.22978924E+00  0.83375406E+00  0.56274430E+03
 0.51953125E+00  0.86129661E+02  0.22966331E+00  0.83389039E+00  0.56253869E+03
 0.51968750E+00  0.86051004E+02  0.22953745E+00  0.83402661E+00  0.56233314E+03
 0.51984375E+00  0.85972415E+02  0.22941165E+00  0.83416274E+00  0.56212765E+03
 0.52000000E+00  0.85893894E+02  0.22928591E+00  0.83429878E+00  0.56192224E+03
 0.52015625E+00  0.85815441E+02  0.22916023E+00  0.83443472E+00  0.56171688E+03
 0.52031250E+00  0.85737055E+02  0.22903461E+00  0.83457057E+00  0.56151159E+03
 0.52046875E+00  0.85658737E+02  0.22890906E+00  0.83470633E+00  0.56130637E+03
 0.52062500E+00  0.85580486E+02  0.22878357E+00  0.83484198E+00  0.56110120E+03
 0.52078125E+00  0.85502303E+02  0.22865814E+00  0.83497755E+00  0.56089611E+03
 0.52093750E+00  0.85424187E+02  0.22853278E+00  0.83511302E+00  0.56069107E+03
 0.52109375E+00  0.85346138E+02  0.22840747E+00  0.83524840E+00  0.56048610E+03
 0.52125000E+00  0.85268156E+02  0.22828223E+00  0.83538368E+00  0.56028120E+03
 0.52140625E+00  0.85190242E+02  0.22815705E+00  0.83551887E+00  0.56007636E+03
 0.52156250E+00  0.85112394E+02  0.22803193E+00  0.83565396E+00  0.55987158E+03
 0.52171875E+00  0.85034613E+02  0.22790688E+00  0.83578897E+00  0.55966687E+03
 0.52187500E+00  0.84956899E+02  0.22778188E+00  0.83592387E+00  0.55946222E+03
 0.52203125E+00  0.84879251E+02  0.22765695E+00  0.83605869E+00  0.55925763E+03
 0.52218750E+00  0.84801671E+02  0.22753208E+00  0.83619341E+00  0.55905310E+03
 0.52234375E+00  0.84724156E+02  0.22740727E+00  0.83632804E+00  0.55884864E+03
 0.52250000E+00  0.84646708E+02  0.22728252E+00  0.83646257E+00  0.55864425E+03
 0.52265625E+00  0.84569327E+02  0.22715783E+00  0.83659702E+00  0.55843991E+03
 0.52281250E+00  0.84492012E+02  0.22703320E+00  0.83673137E+00  0.55823564E+03
 0.52296875E+00  0.84414763E+02  0.22690864E+00  0.83686562E+00  0.55803143E+03
 0.52312500E+00  0.84337580E+02  0.22678413E+00  0.83699978E+00  0.55782729E+03
 0.52328125E+00  0.84260463E+02  0.22665969E+00  0.83713386E+00  0.55762320E+03
 0.52343750E+00  0.84183412E+02  0.22653531E+00  0.83726783E+00  0.55741918E+03
 0.52359375E+00  0.84106427E+02  0.22641098E+00  0.83740172E+00  0.55721522E+03
 0.52375000E+00  0.84029507E+02  0.22628672E+00  0.83753551E+00  0.55701133E+03
 0.52390625E+00  0.83952653E+02  0.22616252E+00  0.83766921E+00  0.55680749E+03
 0.52406250E+00  0.83875865E+02  0.22603838E+00  0.83780282E+00  0.55660372E+03
 0.52421875E+00  0.83799143E+02  0.22591430E+00  0.83793634E+00  0.55640001E+03
 0.52437500E+00  0.83722486E+02  0.22579029E+00  0.83806976E+00  0.55619636E+03
 0.52453125E+00  0.83645894E+02  0.22566633E+00  0.83820310E+00  0.55599278E+03
 0.52468750E+00  0.83569367E+02  0.22554243E+00  0.83833634E+00  0.55578925E+03
 0.52484375E+00  0.83492906E+02  0.22541859E+00  0.83846949E+00  0.55558579E+03
 0.52500000E+00  0.83416510E+02  0.22529481E+00  0.83860254E+00  0.55538239E+03
 0.52515625E+00  0.83340179E+02  0.22517110E+00  0.83873551E+00  0.55517905E+03
 0.52531250E+00  0.83263912E+02  0.22504744E+00  0.83886839E+00  0.55497577E+03
 0.52546875E+00  0.83187711E+02  0.22492384E+00  0.83900117E+00  0.55477256E+03
 0.52562500E+00  0.83111574E+02  0.22480030E+00  0.83913386E+00  0.55456940E+03
 0.52578125E+00  0.83035502E+02  0.22467682E+00  0.83926646E+00  0.55436631E+03
 0.52593750E+00  0.82959495E+02  0.22455341E+00  0.83939897E+00  0.55416327E+03
 0.52609375E+00  0.82883552E+02  0.22443005E+00  0.83953139E+00  0.55396030E+03
 0.52625000E+00  0.82807674E+02  0.22430675E+00  0.83966372E+00  0.55375739E+03
 0.52640625E+00  0.82731860E+02  0.22418351E+00  0.83979596E+00  0.55355454E+03
 0.52656250E+00  0.82656111E+02  0.22406033E+00  0.83992810E+00  0.55335175E+03
 0.52671875E+00  0.82580425E+02  0.22393721E+00  0.84006016E+00  0.55314902E+03
 0.52687500E+00  0.82504804E+02  0.22381414E+00  0.84019213E+00  0.55294635E+03
 0.52703125E+00  0.82429247E+02  0.22369114E+00  0.84032400E+00  0.55274374E+03
 0.52718750E+00  0.82353754E+02  0.22356820E+00  0.84045579E+00  0.55254119E+03
 0.52734375E+00  0.82278324E+02  0.22344531E+00  0.84058748E+00  0.55233870E+03
 0.52750000E+00  0.82202959E+02  0.22332249E+00  0.84071908E+00  0.55213627E+03
 0.52765625E+00  0.82127657E+02  0.22319972E+00  0.84085060E+00  0.55193391E+03
 0.52781250E+00  0.82052419E+02  0.22307701E+00  0.84098202E+00  0.55173160E+03
 0.52796875E+00  0.81977244E+02  0.22295436E+00  0.84111336E+00  0.55152935E+03
 0.52812500E+00  0.81902133E+02  0.22283177E+00  0.84124460E+00  0.55132716E+03
 0.52828125E+00  0.81827086E+02  0.22270924E+00  0.84137576E+00  0.55112503E+03
 0.52843750E+00  0.81752101E+02  0.22258677E+00  0.84150683E+00  0.55092296E+03
 0.52859375E+00  0.81677180E+02  0.22246435E+00  0.84163780E+00  0.55072095E+03
 0.52875000E+00  0.81602322E+02  0.22234199E+00  0.84176869E+00  0.55051899E+03
 0.52890625E+00  0.81527528E+02  0.22221970E+00  0.84189949E+00  0.55031710E+03
 0.52906250E+00  0.81452796E+02  0.22209746E+00  0.84203019E+00  0.55011527E+03
 0.52921875E+00  0.81378127E+02  0.22197527E+00  0.84216081E+00  0.54991349E+03
 0.52937500E+00  0.81303521E+02  0.22185315E+00  0.84229134E+00  0.54971178E+03
 0.52953125E+00  0.81228978E+02  0.22173108E+00  0.84242179E+00  0.54951012E+03
 0.52968750E+00  0.81154498E+02  0.22160907E+00  0.84255214E+00  0.54930852E+03
 0.52984375E+00  0.81080080E+02  0.22148712E+00  0.84268240E+00  0.54910698E+03
 0.53000000E+00  0.81005725E+02  0.22136523E+00  0.84281258E+00  0.54890550E+03
 0.53015625E+00  0.80931432E+02  0.22124340E+00  0.84294266E+00  0.54870408E+03
 0.53031250E+00  0.80857202E+02  0.22112162E+00  0.84307266E+00  0.54850272E+03
 0.53046875E+00  0.80783034E+02  0.22099990E+00  0.84320257E+00  0.54830141E+03
 0.53062500E+00  0.80708928E+02  0.22087824E+00  0.84333239E+00  0.54810016E+03
 0.53078125E+00  0.80634884E+02  0.22075663E+00  0.84346213E+00  0.54789897E+03
 0.53093750E+00  0.80560903E+02  0.22063509E+00  0.84359177E+00  0.54769784E+03
 0.53109375E+00  0.80486983E+02  0.22051360E+00  0.84372133E+00  0.54749677E+03
 0.53125000E+00  0.80413126E+02  0.22039216E+00  0.84385080E+00  0.54729575E+03
 0.53140625E+00  0.80339330E+02  0.22027079E+00  0.84398018E+00  0.54709479E+03
 0.53156250E+00  0.80265596E+02  0.22014947E+00  0.84410947E+00  0.54689389E+03
 0.53171875E+00  0.80191924E+02  0.22002821E+00  0.84423868E+00  0.54669305E+03
 0.53187500E+00  0.80118313E+02  0.21990700E+00  0.84436780E+00  0.54649227E+03
 0.53203125E+00  0.80044764E+02  0.21978586E+00  0.84449683E+00  0.54629154E+03
 0.53218750E+00  0.79971277E+02  0.21966477E+00  0.84462577E+00  0.54609087E+03
 0.53234375E+00  0.79897851E+02  0.21954373E+00  0.84475463E+00  0.54589025E+03
 0.53250000E+00  0.79824486E+02  0.21942275E+00  0.84488340E+00  0.54568969E+03
 0.53265625E+00  0.79751182E+02  0.21930183E+00  0.84501208E+00  0.54548919E+03
 0.53281250E+00  0.79677940E+02  0.21918097E+00  0.84514067E+00  0.54528875E+03
 0.53296875E+00  0.79604759E+02  0.21906016E+00  0.84526918E+00  0.54508837E+03
 0.53312500E+00  0.79531638E+02  0.21893941E+00  0.84539760E+00  0.54488804E+03
 0.53328125E+00  0.79458579E+02  0.21881871E+00  0.84552594E+00  0.54468776E+03
 0.53343750E+00  0.79385581E+02  0.21869807E+00  0.84565419E+00  0.54448755E+03
 0.53359375E+00  0.79312643E+02  0.21857749E+00  0.84578235E+00  0.54428739E+03
 0.53375000E+00  0.79239766E+02  0.21845696E+00  0.84591042E+00  0.54408728E+03
 0.53390625E+00  0.79166950E+02  0.21833649E+00  0.84603841E+00  0.54388723E+03
 0.53406250E+00  0.79094194E+02  0.21821608E+00  0.84616631E+00  0.54368724E+03
 0.53421875E+00  0.79021499E+02  0.21809572E+00  0.84629413E+00  0.54348731E+03
 0.53437500E+00  0.78948864E+02  0.21797542E+00  0.84642186E+00  0.54328743E+03
 0.53453125E+00  0.78876290E+02  0.21785517E+00  0.84654950E+00  0.54308760E+03
 0.53468750E+00  0.78803776E+02  0.21773498E+00  0.84667706E+00  0.54288784E+03
 0.53484375E+00  0.78731322E+02  0.21761484E+00  0.84680453E+00  0.54268812E+03
 0.53500000E+00  0.78658928E+02  0.21749476E+00  0.84693191E+00  0.54248847E+03
 0.53515625E+00  0.78586595E+02  0.21737474E+00  0.84705921E+00  0.54228887E+03
 0.53531250E+00  0.78514321E+02  0.21725477E+00  0.84718643E+00  0.54208932E+03
 0.53546875E+00  0.78442107E+02  0.21713485E+00  0.84731356E+00  0.54188983E+03
 0.53562500E+00  0.78369953E+02  0.21701499E+00  0.84744060E+00  0.54169040E+03
 0.53578125E+00  0.78297859E+02  0.21689519E+00  0.84756756E+00  0.54149102E+03
 0.53593750E+00  0.78225825E+02  0.21677544E+00  0.84769443E+00  0.54129169E+03
 0.53609375E+00  0.78153850E+02  0.21665574E+00  0.84782122E+00  0.54109242E+03
 0.53625000E+00  0.78081934E+02  0.21653611E+00  0.84794792E+00  0.54089321E+03
 0.53640625E+00  0.78010079E+02  0.21641652E+00  0.84807454E+00  0.54069405E+03
 0.53656250E+00  0.77938282E+02  0.21629699E+00  0.84820107E+00  0.54049494E+03
 0.53671875E+00  0.77866545E+02  0.21617752E+00  0.84832751E+00  0.54029589E+03
 0.53687500E+00  0.77794867E+02  0.21605810E+00  0.84845388E+00  0.54009689E+03
 0.53703125E+00  0.77723249E+02  0.21593873E+00  0.84858015E+00  0.53989795E+03
 0.53718750E+00  0.77651689E+02  0.21581942E+00  0.84870635E+00  0.53969906E+03
 0.53734375E+00  0.77580189E+02  0.21570017E+00  0.84883246E+00  0.53950023E+03
 0.53750000E+00  0.77508747E+02  0.21558097E+00  0.84895848E+00  0.53930145E+03
 0.53765625E+00  0.77437364E+02  0.21546182E+00  0.84908442E+00  0.53910272E+03
 0.53781250E+00  0.77366041E+02  0.21534273E+00  0.84921028E+00  0.53890405E+03
 0.53796875E+00  0.77294776E+02  0.21522369E+00  0.84933605E+00  0.53870543E+03
 0.53812500E+00  0.77223569E+02  0.21510470E+00  0.84946174E+00  0.53850687E+03
 0.53828125E+00  0.77152421E+02  0.21498577E+00  0.84958734E+00  0.53830836E+03
 0.53843750E+00  0.77081332E+02  0.21486690E+00  0.84971286E+00  0.53810990E+03
 0.53859375E+00  0.77010301E+02  0.21474807E+00  0.84983829E+00  0.53791150E+03
 0.53875000E+00  0.76939329E+02  0.21462931E+00  0.84996364E+00  0.53771315E+03
 0.53890625E+00  0.76868415E+02  0.21451059E+00  0.85008891E+00  0.53751486E+03
 0.53906250E+00  0.76797559E+02  0.21439193E+00  0.85021410E+00  0.53731661E+03
 0.53921875E+00  0.76726762E+02  0.21427332E+00  0.85033920E+00  0.53711842E+03
 0.53937500E+00  0.76656022E+02  0.21415477E+00  0.85046422E+00  0.53692029E+03
 0.53953125E+00  0.76585341E+02  0.21403627E+00  0.85058915E+00  0.53672220E+03
 0.53968750E+00  0.76514718E+02  0.21391782E+00  0.85071400E+00  0.53652417E+03
 0.53984375E+00  0.76444152E+02  0.21379943E+00  0.85083877E+00  0.53632619E+03
 0.54000000E+00  0.76373644E+02  0.21368109E+00  0.85096345E+00  0.53612827E+03
 0.54015625E+00  0.76303194E+02  0.21356280E+00  0.85108805E+00  0.53593040E+03
 0.54031250E+00  0.76232802E+02  0.21344457E+00  0.85121257E+00  0.53573258E+03
 0.54046875E+00  0.76162468E+02  0.21332639E+00  0.85133701E+00  0.53553481E+03
 0.54062500E+00  0.76092191E+02  0.21320827E+00  0.85146136E+00  0.53533709E+03
 0.54078125E+00  0.76021971E+02  0.21309019E+00  0.85158563E+00  0.53513943E+03
 0.54093750E+00  0.75951809E+02  0.21297217E+00  0.85170982E+00  0.53494182E+03
 0.54109375E+00  0.75881704E+02  0.21285420E+00  0.85183393E+00  0.53474426E+03
 0.54125000E+00  0.75811657E+02  0.21273629E+00  0.85195795E+00  0.53454675E+03
 0.54140625E+00  0.75741666E+02  0.21261843E+00  0.85208189E+00  0.53434930E+03
 0.54156250E+00  0.75671733E+02  0.21250062E+00  0.85220575E+00  0.53415190E+03
 0.54171875E+00  0.75601857E+02  0.21238286E+00  0.85232952E+00  0.53395454E+03
 0.54187500E+00  0.75532038E+02  0.21226515E+00  0.85245322E+00  0.53375724E+03
 0.54203125E+00  0.75462276E+02  0.21214750E+00  0.85257683E+00  0.53356000E+03
 0.54218750E+00  0.75392571E+02  0.21202990E+00  0.85270036E+00  0.53336280E+03
 0.54234375E+00  0.75322922E+02  0.21191236E+00  0.85282381E+00  0.53316565E+03
 0.54250000E+00  0.75253331E+02  0.21179486E+00  0.85294717E+00  0.53296856E+03
 0.54265625E+00  0.75183795E+02  0.21167742E+00  0.85307046E+00  0.53277152E+03
 0.54281250E+00  0.75114317E+02  0.21156003E+00  0.85319366E+00  0.53257453E+03
 0.54296875E+00  0.75044895E+02  0.21144269E+00  0.85331678E+00  0.53237759E+03
 0.54312500E+00  0.74975530E+02  0.21132540E+00  0.85343982E+00  0.53218070E+03
 0.54328125E+00  0.74906220E+02  0.21120817E+00  0.85356278E+00  0.53198386E+03
 0.54343750E+00  0.74836968E+02  0.21109099E+00  0.85368566E+00  0.53178707E+03
 0.54359375E+00  0.74767771E+02  0.21097386E+00  0.85380845E+00  0.53159033E+03
 0.54375000E+00  0.74698631E+02  0.21085678E+00  0.85393117E+00  0.53139365E+03
 0.54390625E+00  0.74629547E+02  0.21073975E+00  0.85405380E+00  0.53119701E+03
 0.54406250E+00  0.74560518E+02  0.21062278E+00  0.85417636E+00  0.53100043E+03
 0.54421875E+00  0.74491546E+02  0.21050585E+00  0.85429883E+00  0.53080389E+03
 0.54437500E+00  0.74422630E+02  0.21038898E+00  0.85442122E+00  0.53060741E+03
 0.54453125E+00  0.74353770E+02  0.21027216E+00  0.85454353E+00  0.53041097E+03
 0.54468750E+00  0.74284965E+02  0.21015539E+00  0.85466576E+00  0.53021459E+03
 0.54484375E+00  0.74216216E+02  0.21003867E+00  0.85478791E+00  0.53001825E+03
 0.54500000E+00  0.74147523E+02  0.20992201E+00  0.85490998E+00  0.52982197E+03
 0.54515625E+00  0.74078885E+02  0.20980539E+00  0.85503197E+00  0.52962573E+03
 0.54531250E+00  0.74010303E+02  0.20968883E+00  0.85515388E+00  0.52942955E+03
 0.54546875E+00  0.73941777E+02  0.20957232E+00  0.85527570E+00  0.52923341E+03
 0.54562500E+00  0.73873305E+02  0.20945585E+00  0.85539745E+00  0.52903732E+03
 0.54578125E+00  0.73804889E+02  0.20933944E+00  0.85551912E+00  0.52884129E+03
 0.54593750E+00  0.73736529E+02  0.20922308E+00  0.85564071E+00  0.52864530E+03
 0.54609375E+00  0.73668223E+02  0.20910677E+00  0.85576221E+00  0.52844936E+03
 0.54625000E+00  0.73599973E+02  0.20899052E+00  0.85588364E+00  0.52825348E+03
 0.54640625E+00  0.73531778E+02  0.20887431E+00  0.85600499E+00  0.52805764E+03
 0.54656250E+00  0.73463637E+02  0.20875815E+00  0.85612626E+00  0.52786185E+03
 0.54671875E+00  0.73395552E+02  0.20864204E+00  0.85624745E+00  0.52766610E+03
 0.54687500E+00  0.73327521E+02  0.20852599E+00  0.85636856E+00  0.52747041E+03
 0.54703125E+00  0.73259546E+02  0.20840998E+00  0.85648958E+00  0.52727477E+03
 0.54718750E+00  0.73191625E+02  0.20829403E+00  0.85661053E+00  0.52707917E+03
 0.54734375E+00  0.73123758E+02  0.20817812E+00  0.85673141E+00  0.52688363E+03
 0.54750000E+00  0.73055947E+02  0.20806227E+00  0.85685220E+00  0.52668813E+03
 0.54765625E+00  0.72988189E+02  0.20794646E+00  0.85697291E+00  0.52649268E+03
 0.54781250E+00  0.72920487E+02  0.20783071E+00  0.85709354E+00  0.52629728E+03
 0.54796875E+00  0.72852838E+02  0.20771500E+00  0.85721410E+00  0.52610193E+03
 0.54812500E+00  0.72785244E+02  0.20759935E+00  0.85733457E+00  0.52590662E+03
 0.54828125E+00  0.72717705E+02  0.20748375E+00  0.85745497E+00  0.52571137E+03
 0.54843750E+00  0.72650219E+02  0.20736819E+00  0.85757529E+00  0.52551616E+03
 0.54859375E+00  0.72582788E+02  0.20725269E+00  0.85769553E+00  0.52532100E+03
 0.54875000E+00  0.72515411E+02  0.20713723E+00  0.85781569E+00  0.52512588E+03
 0.54890625E+00  0.72448088E+02  0.20702183E+00  0.85793577E+00  0.52493082E+03
 0.54906250E+00  0.72380819E+02  0.20690647E+00  0.85805577E+00  0.52473580E+03
 0.54921875E+00  0.72313603E+02  0.20679117E+00  0.85817570E+00  0.52454083E+03
 0.54937500E+00  0.72246442E+02  0.20667591E+00  0.85829555E+00  0.52434591E+03
 0.54953125E+00  0.72179334E+02  0.20656070E+00  0.85841532E+00  0.52415104E+03
 0.54968750E+00  0.72112280E+02  0.20644555E+00  0.85853501E+00  0.52395621E+03
 0.54984375E+00  0.72045280E+02  0.20633044E+00  0.85865462E+00  0.52376143E+03
 0.55000000E+00  0.71978333E+02  0.20621538E+00  0.85877415E+00  0.52356670E+03
 0.55015625E+00  0.71911440E+02  0.20610037E+00  0.85889361E+00  0.52337201E+03
 0.55031250E+00  0.71844600E+02  0.20598541E+00  0.85901299E+00  0.52317737E+03
 0.55046875E+00  0.71777813E+02  0.20587050E+00  0.85913229E+00  0.52298278E+03
 0.55062500E+00  0.71711080E+02  0.20575564E+00  0.85925151E+00  0.52278824E+03
 0.55078125E+00  0.71644400E+02  0.20564082E+00  0.85937066E+00  0.52259374E+03
 0.55093750E+00  0.71577774E+02  0.20552606E+00  0.85948973E+00  0.52239929E+03
 0.55109375E+00  0.71511200E+02  0.20541134E+00  0.85960872E+00  0.52220488E+03
 0.55125000E+00  0.71444680E+02  0.20529668E+00  0.85972763E+00  0.52201052E+03
 0.55140625E+00  0.71378213E+02  0.20518206E+00  0.85984647E+00  0.52181621E+03
 0.55156250E+00  0.71311798E+02  0.20506749E+00  0.85996523E+00  0.52162195E+03
 0.55171875E+00  0.71245437E+02  0.20495297E+00  0.86008391E+00  0.52142773E+03
 0.55187500E+00  0.71179128E+02  0.20483850E+00  0.86020251E+00  0.52123356E+03
 0.55203125E+00  0.71112872E+02  0.20472407E+00  0.86032104E+00  0.52103943E+03
 0.55218750E+00  0.71046669E+02  0.20460970E+00  0.86043949E+00  0.52084535E+03
 0.55234375E+00  0.70980518E+02  0.20449537E+00  0.86055786E+00  0.52065131E+03
 0.55250000E+00  0.70914420E+02  0.20438109E+00  0.86067616E+00  0.52045732E+03
 0.55265625E+00  0.70848375E+02  0.20426686E+00  0.86079438E+00  0.52026338E+03
 0.55281250E+00  0.70782382E+02  0.20415268E+00  0.86091252E+00  0.52006948E+03
 0.55296875E+00  0.70716441E+02  0.20403855E+00  0.86103059E+00  0.51987563E+03
 0.55312500E+00  0.70650553E+02  0.20392446E+00  0.86114858E+00  0.51968182E+03
 0.55328125E+00  0.70584717E+02  0.20381042E+00  0.86126650E+00  0.51948806E+03
 0.55343750E+00  0.70518933E+02  0.20369643E+00  0.86138433E+00  0.51929435E+03
 0.55359375E+00  0.70453201E+02  0.20358249E+00  0.86150210E+00  0.51910068E+03
 0.55375000E+00  0.70387522E+02  0.20346860E+00  0.86161978E+00  0.51890705E+03
 0.55390625E+00  0.70321894E+02  0.20335475E+00  0.86173739E+00  0.51871347E+03
 0.55406250E+00  0.70256319E+02  0.20324095E+00  0.86185492E+00  0.51851993E+03
 0.55421875E+00  0.70190795E+02  0.20312720E+00  0.86197238E+00  0.51832644E+03
 0.55437500E+00  0.70125323E+02  0.20301350E+00  0.86208976E+00  0.51813300E+03
 0.55453125E+00  0.70059903E+02  0.20289984E+00  0.86220707E+00  0.51793960E+03
 0.55468750E+00  0.69994535E+02  0.20278623E+00  0.86232430E+00  0.51774624E+03
 0.55484375E+00  0.69929218E+02  0.20267267E+00  0.86244145E+00  0.51755293E+03
 0.55500000E+00  0.69863953E+02  0.20255916E+00  0.86255853E+00  0.51735966E+03
 0.55515625E+00  0.69798740E+02  0.20244569E+00  0.86267553E+00  0.51716644E+03
 0.55531250E+00  0.69733578E+02  0.20233227E+00  0.86279246E+00  0.51697326E+03
 0.55546875E+00  0.69668468E+02  0.20221890E+00  0.86290931E+00  0.51678013E+03
 0.55562500E+00  0.69603408E+02  0.20210557E+00  0.86302609E+00  0.51658704E+03
 0.55578125E+00  0.69538401E+02  0.20199229E+00  0.86314279E+00  0.51639399E+03
 0.55593750E+00  0.69473444E+02  0.20187906E+00  0.86325942E+00  0.51620099E+03
 0.55609375E+00  0.69408539E+02  0.20176588E+00  0.86337597E+00  0.51600803E+03
 0.55625000E+00  0.69343684E+02  0.20165274E+00  0.86349245E+00  0.51581512E+03
 0.55640625E+00  0.69278881E+02  0.20153965E+00  0.86360885E+00  0.51562225E+03
 0.55656250E+00  0.69214129E+02  0.20142661E+00  0.86372517E+00  0.51542942E+03
 0.55671875E+00  0.69149428E+02  0.20131361E+00  0.86384143E+00  0.51523664E+03
 0.55687500E+00  0.69084777E+02  0.20120066E+00  0.86395760E+00  0.51504390E+03
 0.55703125E+00  0.69020178E+02  0.20108776E+00  0.86407371E+00  0.51485120E+03
 0.55718750E+00  0.68955629E+02  0.20097490E+00  0.86418973E+00  0.51465855E+03
 0.55734375E+00  0.68891131E+02  0.20086209E+00  0.86430569E+00  0.51446594E+03
 0.55750000E+00  0.68826684E+02  0.20074932E+00  0.86442157E+00  0.51427337E+03
 0.55765625E+00  0.68762287E+02  0.20063661E+00  0.86453737E+00  0.51408085E+03
 0.55781250E+00  0.68697941E+02  0.20052393E+00  0.86465310E+00  0.51388837E+03
 0.55796875E+00  0.68633645E+02  0.20041131E+00  0.86476876E+00  0.51369593E+03
 0.55812500E+00  0.68569400E+02  0.20029873E+00  0.86488434E+00  0.51350354E+03
 0.55828125E+00  0.68505205E+02  0.20018620E+00  0.86499985E+00  0.51331119E+03
 0.55843750E+00  0.68441060E+02  0.20007371E+00  0.86511528E+00  0.51311888E+03
 0.55859375E+00  0.68376966E+02  0.19996127E+00  0.86523064E+00  0.51292661E+03
 0.55875000E+00  0.68312922E+02  0.19984887E+00  0.86534592E+00  0.51273439E+03
 0.55890625E+00  0.68248928E+02  0.19973652E+00  0.86546114E+00  0.51254221E+03
 0.55906250E+00  0.68184984E+02  0.19962422E+00  0.86557628E+00  0.51235007E+03
 0.55921875E+00  0.68121090E+02  0.19951196E+00  0.86569134E+00  0.51215797E+03
 0.55937500E+00  0.68057246E+02  0.19939975E+00  0.86580633E+00  0.51196592E+03
 0.55953125E+00  0.67993452E+02  0.19928758E+00  0.86592125E+00  0.51177391E+03
 0.55968750E+00  0.67929708E+02  0.19917546E+00  0.86603609E+00  0.51158194E+03
 0.55984375E+00  0.67866013E+02  0.19906339E+00  0.86615086E+00  0.51139001E+03
 0.56000000E+00  0.67802369E+02  0.19895136E+00  0.86626556E+00  0.51119812E+03
 0.56015625E+00  0.67738774E+02  0.19883937E+00  0.86638019E+00  0.51100628E+03
 0.56031250E+00  0.67675228E+02  0.19872743E+00  0.86649474E+00  0.51081447E+03
 0.56046875E+00  0.67611733E+02  0.19861554E+00  0.86660921E+00  0.51062271E+03
 0.56062500E+00  0.67548286E+02  0.19850369E+00  0.86672362E+00  0.51043099E+03
 0.56078125E+00  0.67484889E+02  0.19839189E+00  0.86683795E+00  0.51023931E+03
 0.56093750E+00  0.67421542E+02  0.19828013E+00  0.86695221E+00  0.51004768E+03
 0.56109375E+00  0.67358244E+02  0.19816842E+00  0.86706640E+00  0.50985608E+03
 0.56125000E+00  0.67294995E+02  0.19805675E+00  0.86718051E+00  0.50966453E+03
 0.56140625E+00  0.67231795E+02  0.19794512E+00  0.86729455E+00  0.50947301E+03
 0.56156250E+00  0.67168645E+02  0.19783355E+00  0.86740852E+00  0.50928154E+03
 0.56171875E+00  0.67105543E+02  0.19772201E+00  0.86752242E+00  0.50909011E+03
 0.56187500E+00  0.67042491E+02  0.19761052E+00  0.86763624E+00  0.50889872E+03
 0.56203125E+00  0.66979488E+02  0.19749908E+00  0.86774999E+00  0.50870737E+03
 0.56218750E+00  0.66916533E+02  0.19738768E+00  0.86786367E+00  0.50851606E+03
 0.56234375E+00  0.66853628E+02  0.19727633E+00  0.86797728E+00  0.50832479E+03
 0.56250000E+00  0.66790771E+02  0.19716502E+00  0.86809081E+00  0.50813357E+03
 0.56265625E+00  0.66727963E+02  0.19705375E+00  0.86820427E+00  0.50794238E+03
 0.56281250E+00  0.66665204E+02  0.19694253E+00  0.86831766E+00  0.50775123E+03
 0.56296875E+00  0.66602494E+02  0.19683135E+00  0.86843098E+00  0.50756013E+03
 0.56312500E+00  0.66539832E+02  0.19672022E+00  0.86854423E+00  0.50736906E+03
 0.56328125E+00  0.66477218E+02  0.19660913E+00  0.86865740E+00  0.50717804E+03
 0.56343750E+00  0.66414654E+02  0.19649809E+00  0.86877050E+00  0.50698705E+03
 0.56359375E+00  0.66352137E+02  0.19638709E+00  0.86888353E+00  0.50679610E+03
 0.56375000E+00  0.66289669E+02  0.19627613E+00  0.86899649E+00  0.50660520E+03
 0.56390625E+00  0.66227250E+02  0.19616522E+00  0.86910938E+00  0.50641433E+03
 0.56406250E+00  0.66164878E+02  0.19605435E+00  0.86922220E+00  0.50622351E+03
 0.56421875E+00  0.66102555E+02  0.19594353E+00  0.86933494E+00  0.50603272E+03
 0.56437500E+00  0.66040280E+02  0.19583275E+00  0.86944761E+00  0.50584197E+03
 0.56453125E+00  0.65978053E+02  0.19572202E+00  0.86956022E+00  0.50565127E+03
 0.56468750E+00  0.65915874E+02  0.19561132E+00  0.86967275E+00  0.50546060E+03
 0.56484375E+00  0.65853743E+02  0.19550068E+00  0.86978521E+00  0.50526997E+03
 0.56500000E+00  0.65791660E+02  0.19539007E+00  0.86989759E+00  0.50507938E+03
 0.56515625E+00  0.65729625E+02  0.19527951E+00  0.87000991E+00  0.50488883E+03
 0.56531250E+00  0.65667638E+02  0.19516899E+00  0.87012216E+00  0.50469832E+03
 0.56546875E+00  0.65605699E+02  0.19505852E+00  0.87023433E+00  0.50450785E+03
 0.56562500E+00  0.65543807E+02  0.19494809E+00  0.87034644E+00  0.50431742E+03
 0.56578125E+00  0.65481963E+02  0.19483770E+00  0.87045847E+00  0.50412702E+03
 0.56593750E+00  0.65420167E+02  0.19472736E+00  0.87057044E+00  0.50393667E+03
 0.56609375E+00  0.65358418E+02  0.19461706E+00  0.87068233E+00  0.50374635E+03
 0.56625000E+00  0.65296717E+02  0.19450680E+00  0.87079415E+00  0.50355608E+03
 0.56640625E+00  0.65235063E+02  0.19439659E+00  0.87090590E+00  0.50336584E+03
 0.56656250E+00  0.65173457E+02  0.19428642E+00  0.87101758E+00  0.50317564E+03
 0.56671875E+00  0.65111898E+02  0.19417629E+00  0.87112919E+00  0.50298547E+03
 0.56687500E+00  0.65050386E+02  0.19406620E+00  0.87124074E+00  0.50279535E+03
 0.56703125E+00  0.64988921E+02  0.19395616E+00  0.87135221E+00  0.50260526E+03
 0.56718750E+00  0.64927504E+02  0.19384616E+00  0.87146361E+00  0.50241522E+03
 0.56734375E+00  0.64866134E+02  0.19373621E+00  0.87157494E+00  0.50222521E+03
 0.56750000E+00  0.64804811E+02  0.19362629E+00  0.87168620E+00  0.50203524E+03
 0.56765625E+00  0.64743535E+02  0.19351642E+00  0.87179739E+00  0.50184530E+03
 0.56781250E+00  0.64682306E+02  0.19340659E+00  0.87190851E+00  0.50165541E+03
 0.56796875E+00  0.64621124E+02  0.19329681E+00  0.87201956E+00  0.50146555E+03
 0.56812500E+00  0.64559988E+02  0.19318707E+00  0.87213054E+00  0.50127573E+03
 0.56828125E+00  0.64498900E+02  0.19307737E+00  0.87224145E+00  0.50108595E+03
 0.56843750E+00  0.64437858E+02  0.19296771E+00  0.87235229E+00  0.50089620E+03
 0.56859375E+00  0.64376863E+02  0.19285809E+00  0.87246306E+00  0.50070650E+03
 0.56875000E+00  0.64315915E+02  0.19274852E+00  0.87257376E+00  0.50051683E+03
 0.56890625E+00  0.64255013E+02  0.19263899E+00  0.87268440E+00  0.50032720E+03
 0.56906250E+00  0.64194158E+02  0.19252950E+00  0.87279496E+00  0.50013760E+03
 0.56921875E+00  0.64133350E+02  0.19242006E+00  0.87290545E+00  0.49994804E+03
 0.56937500E+00  0.64072588E+02  0.19231065E+00  0.87301588E+00  0.49975852E+03
 0.56953125E+00  0.64011872E+02  0.19220129E+00  0.87312623E+00  0.49956904E+03
 0.56968750E+00  0.63951202E+02  0.19209197E+00  0.87323652E+00  0.49937959E+03
 0.56984375E+00  0.63890579E+02  0.19198269E+00  0.87334674E+00  0.49919018E+03
 0.57000000E+00  0.63830003E+02  0.19187346E+00  0.87345689E+00  0.49900081E+03
 0.57015625E+00  0.63769472E+02  0.19176426E+00  0.87356697E+00  0.49881147E+03
 0.57031250E+00  0.63708987E+02  0.19165511E+00  0.87367698E+00  0.49862217E+03
 0.57046875E+00  0.63648549E+02  0.19154600E+00  0.87378692E+00  0.49843290E+03
 0.57062500E+00  0.63588157E+02  0.19143693E+00  0.87389679E+00  0.49824368E+03
 0.57078125E+00  0.63527810E+02  0.19132790E+00  0.87400660E+00  0.49805449E+03
 0.57093750E+00  0.63467510E+02  0.19121892E+00  0.87411633E+00  0.49786533E+03
 0.57109375E+00  0.63407255E+02  0.19110997E+00  0.87422600E+00  0.49767621E+03
 0.57125000E+00  0.63347047E+02  0.19100107E+00  0.87433560E+00  0.49748713E+03
 0.57140625E+00  0.63286884E+02  0.19089221E+00  0.87444513E+00  0.49729808E+03
 0.57156250E+00  0.63226766E+02  0.19078339E+00  0.87455459E+00  0.49710907E+03
 0.57171875E+00  0.63166695E+02  0.19067461E+00  0.87466399E+00  0.49692010E+03
 0.57187500E+00  0.63106669E+02  0.19056588E+00  0.87477331E+00  0.49673116E+03
 0.57203125E+00  0.63046689E+02  0.19045718E+00  0.87488257E+00  0.49654226E+03
 0.57218750E+00  0.62986754E+02  0.19034853E+00  0.87499176E+00  0.49635339E+03
 0.57234375E+00  0.62926865E+02  0.19023991E+00  0.87510088E+00  0.49616456E+03
 0.57250000E+00  0.62867021E+02  0.19013134E+00  0.87520994E+00  0.49597576E+03
 0.57265625E+00  0.62807222E+02  0.19002281E+00  0.87531892E+00  0.49578700E+03
 0.57281250E+00  0.62747469E+02  0.18991432E+00  0.87542784E+00  0.49559828E+03
 0.57296875E+00  0.62687761E+02  0.18980587E+00  0.87553669E+00  0.49540959E+03
 0.57312500E+00  0.62628098E+02  0.18969746E+00  0.87564547E+00  0.49522093E+03
 0.57328125E+00  0.62568481E+02  0.18958909E+00  0.87575419E+00  0.49503231E+03
 0.57343750E+00  0.62508909E+02  0.18948077E+00  0.87586283E+00  0.49484373E+03
 0.57359375E+00  0.62449381E+02  0.18937248E+00  0.87597141E+00  0.49465518E+03
 0.57375000E+00  0.62389899E+02  0.18926423E+00  0.87607993E+00  0.49446666E+03
 0.57390625E+00  0.62330462E+02  0.18915603E+00  0.87618837E+00  0.49427818E+03
 0.57406250E+00  0.62271069E+02  0.18904786E+00  0.87629675E+00  0.49408974E+03
 0.57421875E+00  0.62211722E+02  0.18893974E+00  0.87640506E+00  0.49390132E+03
 0.57437500E+00  0.62152419E+02  0.18883166E+00  0.87651330E+00  0.49371295E+03
 0.57453125E+00  0.62093161E+02  0.18872361E+00  0.87662148E+00  0.49352461E+03
 0.57468750E+00  0.62033948E+02  0.18861561E+00  0.87672959E+00  0.49333630E+03
 0.57484375E+00  0.61974780E+02  0.18850765E+00  0.87683763E+00  0.49314803E+03
 0.57500000E+00  0.61915656E+02  0.18839973E+00  0.87694560E+00  0.49295979E+03
 0.57515625E+00  0.61856576E+02  0.18829184E+00  0.87705351E+00  0.49277158E+03
 0.57531250E+00  0.61797542E+02  0.18818400E+00  0.87716135E+00  0.49258341E+03
 0.57546875E+00  0.61738551E+02  0.18807620E+00  0.87726913E+00  0.49239527E+03
 0.57562500E+00  0.61679605E+02  0.18796844E+00  0.87737684E+00  0.49220717E+03
 0.57578125E+00  0.61620704E+02  0.18786072E+00  0.87748448E+00  0.49201910E+03
 0.57593750E+00  0.61561847E+02  0.18775304E+00  0.87759205E+00  0.49183107E+03
 0.57609375E+00  0.61503034E+02  0.18764539E+00  0.87769956E+00  0.49164307E+03
 0.57625000E+00  0.61444265E+02  0.18753779E+00  0.87780700E+00  0.49145510E+03
 0.57640625E+00  0.61385541E+02  0.18743023E+00  0.87791438E+00  0.49126716E+03
 0.57656250E+00  0.61326860E+02  0.18732271E+00  0.87802169E+00  0.49107926E+03
 0.57671875E+00  0.61268224E+02  0.18721522E+00  0.87812893E+00  0.49089140E+03
 0.57687500E+00  0.61209632E+02  0.18710778E+00  0.87823611E+00  0.49070356E+03
 0.57703125E+00  0.61151084E+02  0.18700038E+00  0.87834322E+00  0.49051576E+03
 0.57718750E+00  0.61092580E+02  0.18689301E+00  0.87845026E+00  0.49032799E+03
 0.57734375E+00  0.61034119E+02  0.18678569E+00  0.87855724E+00  0.49014026E+03
 0.57750000E+00  0.60975703E+02  0.18667840E+00  0.87866415E+00  0.48995256E+03
 0.57765625E+00  0.60917330E+02  0.18657115E+00  0.87877100E+00  0.48976489E+03
 0.57781250E+00  0.60859001E+02  0.18646395E+00  0.87887778E+00  0.48957725E+03
 0.57796875E+00  0.60800716E+02  0.18635678E+00  0.87898449E+00  0.48938965E+03
 0.57812500E+00  0.60742474E+02  0.18624965E+00  0.87909114E+00  0.48920208E+03
 0.57828125E+00  0.60684276E+02  0.18614256E+00  0.87919773E+00  0.48901454E+03
 0.57843750E+00  0.60626122E+02  0.18603551E+00  0.87930425E+00  0.48882703E+03
 0.57859375E+00  0.60568011E+02  0.18592850E+00  0.87941070E+00  0.48863956E+03
 0.57875000E+00  0.60509943E+02  0.18582153E+00  0.87951708E+00  0.48845212E+03
 0.57890625E+00  0.60451919E+02  0.18571460E+00  0.87962341E+00  0.48826471E+03
 0.57906250E+00  0.60393938E+02  0.18560770E+00  0.87972966E+00  0.48807734E+03
 0.57921875E+00  0.60336001E+02  0.18550085E+00  0.87983585E+00  0.48788999E+03
 0.57937500E+00  0.60278107E+02  0.18539403E+00  0.87994198E+00  0.48770268E+03
 0.57953125E+00  0.60220256E+02  0.18528725E+00  0.88004804E+00  0.48751540E+03
 0.57968750E+00  0.60162448E+02  0.18518051E+00  0.88015403E+00  0.48732815E+03
 0.57984375E+00  0.60104684E+02  0.18507381E+00  0.88025996E+00  0.48714094E+03
 0.58000000E+00  0.60046962E+02  0.18496715E+00  0.88036583E+00  0.48695375E+03
 0.58015625E+00  0.59989283E+02  0.18486053E+00  0.88047163E+00  0.48676660E+03
 0.58031250E+00  0.59931648E+02  0.18475394E+00  0.88057737E+00  0.48657948E+03
 0.58046875E+00  0.59874055E+02  0.18464740E+00  0.88068304E+00  0.48639239E+03
 0.58062500E+00  0.59816506E+02  0.18454089E+00  0.88078864E+00  0.48620533E+03
 0.58078125E+00  0.59758999E+02  0.18443442E+00  0.88089418E+00  0.48601831E+03
 0.58093750E+00  0.59701535E+02  0.18432799E+00  0.88099966E+00  0.48583131E+03
 0.58109375E+00  0.59644114E+02  0.18422159E+00  0.88110507E+00  0.48564435E+03
 0.58125000E+00  0.59586735E+02  0.18411524E+00  0.88121042E+00  0.48545741E+03
 0.58140625E+00  0.59529399E+02  0.18400892E+00  0.88131570E+00  0.48527051E+03
 0.58156250E+00  0.59472106E+02  0.18390264E+00  0.88142092E+00  0.48508364E+03
 0.58171875E+00  0.59414855E+02  0.18379640E+00  0.88152608E+00  0.48489680E+03
 0.58187500E+00  0.59357647E+02  0.18369020E+00  0.88163117E+00  0.48470999E+03
 0.58203125E+00  0.59300481E+02  0.18358404E+00  0.88173619E+00  0.48452321E+03
 0.58218750E+00  0.59243358E+02  0.18347791E+00  0.88184115E+00  0.48433647E+03
 0.58234375E+00  0.59186277E+02  0.18337182E+00  0.88194605E+00  0.48414975E+03
 0.58250000E+00  0.59129238E+02  0.18326577E+00  0.88205089E+00  0.48396306E+03
 0.58265625E+00  0.59072242E+02  0.18315976E+00  0.88215566E+00  0.48377641E+03
 0.58281250E+00  0.59015288E+02  0.18305378E+00  0.88226036E+00  0.48358978E+03
 0.58296875E+00  0.58958376E+02  0.18294784E+00  0.88236500E+00  0.48340318E+03
 0.58312500E+00  0.58901506E+02  0.18284194E+00  0.88246958E+00  0.48321662E+03
 0.58328125E+00  0.58844679E+02  0.18273608E+00  0.88257410E+00  0.48303008E+03
 0.58343750E+00  0.58787893E+02  0.18263025E+00  0.88267855E+00  0.48284358E+03
 0.58359375E+00  0.58731150E+02  0.18252446E+00  0.88278293E+00  0.48265710E+03
 0.58375000E+00  0.58674448E+02  0.18241871E+00  0.88288726E+00  0.48247066E+03
 0.58390625E+00  0.58617788E+02  0.18231300E+00  0.88299152E+00  0.48228424E+03
 0.58406250E+00  0.58561171E+02  0.18220732E+00  0.88309571E+00  0.48209786E+03
 0.58421875E+00  0.58504595E+02  0.18210169E+00  0.88319985E+00  0.48191150E+03
 0.58437500E+00  0.58448060E+02  0.18199608E+00  0.88330392E+00  0.48172518E+03
 0.58453125E+00  0.58391568E+02  0.18189052E+00  0.88340792E+00  0.48153888E+03
 0.58468750E+00  0.58335117E+02  0.18178499E+00  0.88351187E+00  0.48135261E+03
 0.58484375E+00  0.58278708E+02  0.18167950E+00  0.88361575E+00  0.48116637E+03
 0.58500000E+00  0.58222341E+02  0.18157405E+00  0.88371956E+00  0.48098017E+03
 0.58515625E+00  0.58166015E+02  0.18146863E+00  0.88382332E+00  0.48079399E+03
 0.58531250E+00  0.58109731E+02  0.18136325E+00  0.88392701E+00  0.48060784E+03
 0.58546875E+00  0.58053488E+02  0.18125791E+00  0.88403064E+00  0.48042171E+03
 0.58562500E+00  0.57997286E+02  0.18115261E+00  0.88413420E+00  0.48023562E+03
 0.58578125E+00  0.57941126E+02  0.18104734E+00  0.88423770E+00  0.48004956E+03
 0.58593750E+00  0.57885007E+02  0.18094210E+00  0.88434114E+00  0.47986352E+03
 0.58609375E+00  0.57828930E+02  0.18083691E+00  0.88444452E+00  0.47967752E+03
 0.58625000E+00  0.57772894E+02  0.18073175E+00  0.88454783E+00  0.47949154E+03
 0.58640625E+00  0.57716898E+02  0.18062663E+00  0.88465109E+00  0.47930559E+03
 0.58656250E+00  0.57660945E+02  0.18052154E+00  0.88475427E+00  0.47911967E+03
 0.58671875E+00  0.57605032E+02  0.18041649E+00  0.88485740E+00  0.47893378E+03
 0.58687500E+00  0.57549160E+02  0.18031148E+00  0.88496047E+00  0.47874792E+03
 0.58703125E+00  0.57493330E+02  0.18020650E+00  0.88506347E+00  0.47856208E+03
 0.58718750E+00  0.57437540E+02  0.18010156E+00  0.88516641E+00  0.47837628E+03
 0.58734375E+00  0.57381791E+02  0.17999666E+00  0.88526928E+00  0.47819050E+03
 0.58750000E+00  0.57326083E+02  0.17989179E+00  0.88537210E+00  0.47800475E+03
 0.58765625E+00  0.57270416E+02  0.17978696E+00  0.88547485E+00  0.47781903E+03
 0.58781250E+00  0.57214790E+02  0.17968216E+00  0.88557754E+00  0.47763333E+03
 0.58796875E+00  0.57159205E+02  0.17957740E+00  0.88568017E+00  0.47744766E+03
 0.58812500E+00  0.57103660E+02  0.17947268E+00  0.88578274E+00  0.47726203E+03
 0.58828125E+00  0.57048156E+02  0.17936799E+00  0.88588524E+00  0.47707641E+03
 0.58843750E+00  0.56992693E+02  0.17926334E+00  0.88598769E+00  0.47689083E+03
 0.58859375E+00  0.56937270E+02  0.17915873E+00  0.88609007E+00  0.47670528E+03
 0.58875000E+00  0.56881887E+02  0.17905415E+00  0.88619239E+00  0.47651975E+03
 0.58890625E+00  0.56826546E+02  0.17894960E+00  0.88629464E+00  0.47633425E+03
 0.58906250E+00  0.56771244E+02  0.17884509E+00  0.88639684E+00  0.47614877E+03
 0.58921875E+00  0.56715984E+02  0.17874062E+00  0.88649898E+00  0.47596333E+03
 0.58937500E+00  0.56660763E+02  0.17863618E+00  0.88660105E+00  0.47577791E+03
 0.58953125E+00  0.56605583E+02  0.17853178E+00  0.88670306E+00  0.47559251E+03
 0.58968750E+00  0.56550443E+02  0.17842742E+00  0.88680501E+00  0.47540715E+03
 0.58984375E+00  0.56495343E+02  0.17832309E+00  0.88690690E+00  0.47522181E+03
 0.59000000E+00  0.56440284E+02  0.17821879E+00  0.88700873E+00  0.47503650E+03
 0.59015625E+00  0.56385264E+02  0.17811453E+00  0.88711049E+00  0.47485121E+03
 0.59031250E+00  0.56330285E+02  0.17801031E+00  0.88721220E+00  0.47466595E+03
 0.59046875E+00  0.56275346E+02  0.17790612E+00  0.88731384E+00  0.47448072E+03
 0.59062500E+00  0.56220447E+02  0.17780197E+00  0.88741543E+00  0.47429552E+03
 0.59078125E+00  0.56165588E+02  0.17769785E+00  0.88751695E+00  0.47411034E+03
 0.59093750E+00  0.56110769E+02  0.17759376E+00  0.88761841E+00  0.47392519E+03
 0.59109375E+00  0.56055989E+02  0.17748972E+00  0.88771981E+00  0.47374006E+03
 0.59125000E+00  0.56001250E+02  0.17738570E+00  0.88782115E+00  0.47355496E+03
 0.59140625E+00  0.55946550E+02  0.17728173E+00  0.88792243E+00  0.47336989E+03
 0.59156250E+00  0.55891891E+02  0.17717778E+00  0.88802364E+00  0.47318484E+03
 0.59171875E+00  0.55837270E+02  0.17707387E+00  0.88812480E+00  0.47299982E+03
 0.59187500E+00  0.55782690E+02  0.17697000E+00  0.88822590E+00  0.47281482E+03
 0.59203125E+00  0.55728149E+02  0.17686616E+00  0.88832693E+00  0.47262985E+03
 0.59218750E+00  0.55673648E+02  0.17676236E+00  0.88842791E+00  0.47244491E+03
 0.59234375E+00  0.55619186E+02  0.17665859E+00  0.88852882E+00  0.47225999E+03
 0.59250000E+00  0.55564764E+02  0.17655486E+00  0.88862968E+00  0.47207510E+03
 0.59265625E+00  0.55510382E+02  0.17645116E+00  0.88873047E+00  0.47189023E+03
 0.59281250E+00  0.55456038E+02  0.17634749E+00  0.88883120E+00  0.47170539E+03
 0.59296875E+00  0.55401735E+02  0.17624386E+00  0.88893188E+00  0.47152058E+03
 0.59312500E+00  0.55347470E+02  0.17614027E+00  0.88903249E+00  0.47133578E+03
 0.59328125E+00  0.55293245E+02  0.17603670E+00  0.88913304E+00  0.47115102E+03
 0.59343750E+00  0.55239059E+02  0.17593318E+00  0.88923354E+00  0.47096628E+03
 0.59359375E+00  0.55184913E+02  0.17582968E+00  0.88933397E+00  0.47078156E+03
 0.59375000E+00  0.55130805E+02  0.17572623E+00  0.88943434E+00  0.47059687E+03
 0.59390625E+00  0.55076737E+02  0.17562280E+00  0.88953466E+00  0.47041221E+03
 0.59406250E+00  0.55022708E+02  0.17551941E+00  0.88963491E+00  0.47022757E+03
 0.59421875E+00  0.54968717E+02  0.17541606E+00  0.88973510E+00  0.47004295E+03
 0.59437500E+00  0.54914766E+02  0.17531274E+00  0.88983524E+00  0.46985836E+03
 0.59453125E+00  0.54860854E+02  0.17520945E+00  0.88993531E+00  0.46967379E+03
 0.59468750E+00  0.54806981E+02  0.17510619E+00  0.89003532E+00  0.46948925E+03
 0.59484375E+00  0.54753147E+02  0.17500297E+00  0.89013528E+00  0.46930474E+03
 0.59500000E+00  0.54699351E+02  0.17489979E+00  0.89023517E+00  0.46912024E+03
 0.59515625E+00  0.54645594E+02  0.17479664E+00  0.89033501E+00  0.46893577E+03
 0.59531250E+00  0.54591877E+02  0.17469352E+00  0.89043478E+00  0.46875133E+03
 0.59546875E+00  0.54538197E+02  0.17459044E+00  0.89053450E+00  0.46856691E+03
 0.59562500E+00  0.54484557E+02  0.17448739E+00  0.89063416E+00  0.46838251E+03
 0.59578125E+00  0.54430955E+02  0.17438437E+00  0.89073376E+00  0.46819814E+03
 0.59593750E+00  0.54377392E+02  0.17428139E+00  0.89083329E+00  0.46801379E+03
 0.59609375E+00  0.54323867E+02  0.17417844E+00  0.89093277E+00  0.46782947E+03
 0.59625000E+00  0.54270381E+02  0.17407552E+00  0.89103219E+00  0.46764517E+03
 0.59640625E+00  0.54216934E+02  0.17397264E+00  0.89113156E+00  0.46746089E+03
 0.59656250E+00  0.54163524E+02  0.17386979E+00  0.89123086E+00  0.46727664E+03
 0.59671875E+00  0.54110154E+02  0.17376698E+00  0.89133010E+00  0.46709241E+03
 0.59687500E+00  0.54056821E+02  0.17366419E+00  0.89142928E+00  0.46690820E+03
 0.59703125E+00  0.54003527E+02  0.17356144E+00  0.89152841E+00  0.46672402E+03
 0.59718750E+00  0.53950271E+02  0.17345873E+00  0.89162748E+00  0.46653986E+03
 0.59734375E+00  0.53897054E+02  0.17335605E+00  0.89172648E+00  0.46635573E+03
 0.59750000E+00  0.53843874E+02  0.17325340E+00  0.89182543E+00  0.46617161E+03
 0.59765625E+00  0.53790733E+02  0.17315078E+00  0.89192432E+00  0.46598752E+03
 0.59781250E+00  0.53737630E+02  0.17304820E+00  0.89202316E+00  0.46580346E+03
 0.59796875E+00  0.53684565E+02  0.17294565E+00  0.89212193E+00  0.46561941E+03
 0.59812500E+00  0.53631538E+02  0.17284313E+00  0.89222064E+00  0.46543539E+03
 0.59828125E+00  0.53578549E+02  0.17274065E+00  0.89231930E+00  0.46525139E+03
 0.59843750E+00  0.53525598E+02  0.17263820E+00  0.89241790E+00  0.46506742E+03
 0.59859375E+00  0.53472685E+02  0.17253578E+00  0.89251644E+00  0.46488347E+03
 0.59875000E+00  0.53419810E+02  0.17243340E+00  0.89261492E+00  0.46469954E+03
 0.59890625E+00  0.53366973E+02  0.17233105E+00  0.89271334E+00  0.46451563E+03
 0.59906250E+00  0.53314173E+02  0.17222873E+00  0.89281171E+00  0.46433174E+03
 0.59921875E+00  0.53261411E+02  0.17212644E+00  0.89291001E+00  0.46414788E+03
 0.59937500E+00  0.53208687E+02  0.17202419E+00  0.89300826E+00  0.46396404E+03
 0.59953125E+00  0.53156001E+02  0.17192196E+00  0.89310645E+00  0.46378022E+03
 0.59968750E+00  0.53103352E+02  0.17181977E+00  0.89320459E+00  0.46359643E+03
 0.59984375E+00  0.53050741E+02  0.17171762E+00  0.89330266E+00  0.46341265E+03
 0.60000000E+00  0.52998168E+02  0.17161549E+00  0.89340068E+00  0.46322890E+03
 0.60015625E+00  0.52945632E+02  0.17151340E+00  0.89349864E+00  0.46304517E+03
 0.60031250E+00  0.52893133E+02  0.17141134E+00  0.89359654E+00  0.46286146E+03
 0.60046875E+00  0.52840672E+02  0.17130932E+00  0.89369438E+00  0.46267777E+03
 0.60062500E+00  0.52788249E+02  0.17120732E+00  0.89379217E+00  0.46249411E+03
 0.60078125E+00  0.52735862E+02  0.17110536E+00  0.89388990E+00  0.46231046E+03
 0.60093750E+00  0.52683513E+02  0.17100343E+00  0.89398757E+00  0.46212684E+03
 0.60109375E+00  0.52631202E+02  0.17090153E+00  0.89408518E+00  0.46194324E+03
 0.60125000E+00  0.52578927E+02  0.17079967E+00  0.89418274E+00  0.46175966E+03
 0.60140625E+00  0.52526690E+02  0.17069783E+00  0.89428023E+00  0.46157611E+03
 0.60156250E+00  0.52474490E+02  0.17059603E+00  0.89437767E+00  0.46139257E+03
 0.60171875E+00  0.52422328E+02  0.17049426E+00  0.89447506E+00  0.46120905E+03
 0.60187500E+00  0.52370202E+02  0.17039252E+00  0.89457238E+00  0.46102556E+03
 0.60203125E+00  0.52318113E+02  0.17029082E+00  0.89466965E+00  0.46084208E+03
 0.60218750E+00  0.52266062E+02  0.17018914E+00  0.89476687E+00  0.46065863E+03
 0.60234375E+00  0.52214047E+02  0.17008750E+00  0.89486402E+00  0.46047520E+03
 0.60250000E+00  0.52162069E+02  0.16998589E+00  0.89496112E+00  0.46029179E+03
 0.60265625E+00  0.52110128E+02  0.16988431E+00  0.89505816E+00  0.46010840E+03
 0.60281250E+00  0.52058224E+02  0.16978276E+00  0.89515514E+00  0.45992503E+03
 0.60296875E+00  0.52006357E+02  0.16968125E+00  0.89525207E+00  0.45974168E+03
 0.60312500E+00  0.51954527E+02  0.16957976E+00  0.89534894E+00  0.45955835E+03
 0.60328125E+00  0.51902734E+02  0.16947831E+00  0.89544575E+00  0.45937504E+03
 0.60343750E+00  0.51850977E+02  0.16937689E+00  0.89554251E+00  0.45919175E+03
 0.60359375E+00  0.51799257E+02  0.16927550E+00  0.89563921E+00  0.45900849E+03
 0.60375000E+00  0.51747573E+02  0.16917414E+00  0.89573585E+00  0.45882524E+03
 0.60390625E+00  0.51695926E+02  0.16907281E+00  0.89583244E+00  0.45864201E+03
 0.60406250E+00  0.51644316E+02  0.16897152E+00  0.89592897E+00  0.45845880E+03
 0.60421875E+00  0.51592742E+02  0.16887025E+00  0.89602544E+00  0.45827561E+03
 0.60437500E+00  0.51541205E+02  0.16876902E+00  0.89612186E+00  0.45809245E+03
 0.60453125E+00  0.51489704E+02  0.16866781E+00  0.89621822E+00  0.45790930E+03
 0.60468750E+00  0.51438239E+02  0.16856664E+00  0.89631452E+00  0.45772617E+03
 0.60484375E+00  0.51386811E+02  0.16846550E+00  0.89641077E+00  0.45754306E+03
 0.60500000E+00  0.51335420E+02  0.16836439E+00  0.89650696E+00  0.45735997E+03
 0.60515625E+00  0.51284064E+02  0.16826332E+00  0.89660309E+00  0.45717690E+03
 0.60531250E+00  0.51232745E+02  0.16816227E+00  0.89669917E+00  0.45699385E+03
 0.60546875E+00  0.51181462E+02  0.16806125E+00  0.89679520E+00  0.45681082E+03
 0.60562500E+00  0.51130215E+02  0.16796027E+00  0.89689116E+00  0.45662780E+03
 0.60578125E+00  0.51079005E+02  0.16785931E+00  0.89698707E+00  0.45644481E+03
 0.60593750E+00  0.51027830E+02  0.16775839E+00  0.89708293E+00  0.45626184E+03
 0.60609375E+00  0.50976692E+02  0.16765749E+00  0.89717873E+00  0.45607888E+03
 0.60625000E+00  0.50925590E+02  0.16755663E+00  0.89727447E+00  0.45589595E+03
 0.60640625E+00  0.50874523E+02  0.16745580E+00  0.89737016E+00  0.45571303E+03
 0.60656250E+00  0.50823493E+02  0.16735500E+00  0.89746579E+00  0.45553013E+03
 0.60671875E+00  0.50772499E+02  0.16725423E+00  0.89756136E+00  0.45534725E+03
 0.60687500E+00  0.50721540E+02  0.16715349E+00  0.89765688E+00  0.45516439E+03
 0.60703125E+00  0.50670617E+02  0.16705278E+00  0.89775235E+00  0.45498155E+03
 0.60718750E+00  0.50619731E+02  0.16695210E+00  0.89784776E+00  0.45479872E+03
 0.60734375E+00  0.50568879E+02  0.16685145E+00  0.89794311E+00  0.45461592E+03
 0.60750000E+00  0.50518064E+02  0.16675083E+00  0.89803841E+00  0.45443313E+03
 0.60765625E+00  0.50467285E+02  0.16665024E+00  0.89813365E+00  0.45425036E+03
 0.60781250E+00  0.50416541E+02  0.16654968E+00  0.89822884E+00  0.45406761E+03
 0.60796875E+00  0.50365832E+02  0.16644915E+00  0.89832397E+00  0.45388487E+03
 0.60812500E+00  0.50315160E+02  0.16634866E+00  0.89841905E+00  0.45370216E+03
 0.60828125E+00  0.50264522E+02  0.16624819E+00  0.89851407E+00  0.45351946E+03
 0.60843750E+00  0.50213921E+02  0.16614775E+00  0.89860903E+00  0.45333678E+03
 0.60859375E+00  0.50163355E+02  0.16604734E+00  0.89870394E+00  0.45315412E+03
 0.60875000E+00  0.50112824E+02  0.16594696E+00  0.89879880E+00  0.45297148E+03
 0.60890625E+00  0.50062329E+02  0.16584661E+00  0.89889360E+00  0.45278885E+03
 0.60906250E+00  0.50011869E+02  0.16574630E+00  0.89898834E+00  0.45260624E+03
 0.60921875E+00  0.49961444E+02  0.16564601E+00  0.89908303E+00  0.45242365E+03
 0.60937500E+00  0.49911055E+02  0.16554575E+00  0.89917767E+00  0.45224107E+03
 0.60953125E+00  0.49860701E+02  0.16544552E+00  0.89927225E+00  0.45205852E+03
 0.60968750E+00  0.49810383E+02  0.16534532E+00  0.89936678E+00  0.45187598E+03
 0.60984375E+00  0.49760099E+02  0.16524515E+00  0.89946125E+00  0.45169346E+03
 0.61000000E+00  0.49709851E+02  0.16514501E+00  0.89955566E+00  0.45151095E+03
 0.61015625E+00  0.49659638E+02  0.16504490E+00  0.89965003E+00  0.45132846E+03
 0.61031250E+00  0.49609459E+02  0.16494482E+00  0.89974433E+00  0.45114599E+03
 0.61046875E+00  0.49559316E+02  0.16484477E+00  0.89983859E+00  0.45096354E+03
 0.61062500E+00  0.49509208E+02  0.16474475E+00  0.89993278E+00  0.45078110E+03
 0.61078125E+00  0.49459135E+02  0.16464475E+00  0.90002693E+00  0.45059868E+03
 0.61093750E+00  0.49409097E+02  0.16454479E+00  0.90012102E+00  0.45041627E+03
 0.61109375E+00  0.49359094E+02  0.16444485E+00  0.90021505E+00  0.45023388E+03
 0.61125000E+00  0.49309126E+02  0.16434495E+00  0.90030903E+00  0.45005151E+03
 0.61140625E+00  0.49259192E+02  0.16424507E+00  0.90040296E+00  0.44986916E+03
 0.61156250E+00  0.49209294E+02  0.16414523E+00  0.90049683E+00  0.44968682E+03
 0.61171875E+00  0.49159430E+02  0.16404541E+00  0.90059065E+00  0.44950449E+03
 0.61187500E+00  0.49109601E+02  0.16394562E+00  0.90068441E+00  0.44932219E+03
 0.61203125E+00  0.49059806E+02  0.16384586E+00  0.90077812E+00  0.44913990E+03
 0.61218750E+00  0.49010046E+02  0.16374613E+00  0.90087178E+00  0.44895762E+03
 0.61234375E+00  0.48960321E+02  0.16364643E+00  0.90096538E+00  0.44877536E+03
 0.61250000E+00  0.48910631E+02  0.16354676E+00  0.90105893E+00  0.44859312E+03
 0.61265625E+00  0.48860975E+02  0.16344711E+00  0.90115242E+00  0.44841089E+03
 0.61281250E+00  0.48811353E+02  0.16334750E+00  0.90124586E+00  0.44822868E+03
 0.61296875E+00  0.48761767E+02  0.16324791E+00  0.90133924E+00  0.44804649E+03
 0.61312500E+00  0.48712214E+02  0.16314836E+00  0.90143258E+00  0.44786431E+03
 0.61328125E+00  0.48662696E+02  0.16304883E+00  0.90152586E+00  0.44768214E+03
 0.61343750E+00  0.48613212E+02  0.16294933E+00  0.90161908E+00  0.44749999E+03
 0.61359375E+00  0.48563763E+02  0.16284986E+00  0.90171225E+00  0.44731786E+03
 0.61375000E+00  0.48514348E+02  0.16275041E+00  0.90180537E+00  0.44713574E+03
 0.61390625E+00  0.48464967E+02  0.16265100E+00  0.90189843E+00  0.44695363E+03
 0.61406250E+00  0.48415621E+02  0.16255161E+00  0.90199144E+00  0.44677155E+03
 0.61421875E+00  0.48366309E+02  0.16245226E+00  0.90208440E+00  0.44658947E+03
 0.61437500E+00  0.48317030E+02  0.16235293E+00  0.90217730E+00  0.44640741E+03
 0.61453125E+00  0.48267787E+02  0.16225363E+00  0.90227015E+00  0.44622537E+03
 0.61468750E+00  0.48218577E+02  0.16215435E+00  0.90236295E+00  0.44604334E+03
 0.61484375E+00  0.48169401E+02  0.16205511E+00  0.90245569E+00  0.44586132E+03
 0.61500000E+00  0.48120259E+02  0.16195589E+00  0.90254838E+00  0.44567932E+03
 0.61515625E+00  0.48071152E+02  0.16185671E+00  0.90264102E+00  0.44549734E+03
 0.61531250E+00  0.48022078E+02  0.16175755E+00  0.90273361E+00  0.44531537E+03
 0.61546875E+00  0.47973038E+02  0.16165841E+00  0.90282614E+00  0.44513341E+03
 0.61562500E+00  0.47924032E+02  0.16155931E+00  0.90291861E+00  0.44495147E+03
 0.61578125E+00  0.47875060E+02  0.16146024E+00  0.90301104E+00  0.44476954E+03
 0.61593750E+00  0.47826122E+02  0.16136119E+00  0.90310341E+00  0.44458763E+03
 0.61609375E+00  0.47777218E+02  0.16126217E+00  0.90319573E+00  0.44440573E+03
 0.61625000E+00  0.47728347E+02  0.16116318E+00  0.90328800E+00  0.44422384E+03
 0.61640625E+00  0.47679510E+02  0.16106421E+00  0.90338021E+00  0.44404197E+03
 0.61656250E+00  0.47630707E+02  0.16096528E+00  0.90347237E+00  0.44386011E+03
 0.61671875E+00  0.47581938E+02  0.16086637E+00  0.90356448E+00  0.44367826E+03
 0.61687500E+00  0.47533202E+02  0.16076749E+00  0.90365653E+00  0.44349643E+03
 0.61703125E+00  0.47484500E+02  0.16066863E+00  0.90374854E+00  0.44331462E+03
 0.61718750E+00  0.47435831E+02  0.16056981E+00  0.90384049E+00  0.44313281E+03
 0.61734375E+00  0.47387196E+02  0.16047101E+00  0.90393238E+00  0.44295102E+03
 0.61750000E+00  0.47338594E+02  0.16037224E+00  0.90402423E+00  0.44276924E+03
 0.61765625E+00  0.47290026E+02  0.16027350E+00  0.90411602E+00  0.44258748E+03
 0.61781250E+00  0.47241491E+02  0.16017478E+00  0.90420776E+00  0.44240573E+03
 0.61796875E+00  0.47192990E+02  0.16007609E+00  0.90429945E+00  0.44222399E+03
 0.61812500E+00  0.47144522E+02  0.15997743E+00  0.90439109E+00  0.44204227E+03
 0.61828125E+00  0.47096087E+02  0.15987880E+00  0.90448267E+00  0.44186056E+03
 0.61843750E+00  0.47047686E+02  0.15978019E+00  0.90457420E+00  0.44167886E+03
 0.61859375E+00  0.46999317E+02  0.15968161E+00  0.90466568E+00  0.44149717E+03
 0.61875000E+00  0.46950983E+02  0.15958306E+00  0.90475711E+00  0.44131550E+03
 0.61890625E+00  0.46902681E+02  0.15948454E+00  0.90484848E+00  0.44113384E+03
 0.61906250E+00  0.46854412E+02  0.15938604E+00  0.90493980E+00  0.44095219E+03
 0.61921875E+00  0.46806177E+02  0.15928757E+00  0.90503107E+00  0.44077055E+03
 0.61937500E+00  0.46757975E+02  0.15918913E+00  0.90512229E+00  0.44058893E+03
 0.61953125E+00  0.46709805E+02  0.15909071E+00  0.90521346E+00  0.44040732E+03
 0.61968750E+00  0.46661669E+02  0.15899232E+00  0.90530457E+00  0.44022572E+03
 0.61984375E+00  0.46613566E+02  0.15889396E+00  0.90539564E+00  0.44004413E+03
 0.62000000E+00  0.46565496E+02  0.15879562E+00  0.90548665E+00  0.43986256E+03
 0.62015625E+00  0.46517459E+02  0.15869731E+00  0.90557761E+00  0.43968100E+03
 0.62031250E+00  0.46469454E+02  0.15859903E+00  0.90566852E+00  0.43949945E+03
 0.62046875E+00  0.46421483E+02  0.15850077E+00  0.90575937E+00  0.43931791E+03
 0.62062500E+00  0.46373544E+02  0.15840254E+00  0.90585018E+00  0.43913638E+03
 0.62078125E+00  0.46325638E+02  0.15830434E+00  0.90594093E+00  0.43895487E+03
 0.62093750E+00  0.46277765E+02  0.15820617E+00  0.90603163E+00  0.43877336E+03
 0.62109375E+00  0.46229924E+02  0.15810802E+00  0.90612228E+00  0.43859187E+03
 0.62125000E+00  0.46182117E+02  0.15800989E+00  0.90621288E+00  0.43841039E+03
 0.62140625E+00  0.46134342E+02  0.15791180E+00  0.90630343E+00  0.43822892E+03
 0.62156250E+00  0.46086599E+02  0.15781373E+00  0.90639392E+00  0.43804746E+03
 0.62171875E+00  0.46038890E+02  0.15771568E+00  0.90648437E+00  0.43786602E+03
 0.62187500E+00  0.45991212E+02  0.15761767E+00  0.90657476E+00  0.43768458E+03
 0.62203125E+00  0.45943568E+02  0.15751968E+00  0.90666510E+00  0.43750316E+03
 0.62218750E+00  0.45895956E+02  0.15742171E+00  0.90675540E+00  0.43732174E+03
 0.62234375E+00  0.45848376E+02  0.15732377E+00  0.90684564E+00  0.43714034E+03
 0.62250000E+00  0.45800829E+02  0.15722586E+00  0.90693582E+00  0.43695895E+03
 0.62265625E+00  0.45753314E+02  0.15712798E+00  0.90702596E+00  0.43677757E+03
 0.62281250E+00  0.45705831E+02  0.15703012E+00  0.90711605E+00  0.43659620E+03
 0.62296875E+00  0.45658381E+02  0.15693228E+00  0.90720608E+00  0.43641484E+03
 0.62312500E+00  0.45610964E+02  0.15683447E+00  0.90729607E+00  0.43623349E+03
 0.62328125E+00  0.45563578E+02  0.15673669E+00  0.90738600E+00  0.43605215E+03
 0.62343750E+00  0.45516225E+02  0.15663894E+00  0.90747589E+00  0.43587082E+03
 0.62359375E+00  0.45468904E+02  0.15654120E+00  0.90756572E+00  0.43568950E+03
 0.62375000E+00  0.45421615E+02  0.15644350E+00  0.90765550E+00  0.43550820E+03
 0.62390625E+00  0.45374358E+02  0.15634582E+00  0.90774523E+00  0.43532690E+03
 0.62406250E+00  0.45327134E+02  0.15624817E+00  0.90783491E+00  0.43514561E+03
 0.62421875E+00  0.45279941E+02  0.15615054E+00  0.90792454E+00  0.43496433E+03
 0.62437500E+00  0.45232781E+02  0.15605294E+00  0.90801412E+00  0.43478307E+03
 0.62453125E+00  0.45185653E+02  0.15595536E+00  0.90810365E+00  0.43460181E+03
 0.62468750E+00  0.45138556E+02  0.15585781E+00  0.90819313E+00  0.43442056E+03
 0.62484375E+00  0.45091492E+02  0.15576029E+00  0.90828256E+00  0.43423932E+03
 0.62500000E+00  0.45044460E+02  0.15566279E+00  0.90837193E+00  0.43405809E+03
 0.62515625E+00  0.44997459E+02  0.15556532E+00  0.90846126E+00  0.43387687E+03
 0.62531250E+00  0.44950490E+02  0.15546787E+00  0.90855054E+00  0.43369566E+03
 0.62546875E+00  0.44903553E+02  0.15537044E+00  0.90863977E+00  0.43351446E+03
 0.62562500E+00  0.44856648E+02  0.15527305E+00  0.90872894E+00  0.43333327E+03
 0.62578125E+00  0.44809775E+02  0.15517567E+00  0.90881807E+00  0.43315209E+03
 0.62593750E+00  0.44762934E+02  0.15507833E+00  0.90890714E+00  0.43297091E+03
 0.62609375E+00  0.44716124E+02  0.15498100E+00  0.90899617E+00  0.43278975E+03
 0.62625000E+00  0.44669346E+02  0.15488371E+00  0.90908515E+00  0.43260859E+03
 0.62640625E+00  0.44622599E+02  0.15478644E+00  0.90917407E+00  0.43242745E+03
 0.62656250E+00  0.44575885E+02  0.15468919E+00  0.90926295E+00  0.43224631E+03
 0.62671875E+00  0.44529201E+02  0.15459197E+00  0.90935177E+00  0.43206518E+03
 0.62687500E+00  0.44482550E+02  0.15449477E+00  0.90944055E+00  0.43188406E+03
 0.62703125E+00  0.44435930E+02  0.15439760E+00  0.90952928E+00  0.43170295E+03
 0.62718750E+00  0.44389341E+02  0.15430045E+00  0.90961795E+00  0.43152184E+03
 0.62734375E+00  0.44342784E+02  0.15420333E+00  0.90970658E+00  0.43134075E+03
 0.62750000E+00  0.44296258E+02  0.15410623E+00  0.90979516E+00  0.43115966E+03
 0.62765625E+00  0.44249764E+02  0.15400916E+00  0.90988369E+00  0.43097858E+03
 0.62781250E+00  0.44203301E+02  0.15391211E+00  0.90997216E+00  0.43079751E+03
 0.62796875E+00  0.44156869E+02  0.15381509E+00  0.91006059E+00  0.43061645E+03
 0.62812500E+00  0.44110469E+02  0.15371809E+00  0.91014897E+00  0.43043539E+03
 0.62828125E+00  0.44064100E+02  0.15362112E+00  0.91023730E+00  0.43025435E+03
 0.62843750E+00  0.44017762E+02  0.15352417E+00  0.91032558E+00  0.43007331E+03
 0.62859375E+00  0.43971455E+02  0.15342724E+00  0.91041381E+00  0.42989227E+03
 0.62875000E+00  0.43925180E+02  0.15333034E+00  0.91050199E+00  0.42971125E+03
 0.62890625E+00  0.43878936E+02  0.15323347E+00  0.91059012E+00  0.42953023E+03
 0.62906250E+00  0.43832723E+02  0.15313662E+00  0.91067820E+00  0.42934923E+03
 0.62921875E+00  0.43786541E+02  0.15303979E+00  0.91076624E+00  0.42916822E+03
 0.62937500E+00  0.43740390E+02  0.15294299E+00  0.91085422E+00  0.42898723E+03
 0.62953125E+00  0.43694270E+02  0.15284621E+00  0.91094216E+00  0.42880624E+03
 0.62968750E+00  0.43648181E+02  0.15274946E+00  0.91103004E+00  0.42862526E+03
 0.62984375E+00  0.43602123E+02  0.15265273E+00  0.91111788E+00  0.42844429E+03
 0.63000000E+00  0.43556096E+02  0.15255602E+00  0.91120567E+00  0.42826333E+03
 0.63015625E+00  0.43510100E+02  0.15245934E+00  0.91129340E+00  0.42808237E+03
 0.63031250E+00  0.43464135E+02  0.15236268E+00  0.91138109E+00  0.42790141E+03
 0.63046875E+00  0.43418201E+02  0.15226605E+00  0.91146873E+00  0.42772047E+03
 0.63062500E+00  0.43372298E+02  0.15216944E+00  0.91155633E+00  0.42753953E+03
 0.63078125E+00  0.43326425E+02  0.15207285E+00  0.91164387E+00  0.42735860E+03
 0.63093750E+00  0.43280583E+02  0.15197629E+00  0.91173136E+00  0.42717767E+03
 0.63109375E+00  0.43234772E+02  0.15187975E+00  0.91181881E+00  0.42699675E+03
 0.63125000E+00  0.43188992E+02  0.15178324E+00  0.91190621E+00  0.42681584E+03
 0.63140625E+00  0.43143242E+02  0.15168675E+00  0.91199355E+00  0.42663493E+03
 0.63156250E+00  0.43097523E+02  0.15159028E+00  0.91208085E+00  0.42645403E+03
 0.63171875E+00  0.43051834E+02  0.15149384E+00  0.91216810E+00  0.42627314E+03
 0.63187500E+00  0.43006176E+02  0.15139742E+00  0.91225531E+00  0.42609225E+03
 0.63203125E+00  0.42960549E+02  0.15130103E+00  0.91234246E+00  0.42591137E+03
 0.63218750E+00  0.42914952E+02  0.15120465E+00  0.91242956E+00  0.42573049E+03
 0.63234375E+00  0.42869386E+02  0.15110831E+00  0.91251662E+00  0.42554962E+03
 0.63250000E+00  0.42823850E+02  0.15101198E+00  0.91260363E+00  0.42536876E+03
 0.63265625E+00  0.42778345E+02  0.15091568E+00  0.91269059E+00  0.42518790E+03
 0.63281250E+00  0.42732870E+02  0.15081940E+00  0.91277750E+00  0.42500704E+03
 0.63296875E+00  0.42687425E+02  0.15072315E+00  0.91286436E+00  0.42482620E+03
 0.63312500E+00  0.42642011E+02  0.15062692E+00  0.91295118E+00  0.42464535E+03
 0.63328125E+00  0.42596627E+02  0.15053071E+00  0.91303795E+00  0.42446451E+03
 0.63343750E+00  0.42551273E+02  0.15043452E+00  0.91312467E+00  0.42428368E+03
 0.63359375E+00  0.42505950E+02  0.15033836E+00  0.91321134E+00  0.42410285E+03
 0.63375000E+00  0.42460657E+02  0.15024222E+00  0.91329796E+00  0.42392203E+03
 0.63390625E+00  0.42415394E+02  0.15014611E+00  0.91338453E+00  0.42374121E+03
 0.63406250E+00  0.42370161E+02  0.15005002E+00  0.91347106E+00  0.42356040E+03
 0.63421875E+00  0.42324958E+02  0.14995395E+00  0.91355754E+00  0.42337959E+03
 0.63437500E+00  0.42279786E+02  0.14985790E+00  0.91364397E+00  0.42319879E+03
 0.63453125E+00  0.42234644E+02  0.14976188E+00  0.91373035E+00  0.42301799E+03
 0.63468750E+00  0.42189531E+02  0.14966588E+00  0.91381669E+00  0.42283720E+03
 0.63484375E+00  0.42144449E+02  0.14956990E+00  0.91390298E+00  0.42265641E+03
 0.63500000E+00  0.42099397E+02  0.14947395E+00  0.91398921E+00  0.42247562E+03
 0.63515625E+00  0.42054374E+02  0.14937802E+00  0.91407541E+00  0.42229484E+03
 0.63531250E+00  0.42009382E+02  0.14928211E+00  0.91416155E+00  0.42211406E+03
 0.63546875E+00  0.41964419E+02  0.14918622E+00  0.91424765E+00  0.42193329E+03
 0.63562500E+00  0.41919487E+02  0.14909036E+00  0.91433370E+00  0.42175252E+03
 0.63578125E+00  0.41874584E+02  0.14899452E+00  0.91441970E+00  0.42157176E+03
 0.63593750E+00  0.41829711E+02  0.14889870E+00  0.91450565E+00  0.42139100E+03
 0.63609375E+00  0.41784868E+02  0.14880290E+00  0.91459156E+00  0.42121024E+03
 0.63625000E+00  0.41740055E+02  0.14870713E+00  0.91467742E+00  0.42102948E+03
 0.63640625E+00  0.41695271E+02  0.14861138E+00  0.91476323E+00  0.42084873E+03
 0.63656250E+00  0.41650517E+02  0.14851565E+00  0.91484899E+00  0.42066799E+03
 0.63671875E+00  0.41605793E+02  0.14841994E+00  0.91493471E+00  0.42048724E+03
 0.63687500E+00  0.41561098E+02  0.14832426E+00  0.91502038E+00  0.42030651E+03
 0.63703125E+00  0.41516434E+02  0.14822860E+00  0.91510600E+00  0.42012577E+03
 0.63718750E+00  0.41471798E+02  0.14813296E+00  0.91519158E+00  0.41994504E+03
 0.63734375E+00  0.41427192E+02  0.14803734E+00  0.91527711E+00  0.41976431E+03
 0.63750000E+00  0.41382616E+02  0.14794175E+00  0.91536259E+00  0.41958358E+03
 0.63765625E+00  0.41338070E+02  0.14784618E+00  0.91544802E+00  0.41940285E+03
 0.63781250E+00  0.41293552E+02  0.14775063E+00  0.91553341E+00  0.41922213E+03
 0.63796875E+00  0.41249065E+02  0.14765510E+00  0.91561875E+00  0.41904141E+03
 0.63812500E+00  0.41204606E+02  0.14755959E+00  0.91570404E+00  0.41886070E+03
 0.63828125E+00  0.41160177E+02  0.14746411E+00  0.91578929E+00  0.41867999E+03
 0.63843750E+00  0.41115778E+02  0.14736864E+00  0.91587449E+00  0.41849927E+03
 0.63859375E+00  0.41071408E+02  0.14727320E+00  0.91595964E+00  0.41831857E+03
 0.63875000E+00  0.41027067E+02  0.14717778E+00  0.91604474E+00  0.41813786E+03
 0.63890625E+00  0.40982755E+02  0.14708239E+00  0.91612980E+00  0.41795716E+03
 0.63906250E+00  0.40938473E+02  0.14698701E+00  0.91621481E+00  0.41777645E+03
 0.63921875E+00  0.40894220E+02  0.14689166E+00  0.91629978E+00  0.41759576E+03
 0.63937500E+00  0.40849996E+02  0.14679633E+00  0.91638470E+00  0.41741506E+03
 0.63953125E+00  0.40805801E+02  0.14670102E+00  0.91646957E+00  0.41723436E+03
 0.63968750E+00  0.40761636E+02  0.14660573E+00  0.91655440E+00  0.41705367E+03
 0.63984375E+00  0.40717499E+02  0.14651046E+00  0.91663917E+00  0.41687298E+03
 0.64000000E+00  0.40673392E+02  0.14641522E+00  0.91672391E+00  0.41669229E+03
 0.64015625E+00  0.40629314E+02  0.14631999E+00  0.91680859E+00  0.41651160E+03
 0.64031250E+00  0.40585264E+02  0.14622479E+00  0.91689323E+00  0.41633091E+03
 0.64046875E+00  0.40541244E+02  0.14612961E+00  0.91697783E+00  0.41615023E+03
 0.64062500E+00  0.40497253E+02  0.14603445E+00  0.91706237E+00  0.41596954E+03
 0.64078125E+00  0.40453291E+02  0.14593931E+00  0.91714687E+00  0.41578886E+03
 0.64093750E+00  0.40409357E+02  0.14584419E+00  0.91723133E+00  0.41560818E+03
 0.64109375E+00  0.40365453E+02  0.14574910E+00  0.91731573E+00  0.41542749E+03
 0.64125000E+00  0.40321577E+02  0.14565402E+00  0.91740010E+00  0.41524681E+03
 0.64140625E+00  0.40277731E+02  0.14555897E+00  0.91748441E+00  0.41506614E+03
 0.64156250E+00  0.40233913E+02  0.14546394E+00  0.91756868E+00  0.41488546E+03
 0.64171875E+00  0.40190123E+02  0.14536893E+00  0.91765291E+00  0.41470478E+03
 0.64187500E+00  0.40146363E+02  0.14527394E+00  0.91773708E+00  0.41452410E+03
 0.64203125E+00  0.40102631E+02  0.14517897E+00  0.91782121E+00  0.41434343E+03
 0.64218750E+00  0.40058929E+02  0.14508402E+00  0.91790530E+00  0.41416275E+03
 0.64234375E+00  0.40015254E+02  0.14498909E+00  0.91798934E+00  0.41398208E+03
 0.64250000E+00  0.39971609E+02  0.14489418E+00  0.91807333E+00  0.41380140E+03
 0.64265625E+00  0.39927992E+02  0.14479930E+00  0.91815728E+00  0.41362073E+03
 0.64281250E+00  0.39884403E+02  0.14470443E+00  0.91824118E+00  0.41344005E+03
 0.64296875E+00  0.39840844E+02  0.14460959E+00  0.91832504E+00  0.41325938E+03
 0.64312500E+00  0.39797312E+02  0.14451477E+00  0.91840885E+00  0.41307870E+03
 0.64328125E+00  0.39753810E+02  0.14441996E+00  0.91849261E+00  0.41289803E+03
 0.64343750E+00  0.39710335E+02  0.14432518E+00  0.91857633E+00  0.41271735E+03
 0.64359375E+00  0.39666890E+02  0.14423042E+00  0.91866001E+00  0.41253668E+03
 0.64375000E+00  0.39623472E+02  0.14413568E+00  0.91874363E+00  0.41235600E+03
 0.64390625E+00  0.39580083E+02  0.14404096E+00  0.91882722E+00  0.41217532E+03
 0.64406250E+00  0.39536723E+02  0.14394626E+00  0.91891075E+00  0.41199465E+03
 0.64421875E+00  0.39493391E+02  0.14385158E+00  0.91899424E+00  0.41181397E+03
 0.64437500E+00  0.39450087E+02  0.14375692E+00  0.91907769E+00  0.41163329E+03
 0.64453125E+00  0.39406811E+02  0.14366228E+00  0.91916109E+00  0.41145261E+03
 0.64468750E+00  0.39363564E+02  0.14356766E+00  0.91924445E+00  0.41127193E+03
 0.64484375E+00  0.39320345E+02  0.14347306E+00  0.91932776E+00  0.41109125E+03
 0.64500000E+00  0.39277154E+02  0.14337849E+00  0.91941102E+00  0.41091057E+03
 0.64515625E+00  0.39233992E+02  0.14328393E+00  0.91949424E+00  0.41072988E+03
 0.64531250E+00  0.39190857E+02  0.14318939E+00  0.91957741E+00  0.41054920E+03
 0.64546875E+00  0.39147751E+02  0.14309487E+00  0.91966054E+00  0.41036851E+03
 0.64562500E+00  0.39104673E+02  0.14300037E+00  0.91974363E+00  0.41018783E+03
 0.64578125E+00  0.39061623E+02  0.14290590E+00  0.91982666E+00  0.41000714E+03
 0.64593750E+00  0.39018601E+02  0.14281144E+00  0.91990966E+00  0.40982645E+03
 0.64609375E+00  0.38975607E+02  0.14271700E+00  0.91999261E+00  0.40964576E+03
 0.64625000E+00  0.38932641E+02  0.14262258E+00  0.92007551E+00  0.40946506E+03
 0.64640625E+00  0.38889703E+02  0.14252818E+00  0.92015837E+00  0.40928437E+03
 0.64656250E+00  0.38846793E+02  0.14243381E+00  0.92024118E+00  0.40910367E+03
 0.64671875E+00  0.38803911E+02  0.14233945E+00  0.92032395E+00  0.40892297E+03
 0.64687500E+00  0.38761057E+02  0.14224511E+00  0.92040667E+00  0.40874227E+03
 0.64703125E+00  0.38718230E+02  0.14215079E+00  0.92048935E+00  0.40856156E+03
 0.64718750E+00  0.38675432E+02  0.14205649E+00  0.92057199E+00  0.40838085E+03
 0.64734375E+00  0.38632661E+02  0.14196221E+00  0.92065458E+00  0.40820015E+03
 0.64750000E+00  0.38589918E+02  0.14186795E+00  0.92073712E+00  0.40801943E+03
 0.64765625E+00  0.38547203E+02  0.14177371E+00  0.92081962E+00  0.40783872E+03
 0.64781250E+00  0.38504516E+02  0.14167949E+00  0.92090208E+00  0.40765800E+03
 0.64796875E+00  0.38461856E+02  0.14158529E+00  0.92098449E+00  0.40747728E+03
 0.64812500E+00  0.38419225E+02  0.14149110E+00  0.92106686E+00  0.40729656E+03
 0.64828125E+00  0.38376620E+02  0.14139694E+00  0.92114918E+00  0.40711584E+03
 0.64843750E+00  0.38334044E+02  0.14130280E+00  0.92123145E+00  0.40693511E+03
 0.64859375E+00  0.38291495E+02  0.14120867E+00  0.92131369E+00  0.40675438E+03
 0.64875000E+00  0.38248974E+02  0.14111457E+00  0.92139588E+00  0.40657364E+03
 0.64890625E+00  0.38206480E+02  0.14102048E+00  0.92147802E+00  0.40639290E+03
 0.64906250E+00  0.38164014E+02  0.14092642E+00  0.92156012E+00  0.40621216E+03
 0.64921875E+00  0.38121575E+02  0.14083237E+00  0.92164218E+00  0.40603142E+03
 0.64937500E+00  0.38079164E+02  0.14073834E+00  0.92172419E+00  0.40585067E+03
 0.64953125E+00  0.38036780E+02  0.14064433E+00  0.92180615E+00  0.40566992E+03
 0.64968750E+00  0.37994424E+02  0.14055034E+00  0.92188808E+00  0.40548916E+03
 0.64984375E+00  0.37952095E+02  0.14045637E+00  0.92196996E+00  0.40530840E+03
 0.65000000E+00  0.37909793E+02  0.14036241E+00  0.92205179E+00  0.40512764E+03
 0.65015625E+00  0.37867519E+02  0.14026848E+00  0.92213358E+00  0.40494687E+03
 0.65031250E+00  0.37825272E+02  0.14017457E+00  0.92221533E+00  0.40476610E+03
 0.65046875E+00  0.37783053E+02  0.14008067E+00  0.92229703E+00  0.40458532E+03
 0.65062500E+00  0.37740861E+02  0.13998679E+00  0.92237869E+00  0.40440454E+03
 0.65078125E+00  0.37698696E+02  0.13989293E+00  0.92246030E+00  0.40422376E+03
 0.65093750E+00  0.37656558E+02  0.13979909E+00  0.92254187E+00  0.40404297E+03
 0.65109375E+00  0.37614447E+02  0.13970527E+00  0.92262340E+00  0.40386217E+03
 0.65125000E+00  0.37572364E+02  0.13961147E+00  0.92270488E+00  0.40368138E+03
 0.65140625E+00  0.37530308E+02  0.13951768E+00  0.92278632E+00  0.40350057E+03
 0.65156250E+00  0.37488279E+02  0.13942392E+00  0.92286772E+00  0.40331977E+03
 0.65171875E+00  0.37446277E+02  0.13933017E+00  0.92294907E+00  0.40313895E+03
 0.65187500E+00  0.37404302E+02  0.13923644E+00  0.92303037E+00  0.40295813E+03
 0.65203125E+00  0.37362354E+02  0.13914273E+00  0.92311164E+00  0.40277731E+03
 0.65218750E+00  0.37320434E+02  0.13904904E+00  0.92319286E+00  0.40259648E+03
 0.65234375E+00  0.37278540E+02  0.13895536E+00  0.92327404E+00  0.40241565E+03
 0.65250000E+00  0.37236673E+02  0.13886171E+00  0.92335517E+00  0.40223481E+03
 0.65265625E+00  0.37194833E+02  0.13876807E+00  0.92343626E+00  0.40205397E+03
 0.65281250E+00  0.37153020E+02  0.13867445E+00  0.92351731E+00  0.40187312E+03
 0.65296875E+00  0.37111234E+02  0.13858085E+00  0.92359831E+00  0.40169226E+03
 0.65312500E+00  0.37069475E+02  0.13848727E+00  0.92367927E+00  0.40151140E+03
 0.65328125E+00  0.37027743E+02  0.13839370E+00  0.92376018E+00  0.40133053E+03
 0.65343750E+00  0.36986038E+02  0.13830015E+00  0.92384106E+00  0.40114966E+03
 0.65359375E+00  0.36944359E+02  0.13820663E+00  0.92392189E+00  0.40096878E+03
 0.65375000E+00  0.36902707E+02  0.13811311E+00  0.92400267E+00  0.40078790E+03
 0.65390625E+00  0.36861082E+02  0.13801962E+00  0.92408342E+00  0.40060701E+03
 0.65406250E+00  0.36819484E+02  0.13792615E+00  0.92416412E+00  0.40042611E+03
 0.65421875E+00  0.36777913E+02  0.13783269E+00  0.92424477E+00  0.40024520E+03
 0.65437500E+00  0.36736368E+02  0.13773925E+00  0.92432539E+00  0.40006429E+03
 0.65453125E+00  0.36694849E+02  0.13764583E+00  0.92440596E+00  0.39988338E+03
 0.65468750E+00  0.36653358E+02  0.13755242E+00  0.92448648E+00  0.39970245E+03
 0.65484375E+00  0.36611893E+02  0.13745903E+00  0.92456697E+00  0.39952152E+03
 0.65500000E+00  0.36570454E+02  0.13736567E+00  0.92464741E+00  0.39934058E+03
 0.65515625E+00  0.36529043E+02  0.13727231E+00  0.92472781E+00  0.39915964E+03
 0.65531250E+00  0.36487657E+02  0.13717898E+00  0.92480816E+00  0.39897869E+03
 0.65546875E+00  0.36446299E+02  0.13708566E+00  0.92488847E+00  0.39879773E+03
 0.65562500E+00  0.36404966E+02  0.13699236E+00  0.92496874E+00  0.39861676E+03
 0.65578125E+00  0.36363660E+02  0.13689908E+00  0.92504897E+00  0.39843579E+03
 0.65593750E+00  0.36322381E+02  0.13680582E+00  0.92512915E+00  0.39825481E+03
 0.65609375E+00  0.36281128E+02  0.13671257E+00  0.92520929E+00  0.39807382E+03
 0.65625000E+00  0.36239901E+02  0.13661934E+00  0.92528939E+00  0.39789283E+03
 0.65640625E+00  0.36198701E+02  0.13652613E+00  0.92536945E+00  0.39771182E+03
 0.65656250E+00  0.36157527E+02  0.13643293E+00  0.92544946E+00  0.39753081E+03
 0.65671875E+00  0.36116380E+02  0.13633975E+00  0.92552943E+00  0.39734979E+03
 0.65687500E+00  0.36075259E+02  0.13624659E+00  0.92560936E+00  0.39716876E+03
 0.65703125E+00  0.36034164E+02  0.13615345E+00  0.92568925E+00  0.39698773E+03
 0.65718750E+00  0.35993095E+02  0.13606032E+00  0.92576909E+00  0.39680669E+03
 0.65734375E+00  0.35952052E+02  0.13596721E+00  0.92584889E+00  0.39662563E+03
 0.65750000E+00  0.35911036E+02  0.13587412E+00  0.92592865E+00  0.39644457E+03
 0.65765625E+00  0.35870046E+02  0.13578104E+00  0.92600836E+00  0.39626351E+03
 0.65781250E+00  0.35829082E+02  0.13568798E+00  0.92608804E+00  0.39608243E+03
 0.65796875E+00  0.35788144E+02  0.13559494E+00  0.92616767E+00  0.39590134E+03
 0.65812500E+00  0.35747232E+02  0.13550191E+00  0.92624725E+00  0.39572025E+03
 0.65828125E+00  0.35706346E+02  0.13540891E+00  0.92632680E+00  0.39553915E+03
 0.65843750E+00  0.35665487E+02  0.13531591E+00  0.92640630E+00  0.39535803E+03
 0.65859375E+00  0.35624653E+02  0.13522294E+00  0.92648577E+00  0.39517691E+03
 0.65875000E+00  0.35583846E+02  0.13512998E+00  0.92656519E+00  0.39499578E+03
 0.65890625E+00  0.35543064E+02  0.13503704E+00  0.92664456E+00  0.39481464E+03
 0.65906250E+00  0.35502308E+02  0.13494411E+00  0.92672390E+00  0.39463349E+03
 0.65921875E+00  0.35461578E+02  0.13485120E+00  0.92680319E+00  0.39445233E+03
 0.65937500E+00  0.35420875E+02  0.13475831E+00  0.92688244E+00  0.39427117E+03
 0.65953125E+00  0.35380197E+02  0.13466543E+00  0.92696165E+00  0.39408999E+03
 0.65968750E+00  0.35339545E+02  0.13457257E+00  0.92704082E+00  0.39390880E+03
 0.65984375E+00  0.35298918E+02  0.13447973E+00  0.92711994E+00  0.39372760E+03
 0.66000000E+00  0.35258318E+02  0.13438690E+00  0.92719903E+00  0.39354640E+03
 0.66015625E+00  0.35217743E+02  0.13429409E+00  0.92727807E+00  0.39336518E+03
 0.66031250E+00  0.35177195E+02  0.13420129E+00  0.92735707E+00  0.39318395E+03
 0.66046875E+00  0.35136671E+02  0.13410851E+00  0.92743603E+00  0.39300272E+03
 0.66062500E+00  0.35096174E+02  0.13401575E+00  0.92751494E+00  0.39282147E+03
 0.66078125E+00  0.35055702E+02  0.13392300E+00  0.92759382E+00  0.39264021E+03
 0.66093750E+00  0.35015256E+02  0.13383027E+00  0.92767265E+00  0.39245894E+03
 0.66109375E+00  0.34974836E+02  0.13373756E+00  0.92775144E+00  0.39227766E+03
 0.66125000E+00  0.34934441E+02  0.13364486E+00  0.92783019E+00  0.39209637E+03
 0.66140625E+00  0.34894072E+02  0.13355218E+00  0.92790890E+00  0.39191507E+03
 0.66156250E+00  0.34853729E+02  0.13345951E+00  0.92798756E+00  0.39173376E+03
 0.66171875E+00  0.34813411E+02  0.13336686E+00  0.92806619E+00  0.39155244E+03
 0.66187500E+00  0.34773118E+02  0.13327422E+00  0.92814477E+00  0.39137111E+03
 0.66203125E+00  0.34732851E+02  0.13318160E+00  0.92822331E+00  0.39118976E+03
 0.66218750E+00  0.34692610E+02  0.13308900E+00  0.92830181E+00  0.39100841E+03
 0.66234375E+00  0.34652394E+02  0.13299641E+00  0.92838027E+00  0.39082704E+03
 0.66250000E+00  0.34612203E+02  0.13290384E+00  0.92845869E+00  0.39064566E+03
 0.66265625E+00  0.34572038E+02  0.13281128E+00  0.92853706E+00  0.39046427E+03
 0.66281250E+00  0.34531898E+02  0.13271874E+00  0.92861540E+00  0.39028287E+03
 0.66296875E+00  0.34491784E+02  0.13262621E+00  0.92869369E+00  0.39010145E+03
 0.66312500E+00  0.34451695E+02  0.13253370E+00  0.92877194E+00  0.38992003E+03
 0.66328125E+00  0.34411631E+02  0.13244121E+00  0.92885015E+00  0.38973859E+03
 0.66343750E+00  0.34371593E+02  0.13234873E+00  0.92892832E+00  0.38955714E+03
 0.66359375E+00  0.34331580E+02  0.13225627E+00  0.92900645E+00  0.38937568E+03
 0.66375000E+00  0.34291592E+02  0.13216382E+00  0.92908454E+00  0.38919421E+03
 0.66390625E+00  0.34251630E+02  0.13207138E+00  0.92916258E+00  0.38901272E+03
 0.66406250E+00  0.34211692E+02  0.13197896E+00  0.92924059E+00  0.38883122E+03
 0.66421875E+00  0.34171780E+02  0.13188656E+00  0.92931855E+00  0.38864971E+03
 0.66437500E+00  0.34131893E+02  0.13179417E+00  0.92939648E+00  0.38846819E+03
 0.66453125E+00  0.34092031E+02  0.13170180E+00  0.92947436E+00  0.38828665E+03
 0.66468750E+00  0.34052195E+02  0.13160944E+00  0.92955220E+00  0.38810510E+03
 0.66484375E+00  0.34012383E+02  0.13151710E+00  0.92963000E+00  0.38792354E+03
 0.66500000E+00  0.33972596E+02  0.13142477E+00  0.92970776E+00  0.38774196E+03
 0.66515625E+00  0.33932835E+02  0.13133246E+00  0.92978548E+00  0.38756037E+03
 0.66531250E+00  0.33893098E+02  0.13124016E+00  0.92986316E+00  0.38737877E+03
 0.66546875E+00  0.33853387E+02  0.13114787E+00  0.92994079E+00  0.38719715E+03
 0.66562500E+00  0.33813700E+02  0.13105560E+00  0.93001839E+00  0.38701552E+03
 0.66578125E+00  0.33774039E+02  0.13096335E+00  0.93009595E+00  0.38683388E+03
 0.66593750E+00  0.33734402E+02  0.13087111E+00  0.93017346E+00  0.38665223E+03
 0.66609375E+00  0.33694791E+02  0.13077889E+00  0.93025094E+00  0.38647056E+03
 0.66625000E+00  0.33655204E+02  0.13068668E+00  0.93032837E+00  0.38628887E+03
 0.66640625E+00  0.33615642E+02  0.13059448E+00  0.93040576E+00  0.38610717E+03
 0.66656250E+00  0.33576105E+02  0.13050230E+00  0.93048312E+00  0.38592546E+03
 0.66671875E+00  0.33536593E+02  0.13041013E+00  0.93056043E+00  0.38574373E+03
 0.66687500E+00  0.33497105E+02  0.13031798E+00  0.93063770E+00  0.38556199E+03
 0.66703125E+00  0.33457643E+02  0.13022584E+00  0.93071493E+00  0.38538024E+03
 0.66718750E+00  0.33418205E+02  0.13013372E+00  0.93079212E+00  0.38519847E+03
 0.66734375E+00  0.33378792E+02  0.13004161E+00  0.93086927E+00  0.38501669E+03
 0.66750000E+00  0.33339403E+02  0.12994952E+00  0.93094638E+00  0.38483489E+03
 0.66765625E+00  0.33300040E+02  0.12985744E+00  0.93102345E+00  0.38465307E+03
 0.66781250E+00  0.33260701E+02  0.12976537E+00  0.93110048E+00  0.38447125E+03
 0.66796875E+00  0.33221386E+02  0.12967332E+00  0.93117747E+00  0.38428940E+03
 0.66812500E+00  0.33182097E+02  0.12958128E+00  0.93125442E+00  0.38410754E+03
 0.66828125E+00  0.33142832E+02  0.12948926E+00  0.93133133E+00  0.38392567E+03
 0.66843750E+00  0.33103591E+02  0.12939725E+00  0.93140820E+00  0.38374378E+03
 0.66859375E+00  0.33064375E+02  0.12930525E+00  0.93148503E+00  0.38356188E+03
 0.66875000E+00  0.33025184E+02  0.12921327E+00  0.93156181E+00  0.38337996E+03
 0.66890625E+00  0.32986017E+02  0.12912130E+00  0.93163856E+00  0.38319802E+03
 0.66906250E+00  0.32946874E+02  0.12902935E+00  0.93171527E+00  0.38301607E+03
 0.66921875E+00  0.32907756E+02  0.12893741E+00  0.93179194E+00  0.38283410E+03
 0.66937500E+00  0.32868663E+02  0.12884548E+00  0.93186857E+00  0.38265212E+03
 0.66953125E+00  0.32829594E+02  0.12875357E+00  0.93194516E+00  0.38247012E+03
 0.66968750E+00  0.32790549E+02  0.12866167E+00  0.93202171E+00  0.38228810E+03
 0.66984375E+00  0.32751529E+02  0.12856979E+00  0.93209821E+00  0.38210607E+03
 0.67000000E+00  0.32712533E+02  0.12847792E+00  0.93217468E+00  0.38192402E+03
 0.67015625E+00  0.32673562E+02  0.12838606E+00  0.93225111E+00  0.38174196E+03
 0.67031250E+00  0.32634614E+02  0.12829421E+00  0.93232750E+00  0.38155988E+03
 0.67046875E+00  0.32595691E+02  0.12820238E+00  0.93240385E+00  0.38137778E+03
 0.67062500E+00  0.32556793E+02  0.12811057E+00  0.93248016E+00  0.38119566E+03
 0.67078125E+00  0.32517918E+02  0.12801876E+00  0.93255643E+00  0.38101353E+03
 0.67093750E+00  0.32479068E+02  0.12792697E+00  0.93263266E+00  0.38083138E+03
 0.67109375E+00  0.32440242E+02  0.12783519E+00  0.93270885E+00  0.38064922E+03
 0.67125000E+00  0.32401441E+02  0.12774343E+00  0.93278500E+00  0.38046704E+03
 0.67140625E+00  0.32362663E+02  0.12765168E+00  0.93286112E+00  0.38028484E+03
 0.67156250E+00  0.32323910E+02  0.12755994E+00  0.93293719E+00  0.38010262E+03
 0.67171875E+00  0.32285180E+02  0.12746822E+00  0.93301322E+00  0.37992038E+03
 0.67187500E+00  0.32246475E+02  0.12737651E+00  0.93308921E+00  0.37973813E+03
 0.67203125E+00  0.32207794E+02  0.12728481E+00  0.93316517E+00  0.37955586E+03
 0.67218750E+00  0.32169137E+02  0.12719312E+00  0.93324108E+00  0.37937357E+03
 0.67234375E+00  0.32130504E+02  0.12710145E+00  0.93331696E+00  0.37919126E+03
 0.67250000E+00  0.32091895E+02  0.12700979E+00  0.93339279E+00  0.37900894E+03
 0.67265625E+00  0.32053310E+02  0.12691814E+00  0.93346859E+00  0.37882660E+03
 0.67281250E+00  0.32014749E+02  0.12682651E+00  0.93354435E+00  0.37864423E+03
 0.67296875E+00  0.31976212E+02  0.12673489E+00  0.93362006E+00  0.37846186E+03
 0.67312500E+00  0.31937699E+02  0.12664328E+00  0.93369574E+00  0.37827946E+03
 0.67328125E+00  0.31899210E+02  0.12655169E+00  0.93377138E+00  0.37809704E+03
 0.67343750E+00  0.31860745E+02  0.12646010E+00  0.93384698E+00  0.37791461E+03
 0.67359375E+00  0.31822303E+02  0.12636853E+00  0.93392254E+00  0.37773215E+03
 0.67375000E+00  0.31783886E+02  0.12627698E+00  0.93399807E+00  0.37754968E+03
 0.67390625E+00  0.31745492E+02  0.12618543E+00  0.93407355E+00  0.37736719E+03
 0.67406250E+00  0.31707122E+02  0.12609390E+00  0.93414899E+00  0.37718467E+03
 0.67421875E+00  0.31668776E+02  0.12600238E+00  0.93422440E+00  0.37700214E+03
 0.67437500E+00  0.31630454E+02  0.12591087E+00  0.93429976E+00  0.37681959E+03
 0.67453125E+00  0.31592155E+02  0.12581938E+00  0.93437509E+00  0.37663702E+03
 0.67468750E+00  0.31553880E+02  0.12572789E+00  0.93445038E+00  0.37645443E+03
 0.67484375E+00  0.31515629E+02  0.12563642E+00  0.93452563E+00  0.37627182E+03
 0.67500000E+00  0.31477402E+02  0.12554497E+00  0.93460084E+00  0.37608920E+03
 0.67515625E+00  0.31439198E+02  0.12545352E+00  0.93467601E+00  0.37590655E+03
 0.67531250E+00  0.31401018E+02  0.12536209E+00  0.93475114E+00  0.37572388E+03
 0.67546875E+00  0.31362861E+02  0.12527067E+00  0.93482624E+00  0.37554119E+03
 0.67562500E+00  0.31324728E+02  0.12517926E+00  0.93490129E+00  0.37535848E+03
 0.67578125E+00  0.31286619E+02  0.12508786E+00  0.93497631E+00  0.37517575E+03
 0.67593750E+00  0.31248533E+02  0.12499647E+00  0.93505129E+00  0.37499300E+03
 0.67609375E+00  0.31210471E+02  0.12490510E+00  0.93512622E+00  0.37481023E+03
 0.67625000E+00  0.31172432E+02  0.12481374E+00  0.93520113E+00  0.37462744E+03
 0.67640625E+00  0.31134417E+02  0.12472239E+00  0.93527599E+00  0.37444463E+03
 0.67656250E+00  0.31096425E+02  0.12463105E+00  0.93535081E+00  0.37426179E+03
 0.67671875E+00  0.31058457E+02  0.12453973E+00  0.93542560E+00  0.37407894E+03
 0.67687500E+00  0.31020512E+02  0.12444841E+00  0.93550034E+00  0.37389606E+03
 0.67703125E+00  0.30982590E+02  0.12435711E+00  0.93557505E+00  0.37371316E+03
 0.67718750E+00  0.30944692E+02  0.12426582E+00  0.93564972E+00  0.37353025E+03
 0.67734375E+00  0.30906818E+02  0.12417454E+00  0.93572435E+00  0.37334731E+03
 0.67750000E+00  0.30868966E+02  0.12408327E+00  0.93579894E+00  0.37316435E+03
 0.67765625E+00  0.30831138E+02  0.12399201E+00  0.93587350E+00  0.37298136E+03
 0.67781250E+00  0.30793334E+02  0.12390077E+00  0.93594801E+00  0.37279836E+03
 0.67796875E+00  0.30755552E+02  0.12380954E+00  0.93602249E+00  0.37261533E+03
 0.67812500E+00  0.30717794E+02  0.12371831E+00  0.93609693E+00  0.37243228E+03
 0.67828125E+00  0.30680059E+02  0.12362710E+00  0.93617133E+00  0.37224921E+03
 0.67843750E+00  0.30642347E+02  0.12353590E+00  0.93624569E+00  0.37206612E+03
 0.67859375E+00  0.30604659E+02  0.12344472E+00  0.93632002E+00  0.37188300E+03
 0.67875000E+00  0.30566994E+02  0.12335354E+00  0.93639431E+00  0.37169986E+03
 0.67890625E+00  0.30529352E+02  0.12326237E+00  0.93646856E+00  0.37151670E+03
 0.67906250E+00  0.30491733E+02  0.12317122E+00  0.93654277E+00  0.37133351E+03
 0.67921875E+00  0.30454137E+02  0.12308008E+00  0.93661694E+00  0.37115031E+03
 0.67937500E+00  0.30416564E+02  0.12298894E+00  0.93669107E+00  0.37096708E+03
 0.67953125E+00  0.30379015E+02  0.12289782E+00  0.93676517E+00  0.37078382E+03
 0.67968750E+00  0.30341488E+02  0.12280671E+00  0.93683923E+00  0.37060055E+03
 0.67984375E+00  0.30303985E+02  0.12271561E+00  0.93691325E+00  0.37041725E+03
 0.68000000E+00  0.30266504E+02  0.12262452E+00  0.93698723E+00  0.37023392E+03
 0.68015625E+00  0.30229047E+02  0.12253345E+00  0.93706118E+00  0.37005058E+03
 0.68031250E+00  0.30191612E+02  0.12244238E+00  0.93713508E+00  0.36986721E+03
 0.68046875E+00  0.30154201E+02  0.12235132E+00  0.93720895E+00  0.36968381E+03
 0.68062500E+00  0.30116812E+02  0.12226028E+00  0.93728278E+00  0.36950039E+03
 0.68078125E+00  0.30079446E+02  0.12216924E+00  0.93735658E+00  0.36931695E+03
 0.68093750E+00  0.30042104E+02  0.12207822E+00  0.93743033E+00  0.36913349E+03
 0.68109375E+00  0.30004784E+02  0.12198720E+00  0.93750405E+00  0.36894999E+03
 0.68125000E+00  0.29967487E+02  0.12189620E+00  0.93757773E+00  0.36876648E+03
 0.68140625E+00  0.29930213E+02  0.12180521E+00  0.93765137E+00  0.36858294E+03
 0.68156250E+00  0.29892962E+02  0.12171423E+00  0.93772498E+00  0.36839937E+03
 0.68171875E+00  0.29855733E+02  0.12162325E+00  0.93779855E+00  0.36821578E+03
 0.68187500E+00  0.29818527E+02  0.12153229E+00  0.93787208E+00  0.36803217E+03
 0.68203125E+00  0.29781344E+02  0.12144134E+00  0.93794557E+00  0.36784853E+03
 0.68218750E+00  0.29744184E+02  0.12135040E+00  0.93801902E+00  0.36766487E+03
 0.68234375E+00  0.29707047E+02  0.12125947E+00  0.93809244E+00  0.36748118E+03
 0.68250000E+00  0.29669932E+02  0.12116855E+00  0.93816582E+00  0.36729746E+03
 0.68265625E+00  0.29632840E+02  0.12107764E+00  0.93823916E+00  0.36711372E+03
 0.68281250E+00  0.29595771E+02  0.12098674E+00  0.93831247E+00  0.36692996E+03
 0.68296875E+00  0.29558724E+02  0.12089585E+00  0.93838574E+00  0.36674616E+03
 0.68312500E+00  0.29521700E+02  0.12080497E+00  0.93845897E+00  0.36656235E+03
 0.68328125E+00  0.29484698E+02  0.12071410E+00  0.93853216E+00  0.36637850E+03
 0.68343750E+00  0.29447719E+02  0.12062324E+00  0.93860532E+00  0.36619463E+03
 0.68359375E+00  0.29410763E+02  0.12053239E+00  0.93867844E+00  0.36601074E+03
 0.68375000E+00  0.29373829E+02  0.12044155E+00  0.93875152E+00  0.36582681E+03
 0.68390625E+00  0.29336918E+02  0.12035071E+00  0.93882456E+00  0.36564286E+03
 0.68406250E+00  0.29300029E+02  0.12025989E+00  0.93889757E+00  0.36545889E+03
 0.68421875E+00  0.29263163E+02  0.12016908E+00  0.93897054E+00  0.36527489E+03
 0.68437500E+00  0.29226319E+02  0.12007828E+00  0.93904347E+00  0.36509086E+03
 0.68453125E+00  0.29189498E+02  0.11998749E+00  0.93911637E+00  0.36490680E+03
 0.68468750E+00  0.29152699E+02  0.11989670E+00  0.93918923E+00  0.36472272E+03
 0.68484375E+00  0.29115923E+02  0.11980593E+00  0.93926205E+00  0.36453861E+03
 0.68500000E+00  0.29079169E+02  0.11971517E+00  0.93933484E+00  0.36435447E+03
 0.68515625E+00  0.29042437E+02  0.11962441E+00  0.93940758E+00  0.36417030E+03
 0.68531250E+00  0.29005728E+02  0.11953367E+00  0.93948029E+00  0.36398611E+03
 0.68546875E+00  0.28969041E+02  0.11944293E+00  0.93955297E+00  0.36380189E+03
 0.68562500E+00  0.28932376E+02  0.11935220E+00  0.93962561E+00  0.36361764E+03
 0.68578125E+00  0.28895734E+02  0.11926149E+00  0.93969821E+00  0.36343337E+03
 0.68593750E+00  0.28859114E+02  0.11917078E+00  0.93977077E+00  0.36324906E+03
 0.68609375E+00  0.28822516E+02  0.11908008E+00  0.93984330E+00  0.36306473E+03
 0.68625000E+00  0.28785940E+02  0.11898939E+00  0.93991579E+00  0.36288037E+03
 0.68640625E+00  0.28749387E+02  0.11889871E+00  0.93998824E+00  0.36269598E+03
 0.68656250E+00  0.28712856E+02  0.11880803E+00  0.94006066E+00  0.36251156E+03
 0.68671875E+00  0.28676347E+02  0.11871737E+00  0.94013304E+00  0.36232712E+03
 0.68687500E+00  0.28639860E+02  0.11862672E+00  0.94020538E+00  0.36214264E+03
 0.68703125E+00  0.28603395E+02  0.11853607E+00  0.94027769E+00  0.36195814E+03
 0.68718750E+00  0.28566953E+02  0.11844544E+00  0.94034996E+00  0.36177360E+03
 0.68734375E+00  0.28530533E+02  0.11835481E+00  0.94042219E+00  0.36158904E+03
 0.68750000E+00  0.28494134E+02  0.11826419E+00  0.94049439E+00  0.36140445E+03
 0.68765625E+00  0.28457758E+02  0.11817358E+00  0.94056655E+00  0.36121983E+03
 0.68781250E+00  0.28421404E+02  0.11808298E+00  0.94063867E+00  0.36103518E+03
 0.68796875E+00  0.28385072E+02  0.11799238E+00  0.94071076E+00  0.36085049E+03
 0.68812500E+00  0.28348762E+02  0.11790180E+00  0.94078281E+00  0.36066578E+03
 0.68828125E+00  0.28312473E+02  0.11781122E+00  0.94085483E+00  0.36048104E+03
 0.68843750E+00  0.28276207E+02  0.11772066E+00  0.94092681E+00  0.36029627E+03
 0.68859375E+00  0.28239963E+02  0.11763010E+00  0.94099875E+00  0.36011147E+03
 0.68875000E+00  0.28203741E+02  0.11753955E+00  0.94107065E+00  0.35992664E+03
 0.68890625E+00  0.28167540E+02  0.11744900E+00  0.94114252E+00  0.35974178E+03
 0.68906250E+00  0.28131362E+02  0.11735847E+00  0.94121436E+00  0.35955689E+03
 0.68921875E+00  0.28095205E+02  0.11726794E+00  0.94128615E+00  0.35937196E+03
 0.68937500E+00  0.28059071E+02  0.11717742E+00  0.94135791E+00  0.35918701E+03
 0.68953125E+00  0.28022958E+02  0.11708691E+00  0.94142964E+00  0.35900202E+03
 0.68968750E+00  0.27986867E+02  0.11699641E+00  0.94150133E+00  0.35881701E+03
 0.68984375E+00  0.27950798E+02  0.11690592E+00  0.94157298E+00  0.35863196E+03
 0.69000000E+00  0.27914750E+02  0.11681543E+00  0.94164460E+00  0.35844688E+03
 0.69015625E+00  0.27878725E+02  0.11672496E+00  0.94171618E+00  0.35826177E+03
 0.69031250E+00  0.27842721E+02  0.11663449E+00  0.94178772E+00  0.35807663E+03
 0.69046875E+00  0.27806739E+02  0.11654402E+00  0.94185923E+00  0.35789145E+03
 0.69062500E+00  0.27770778E+02  0.11645357E+00  0.94193070E+00  0.35770625E+03
 0.69078125E+00  0.27734839E+02  0.11636312E+00  0.94200214E+00  0.35752101E+03
 0.69093750E+00  0.27698922E+02  0.11627269E+00  0.94207354E+00  0.35733574E+03
 0.69109375E+00  0.27663027E+02  0.11618225E+00  0.94214490E+00  0.35715044E+03
 0.69125000E+00  0.27627153E+02  0.11609183E+00  0.94221623E+00  0.35696510E+03
 0.69140625E+00  0.27591301E+02  0.11600141E+00  0.94228752E+00  0.35677974E+03
 0.69156250E+00  0.27555471E+02  0.11591101E+00  0.94235878E+00  0.35659434E+03
 0.69171875E+00  0.27519662E+02  0.11582061E+00  0.94243000E+00  0.35640890E+03
 0.69187500E+00  0.27483874E+02  0.11573021E+00  0.94250119E+00  0.35622344E+03
 0.69203125E+00  0.27448108E+02  0.11563983E+00  0.94257234E+00  0.35603794E+03
 0.69218750E+00  0.27412364E+02  0.11554945E+00  0.94264345E+00  0.35585240E+03
 0.69234375E+00  0.27376641E+02  0.11545908E+00  0.94271453E+00  0.35566684E+03
 0.69250000E+00  0.27340940E+02  0.11536871E+00  0.94278557E+00  0.35548124E+03
 0.69265625E+00  0.27305260E+02  0.11527835E+00  0.94285658E+00  0.35529561E+03
 0.69281250E+00  0.27269602E+02  0.11518800E+00  0.94292755E+00  0.35510994E+03
 0.69296875E+00  0.27233965E+02  0.11509766E+00  0.94299848E+00  0.35492424E+03
 0.69312500E+00  0.27198350E+02  0.11500733E+00  0.94306938E+00  0.35473850E+03
 0.69328125E+00  0.27162755E+02  0.11491700E+00  0.94314025E+00  0.35455273E+03
 0.69343750E+00  0.27127183E+02  0.11482668E+00  0.94321108E+00  0.35436693E+03
 0.69359375E+00  0.27091631E+02  0.11473636E+00  0.94328187E+00  0.35418109E+03
 0.69375000E+00  0.27056102E+02  0.11464605E+00  0.94335263E+00  0.35399522E+03
 0.69390625E+00  0.27020593E+02  0.11455575E+00  0.94342335E+00  0.35380931E+03
 0.69406250E+00  0.26985106E+02  0.11446546E+00  0.94349404E+00  0.35362337E+03
 0.69421875E+00  0.26949640E+02  0.11437517E+00  0.94356469E+00  0.35343739E+03
 0.69437500E+00  0.26914195E+02  0.11428489E+00  0.94363531E+00  0.35325138E+03
 0.69453125E+00  0.26878771E+02  0.11419462E+00  0.94370589E+00  0.35306533E+03
 0.69468750E+00  0.26843369E+02  0.11410435E+00  0.94377644E+00  0.35287925E+03
 0.69484375E+00  0.26807988E+02  0.11401409E+00  0.94384695E+00  0.35269313E+03
 0.69500000E+00  0.26772628E+02  0.11392383E+00  0.94391742E+00  0.35250697E+03
 0.69515625E+00  0.26737290E+02  0.11383358E+00  0.94398786E+00  0.35232078E+03
 0.69531250E+00  0.26701972E+02  0.11374334E+00  0.94405827E+00  0.35213455E+03
 0.69546875E+00  0.26666676E+02  0.11365311E+00  0.94412864E+00  0.35194829E+03
 0.69562500E+00  0.26631401E+02  0.11356288E+00  0.94419897E+00  0.35176199E+03
 0.69578125E+00  0.26596147E+02  0.11347265E+00  0.94426927E+00  0.35157566E+03
 0.69593750E+00  0.26560914E+02  0.11338244E+00  0.94433954E+00  0.35138928E+03
 0.69609375E+00  0.26525702E+02  0.11329223E+00  0.94440977E+00  0.35120287E+03
 0.69625000E+00  0.26490511E+02  0.11320202E+00  0.94447996E+00  0.35101643E+03
 0.69640625E+00  0.26455341E+02  0.11311182E+00  0.94455012E+00  0.35082994E+03
 0.69656250E+00  0.26420193E+02  0.11302163E+00  0.94462025E+00  0.35064342E+03
 0.69671875E+00  0.26385065E+02  0.11293144E+00  0.94469034E+00  0.35045687E+03
 0.69687500E+00  0.26349958E+02  0.11284126E+00  0.94476039E+00  0.35027027E+03
 0.69703125E+00  0.26314872E+02  0.11275109E+00  0.94483041E+00  0.35008364E+03
 0.69718750E+00  0.26279808E+02  0.11266092E+00  0.94490040E+00  0.34989697E+03
 0.69734375E+00  0.26244764E+02  0.11257076E+00  0.94497035E+00  0.34971026E+03
 0.69750000E+00  0.26209741E+02  0.11248060E+00  0.94504026E+00  0.34952351E+03
 0.69765625E+00  0.26174739E+02  0.11239045E+00  0.94511015E+00  0.34933673E+03
 0.69781250E+00  0.26139758E+02  0.11230030E+00  0.94517999E+00  0.34914991E+03
 0.69796875E+00  0.26104798E+02  0.11221016E+00  0.94524980E+00  0.34896305E+03
 0.69812500E+00  0.26069858E+02  0.11212002E+00  0.94531958E+00  0.34877615E+03
 0.69828125E+00  0.26034940E+02  0.11202989E+00  0.94538932E+00  0.34858921E+03
 0.69843750E+00  0.26000042E+02  0.11193977E+00  0.94545903E+00  0.34840223E+03
 0.69859375E+00  0.25965165E+02  0.11184965E+00  0.94552870E+00  0.34821521E+03
 0.69875000E+00  0.25930309E+02  0.11175954E+00  0.94559834E+00  0.34802816E+03
 0.69890625E+00  0.25895473E+02  0.11166943E+00  0.94566794E+00  0.34784106E+03
 0.69906250E+00  0.25860659E+02  0.11157932E+00  0.94573751E+00  0.34765393E+03
 0.69921875E+00  0.25825865E+02  0.11148923E+00  0.94580705E+00  0.34746675E+03
 0.69937500E+00  0.25791092E+02  0.11139913E+00  0.94587655E+00  0.34727954E+03
 0.69953125E+00  0.25756339E+02  0.11130905E+00  0.94594601E+00  0.34709229E+03
 0.69968750E+00  0.25721607E+02  0.11121896E+00  0.94601544E+00  0.34690499E+03
 0.69984375E+00  0.25686896E+02  0.11112888E+00  0.94608484E+00  0.34671766E+03
 0.70000000E+00  0.25652206E+02  0.11103881E+00  0.94615420E+00  0.34653028E+03
 0.70015625E+00  0.25617536E+02  0.11094874E+00  0.94622353E+00  0.34634287E+03
 0.70031250E+00  0.25582887E+02  0.11085868E+00  0.94629282E+00  0.34615541E+03
 0.70046875E+00  0.25548258E+02  0.11076862E+00  0.94636208E+00  0.34596792E+03
 0.70062500E+00  0.25513650E+02  0.11067857E+00  0.94643131E+00  0.34578038E+03
 0.70078125E+00  0.25479062E+02  0.11058852E+00  0.94650050E+00  0.34559280E+03
 0.70093750E+00  0.25444495E+02  0.11049847E+00  0.94656966E+00  0.34540518E+03
 0.70109375E+00  0.25409949E+02  0.11040843E+00  0.94663878E+00  0.34521752E+03
 0.70125000E+00  0.25375423E+02  0.11031840E+00  0.94670787E+00  0.34502981E+03
 0.70140625E+00  0.25340917E+02  0.11022837E+00  0.94677692E+00  0.34484207E+03
 0.70156250E+00  0.25306432E+02  0.11013834E+00  0.94684594E+00  0.34465428E+03
 0.70171875E+00  0.25271968E+02  0.11004832E+00  0.94691493E+00  0.34446645E+03
 0.70187500E+00  0.25237524E+02  0.10995830E+00  0.94698388E+00  0.34427858E+03
 0.70203125E+00  0.25203100E+02  0.10986829E+00  0.94705279E+00  0.34409067E+03
 0.70218750E+00  0.25168697E+02  0.10977828E+00  0.94712168E+00  0.34390271E+03
 0.70234375E+00  0.25134314E+02  0.10968827E+00  0.94719053E+00  0.34371471E+03
 0.70250000E+00  0.25099951E+02  0.10959827E+00  0.94725934E+00  0.34352667E+03
 0.70265625E+00  0.25065609E+02  0.10950827E+00  0.94732812E+00  0.34333859E+03
 0.70281250E+00  0.25031288E+02  0.10941828E+00  0.94739687E+00  0.34315046E+03
 0.70296875E+00  0.24996986E+02  0.10932829E+00  0.94746559E+00  0.34296229E+03
 0.70312500E+00  0.24962705E+02  0.10923831E+00  0.94753427E+00  0.34277407E+03
 0.70328125E+00  0.24928444E+02  0.10914833E+00  0.94760291E+00  0.34258581E+03
 0.70343750E+00  0.24894203E+02  0.10905835E+00  0.94767152E+00  0.34239751E+03
 0.70359375E+00  0.24859983E+02  0.10896837E+00  0.94774010E+00  0.34220917E+03
 0.70375000E+00  0.24825783E+02  0.10887840E+00  0.94780865E+00  0.34202078E+03
 0.70390625E+00  0.24791603E+02  0.10878844E+00  0.94787716E+00  0.34183234E+03
 0.70406250E+00  0.24757443E+02  0.10869848E+00  0.94794563E+00  0.34164386E+03
 0.70421875E+00  0.24723304E+02  0.10860852E+00  0.94801408E+00  0.34145534E+03
 0.70437500E+00  0.24689184E+02  0.10851856E+00  0.94808249E+00  0.34126677E+03
 0.70453125E+00  0.24655085E+02  0.10842861E+00  0.94815086E+00  0.34107816E+03
 0.70468750E+00  0.24621006E+02  0.10833866E+00  0.94821921E+00  0.34088950E+03
 0.70484375E+00  0.24586947E+02  0.10824871E+00  0.94828752E+00  0.34070080E+03
 0.70500000E+00  0.24552909E+02  0.10815877E+00  0.94835579E+00  0.34051205E+03
 0.70515625E+00  0.24518890E+02  0.10806883E+00  0.94842403E+00  0.34032326E+03
 0.70531250E+00  0.24484891E+02  0.10797890E+00  0.94849224E+00  0.34013442E+03
 0.70546875E+00  0.24450913E+02  0.10788896E+00  0.94856041E+00  0.33994553E+03
 0.70562500E+00  0.24416954E+02  0.10779903E+00  0.94862856E+00  0.33975660E+03
 0.70578125E+00  0.24383015E+02  0.10770911E+00  0.94869666E+00  0.33956762E+03
 0.70593750E+00  0.24349097E+02  0.10761918E+00  0.94876474E+00  0.33937860E+03
 0.70609375E+00  0.24315198E+02  0.10752926E+00  0.94883278E+00  0.33918953E+03
 0.70625000E+00  0.24281320E+02  0.10743934E+00  0.94890079E+00  0.33900041E+03
 0.70640625E+00  0.24247461E+02  0.10734943E+00  0.94896876E+00  0.33881125E+03
 0.70656250E+00  0.24213623E+02  0.10725952E+00  0.94903670E+00  0.33862204E+03
 0.70671875E+00  0.24179804E+02  0.10716961E+00  0.94910461E+00  0.33843278E+03
 0.70687500E+00  0.24146005E+02  0.10707970E+00  0.94917248E+00  0.33824347E+03
 0.70703125E+00  0.24112226E+02  0.10698980E+00  0.94924032E+00  0.33805412E+03
 0.70718750E+00  0.24078467E+02  0.10689989E+00  0.94930813E+00  0.33786472E+03
 0.70734375E+00  0.24044728E+02  0.10681000E+00  0.94937591E+00  0.33767527E+03
 0.70750000E+00  0.24011009E+02  0.10672010E+00  0.94944365E+00  0.33748577E+03
 0.70765625E+00  0.23977309E+02  0.10663020E+00  0.94951136E+00  0.33729623E+03
 0.70781250E+00  0.23943629E+02  0.10654031E+00  0.94957903E+00  0.33710663E+03
 0.70796875E+00  0.23909969E+02  0.10645042E+00  0.94964667E+00  0.33691699E+03
 0.70812500E+00  0.23876329E+02  0.10636053E+00  0.94971428E+00  0.33672730E+03
 0.70828125E+00  0.23842709E+02  0.10627065E+00  0.94978186E+00  0.33653756E+03
 0.70843750E+00  0.23809108E+02  0.10618077E+00  0.94984940E+00  0.33634778E+03
 0.70859375E+00  0.23775527E+02  0.10609088E+00  0.94991691E+00  0.33615794E+03
 0.70875000E+00  0.23741966E+02  0.10600101E+00  0.94998439E+00  0.33596805E+03
 0.70890625E+00  0.23708425E+02  0.10591113E+00  0.95005183E+00  0.33577812E+03
 0.70906250E+00  0.23674903E+02  0.10582125E+00  0.95011924E+00  0.33558813E+03
 0.70921875E+00  0.23641401E+02  0.10573138E+00  0.95018662E+00  0.33539809E+03
 0.70937500E+00  0.23607918E+02  0.10564151E+00  0.95025396E+00  0.33520801E+03
 0.70953125E+00  0.23574455E+02  0.10555164E+00  0.95032128E+00  0.33501787E+03
 0.70968750E+00  0.23541012E+02  0.10546177E+00  0.95038856E+00  0.33482769E+03
 0.70984375E+00  0.23507588E+02  0.10537190E+00  0.95045580E+00  0.33463745E+03
 0.71000000E+00  0.23474184E+02  0.10528204E+00  0.95052302E+00  0.33444716E+03
 0.71015625E+00  0.23440800E+02  0.10519217E+00  0.95059020E+00  0.33425682E+03
 0.71031250E+00  0.23407435E+02  0.10510231E+00  0.95065734E+00  0.33406643E+03
 0.71046875E+00  0.23374090E+02  0.10501245E+00  0.95072446E+00  0.33387599E+03
 0.71062500E+00  0.23340764E+02  0.10492259E+00  0.95079154E+00  0.33368550E+03
 0.71078125E+00  0.23307457E+02  0.10483273E+00  0.95085859E+00  0.33349495E+03
 0.71093750E+00  0.23274171E+02  0.10474288E+00  0.95092561E+00  0.33330436E+03
 0.71109375E+00  0.23240903E+02  0.10465302E+00  0.95099260E+00  0.33311371E+03
 0.71125000E+00  0.23207655E+02  0.10456317E+00  0.95105955E+00  0.33292301E+03
 0.71140625E+00  0.23174427E+02  0.10447332E+00  0.95112647E+00  0.33273226E+03
 0.71156250E+00  0.23141218E+02  0.10438346E+00  0.95119335E+00  0.33254145E+03
 0.71171875E+00  0.23108028E+02  0.10429361E+00  0.95126021E+00  0.33235060E+03
 0.71187500E+00  0.23074858E+02  0.10420376E+00  0.95132703E+00  0.33215969E+03
 0.71203125E+00  0.23041707E+02  0.10411391E+00  0.95139382E+00  0.33196872E+03
 0.71218750E+00  0.23008575E+02  0.10402406E+00  0.95146058E+00  0.33177771E+03
 0.71234375E+00  0.22975463E+02  0.10393422E+00  0.95152730E+00  0.33158664E+03
 0.71250000E+00  0.22942370E+02  0.10384437E+00  0.95159400E+00  0.33139551E+03
 0.71265625E+00  0.22909297E+02  0.10375452E+00  0.95166066E+00  0.33120434E+03
 0.71281250E+00  0.22876243E+02  0.10366468E+00  0.95172728E+00  0.33101310E+03
 0.71296875E+00  0.22843208E+02  0.10357483E+00  0.95179388E+00  0.33082182E+03
 0.71312500E+00  0.22810192E+02  0.10348499E+00  0.95186044E+00  0.33063048E+03
 0.71328125E+00  0.22777196E+02  0.10339514E+00  0.95192697E+00  0.33043908E+03
 0.71343750E+00  0.22744219E+02  0.10330530E+00  0.95199347E+00  0.33024764E+03
 0.71359375E+00  0.22711261E+02  0.10321545E+00  0.95205994E+00  0.33005613E+03
 0.71375000E+00  0.22678322E+02  0.10312561E+00  0.95212637E+00  0.32986457E+03
 0.71390625E+00  0.22645403E+02  0.10303577E+00  0.95219277E+00  0.32967296E+03
 0.71406250E+00  0.22612502E+02  0.10294592E+00  0.95225914E+00  0.32948129E+03
 0.71421875E+00  0.22579621E+02  0.10285608E+00  0.95232548E+00  0.32928956E+03
 0.71437500E+00  0.22546759E+02  0.10276624E+00  0.95239178E+00  0.32909778E+03
 0.71453125E+00  0.22513916E+02  0.10267639E+00  0.95245806E+00  0.32890595E+03
 0.71468750E+00  0.22481092E+02  0.10258655E+00  0.95252430E+00  0.32871405E+03
 0.71484375E+00  0.22448288E+02  0.10249671E+00  0.95259051E+00  0.32852210E+03
 0.71500000E+00  0.22415502E+02  0.10240686E+00  0.95265668E+00  0.32833010E+03
 0.71515625E+00  0.22382736E+02  0.10231702E+00  0.95272283E+00  0.32813804E+03
 0.71531250E+00  0.22349988E+02  0.10222717E+00  0.95278894E+00  0.32794592E+03
 0.71546875E+00  0.22317260E+02  0.10213733E+00  0.95285502E+00  0.32775374E+03
 0.71562500E+00  0.22284550E+02  0.10204748E+00  0.95292107E+00  0.32756151E+03
 0.71578125E+00  0.22251860E+02  0.10195764E+00  0.95298709E+00  0.32736921E+03
 0.71593750E+00  0.22219189E+02  0.10186779E+00  0.95305307E+00  0.32717686E+03
 0.71609375E+00  0.22186536E+02  0.10177795E+00  0.95311903E+00  0.32698446E+03
 0.71625000E+00  0.22153903E+02  0.10168810E+00  0.95318495E+00  0.32679199E+03
 0.71640625E+00  0.22121288E+02  0.10159825E+00  0.95325084E+00  0.32659947E+03
 0.71656250E+00  0.22088693E+02  0.10150840E+00  0.95331670E+00  0.32640689E+03
 0.71671875E+00  0.22056116E+02  0.10141855E+00  0.95338252E+00  0.32621425E+03
 0.71687500E+00  0.22023558E+02  0.10132870E+00  0.95344832E+00  0.32602155E+03
 0.71703125E+00  0.21991019E+02  0.10123885E+00  0.95351408E+00  0.32582879E+03
 0.71718750E+00  0.21958499E+02  0.10114899E+00  0.95357981E+00  0.32563597E+03
 0.71734375E+00  0.21925998E+02  0.10105914E+00  0.95364551E+00  0.32544309E+03
 0.71750000E+00  0.21893516E+02  0.10096929E+00  0.95371118E+00  0.32525016E+03
 0.71765625E+00  0.21861053E+02  0.10087943E+00  0.95377681E+00  0.32505716E+03
 0.71781250E+00  0.21828608E+02  0.10078957E+00  0.95384242E+00  0.32486410E+03
 0.71796875E+00  0.21796182E+02  0.10069971E+00  0.95390799E+00  0.32467099E+03
 0.71812500E+00  0.21763775E+02  0.10060985E+00  0.95397353E+00  0.32447781E+03
 0.71828125E+00  0.21731387E+02  0.10051999E+00  0.95403904E+00  0.32428457E+03
 0.71843750E+00  0.21699017E+02  0.10043013E+00  0.95410452E+00  0.32409127E+03
 0.71859375E+00  0.21666667E+02  0.10034026E+00  0.95416997E+00  0.32389791E+03
 0.71875000E+00  0.21634335E+02  0.10025040E+00  0.95423538E+00  0.32370449E+03
 0.71890625E+00  0.21602021E+02  0.10016053E+00  0.95430077E+00  0.32351101E+03
 0.71906250E+00  0.21569727E+02  0.10007066E+00  0.95436612E+00  0.32331746E+03
 0.71921875E+00  0.21537451E+02  0.99980787E-01  0.95443144E+00  0.32312386E+03
 0.71937500E+00  0.21505193E+02  0.99890914E-01  0.95449673E+00  0.32293019E+03
 0.71953125E+00  0.21472955E+02  0.99801038E-01  0.95456199E+00  0.32273646E+03
 0.71968750E+00  0.21440735E+02  0.99711161E-01  0.95462721E+00  0.32254267E+03
 0.71984375E+00  0.21408533E+02  0.99621281E-01  0.95469241E+00  0.32234881E+03
 0.72000000E+00  0.21376350E+02  0.99531400E-01  0.95475757E+00  0.32215489E+03
 0.72015625E+00  0.21344186E+02  0.99441516E-01  0.95482271E+00  0.32196091E+03
 0.72031250E+00  0.21312041E+02  0.99351630E-01  0.95488781E+00  0.32176687E+03
 0.72046875E+00  0.21279913E+02  0.99261742E-01  0.95495288E+00  0.32157276E+03
 0.72062500E+00  0.21247805E+02  0.99171851E-01  0.95501792E+00  0.32137859E+03
 0.72078125E+00  0.21215715E+02  0.99081958E-01  0.95508293E+00  0.32118435E+03
 0.72093750E+00  0.21183644E+02  0.98992062E-01  0.95514790E+00  0.32099005E+03
 0.72109375E+00  0.21151591E+02  0.98902164E-01  0.95521285E+00  0.32079569E+03
 0.72125000E+00  0.21119556E+02  0.98812263E-01  0.95527776E+00  0.32060126E+03
 0.72140625E+00  0.21087540E+02  0.98722360E-01  0.95534265E+00  0.32040677E+03
 0.72156250E+00  0.21055543E+02  0.98632454E-01  0.95540750E+00  0.32021221E+03
 0.72171875E+00  0.21023563E+02  0.98542545E-01  0.95547232E+00  0.32001758E+03
 0.72187500E+00  0.20991603E+02  0.98452633E-01  0.95553711E+00  0.31982289E+03
 0.72203125E+00  0.20959661E+02  0.98362718E-01  0.95560187E+00  0.31962814E+03
 0.72218750E+00  0.20927737E+02  0.98272801E-01  0.95566660E+00  0.31943332E+03
 0.72234375E+00  0.20895831E+02  0.98182880E-01  0.95573130E+00  0.31923843E+03
 0.72250000E+00  0.20863944E+02  0.98092956E-01  0.95579596E+00  0.31904348E+03
 0.72265625E+00  0.20832075E+02  0.98003029E-01  0.95586060E+00  0.31884846E+03
 0.72281250E+00  0.20800225E+02  0.97913099E-01  0.95592520E+00  0.31865337E+03
 0.72296875E+00  0.20768393E+02  0.97823165E-01  0.95598978E+00  0.31845822E+03
 0.72312500E+00  0.20736579E+02  0.97733228E-01  0.95605432E+00  0.31826300E+03
 0.72328125E+00  0.20704784E+02  0.97643288E-01  0.95611883E+00  0.31806772E+03
 0.72343750E+00  0.20673007E+02  0.97553344E-01  0.95618332E+00  0.31787236E+03
 0.72359375E+00  0.20641248E+02  0.97463397E-01  0.95624777E+00  0.31767694E+03
 0.72375000E+00  0.20609507E+02  0.97373446E-01  0.95631219E+00  0.31748145E+03
 0.72390625E+00  0.20577785E+02  0.97283491E-01  0.95637658E+00  0.31728589E+03
 0.72406250E+00  0.20546081E+02  0.97193533E-01  0.95644093E+00  0.31709026E+03
 0.72421875E+00  0.20514395E+02  0.97103571E-01  0.95650526E+00  0.31689457E+03
 0.72437500E+00  0.20482727E+02  0.97013605E-01  0.95656956E+00  0.31669880E+03
 0.72453125E+00  0.20451077E+02  0.96923634E-01  0.95663383E+00  0.31650297E+03
 0.72468750E+00  0.20419446E+02  0.96833660E-01  0.95669806E+00  0.31630706E+03
 0.72484375E+00  0.20387833E+02  0.96743682E-01  0.95676227E+00  0.31611109E+03
 0.72500000E+00  0.20356238E+02  0.96653700E-01  0.95682644E+00  0.31591505E+03
 0.72515625E+00  0.20324661E+02  0.96563714E-01  0.95689059E+00  0.31571894E+03
 0.72531250E+00  0.20293102E+02  0.96473723E-01  0.95695470E+00  0.31552275E+03
 0.72546875E+00  0.20261561E+02  0.96383728E-01  0.95701878E+00  0.31532650E+03
 0.72562500E+00  0.20230039E+02  0.96293728E-01  0.95708284E+00  0.31513018E+03
 0.72578125E+00  0.20198534E+02  0.96203724E-01  0.95714686E+00  0.31493378E+03
 0.72593750E+00  0.20167047E+02  0.96113716E-01  0.95721085E+00  0.31473732E+03
 0.72609375E+00  0.20135579E+02  0.96023703E-01  0.95727481E+00  0.31454078E+03
 0.72625000E+00  0.20104129E+02  0.95933685E-01  0.95733874E+00  0.31434417E+03
 0.72640625E+00  0.20072696E+02  0.95843663E-01  0.95740264E+00  0.31414749E+03
 0.72656250E+00  0.20041282E+02  0.95753636E-01  0.95746651E+00  0.31395074E+03
 0.72671875E+00  0.20009885E+02  0.95663603E-01  0.95753035E+00  0.31375391E+03
 0.72687500E+00  0.19978507E+02  0.95573566E-01  0.95759416E+00  0.31355701E+03
 0.72703125E+00  0.19947146E+02  0.95483524E-01  0.95765794E+00  0.31336004E+03
 0.72718750E+00  0.19915804E+02  0.95393477E-01  0.95772169E+00  0.31316300E+03
 0.72734375E+00  0.19884479E+02  0.95303425E-01  0.95778541E+00  0.31296588E+03
 0.72750000E+00  0.19853173E+02  0.95213368E-01  0.95784910E+00  0.31276869E+03
 0.72765625E+00  0.19821884E+02  0.95123305E-01  0.95791276E+00  0.31257143E+03
 0.72781250E+00  0.19790613E+02  0.95033237E-01  0.95797638E+00  0.31237409E+03
 0.72796875E+00  0.19759360E+02  0.94943164E-01  0.95803998E+00  0.31217668E+03
 0.72812500E+00  0.19728125E+02  0.94853085E-01  0.95810355E+00  0.31197919E+03
 0.72828125E+00  0.19696907E+02  0.94763000E-01  0.95816709E+00  0.31178163E+03
 0.72843750E+00  0.19665708E+02  0.94672910E-01  0.95823060E+00  0.31158400E+03
 0.72859375E+00  0.19634526E+02  0.94582814E-01  0.95829407E+00  0.31138629E+03
 0.72875000E+00  0.19603362E+02  0.94492713E-01  0.95835752E+00  0.31118850E+03
 0.72890625E+00  0.19572216E+02  0.94402606E-01  0.95842094E+00  0.31099064E+03
 0.72906250E+00  0.19541088E+02  0.94312493E-01  0.95848433E+00  0.31079270E+03
 0.72921875E+00  0.19509978E+02  0.94222373E-01  0.95854768E+00  0.31059468E+03
 0.72937500E+00  0.19478885E+02  0.94132248E-01  0.95861101E+00  0.31039659E+03
 0.72953125E+00  0.19447810E+02  0.94042117E-01  0.95867431E+00  0.31019843E+03
 0.72968750E+00  0.19416753E+02  0.93951980E-01  0.95873758E+00  0.31000018E+03
 0.72984375E+00  0.19385713E+02  0.93861836E-01  0.95880081E+00  0.30980186E+03
 0.73000000E+00  0.19354691E+02  0.93771686E-01  0.95886402E+00  0.30960346E+03
 0.73015625E+00  0.19323687E+02  0.93681530E-01  0.95892720E+00  0.30940499E+03
 0.73031250E+00  0.19292701E+02  0.93591367E-01  0.95899035E+00  0.30920643E+03
 0.73046875E+00  0.19261732E+02  0.93501198E-01  0.95905347E+00  0.30900780E+03
 0.73062500E+00  0.19230781E+02  0.93411022E-01  0.95911656E+00  0.30880909E+03
 0.73078125E+00  0.19199847E+02  0.93320840E-01  0.95917961E+00  0.30861030E+03
 0.73093750E+00  0.19168931E+02  0.93230650E-01  0.95924264E+00  0.30841143E+03
 0.73109375E+00  0.19138033E+02  0.93140454E-01  0.95930564E+00  0.30821249E+03
 0.73125000E+00  0.19107152E+02  0.93050251E-01  0.95936861E+00  0.30801346E+03
 0.73140625E+00  0.19076289E+02  0.92960042E-01  0.95943155E+00  0.30781435E+03
 0.73156250E+00  0.19045443E+02  0.92869825E-01  0.95949446E+00  0.30761517E+03
 0.73171875E+00  0.19014615E+02  0.92779601E-01  0.95955734E+00  0.30741590E+03
 0.73187500E+00  0.18983805E+02  0.92689370E-01  0.95962019E+00  0.30721655E+03
 0.73203125E+00  0.18953012E+02  0.92599132E-01  0.95968302E+00  0.30701713E+03
 0.73218750E+00  0.18922236E+02  0.92508886E-01  0.95974581E+00  0.30681762E+03
 0.73234375E+00  0.18891478E+02  0.92418633E-01  0.95980857E+00  0.30661803E+03
 0.73250000E+00  0.18860738E+02  0.92328373E-01  0.95987130E+00  0.30641836E+03
 0.73265625E+00  0.18830015E+02  0.92238105E-01  0.95993401E+00  0.30621860E+03
 0.73281250E+00  0.18799309E+02  0.92147829E-01  0.95999668E+00  0.30601877E+03
 0.73296875E+00  0.18768621E+02  0.92057546E-01  0.96005932E+00  0.30581885E+03
 0.73312500E+00  0.18737950E+02  0.91967255E-01  0.96012194E+00  0.30561885E+03
 0.73328125E+00  0.18707297E+02  0.91876956E-01  0.96018452E+00  0.30541877E+03
 0.73343750E+00  0.18676661E+02  0.91786650E-01  0.96024708E+00  0.30521861E+03
 0.73359375E+00  0.18646043E+02  0.91696335E-01  0.96030961E+00  0.30501836E+03
 0.73375000E+00  0.18615442E+02  0.91606013E-01  0.96037210E+00  0.30481803E+03
 0.73390625E+00  0.18597078E+02  0.91551783E-01  0.96040961E+00  0.30469771E+03
 0.73406250E+00  0.18597078E+02  0.91551783E-01  0.96040961E+00  0.30469771E+03
 0.73421875E+00  0.18597078E+02  0.91551783E-01  0.96040961E+00  0.30469771E+03
 0.73437500E+00  0.18597078E+02  0.91551783E-01  0.96040961E+00  0.30469771E+03
 0.73453125E+00  0.18597078E+02  0.91551783E-01  0.96040961E+00  0.30469771E+03
 0.73468750E+00  0.18597078E+02  0.91551783E-01  0.96040961E+00  0.30469771E+03
 0.73484375E+00  0.18597078E+02  0.91551783E-01  0.96040961E+00  0.30469771E+03
 0.73500000E+00  0.18597078E+02  0.91551783E-01  0.96040961E+00  0.30469771E+03
 0.73515625E+00  0.18597078E+02  0.91551783E-01  0.96040961E+00  0.30469771E+03
 0.73531250E+00  0.18597078E+02  0.91551783E-01  0.96040961E+00  0.30469771E+03
 0.73546875E+00  0.18597078E+02  0.91551783E-01  0.96040961E+00  0.30469771E+03
 0.73562500E+00  0.18597078E+02  0.91551783E-01  0.96040961E+00  0.30469771E+03
 0.73578125E+00  0.18597078E+02  0.91551783E-01  0.96040961E+00  0.30469771E+03
 0.73593750E+00  0.18597078E+02  0.91551783E-01  0.96040961E+00  0.30469771E+03
 0.73609375E+00  0.18597078E+02  0.91551783E-01  0.96040961E+00  0.30469771E+03
 0.73625000E+00  0.18597078E+02  0.91551783E-01  0.96040961E+00  0.30469771E+03
 0.73640625E+00  0.18597078E+02  0.91551783E-01  0.96040961E+00  0.30469771E+03
 0.73656250E+00  0.18597078E+02  0.91551783E-01  0.96040961E+00  0.30469771E+03
 0.73671875E+00  0.18597078E+02  0.91551783E-01  0.96040961E+00  0.30469771E+03
 0.73687500E+00  0.18597078E+02  0.91551783E-01  0.96040961E+00  0.30469771E+03
 0.73703125E+00  0.18597078E+02  0.91551783E-01  0.96040961E+00  0.30469771E+03
 0.73718750E+00  0.18597078E+02  0.91551783E-01  0.96040961E+00  0.30469771E+03
 0.73734375E+00  0.18597078E+02  0.91551783E-01  0.96040961E+00  0.30469771E+03
 0.73750000E+00  0.18597078E+02  0.91551783E-01  0.96040961E+00  0.30469771E+03
 0.73765625E+00  0.18597078E+02  0.91551783E-01  0.96040961E+00  0.30469771E+03
 0.73781250E+00  0.18597078E+02  0.91551783E-01  0.96040961E+00  0.30469771E+03
 0.73796875E+00  0.18597078E+02  0.91551783E-01  0.96040961E+00  0.30469771E+03
 0.73812500E+00  0.18597078E+02  0.91551783E-01  0.96040961E+00  0.30469771E+03
 0.73828125E+00  0.18597078E+02  0.91551783E-01  0.96040961E+00  0.30469771E+03
 0.73843750E+00  0.18597078E+02  0.91551783E-01  0.96040961E+00  0.30469771E+03
 0.73859375E+00  0.18597078E+02  0.91551783E-01  0.96040961E+00  0.30469771E+03
 0.73875000E+00  0.18597078E+02  0.91551783E-01  0.96040961E+00  0.30469771E+03
 0.73890625E+00  0.18597078E+02  0.91551783E-01  0.96040961E+00  0.30469771E+03
 0.73906250E+00  0.18597078E+02  0.91551783E-01  0.96040961E+00  0.30469771E+03
 0.73921875E+00  0.18597078E+02  0.91551783E-01  0.96040961E+00  0.30469771E+03
 0.73937500E+00  0.18597078E+02  0.91551783E-01  0.96040961E+00  0.30469771E+03
 0.73953125E+00  0.18597078E+02  0.91551783E-01  0.96040961E+00  0.30469771E+03
 0.73968750E+00  0.18597078E+02  0.91551783E-01  0.96040961E+00  0.30469771E+03
 0.73984375E+00  0.18597078E+02  0.91551783E-01  0.96040961E+00  0.30469771E+03
 0.74000000E+00  0.18597078E+02  0.91551783E-01  0.96040961E+00  0.30469771E+03
 0.74015625E+00  0.18597078E+02  0.91551783E-01  0.96040961E+00  0.30469771E+03
 0.74031250E+00  0.18597078E+02  0.91551783E-01  0.96040961E+00  0.30469771E+03
 0.74046875E+00  0.18597078E+02  0.91551783E-01  0.96040961E+00  0.30469771E+03
 0.74062500E+00  0.18597078E+02  0.91551783E-01  0.96040961E+00  0.30469771E+03
 0.74078125E+00  0.18597078E+02  0.91551783E-01  0.96040961E+00  0.30469771E+03
 0.74093750E+00  0.18597078E+02  0.91551783E-01  0.96040961E+00  0.30469771E+03
 0.74109375E+00  0.18597078E+02  0.91551783E-01  0.96040961E+00  0.30469771E+03
 0.74125000E+00  0.18597078E+02  0.91551783E-01  0.96040961E+00  0.30469771E+03
 0.74140625E+00  0.18597078E+02  0.91551783E-01  0.96040961E+00  0.30469771E+03
 0.74156250E+00  0.18597078E+02  0.91551783E-01  0.96040961E+00  0.30469771E+03
 0.74171875E+00  0.18597078E+02  0.91551783E-01  0.96040961E+00  0.30469771E+03
 0.74187500E+00  0.18597078E+02  0.91551783E-01  0.96040961E+00  0.30469771E+03
 0.74203125E+00  0.18597078E+02  0.91551783E-01  0.96040961E+00  0.30469771E+03
 0.74218750E+00  0.18597078E+02  0.91551783E-01  0.96040961E+00  0.30469771E+03
 0.74234375E+00  0.18597078E+02  0.91551783E-01  0.96040961E+00  0.30469771E+03
 0.74250000E+00  0.18597078E+02  0.91551783E-01  0.96040961E+00  0.30469771E+03
 0.74265625E+00  0.18597078E+02  0.91551783E-01  0.96040961E+00  0.30469771E+03
 0.74281250E+00  0.18597078E+02  0.91551783E-01  0.96040961E+00  0.30469771E+03
 0.74296875E+00  0.18597078E+02  0.91551783E-01  0.96040961E+00  0.30469771E+03
 0.74312500E+00  0.18597078E+02  0.91551783E-01  0.96040961E+00  0.30469771E+03
 0.74328125E+00  0.18597078E+02  0.91551783E-01  0.96040961E+00  0.30469771E+03
 0.74343750E+00  0.18597078E+02  0.91551783E-01  0.96040961E+00  0.30469771E+03
 0.74359375E+00  0.18597078E+02  0.91551783E-01  0.96040961E+00  0.30469771E+03
 0.74375000E+00  0.18597078E+02  0.91551783E-01  0.96040961E+00  0.30469771E+03
 0.74390625E+00  0.18597078E+02  0.91551783E-01  0.96040961E+00  0.30469771E+03
 0.74406250E+00  0.18597078E+02  0.91551783E-01  0.96040961E+00  0.30469771E+03
 0.74421875E+00  0.18597078E+02  0.91551783E-01  0.96040961E+00  0.30469771E+03
 0.74437500E+00  0.18597078E+02  0.91551783E-01  0.96040961E+00  0.30469771E+03
 0.74453125E+00  0.18597078E+02  0.91551783E-01  0.96040961E+00  0.30469771E+03
 0.74468750E+00  0.18597078E+02  0.91551783E-01  0.96040961E+00  0.30469771E+03
 0.74484375E+00  0.18597078E+02  0.91551783E-01  0.96040961E+00  0.30469771E+03
 0.74500000E+00  0.18597078E+02  0.91551783E-01  0.96040961E+00  0.30469771E+03
 0.74515625E+00  0.18597078E+02  0.91551783E-01  0.96040961E+00  0.30469771E+03
 0.74531250E+00  0.18597078E+02  0.91551783E-01  0.96040961E+00  0.30469771E+03
 0.74546875E+00  0.18597078E+02  0.91551783E-01  0.96040961E+00  0.30469771E+03
 0.74562500E+00  0.18597078E+02  0.91551783E-01  0.96040961E+00  0.30469771E+03
 0.74578125E+00  0.18597078E+02  0.91551783E-01  0.96040961E+00  0.30469771E+03
 0.74593750E+00  0.18597078E+02  0.91551783E-01  0.96040961E+00  0.30469771E+03
 0.74609375E+00  0.18597078E+02  0.91551783E-01  0.96040961E+00  0.30469771E+03
 0.74625000E+00  0.18597078E+02  0.91551783E-01  0.96040961E+00  0.30469771E+03
 0.74640625E+00  0.18597078E+02  0.91551783E-01  0.96040961E+00  0.30469771E+03
 0.74656250E+00  0.18597078E+02  0.91551783E-01  0.96040961E+00  0.30469771E+03
 0.74671875E+00  0.18597078E+02  0.91551783E-01  0.96040961E+00  0.30469771E+03
 0.74687500E+00  0.18597078E+02  0.91551783E-01  0.96040961E+00  0.30469771E+03
 0.74703125E+00  0.18597078E+02  0.91551783E-01  0.96040961E+00  0.30469771E+03
 0.74718750E+00  0.18597078E+02  0.91551783E-01  0.96040961E+00  0.30469771E+03
 0.74734375E+00  0.18597078E+02  0.91551783E-01  0.96040961E+00  0.30469771E+03
 0.74750000E+00  0.18597078E+02  0.91551783E-01  0.96040961E+00  0.30469771E+03
 0.74765625E+00  0.18597078E+02  0.91551783E-01  0.96040961E+00  0.30469771E+03
 0.74781250E+00  0.18597078E+02  0.91551783E-01  0.96040961E+00  0.30469771E+03
 0.74796875E+00  0.18597078E+02  0.91551783E-01  0.96040961E+00  0.30469771E+03
 0.74812500E+00  0.18597078E+02  0.91551783E-01  0.96040961E+00  0.30469771E+03
 0.74828125E+00  0.18597078E+02  0.91551783E-01  0.96040961E+00  0.30469771E+03
 0.74843750E+00  0.18597078E+02  0.91551783E-01  0.96040961E+00  0.30469771E+03
 0.74859375E+00  0.18597078E+02  0.91551783E-01  0.96040961E+00  0.30469771E+03
 0.74875000E+00  0.18597078E+02  0.91551783E-01  0.96040961E+00  0.30469771E+03
 0.74890625E+00  0.18597078E+02  0.91551783E-01  0.96040961E+00  0.30469771E+03
 0.74906250E+00  0.18597078E+02  0.91551783E-01  0.96040961E+00  0.30469771E+03
 0.74921875E+00  0.18597078E+02  0.91551783E-01  0.96040961E+00  0.30469771E+03
 0.74937500E+00  0.18597078E+02  0.91551783E-01  0.96040961E+00  0.30469771E+03
 0.74953125E+00  0.18597078E+02  0.91551783E-01  0.96040961E+00  0.30469771E+03
 0.74968750E+00  0.18597078E+02  0.91551783E-01  0.96040961E+00  0.30469771E+03
 0.74984375E+00  0.18597078E+02  0.91551783E-01  0.96040961E+00  0.30469771E+03
 0.75000000E+00  0.18597078E+02  0.91551783E-01  0.96040961E+00  0.30469771E+03
 0.75015625E+00  0.18597078E+02  0.91551783E-01  0.96040961E+00  0.30469771E+03
 0.75031250E+00  0.18597078E+02  0.91551783E-01  0.96040961E+00  0.30469771E+03
 0.75046875E+00  0.18597078E+02  0.91551783E-01  0.96040961E+00  0.30469771E+03
 0.75062500E+00  0.18597078E+02  0.91551783E-01  0.96040961E+00  0.30469771E+03
 0.75078125E+00  0.18597078E+02  0.91551783E-01  0.96040961E+00  0.30469771E+03
 0.75093750E+00  0.18597078E+02  0.91551783E-01  0.96040961E+00  0.30469771E+03
 0.75109375E+00  0.18597078E+02  0.91551783E-01  0.96040961E+00  0.30469771E+03
 0.75125000E+00  0.18597078E+02  0.91551783E-01  0.96040961E+00  0.30469771E+03
 0.75140625E+00  0.18597078E+02  0.91551783E-01  0.96040961E+00  0.30469771E+03
 0.75156250E+00  0.18597078E+02  0.91551783E-01  0.96040961E+00  0.30469771E+03
 0.75171875E+00  0.18597078E+02  0.91551783E-01  0.96040961E+00  0.30469771E+03
 0.75187500E+00  0.18597078E+02  0.91551783E-01  0.96040961E+00  0.30469771E+03
 0.75203125E+00  0.18597078E+02  0.91551783E-01  0.96040961E+00  0.30469771E+03
 0.75218750E+00  0.18597078E+02  0.91551783E-01  0.96040961E+00  0.30469771E+03
 0.75234375E+00  0.18597078E+02  0.91551783E-01  0.96040961E+00  0.30469771E+03
 0.75250000E+00  0.18597078E+02  0.91551783E-01  0.96040961E+00  0.30469771E+03
 0.75265625E+00  0.18597078E+02  0.91551783E-01  0.96040961E+00  0.30469771E+03
 0.75281250E+00  0.18597078E+02  0.91551783E-01  0.96040961E+00  0.30469771E+03
 0.75296875E+00  0.18597078E+02  0.91551783E-01  0.96040961E+00  0.30469771E+03
 0.75312500E+00  0.18597078E+02  0.91551783E-01  0.96040961E+00  0.30469771E+03
 0.75328125E+00  0.18597078E+02  0.91551783E-01  0.96040961E+00  0.30469771E+03
 0.75343750E+00  0.18597078E+02  0.91551783E-01  0.96040961E+00  0.30469771E+03
 0.75359375E+00  0.18597078E+02  0.91551783E-01  0.96040961E+00  0.30469771E+03
 0.75375000E+00  0.18597078E+02  0.91551783E-01  0.96040961E+00  0.30469771E+03
 0.75390625E+00  0.18597078E+02  0.91551783E-01  0.96040961E+00  0.30469771E+03
 0.75406250E+00  0.18597078E+02  0.91551783E-01  0.96040961E+00  0.30469771E+03
 0.75421875E+00  0.18597078E+02  0.91551783E-01  0.96040961E+00  0.30469771E+03
 0.75437500E+00  0.18597078E+02  0.91551783E-01  0.96040961E+00  0.30469771E+03
 0.75453125E+00  0.18597078E+02  0.91551783E-01  0.96040961E+00  0.30469771E+03
 0.75468750E+00  0.18597078E+02  0.91551783E-01  0.96040961E+00  0.30469771E+03
 0.75484375E+00  0.18597078E+02  0.91551783E-01  0.96040961E+00  0.30469771E+03
 0.75500000E+00  0.18597078E+02  0.91551783E-01  0.96040961E+00  0.30469771E+03
 0.75515625E+00  0.18597078E+02  0.91551783E-01  0.96040961E+00  0.30469771E+03
 0.75531250E+00  0.18597078E+02  0.91551783E-01  0.96040961E+00  0.30469771E+03
 0.75546875E+00  0.18597078E+02  0.91551783E-01  0.96040961E+00  0.30469771E+03
 0.75562500E+00  0.18597078E+02  0.91551783E-01  0.96040961E+00  0.30469771E+03
 0.75578125E+00  0.18597078E+02  0.91551783E-01  0.96040961E+00  0.30469771E+03
 0.75593750E+00  0.18597078E+02  0.91551783E-01  0.96040961E+00  0.30469771E+03
 0.75609375E+00  0.18597078E+02  0.91551783E-01  0.96040961E+00  0.30469771E+03
 0.75625000E+00  0.18597078E+02  0.91551783E-01  0.96040961E+00  0.30469771E+03
 0.75640625E+00  0.18597078E+02  0.91551783E-01  0.96040961E+00  0.30469771E+03
 0.75656250E+00  0.18597078E+02  0.91551783E-01  0.96040961E+00  0.30469771E+03
 0.75671875E+00  0.18597078E+02  0.91551783E-01  0.96040961E+00  0.30469771E+03
 0.75687500E+00  0.18597078E+02  0.91551783E-01  0.96040961E+00  0.30469771E+03
 0.75703125E+00  0.18597078E+02  0.91551783E-01  0.96040961E+00  0.30469771E+03
 0.75718750E+00  0.18597078E+02  0.91551783E-01  0.96040961E+00  0.30469771E+03
 0.75734375E+00  0.18597078E+02  0.91551783E-01  0.96040961E+00  0.30469771E+03
 0.75750000E+00  0.18597078E+02  0.91551783E-01  0.96040961E+00  0.30469771E+03
 0.75765625E+00  0.18597078E+02  0.91551783E-01  0.96040961E+00  0.30469771E+03
 0.75781250E+00  0.18597078E+02  0.91551783E-01  0.96040961E+00  0.30469771E+03
 0.75796875E+00  0.18597078E+02  0.91551783E-01  0.96040961E+00  0.30469771E+03
 0.75812500E+00  0.18597078E+02  0.91551783E-01  0.96040961E+00  0.30469771E+03
 0.75828125E+00  0.18597078E+02  0.91551783E-01  0.96040961E+00  0.30469771E+03
 0.75843750E+00  0.18597078E+02  0.91551783E-01  0.96040961E+00  0.30469771E+03
 0.75859375E+00  0.18597078E+02  0.91551783E-01  0.96040961E+00  0.30469771E+03
 0.75875000E+00  0.18597078E+02  0.91551783E-01  0.96040961E+00  0.30469771E+03
 0.75890625E+00  0.18597078E+02  0.91551783E-01  0.96040961E+00  0.30469771E+03
 0.75906250E+00  0.18597078E+02  0.91551783E-01  0.96040961E+00  0.30469771E+03
 0.75921875E+00  0.18597078E+02  0.91551783E-01  0.96040961E+00  0.30469771E+03
 0.75937500E+00  0.18597078E+02  0.91551783E-01  0.96040961E+00  0.30469771E+03
 0.75953125E+00  0.18597078E+02  0.91551783E-01  0.96040961E+00  0.30469771E+03
 0.75968750E+00  0.18597078E+02  0.91551783E-01  0.96040961E+00  0.30469771E+03
 0.75984375E+00  0.18597078E+02  0.91551783E-01  0.96040961E+00  0.30469771E+03
 0.76000000E+00  0.18597078E+02  0.91551783E-01  0.96040961E+00  0.30469771E+03
 0.76015625E+00  0.18597078E+02  0.91551783E-01  0.96040961E+00  0.30469771E+03
 0.76031250E+00  0.18597078E+02  0.91551783E-01  0.96040961E+00  0.30469771E+03
 0.76046875E+00  0.18597078E+02  0.91551783E-01  0.96040961E+00  0.30469771E+03
 0.76062500E+00  0.18597078E+02  0.91551783E-01  0.96040961E+00  0.30469771E+03
 0.76078125E+00  0.18597078E+02  0.91551783E-01  0.96040961E+00  0.30469771E+03
 0.76093750E+00  0.18597078E+02  0.91551783E-01  0.96040961E+00  0.30469771E+03
 0.76109375E+00  0.18597078E+02  0.91551783E-01  0.96040961E+00  0.30469771E+03
 0.76125000E+00  0.18597078E+02  0.91551783E-01  0.96040961E+00  0.30469771E+03
 0.76140625E+00  0.18597078E+02  0.91551783E-01  0.96040961E+00  0.30469771E+03
 0.76156250E+00  0.18597078E+02  0.91551783E-01  0.96040961E+00  0.30469771E+03
 0.76171875E+00  0.18597078E+02  0.91551783E-01  0.96040961E+00  0.30469771E+03
 0.76187500E+00  0.18597078E+02  0.91551783E-01  0.96040961E+00  0.30469771E+03
 0.76203125E+00  0.18597078E+02  0.91551783E-01  0.96040961E+00  0.30469771E+03
 0.76218750E+00  0.18597078E+02  0.91551783E-01  0.96040961E+00  0.30469771E+03
 0.76234375E+00  0.18597078E+02  0.91551783E-01  0.96040961E+00  0.30469771E+03
 0.76250000E+00  0.18597078E+02  0.91551783E-01  0.96040961E+00  0.30469771E+03
 0.76265625E+00  0.18597078E+02  0.91551783E-01  0.96040961E+00  0.30469771E+03
 0.76281250E+00  0.18597078E+02  0.91551783E-01  0.96040961E+00  0.30469771E+03
 0.76296875E+00  0.18597078E+02  0.91551783E-01  0.96040961E+00  0.30469771E+03
 0.76312500E+00  0.18597078E+02  0.91551783E-01  0.96040961E+00  0.30469771E+03
 0.76328125E+00  0.18597078E+02  0.91551783E-01  0.96040961E+00  0.30469771E+03
 0.76343750E+00  0.18597078E+02  0.91551783E-01  0.96040961E+00  0.30469771E+03
 0.76359375E+00  0.18597078E+02  0.91551783E-01  0.96040961E+00  0.30469771E+03
 0.76375000E+00  0.18597078E+02  0.91551783E-01  0.96040961E+00  0.30469771E+03
 0.76390625E+00  0.18597078E+02  0.91551783E-01  0.96040961E+00  0.30469771E+03
 0.76406250E+00  0.18597078E+02  0.91551783E-01  0.96040961E+00  0.30469771E+03
 0.76421875E+00  0.18597078E+02  0.91551783E-01  0.96040961E+00  0.30469771E+03
 0.76437500E+00  0.18597078E+02  0.91551783E-01  0.96040961E+00  0.30469771E+03
 0.76453125E+00  0.18597078E+02  0.91551783E-01  0.96040961E+00  0.30469771E+03
 0.76468750E+00  0.18597078E+02  0.91551783E-01  0.96040961E+00  0.30469771E+03
 0.76484375E+00  0.18597078E+02  0.91551783E-01  0.96040961E+00  0.30469771E+03
 0.76500000E+00  0.18597078E+02  0.91551783E-01  0.96040961E+00  0.30469771E+03
 0.76515625E+00  0.18597078E+02  0.91551783E-01  0.96040961E+00  0.30469771E+03
 0.76531250E+00  0.18597078E+02  0.91551783E-01  0.96040961E+00  0.30469771E+03
 0.76546875E+00  0.18597078E+02  0.91551783E-01  0.96040961E+00  0.30469771E+03
 0.76562500E+00  0.18597078E+02  0.91551783E-01  0.96040961E+00  0.30469771E+03
 0.76578125E+00  0.18597078E+02  0.91551783E-01  0.96040961E+00  0.30469771E+03
 0.76593750E+00  0.18597078E+02  0.91551783E-01  0.96040961E+00  0.30469771E+03
 0.76609375E+00  0.18597078E+02  0.91551783E-01  0.96040961E+00  0.30469771E+03
 0.76625000E+00  0.18597078E+02  0.91551783E-01  0.96040961E+00  0.30469771E+03
 0.76640625E+00  0.18597078E+02  0.91551783E-01  0.96040961E+00  0.30469771E+03
 0.76656250E+00  0.18597078E+02  0.91551783E-01  0.96040961E+00  0.30469771E+03
 0.76671875E+00  0.18597078E+02  0.91551783E-01  0.96040961E+00  0.30469771E+03
 0.76687500E+00  0.18597078E+02  0.91551783E-01  0.96040961E+00  0.30469771E+03
 0.76703125E+00  0.18597078E+02  0.91551783E-01  0.96040961E+00  0.30469771E+03
 0.76718750E+00  0.18597078E+02  0.91551783E-01  0.96040961E+00  0.30469771E+03
 0.76734375E+00  0.18597078E+02  0.91551783E-01  0.96040961E+00  0.30469771E+03
 0.76750000E+00  0.18597078E+02  0.91551783E-01  0.96040961E+00  0.30469771E+03
 0.76765625E+00  0.18597078E+02  0.91551783E-01  0.96040961E+00  0.30469771E+03
 0.76781250E+00  0.18597078E+02  0.91551783E-01  0.96040961E+00  0.30469771E+03
 0.76796875E+00  0.18597078E+02  0.91551783E-01  0.96040961E+00  0.30469771E+03
 0.76812500E+00  0.18597078E+02  0.91551783E-01  0.96040961E+00  0.30469771E+03
 0.76828125E+00  0.18597078E+02  0.91551783E-01  0.96040961E+00  0.30469771E+03
 0.76843750E+00  0.18597078E+02  0.91551783E-01  0.96040961E+00  0.30469771E+03
 0.76859375E+00  0.18597078E+02  0.91551783E-01  0.96040961E+00  0.30469771E+03
 0.76875000E+00  0.18597078E+02  0.91551783E-01  0.96040961E+00  0.30469771E+03
 0.76890625E+00  0.18597078E+02  0.91551783E-01  0.96040961E+00  0.30469771E+03
 0.76906250E+00  0.18597078E+02  0.91551783E-01  0.96040961E+00  0.30469771E+03
 0.76921875E+00  0.18597078E+02  0.91551783E-01  0.96040961E+00  0.30469771E+03
 0.76937500E+00  0.18597078E+02  0.91551783E-01  0.96040961E+00  0.30469771E+03
 0.76953125E+00  0.18597078E+02  0.91551783E-01  0.96040961E+00  0.30469771E+03
 0.76968750E+00  0.18597078E+02  0.91551783E-01  0.96040961E+00  0.30469771E+03
 0.76984375E+00  0.18597078E+02  0.91551783E-01  0.96040961E+00  0.30469771E+03
 0.77000000E+00  0.18597078E+02  0.91551783E-01  0.96040961E+00  0.30469771E+03
 0.77015625E+00  0.18597078E+02  0.91551783E-01  0.96040961E+00  0.30469771E+03
 0.77031250E+00  0.18597078E+02  0.91551783E-01  0.96040961E+00  0.30469771E+03
 0.77046875E+00  0.18597078E+02  0.91551783E-01  0.96040961E+00  0.30469771E+03
 0.77062500E+00  0.18597078E+02  0.91551783E-01  0.96040961E+00  0.30469771E+03
 0.77078125E+00  0.18597078E+02  0.91551783E-01  0.96040961E+00  0.30469771E+03
 0.77093750E+00  0.18597078E+02  0.91551783E-01  0.96040961E+00  0.30469771E+03
 0.77109375E+00  0.18597078E+02  0.91551783E-01  0.96040961E+00  0.30469771E+03
 0.77125000E+00  0.18597078E+02  0.91551783E-01  0.96040961E+00  0.30469771E+03
 0.77140625E+00  0.18597078E+02  0.91551783E-01  0.96040961E+00  0.30469771E+03
 0.77156250E+00  0.18597078E+02  0.91551783E-01  0.96040961E+00  0.30469771E+03
 0.77171875E+00  0.18597078E+02  0.91551783E-01  0.96040961E+00  0.30469771E+03
 0.77187500E+00  0.18597078E+02  0.91551783E-01  0.96040961E+00  0.30469771E+03
 0.77203125E+00  0.18597078E+02  0.91551783E-01  0.96040961E+00  0.30469771E+03
 0.77218750E+00  0.18597078E+02  0.91551783E-01  0.96040961E+00  0.30469771E+03
 0.77234375E+00  0.18597078E+02  0.91551783E-01  0.96040961E+00  0.30469771E+03
 0.77250000E+00  0.18597078E+02  0.91551783E-01  0.96040961E+00  0.30469771E+03
 0.77265625E+00  0.18597078E+02  0.91551783E-01  0.96040961E+00  0.30469771E+03
 0.77281250E+00  0.18597078E+02  0.91551783E-01  0.96040961E+00  0.30469771E+03
 0.77296875E+00  0.18597078E+02  0.91551783E-01  0.96040961E+00  0.30469771E+03
 0.77312500E+00  0.18597078E+02  0.91551783E-01  0.96040961E+00  0.30469771E+03
 0.77328125E+00  0.18597078E+02  0.91551783E-01  0.96040961E+00  0.30469771E+03
 0.77343750E+00  0.18597078E+02  0.91551783E-01  0.96040961E+00  0.30469771E+03
 0.77359375E+00  0.18597078E+02  0.91551783E-01  0.96040961E+00  0.30469771E+03
 0.77375000E+00  0.18597078E+02  0.91551783E-01  0.96040961E+00  0.30469771E+03
 0.77390625E+00  0.18597078E+02  0.91551783E-01  0.96040961E+00  0.30469771E+03
 0.77406250E+00  0.18597078E+02  0.91551783E-01  0.96040961E+00  0.30469771E+03
 0.77421875E+00  0.18597078E+02  0.91551783E-01  0.96040961E+00  0.30469771E+03
 0.77437500E+00  0.18597078E+02  0.91551783E-01  0.96040961E+00  0.30469771E+03
 0.77453125E+00  0.18597078E+02  0.91551783E-01  0.96040961E+00  0.30469771E+03
 0.77468750E+00  0.18597078E+02  0.91551783E-01  0.96040961E+00  0.30469771E+03
 0.77484375E+00  0.18597078E+02  0.91551783E-01  0.96040961E+00  0.30469771E+03
 0.77500000E+00  0.18597078E+02  0.91551783E-01  0.96040961E+00  0.30469771E+03
 0.77515625E+00  0.18597078E+02  0.91551783E-01  0.96040961E+00  0.30469771E+03
 0.77531250E+00  0.18597078E+02  0.91551783E-01  0.96040961E+00  0.30469771E+03
 0.77546875E+00  0.18597078E+02  0.91551783E-01  0.96040961E+00  0.30469771E+03
 0.77562500E+00  0.18597078E+02  0.91551783E-01  0.96040961E+00  0.30469771E+03
 0.77578125E+00  0.18597078E+02  0.91551783E-01  0.96040961E+00  0.30469771E+03
 0.77593750E+00  0.18597078E+02  0.91551783E-01  0.96040961E+00  0.30469771E+03
 0.77609375E+00  0.18597078E+02  0.91551783E-01  0.96040961E+00  0.30469771E+03
 0.77625000E+00  0.18597078E+02  0.91551783E-01  0.96040961E+00  0.30469771E+03
 0.77640625E+00  0.18597078E+02  0.91551783E-01  0.96040961E+00  0.30469771E+03
 0.77656250E+00  0.18597078E+02  0.91551783E-01  0.96040961E+00  0.30469771E+03
 0.77671875E+00  0.18597078E+02  0.91551783E-01  0.96040961E+00  0.30469771E+03
 0.77687500E+00  0.18597078E+02  0.91551783E-01  0.96040961E+00  0.30469771E+03
 0.77703125E+00  0.18597078E+02  0.91551783E-01  0.96040961E+00  0.30469771E+03
 0.77718750E+00  0.18597078E+02  0.91551783E-01  0.96040961E+00  0.30469771E+03
 0.77734375E+00  0.18597078E+02  0.91551783E-01  0.96040961E+00  0.30469771E+03
 0.77750000E+00  0.18597078E+02  0.91551783E-01  0.96040961E+00  0.30469771E+03
 0.77765625E+00  0.18597078E+02  0.91551783E-01  0.96040961E+00  0.30469771E+03
 0.77781250E+00  0.18597078E+02  0.91551783E-01  0.96040961E+00  0.30469771E+03
 0.77796875E+00  0.18597078E+02  0.91551783E-01  0.96040961E+00  0.30469771E+03
 0.77812500E+00  0.18597078E+02  0.91551783E-01  0.96040961E+00  0.30469771E+03
 0.77828125E+00  0.18597078E+02  0.91551783E-01  0.96040961E+00  0.30469771E+03
 0.77843750E+00  0.18597078E+02  0.91551783E-01  0.96040961E+00  0.30469771E+03
 0.77859375E+00  0.18597078E+02  0.91551783E-01  0.96040961E+00  0.30469771E+03
 0.77875000E+00  0.18597078E+02  0.91551783E-01  0.96040961E+00  0.30469771E+03
 0.77890625E+00  0.18597078E+02  0.91551783E-01  0.96040961E+00  0.30469771E+03
 0.77906250E+00  0.18597078E+02  0.91551783E-01  0.96040961E+00  0.30469771E+03
 0.77921875E+00  0.18597078E+02  0.91551783E-01  0.96040961E+00  0.30469771E+03
 0.77937500E+00  0.18597078E+02  0.91551783E-01  0.96040961E+00  0.30469771E+03
 0.77953125E+00  0.18597078E+02  0.91551783E-01  0.96040961E+00  0.30469771E+03
 0.77968750E+00  0.18597078E+02  0.91551783E-01  0.96040961E+00  0.30469771E+03
 0.77984375E+00  0.18597078E+02  0.91551783E-01  0.96040961E+00  0.30469771E+03
 0.78000000E+00  0.18597078E+02  0.91551783E-01  0.96040961E+00  0.30469771E+03
 0.78015625E+00  0.18597078E+02  0.91551783E-01  0.96040961E+00  0.30469771E+03
 0.78031250E+00  0.18597078E+02  0.91551783E-01  0.96040961E+00  0.30469771E+03
 0.78046875E+00  0.18597078E+02  0.91551783E-01  0.96040961E+00  0.30469771E+03
 0.78062500E+00  0.18597078E+02  0.91551783E-01  0.96040961E+00  0.30469771E+03
 0.78078125E+00  0.18597078E+02  0.91551783E-01  0.96040961E+00  0.30469771E+03
 0.78093750E+00  0.18597078E+02  0.91551783E-01  0.96040961E+00  0.30469771E+03
 0.78109375E+00  0.18597078E+02  0.91551783E-01  0.96040961E+00  0.30469771E+03
[truncated: 112,081 more chars]
