# Supplementary material for: A direct Primitive Variable Recovery Scheme for hyperbolic conservative equations: The case of relativistic hydrodynamics
Source: PLoS One. 2018 Apr 16;13(4):e0195494. doi: 10.1371/journal.pone.0195494 (PMC5901931; doi:10.1371/journal.pone.0195494)
Supplement: S1 File — In the file “S1_File.tar.gz”, we attached the relevant data of the comparison between numerical simulations and exact solutions used to obtain the L1—norm. (GZ) [file pone.0195494.s001.gz › numerical-and-exact-data_plosone_aguayo-mendoza-olvera/Test3/Mesh6400/Ldata6]

0.000000 0.000000
0.000156 0.000000
0.000313 0.000000
0.000469 0.000000
0.000625 0.000000
0.000781 0.000000
0.000937 0.000000
0.001094 0.000000
0.001250 0.000000
0.001406 0.000000
0.001563 0.000000
0.001719 0.000000
0.001875 0.000000
0.002031 0.000000
0.002188 0.000000
0.002344 0.000000
0.002500 0.000000
0.002656 0.000000
0.002812 0.000000
0.002969 0.000000
0.003125 0.000000
0.003281 0.000000
0.003438 0.000000
0.003594 0.000000
0.003750 0.000000
0.003906 0.000000
0.004063 0.000000
0.004219 0.000000
0.004375 0.000000
0.004531 0.000000
0.004687 0.000000
0.004844 0.000000
0.005000 0.000000
0.005156 0.000000
0.005313 0.000000
0.005469 0.000000
0.005625 0.000000
0.005781 0.000000
0.005938 0.000000
0.006094 0.000000
0.006250 0.000000
0.006406 0.000000
0.006562 0.000000
0.006719 0.000000
0.006875 0.000000
0.007031 0.000000
0.007188 0.000000
0.007344 0.000000
0.007500 0.000000
0.007656 0.000000
0.007812 0.000000
0.007969 0.000000
0.008125 0.000000
0.008281 0.000000
0.008438 0.000000
0.008594 0.000000
0.008750 0.000000
0.008906 0.000000
0.009062 0.000000
0.009219 0.000000
0.009375 0.000000
0.009531 0.000000
0.009687 0.000000
0.009844 0.000000
0.010000 0.000000
0.010156 0.000000
0.010313 0.000000
0.010469 0.000000
0.010625 0.000000
0.010781 0.000000
0.010938 0.000000
0.011094 0.000000
0.011250 0.000000
0.011406 0.000000
0.011562 0.000000
0.011719 0.000000
0.011875 0.000000
0.012031 0.000000
0.012188 0.000000
0.012344 0.000000
0.012500 0.000000
0.012656 0.000000
0.012813 0.000000
0.012969 0.000000
0.013125 0.000000
0.013281 0.000000
0.013437 0.000000
0.013594 0.000000
0.013750 0.000000
0.013906 0.000000
0.014063 0.000000
0.014219 0.000000
0.014375 0.000000
0.014531 0.000000
0.014688 0.000000
0.014844 0.000000
0.015000 0.000000
0.015156 0.000000
0.015312 0.000000
0.015469 0.000000
0.015625 0.000000
0.015781 0.000000
0.015938 0.000000
0.016094 0.000000
0.016250 0.000000
0.016406 0.000000
0.016563 0.000000
0.016719 0.000000
0.016875 0.000000
0.017031 0.000000
0.017188 0.000000
0.017344 0.000000
0.017500 0.000000
0.017656 0.000000
0.017813 0.000000
0.017969 0.000000
0.018125 0.000000
0.018281 0.000000
0.018437 0.000000
0.018594 0.000000
0.018750 0.000000
0.018906 0.000000
0.019062 0.000000
0.019219 0.000000
0.019375 0.000000
0.019531 0.000000
0.019688 0.000000
0.019844 0.000000
0.020000 0.000000
0.020156 0.000000
0.020313 0.000000
0.020469 0.000000
0.020625 0.000000
0.020781 0.000000
0.020938 0.000000
0.021094 0.000000
0.021250 0.000000
0.021406 0.000000
0.021563 0.000000
0.021719 0.000000
0.021875 0.000000
0.022031 0.000000
0.022187 0.000000
0.022344 0.000000
0.022500 0.000000
0.022656 0.000000
0.022812 0.000000
0.022969 0.000000
0.023125 0.000000
0.023281 0.000000
0.023438 0.000000
0.023594 0.000000
0.023750 0.000000
0.023906 0.000000
0.024063 0.000000
0.024219 0.000000
0.024375 0.000000
0.024531 0.000000
0.024688 0.000000
0.024844 0.000000
0.025000 0.000000
0.025156 0.000000
0.025313 0.000000
0.025469 0.000000
0.025625 0.000000
0.025781 0.000000
0.025938 0.000000
0.026094 0.000000
0.026250 0.000000
0.026406 0.000000
0.026562 0.000000
0.026719 0.000000
0.026875 0.000000
0.027031 0.000000
0.027187 0.000000
0.027344 0.000000
0.027500 0.000000
0.027656 0.000000
0.027813 0.000000
0.027969 0.000000
0.028125 0.000000
0.028281 0.000000
0.028438 0.000000
0.028594 0.000000
0.028750 0.000000
0.028906 0.000000
0.029063 0.000000
0.029219 0.000000
0.029375 0.000000
0.029531 0.000000
0.029688 0.000000
0.029844 0.000000
0.030000 0.000000
0.030156 0.000000
0.030312 0.000000
0.030469 0.000000
0.030625 0.000000
0.030781 0.000000
0.030937 0.000000
0.031094 0.000000
0.031250 0.000000
0.031406 0.000000
0.031563 0.000000
0.031719 0.000000
0.031875 0.000000
0.032031 0.000000
0.032188 0.000000
0.032344 0.000000
0.032500 0.000000
0.032656 0.000000
0.032813 0.000000
0.032969 0.000000
0.033125 0.000000
0.033281 0.000000
0.033438 0.000000
0.033594 0.000000
0.033750 0.000000
0.033906 0.000000
0.034063 0.000000
0.034219 0.000000
0.034375 0.000000
0.034531 0.000000
0.034688 0.000000
0.034844 0.000000
0.035000 0.000000
0.035156 0.000000
0.035313 0.000000
0.035469 0.000000
0.035625 0.000000
0.035781 0.000000
0.035938 0.000000
0.036094 0.000000
0.036250 0.000000
0.036406 0.000000
0.036562 0.000000
0.036719 0.000000
0.036875 0.000000
0.037031 0.000000
0.037187 0.000000
0.037344 0.000000
0.037500 0.000000
0.037656 0.000000
0.037812 0.000000
0.037969 0.000000
0.038125 0.000000
0.038281 0.000000
0.038437 0.000000
0.038594 0.000000
0.038750 0.000000
0.038906 0.000000
0.039062 0.000000
0.039219 0.000000
0.039375 0.000000
0.039531 0.000000
0.039688 0.000000
0.039844 0.000000
0.040000 0.000000
0.040156 0.000000
0.040313 0.000000
0.040469 0.000000
0.040625 0.000000
0.040781 0.000000
0.040938 0.000000
0.041094 0.000000
0.041250 0.000000
0.041406 0.000000
0.041563 0.000000
0.041719 0.000000
0.041875 0.000000
0.042031 0.000000
0.042188 0.000000
0.042344 0.000000
0.042500 0.000000
0.042656 0.000000
0.042813 0.000000
0.042969 0.000000
0.043125 0.000000
0.043281 0.000000
0.043438 0.000000
0.043594 0.000000
0.043750 0.000000
0.043906 0.000000
0.044062 0.000000
0.044219 0.000000
0.044375 0.000000
0.044531 0.000000
0.044687 0.000000
0.044844 0.000000
0.045000 0.000000
0.045156 0.000000
0.045312 0.000000
0.045469 0.000000
0.045625 0.000000
0.045781 0.000000
0.045937 0.000000
0.046094 0.000000
0.046250 0.000000
0.046406 0.000000
0.046562 0.000000
0.046719 0.000000
0.046875 0.000000
0.047031 0.000000
0.047188 0.000000
0.047344 0.000000
0.047500 0.000000
0.047656 0.000000
0.047813 0.000000
0.047969 0.000000
0.048125 0.000000
0.048281 0.000000
0.048438 0.000000
0.048594 0.000000
0.048750 0.000000
0.048906 0.000000
0.049063 0.000000
0.049219 0.000000
0.049375 0.000000
0.049531 0.000000
0.049688 0.000000
0.049844 0.000000
0.050000 0.000000
0.050156 0.000000
0.050313 0.000000
0.050469 0.000000
0.050625 0.000000
0.050781 0.000000
0.050938 0.000000
0.051094 0.000000
0.051250 0.000000
0.051406 0.000000
0.051563 0.000000
0.051719 0.000000
0.051875 0.000000
0.052031 0.000000
0.052187 0.000000
0.052344 0.000000
0.052500 0.000000
0.052656 0.000000
0.052812 0.000000
0.052969 0.000000
0.053125 0.000000
0.053281 0.000000
0.053437 0.000000
0.053594 0.000000
0.053750 0.000000
0.053906 0.000000
0.054062 0.000000
0.054219 0.000000
0.054375 0.000000
0.054531 0.000000
0.054688 0.000000
0.054844 0.000000
0.055000 0.000000
0.055156 0.000000
0.055313 0.000000
0.055469 0.000000
0.055625 0.000000
0.055781 0.000000
0.055938 0.000000
0.056094 0.000000
0.056250 0.000000
0.056406 0.000000
0.056563 0.000000
0.056719 0.000000
0.056875 0.000000
0.057031 0.000000
0.057188 0.000000
0.057344 0.000000
0.057500 0.000000
0.057656 0.000000
0.057813 0.000000
0.057969 0.000000
0.058125 0.000000
0.058281 0.000000
0.058438 0.000000
0.058594 0.000000
0.058750 0.000000
0.058906 0.000000
0.059063 0.000000
0.059219 0.000000
0.059375 0.000000
0.059531 0.000000
0.059688 0.000000
0.059844 0.000000
0.060000 0.000000
0.060156 0.000000
0.060312 0.000000
0.060469 0.000000
0.060625 0.000000
0.060781 0.000000
0.060937 0.000000
0.061094 0.000000
0.061250 0.000000
0.061406 0.000000
0.061562 0.000000
0.061719 0.000000
0.061875 0.000000
0.062031 0.000000
0.062187 0.000000
0.062344 0.000000
0.062500 0.000000
0.062656 0.000000
0.062813 0.000000
0.062969 0.000000
0.063125 0.000000
0.063281 0.000000
0.063438 0.000000
0.063594 0.000000
0.063750 0.000000
0.063906 0.000000
0.064062 0.000000
0.064219 0.000000
0.064375 0.000000
0.064531 0.000000
0.064687 0.000000
0.064844 0.000000
0.065000 0.000000
0.065156 0.000000
0.065312 0.000000
0.065469 0.000000
0.065625 0.000000
0.065781 0.000000
0.065937 0.000000
0.066094 0.000000
0.066250 0.000000
0.066406 0.000000
0.066562 0.000000
0.066719 0.000000
0.066875 0.000000
0.067031 0.000000
0.067187 0.000000
0.067344 0.000000
0.067500 0.000000
0.067656 0.000000
0.067812 0.000000
0.067969 0.000000
0.068125 0.000000
0.068281 0.000000
0.068437 0.000000
0.068594 0.000000
0.068750 0.000000
0.068906 0.000000
0.069062 0.000000
0.069219 0.000000
0.069375 0.000000
0.069531 0.000000
0.069687 0.000000
0.069844 0.000000
0.070000 0.000000
0.070156 0.000000
0.070312 0.000000
0.070469 0.000000
0.070625 0.000000
0.070781 0.000000
0.070938 0.000000
0.071094 0.000000
0.071250 0.000000
0.071406 0.000000
0.071563 0.000000
0.071719 0.000000
0.071875 0.000000
0.072031 0.000000
0.072188 0.000000
0.072344 0.000000
0.072500 0.000000
0.072656 0.000000
0.072813 0.000000
0.072969 0.000000
0.073125 0.000000
0.073281 0.000000
0.073438 0.000000
0.073594 0.000000
0.073750 0.000000
0.073906 0.000000
0.074063 0.000000
0.074219 0.000000
0.074375 0.000000
0.074531 0.000000
0.074688 0.000000
0.074844 0.000000
0.075000 0.000000
0.075156 0.000000
0.075313 0.000000
0.075469 0.000000
0.075625 0.000000
0.075781 0.000000
0.075938 0.000000
0.076094 0.000000
0.076250 0.000000
0.076406 0.000000
0.076563 0.000000
0.076719 0.000000
0.076875 0.000000
0.077031 0.000000
0.077188 0.000000
0.077344 0.000000
0.077500 0.000000
0.077656 0.000000
0.077813 0.000000
0.077969 0.000000
0.078125 0.000000
0.078281 0.000000
0.078438 0.000000
0.078594 0.000000
0.078750 0.000000
0.078906 0.000000
0.079063 0.000000
0.079219 0.000000
0.079375 0.000000
0.079531 0.000000
0.079688 0.000000
0.079844 0.000000
0.080000 0.000000
0.080156 0.000000
0.080312 0.000000
0.080469 0.000000
0.080625 0.000000
0.080781 0.000000
0.080937 0.000000
0.081094 0.000000
0.081250 0.000000
0.081406 0.000000
0.081562 0.000000
0.081719 0.000000
0.081875 0.000000
0.082031 0.000000
0.082187 0.000000
0.082344 0.000000
0.082500 0.000000
0.082656 0.000000
0.082812 0.000000
0.082969 0.000000
0.083125 0.000000
0.083281 0.000000
0.083437 0.000000
0.083594 0.000000
0.083750 0.000000
0.083906 0.000000
0.084062 0.000000
0.084219 0.000000
0.084375 0.000000
0.084531 0.000000
0.084687 0.000000
0.084844 0.000000
0.085000 0.000000
0.085156 0.000000
0.085312 0.000000
0.085469 0.000000
0.085625 0.000000
0.085781 0.000000
0.085938 0.000000
0.086094 0.000000
0.086250 0.000000
0.086406 0.000000
0.086563 0.000000
0.086719 0.000000
0.086875 0.000000
0.087031 0.000000
0.087188 0.000000
0.087344 0.000000
0.087500 0.000000
0.087656 0.000000
0.087813 0.000000
0.087969 0.000000
0.088125 0.000000
0.088281 0.000000
0.088438 0.000000
0.088594 0.000000
0.088750 0.000000
0.088906 0.000000
0.089063 0.000000
0.089219 0.000000
0.089375 0.000000
0.089531 0.000000
0.089688 0.000000
0.089844 0.000000
0.090000 0.000000
0.090156 0.000000
0.090313 0.000000
0.090469 0.000000
0.090625 0.000000
0.090781 0.000000
0.090938 0.000000
0.091094 0.000000
0.091250 0.000000
0.091406 0.000000
0.091563 0.000000
0.091719 0.000000
0.091875 0.000010
0.092031 0.000048
0.092188 0.000086
0.092344 0.000123
0.092500 0.000161
0.092656 0.000199
0.092813 0.000236
0.092969 0.000274
0.093125 0.000312
0.093281 0.000349
0.093438 0.000387
0.093594 0.000425
0.093750 0.000462
0.093906 0.000500
0.094063 0.000537
0.094219 0.000575
0.094375 0.000612
0.094531 0.000650
0.094688 0.000687
0.094844 0.000725
0.095000 0.000762
0.095156 0.000800
0.095313 0.000837
0.095469 0.000875
0.095625 0.000912
0.095781 0.000950
0.095938 0.000987
0.096094 0.001025
0.096250 0.001062
0.096406 0.001099
0.096562 0.001137
0.096719 0.001174
0.096875 0.001211
0.097031 0.001249
0.097187 0.001286
0.097344 0.001323
0.097500 0.001360
0.097656 0.001398
0.097812 0.001435
0.097969 0.001472
0.098125 0.001509
0.098281 0.001547
0.098437 0.001584
0.098594 0.001621
0.098750 0.001658
0.098906 0.001695
0.099062 0.001733
0.099219 0.001770
0.099375 0.001807
0.099531 0.001844
0.099687 0.001881
0.099844 0.001918
0.100000 0.001955
0.100156 0.001992
0.100312 0.002029
0.100469 0.002066
0.100625 0.002103
0.100781 0.002140
0.100937 0.002177
0.101094 0.002214
0.101250 0.002251
0.101406 0.002288
0.101562 0.002325
0.101719 0.002362
0.101875 0.002399
0.102031 0.002436
0.102188 0.002473
0.102344 0.002510
0.102500 0.002547
0.102656 0.002584
0.102813 0.002621
0.102969 0.002658
0.103125 0.002694
0.103281 0.002731
0.103438 0.002768
0.103594 0.002805
0.103750 0.002842
0.103906 0.002878
0.104063 0.002915
0.104219 0.002952
0.104375 0.002989
0.104531 0.003025
0.104688 0.003062
0.104844 0.003099
0.105000 0.003136
0.105156 0.003172
0.105313 0.003209
0.105469 0.003246
0.105625 0.003282
0.105781 0.003319
0.105938 0.003356
0.106094 0.003392
0.106250 0.003429
0.106406 0.003466
0.106563 0.003502
0.106719 0.003539
0.106875 0.003575
0.107031 0.003612
0.107188 0.003648
0.107344 0.003685
0.107500 0.003722
0.107656 0.003758
0.107813 0.003795
0.107969 0.003831
0.108125 0.003868
0.108281 0.003904
0.108438 0.003941
0.108594 0.003977
0.108750 0.004014
0.108906 0.004050
0.109063 0.004086
0.109219 0.004123
0.109375 0.004159
0.109531 0.004196
0.109688 0.004232
0.109844 0.004269
0.110000 0.004305
0.110156 0.004341
0.110313 0.004378
0.110469 0.004414
0.110625 0.004450
0.110781 0.004487
0.110938 0.004523
0.111094 0.004559
0.111250 0.004596
0.111406 0.004632
0.111563 0.004668
0.111719 0.004704
0.111875 0.004741
0.112031 0.004777
0.112187 0.004813
0.112344 0.004849
0.112500 0.004886
0.112656 0.004922
0.112812 0.004958
0.112969 0.004994
0.113125 0.005031
0.113281 0.005067
0.113437 0.005103
0.113594 0.005139
0.113750 0.005175
0.113906 0.005211
0.114062 0.005248
0.114219 0.005284
0.114375 0.005320
0.114531 0.005356
0.114687 0.005392
0.114844 0.005428
0.115000 0.005464
0.115156 0.005500
0.115312 0.005536
0.115469 0.005572
0.115625 0.005608
0.115781 0.005644
0.115937 0.005680
0.116094 0.005717
0.116250 0.005753
0.116406 0.005789
0.116562 0.005825
0.116719 0.005861
0.116875 0.005897
0.117031 0.005933
0.117188 0.005968
0.117344 0.006004
0.117500 0.006040
0.117656 0.006076
0.117813 0.006112
0.117969 0.006148
0.118125 0.006184
0.118281 0.006220
0.118438 0.006256
0.118594 0.006292
0.118750 0.006328
0.118906 0.006364
0.119063 0.006399
0.119219 0.006435
0.119375 0.006471
0.119531 0.006507
0.119688 0.006543
0.119844 0.006579
0.120000 0.006614
0.120156 0.006650
0.120313 0.006686
0.120469 0.006722
0.120625 0.006758
0.120781 0.006793
0.120938 0.006829
0.121094 0.006865
0.121250 0.006901
0.121406 0.006937
0.121563 0.006972
0.121719 0.007008
0.121875 0.007044
0.122031 0.007079
0.122188 0.007115
0.122344 0.007151
0.122500 0.007187
0.122656 0.007222
0.122813 0.007258
0.122969 0.007294
0.123125 0.007329
0.123281 0.007365
0.123438 0.007401
0.123594 0.007436
0.123750 0.007472
0.123906 0.007508
0.124063 0.007543
0.124219 0.007579
0.124375 0.007614
0.124531 0.007650
0.124688 0.007686
0.124844 0.007721
0.125000 0.007757
0.125156 0.007792
0.125312 0.007828
0.125469 0.007863
0.125625 0.007899
0.125781 0.007935
0.125938 0.007970
0.126094 0.008006
0.126250 0.008041
0.126406 0.008077
0.126562 0.008112
0.126719 0.008148
0.126875 0.008183
0.127031 0.008219
0.127188 0.008254
0.127344 0.008290
0.127500 0.008325
0.127656 0.008361
0.127812 0.008396
0.127969 0.008432
0.128125 0.008467
0.128281 0.008502
0.128438 0.008538
0.128594 0.008573
0.128750 0.008609
0.128906 0.008644
0.129062 0.008680
0.129219 0.008715
0.129375 0.008750
0.129531 0.008786
0.129688 0.008821
0.129844 0.008856
0.130000 0.008892
0.130156 0.008927
0.130312 0.008963
0.130469 0.008998
0.130625 0.009033
0.130781 0.009069
0.130938 0.009104
0.131094 0.009139
0.131250 0.009175
0.131406 0.009210
0.131562 0.009245
0.131719 0.009281
0.131875 0.009316
0.132031 0.009351
0.132188 0.009386
0.132344 0.009422
0.132500 0.009457
0.132656 0.009492
0.132812 0.009527
0.132969 0.009563
0.133125 0.009598
0.133281 0.009633
0.133438 0.009668
0.133594 0.009704
0.133750 0.009739
0.133906 0.009774
0.134063 0.009809
0.134219 0.009845
0.134375 0.009880
0.134531 0.009915
0.134688 0.009950
0.134844 0.009985
0.135000 0.010021
0.135156 0.010056
0.135313 0.010091
0.135469 0.010126
0.135625 0.010161
0.135781 0.010196
0.135938 0.010232
0.136094 0.010267
0.136250 0.010302
0.136406 0.010337
0.136563 0.010372
0.136719 0.010407
0.136875 0.010442
0.137031 0.010477
0.137187 0.010513
0.137344 0.010548
0.137500 0.010583
0.137656 0.010618
0.137813 0.010653
0.137969 0.010688
0.138125 0.010723
0.138281 0.010758
0.138437 0.010793
0.138594 0.010828
0.138750 0.010863
0.138906 0.010898
0.139063 0.010933
0.139219 0.010968
0.139375 0.011003
0.139531 0.011038
0.139687 0.011074
0.139844 0.011109
0.140000 0.011144
0.140156 0.011179
0.140313 0.011214
0.140469 0.011249
0.140625 0.011284
0.140781 0.011319
0.140937 0.011354
0.141094 0.011389
0.141250 0.011423
0.141406 0.011458
0.141563 0.011493
0.141719 0.011528
0.141875 0.011563
0.142031 0.011598
0.142187 0.011633
0.142344 0.011668
0.142500 0.011703
0.142656 0.011738
0.142813 0.011773
0.142969 0.011808
0.143125 0.011843
0.143281 0.011878
0.143437 0.011913
0.143594 0.011948
0.143750 0.011982
0.143906 0.012017
0.144063 0.012052
0.144219 0.012087
0.144375 0.012122
0.144531 0.012157
0.144687 0.012192
0.144844 0.012227
0.145000 0.012262
0.145156 0.012296
0.145313 0.012331
0.145469 0.012366
0.145625 0.012401
0.145781 0.012436
0.145937 0.012471
0.146094 0.012505
0.146250 0.012540
0.146406 0.012575
0.146563 0.012610
0.146719 0.012645
0.146875 0.012680
0.147031 0.012714
0.147187 0.012749
0.147344 0.012784
0.147500 0.012819
0.147656 0.012854
0.147813 0.012888
0.147969 0.012923
0.148125 0.012958
0.148281 0.012993
0.148438 0.013028
0.148594 0.013062
0.148750 0.013097
0.148906 0.013132
0.149063 0.013167
0.149219 0.013201
0.149375 0.013236
0.149531 0.013271
0.149688 0.013306
0.149844 0.013340
0.150000 0.013375
0.150156 0.013410
0.150313 0.013445
0.150469 0.013479
0.150625 0.013514
0.150781 0.013549
0.150938 0.013583
0.151094 0.013618
0.151250 0.013653
0.151406 0.013688
0.151563 0.013722
0.151719 0.013757
0.151875 0.013792
0.152031 0.013826
0.152188 0.013861
0.152344 0.013896
0.152500 0.013930
0.152656 0.013965
0.152812 0.014000
0.152969 0.014034
0.153125 0.014069
0.153281 0.014104
0.153438 0.014138
0.153594 0.014173
0.153750 0.014208
0.153906 0.014242
0.154062 0.014277
0.154219 0.014312
0.154375 0.014346
0.154531 0.014381
0.154688 0.014416
0.154844 0.014450
0.155000 0.014485
0.155156 0.014519
0.155312 0.014554
0.155469 0.014589
0.155625 0.014623
0.155781 0.014658
0.155938 0.014693
0.156094 0.014727
0.156250 0.014762
0.156406 0.014796
0.156562 0.014831
0.156719 0.014866
0.156875 0.014900
0.157031 0.014935
0.157188 0.014969
0.157344 0.015004
0.157500 0.015038
0.157656 0.015073
0.157812 0.015108
0.157969 0.015142
0.158125 0.015177
0.158281 0.015211
0.158438 0.015246
0.158594 0.015280
0.158750 0.015315
0.158906 0.015350
0.159062 0.015384
0.159219 0.015419
0.159375 0.015453
0.159531 0.015488
0.159688 0.015522
0.159844 0.015557
0.160000 0.015591
0.160156 0.015626
0.160312 0.015660
0.160469 0.015695
0.160625 0.015729
0.160781 0.015764
0.160938 0.015798
0.161094 0.015833
0.161250 0.015867
0.161406 0.015902
0.161562 0.015936
0.161719 0.015971
0.161875 0.016005
0.162031 0.016040
0.162188 0.016074
0.162344 0.016109
0.162500 0.016143
0.162656 0.016178
0.162812 0.016212
0.162969 0.016247
0.163125 0.016281
0.163281 0.016316
0.163438 0.016350
0.163594 0.016385
0.163750 0.016419
0.163906 0.016454
0.164062 0.016488
0.164219 0.016523
0.164375 0.016557
0.164531 0.016592
0.164688 0.016626
0.164844 0.016660
0.165000 0.016695
0.165156 0.016729
0.165313 0.016764
0.165469 0.016798
0.165625 0.016833
0.165781 0.016867
0.165938 0.016902
0.166094 0.016936
0.166250 0.016970
0.166406 0.017005
0.166563 0.017039
0.166719 0.017074
0.166875 0.017108
0.167031 0.017143
0.167188 0.017177
0.167344 0.017211
0.167500 0.017246
0.167656 0.017280
0.167813 0.017315
0.167969 0.017349
0.168125 0.017384
0.168281 0.017418
0.168437 0.017452
0.168594 0.017487
0.168750 0.017521
0.168906 0.017556
0.169063 0.017590
0.169219 0.017624
0.169375 0.017659
0.169531 0.017693
0.169687 0.017728
0.169844 0.017762
0.170000 0.017796
0.170156 0.017831
0.170313 0.017865
0.170469 0.017899
0.170625 0.017934
0.170781 0.017968
0.170937 0.018003
0.171094 0.018037
0.171250 0.018071
0.171406 0.018106
0.171563 0.018140
0.171719 0.018174
0.171875 0.018209
0.172031 0.018243
0.172187 0.018278
0.172344 0.018312
0.172500 0.018346
0.172656 0.018381
0.172813 0.018415
0.172969 0.018449
0.173125 0.018484
0.173281 0.018518
0.173437 0.018552
0.173594 0.018587
0.173750 0.018621
0.173906 0.018655
0.174063 0.018690
0.174219 0.018724
0.174375 0.018758
0.174531 0.018793
0.174687 0.018827
0.174844 0.018861
0.175000 0.018896
0.175156 0.018930
0.175313 0.018964
0.175469 0.018999
0.175625 0.019033
0.175781 0.019067
0.175937 0.019102
0.176094 0.019136
0.176250 0.019170
0.176406 0.019205
0.176563 0.019239
0.176719 0.019273
0.176875 0.019308
0.177031 0.019342
0.177187 0.019376
0.177344 0.019411
0.177500 0.019445
0.177656 0.019479
0.177813 0.019514
0.177969 0.019548
0.178125 0.019582
0.178281 0.019616
0.178437 0.019651
0.178594 0.019685
0.178750 0.019719
0.178906 0.019754
0.179063 0.019788
0.179219 0.019822
0.179375 0.019857
0.179531 0.019891
0.179688 0.019925
0.179844 0.019959
0.180000 0.019994
0.180156 0.020028
0.180313 0.020062
0.180469 0.020097
0.180625 0.020131
0.180781 0.020165
0.180938 0.020200
0.181094 0.020234
0.181250 0.020268
0.181406 0.020302
0.181563 0.020337
0.181719 0.020371
0.181875 0.020405
0.182031 0.020440
0.182188 0.020474
0.182344 0.020508
0.182500 0.020542
0.182656 0.020577
0.182813 0.020611
0.182969 0.020645
0.183125 0.020679
0.183281 0.020714
0.183438 0.020748
0.183594 0.020782
0.183750 0.020817
0.183906 0.020851
0.184062 0.020885
0.184219 0.020919
0.184375 0.020954
0.184531 0.020988
0.184688 0.021022
0.184844 0.021056
0.185000 0.021091
0.185156 0.021125
0.185312 0.021159
0.185469 0.021194
0.185625 0.021228
0.185781 0.021262
0.185938 0.021296
0.186094 0.021331
0.186250 0.021365
0.186406 0.021399
0.186562 0.021433
0.186719 0.021468
0.186875 0.021502
0.187031 0.021536
0.187188 0.021570
0.187344 0.021605
0.187500 0.021639
0.187656 0.021673
0.187812 0.021707
0.187969 0.021742
0.188125 0.021776
0.188281 0.021810
0.188438 0.021845
0.188594 0.021879
0.188750 0.021913
0.188906 0.021947
0.189062 0.021982
0.189219 0.022016
0.189375 0.022050
0.189531 0.022084
0.189688 0.022119
0.189844 0.022153
0.190000 0.022187
0.190156 0.022221
0.190312 0.022256
0.190469 0.022290
0.190625 0.022324
0.190781 0.022358
0.190938 0.022393
0.191094 0.022427
0.191250 0.022461
0.191406 0.022495
0.191562 0.022530
0.191719 0.022564
0.191875 0.022598
0.192031 0.022632
0.192188 0.022667
0.192344 0.022701
0.192500 0.022735
0.192656 0.022769
0.192812 0.022804
0.192969 0.022838
0.193125 0.022872
0.193281 0.022906
0.193438 0.022941
0.193594 0.022975
0.193750 0.023009
0.193906 0.023043
0.194062 0.023078
0.194219 0.023112
0.194375 0.023146
0.194531 0.023180
0.194688 0.023215
0.194844 0.023249
0.195000 0.023283
0.195156 0.023317
0.195312 0.023352
0.195469 0.023386
0.195625 0.023420
0.195781 0.023454
0.195938 0.023489
0.196094 0.023523
0.196250 0.023557
0.196406 0.023591
0.196563 0.023626
0.196719 0.023660
0.196875 0.023694
0.197031 0.023728
0.197188 0.023763
0.197344 0.023797
0.197500 0.023831
0.197656 0.023865
0.197813 0.023900
0.197969 0.023934
0.198125 0.023968
0.198281 0.024002
0.198438 0.024037
0.198594 0.024071
0.198750 0.024105
0.198906 0.024139
0.199063 0.024174
0.199219 0.024208
0.199375 0.024242
0.199531 0.024276
0.199688 0.024311
0.199844 0.024345
0.200000 0.024379
0.200156 0.024414
0.200313 0.024448
0.200469 0.024482
0.200625 0.024516
0.200781 0.024551
0.200937 0.024585
0.201094 0.024619
0.201250 0.024653
0.201406 0.024688
0.201563 0.024722
0.201719 0.024756
0.201875 0.024790
0.202031 0.024825
0.202187 0.024859
0.202344 0.024893
0.202500 0.024927
0.202656 0.024962
0.202813 0.024996
0.202969 0.025030
0.203125 0.025065
0.203281 0.025099
0.203437 0.025133
0.203594 0.025167
0.203750 0.025202
0.203906 0.025236
0.204063 0.025270
0.204219 0.025304
0.204375 0.025339
0.204531 0.025373
0.204687 0.025407
0.204844 0.025442
0.205000 0.025476
0.205156 0.025510
0.205313 0.025544
0.205469 0.025579
0.205625 0.025613
0.205781 0.025647
0.205937 0.025681
0.206094 0.025716
0.206250 0.025750
0.206406 0.025784
0.206563 0.025819
0.206719 0.025853
0.206875 0.025887
0.207031 0.025921
0.207187 0.025956
0.207344 0.025990
0.207500 0.026024
0.207656 0.026059
0.207813 0.026093
0.207969 0.026127
0.208125 0.026161
0.208281 0.026196
0.208437 0.026230
0.208594 0.026264
0.208750 0.026299
0.208906 0.026333
0.209063 0.026367
0.209219 0.026402
0.209375 0.026436
0.209531 0.026470
0.209687 0.026504
0.209844 0.026539
0.210000 0.026573
0.210156 0.026607
0.210313 0.026642
0.210469 0.026676
0.210625 0.026710
0.210781 0.026745
0.210938 0.026779
0.211094 0.026813
0.211250 0.026848
0.211406 0.026882
0.211563 0.026916
0.211719 0.026950
0.211875 0.026985
0.212031 0.027019
0.212188 0.027053
0.212344 0.027088
0.212500 0.027122
0.212656 0.027156
0.212813 0.027191
0.212969 0.027225
0.213125 0.027259
0.213281 0.027294
0.213438 0.027328
0.213594 0.027362
0.213750 0.027397
0.213906 0.027431
0.214063 0.027465
0.214219 0.027500
0.214375 0.027534
0.214531 0.027568
0.214688 0.027603
0.214844 0.027637
0.215000 0.027671
0.215156 0.027706
0.215313 0.027740
0.215469 0.027774
0.215625 0.027809
0.215781 0.027843
0.215938 0.027877
0.216094 0.027912
0.216250 0.027946
0.216406 0.027981
0.216562 0.028015
0.216719 0.028049
0.216875 0.028084
0.217031 0.028118
0.217188 0.028152
0.217344 0.028187
0.217500 0.028221
0.217656 0.028255
0.217812 0.028290
0.217969 0.028324
0.218125 0.028359
0.218281 0.028393
0.218438 0.028427
0.218594 0.028462
0.218750 0.028496
0.218906 0.028530
0.219062 0.028565
0.219219 0.028599
0.219375 0.028634
0.219531 0.028668
0.219688 0.028702
0.219844 0.028737
0.220000 0.028771
0.220156 0.028805
0.220312 0.028840
0.220469 0.028874
0.220625 0.028909
0.220781 0.028943
0.220938 0.028977
0.221094 0.029012
0.221250 0.029046
0.221406 0.029081
0.221562 0.029115
0.221719 0.029149
0.221875 0.029184
0.222031 0.029218
0.222188 0.029253
0.222344 0.029287
0.222500 0.029322
0.222656 0.029356
0.222812 0.029390
0.222969 0.029425
0.223125 0.029459
0.223281 0.029494
0.223438 0.029528
0.223594 0.029563
0.223750 0.029597
0.223906 0.029631
0.224062 0.029666
0.224219 0.029700
0.224375 0.029735
0.224531 0.029769
0.224688 0.029804
0.224844 0.029838
0.225000 0.029872
0.225156 0.029907
0.225312 0.029941
0.225469 0.029976
0.225625 0.030010
0.225781 0.030045
0.225938 0.030079
0.226094 0.030114
0.226250 0.030148
0.226406 0.030183
0.226562 0.030217
0.226719 0.030251
0.226875 0.030286
0.227031 0.030320
0.227188 0.030355
0.227344 0.030389
0.227500 0.030424
0.227656 0.030458
0.227813 0.030493
0.227969 0.030527
0.228125 0.030562
0.228281 0.030596
0.228438 0.030631
0.228594 0.030665
0.228750 0.030700
0.228906 0.030734
0.229063 0.030769
0.229219 0.030803
0.229375 0.030838
0.229531 0.030872
0.229688 0.030907
0.229844 0.030941
0.230000 0.030976
0.230156 0.031010
0.230313 0.031045
0.230469 0.031079
0.230625 0.031114
0.230781 0.031148
0.230938 0.031183
0.231094 0.031217
0.231250 0.031252
0.231406 0.031286
0.231563 0.031321
0.231719 0.031356
0.231875 0.031390
0.232031 0.031425
0.232187 0.031459
0.232344 0.031494
0.232500 0.031528
0.232656 0.031563
0.232813 0.031597
0.232969 0.031632
0.233125 0.031666
0.233281 0.031701
0.233437 0.031736
0.233594 0.031770
0.233750 0.031805
0.233906 0.031839
0.234063 0.031874
0.234219 0.031908
0.234375 0.031943
0.234531 0.031978
0.234687 0.032012
0.234844 0.032047
0.235000 0.032081
0.235156 0.032116
0.235313 0.032151
0.235469 0.032185
0.235625 0.032220
0.235781 0.032254
0.235937 0.032289
0.236094 0.032324
0.236250 0.032358
0.236406 0.032393
0.236563 0.032427
0.236719 0.032462
0.236875 0.032497
0.237031 0.032531
0.237187 0.032566
0.237344 0.032600
0.237500 0.032635
0.237656 0.032670
0.237813 0.032704
0.237969 0.032739
0.238125 0.032774
0.238281 0.032808
0.238437 0.032843
0.238594 0.032878
0.238750 0.032912
0.238906 0.032947
0.239063 0.032981
0.239219 0.033016
0.239375 0.033051
0.239531 0.033085
0.239687 0.033120
0.239844 0.033155
0.240000 0.033189
0.240156 0.033224
0.240313 0.033259
0.240469 0.033293
0.240625 0.033328
0.240781 0.033363
0.240937 0.033398
0.241094 0.033432
0.241250 0.033467
0.241406 0.033502
0.241563 0.033536
0.241719 0.033571
0.241875 0.033606
0.242031 0.033640
0.242188 0.033675
0.242344 0.033710
0.242500 0.033745
0.242656 0.033779
0.242813 0.033814
0.242969 0.033849
0.243125 0.033883
0.243281 0.033918
0.243438 0.033953
0.243594 0.033988
0.243750 0.034022
0.243906 0.034057
0.244063 0.034092
0.244219 0.034127
0.244375 0.034161
0.244531 0.034196
0.244688 0.034231
0.244844 0.034266
0.245000 0.034300
0.245156 0.034335
0.245313 0.034370
0.245469 0.034405
0.245625 0.034439
0.245781 0.034474
0.245938 0.034509
0.246094 0.034544
0.246250 0.034579
0.246406 0.034613
0.246563 0.034648
0.246719 0.034683
0.246875 0.034718
0.247031 0.034753
0.247188 0.034787
0.247344 0.034822
0.247500 0.034857
0.247656 0.034892
0.247813 0.034927
0.247969 0.034961
0.248125 0.034996
0.248281 0.035031
0.248438 0.035066
0.248594 0.035101
0.248750 0.035136
0.248906 0.035170
0.249062 0.035205
0.249219 0.035240
0.249375 0.035275
0.249531 0.035310
0.249688 0.035345
0.249844 0.035379
0.250000 0.035414
0.250156 0.035449
0.250312 0.035484
0.250469 0.035519
0.250625 0.035554
0.250781 0.035589
0.250937 0.035624
0.251094 0.035658
0.251250 0.035693
0.251406 0.035728
0.251563 0.035763
0.251719 0.035798
0.251875 0.035833
0.252031 0.035868
0.252188 0.035903
0.252344 0.035938
0.252500 0.035973
0.252656 0.036007
0.252812 0.036042
0.252969 0.036077
0.253125 0.036112
0.253281 0.036147
0.253437 0.036182
0.253594 0.036217
0.253750 0.036252
0.253906 0.036287
0.254063 0.036322
0.254219 0.036357
0.254375 0.036392
0.254531 0.036427
0.254688 0.036462
0.254844 0.036497
0.255000 0.036532
0.255156 0.036567
0.255312 0.036602
0.255469 0.036637
0.255625 0.036672
0.255781 0.036707
0.255937 0.036742
0.256094 0.036777
0.256250 0.036812
0.256406 0.036847
0.256563 0.036882
0.256719 0.036917
0.256875 0.036952
0.257031 0.036987
0.257188 0.037022
0.257344 0.037057
0.257500 0.037092
0.257656 0.037127
0.257812 0.037162
0.257969 0.037197
0.258125 0.037232
0.258281 0.037267
0.258437 0.037302
0.258594 0.037337
0.258750 0.037372
0.258906 0.037407
0.259063 0.037442
0.259219 0.037477
0.259375 0.037512
0.259531 0.037547
0.259688 0.037582
0.259844 0.037617
0.260000 0.037653
0.260156 0.037688
0.260313 0.037723
0.260469 0.037758
0.260625 0.037793
0.260781 0.037828
0.260937 0.037863
0.261094 0.037898
0.261250 0.037933
0.261406 0.037968
0.261563 0.038004
0.261719 0.038039
0.261875 0.038074
0.262031 0.038109
0.262188 0.038144
0.262344 0.038179
0.262500 0.038214
0.262656 0.038250
0.262813 0.038285
0.262969 0.038320
0.263125 0.038355
0.263281 0.038390
0.263437 0.038425
0.263594 0.038461
0.263750 0.038496
0.263906 0.038531
0.264062 0.038566
0.264219 0.038601
0.264375 0.038636
0.264531 0.038672
0.264688 0.038707
0.264844 0.038742
0.265000 0.038777
0.265156 0.038813
0.265313 0.038848
0.265469 0.038883
0.265625 0.038918
0.265781 0.038953
0.265937 0.038989
0.266094 0.039024
0.266250 0.039059
0.266406 0.039094
0.266562 0.039130
0.266719 0.039165
0.266875 0.039200
0.267031 0.039235
0.267188 0.039271
0.267344 0.039306
0.267500 0.039341
0.267656 0.039376
0.267813 0.039412
0.267969 0.039447
0.268125 0.039482
0.268281 0.039518
0.268437 0.039553
0.268594 0.039588
0.268750 0.039624
0.268906 0.039659
0.269062 0.039694
0.269219 0.039729
0.269375 0.039765
0.269531 0.039800
0.269688 0.039835
0.269844 0.039871
0.270000 0.039906
0.270156 0.039941
0.270313 0.039977
0.270469 0.040012
0.270625 0.040048
0.270781 0.040083
0.270937 0.040118
0.271094 0.040154
0.271250 0.040189
0.271406 0.040224
0.271562 0.040260
0.271719 0.040295
0.271875 0.040331
0.272031 0.040366
0.272188 0.040401
0.272344 0.040437
0.272500 0.040472
0.272656 0.040508
0.272813 0.040543
0.272969 0.040578
0.273125 0.040614
0.273281 0.040649
0.273438 0.040685
0.273594 0.040720
0.273750 0.040756
0.273906 0.040791
0.274062 0.040827
0.274219 0.040862
0.274375 0.040897
0.274531 0.040933
0.274688 0.040968
0.274844 0.041004
0.275000 0.041039
0.275156 0.041075
0.275313 0.041110
0.275469 0.041146
0.275625 0.041181
0.275781 0.041217
0.275938 0.041252
0.276094 0.041288
0.276250 0.041323
0.276406 0.041359
0.276562 0.041394
0.276719 0.041430
0.276875 0.041466
0.277031 0.041501
0.277188 0.041537
0.277344 0.041572
0.277500 0.041608
0.277656 0.041643
0.277813 0.041679
0.277969 0.041714
0.278125 0.041750
0.278281 0.041786
0.278438 0.041821
0.278594 0.041857
0.278750 0.041892
0.278906 0.041928
0.279062 0.041963
0.279219 0.041999
0.279375 0.042035
0.279531 0.042070
0.279688 0.042106
0.279844 0.042142
0.280000 0.042177
0.280156 0.042213
0.280313 0.042248
0.280469 0.042284
0.280625 0.042320
0.280781 0.042355
0.280938 0.042391
0.281094 0.042427
0.281250 0.042462
0.281406 0.042498
0.281562 0.042534
0.281719 0.042569
0.281875 0.042605
0.282031 0.042641
0.282187 0.042677
0.282344 0.042712
0.282500 0.042748
0.282656 0.042784
0.282813 0.042819
0.282969 0.042855
0.283125 0.042891
0.283281 0.042927
0.283438 0.042962
0.283594 0.042998
0.283750 0.043034
0.283906 0.043070
0.284062 0.043105
0.284219 0.043141
0.284375 0.043177
0.284531 0.043213
0.284687 0.043248
0.284844 0.043284
0.285000 0.043320
0.285156 0.043356
0.285313 0.043391
0.285469 0.043427
0.285625 0.043463
0.285781 0.043499
0.285938 0.043535
0.286094 0.043571
0.286250 0.043606
0.286406 0.043642
0.286562 0.043678
0.286719 0.043714
0.286875 0.043750
0.287031 0.043786
0.287187 0.043821
0.287344 0.043857
0.287500 0.043893
0.287656 0.043929
0.287813 0.043965
0.287969 0.044001
0.288125 0.044037
0.288281 0.044073
0.288438 0.044108
0.288594 0.044144
0.288750 0.044180
0.288906 0.044216
0.289062 0.044252
0.289219 0.044288
0.289375 0.044324
0.289531 0.044360
0.289687 0.044396
0.289844 0.044432
0.290000 0.044468
0.290156 0.044504
0.290313 0.044540
0.290469 0.044576
0.290625 0.044612
0.290781 0.044648
0.290938 0.044684
0.291094 0.044720
0.291250 0.044755
0.291406 0.044791
0.291563 0.044827
0.291719 0.044863
0.291875 0.044900
0.292031 0.044936
0.292187 0.044972
0.292344 0.045008
0.292500 0.045044
0.292656 0.045080
0.292813 0.045116
0.292969 0.045152
0.293125 0.045188
0.293281 0.045224
0.293438 0.045260
0.293594 0.045296
0.293750 0.045332
0.293906 0.045368
0.294063 0.045404
0.294219 0.045440
0.294375 0.045476
0.294531 0.045513
0.294687 0.045549
0.294844 0.045585
0.295000 0.045621
0.295156 0.045657
0.295313 0.045693
0.295469 0.045729
0.295625 0.045765
0.295781 0.045802
0.295938 0.045838
0.296094 0.045874
0.296250 0.045910
0.296406 0.045946
0.296563 0.045982
0.296719 0.046019
0.296875 0.046055
0.297031 0.046091
0.297187 0.046127
0.297344 0.046163
0.297500 0.046200
0.297656 0.046236
0.297812 0.046272
0.297969 0.046308
0.298125 0.046344
0.298281 0.046381
0.298438 0.046417
0.298594 0.046453
0.298750 0.046489
0.298906 0.046526
0.299063 0.046562
0.299219 0.046598
0.299375 0.046635
0.299531 0.046671
0.299687 0.046707
0.299844 0.046743
0.300000 0.046780
0.300156 0.046816
0.300312 0.046852
0.300469 0.046889
0.300625 0.046925
0.300781 0.046961
0.300938 0.046998
0.301094 0.047034
0.301250 0.047070
0.301406 0.047107
0.301563 0.047143
0.301719 0.047179
0.301875 0.047216
0.302031 0.047252
0.302187 0.047288
0.302344 0.047325
0.302500 0.047361
0.302656 0.047398
0.302812 0.047434
0.302969 0.047470
0.303125 0.047507
0.303281 0.047543
0.303438 0.047580
0.303594 0.047616
0.303750 0.047653
0.303906 0.047689
0.304063 0.047726
0.304219 0.047762
0.304375 0.047798
0.304531 0.047835
0.304688 0.047871
0.304844 0.047908
0.305000 0.047944
0.305156 0.047981
0.305312 0.048017
0.305469 0.048054
0.305625 0.048090
0.305781 0.048127
0.305938 0.048163
0.306094 0.048200
0.306250 0.048236
0.306406 0.048273
0.306563 0.048310
0.306719 0.048346
0.306875 0.048383
0.307031 0.048419
0.307188 0.048456
0.307344 0.048492
0.307500 0.048529
0.307656 0.048566
0.307812 0.048602
0.307969 0.048639
0.308125 0.048675
0.308281 0.048712
0.308438 0.048749
0.308594 0.048785
0.308750 0.048822
0.308906 0.048858
0.309063 0.048895
0.309219 0.048932
0.309375 0.048968
0.309531 0.049005
0.309688 0.049042
0.309844 0.049078
0.310000 0.049115
0.310156 0.049152
0.310312 0.049188
0.310469 0.049225
0.310625 0.049262
0.310781 0.049299
0.310938 0.049335
0.311094 0.049372
0.311250 0.049409
0.311406 0.049446
0.311563 0.049482
0.311719 0.049519
0.311875 0.049556
0.312031 0.049593
0.312188 0.049629
0.312344 0.049666
0.312500 0.049703
0.312656 0.049740
0.312812 0.049776
0.312969 0.049813
0.313125 0.049850
0.313281 0.049887
0.313437 0.049924
0.313594 0.049961
0.313750 0.049997
0.313906 0.050034
0.314063 0.050071
0.314219 0.050108
0.314375 0.050145
0.314531 0.050182
0.314688 0.050218
0.314844 0.050255
0.315000 0.050292
0.315156 0.050329
0.315312 0.050366
0.315469 0.050403
0.315625 0.050440
0.315781 0.050477
0.315937 0.050514
0.316094 0.050551
0.316250 0.050588
0.316406 0.050624
0.316563 0.050661
0.316719 0.050698
0.316875 0.050735
0.317031 0.050772
0.317188 0.050809
0.317344 0.050846
0.317500 0.050883
0.317656 0.050920
0.317812 0.050957
0.317969 0.050994
0.318125 0.051031
0.318281 0.051068
0.318437 0.051105
0.318594 0.051142
0.318750 0.051179
0.318906 0.051216
0.319063 0.051254
0.319219 0.051291
0.319375 0.051328
0.319531 0.051365
0.319688 0.051402
0.319844 0.051439
0.320000 0.051476
0.320156 0.051513
0.320312 0.051550
0.320469 0.051587
0.320625 0.051624
0.320781 0.051662
0.320937 0.051699
0.321094 0.051736
0.321250 0.051773
0.321406 0.051810
0.321563 0.051847
0.321719 0.051884
0.321875 0.051922
0.322031 0.051959
0.322188 0.051996
0.322344 0.052033
0.322500 0.052070
0.322656 0.052108
0.322813 0.052145
0.322969 0.052182
0.323125 0.052219
0.323281 0.052257
0.323437 0.052294
0.323594 0.052331
0.323750 0.052368
0.323906 0.052406
0.324063 0.052443
0.324219 0.052480
0.324375 0.052517
0.324531 0.052555
0.324688 0.052592
0.324844 0.052629
0.325000 0.052667
0.325156 0.052704
0.325313 0.052741
0.325469 0.052779
0.325625 0.052816
0.325781 0.052853
0.325937 0.052891
0.326094 0.052928
0.326250 0.052965
0.326406 0.053003
0.326563 0.053040
0.326719 0.053078
0.326875 0.053115
0.327031 0.053152
0.327188 0.053190
0.327344 0.053227
0.327500 0.053265
0.327656 0.053302
0.327813 0.053339
0.327969 0.053377
0.328125 0.053414
0.328281 0.053452
0.328437 0.053489
0.328594 0.053527
0.328750 0.053564
0.328906 0.053602
0.329062 0.053639
0.329219 0.053677
0.329375 0.053714
0.329531 0.053752
0.329688 0.053789
0.329844 0.053827
0.330000 0.053864
0.330156 0.053902
0.330313 0.053939
0.330469 0.053977
0.330625 0.054015
0.330781 0.054052
0.330937 0.054090
0.331094 0.054127
0.331250 0.054165
0.331406 0.054203
0.331562 0.054240
0.331719 0.054278
0.331875 0.054315
0.332031 0.054353
0.332188 0.054391
0.332344 0.054428
0.332500 0.054466
0.332656 0.054504
0.332813 0.054541
0.332969 0.054579
0.333125 0.054617
0.333281 0.054654
0.333437 0.054692
0.333594 0.054730
0.333750 0.054768
0.333906 0.054805
0.334062 0.054843
0.334219 0.054881
0.334375 0.054918
0.334531 0.054956
0.334688 0.054994
0.334844 0.055032
0.335000 0.055070
0.335156 0.055107
0.335313 0.055145
0.335469 0.055183
0.335625 0.055221
0.335781 0.055259
0.335938 0.055296
0.336094 0.055334
0.336250 0.055372
0.336406 0.055410
0.336562 0.055448
0.336719 0.055486
0.336875 0.055523
0.337031 0.055561
0.337188 0.055599
0.337344 0.055637
0.337500 0.055675
0.337656 0.055713
0.337813 0.055751
0.337969 0.055789
0.338125 0.055827
0.338281 0.055865
0.338438 0.055902
0.338594 0.055940
0.338750 0.055978
0.338906 0.056016
0.339062 0.056054
0.339219 0.056092
0.339375 0.056130
0.339531 0.056168
0.339688 0.056206
0.339844 0.056244
0.340000 0.056282
0.340156 0.056320
0.340313 0.056358
0.340469 0.056396
0.340625 0.056434
0.340781 0.056473
0.340938 0.056511
0.341094 0.056549
0.341250 0.056587
0.341406 0.056625
0.341562 0.056663
0.341719 0.056701
0.341875 0.056739
0.342031 0.056777
0.342188 0.056815
0.342344 0.056854
0.342500 0.056892
0.342656 0.056930
0.342813 0.056968
0.342969 0.057006
0.343125 0.057044
0.343281 0.057083
0.343438 0.057121
0.343594 0.057159
0.343750 0.057197
0.343906 0.057235
0.344062 0.057274
0.344219 0.057312
0.344375 0.057350
0.344531 0.057388
0.344687 0.057427
0.344844 0.057465
0.345000 0.057503
0.345156 0.057541
0.345313 0.057580
0.345469 0.057618
0.345625 0.057656
0.345781 0.057695
0.345938 0.057733
0.346094 0.057771
0.346250 0.057809
0.346406 0.057848
0.346562 0.057886
0.346719 0.057925
0.346875 0.057963
0.347031 0.058001
0.347187 0.058040
0.347344 0.058078
0.347500 0.058116
0.347656 0.058155
0.347813 0.058193
0.347969 0.058232
0.348125 0.058270
0.348281 0.058309
0.348438 0.058347
0.348594 0.058385
0.348750 0.058424
0.348906 0.058462
0.349062 0.058501
0.349219 0.058539
0.349375 0.058578
0.349531 0.058616
0.349687 0.058655
0.349844 0.058693
0.350000 0.058732
0.350156 0.058770
0.350313 0.058809
0.350469 0.058848
0.350625 0.058886
0.350781 0.058925
0.350938 0.058963
0.351094 0.059002
0.351250 0.059040
0.351406 0.059079
0.351562 0.059118
0.351719 0.059156
0.351875 0.059195
0.352031 0.059234
0.352187 0.059272
0.352344 0.059311
0.352500 0.059350
0.352656 0.059388
0.352813 0.059427
0.352969 0.059466
0.353125 0.059504
0.353281 0.059543
0.353438 0.059582
0.353594 0.059620
0.353750 0.059659
0.353906 0.059698
0.354063 0.059737
0.354219 0.059775
0.354375 0.059814
0.354531 0.059853
0.354687 0.059892
0.354844 0.059931
0.355000 0.059969
0.355156 0.060008
0.355313 0.060047
0.355469 0.060086
0.355625 0.060125
0.355781 0.060163
0.355938 0.060202
0.356094 0.060241
0.356250 0.060280
0.356406 0.060319
0.356563 0.060358
0.356719 0.060397
0.356875 0.060436
0.357031 0.060474
0.357187 0.060513
0.357344 0.060552
0.357500 0.060591
0.357656 0.060630
0.357813 0.060669
0.357969 0.060708
0.358125 0.060747
0.358281 0.060786
0.358438 0.060825
0.358594 0.060864
0.358750 0.060903
0.358906 0.060942
0.359063 0.060981
0.359219 0.061020
0.359375 0.061059
0.359531 0.061098
0.359687 0.061137
0.359844 0.061176
0.360000 0.061215
0.360156 0.061254
0.360312 0.061294
0.360469 0.061333
0.360625 0.061372
0.360781 0.061411
0.360938 0.061450
0.361094 0.061489
0.361250 0.061528
0.361406 0.061567
0.361563 0.061607
0.361719 0.061646
0.361875 0.061685
0.362031 0.061724
0.362187 0.061763
0.362344 0.061803
0.362500 0.061842
0.362656 0.061881
0.362812 0.061920
0.362969 0.061959
0.363125 0.061999
0.363281 0.062038
0.363438 0.062077
0.363594 0.062117
0.363750 0.062156
0.363906 0.062195
0.364063 0.062234
0.364219 0.062274
0.364375 0.062313
0.364531 0.062352
0.364687 0.062392
0.364844 0.062431
0.365000 0.062470
0.365156 0.062510
0.365312 0.062549
0.365469 0.062589
0.365625 0.062628
0.365781 0.062667
0.365938 0.062707
0.366094 0.062746
0.366250 0.062786
0.366406 0.062825
0.366563 0.062865
0.366719 0.062904
0.366875 0.062944
0.367031 0.062983
0.367188 0.063022
0.367344 0.063062
0.367500 0.063101
0.367656 0.063141
0.367812 0.063181
0.367969 0.063220
0.368125 0.063260
0.368281 0.063299
0.368438 0.063339
0.368594 0.063378
0.368750 0.063418
0.368906 0.063457
0.369063 0.063497
0.369219 0.063537
0.369375 0.063576
0.369531 0.063616
0.369688 0.063656
0.369844 0.063695
0.370000 0.063735
0.370156 0.063775
0.370312 0.063814
0.370469 0.063854
0.370625 0.063894
0.370781 0.063933
0.370938 0.063973
0.371094 0.064013
0.371250 0.064052
0.371406 0.064092
0.371563 0.064132
0.371719 0.064172
0.371875 0.064211
0.372031 0.064251
0.372188 0.064291
0.372344 0.064331
0.372500 0.064371
0.372656 0.064410
0.372812 0.064450
0.372969 0.064490
0.373125 0.064530
0.373281 0.064570
0.373438 0.064610
0.373594 0.064650
0.373750 0.064689
0.373906 0.064729
0.374063 0.064769
0.374219 0.064809
0.374375 0.064849
0.374531 0.064889
0.374688 0.064929
0.374844 0.064969
0.375000 0.065009
0.375156 0.065049
0.375312 0.065089
0.375469 0.065129
0.375625 0.065169
0.375781 0.065209
0.375938 0.065249
0.376094 0.065289
0.376250 0.065329
0.376406 0.065369
0.376563 0.065409
0.376719 0.065449
0.376875 0.065489
0.377031 0.065529
0.377188 0.065569
0.377344 0.065609
0.377500 0.065650
0.377656 0.065690
0.377812 0.065730
0.377969 0.065770
0.378125 0.065810
0.378281 0.065850
0.378437 0.065890
0.378594 0.065931
0.378750 0.065971
0.378906 0.066011
0.379063 0.066051
0.379219 0.066091
0.379375 0.066132
0.379531 0.066172
0.379688 0.066212
0.379844 0.066252
0.380000 0.066293
0.380156 0.066333
0.380312 0.066373
0.380469 0.066414
0.380625 0.066454
0.380781 0.066494
0.380937 0.066535
0.381094 0.066575
0.381250 0.066615
0.381406 0.066656
0.381563 0.066696
0.381719 0.066736
0.381875 0.066777
0.382031 0.066817
0.382188 0.066858
0.382344 0.066898
0.382500 0.066938
0.382656 0.066979
0.382812 0.067019
0.382969 0.067060
0.383125 0.067100
0.383281 0.067141
0.383437 0.067181
0.383594 0.067222
0.383750 0.067262
0.383906 0.067303
0.384063 0.067343
0.384219 0.067384
0.384375 0.067424
0.384531 0.067465
0.384688 0.067506
0.384844 0.067546
0.385000 0.067587
0.385156 0.067627
0.385313 0.067668
0.385469 0.067709
0.385625 0.067749
0.385781 0.067790
0.385937 0.067830
0.386094 0.067871
0.386250 0.067912
0.386406 0.067953
0.386563 0.067993
0.386719 0.068034
0.386875 0.068075
0.387031 0.068115
0.387188 0.068156
0.387344 0.068197
0.387500 0.068238
0.387656 0.068278
0.387813 0.068319
0.387969 0.068360
0.388125 0.068401
0.388281 0.068442
0.388437 0.068482
0.388594 0.068523
0.388750 0.068564
0.388906 0.068605
0.389063 0.068646
0.389219 0.068687
0.389375 0.068728
0.389531 0.068768
0.389688 0.068809
0.389844 0.068850
0.390000 0.068891
0.390156 0.068932
0.390313 0.068973
0.390469 0.069014
0.390625 0.069055
0.390781 0.069096
0.390937 0.069137
0.391094 0.069178
0.391250 0.069219
0.391406 0.069260
0.391563 0.069301
0.391719 0.069342
0.391875 0.069383
0.392031 0.069424
0.392188 0.069465
0.392344 0.069506
0.392500 0.069547
0.392656 0.069589
0.392813 0.069630
0.392969 0.069671
0.393125 0.069712
0.393281 0.069753
0.393437 0.069794
0.393594 0.069835
0.393750 0.069877
0.393906 0.069918
0.394062 0.069959
0.394219 0.070000
0.394375 0.070041
0.394531 0.070083
0.394688 0.070124
0.394844 0.070165
0.395000 0.070207
0.395156 0.070248
0.395313 0.070289
0.395469 0.070330
0.395625 0.070372
0.395781 0.070413
0.395937 0.070454
0.396094 0.070496
0.396250 0.070537
0.396406 0.070578
0.396562 0.070620
0.396719 0.070661
0.396875 0.070703
0.397031 0.070744
0.397188 0.070785
0.397344 0.070827
0.397500 0.070868
0.397656 0.070910
0.397813 0.070951
0.397969 0.070993
0.398125 0.071034
0.398281 0.071076
0.398438 0.071117
0.398594 0.071159
0.398750 0.071200
0.398906 0.071242
0.399062 0.071283
0.399219 0.071325
0.399375 0.071366
0.399531 0.071408
0.399688 0.071450
0.399844 0.071491
0.400000 0.071533
0.400156 0.071575
0.400313 0.071616
0.400469 0.071658
0.400625 0.071699
0.400781 0.071741
0.400938 0.071783
0.401094 0.071825
0.401250 0.071866
0.401406 0.071908
0.401562 0.071950
0.401719 0.071991
0.401875 0.072033
0.402031 0.072075
0.402188 0.072117
0.402344 0.072159
0.402500 0.072200
0.402656 0.072242
0.402813 0.072284
0.402969 0.072326
0.403125 0.072368
0.403281 0.072410
0.403438 0.072451
0.403594 0.072493
0.403750 0.072535
0.403906 0.072577
0.404062 0.072619
0.404219 0.072661
0.404375 0.072703
0.404531 0.072745
0.404688 0.072787
0.404844 0.072829
0.405000 0.072871
0.405156 0.072913
0.405313 0.072955
0.405469 0.072997
0.405625 0.073039
0.405781 0.073081
0.405938 0.073123
0.406094 0.073165
0.406250 0.073207
0.406406 0.073249
0.406562 0.073291
0.406719 0.073333
0.406875 0.073375
0.407031 0.073418
0.407188 0.073460
0.407344 0.073502
0.407500 0.073544
0.407656 0.073586
0.407813 0.073628
0.407969 0.073671
0.408125 0.073713
0.408281 0.073755
0.408438 0.073797
0.408594 0.073840
0.408750 0.073882
0.408906 0.073924
0.409062 0.073966
0.409219 0.074009
0.409375 0.074051
0.409531 0.074093
0.409687 0.074136
0.409844 0.074178
0.410000 0.074220
0.410156 0.074263
0.410313 0.074305
0.410469 0.074347
0.410625 0.074390
0.410781 0.074432
0.410938 0.074475
0.411094 0.074517
0.411250 0.074560
0.411406 0.074602
0.411562 0.074645
0.411719 0.074687
0.411875 0.074730
0.412031 0.074772
0.412187 0.074815
0.412344 0.074857
0.412500 0.074900
0.412656 0.074942
0.412813 0.074985
0.412969 0.075027
0.413125 0.075070
0.413281 0.075113
0.413438 0.075155
0.413594 0.075198
0.413750 0.075240
0.413906 0.075283
0.414062 0.075326
0.414219 0.075368
0.414375 0.075411
0.414531 0.075454
0.414687 0.075497
0.414844 0.075539
0.415000 0.075582
0.415156 0.075625
0.415313 0.075668
0.415469 0.075710
0.415625 0.075753
0.415781 0.075796
0.415938 0.075839
0.416094 0.075882
0.416250 0.075924
0.416406 0.075967
0.416563 0.076010
0.416719 0.076053
0.416875 0.076096
0.417031 0.076139
0.417187 0.076182
0.417344 0.076225
0.417500 0.076268
0.417656 0.076310
0.417813 0.076353
0.417969 0.076396
0.418125 0.076439
0.418281 0.076482
0.418438 0.076525
0.418594 0.076568
0.418750 0.076611
0.418906 0.076654
0.419063 0.076698
0.419219 0.076741
0.419375 0.076784
0.419531 0.076827
0.419687 0.076870
0.419844 0.076913
0.420000 0.076956
0.420156 0.076999
0.420313 0.077042
0.420469 0.077086
0.420625 0.077129
0.420781 0.077172
0.420938 0.077215
0.421094 0.077258
0.421250 0.077302
0.421406 0.077345
0.421563 0.077388
0.421719 0.077431
0.421875 0.077475
0.422031 0.077518
0.422187 0.077561
0.422344 0.077605
0.422500 0.077648
0.422656 0.077691
0.422813 0.077735
0.422969 0.077778
0.423125 0.077821
0.423281 0.077865
0.423438 0.077908
0.423594 0.077952
0.423750 0.077995
0.423906 0.078039
0.424063 0.078082
0.424219 0.078126
0.424375 0.078169
0.424531 0.078213
0.424687 0.078256
0.424844 0.078300
0.425000 0.078343
0.425156 0.078387
0.425312 0.078430
0.425469 0.078474
0.425625 0.078517
0.425781 0.078561
0.425938 0.078605
0.426094 0.078648
0.426250 0.078692
0.426406 0.078736
0.426563 0.078779
0.426719 0.078823
0.426875 0.078867
0.427031 0.078910
0.427187 0.078954
0.427344 0.078998
0.427500 0.079042
0.427656 0.079085
0.427812 0.079129
0.427969 0.079173
0.428125 0.079217
0.428281 0.079260
0.428438 0.079304
0.428594 0.079348
0.428750 0.079392
0.428906 0.079436
0.429063 0.079480
0.429219 0.079524
0.429375 0.079567
0.429531 0.079611
0.429688 0.079655
0.429844 0.079699
0.430000 0.079743
0.430156 0.079787
0.430312 0.079831
0.430469 0.079875
0.430625 0.079919
0.430781 0.079963
0.430938 0.080007
0.431094 0.080051
0.431250 0.080095
0.431406 0.080139
0.431563 0.080184
0.431719 0.080228
0.431875 0.080272
0.432031 0.080316
0.432188 0.080360
0.432344 0.080404
0.432500 0.080448
0.432656 0.080493
0.432812 0.080537
0.432969 0.080581
0.433125 0.080625
0.433281 0.080669
0.433438 0.080714
0.433594 0.080758
0.433750 0.080802
0.433906 0.080846
0.434063 0.080891
0.434219 0.080935
0.434375 0.080979
0.434531 0.081024
0.434688 0.081068
0.434844 0.081113
0.435000 0.081157
0.435156 0.081201
0.435312 0.081246
0.435469 0.081290
0.435625 0.081335
0.435781 0.081379
0.435938 0.081424
0.436094 0.081468
0.436250 0.081512
0.436406 0.081557
0.436563 0.081602
0.436719 0.081646
0.436875 0.081691
0.437031 0.081735
0.437188 0.081780
0.437344 0.081824
0.437500 0.081869
0.437656 0.081914
0.437812 0.081958
0.437969 0.082003
0.438125 0.082047
0.438281 0.082092
0.438438 0.082137
0.438594 0.082182
0.438750 0.082226
0.438906 0.082271
0.439063 0.082316
0.439219 0.082361
0.439375 0.082405
0.439531 0.082450
0.439688 0.082495
0.439844 0.082540
0.440000 0.082585
0.440156 0.082629
0.440312 0.082674
0.440469 0.082719
0.440625 0.082764
0.440781 0.082809
0.440937 0.082854
0.441094 0.082899
0.441250 0.082944
0.441406 0.082989
0.441563 0.083034
0.441719 0.083079
0.441875 0.083124
0.442031 0.083169
0.442188 0.083214
0.442344 0.083259
0.442500 0.083304
0.442656 0.083349
0.442812 0.083394
0.442969 0.083439
0.443125 0.083484
0.443281 0.083529
0.443437 0.083574
0.443594 0.083619
0.443750 0.083665
0.443906 0.083710
0.444063 0.083755
0.444219 0.083800
0.444375 0.083845
0.444531 0.083891
0.444688 0.083936
0.444844 0.083981
0.445000 0.084026
0.445156 0.084072
0.445312 0.084117
0.445469 0.084162
0.445625 0.084208
0.445781 0.084253
0.445937 0.084298
0.446094 0.084344
0.446250 0.084389
0.446406 0.084435
0.446563 0.084480
0.446719 0.084525
0.446875 0.084571
0.447031 0.084616
0.447188 0.084662
0.447344 0.084707
0.447500 0.084753
0.447656 0.084798
0.447813 0.084844
0.447969 0.084890
0.448125 0.084935
0.448281 0.084981
0.448437 0.085026
0.448594 0.085072
0.448750 0.085118
0.448906 0.085163
0.449063 0.085209
0.449219 0.085254
0.449375 0.085300
0.449531 0.085346
0.449688 0.085392
0.449844 0.085437
0.450000 0.085483
0.450156 0.085529
0.450313 0.085575
0.450469 0.085620
0.450625 0.085666
0.450781 0.085712
0.450937 0.085758
0.451094 0.085804
0.451250 0.085850
0.451406 0.085895
0.451563 0.085941
0.451719 0.085987
0.451875 0.086033
0.452031 0.086079
0.452188 0.086125
0.452344 0.086171
0.452500 0.086217
0.452656 0.086263
0.452813 0.086309
0.452969 0.086355
0.453125 0.086401
0.453281 0.086447
0.453437 0.086493
0.453594 0.086539
0.453750 0.086585
0.453906 0.086632
0.454063 0.086678
0.454219 0.086724
0.454375 0.086770
0.454531 0.086816
0.454688 0.086862
0.454844 0.086908
0.455000 0.086954
0.455156 0.087000
0.455313 0.087046
0.455469 0.087091
0.455625 0.087137
0.455781 0.087181
0.455937 0.087225
0.456094 0.087268
0.456250 0.087308
0.456406 0.087347
0.456562 0.087382
0.456719 0.087412
0.456875 0.087436
0.457031 0.087451
0.457188 0.087455
0.457344 0.087444
0.457500 0.087415
0.457656 0.087363
0.457813 0.087282
0.457969 0.087167
0.458125 0.087012
0.458281 0.086810
0.458437 0.086555
0.458594 0.086242
0.458750 0.085866
0.458906 0.085424
0.459062 0.084914
0.459219 0.084336
0.459375 0.083692
0.459531 0.082984
0.459688 0.082218
0.459844 0.081399
0.460000 0.080532
0.460156 0.079623
0.460313 0.078677
0.460469 0.077698
0.460625 0.076700
0.460781 0.075716
0.460938 0.074750
0.461094 0.073801
0.461250 0.072868
0.461406 0.071952
0.461562 0.071053
0.461719 0.070169
0.461875 0.069301
0.462031 0.068448
0.462188 0.067611
0.462344 0.066788
0.462500 0.065979
0.462656 0.065185
0.462813 0.064404
0.462969 0.063636
0.463125 0.062882
0.463281 0.062140
0.463438 0.061411
0.463594 0.060693
0.463750 0.059988
0.463906 0.059294
0.464062 0.058611
0.464219 0.057939
0.464375 0.057278
0.464531 0.056627
0.464688 0.055987
0.464844 0.055356
0.465000 0.054735
0.465156 0.054124
0.465313 0.053522
0.465469 0.052928
0.465625 0.052344
0.465781 0.051768
0.465938 0.051200
0.466094 0.050641
0.466250 0.050090
0.466406 0.049546
0.466562 0.049010
0.466719 0.048482
0.466875 0.047961
0.467031 0.047447
0.467188 0.046940
0.467344 0.046440
0.467500 0.045946
0.467656 0.045459
0.467813 0.044979
0.467969 0.044504
0.468125 0.044036
0.468281 0.043574
0.468438 0.043118
0.468594 0.042667
0.468750 0.042222
0.468906 0.041783
0.469062 0.041349
0.469219 0.040920
0.469375 0.040496
0.469531 0.040078
0.469688 0.039664
0.469844 0.039256
0.470000 0.038852
0.470156 0.038452
0.470313 0.038058
0.470469 0.037668
0.470625 0.037282
0.470781 0.036901
0.470938 0.036524
0.471094 0.036151
0.471250 0.035782
0.471406 0.035417
0.471562 0.035056
0.471719 0.034699
0.471875 0.034346
0.472031 0.033997
0.472187 0.033651
0.472344 0.033309
0.472500 0.032970
0.472656 0.032635
0.472813 0.032303
0.472969 0.031975
0.473125 0.031650
0.473281 0.031328
0.473438 0.031009
0.473594 0.030693
0.473750 0.030381
0.473906 0.030072
0.474062 0.029765
0.474219 0.029461
0.474375 0.029161
0.474531 0.028863
0.474687 0.028568
0.474844 0.028275
0.475000 0.027986
0.475156 0.027699
0.475313 0.027414
0.475469 0.027133
0.475625 0.026853
0.475781 0.026576
0.475938 0.026302
0.476094 0.026030
0.476250 0.025760
0.476406 0.025493
0.476562 0.025228
0.476719 0.024965
0.476875 0.024705
0.477031 0.024447
0.477187 0.024190
0.477344 0.023937
0.477500 0.023685
0.477656 0.023435
0.477813 0.023187
0.477969 0.022941
0.478125 0.022697
0.478281 0.022455
0.478438 0.022216
0.478594 0.021977
0.478750 0.021741
0.478906 0.021507
0.479063 0.021274
0.479219 0.021043
0.479375 0.020815
0.479531 0.020587
0.479687 0.020362
0.479844 0.020138
0.480000 0.019916
0.480156 0.019695
0.480313 0.019476
0.480469 0.019259
0.480625 0.019043
0.480781 0.018829
0.480938 0.018617
0.481094 0.018405
0.481250 0.018195
0.481406 0.017988
0.481563 0.017781
0.481719 0.017575
0.481875 0.017372
0.482031 0.017170
0.482187 0.016968
0.482344 0.016768
0.482500 0.016571
0.482656 0.016373
0.482813 0.016177
0.482969 0.015983
0.483125 0.015790
0.483281 0.015597
0.483438 0.015408
0.483594 0.015218
0.483750 0.015029
0.483906 0.014842
0.484063 0.014657
0.484219 0.014472
0.484375 0.014288
0.484531 0.014107
0.484687 0.013926
0.484844 0.013745
0.485000 0.013566
0.485156 0.013389
0.485313 0.013211
0.485469 0.013035
0.485625 0.012862
0.485781 0.012688
0.485938 0.012514
0.486094 0.012343
0.486250 0.012173
0.486406 0.012003
0.486563 0.011834
0.486719 0.011667
0.486875 0.011500
0.487031 0.011334
0.487187 0.011169
0.487344 0.011006
0.487500 0.010842
0.487656 0.010680
0.487813 0.010519
0.487969 0.010359
0.488125 0.010199
0.488281 0.010040
0.488438 0.009883
0.488594 0.009726
0.488750 0.009570
0.488906 0.009415
0.489063 0.009261
0.489219 0.009107
0.489375 0.008953
0.489531 0.008802
0.489687 0.008651
0.489844 0.008500
0.490000 0.008350
0.490156 0.008202
0.490312 0.008053
0.490469 0.007905
0.490625 0.007759
0.490781 0.007613
0.490938 0.007468
0.491094 0.007323
0.491250 0.007179
0.491406 0.007036
0.491563 0.006893
0.491719 0.006751
0.491875 0.006611
0.492031 0.006470
0.492188 0.006330
0.492344 0.006191
0.492500 0.006053
0.492656 0.005915
0.492812 0.005777
0.492969 0.005640
0.493125 0.005505
0.493281 0.005369
0.493438 0.005233
0.493594 0.005100
0.493750 0.004967
0.493906 0.004833
0.494063 0.004700
0.494219 0.004569
0.494375 0.004437
0.494531 0.004306
0.494688 0.004176
0.494844 0.004046
0.495000 0.003918
0.495156 0.003788
0.495312 0.003660
0.495469 0.003533
0.495625 0.003406
0.495781 0.003279
0.495938 0.003153
0.496094 0.003028
0.496250 0.002903
0.496406 0.002777
0.496563 0.002654
0.496719 0.002530
0.496875 0.002407
0.497031 0.002284
0.497188 0.002162
0.497344 0.002040
0.497500 0.001919
0.497656 0.001798
0.497812 0.001678
0.497969 0.001557
0.498125 0.001438
0.498281 0.001319
0.498438 0.001200
0.498594 0.001081
0.498750 0.000963
0.498906 0.000846
0.499063 0.000728
0.499219 0.000611
0.499375 0.000495
0.499531 0.000378
0.499688 0.000262
0.499844 0.000146
0.500000 0.000030
0.500156 0.000089
0.500313 0.000204
0.500469 0.000318
0.500625 0.000432
0.500781 0.000545
0.500938 0.000657
0.501094 0.000769
0.501250 0.000881
0.501406 0.000991
0.501563 0.001101
0.501719 0.001212
0.501875 0.001322
0.502031 0.001431
0.502188 0.001539
0.502344 0.001648
0.502500 0.001756
0.502656 0.001864
0.502812 0.001971
0.502969 0.002078
0.503125 0.002185
0.503281 0.002292
0.503437 0.002398
0.503594 0.002503
0.503750 0.002608
0.503906 0.002714
0.504062 0.002819
0.504219 0.002923
0.504375 0.003027
0.504531 0.003131
0.504687 0.003235
0.504844 0.003338
0.505000 0.003440
0.505156 0.003543
0.505313 0.003646
0.505469 0.003748
0.505625 0.003849
0.505781 0.003950
0.505938 0.004052
0.506094 0.004153
0.506250 0.004253
0.506406 0.004353
0.506563 0.004454
0.506719 0.004554
0.506875 0.004654
0.507031 0.004753
0.507188 0.004851
0.507344 0.004950
0.507500 0.005049
0.507656 0.005148
0.507812 0.005245
0.507969 0.005343
0.508125 0.005441
0.508281 0.005539
0.508437 0.005636
0.508594 0.005732
0.508750 0.005829
0.508906 0.005925
0.509062 0.006022
0.509219 0.006118
0.509375 0.006213
0.509531 0.006309
0.509687 0.006404
0.509844 0.006500
0.510000 0.006594
0.510156 0.006689
0.510313 0.006783
0.510469 0.006878
0.510625 0.006972
0.510781 0.007066
0.510938 0.007160
0.511094 0.007253
0.511250 0.007347
0.511406 0.007440
0.511563 0.007533
0.511719 0.007625
0.511875 0.007718
0.512031 0.007811
0.512188 0.007903
0.512344 0.007995
0.512500 0.008086
0.512656 0.008178
0.512813 0.008270
0.512969 0.008362
0.513125 0.008453
0.513281 0.008543
0.513437 0.008634
0.513594 0.008725
0.513750 0.008816
0.513906 0.008906
0.514062 0.008996
0.514219 0.009086
0.514375 0.009177
0.514531 0.009267
0.514687 0.009356
0.514844 0.009445
0.515000 0.009535
0.515156 0.009624
0.515313 0.009714
0.515469 0.009803
0.515625 0.009891
0.515781 0.009980
0.515938 0.010068
0.516094 0.010157
0.516250 0.010246
0.516406 0.010333
0.516563 0.010421
0.516719 0.010509
0.516875 0.010597
0.517031 0.010685
0.517188 0.010773
0.517344 0.010860
0.517500 0.010947
0.517656 0.011035
0.517813 0.011122
0.517969 0.011209
0.518125 0.011296
0.518281 0.011383
0.518437 0.011469
0.518594 0.011556
0.518750 0.011643
0.518906 0.011730
0.519062 0.011816
0.519219 0.011902
0.519375 0.011988
0.519531 0.012075
0.519687 0.012161
0.519844 0.012246
0.520000 0.012332
0.520156 0.012418
0.520312 0.012504
0.520469 0.012590
0.520625 0.012675
0.520781 0.012760
0.520938 0.012846
0.521094 0.012931
0.521250 0.013017
0.521406 0.013102
0.521563 0.013187
0.521719 0.013272
0.521875 0.013357
0.522031 0.013442
0.522188 0.013527
0.522344 0.013612
0.522500 0.013696
0.522656 0.013781
0.522813 0.013865
0.522969 0.013950
0.523125 0.014035
0.523281 0.014120
0.523438 0.014204
0.523594 0.014288
0.523750 0.014373
0.523906 0.014457
0.524062 0.014542
0.524219 0.014626
0.524375 0.014710
0.524531 0.014794
0.524687 0.014879
0.524844 0.014963
0.525000 0.015047
0.525156 0.015132
0.525312 0.015216
0.525469 0.015300
0.525625 0.015384
0.525781 0.015468
0.525938 0.015552
0.526094 0.015636
0.526250 0.015720
0.526406 0.015804
0.526563 0.015888
0.526719 0.015972
0.526875 0.016056
0.527031 0.016140
0.527188 0.016224
0.527344 0.016308
0.527500 0.016391
0.527656 0.016475
0.527813 0.016559
0.527969 0.016643
0.528125 0.016727
0.528281 0.016811
0.528438 0.016895
0.528594 0.016979
0.528750 0.017063
0.528906 0.017147
0.529062 0.017232
0.529219 0.017316
0.529375 0.017400
0.529531 0.017484
0.529687 0.017567
0.529844 0.017651
0.530000 0.017735
0.530156 0.017819
0.530312 0.017902
0.530469 0.017985
0.530625 0.018068
0.530781 0.018151
0.530938 0.018234
0.531094 0.018317
0.531250 0.018401
0.531406 0.018484
0.531563 0.018567
0.531719 0.018650
0.531875 0.018734
0.532031 0.018819
0.532188 0.018903
0.532344 0.018988
0.532500 0.019074
0.532656 0.019160
0.532813 0.019247
0.532969 0.019335
0.533125 0.019423
0.533281 0.019512
0.533438 0.019602
0.533594 0.019690
0.533750 0.019772
0.533906 0.019848
0.534062 0.019915
0.534219 0.019977
0.534375 0.020033
0.534531 0.020081
0.534687 0.020116
0.534844 0.020135
0.535000 0.020142
0.535156 0.020143
0.535312 0.020140
0.535469 0.020135
0.535625 0.020129
0.535781 0.020121
0.535938 0.020109
0.536094 0.020094
0.536250 0.020072
0.536406 0.020044
0.536563 0.020010
0.536719 0.019971
0.536875 0.019930
0.537031 0.019895
0.537188 0.019865
0.537344 0.019839
0.537500 0.019817
0.537656 0.019799
0.537813 0.019784
0.537969 0.019772
0.538125 0.019760
0.538281 0.019749
0.538438 0.019738
0.538594 0.019726
0.538750 0.019715
0.538906 0.019702
0.539062 0.019689
0.539219 0.019675
0.539375 0.019664
0.539531 0.019654
0.539687 0.019645
0.539844 0.019638
0.540000 0.019631
0.540156 0.019623
0.540312 0.019616
0.540469 0.019608
0.540625 0.019600
0.540781 0.019592
0.540937 0.019583
0.541094 0.019574
0.541250 0.019563
0.541406 0.019554
0.541563 0.019546
0.541719 0.019539
0.541875 0.019533
0.542031 0.019527
0.542188 0.019521
0.542344 0.019515
0.542500 0.019509
0.542656 0.019502
0.542813 0.019495
0.542969 0.019486
0.543125 0.019476
0.543281 0.019463
0.543438 0.019447
0.543594 0.019426
0.543750 0.019397
0.543906 0.019358
0.544063 0.019303
0.544219 0.019227
0.544375 0.019118
0.544531 0.018964
0.544687 0.018744
0.544844 0.018430
0.545000 0.017984
0.545156 0.017354
0.545312 0.016471
0.545469 0.015242
0.545625 0.013543
0.545781 0.011214
0.545937 0.008049
0.546094 0.003782
0.546250 0.001919
0.546406 0.009471
0.546563 0.019390
0.546719 0.032303
0.546875 0.048961
0.547031 0.070250
0.547188 0.097198
0.547344 0.130964
0.547500 0.172832
0.547656 0.224167
0.547813 0.286366
0.547969 0.360761
0.548125 0.448492
0.548281 0.550327
0.548438 0.666099
0.548594 0.775861
0.548750 0.860219
0.548906 0.921428
0.549063 0.962453
0.549219 0.986569
0.549375 0.997527
0.549531 1.000000
0.549687 0.998048
0.549844 0.987217
0.550000 0.959332
0.550156 0.905437
0.550312 0.815873
0.550469 0.684837
0.550625 0.522107
0.550781 0.366722
0.550937 0.229875
0.551094 0.137905
0.551250 0.120059
0.551406 0.119010
0.551563 0.119040
0.551719 0.119098
0.551875 0.119157
0.552031 0.119216
0.552188 0.119274
0.552344 0.119333
0.552500 0.119392
0.552656 0.119451
0.552813 0.119510
0.552969 0.119569
0.553125 0.119628
0.553281 0.119687
0.553438 0.119746
0.553594 0.119805
0.553750 0.119864
0.553906 0.119924
0.554063 0.119983
0.554219 0.120042
0.554375 0.120101
0.554531 0.120160
0.554688 0.120220
0.554844 0.120279
0.555000 0.120338
0.555156 0.120398
0.555312 0.120457
0.555469 0.120516
0.555625 0.120576
0.555781 0.120635
0.555937 0.120695
0.556094 0.120754
0.556250 0.120814
0.556406 0.120874
0.556562 0.120933
0.556719 0.120993
0.556875 0.121052
0.557031 0.121112
0.557188 0.121172
0.557344 0.121232
0.557500 0.121291
0.557656 0.121351
0.557813 0.121411
0.557969 0.121471
0.558125 0.121531
0.558281 0.121591
0.558438 0.121650
0.558594 0.121710
0.558750 0.121770
0.558906 0.121830
0.559063 0.121890
0.559219 0.121951
0.559375 0.122011
0.559531 0.122071
0.559688 0.122131
0.559844 0.122191
0.560000 0.122251
0.560156 0.122312
0.560312 0.122372
0.560469 0.122432
0.560625 0.122492
0.560781 0.122553
0.560937 0.122613
0.561094 0.122674
0.561250 0.122734
0.561406 0.122794
0.561562 0.122855
0.561719 0.122916
0.561875 0.122976
0.562031 0.123037
0.562188 0.123097
0.562344 0.123158
0.562500 0.123219
0.562656 0.123279
0.562813 0.123340
0.562969 0.123401
0.563125 0.123461
0.563281 0.123522
0.563438 0.123583
0.563594 0.123644
0.563750 0.123705
0.563906 0.123766
0.564063 0.123827
0.564219 0.123888
0.564375 0.123949
0.564531 0.124010
0.564688 0.124071
0.564844 0.124132
0.565000 0.124193
0.565156 0.124254
0.565312 0.124315
0.565469 0.124377
0.565625 0.124438
0.565781 0.124499
0.565937 0.124560
0.566094 0.124622
0.566250 0.124683
0.566406 0.124744
0.566562 0.124806
0.566719 0.124867
0.566875 0.124929
0.567031 0.124990
0.567188 0.125052
0.567344 0.125113
0.567500 0.125175
0.567656 0.125236
0.567813 0.125298
0.567969 0.125360
0.568125 0.125421
0.568281 0.125483
0.568438 0.125545
0.568594 0.125607
0.568750 0.125669
0.568906 0.125730
0.569063 0.125792
0.569219 0.125854
0.569375 0.125916
0.569531 0.125978
0.569688 0.126040
0.569844 0.126102
0.570000 0.126164
0.570156 0.126226
0.570312 0.126288
0.570469 0.126351
0.570625 0.126413
0.570781 0.126475
0.570937 0.126537
0.571094 0.126599
0.571250 0.126662
0.571406 0.126724
0.571562 0.126786
0.571719 0.126849
0.571875 0.126911
0.572031 0.126974
0.572187 0.127036
0.572344 0.127099
0.572500 0.127161
0.572656 0.127224
0.572813 0.127286
0.572969 0.127349
0.573125 0.127412
0.573281 0.127474
0.573438 0.127537
0.573594 0.127600
0.573750 0.127662
0.573906 0.127725
0.574063 0.127788
0.574219 0.127851
0.574375 0.127914
0.574531 0.127977
0.574688 0.128040
0.574844 0.128103
0.575000 0.128166
0.575156 0.128229
0.575313 0.128292
0.575469 0.128355
0.575625 0.128418
0.575781 0.128481
0.575937 0.128545
0.576094 0.128608
0.576250 0.128671
0.576406 0.128734
0.576562 0.128798
0.576719 0.128861
0.576875 0.128924
0.577031 0.128988
0.577187 0.129051
0.577344 0.129115
0.577500 0.129178
0.577656 0.129242
0.577813 0.129305
0.577969 0.129369
0.578125 0.129433
0.578281 0.129496
0.578438 0.129560
0.578594 0.129624
0.578750 0.129688
0.578906 0.129751
0.579063 0.129815
0.579219 0.129879
0.579375 0.129943
0.579531 0.130007
0.579688 0.130071
0.579844 0.130135
0.580000 0.130199
0.580156 0.130263
0.580313 0.130327
0.580469 0.130391
0.580625 0.130455
0.580781 0.130519
0.580937 0.130584
0.581094 0.130648
0.581250 0.130712
0.581406 0.130776
0.581562 0.130841
0.581719 0.130905
0.581875 0.130970
0.582031 0.131034
0.582187 0.131098
0.582344 0.131163
0.582500 0.131228
0.582656 0.131292
0.582813 0.131357
0.582969 0.131421
0.583125 0.131486
0.583281 0.131551
0.583438 0.131615
0.583594 0.131680
0.583750 0.131745
0.583906 0.131810
0.584063 0.131875
0.584219 0.131939
0.584375 0.132004
0.584531 0.132069
0.584688 0.132134
0.584844 0.132199
0.585000 0.132264
0.585156 0.132329
0.585313 0.132395
0.585469 0.132460
0.585625 0.132525
0.585781 0.132590
0.585938 0.132655
0.586094 0.132721
0.586250 0.132786
0.586406 0.132851
0.586562 0.132917
0.586719 0.132982
0.586875 0.133048
0.587031 0.133113
0.587187 0.133179
0.587344 0.133244
0.587500 0.133310
0.587656 0.133375
0.587812 0.133441
0.587969 0.133507
0.588125 0.133572
0.588281 0.133638
0.588438 0.133704
0.588594 0.133770
0.588750 0.133836
0.588906 0.133901
0.589063 0.133967
0.589219 0.134033
0.589375 0.134099
0.589531 0.134165
0.589688 0.134231
0.589844 0.134297
0.590000 0.134364
0.590156 0.134430
0.590313 0.134496
0.590469 0.134562
0.590625 0.134628
0.590781 0.134695
0.590938 0.134761
0.591094 0.134827
0.591250 0.134894
0.591406 0.134960
0.591562 0.135026
0.591719 0.135093
0.591875 0.135160
0.592031 0.135226
0.592187 0.135293
0.592344 0.135359
0.592500 0.135426
0.592656 0.135493
0.592812 0.135559
0.592969 0.135626
0.593125 0.135693
0.593281 0.135760
0.593438 0.135827
0.593594 0.135894
0.593750 0.135960
0.593906 0.136027
0.594063 0.136094
0.594219 0.136161
0.594375 0.136229
0.594531 0.136296
0.594688 0.136363
0.594844 0.136430
0.595000 0.136497
0.595156 0.136564
0.595313 0.136632
0.595469 0.136699
0.595625 0.136766
0.595781 0.136834
0.595938 0.136901
0.596094 0.136969
0.596250 0.137036
0.596406 0.137104
0.596562 0.137171
0.596719 0.137239
0.596875 0.137307
0.597031 0.137374
0.597187 0.137442
0.597344 0.137510
0.597500 0.137577
0.597656 0.137645
0.597812 0.137713
0.597969 0.137781
0.598125 0.137849
0.598281 0.137917
0.598438 0.137985
0.598594 0.138053
0.598750 0.138121
0.598906 0.138189
0.599063 0.138257
0.599219 0.138325
0.599375 0.138394
0.599531 0.138462
0.599688 0.138530
0.599844 0.138598
0.600000 0.138667
0.600156 0.138735
0.600313 0.138804
0.600469 0.138872
0.600625 0.138940
0.600781 0.139009
0.600938 0.139078
0.601094 0.139146
0.601250 0.139215
0.601406 0.139283
0.601562 0.139352
0.601719 0.139421
0.601875 0.139490
0.602031 0.139559
0.602187 0.139627
0.602344 0.139696
0.602500 0.139765
0.602656 0.139834
0.602812 0.139903
0.602969 0.139972
0.603125 0.140041
0.603281 0.140110
0.603437 0.140180
0.603594 0.140249
0.603750 0.140318
0.603906 0.140387
0.604063 0.140457
0.604219 0.140526
0.604375 0.140595
0.604531 0.140665
0.604688 0.140734
0.604844 0.140804
0.605000 0.140873
0.605156 0.140943
0.605313 0.141012
0.605469 0.141082
0.605625 0.141152
0.605781 0.141221
0.605938 0.141291
0.606094 0.141361
0.606250 0.141431
0.606406 0.141501
0.606563 0.141571
0.606719 0.141640
0.606875 0.141710
0.607031 0.141780
0.607187 0.141851
0.607344 0.141921
0.607500 0.141991
0.607656 0.142061
0.607812 0.142131
0.607969 0.142201
0.608125 0.142272
0.608281 0.142342
0.608437 0.142412
0.608594 0.142483
0.608750 0.142553
0.608906 0.142624
0.609063 0.142694
0.609219 0.142765
0.609375 0.142835
0.609531 0.142906
0.609688 0.142977
0.609844 0.143047
0.610000 0.143118
0.610156 0.143189
0.610313 0.143260
0.610469 0.143330
0.610625 0.143401
0.610781 0.143472
0.610938 0.143543
0.611094 0.143614
0.611250 0.143685
0.611406 0.143756
0.611563 0.143828
0.611719 0.143899
0.611875 0.143970
0.612031 0.144041
0.612187 0.144112
0.612344 0.144184
0.612500 0.144255
0.612656 0.144327
0.612812 0.144398
0.612969 0.144469
0.613125 0.144541
0.613281 0.144613
0.613437 0.144684
0.613594 0.144756
0.613750 0.144827
0.613906 0.144899
0.614063 0.144971
0.614219 0.145043
0.614375 0.145115
0.614531 0.145186
0.614688 0.145258
0.614844 0.145330
0.615000 0.145402
0.615156 0.145474
0.615313 0.145546
0.615469 0.145619
0.615625 0.145691
0.615781 0.145763
0.615938 0.145835
0.616094 0.145907
0.616250 0.145980
0.616406 0.146052
0.616563 0.146125
0.616719 0.146197
0.616875 0.146269
0.617031 0.146342
0.617188 0.146415
0.617344 0.146487
0.617500 0.146560
0.617656 0.146633
0.617812 0.146705
0.617969 0.146778
0.618125 0.146851
0.618281 0.146924
0.618437 0.146997
0.618594 0.147069
0.618750 0.147142
0.618906 0.147215
0.619062 0.147289
0.619219 0.147362
0.619375 0.147435
0.619531 0.147508
0.619688 0.147581
0.619844 0.147654
0.620000 0.147728
0.620156 0.147801
0.620313 0.147874
0.620469 0.147948
0.620625 0.148021
0.620781 0.148095
0.620938 0.148168
0.621094 0.148242
0.621250 0.148316
0.621406 0.148389
0.621563 0.148463
0.621719 0.148537
0.621875 0.148611
0.622031 0.148684
0.622188 0.148758
0.622344 0.148832
0.622500 0.148906
0.622656 0.148980
0.622812 0.149054
0.622969 0.149128
0.623125 0.149202
0.623281 0.149277
0.623437 0.149351
0.623594 0.149425
0.623750 0.149499
0.623906 0.149574
0.624062 0.149648
0.624219 0.149723
0.624375 0.149797
0.624531 0.149872
0.624688 0.149946
0.624844 0.150021
0.625000 0.150095
0.625156 0.150170
0.625313 0.150245
0.625469 0.150320
0.625625 0.150395
0.625781 0.150469
0.625938 0.150544
0.626094 0.150619
0.626250 0.150694
0.626406 0.150769
0.626563 0.150844
0.626719 0.150919
0.626875 0.150995
0.627031 0.151070
0.627188 0.151145
0.627344 0.151220
0.627500 0.151296
0.627656 0.151371
0.627812 0.151447
0.627969 0.151522
0.628125 0.151598
0.628281 0.151673
0.628437 0.151749
0.628594 0.151824
0.628750 0.151900
0.628906 0.151976
0.629062 0.152052
0.629219 0.152127
0.629375 0.152203
0.629531 0.152279
0.629688 0.152355
0.629844 0.152431
0.630000 0.152507
0.630156 0.152583
0.630313 0.152659
0.630469 0.152736
0.630625 0.152812
0.630781 0.152888
0.630938 0.152964
0.631094 0.153041
0.631250 0.153117
0.631406 0.153194
0.631563 0.153270
0.631719 0.153347
0.631875 0.153423
0.632031 0.153500
0.632188 0.153576
0.632344 0.153653
0.632500 0.153730
0.632656 0.153807
0.632812 0.153884
0.632969 0.153961
0.633125 0.154037
0.633281 0.154114
0.633437 0.154191
0.633594 0.154269
0.633750 0.154346
0.633906 0.154423
0.634062 0.154500
0.634219 0.154577
0.634375 0.154655
0.634531 0.154732
0.634687 0.154809
0.634844 0.154887
0.635000 0.154964
0.635156 0.155042
0.635313 0.155119
0.635469 0.155197
0.635625 0.155275
0.635781 0.155353
0.635938 0.155430
0.636094 0.155508
0.636250 0.155586
0.636406 0.155664
0.636563 0.155742
0.636719 0.155820
0.636875 0.155898
0.637031 0.155976
0.637188 0.156054
0.637344 0.156132
0.637500 0.156211
0.637656 0.156289
0.637813 0.156367
0.637969 0.156446
0.638125 0.156524
0.638281 0.156602
0.638437 0.156681
0.638594 0.156760
0.638750 0.156838
0.638906 0.156917
0.639062 0.156996
0.639219 0.157074
0.639375 0.157153
0.639531 0.157232
0.639687 0.157311
0.639844 0.157390
0.640000 0.157469
0.640156 0.157548
0.640313 0.157627
0.640469 0.157706
0.640625 0.157785
0.640781 0.157864
0.640938 0.157944
0.641094 0.158023
0.641250 0.158102
0.641406 0.158182
0.641563 0.158261
0.641719 0.158341
0.641875 0.158420
0.642031 0.158500
0.642188 0.158580
0.642344 0.158659
0.642500 0.158739
0.642656 0.158819
0.642813 0.158899
0.642969 0.158979
0.643125 0.159059
0.643281 0.159139
0.643437 0.159219
0.643594 0.159299
0.643750 0.159379
0.643906 0.159459
0.644062 0.159540
0.644219 0.159620
0.644375 0.159700
0.644531 0.159781
0.644687 0.159861
0.644844 0.159942
0.645000 0.160022
0.645156 0.160103
0.645313 0.160183
0.645469 0.160264
0.645625 0.160345
0.645781 0.160426
0.645938 0.160506
0.646094 0.160587
0.646250 0.160668
0.646406 0.160749
0.646563 0.160830
0.646719 0.160911
0.646875 0.160993
0.647031 0.161074
0.647188 0.161155
0.647344 0.161236
0.647500 0.161318
0.647656 0.161399
0.647813 0.161481
0.647969 0.161562
0.648125 0.161644
0.648281 0.161725
0.648438 0.161807
0.648594 0.161889
0.648750 0.161970
0.648906 0.162052
0.649062 0.162134
0.649219 0.162216
0.649375 0.162298
0.649531 0.162380
0.649687 0.162462
0.649844 0.162544
0.650000 0.162626
0.650156 0.162708
0.650312 0.162791
0.650469 0.162873
0.650625 0.162955
0.650781 0.163038
0.650938 0.163120
0.651094 0.163203
0.651250 0.163285
0.651406 0.163368
0.651563 0.163451
0.651719 0.163533
0.651875 0.163616
0.652031 0.163699
0.652188 0.163782
0.652344 0.163865
0.652500 0.163948
0.652656 0.164031
0.652813 0.164114
0.652969 0.164197
0.653125 0.164280
0.653281 0.164364
0.653438 0.164447
0.653594 0.164530
0.653750 0.164614
0.653906 0.164697
0.654062 0.164781
0.654219 0.164864
0.654375 0.164948
0.654531 0.165032
0.654687 0.165115
0.654844 0.165199
0.655000 0.165283
0.655156 0.165367
0.655312 0.165451
0.655469 0.165535
0.655625 0.165619
0.655781 0.165703
0.655938 0.165787
0.656094 0.165871
0.656250 0.165956
0.656406 0.166040
0.656563 0.166124
0.656719 0.166209
0.656875 0.166293
0.657031 0.166378
0.657188 0.166463
0.657344 0.166547
0.657500 0.166632
0.657656 0.166717
0.657813 0.166801
0.657969 0.166886
0.658125 0.166971
0.658281 0.167056
0.658438 0.167141
0.658594 0.167226
0.658750 0.167311
0.658906 0.167397
0.659062 0.167482
0.659219 0.167567
0.659375 0.167653
0.659531 0.167738
0.659687 0.167823
0.659844 0.167909
0.660000 0.167995
0.660156 0.168080
0.660312 0.168166
0.660469 0.168252
0.660625 0.168338
0.660781 0.168423
0.660938 0.168509
0.661094 0.168595
0.661250 0.168681
0.661406 0.168767
0.661563 0.168854
0.661719 0.168940
0.661875 0.169026
0.662031 0.169112
0.662188 0.169199
0.662344 0.169285
0.662500 0.169372
0.662656 0.169458
0.662813 0.169545
0.662969 0.169631
0.663125 0.169718
0.663281 0.169805
0.663438 0.169892
0.663594 0.169979
0.663750 0.170066
0.663906 0.170153
0.664062 0.170240
0.664219 0.170327
0.664375 0.170414
0.664531 0.170501
0.664687 0.170588
0.664844 0.170676
0.665000 0.170763
0.665156 0.170851
0.665312 0.170938
0.665469 0.171026
0.665625 0.171113
0.665781 0.171201
0.665937 0.171289
0.666094 0.171376
0.666250 0.171464
0.666406 0.171552
0.666563 0.171640
0.666719 0.171728
0.666875 0.171816
0.667031 0.171905
0.667188 0.171993
0.667344 0.172081
0.667500 0.172169
0.667656 0.172258
0.667813 0.172346
0.667969 0.172435
0.668125 0.172523
0.668281 0.172612
0.668438 0.172701
0.668594 0.172789
0.668750 0.172878
0.668906 0.172967
0.669063 0.173056
0.669219 0.173145
0.669375 0.173234
0.669531 0.173323
0.669687 0.173412
0.669844 0.173501
0.670000 0.173591
0.670156 0.173680
0.670312 0.173769
0.670469 0.173859
0.670625 0.173948
0.670781 0.174038
0.670937 0.174128
0.671094 0.174217
0.671250 0.174307
0.671406 0.174397
0.671563 0.174487
0.671719 0.174577
0.671875 0.174667
0.672031 0.174757
0.672188 0.174847
0.672344 0.174937
0.672500 0.175027
0.672656 0.175118
0.672813 0.175208
0.672969 0.175299
0.673125 0.175389
0.673281 0.175480
0.673438 0.175570
0.673594 0.175661
0.673750 0.175752
0.673906 0.175842
0.674063 0.175933
0.674219 0.176024
0.674375 0.176115
0.674531 0.176206
0.674687 0.176297
0.674844 0.176389
0.675000 0.176480
0.675156 0.176571
0.675312 0.176662
0.675469 0.176754
0.675625 0.176845
0.675781 0.176937
0.675937 0.177029
0.676094 0.177120
0.676250 0.177212
0.676406 0.177304
0.676563 0.177396
0.676719 0.177488
0.676875 0.177580
0.677031 0.177672
0.677188 0.177764
0.677344 0.177856
0.677500 0.177948
0.677656 0.178040
0.677813 0.178133
0.677969 0.178225
0.678125 0.178318
0.678281 0.178410
0.678438 0.178503
0.678594 0.178596
0.678750 0.178688
0.678906 0.178781
0.679063 0.178874
0.679219 0.178967
0.679375 0.179060
0.679531 0.179153
0.679688 0.179246
0.679844 0.179340
0.680000 0.179433
0.680156 0.179526
0.680312 0.179620
0.680469 0.179713
0.680625 0.179807
0.680781 0.179900
0.680937 0.179994
0.681094 0.180088
0.681250 0.180182
0.681406 0.180275
0.681562 0.180369
0.681719 0.180463
0.681875 0.180557
0.682031 0.180652
0.682188 0.180746
0.682344 0.180840
0.682500 0.180934
0.682656 0.181029
0.682813 0.181123
0.682969 0.181218
0.683125 0.181312
0.683281 0.181407
0.683438 0.181502
0.683594 0.181597
0.683750 0.181691
0.683906 0.181786
0.684063 0.181881
0.684219 0.181976
0.684375 0.182072
0.684531 0.182167
0.684688 0.182262
0.684844 0.182357
0.685000 0.182453
0.685156 0.182548
0.685312 0.182644
0.685469 0.182739
0.685625 0.182835
0.685781 0.182931
0.685937 0.183027
0.686094 0.183122
0.686250 0.183218
0.686406 0.183314
0.686562 0.183411
0.686719 0.183507
0.686875 0.183603
0.687031 0.183699
0.687188 0.183796
0.687344 0.183892
0.687500 0.183989
0.687656 0.184085
0.687813 0.184182
0.687969 0.184278
0.688125 0.184375
0.688281 0.184472
0.688438 0.184569
0.688594 0.184666
0.688750 0.184763
0.688906 0.184860
0.689063 0.184957
0.689219 0.185055
0.689375 0.185152
0.689531 0.185249
0.689688 0.185347
0.689844 0.185444
0.690000 0.185542
0.690156 0.185640
0.690312 0.185738
0.690469 0.185835
0.690625 0.185933
0.690781 0.186031
0.690937 0.186129
0.691094 0.186227
0.691250 0.186326
0.691406 0.186424
0.691562 0.186522
0.691719 0.186621
0.691875 0.186719
0.692031 0.186818
0.692188 0.186916
0.692344 0.187015
0.692500 0.187114
0.692656 0.187213
0.692813 0.187311
0.692969 0.187410
0.693125 0.187509
0.693281 0.187609
0.693438 0.187708
0.693594 0.187807
0.693750 0.187906
0.693906 0.188006
0.694063 0.188105
0.694219 0.188205
0.694375 0.188305
0.694531 0.188404
0.694688 0.188504
0.694844 0.188604
0.695000 0.188704
0.695156 0.188804
0.695312 0.188904
0.695469 0.189004
0.695625 0.189104
0.695781 0.189205
0.695937 0.189305
0.696094 0.189405
0.696250 0.189506
0.696406 0.189607
0.696562 0.189707
0.696719 0.189808
0.696875 0.189909
0.697031 0.190010
0.697187 0.190111
0.697344 0.190212
0.697500 0.190313
0.697656 0.190414
0.697813 0.190515
0.697969 0.190617
0.698125 0.190718
0.698281 0.190820
0.698438 0.190921
0.698594 0.191023
0.698750 0.191125
0.698906 0.191226
0.699063 0.191328
0.699219 0.191430
0.699375 0.191532
0.699531 0.191634
0.699688 0.191737
0.699844 0.191839
0.700000 0.191941
0.700156 0.192044
0.700313 0.192146
0.700469 0.192249
0.700625 0.192351
0.700781 0.192454
0.700937 0.192557
0.701094 0.192660
0.701250 0.192763
0.701406 0.192866
0.701562 0.192969
0.701719 0.193072
0.701875 0.193175
0.702031 0.193279
0.702187 0.193382
0.702344 0.193486
0.702500 0.193589
0.702656 0.193693
0.702813 0.193797
0.702969 0.193901
0.703125 0.194004
0.703281 0.194108
0.703438 0.194212
0.703594 0.194317
0.703750 0.194421
0.703906 0.194525
0.704063 0.194630
0.704219 0.194734
0.704375 0.194839
0.704531 0.194943
0.704688 0.195048
0.704844 0.195153
0.705000 0.195257
0.705156 0.195362
0.705313 0.195467
0.705469 0.195573
0.705625 0.195678
0.705781 0.195783
0.705937 0.195888
0.706094 0.195994
0.706250 0.196099
0.706406 0.196205
0.706562 0.196311
0.706719 0.196416
0.706875 0.196522
0.707031 0.196628
0.707187 0.196734
0.707344 0.196840
0.707500 0.196946
0.707656 0.197053
0.707813 0.197159
0.707969 0.197265
0.708125 0.197372
0.708281 0.197478
0.708438 0.197585
0.708594 0.197692
0.708750 0.197799
0.708906 0.197906
0.709063 0.198013
0.709219 0.198120
0.709375 0.198227
0.709531 0.198334
0.709688 0.198441
0.709844 0.198549
0.710000 0.198656
0.710156 0.198764
0.710313 0.198871
0.710469 0.198979
0.710625 0.199087
0.710781 0.199195
0.710938 0.199303
0.711094 0.199411
0.711250 0.199519
0.711406 0.199628
0.711562 0.199736
0.711719 0.199844
0.711875 0.199953
0.712031 0.200061
0.712187 0.200170
0.712344 0.200279
0.712500 0.200388
0.712656 0.200497
0.712812 0.200606
0.712969 0.200715
0.713125 0.200824
0.713281 0.200933
0.713438 0.201043
0.713594 0.201152
0.713750 0.201262
0.713906 0.201371
0.714063 0.201481
0.714219 0.201591
0.714375 0.201701
0.714531 0.201811
0.714688 0.201921
0.714844 0.202031
0.715000 0.202141
0.715156 0.202252
0.715313 0.202362
0.715469 0.202473
0.715625 0.202583
0.715781 0.202694
0.715938 0.202805
0.716094 0.202915
0.716250 0.203026
0.716406 0.203137
0.716562 0.203249
0.716719 0.203360
0.716875 0.203471
0.717031 0.203583
0.717187 0.203694
0.717344 0.203806
0.717500 0.203917
0.717656 0.204029
0.717812 0.204141
0.717969 0.204253
0.718125 0.204365
0.718281 0.204477
0.718438 0.204589
0.718594 0.204702
0.718750 0.204814
0.718906 0.204926
0.719063 0.205039
0.719219 0.205152
0.719375 0.205264
0.719531 0.205377
0.719688 0.205490
0.719844 0.205603
0.720000 0.205716
0.720156 0.205830
0.720313 0.205943
0.720469 0.206056
0.720625 0.206170
0.720781 0.206284
0.720938 0.206397
0.721094 0.206511
0.721250 0.206625
0.721406 0.206739
0.721562 0.206853
0.721719 0.206967
0.721875 0.207081
0.722031 0.207196
0.722187 0.207310
0.722344 0.207425
0.722500 0.207539
0.722656 0.207654
0.722812 0.207769
0.722969 0.207884
0.723125 0.207999
0.723281 0.208114
0.723438 0.208229
0.723594 0.208344
0.723750 0.208460
0.723906 0.208575
0.724063 0.208691
0.724219 0.208806
0.724375 0.208922
0.724531 0.209038
0.724688 0.209154
0.724844 0.209270
0.725000 0.209386
0.725156 0.209502
0.725313 0.209619
0.725469 0.209735
0.725625 0.209852
0.725781 0.209968
0.725938 0.210085
0.726094 0.210202
0.726250 0.210319
0.726406 0.210436
0.726562 0.210553
0.726719 0.210670
0.726875 0.210788
0.727031 0.210905
0.727187 0.211023
0.727344 0.211140
0.727500 0.211258
0.727656 0.211376
0.727812 0.211494
0.727969 0.211612
0.728125 0.211730
0.728281 0.211848
0.728437 0.211966
0.728594 0.212085
0.728750 0.212203
0.728906 0.212322
0.729063 0.212441
0.729219 0.212559
0.729375 0.212678
0.729531 0.212797
0.729688 0.212916
0.729844 0.213036
0.730000 0.213155
0.730156 0.213274
0.730313 0.213394
0.730469 0.213513
0.730625 0.213633
0.730781 0.213753
0.730938 0.213873
0.731094 0.213993
0.731250 0.214113
0.731406 0.214233
0.731563 0.214354
0.731719 0.214474
0.731875 0.214595
0.732031 0.214715
0.732187 0.214836
0.732344 0.214957
0.732500 0.215078
0.732656 0.215199
0.732812 0.215320
0.732969 0.215441
0.733125 0.215563
0.733281 0.215684
0.733437 0.215806
0.733594 0.215928
0.733750 0.216049
0.733906 0.216171
0.734063 0.216293
0.734219 0.216415
0.734375 0.216538
0.734531 0.216660
0.734688 0.216782
0.734844 0.216905
0.735000 0.217027
0.735156 0.217150
0.735313 0.217273
0.735469 0.217396
0.735625 0.217519
0.735781 0.217642
0.735938 0.217766
0.736094 0.217889
0.736250 0.218012
0.736406 0.218136
0.736563 0.218260
0.736719 0.218384
0.736875 0.218508
0.737031 0.218632
0.737187 0.218756
0.737344 0.218880
0.737500 0.219004
0.737656 0.219129
0.737812 0.219253
0.737969 0.219378
0.738125 0.219503
0.738281 0.219628
0.738437 0.219753
0.738594 0.219878
0.738750 0.220003
0.738906 0.220129
0.739063 0.220254
0.739219 0.220380
0.739375 0.220505
0.739531 0.220631
0.739688 0.220757
0.739844 0.220883
0.740000 0.221009
0.740156 0.221135
0.740313 0.221262
0.740469 0.221388
0.740625 0.221515
0.740781 0.221641
0.740938 0.221768
0.741094 0.221895
0.741250 0.222022
0.741406 0.222149
0.741563 0.222277
0.741719 0.222404
0.741875 0.222532
0.742031 0.222659
0.742188 0.222787
0.742344 0.222915
0.742500 0.223043
0.742656 0.223171
0.742812 0.223299
0.742969 0.223427
0.743125 0.223555
0.743281 0.223684
0.743437 0.223813
0.743594 0.223941
0.743750 0.224070
0.743906 0.224199
0.744062 0.224328
0.744219 0.224458
0.744375 0.224587
0.744531 0.224716
0.744688 0.224846
0.744844 0.224976
0.745000 0.225105
0.745156 0.225235
0.745313 0.225365
0.745469 0.225495
0.745625 0.225626
0.745781 0.225756
0.745938 0.225887
0.746094 0.226017
0.746250 0.226148
0.746406 0.226279
0.746563 0.226410
0.746719 0.226541
0.746875 0.226672
0.747031 0.226804
0.747188 0.226935
0.747344 0.227067
0.747500 0.227198
0.747656 0.227330
0.747812 0.227462
0.747969 0.227594
0.748125 0.227726
0.748281 0.227859
0.748437 0.227991
0.748594 0.228124
0.748750 0.228256
0.748906 0.228389
0.749062 0.228522
0.749219 0.228655
0.749375 0.228788
0.749531 0.228921
0.749688 0.229055
0.749844 0.229188
0.750000 0.229322
0.750156 0.229456
0.750313 0.229590
0.750469 0.229724
0.750625 0.229858
0.750781 0.229992
0.750938 0.230127
0.751094 0.230261
0.751250 0.230396
0.751406 0.230531
0.751563 0.230666
0.751719 0.230801
0.751875 0.230936
0.752031 0.231071
0.752188 0.231206
0.752344 0.231342
0.752500 0.231478
0.752656 0.231613
0.752812 0.231749
0.752969 0.231885
0.753125 0.232022
0.753281 0.232158
0.753437 0.232294
0.753594 0.232431
0.753750 0.232568
0.753906 0.232704
0.754062 0.232841
0.754219 0.232978
0.754375 0.233116
0.754531 0.233253
0.754688 0.233390
0.754844 0.233528
0.755000 0.233666
0.755156 0.233804
0.755313 0.233942
0.755469 0.234080
0.755625 0.234218
0.755781 0.234356
0.755938 0.234495
0.756094 0.234633
0.756250 0.234772
0.756406 0.234911
0.756563 0.235050
0.756719 0.235189
0.756875 0.235329
0.757031 0.235468
0.757188 0.235608
0.757344 0.235747
0.757500 0.235887
0.757656 0.236027
0.757812 0.236167
0.757969 0.236308
0.758125 0.236448
0.758281 0.236588
0.758437 0.236729
0.758594 0.236870
0.758750 0.237011
0.758906 0.237152
0.759062 0.237293
0.759219 0.237434
0.759375 0.237576
0.759531 0.237717
0.759688 0.237859
0.759844 0.238001
0.760000 0.238143
0.760156 0.238285
0.760313 0.238427
0.760469 0.238570
0.760625 0.238712
0.760781 0.238855
0.760938 0.238998
0.761094 0.239141
0.761250 0.239284
0.761406 0.239427
0.761563 0.239571
0.761719 0.239714
0.761875 0.239858
0.762031 0.240002
0.762188 0.240146
0.762344 0.240290
0.762500 0.240434
0.762656 0.240579
0.762813 0.240723
0.762969 0.240868
0.763125 0.241013
0.763281 0.241157
0.763437 0.241303
0.763594 0.241448
0.763750 0.241593
0.763906 0.241739
0.764062 0.241884
0.764219 0.242030
0.764375 0.242176
0.764531 0.242322
0.764687 0.242469
0.764844 0.242615
0.765000 0.242761
0.765156 0.242908
0.765313 0.243055
0.765469 0.243202
0.765625 0.243349
0.765781 0.243496
0.765938 0.243644
0.766094 0.243791
0.766250 0.243939
0.766406 0.244087
0.766563 0.244235
0.766719 0.244383
0.766875 0.244531
0.767031 0.244680
0.767188 0.244828
0.767344 0.244977
0.767500 0.245126
0.767656 0.245275
0.767813 0.245424
0.767969 0.245574
0.768125 0.245723
0.768281 0.245873
0.768437 0.246023
0.768594 0.246172
0.768750 0.246323
0.768906 0.246473
0.769062 0.246623
0.769219 0.246774
0.769375 0.246925
0.769531 0.247075
0.769687 0.247226
0.769844 0.247378
0.770000 0.247529
0.770156 0.247680
0.770313 0.247832
0.770469 0.247984
0.770625 0.248136
0.770781 0.248288
0.770938 0.248440
0.771094 0.248592
0.771250 0.248745
0.771406 0.248898
0.771563 0.249051
0.771719 0.249204
0.771875 0.249357
0.772031 0.249510
0.772188 0.249664
0.772344 0.249817
0.772500 0.249971
0.772656 0.250125
0.772813 0.250279
0.772969 0.250434
0.773125 0.250588
0.773281 0.250743
0.773438 0.250897
0.773594 0.251052
0.773750 0.251207
0.773906 0.251363
0.774062 0.251518
0.774219 0.251674
0.774375 0.251829
0.774531 0.251985
0.774687 0.252141
0.774844 0.252297
0.775000 0.252454
0.775156 0.252610
0.775313 0.252767
0.775469 0.252924
0.775625 0.253081
0.775781 0.253238
0.775938 0.253396
0.776094 0.253553
0.776250 0.253711
0.776406 0.253869
0.776563 0.254027
0.776719 0.254185
0.776875 0.254343
0.777031 0.254502
0.777188 0.254660
0.777344 0.254819
0.777500 0.254978
0.777656 0.255137
0.777813 0.255297
0.777969 0.255456
0.778125 0.255616
0.778281 0.255776
0.778438 0.255936
0.778594 0.256096
0.778750 0.256257
0.778906 0.256417
0.779062 0.256578
0.779219 0.256739
0.779375 0.256900
0.779531 0.257061
0.779687 0.257222
0.779844 0.257384
0.780000 0.257546
0.780156 0.257708
0.780312 0.257870
0.780469 0.258032
0.780625 0.258194
0.780781 0.258357
0.780938 0.258520
0.781094 0.258683
0.781250 0.258846
0.781406 0.259009
0.781563 0.259173
0.781719 0.259336
0.781875 0.259500
0.782031 0.259664
0.782188 0.259828
0.782344 0.259993
0.782500 0.260157
0.782656 0.260322
0.782813 0.260487
0.782969 0.260652
0.783125 0.260817
0.783281 0.260983
0.783438 0.261148
0.783594 0.261314
0.783750 0.261480
0.783906 0.261646
0.784062 0.261812
0.784219 0.261979
0.784375 0.262146
0.784531 0.262313
0.784687 0.262480
0.784844 0.262647
0.785000 0.262814
0.785156 0.262982
0.785312 0.263150
0.785469 0.263318
0.785625 0.263486
0.785781 0.263654
0.785938 0.263823
0.786094 0.263991
0.786250 0.264160
0.786406 0.264329
0.786563 0.264499
0.786719 0.264668
0.786875 0.264838
0.787031 0.265008
0.787188 0.265178
0.787344 0.265348
0.787500 0.265518
0.787656 0.265689
0.787813 0.265860
0.787969 0.266031
0.788125 0.266202
0.788281 0.266373
0.788438 0.266545
0.788594 0.266716
0.788750 0.266888
0.788906 0.267060
0.789062 0.267233
0.789219 0.267405
0.789375 0.267578
0.789531 0.267751
0.789687 0.267924
0.789844 0.268097
0.790000 0.268271
0.790156 0.268444
0.790312 0.268618
0.790469 0.268792
0.790625 0.268966
0.790781 0.269141
0.790938 0.269316
0.791094 0.269490
0.791250 0.269665
0.791406 0.269841
0.791563 0.270016
0.791719 0.270192
0.791875 0.270368
0.792031 0.270544
0.792188 0.270720
0.792344 0.270896
0.792500 0.271073
0.792656 0.271250
0.792813 0.271427
0.792969 0.271604
0.793125 0.271781
0.793281 0.271959
0.793438 0.272137
0.793594 0.272315
0.793750 0.272493
0.793906 0.272672
0.794063 0.272850
0.794219 0.273029
0.794375 0.273208
0.794531 0.273387
0.794687 0.273567
0.794844 0.273747
0.795000 0.273926
0.795156 0.274107
0.795312 0.274287
0.795469 0.274467
0.795625 0.274648
0.795781 0.274829
0.795937 0.275010
0.796094 0.275192
0.796250 0.275373
0.796406 0.275555
0.796563 0.275737
0.796719 0.275919
0.796875 0.276101
0.797031 0.276284
0.797188 0.276467
0.797344 0.276650
0.797500 0.276833
0.797656 0.277017
0.797813 0.277200
0.797969 0.277384
0.798125 0.277568
0.798281 0.277753
0.798438 0.277937
0.798594 0.278122
0.798750 0.278307
0.798906 0.278492
0.799063 0.278678
0.799219 0.278863
0.799375 0.279049
0.799531 0.279235
0.799687 0.279422
0.799844 0.279608
0.800000 0.279795
0.800156 0.279982
0.800312 0.280169
0.800469 0.280356
0.800625 0.280544
0.800781 0.280732
0.800937 0.280920
0.801094 0.281108
0.801250 0.281297
0.801406 0.281485
0.801563 0.281674
0.801719 0.281864
0.801875 0.282053
0.802031 0.282243
0.802188 0.282433
0.802344 0.282623
0.802500 0.282813
0.802656 0.283003
0.802813 0.283194
0.802969 0.283385
0.803125 0.283577
0.803281 0.283768
0.803438 0.283960
0.803594 0.284152
0.803750 0.284344
0.803906 0.284536
0.804063 0.284729
0.804219 0.284922
0.804375 0.285115
0.804531 0.285308
0.804688 0.285502
0.804844 0.285696
0.805000 0.285890
0.805156 0.286084
0.805312 0.286278
0.805469 0.286473
0.805625 0.286668
0.805781 0.286863
0.805937 0.287059
0.806094 0.287254
0.806250 0.287450
0.806406 0.287647
0.806563 0.287843
0.806719 0.288040
0.806875 0.288237
0.807031 0.288434
0.807188 0.288631
0.807344 0.288829
0.807500 0.289027
0.807656 0.289225
0.807813 0.289423
0.807969 0.289622
0.808125 0.289821
0.808281 0.290020
0.808438 0.290219
0.808594 0.290419
0.808750 0.290618
0.808906 0.290819
0.809063 0.291019
0.809219 0.291219
0.809375 0.291420
0.809531 0.291621
0.809688 0.291823
0.809844 0.292024
0.810000 0.292226
0.810156 0.292428
0.810312 0.292631
0.810469 0.292833
0.810625 0.293036
0.810781 0.293239
0.810937 0.293443
0.811094 0.293646
0.811250 0.293850
0.811406 0.294054
0.811562 0.294259
0.811719 0.294463
0.811875 0.294668
0.812031 0.294873
0.812188 0.295079
0.812344 0.295284
0.812500 0.295490
0.812656 0.295697
0.812813 0.295903
0.812969 0.296110
0.813125 0.296317
0.813281 0.296524
0.813438 0.296732
0.813594 0.296939
0.813750 0.297147
0.813906 0.297356
0.814063 0.297564
0.814219 0.297773
0.814375 0.297982
0.814531 0.298192
0.814688 0.298401
0.814844 0.298611
0.815000 0.298821
0.815156 0.299032
0.815312 0.299243
0.815469 0.299454
0.815625 0.299665
0.815781 0.299877
0.815937 0.300088
0.816094 0.300300
0.816250 0.300513
0.816406 0.300726
0.816562 0.300938
0.816719 0.301152
0.816875 0.301365
0.817031 0.301579
0.817188 0.301793
0.817344 0.302007
0.817500 0.302222
0.817656 0.302437
0.817813 0.302652
0.817969 0.302867
0.818125 0.303083
0.818281 0.303299
0.818438 0.303515
0.818594 0.303732
0.818750 0.303949
0.818906 0.304166
0.819063 0.304383
0.819219 0.304601
0.819375 0.304819
0.819531 0.305037
0.819688 0.305256
0.819844 0.305475
0.820000 0.305694
0.820156 0.305913
0.820312 0.306133
0.820469 0.306353
0.820625 0.306574
0.820781 0.306794
0.820937 0.307015
0.821094 0.307236
0.821250 0.307458
0.821406 0.307680
0.821562 0.307902
0.821719 0.308124
0.821875 0.308347
0.822031 0.308570
0.822188 0.308793
0.822344 0.309017
0.822500 0.309241
0.822656 0.309465
0.822813 0.309689
0.822969 0.309914
0.823125 0.310139
0.823281 0.310365
0.823438 0.310590
0.823594 0.310816
0.823750 0.311043
0.823906 0.311269
0.824063 0.311496
0.824219 0.311723
0.824375 0.311951
0.824531 0.312179
0.824688 0.312407
0.824844 0.312636
0.825000 0.312864
0.825156 0.313093
0.825313 0.313323
0.825469 0.313553
0.825625 0.313783
0.825781 0.314013
0.825937 0.314244
0.826094 0.314475
0.826250 0.314706
0.826406 0.314938
0.826562 0.315170
0.826719 0.315402
0.826875 0.315634
0.827031 0.315867
0.827187 0.316101
0.827344 0.316334
0.827500 0.316568
0.827656 0.316802
0.827813 0.317037
0.827969 0.317272
0.828125 0.317507
0.828281 0.317742
0.828438 0.317978
0.828594 0.318214
0.828750 0.318451
0.828906 0.318688
0.829063 0.318925
0.829219 0.319162
0.829375 0.319400
0.829531 0.319638
0.829688 0.319877
0.829844 0.320116
0.830000 0.320355
0.830156 0.320594
0.830313 0.320834
0.830469 0.321074
0.830625 0.321315
0.830781 0.321556
0.830937 0.321797
0.831094 0.322038
0.831250 0.322280
0.831406 0.322523
0.831562 0.322765
0.831719 0.323008
0.831875 0.323251
0.832031 0.323495
0.832187 0.323739
0.832344 0.323983
0.832500 0.324228
0.832656 0.324473
0.832813 0.324718
0.832969 0.324964
0.833125 0.325210
0.833281 0.325456
0.833438 0.325703
0.833594 0.325950
0.833750 0.326198
0.833906 0.326446
0.834063 0.326694
0.834219 0.326694
0.834375 0.326694
0.834531 0.326694
0.834688 0.326694
0.834844 0.326694
0.835000 0.326694
0.835156 0.326694
0.835313 0.326694
0.835469 0.326694
0.835625 0.326694
0.835781 0.326694
0.835938 0.326694
0.836094 0.326694
0.836250 0.326694
0.836406 0.326694
0.836562 0.326694
0.836719 0.326694
0.836875 0.326694
0.837031 0.326694
0.837187 0.326694
0.837344 0.326694
0.837500 0.326694
0.837656 0.326694
0.837813 0.326694
0.837969 0.326694
0.838125 0.326694
0.838281 0.326694
0.838438 0.326694
0.838594 0.326694
0.838750 0.326694
0.838906 0.326694
0.839063 0.326694
0.839219 0.326694
0.839375 0.326694
0.839531 0.326694
0.839688 0.326694
0.839844 0.326694
0.840000 0.326694
0.840156 0.326694
0.840313 0.326694
0.840469 0.326694
0.840625 0.326694
0.840781 0.326694
0.840938 0.326694
0.841094 0.326694
0.841250 0.326694
0.841406 0.326694
0.841562 0.326694
0.841719 0.326694
0.841875 0.326694
0.842031 0.326694
0.842187 0.326694
0.842344 0.326694
0.842500 0.326694
0.842656 0.326694
0.842812 0.326694
0.842969 0.326694
0.843125 0.326694
0.843281 0.326694
0.843438 0.326694
0.843594 0.326694
0.843750 0.326694
0.843906 0.326694
0.844063 0.326694
0.844219 0.326694
0.844375 0.326694
0.844531 0.326694
0.844688 0.326694
0.844844 0.326694
0.845000 0.326694
0.845156 0.326694
0.845313 0.326694
0.845469 0.326694
0.845625 0.326694
0.845781 0.326694
0.845938 0.326694
0.846094 0.326694
0.846250 0.326694
0.846406 0.326694
0.846562 0.326694
0.846719 0.326694
0.846875 0.326694
0.847031 0.326694
0.847187 0.326694
0.847344 0.326694
0.847500 0.326694
0.847656 0.326694
0.847812 0.326694
0.847969 0.326694
0.848125 0.326694
0.848281 0.326694
0.848438 0.326694
0.848594 0.326694
0.848750 0.326694
0.848906 0.326694
0.849063 0.326694
0.849219 0.326694
0.849375 0.326694
0.849531 0.326694
0.849688 0.326694
0.849844 0.326694
0.850000 0.326694
0.850156 0.326694
0.850313 0.326694
0.850469 0.326694
0.850625 0.326694
0.850781 0.326694
0.850938 0.326694
0.851094 0.326694
0.851250 0.326694
0.851406 0.326694
0.851562 0.326694
0.851719 0.326694
0.851875 0.326694
0.852031 0.326694
0.852187 0.326694
0.852344 0.326694
0.852500 0.326694
0.852656 0.326694
0.852812 0.326694
0.852969 0.326694
0.853125 0.326694
0.853281 0.326694
0.853438 0.326694
0.853594 0.326694
0.853750 0.326694
0.853906 0.326694
0.854063 0.326694
0.854219 0.326694
0.854375 0.326694
0.854531 0.326694
0.854688 0.326694
0.854844 0.326694
0.855000 0.326694
0.855156 0.326694
0.855313 0.326694
0.855469 0.326694
0.855625 0.326694
0.855781 0.326694
0.855938 0.326694
0.856094 0.326694
0.856250 0.326694
0.856406 0.326694
0.856563 0.326694
0.856719 0.326694
0.856875 0.326694
0.857031 0.326694
0.857187 0.326694
0.857344 0.326694
0.857500 0.326694
0.857656 0.326694
0.857812 0.326694
0.857969 0.326694
0.858125 0.326694
0.858281 0.326694
0.858437 0.326694
0.858594 0.326694
0.858750 0.326694
0.858906 0.326694
0.859063 0.326694
0.859219 0.326694
0.859375 0.326694
0.859531 0.326694
0.859688 0.326694
0.859844 0.326694
0.860000 0.326694
0.860156 0.326694
0.860313 0.326694
0.860469 0.326694
0.860625 0.326694
0.860781 0.326694
0.860938 0.326694
0.861094 0.326694
0.861250 0.326694
0.861406 0.326694
0.861563 0.326694
0.861719 0.326694
0.861875 0.326694
0.862031 0.326694
0.862187 0.326694
0.862344 0.326694
0.862500 0.326694
0.862656 0.326694
0.862812 0.326694
0.862969 0.326694
0.863125 0.326694
0.863281 0.326694
0.863437 0.326694
0.863594 0.326694
0.863750 0.326694
0.863906 0.326694
0.864063 0.326694
0.864219 0.326694
0.864375 0.326694
0.864531 0.326694
0.864688 0.326694
0.864844 0.326694
0.865000 0.326694
0.865156 0.326694
0.865313 0.326694
0.865469 0.326694
0.865625 0.326694
0.865781 0.326694
0.865938 0.326694
0.866094 0.326694
0.866250 0.326694
0.866406 0.326694
0.866563 0.326694
0.866719 0.326694
0.866875 0.326694
0.867031 0.326694
0.867188 0.326694
0.867344 0.326694
0.867500 0.326694
0.867656 0.326694
0.867812 0.326694
0.867969 0.326694
0.868125 0.326694
0.868281 0.326694
0.868437 0.326694
0.868594 0.326694
0.868750 0.326694
0.868906 0.326694
0.869063 0.326694
0.869219 0.326694
0.869375 0.326694
0.869531 0.326694
0.869688 0.326694
0.869844 0.326694
0.870000 0.326694
0.870156 0.326694
0.870313 0.326694
0.870469 0.326694
0.870625 0.326694
0.870781 0.326694
0.870938 0.326694
0.871094 0.326694
0.871250 0.326694
0.871406 0.326694
0.871563 0.326694
0.871719 0.326694
0.871875 0.326694
0.872031 0.326694
0.872188 0.326694
0.872344 0.326694
0.872500 0.326694
0.872656 0.326694
0.872812 0.326694
0.872969 0.326694
0.873125 0.326694
0.873281 0.326694
0.873437 0.326694
0.873594 0.326694
0.873750 0.326694
0.873906 0.326694
0.874062 0.326694
0.874219 0.326694
0.874375 0.326694
0.874531 0.326694
0.874688 0.326694
0.874844 0.326694
0.875000 0.326694
0.875156 0.326694
0.875313 0.326694
0.875469 0.326694
0.875625 0.326694
0.875781 0.326694
0.875938 0.326694
0.876094 0.326694
0.876250 0.326694
0.876406 0.326694
0.876563 0.326694
0.876719 0.326694
0.876875 0.326694
0.877031 0.326694
0.877188 0.326694
0.877344 0.326694
0.877500 0.326694
0.877656 0.326694
0.877812 0.326694
0.877969 0.326694
0.878125 0.326694
0.878281 0.326694
0.878437 0.326694
0.878594 0.326694
0.878750 0.326694
0.878906 0.326694
0.879062 0.326694
0.879219 0.326694
0.879375 0.326694
0.879531 0.326694
0.879688 0.326694
0.879844 0.326694
0.880000 0.326694
0.880156 0.326694
0.880313 0.326694
0.880469 0.326694
0.880625 0.326694
0.880781 0.326694
0.880938 0.326694
0.881094 0.326694
0.881250 0.326694
0.881406 0.326694
0.881563 0.326694
0.881719 0.326694
0.881875 0.326694
0.882031 0.326694
0.882188 0.326694
0.882344 0.326694
0.882500 0.326694
0.882656 0.326694
0.882812 0.326694
0.882969 0.326694
0.883125 0.326694
0.883281 0.326694
0.883437 0.326694
0.883594 0.326694
0.883750 0.326694
0.883906 0.326694
0.884062 0.326694
0.884219 0.326694
0.884375 0.326694
0.884531 0.326694
0.884688 0.326694
0.884844 0.326694
0.885000 0.326694
0.885156 0.326694
0.885313 0.326694
0.885469 0.326694
0.885625 0.326694
0.885781 0.326694
0.885938 0.326694
0.886094 0.326694
0.886250 0.326694
0.886406 0.326694
0.886563 0.326694
0.886719 0.326694
0.886875 0.326694
0.887031 0.326694
0.887188 0.326694
0.887344 0.326694
0.887500 0.326694
0.887656 0.326694
0.887813 0.326694
0.887969 0.326694
0.888125 0.326694
0.888281 0.326694
0.888437 0.326694
0.888594 0.326694
0.888750 0.326694
0.888906 0.326694
0.889062 0.326694
0.889219 0.326694
0.889375 0.326694
0.889531 0.326694
0.889687 0.326694
0.889844 0.326694
0.890000 0.326694
0.890156 0.326694
0.890313 0.326694
0.890469 0.326694
0.890625 0.326694
0.890781 0.326694
0.890938 0.326694
0.891094 0.326694
0.891250 0.326694
0.891406 0.326694
0.891563 0.326694
0.891719 0.326694
0.891875 0.326694
0.892031 0.326694
0.892188 0.326694
0.892344 0.326694
0.892500 0.326694
0.892656 0.326694
0.892813 0.326694
0.892969 0.326694
0.893125 0.326694
0.893281 0.326694
0.893437 0.326694
0.893594 0.326694
0.893750 0.326694
0.893906 0.326694
0.894062 0.326694
0.894219 0.326694
0.894375 0.326694
0.894531 0.326694
0.894687 0.326694
0.894844 0.326694
0.895000 0.326694
0.895156 0.326694
0.895313 0.326694
0.895469 0.326694
0.895625 0.326694
0.895781 0.326694
0.895938 0.326694
0.896094 0.326694
0.896250 0.326694
0.896406 0.326694
0.896563 0.326694
0.896719 0.326694
0.896875 0.326694
0.897031 0.326694
0.897188 0.326694
0.897344 0.326694
0.897500 0.326694
0.897656 0.326694
0.897813 0.326694
0.897969 0.326694
0.898125 0.326694
0.898281 0.326694
0.898438 0.326694
0.898594 0.326694
0.898750 0.326694
0.898906 0.326694
0.899062 0.326694
0.899219 0.326694
0.899375 0.326694
0.899531 0.326694
0.899687 0.326694
0.899844 0.326694
0.900000 0.326694
0.900156 0.326694
0.900313 0.326694
0.900469 0.326694
0.900625 0.326694
0.900781 0.326694
0.900938 0.326694
0.901094 0.326694
0.901250 0.326694
0.901406 0.326694
0.901563 0.326694
0.901719 0.326694
0.901875 0.326694
0.902031 0.326694
0.902188 0.326694
0.902344 0.326694
0.902500 0.326694
0.902656 0.326694
0.902813 0.326694
0.902969 0.326694
0.903125 0.326694
0.903281 0.326694
0.903438 0.326694
0.903594 0.326694
0.903750 0.326694
0.903906 0.326694
0.904062 0.326694
0.904219 0.326694
0.904375 0.326694
0.904531 0.326694
0.904687 0.326694
0.904844 0.326694
0.905000 0.326694
0.905156 0.326694
0.905312 0.326694
0.905469 0.326694
0.905625 0.326694
0.905781 0.326694
0.905938 0.326694
0.906094 0.326694
0.906250 0.326694
0.906406 0.326694
0.906563 0.326694
0.906719 0.326694
0.906875 0.326694
0.907031 0.326694
0.907188 0.326694
0.907344 0.326694
0.907500 0.326694
0.907656 0.326694
0.907813 0.326694
0.907969 0.326694
0.908125 0.326694
0.908281 0.326694
0.908438 0.326694
0.908594 0.326694
0.908750 0.326694
0.908906 0.326694
0.909062 0.326694
0.909219 0.326694
0.909375 0.326694
0.909531 0.326694
0.909687 0.326694
0.909844 0.326694
0.910000 0.326694
0.910156 0.326694
0.910312 0.326694
0.910469 0.326694
0.910625 0.326694
0.910781 0.326694
0.910938 0.326694
0.911094 0.326694
0.911250 0.326694
0.911406 0.326694
0.911563 0.326694
0.911719 0.326694
0.911875 0.326694
0.912031 0.326694
0.912188 0.326694
0.912344 0.326694
0.912500 0.326694
0.912656 0.326694
0.912813 0.326694
0.912969 0.326694
0.913125 0.326694
0.913281 0.326694
0.913438 0.326694
0.913594 0.326694
0.913750 0.326694
0.913906 0.326694
0.914062 0.326694
0.914219 0.326694
0.914375 0.326694
0.914531 0.326694
0.914687 0.326694
0.914844 0.326694
0.915000 0.326694
0.915156 0.326694
0.915312 0.326694
0.915469 0.326694
0.915625 0.326694
0.915781 0.326694
0.915938 0.326694
0.916094 0.326694
0.916250 0.326694
0.916406 0.326694
0.916563 0.326694
0.916719 0.326694
0.916875 0.326694
0.917031 0.326694
0.917188 0.326694
0.917344 0.326694
0.917500 0.326694
0.917656 0.326694
0.917813 0.326694
0.917969 0.326694
0.918125 0.326694
0.918281 0.326694
0.918438 0.326694
0.918594 0.326694
0.918750 0.326694
0.918906 0.326694
0.919063 0.326694
0.919219 0.326694
0.919375 0.326694
0.919531 0.326694
0.919687 0.326694
0.919844 0.326694
0.920000 0.326694
0.920156 0.326694
0.920312 0.326694
0.920469 0.326694
0.920625 0.326694
0.920781 0.326694
0.920937 0.326694
0.921094 0.326694
0.921250 0.326694
0.921406 0.326694
0.921563 0.326694
0.921719 0.326694
0.921875 0.326694
0.922031 0.326694
0.922188 0.326694
0.922344 0.326694
0.922500 0.326694
0.922656 0.326694
0.922813 0.326694
0.922969 0.326694
0.923125 0.326694
0.923281 0.326694
0.923438 0.326694
0.923594 0.326694
0.923750 0.326694
0.923906 0.326694
0.924063 0.326694
0.924219 0.326694
0.924375 0.326694
0.924531 0.326694
0.924687 0.326694
0.924844 0.326694
0.925000 0.326694
0.925156 0.326694
0.925312 0.326694
0.925469 0.326694
0.925625 0.326694
0.925781 0.326694
0.925937 0.326694
0.926094 0.326694
0.926250 0.326694
0.926406 0.326694
0.926563 0.326694
0.926719 0.326694
0.926875 0.326694
0.927031 0.326694
0.927188 0.326694
0.927344 0.326694
0.927500 0.326694
0.927656 0.326694
0.927813 0.326694
0.927969 0.326694
0.928125 0.326694
0.928281 0.326694
0.928438 0.326694
0.928594 0.326694
0.928750 0.326694
0.928906 0.326694
0.929063 0.326694
0.929219 0.326694
0.929375 0.326694
0.929531 0.326694
0.929688 0.326694
0.929844 0.326694
0.930000 0.326694
0.930156 0.326694
0.930312 0.326694
0.930469 0.326694
0.930625 0.326694
0.930781 0.326694
0.930937 0.326694
0.931094 0.326694
0.931250 0.326694
0.931406 0.326694
0.931563 0.326694
0.931719 0.326694
0.931875 0.326694
0.932031 0.326694
0.932188 0.326694
0.932344 0.326694
0.932500 0.326694
0.932656 0.326694
0.932813 0.326694
0.932969 0.326694
0.933125 0.326694
0.933281 0.326694
0.933438 0.326694
0.933594 0.326694
0.933750 0.326694
0.933906 0.326694
0.934063 0.326694
0.934219 0.326694
0.934375 0.326694
0.934531 0.326694
0.934688 0.326694
0.934844 0.326694
0.935000 0.326694
0.935156 0.326694
0.935312 0.326694
0.935469 0.326694
0.935625 0.326694
0.935781 0.326694
0.935937 0.326694
0.936094 0.326694
0.936250 0.326694
0.936406 0.326694
0.936562 0.326694
0.936719 0.326694
0.936875 0.326694
0.937031 0.326694
0.937188 0.326694
0.937344 0.326694
0.937500 0.326694
0.937656 0.326694
0.937813 0.326694
0.937969 0.326694
0.938125 0.326694
0.938281 0.326694
0.938438 0.326694
0.938594 0.326694
0.938750 0.326694
0.938906 0.326694
0.939063 0.326694
0.939219 0.326694
0.939375 0.326694
0.939531 0.326694
0.939688 0.326694
0.939844 0.326694
0.940000 0.326694
0.940156 0.326694
0.940312 0.326694
0.940469 0.326694
0.940625 0.326694
0.940781 0.326694
0.940937 0.326694
0.941094 0.326694
0.941250 0.326694
0.941406 0.326694
0.941562 0.326694
0.941719 0.326694
0.941875 0.326694
0.942031 0.326694
0.942188 0.326694
0.942344 0.326694
0.942500 0.326694
0.942656 0.326694
0.942813 0.326694
0.942969 0.326694
0.943125 0.326694
0.943281 0.326694
0.943438 0.326694
0.943594 0.326694
0.943750 0.326694
0.943906 0.326694
0.944063 0.326694
0.944219 0.326694
0.944375 0.326694
0.944531 0.326694
0.944688 0.326694
0.944844 0.326694
0.945000 0.326694
0.945156 0.326694
0.945312 0.326694
0.945469 0.326694
0.945625 0.326694
0.945781 0.326694
0.945937 0.326694
0.946094 0.326694
0.946250 0.326694
0.946406 0.326694
0.946562 0.326694
0.946719 0.326694
0.946875 0.326694
0.947031 0.326694
0.947188 0.326694
0.947344 0.326694
0.947500 0.326694
0.947656 0.326694
0.947813 0.326694
0.947969 0.326694
0.948125 0.326694
0.948281 0.326694
0.948438 0.326694
0.948594 0.326694
0.948750 0.326694
0.948906 0.326694
0.949063 0.326694
0.949219 0.326694
0.949375 0.326694
0.949531 0.326694
0.949688 0.326694
0.949844 0.326694
0.950000 0.326694
0.950156 0.326694
0.950313 0.326694
0.950469 0.326694
0.950625 0.326694
0.950781 0.326694
0.950937 0.326694
0.951094 0.326694
0.951250 0.326694
0.951406 0.326694
0.951562 0.326694
0.951719 0.326694
0.951875 0.326694
0.952031 0.326694
0.952187 0.326694
0.952344 0.326694
0.952500 0.326694
0.952656 0.326694
0.952813 0.326694
0.952969 0.326694
0.953125 0.326694
0.953281 0.326694
0.953438 0.326694
0.953594 0.326694
0.953750 0.326694
0.953906 0.326694
0.954063 0.326694
0.954219 0.326694
0.954375 0.326694
0.954531 0.326694
0.954688 0.326694
0.954844 0.326694
0.955000 0.326694
0.955156 0.326694
0.955313 0.326694
0.955469 0.326694
0.955625 0.326694
0.955781 0.326694
0.955937 0.326694
0.956094 0.326694
0.956250 0.326694
0.956406 0.326694
0.956562 0.326694
0.956719 0.326694
0.956875 0.326694
0.957031 0.326694
0.957187 0.326694
0.957344 0.326694
0.957500 0.326694
0.957656 0.326694
0.957813 0.326694
0.957969 0.326694
0.958125 0.326694
0.958281 0.326694
0.958438 0.326694
0.958594 0.326694
0.958750 0.326694
0.958906 0.326694
0.959063 0.326694
0.959219 0.326694
0.959375 0.326694
0.959531 0.326694
0.959688 0.326694
0.959844 0.326694
0.960000 0.326694
0.960156 0.326694
0.960313 0.326694
0.960469 0.326694
0.960625 0.326694
0.960781 0.326694
0.960938 0.326694
0.961094 0.326694
0.961250 0.326694
0.961406 0.326694
0.961562 0.326694
0.961719 0.326694
0.961875 0.326694
0.962031 0.326694
0.962187 0.326694
0.962344 0.326694
0.962500 0.326694
0.962656 0.326694
0.962813 0.326694
0.962969 0.326694
0.963125 0.326694
0.963281 0.326694
0.963438 0.326694
0.963594 0.326694
0.963750 0.326694
0.963906 0.326694
0.964063 0.326694
0.964219 0.326694
0.964375 0.326694
0.964531 0.326694
0.964688 0.326694
0.964844 0.326694
0.965000 0.326694
0.965156 0.326694
0.965313 0.326694
0.965469 0.326694
0.965625 0.326694
0.965781 0.326694
0.965938 0.326694
0.966094 0.326694
0.966250 0.326694
0.966406 0.326694
0.966562 0.326694
0.966719 0.326694
0.966875 0.326694
0.967031 0.326694
0.967187 0.326694
0.967344 0.326694
0.967500 0.326694
0.967656 0.326694
0.967813 0.326694
0.967969 0.326694
0.968125 0.326694
0.968281 0.326694
0.968438 0.326694
0.968594 0.326694
0.968750 0.326694
0.968906 0.326694
0.969063 0.326694
0.969219 0.326694
0.969375 0.326694
0.969531 0.326694
0.969688 0.326694
0.969844 0.326694
0.970000 0.326694
0.970156 0.326694
0.970313 0.326694
0.970469 0.326694
0.970625 0.326694
0.970781 0.326694
0.970938 0.326694
0.971094 0.326694
0.971250 0.326694
0.971406 0.326694
0.971562 0.326694
0.971719 0.326694
0.971875 0.326694
0.972031 0.326694
0.972187 0.326694
0.972344 0.326694
0.972500 0.326694
0.972656 0.326694
0.972812 0.326694
0.972969 0.326694
0.973125 0.326694
0.973281 0.326694
0.973438 0.326694
0.973594 0.326694
0.973750 0.326694
0.973906 0.326694
0.974063 0.326694
0.974219 0.326694
0.974375 0.326694
0.974531 0.326694
0.974688 0.326694
0.974844 0.326694
0.975000 0.326694
0.975156 0.326694
0.975313 0.326694
0.975469 0.326694
0.975625 0.326694
0.975781 0.326694
0.975938 0.326694
0.976094 0.326694
0.976250 0.326694
0.976406 0.326694
0.976562 0.326694
0.976719 0.326694
0.976875 0.326694
0.977031 0.326694
0.977187 0.326694
0.977344 0.326694
0.977500 0.326694
0.977656 0.326694
0.977812 0.326694
0.977969 0.326694
0.978125 0.326694
0.978281 0.326694
0.978438 0.326694
0.978594 0.326694
0.978750 0.326694
0.978906 0.326694
0.979063 0.326694
0.979219 0.326694
0.979375 0.326694
0.979531 0.326694
0.979688 0.326694
0.979844 0.326694
0.980000 0.326694
0.980156 0.326694
0.980313 0.029763
0.980469 0.029763
0.980625 0.029763
0.980781 0.029763
0.980938 0.029763
0.981094 0.029763
0.981250 0.029763
0.981406 0.029763
0.981563 0.029763
0.981719 0.029763
0.981875 0.029763
0.982031 0.029763
0.982187 0.029763
0.982344 0.029763
0.982500 0.029763
0.982656 0.029763
0.982812 0.029763
0.982969 0.029763
0.983125 0.029763
0.983281 0.029763
0.983438 0.029763
0.983594 0.029763
0.983750 0.029763
0.983906 0.029763
0.984063 0.029763
0.984219 0.029763
0.984375 0.029763
0.984531 0.029763
0.984688 0.029763
0.984844 0.029763
0.985000 0.029763
0.985156 0.029763
0.985313 0.029763
0.985469 0.029763
0.985625 0.029763
0.985781 0.029763
0.985938 0.029763
0.986094 0.029763
0.986250 0.029763
0.986406 0.029763
0.986563 0.029763
0.986719 0.029763
0.986875 0.029763
0.987031 0.029763
0.987187 0.029763
0.987344 0.029763
0.987500 0.029763
0.987656 0.029763
0.987812 0.029763
0.987969 0.029763
0.988125 0.029763
0.988281 0.029763
0.988437 0.029763
0.988594 0.029763
0.988750 0.029763
0.988906 0.029763
0.989063 0.029763
0.989219 0.029763
0.989375 0.029763
0.989531 0.029763
0.989688 0.029763
0.989844 0.029763
0.990000 0.029763
0.990156 0.029763
0.990313 0.029763
0.990469 0.029763
0.990625 0.029763
0.990781 0.029763
0.990938 0.029763
0.991094 0.029763
0.991250 0.029763
0.991406 0.029763
0.991563 0.029763
0.991719 0.029763
0.991875 0.029763
0.992031 0.029763
0.992188 0.029763
0.992344 0.029763
0.992500 0.029763
0.992656 0.029763
0.992812 0.029763
0.992969 0.029763
0.993125 0.029763
0.993281 0.029763
0.993437 0.000000
0.993594 0.000000
0.993750 0.000000
0.993906 0.000000
0.994063 0.000000
0.994219 0.000000
0.994375 0.000000
0.994531 0.000000
0.994688 0.000000
0.994844 0.000000
0.995000 0.000000
0.995156 0.000000
0.995313 0.000000
0.995469 0.000000
0.995625 0.000000
0.995781 0.000000
0.995938 0.000000
0.996094 0.000000
0.996250 0.000000
0.996406 0.000000
0.996563 0.000000
0.996719 0.000000
0.996875 0.000000
0.997031 0.000000
0.997188 0.000000
0.997344 0.000000
0.997500 0.000000
0.997656 0.000000
0.997812 0.000000
0.997969 0.000000
0.998125 0.000000
0.998281 0.000000
0.998437 0.000000
0.998594 0.000000
0.998750 0.000000
0.998906 0.000000
0.999063 0.000000
0.999219 0.000000
0.999375 0.000000
0.999531 0.000000
0.999688 0.000000
0.999844 0.000000
1.000000 0.000000
